# Supplementary material for: A domain sequence approach to pangenomics: applications to Escherichia coli
Source: F1000Res. 2013 May 29;1:19. Originally published 2012 Oct 1. [Version 2] doi: 10.12688/f1000research.1-19.v2 (PMC3901455; doi:10.12688/f1000research.1-19.v2)
Supplement: The 347 text files show the results from scanning each of the fasta-files against the Pfam-A database [file f1000research-1-1101-s0002.tgz › Escherichia_coli_DEC4E_BIOID50943.txt]

#                                                                            --- full sequence --- -------------- this domain -------------   hmm coord   ali coord   env coord
# target name        accession   tlen query name           accession   qlen   E-value  score  bias   #  of  c-Evalue  i-Evalue  score  bias  from    to  from    to  from    to  acc description of target
#------------------- ---------- ----- -------------------- ---------- ----- --------- ------ ----- --- --- --------- --------- ------ ----- ----- ----- ----- ----- ----- ----- ---- ---------------------
rve                  PF00665.21   120 seq1_BIOID50943      -            128   6.9e-13   48.6   0.0   1   1   2.6e-16   1.2e-12   47.8   0.0    49   119     3    72     1    73 0.95 Integrase core domain
rve_3                PF13683.1     67 seq1_BIOID50943      -            128   7.7e-12   44.4   0.0   1   1   2.4e-15   1.1e-11   43.9   0.0     6    67    49   110    44   110 0.92 Integrase core domain
rve_2                PF13333.1     52 seq1_BIOID50943      -            128   6.7e-07   29.1   0.0   1   1   2.6e-10   1.2e-06   28.3   0.0     1    44    63   109    63   116 0.88 Integrase core domain
rve                  PF00665.21   120 seq3_BIOID50943      -            206   3.4e-26   91.5   0.0   1   1   1.5e-29   5.3e-26   90.9   0.0     2   119    36   150    35   151 0.97 Integrase core domain
rve_3                PF13683.1     67 seq3_BIOID50943      -            206     2e-11   43.0   0.0   1   1   9.2e-15   3.2e-11   42.4   0.0     6    67   127   188   122   188 0.92 Integrase core domain
rve_2                PF13333.1     52 seq3_BIOID50943      -            206   1.7e-06   27.8   0.0   1   1   8.8e-10     3e-06   27.0   0.0     1    44   141   187   141   194 0.88 Integrase core domain
Phage_attach         PF05354.6    117 seq6_BIOID50943      -            117   7.2e-62  206.0   0.2   1   1   1.2e-65   7.9e-62  205.8   0.1     1   117     1   117     1   117 1.00 Phage Head-Tail Attachment
Gifsy-2              PF13856.1     95 seq6_BIOID50943      -            117     3e-30  104.0   0.0   1   1     5e-34   3.4e-30  103.9   0.0     1    95     4   105     4   105 0.99 ATP-binding sugar transporter from pro-phage
Transgly             PF00912.17   178 seq11_BIOID50943     -            844   2.6e-56  189.6   0.0   1   1     6e-60   4.1e-56  188.9   0.0    10   177   209   380   198   381 0.95 Transglycosylase
Transpeptidase       PF00905.17   304 seq11_BIOID50943     -            844   1.1e-25   90.2   0.2   1   1   1.3e-28   8.9e-25   87.2   0.2     2   284   473   725   472   744 0.86 Penicillin binding protein transpeptidase domain
GTP_EFTU_D3          PF03143.12    97 seq12_BIOID50943     -             57   6.8e-18   64.5   0.2   1   1   5.2e-22   7.1e-18   64.5   0.1    40    96     4    55     1    56 0.91 Elongation factor Tu C-terminal domain
RHS                  PF03527.9     41 seq18_BIOID50943     -            434   2.2e-20   72.0   0.9   1   1   1.6e-24   2.2e-20   72.0   0.7     1    41   188   228   188   228 0.98 RHS protein
Phage_fiber_C        PF06820.7     64 seq20_BIOID50943     -             81   7.5e-23   80.3   0.1   1   1     7e-27   9.6e-23   79.9   0.1    22    64    28    70    19    70 0.96 Putative prophage tail fibre C-terminus
Phage_lambd_GpG      PF06894.6    127 seq25_BIOID50943     -            143   2.9e-57  191.6   0.3   1   1   2.4e-61   3.3e-57  191.4   0.2     1   127     1   127     1   127 0.98 Bacteriophage lambda minor tail protein (GpG)
Hexapep              PF00132.19    36 seq28_BIOID50943     -            293   8.6e-19   66.0   6.7   1   3   1.6e-09   2.2e-05   23.5   0.0     2    36   122   156   121   156 0.96 Bacterial transferase hexapeptide (six repeats)
Hexapep              PF00132.19    36 seq28_BIOID50943     -            293   8.6e-19   66.0   6.7   2   3   2.3e-10   3.1e-06   26.3   0.7     3    33   191   220   189   221 0.94 Bacterial transferase hexapeptide (six repeats)
Hexapep              PF00132.19    36 seq28_BIOID50943     -            293   8.6e-19   66.0   6.7   3   3   1.8e-11   2.5e-07   29.7   0.6     1    34   206   239   206   241 0.95 Bacterial transferase hexapeptide (six repeats)
Phage_fiber_C        PF06820.7     64 seq29_BIOID50943     -            129   2.1e-34  117.3   0.5   1   1   2.2e-38     3e-34  116.8   0.3     1    64    68   129    68   129 0.99 Putative prophage tail fibre C-terminus
Peripla_BP_2         PF01497.13   238 seq30_BIOID50943     -            330   1.4e-32  112.6   0.9   1   1     1e-36   1.4e-32  112.6   0.6     1   237    79   307    79   308 0.95 Periplasmic binding protein
DUF4224              PF13986.1     47 seq31_BIOID50943     -             67   1.2e-18   66.2   0.0   1   1   9.7e-23   1.3e-18   66.1   0.0     2    46     5    49     4    50 0.97 Domain of unknown function (DUF4224)
Autotransporter      PF03797.14   265 seq32_BIOID50943     -            283   1.3e-46  159.0  16.2   1   1   2.3e-50   1.6e-46  158.7  11.2     6   262    21   266    16   268 0.92 Autotransporter beta-domain
HTH_3                PF01381.17    55 seq32_BIOID50943     -            283   2.1e-08   33.7   0.2   1   1   5.4e-12   3.7e-08   32.9   0.1     2    34     3    35     2    39 0.92 Helix-turn-helix
DUF4035              PF13227.1     53 seq36_BIOID50943     -             93   7.7e-24   82.7   0.1   1   1   7.5e-28     1e-23   82.3   0.0     1    53    27    79    27    79 0.98 Protein of unknown function (DUF4035)
Ribosomal_L12        PF00542.14    68 seq38_BIOID50943     -            121   1.8e-31  107.8   8.6   1   1   2.8e-35   3.8e-31  106.7   6.0     1    68    54   121    54   121 0.99 Ribosomal protein L7/L12 C-terminal domain
Phage_lysozyme       PF00959.14   110 seq39_BIOID50943     -            177   8.5e-30  103.1   0.0   1   1   8.1e-34   1.1e-29  102.7   0.0     1   110    48   166    48   166 0.97 Phage lysozyme
TraT                 PF05818.7    215 seq40_BIOID50943     -            326   1.7e-80  269.3   1.9   1   1   1.8e-84   2.5e-80  268.8   1.3     7   210    43   243    41   245 0.98 Enterobacterial TraT complement resistance protein
Minor_tail_Z         PF06763.6    189 seq41_BIOID50943     -             81   3.8e-28   98.3   4.3   1   1   2.9e-32   3.9e-28   98.2   2.9     1    73     3    75     3    81 0.96 Prophage minor tail protein Z (GPZ)
Fer2_BFD             PF04324.10    55 seq45_BIOID50943     -             64   7.6e-14   51.3   0.2   1   1   6.7e-18   9.1e-14   51.1   0.1     1    53     1    52     1    54 0.94 BFD-like [2Fe-2S] binding domain
Lysis_S              PF04971.7     68 seq47_BIOID50943     -             68     7e-47  156.8   0.6   1   1   5.6e-51   7.6e-47  156.7   0.4     1    68     1    68     1    68 1.00 Lysis protein S
Phage_integrase      PF00589.17   173 seq48_BIOID50943     -            340   2.5e-11   43.4   0.0   1   1   5.2e-15   7.1e-11   41.9   0.0     3   169   165   319   163   323 0.84 Phage integrase family
TnpB_IS66            PF05717.8    108 seq49_BIOID50943     -            116   2.6e-39  132.8   0.0   1   1   2.1e-43   2.9e-39  132.7   0.0     2   104     7   107     6   111 0.97 IS66 Orf2 like protein
Ail_Lom              PF06316.6    199 seq51_BIOID50943     -            199  1.4e-119  396.6   5.2   1   1  2.4e-123  1.6e-119  396.4   3.6     1   199     1   199     1   199 1.00 Enterobacterial Ail/Lom protein
OMP_b-brl            PF13505.1    176 seq51_BIOID50943     -            199   1.6e-25   89.9   5.2   1   1   2.9e-29     2e-25   89.6   3.6     2   176    11   199     8   199 0.87 Outer membrane protein beta-barrel domain
RNase_T              PF00929.19   164 seq55_BIOID50943     -            359   6.8e-05   23.0   0.0   1   1   1.2e-08   0.00017   21.8   0.0     2   162   180   343   179   345 0.77 Exonuclease
Minor_tail_Z         PF06763.6    189 seq58_BIOID50943     -            113   3.2e-54  183.3   4.6   1   1   2.6e-58   3.5e-54  183.2   3.2    78   189     1   113     1   113 0.99 Prophage minor tail protein Z (GPZ)
Phage_Nu1            PF07471.7    164 seq61_BIOID50943     -            181   6.1e-92  305.3   1.4   1   1   5.1e-96   6.9e-92  305.1   1.0     1   164     1   164     1   164 0.99 Phage DNA packaging protein Nu1
DUF1327              PF07041.6    113 seq62_BIOID50943     -            114   4.3e-63  210.1   0.0   1   1   3.5e-67   4.7e-63  209.9   0.0     1   112     1   112     1   113 0.99 Protein of unknown function (DUF1327)
Phage_tail_T         PF06223.7    103 seq65_BIOID50943     -            137   3.1e-42  143.0   0.5   1   1   1.8e-41   2.4e-37  127.3   0.1     6   100     1    99     1   102 0.88 Minor tail protein T
Ferritin             PF00210.19   142 seq66_BIOID50943     -            158   1.7e-35  121.7   2.9   1   1   1.5e-39     2e-35  121.4   2.0     1   141     8   143     8   144 0.96 Ferritin-like domain
Sel1                 PF08238.7     39 seq72_BIOID50943     -            154   0.00028   21.3   0.2   1   2   0.00093        13    6.5   0.1    28    39    79    90    76    90 0.94 Sel1 repeat
Sel1                 PF08238.7     39 seq72_BIOID50943     -            154   0.00028   21.3   0.2   2   2   1.8e-05      0.25   11.9   0.0     3    39    93   129    91   129 0.73 Sel1 repeat
DUF3927              PF13064.1     46 seq74_BIOID50943     -             52   2.9e-22   77.7  11.8   1   1   2.3e-26   3.1e-22   77.6   8.2     1    46     3    48     3    48 0.98 Protein of unknown function (DUF3927)
Phage_fiber_C        PF06820.7     64 seq77_BIOID50943     -            129   5.4e-34  116.0   0.8   1   1     6e-38   8.2e-34  115.4   0.5     1    64    68   129    68   129 0.99 Putative prophage tail fibre C-terminus
Phage_tail_U         PF06141.6    133 seq79_BIOID50943     -            131   3.9e-63  211.2   0.4   1   1   3.2e-67   4.3e-63  211.1   0.3     1   133     1   131     1   131 0.99 Phage minor tail protein U
RNA_pol_Rpb2_6       PF00562.23   386 seq84_BIOID50943     -           1342  4.7e-162  539.0   0.0   1   1  3.5e-162  7.9e-159  528.4   0.1     2   386   716  1264   715  1264 0.98 RNA polymerase Rpb2, domain 6
RNA_pol_Rpb2_7       PF04560.15    83 seq84_BIOID50943     -           1342   5.7e-32  109.6   0.1   1   1   8.2e-35   1.9e-31  108.0   0.0     1    82  1266  1341  1266  1342 0.98 RNA polymerase Rpb2, domain 7
RNA_pol_Rpb2_3       PF04565.11    68 seq84_BIOID50943     -           1342   7.1e-30  102.4   0.0   1   1   7.4e-33   1.7e-29  101.2   0.0     1    68   513   582   513   582 0.98 RNA polymerase Rpb2, domain 3
RNA_pol_Rpb2_45      PF10385.4     66 seq84_BIOID50943     -           1342   4.6e-29   99.9   0.3   1   1   1.5e-31   3.5e-28   97.0   0.2     1    66   591   656   591   656 1.00 RNA polymerase beta subunit external 1 domain
RNA_pol_Rpb2_1       PF04563.10   203 seq84_BIOID50943     -           1342   1.5e-26   92.4   0.0   1   1   1.4e-29   3.1e-26   91.4   0.0     2   203    27   509    26   509 0.98 RNA polymerase beta subunit
RNA_pol_Rpb2_2       PF04561.9    190 seq84_BIOID50943     -           1342   1.6e-25   89.5   0.9   1   2   8.4e-11   1.9e-07   30.5   0.0     1    74   151   225   151   276 0.82 RNA polymerase Rpb2, domain 2
RNA_pol_Rpb2_2       PF04561.9    190 seq84_BIOID50943     -           1342   1.6e-25   89.5   0.9   2   2   1.9e-18   4.4e-15   55.4   0.0    80   190   340   454   329   454 0.88 RNA polymerase Rpb2, domain 2
HTH_Tnp_1            PF01527.15    76 seq88_BIOID50943     -            126   2.2e-21   75.4   0.0   1   1   2.2e-25     3e-21   75.0   0.0     1    70    10    86    10    94 0.85 Transposase
DUF1076              PF06416.7    113 seq89_BIOID50943     -             69   3.1e-22   78.2   0.0   1   1   2.8e-26   3.8e-22   78.0   0.0    56   108     1    53     1    57 0.96 Protein of unknown function (DUF1076)
DDE_Tnp_IS66         PF03050.9    271 seq91_BIOID50943     -            467     4e-96  321.2   0.6   1   1   2.7e-99   9.3e-96  320.0   0.0     1   271   126   417   126   417 0.98 Transposase IS66 family
DDE_Tnp_IS66_C       PF13817.1     39 seq91_BIOID50943     -            467     5e-20   71.1   0.2   1   1   3.5e-23   1.2e-19   69.8   0.1     2    39   424   461   423   461 0.99 IS66 C-terminal element
HTH_Tnp_IS66         PF13005.2     59 seq91_BIOID50943     -            467     4e-14   52.0   3.6   1   1   1.2e-17     4e-14   52.0   2.5     1    59    64   120    64   120 0.97 putative Helix-turn-helix domain of transposase IS66
LZ_Tnp_IS66          PF13007.2     78 seq91_BIOID50943     -            467   4.2e-09   36.8   5.6   1   1     4e-12   1.4e-08   35.1   3.9    13    77     1    61     1    62 0.88 Transposase C of IS166 homeodomain
FKBP_C               PF00254.23    94 seq92_BIOID50943     -            259   5.8e-27   93.4   0.0   1   1   1.6e-30   1.1e-26   92.5   0.0     5    94   170   256   167   256 0.96 FKBP-type peptidyl-prolyl cis-trans isomerase
FKBP_N               PF01346.13   124 seq92_BIOID50943     -            259   4.6e-24   84.7   0.0   1   1   8.6e-28   5.9e-24   84.3   0.0    10   124    51   161    43   161 0.93 Domain amino terminal to FKBP-type peptidyl-prolyl isomerase
TMP_2                PF06791.8    210 seq93_BIOID50943     -            620   1.1e-68  230.8  11.5   1   1   8.1e-73   1.1e-68  230.8   8.0     2   209    50   257    49   258 0.98 Prophage tail length tape measure protein
Phage_AlpA           PF05930.7     51 seq95_BIOID50943     -             63   8.4e-06   25.3   0.1   1   1   8.5e-10   1.2e-05   24.8   0.1     3    50     6    52     4    53 0.80 Prophage CP4-57 regulatory protein (AlpA)
Terminase_GpA        PF05876.7    557 seq96_BIOID50943     -            641  2.4e-178  593.8   0.5   1   1  2.3e-182  3.1e-178  593.5   0.4     1   547    39   600    39   607 0.97 Phage terminase large subunit (GpA)
DUF3950              PF13132.1     30 seq97_BIOID50943     -             75   1.5e-15   56.2   0.5   1   1   1.5e-19     2e-15   55.8   0.4     1    29    21    49    21    50 0.96 Domain of unknown function (DUF3950)
phage_tail_N         PF08400.5    134 seq98_BIOID50943     -            391   6.3e-61  203.8   0.1   1   1   1.4e-64   6.3e-61  203.8   0.1     1   134     1   134     1   134 0.99 Prophage tail fibre N-terminal
Collagen             PF01391.13    60 seq98_BIOID50943     -            391   1.2e-18   66.2  71.4   1   2   2.2e-13     1e-09   37.6  24.5     1    59   251   309   249   310 0.70 Collagen triple helix repeat (20 copies)
Collagen             PF01391.13    60 seq98_BIOID50943     -            391   1.2e-18   66.2  71.4   2   2   7.7e-13   3.5e-09   35.9  22.6     1    59   302   360   302   363 0.91 Collagen triple helix repeat (20 copies)
CarboxypepD_reg      PF13620.1     82 seq98_BIOID50943     -            391   9.6e-08   31.8   0.2   1   1   4.7e-11   2.2e-07   30.7   0.2     1    74     4    82     4    89 0.82 Carboxypeptidase regulatory-like domain
DUF3521              PF12035.3     35 seq99_BIOID50943     -             39   7.3e-15   54.4   1.0   1   1   6.2e-19   8.5e-15   54.1   0.7     1    34     1    34     1    35 0.99 Protein of unknown function (DUF3521)
Phage_lysozyme       PF00959.14   110 seq102_BIOID50943    -            120   4.7e-26   91.1   0.0   1   1     4e-30   5.5e-26   90.9   0.0     9   110     2   109     1   109 0.96 Phage lysozyme
Radical_SAM          PF04055.16   166 seq111_BIOID50943    -            445   1.7e-13   50.9   0.0   1   1     2e-17   2.8e-13   50.2   0.0     3   159    63   228    61   235 0.85 Radical SAM superfamily
Big_2                PF02368.13    79 seq113_BIOID50943    -            252   2.8e-13   49.4  10.1   1   1     2e-17   2.8e-13   49.4   7.0     2    76   167   244   166   247 0.94 Bacterial Ig-like domain (group 2)
DUF1076              PF06416.7    113 seq114_BIOID50943    -            190   1.5e-43  147.0   0.0   1   1   1.7e-47   2.3e-43  146.3   0.0    14   113    89   188    74   188 0.96 Protein of unknown function (DUF1076)
Phage_lysis          PF03245.8    125 seq115_BIOID50943    -            155   2.4e-47  159.8   7.2   1   1     2e-51   2.8e-47  159.7   5.0     1   124    29   153    29   154 0.99 Bacteriophage lysis protein
DUF3672              PF12421.3    136 seq117_BIOID50943    -            341   2.1e-45  154.1   2.4   1   1   4.6e-49   3.2e-45  153.5   1.6     1   136   158   300   158   300 0.93 Fibronectin type III protein
DUF1983              PF09327.6     81 seq117_BIOID50943    -            341   1.4e-28   98.5   0.2   1   1   7.9e-32   5.4e-28   96.6   0.0     2    81    55   134    54   134 0.97 Domain of unknown function (DUF1983)
TnpB_IS66            PF05717.8    108 seq118_BIOID50943    -            115   2.6e-42  142.4   0.0   1   1   2.1e-46   2.9e-42  142.3   0.0     2   104     7   107     6   111 0.97 IS66 Orf2 like protein
DUF2219              PF09982.4    293 seq120_BIOID50943    -            320   7.2e-65  218.5   3.4   1   1     8e-69   1.1e-64  217.9   2.4    14   293    54   319    40   319 0.92 Uncharacterized protein conserved in bacteria (DUF2219)
Lysis_S              PF04971.7     68 seq124_BIOID50943    -             71   9.7e-47  156.4   0.6   1   1   7.8e-51   1.1e-46  156.2   0.4     1    68     4    71     4    71 1.00 Lysis protein S
MtfA                 PF06167.7    253 seq126_BIOID50943    -            278   5.9e-75  251.7   0.1   1   1   5.3e-79   7.2e-75  251.5   0.1    11   253    18   256     9   256 0.95 Phosphoenolpyruvate:glucose-phosphotransferase regulator
DUF1233              PF06806.7     72 seq127_BIOID50943    -             29     9e-06   25.0   0.1   1   1   6.6e-10   9.1e-06   25.0   0.1     1    23     4    27     4    29 0.92 Putative excisionase (DUF1233)
HTH_Tnp_IS66         PF13005.2     59 seq131_BIOID50943    -            239     1e-17   63.6   0.7   1   1   2.7e-21   1.9e-17   62.7   0.5     3    59   115   169   113   169 0.96 putative Helix-turn-helix domain of transposase IS66
LZ_Tnp_IS66          PF13007.2     78 seq131_BIOID50943    -            239     1e-13   51.6   3.2   1   1   1.5e-17     1e-13   51.6   2.2     1    77    38   110    38   111 0.82 Transposase C of IS166 homeodomain
Phage_lysozyme       PF00959.14   110 seq133_BIOID50943    -            165   1.7e-32  111.8   0.1   1   1   1.5e-36   2.1e-32  111.5   0.1     1   109    48   154    48   155 0.98 Phage lysozyme
P22_AR_N             PF10547.4    120 seq137_BIOID50943    -            164   1.3e-43  147.5   0.1   1   1   3.1e-47   2.1e-43  146.8   0.1    26   120     1    94     1    94 0.99 P22_AR N-terminal domain
ORF11CD3             PF10549.4     57 seq137_BIOID50943    -            164   4.2e-25   87.1   0.5   1   1   1.1e-27   7.8e-24   83.0   0.2     1    56    95   150    95   151 0.98 ORF11CD3 domain
DUF3596              PF12167.3     88 seq139_BIOID50943    -             56     5e-09   35.5   0.0   1   1   4.2e-13   5.7e-09   35.3   0.0     1    30     9    38     9    48 0.86 Domain of unknown function (DUF3596)
DUF1076              PF06416.7    113 seq140_BIOID50943    -            209   1.2e-46  156.9   0.8   1   1   1.2e-50   1.6e-46  156.5   0.6     2   113    98   209    97   209 0.98 Protein of unknown function (DUF1076)
Phage_HK97_TLTM      PF06120.6    301 seq141_BIOID50943    -            198   6.7e-73  245.5   5.3   1   1   5.8e-77   7.9e-73  245.2   3.7    67   256     1   191     1   196 0.98 Tail length tape measure protein
Phage_lambd_GpG      PF06894.6    127 seq142_BIOID50943    -            140   6.2e-56  187.3   0.9   1   1   5.2e-60   7.1e-56  187.1   0.6     1   126     1   125     1   126 0.98 Bacteriophage lambda minor tail protein (GpG)
AA_permease          PF00324.16   479 seq144_BIOID50943    -            470  1.5e-119  399.3  46.0   1   1  2.5e-123  1.7e-119  399.1  31.9     1   477    27   468    27   470 0.98 Amino acid permease
AA_permease_2        PF13520.1    426 seq144_BIOID50943    -            470   5.5e-51  173.3  50.0   1   1     1e-54   7.1e-51  172.9  34.6     8   419    30   446    26   459 0.84 Amino acid permease
DDE_Tnp_IS66         PF03050.9    271 seq147_BIOID50943    -            357   3.3e-99  331.3   0.1   1   1  5.6e-103   3.8e-99  331.1   0.0     5   271    24   307    20   307 0.98 Transposase IS66 family
DDE_Tnp_IS66_C       PF13817.1     39 seq147_BIOID50943    -            357   2.6e-19   68.8   0.1   1   1     1e-22     7e-19   67.4   0.0     1    39   313   351   313   351 0.98 IS66 C-terminal element
PerC                 PF06069.6     90 seq148_BIOID50943    -            104   2.4e-44  149.1   2.1   1   1     2e-48   2.7e-44  148.9   1.5     1    89     1    89     1    90 0.99 PerC transcriptional activator
Phage_lysis          PF03245.8    125 seq149_BIOID50943    -            155   7.1e-41  138.9   2.7   1   1   6.1e-45   8.3e-41  138.7   1.9     1   125    29   154    29   154 0.98 Bacteriophage lysis protein
DAGK_prokar          PF01219.14   104 seq153_BIOID50943    -            119   1.1e-38  130.8   5.7   1   1   9.5e-43   1.3e-38  130.6   4.0     2   104    16   118    15   118 0.98 Prokaryotic diacylglycerol kinase
Phage_tail_T         PF06223.7    103 seq161_BIOID50943    -            144   1.1e-57  192.6   0.9   1   1   5.4e-56   7.3e-52  173.9   0.1     1   103    11   113    11   113 0.99 Minor tail protein T
Phage_fiber_C        PF06820.7     64 seq162_BIOID50943    -             82   5.2e-36  122.4   1.0   1   1   4.6e-40   6.3e-36  122.2   0.7     1    64    21    82    21    82 0.98 Putative prophage tail fibre C-terminus
Resolvase            PF00239.16   141 seq163_BIOID50943    -            115   2.1e-20   72.9   0.1   1   1   4.3e-24     3e-20   72.4   0.1    75   140     1    66     1    67 0.97 Resolvase, N terminal domain
HTH_7                PF02796.10    45 seq163_BIOID50943    -            115     6e-15   54.7   0.1   1   1   1.7e-18   1.2e-14   53.8   0.0     1    44    69   112    69   113 0.98 Helix-turn-helix domain of resolvase
Phage_lysis          PF03245.8    125 seq164_BIOID50943    -            152   2.2e-48  163.2   8.0   1   1   1.9e-52   2.5e-48  163.0   5.5     1   124    26   150    26   151 0.99 Bacteriophage lysis protein
Tape_meas_lam_C      PF09718.5     78 seq167_BIOID50943    -            404   2.1e-21   75.4   2.2   1   1   4.5e-25   6.1e-21   74.0   1.5     1    77   198   274   198   275 0.97 Lambda phage tail tape-measure protein (Tape_meas_lam_C)
ChuX_HutX            PF06228.8    141 seq168_BIOID50943    -            164     2e-49  166.5   0.0   1   1   3.3e-53   2.3e-49  166.2   0.0     1   141    21   157    21   157 0.97 Haem utilisation ChuX/HutX
HemS                 PF05171.7    129 seq168_BIOID50943    -            164   1.2e-05   25.0   0.0   1   1   2.1e-09   1.5e-05   24.7   0.0    15   125    38   156    23   160 0.84 Haemin-degrading HemS.ChuX domain
Exonuc_X-T_C         PF08411.5    269 seq172_BIOID50943    -            474  2.8e-104  347.7   0.1   1   1    5e-108  3.4e-104  347.5   0.1     1   268   211   472   211   473 0.99 Exonuclease C-terminal
RNase_T              PF00929.19   164 seq172_BIOID50943    -            474   2.1e-25   89.8   0.0   1   1   5.8e-29   3.9e-25   88.9   0.0     2   162    12   191    11   193 0.95 Exonuclease
DUF1076              PF06416.7    113 seq173_BIOID50943    -            213   2.7e-43  146.1   0.3   1   1   2.7e-47   3.7e-43  145.6   0.2    14   113   113   212    99   212 0.94 Protein of unknown function (DUF1076)
HTH_Tnp_1            PF01527.15    76 seq175_BIOID50943    -            114   4.5e-09   36.0   0.4   1   1   1.4e-12   6.6e-09   35.4   0.3     2    76     4    79     3    84 0.88 Transposase
HTH_28               PF13518.1     52 seq175_BIOID50943    -            114     3e-07   30.1   0.1   1   1   1.3e-10   6.1e-07   29.1   0.1     1    40    13    53    13    60 0.89 Helix-turn-helix domain
TonB_dep_Rec         PF00593.19   276 seq179_BIOID50943    -            747   7.1e-28   98.1  10.2   1   1     1e-31   7.1e-28   98.1   7.1     1   276   510   746   510   746 0.98 TonB dependent receptor
Plug                 PF07715.10   108 seq179_BIOID50943    -            747     2e-21   76.2   0.1   1   1   6.6e-25   4.5e-21   75.0   0.1     2   107    76   180    75   181 0.94 TonB-dependent Receptor Plug Domain
Tape_meas_lam_C      PF09718.5     78 seq180_BIOID50943    -            254   6.2e-22   77.1   5.6   1   1   4.5e-26   6.2e-22   77.1   3.9     1    78    27   104    27   104 0.98 Lambda phage tail tape-measure protein (Tape_meas_lam_C)
TMP_2                PF06791.8    210 seq182_BIOID50943    -            849   2.1e-67  226.6  13.9   1   1   3.1e-71   2.1e-67  226.6   9.6     2   209    50   257    49   258 0.97 Prophage tail length tape measure protein
Tape_meas_lam_C      PF09718.5     78 seq182_BIOID50943    -            849   2.1e-20   72.2   5.7   1   1   3.1e-24   2.1e-20   72.2   3.9     1    78   626   703   626   703 0.98 Lambda phage tail tape-measure protein (Tape_meas_lam_C)
Big_1                PF02369.11   100 seq184_BIOID50943    -           2669         0 1106.5 272.7   1  16     5e-21   1.4e-17   63.3   8.8     2    94   749   837   744   843 0.88 Bacterial Ig-like domain (group 1)
Big_1                PF02369.11   100 seq184_BIOID50943    -           2669         0 1106.5 272.7   2  16   2.2e-25   6.1e-22   77.2   9.1     3    97   845   937   842   940 0.92 Bacterial Ig-like domain (group 1)
Big_1                PF02369.11   100 seq184_BIOID50943    -           2669         0 1106.5 272.7   3  16   2.9e-27     8e-24   83.3   2.6     2    97   942  1040   941  1042 0.95 Bacterial Ig-like domain (group 1)
Big_1                PF02369.11   100 seq184_BIOID50943    -           2669         0 1106.5 272.7   4  16   5.1e-19   1.4e-15   56.8   3.6     4    96  1054  1139  1051  1143 0.88 Bacterial Ig-like domain (group 1)
Big_1                PF02369.11   100 seq184_BIOID50943    -           2669         0 1106.5 272.7   5  16   1.4e-26   3.9e-23   81.1   7.4     3   100  1146  1245  1144  1245 0.94 Bacterial Ig-like domain (group 1)
Big_1                PF02369.11   100 seq184_BIOID50943    -           2669         0 1106.5 272.7   6  16   1.1e-20     3e-17   62.2   6.8     4    96  1257  1342  1253  1346 0.91 Bacterial Ig-like domain (group 1)
Big_1                PF02369.11   100 seq184_BIOID50943    -           2669         0 1106.5 272.7   7  16   1.9e-27   5.2e-24   83.9   7.9     3   100  1349  1448  1347  1448 0.95 Bacterial Ig-like domain (group 1)
Big_1                PF02369.11   100 seq184_BIOID50943    -           2669         0 1106.5 272.7   8  16   4.3e-22   1.2e-18   66.7   7.5     5   100  1461  1548  1451  1548 0.84 Bacterial Ig-like domain (group 1)
Big_1                PF02369.11   100 seq184_BIOID50943    -           2669         0 1106.5 272.7   9  16   1.9e-27   5.1e-24   83.9   6.7     2   100  1559  1661  1558  1661 0.93 Bacterial Ig-like domain (group 1)
Big_1                PF02369.11   100 seq184_BIOID50943    -           2669         0 1106.5 272.7  10  16   5.6e-25   1.5e-21   76.0   4.2     2    98  1663  1759  1662  1761 0.90 Bacterial Ig-like domain (group 1)
Big_1                PF02369.11   100 seq184_BIOID50943    -           2669         0 1106.5 272.7  11  16   1.1e-28   3.1e-25   87.8   6.6     6    99  1767  1863  1764  1864 0.92 Bacterial Ig-like domain (group 1)
Big_1                PF02369.11   100 seq184_BIOID50943    -           2669         0 1106.5 272.7  12  16   1.4e-28   3.9e-25   87.5   6.2     2    99  1866  1965  1865  1966 0.95 Bacterial Ig-like domain (group 1)
Big_1                PF02369.11   100 seq184_BIOID50943    -           2669         0 1106.5 272.7  13  16   1.1e-24   2.9e-21   75.1   3.9     7    97  1978  2062  1970  2065 0.92 Bacterial Ig-like domain (group 1)
Big_1                PF02369.11   100 seq184_BIOID50943    -           2669         0 1106.5 272.7  14  16   4.1e-21   1.1e-17   63.6   0.8     8    94  2075  2160  2068  2166 0.84 Bacterial Ig-like domain (group 1)
Big_1                PF02369.11   100 seq184_BIOID50943    -           2669         0 1106.5 272.7  15  16   7.9e-24   2.2e-20   72.3   5.1     4    99  2170  2260  2167  2261 0.90 Bacterial Ig-like domain (group 1)
Big_1                PF02369.11   100 seq184_BIOID50943    -           2669         0 1106.5 272.7  16  16   2.3e-21   6.4e-18   64.3   7.4     3   100  2266  2364  2264  2364 0.94 Bacterial Ig-like domain (group 1)
DUF3442              PF11924.3    280 seq184_BIOID50943    -           2669   2.1e-99  332.5   2.6   1   1  7.7e-103   2.1e-99  332.5   1.8     3   280   150   428   148   428 0.99 Protein of unknown function (DUF3442)
Cys_Met_Meta_PP      PF01053.15   386 seq186_BIOID50943    -            445  1.8e-139  464.2   0.0   1   1  4.6e-143  2.1e-139  464.0   0.0     1   385    65   439    65   440 0.99 Cys/Met metabolism PLP-dependent enzyme
Aminotran_1_2        PF00155.16   363 seq186_BIOID50943    -            445   3.6e-07   29.3   0.0   1   1   1.2e-10   5.3e-07   28.7   0.0    49   192   116   237   102   270 0.83 Aminotransferase class I and II
gpW                  PF02831.10    68 seq188_BIOID50943    -             68   9.5e-37  124.2   1.1   1   1   7.6e-41     1e-36  124.1   0.8     1    68     1    68     1    68 0.99 gpW
NAD_binding_10       PF13460.1    183 seq190_BIOID50943    -            207   4.2e-28   98.4   2.2   1   1   1.1e-31   4.9e-28   98.2   1.5     2   181     5   187     5   189 0.93 NADH(P)-binding
NmrA                 PF05368.8    233 seq190_BIOID50943    -            207   6.1e-06   25.5   0.8   1   1   1.5e-09   6.7e-06   25.4   0.6     2   100     5   103     5   191 0.86 NmrA-like family
phage_tail_N         PF08400.5    134 seq194_BIOID50943    -            971   5.5e-59  197.5   0.3   1   1   1.6e-62   5.5e-59  197.5   0.2     1   134     1   134     1   134 0.99 Prophage tail fibre N-terminal
Phage_fiber_2        PF03406.8     44 seq194_BIOID50943    -            971   1.1e-56  188.0  35.0   1   3   4.1e-25   1.4e-21   75.7   4.9     1    44   462   505   462   505 0.98 Phage tail fibre repeat
Phage_fiber_2        PF03406.8     44 seq194_BIOID50943    -            971   1.1e-56  188.0  35.0   2   3   7.3e-24   2.5e-20   71.7   3.9     1    44   506   549   506   549 0.97 Phage tail fibre repeat
Phage_fiber_2        PF03406.8     44 seq194_BIOID50943    -            971   1.1e-56  188.0  35.0   3   3   1.5e-23     5e-20   70.7   4.4     1    42   550   591   550   593 0.95 Phage tail fibre repeat
Collar               PF07484.7     57 seq194_BIOID50943    -            971   1.4e-11   43.8   0.2   1   1   9.7e-15   3.3e-11   42.6   0.1     1    56   761   807   761   808 0.97 Phage Tail Collar Domain
Phage_fiber          PF03335.8     14 seq194_BIOID50943    -            971   6.2e-07   28.0  64.4   1   7   0.00054       1.8    8.3   1.5     1    14   824   837   824   837 0.88 Phage tail fibre repeat
Phage_fiber          PF03335.8     14 seq194_BIOID50943    -            971   6.2e-07   28.0  64.4   2   7   2.4e-05     0.083   12.4   2.6     1    14   856   869   856   869 0.92 Phage tail fibre repeat
Phage_fiber          PF03335.8     14 seq194_BIOID50943    -            971   6.2e-07   28.0  64.4   3   7   0.00027      0.91    9.3   2.4     2    13   871   882   870   883 0.89 Phage tail fibre repeat
Phage_fiber          PF03335.8     14 seq194_BIOID50943    -            971   6.2e-07   28.0  64.4   4   7   3.8e-05      0.13   11.8   3.2     1    14   906   919   906   919 0.92 Phage tail fibre repeat
Phage_fiber          PF03335.8     14 seq194_BIOID50943    -            971   6.2e-07   28.0  64.4   5   7   0.00053       1.8    8.3   1.7     2    12   921   931   920   932 0.89 Phage tail fibre repeat
Phage_fiber          PF03335.8     14 seq194_BIOID50943    -            971   6.2e-07   28.0  64.4   6   7   0.00045       1.5    8.6   0.8     2    11   930   939   929   940 0.86 Phage tail fibre repeat
Phage_fiber          PF03335.8     14 seq194_BIOID50943    -            971   6.2e-07   28.0  64.4   7   7   0.00053       1.8    8.4   0.9     2    13   939   950   938   951 0.87 Phage tail fibre repeat
Phage_portal_2       PF05136.8    355 seq202_BIOID50943    -            533  9.9e-105  349.8   1.6   1   1  8.9e-109  1.2e-104  349.5   1.1     2   355    30   401    29   401 0.98 Phage portal protein, lambda family
Phage_Nu1            PF07471.7    164 seq203_BIOID50943    -            169   4.2e-18   65.2   0.0   1   1   4.3e-22   5.8e-18   64.7   0.0    72   163    59   150    45   151 0.88 Phage DNA packaging protein Nu1
IpaB_EvcA            PF03278.8    153 seq204_BIOID50943    -            196   3.3e-60  201.6   5.3   1   1   2.9e-64   3.9e-60  201.3   3.7     2   152    40   184    39   185 0.98 IpaB/EvcA family
Arc                  PF03869.9     50 seq207_BIOID50943    -            114   9.9e-21   72.9   0.5   1   1   1.6e-24   2.2e-20   71.9   0.0     2    49    15    62    14    63 0.94 Arc-like DNA binding domain
DUF1283              PF06932.6     85 seq209_BIOID50943    -            113   5.2e-46  154.4   5.7   1   1   4.5e-50   6.1e-46  154.2   4.0     1    85    29   113    29   113 0.99 Protein of unknown function (DUF1283)
PerC                 PF06069.6     90 seq213_BIOID50943    -            104   5.7e-44  147.9   1.8   1   1   4.8e-48   6.6e-44  147.7   1.3     1    89     1    89     1    90 0.99 PerC transcriptional activator
DUF1441              PF07278.6    152 seq218_BIOID50943    -            163   9.5e-66  220.0   0.1   1   1   8.2e-70   1.1e-65  219.7   0.0     2   152    10   154     9   154 0.99 Protein of unknown function (DUF1441)
Phage_min_tail       PF05939.8    109 seq221_BIOID50943    -            109   8.2e-38  128.5   0.1   1   1   6.6e-42     9e-38  128.4   0.1     1   109     1   109     1   109 0.99 Phage minor tail protein
Acetyltransf_3       PF13302.1    142 seq232_BIOID50943    -            186   5.7e-23   81.6   0.0   1   1     4e-26   7.7e-23   81.2   0.0     3   141     8   140     7   141 0.80 Acetyltransferase (GNAT) domain
Acetyltransf_4       PF13420.1    155 seq232_BIOID50943    -            186   7.2e-15   55.1   0.6   1   1   4.7e-18   9.1e-15   54.8   0.4     1   152     9   158     9   160 0.93 Acetyltransferase (GNAT) domain
Acetyltransf_1       PF00583.19    83 seq232_BIOID50943    -            186     6e-15   54.9   0.1   1   1   4.5e-18   8.9e-15   54.3   0.1     2    82    63   140    62   141 0.97 Acetyltransferase (GNAT) family
Acetyltransf_8       PF13523.1    152 seq232_BIOID50943    -            186   1.2e-13   51.1   0.2   1   1   8.2e-17   1.6e-13   50.6   0.2     1   141     9   145     9   157 0.89 Acetyltransferase (GNAT) domain
Acetyltransf_7       PF13508.1     79 seq232_BIOID50943    -            186   3.7e-07   30.1   0.2   1   1   3.4e-10   6.7e-07   29.2   0.1     2    78    56   141    55   142 0.80 Acetyltransferase (GNAT) domain
Acetyltransf_10      PF13673.1    117 seq232_BIOID50943    -            186   1.3e-05   25.1   0.0   1   1   9.3e-09   1.8e-05   24.7   0.0     1   117    16   140    16   140 0.75 Acetyltransferase (GNAT) domain
FR47                 PF08445.5     86 seq232_BIOID50943    -            186   2.1e-05   24.0   0.0   1   1   1.9e-08   3.8e-05   23.2   0.0    26    79    87   142    69   150 0.92 FR47-like protein
FecCD                PF01032.13   311 seq234_BIOID50943    -            330   2.5e-95  318.7  31.3   1   1   2.2e-99     3e-95  318.5  21.7     1   311    18   325    15   325 0.95 FecCD transport family
Fels1                PF05666.6     45 seq236_BIOID50943    -            122   3.1e-38  128.7   2.3   1   2   5.7e-20   7.8e-16   57.0   0.1     2    45    20    62    19    62 0.94 Fels-1 Prophage Protein-like
Fels1                PF05666.6     45 seq236_BIOID50943    -            122   3.1e-38  128.7   2.3   2   2   1.2e-24   1.7e-20   72.0   0.2     1    45    66   121    66   121 0.98 Fels-1 Prophage Protein-like
HTH_38               PF13936.1     44 seq237_BIOID50943    -            251   1.8e-23   81.7   1.8   1   1     3e-21     1e-17   63.2   0.9     4    44    58    98    55    98 0.97 Helix-turn-helix domain
HTH_32               PF13565.1     77 seq237_BIOID50943    -            251   2.6e-06   28.0  11.6   1   1   8.3e-10   2.8e-06   27.8   1.4     1    77    90   173    90   173 0.69 Homeodomain-like domain
Phage_min_tail       PF05939.8    109 seq238_BIOID50943    -            113   1.2e-35  121.6   0.0   1   1   9.7e-40   1.3e-35  121.4   0.0     1   109     4   113     4   113 0.98 Phage minor tail protein
DUF1019              PF06254.6     89 seq239_BIOID50943    -            141   1.1e-22   79.8   0.1   1   1   1.1e-26   1.5e-22   79.3   0.1     1    88    46   120    46   121 0.96 Protein of unknown function (DUF1019)
Peptidase_M66        PF10462.4    305 seq240_BIOID50943    -            898  1.8e-130  434.1   0.7   1   1  1.3e-134  1.8e-130  434.1   0.5     1   305   249   550   249   550 0.99 Peptidase M66
Phage_tail_L         PF05100.7    206 seq243_BIOID50943    -            232   2.7e-95  317.2   0.1   1   1   2.2e-99   3.1e-95  317.0   0.0     1   206    29   230    29   230 0.99 Phage minor tail protein L
Terminase_GpA        PF05876.7    557 seq245_BIOID50943    -            700  2.5e-184  613.6   0.0   1   1  2.2e-188    3e-184  613.3   0.0     1   557    34   644    34   644 0.97 Phage terminase large subunit (GpA)
Terminase_GpA        PF05876.7    557 seq247_BIOID50943    -             58   7.6e-07   27.7   0.0   1   1   5.8e-11   7.9e-07   27.6   0.0    79   133     1    56     1    58 0.95 Phage terminase large subunit (GpA)
Rop                  PF01815.11    61 seq248_BIOID50943    -             63   4.3e-33  112.4   2.6   1   1   3.5e-37   4.8e-33  112.2   1.8     1    60     1    60     1    61 0.98 Rop protein
Phage_tail_L         PF05100.7    206 seq250_BIOID50943    -            145     5e-42  143.2   0.0   1   1   4.4e-46   6.1e-42  142.9   0.0     1    93    29   121    29   133 0.97 Phage minor tail protein L
Terminase_GpA        PF05876.7    557 seq253_BIOID50943    -            487  7.5e-124  413.9   1.0   1   1  6.9e-128  9.4e-124  413.6   0.7   133   529     3   417     1   425 0.98 Phage terminase large subunit (GpA)
AA_permease          PF00324.16   479 seq255_BIOID50943    -            514  2.6e-121  405.1  47.0   1   1  4.4e-125    3e-121  404.9  32.6     2   478    50   491    49   492 0.97 Amino acid permease
AA_permease_2        PF13520.1    426 seq255_BIOID50943    -            514   2.9e-43  147.8  50.3   1   1   5.1e-47   3.5e-43  147.6  34.9     5   423    49   477    45   480 0.85 Amino acid permease
Homoserine_dh        PF00742.14   179 seq256_BIOID50943    -            810   6.9e-51  172.3   0.0   1   1   2.3e-54   1.1e-50  171.7   0.0     1   178   608   803   608   804 0.99 Homoserine dehydrogenase
AA_kinase            PF00696.23   241 seq256_BIOID50943    -            810   1.8e-42  145.4   0.0   1   1   8.3e-46   3.8e-42  144.3   0.0     2   238    12   284    11   287 0.89 Amino acid kinase family
NAD_binding_3        PF03447.11   117 seq256_BIOID50943    -            810   3.5e-24   85.3   0.0   1   1   1.8e-27   8.4e-24   84.1   0.0     1   116   465   599   465   600 0.98 Homoserine dehydrogenase, NAD binding domain
Phage_Nu1            PF07471.7    164 seq257_BIOID50943    -            181   4.1e-90  299.4   0.9   1   1   3.4e-94   4.6e-90  299.2   0.6     1   164     1   164     1   164 0.99 Phage DNA packaging protein Nu1
HTH_AraC             PF00165.18    42 seq258_BIOID50943    -            247   8.4e-20   69.8   1.7   1   2     4e-11   2.8e-07   30.0   0.0     1    41   144   183   144   184 0.96 Bacterial regulatory helix-turn-helix proteins, AraC family
HTH_AraC             PF00165.18    42 seq258_BIOID50943    -            247   8.4e-20   69.8   1.7   2   2   7.2e-14   4.9e-10   38.7   0.2     6    40   196   232   194   234 0.92 Bacterial regulatory helix-turn-helix proteins, AraC family
HTH_18               PF12833.2     81 seq258_BIOID50943    -            247   2.5e-14   53.0   0.1   1   1   6.7e-18   4.6e-14   52.1   0.1     2    81   158   235   157   235 0.95 Helix-turn-helix domain
SmpA_OmlA            PF04355.8     71 seq261_BIOID50943    -            100   1.7e-06   27.4   0.1   1   1   1.7e-10   2.3e-06   27.0   0.0    11    68    12    85     3    88 0.87 SmpA / OmlA family
Oxidored_q6          PF01058.17   131 seq264_BIOID50943    -            381   4.1e-29  100.7   0.3   1   1   4.9e-33   6.7e-29  100.0   0.2     1   130    71   216    71   217 0.96 NADH ubiquinone oxidoreductase, 20 Kd subunit
ABC_tran             PF00005.22   118 seq265_BIOID50943    -            256     2e-16   60.3   0.0   1   1     5e-20   3.4e-16   59.5   0.0     1   118    41   166    41   166 0.85 ABC transporter
PTS_EIIA_2           PF00359.17   142 seq270_BIOID50943    -            637   6.7e-33  113.2   0.0   1   1   2.5e-36   1.1e-32  112.5   0.0     5   140   498   634   495   636 0.95 Phosphoenolpyruvate-dependent sugar phosphotransferase system, EIIA 2
PTS_EIIC             PF02378.13   321 seq270_BIOID50943    -            637   2.3e-19   69.3  33.4   1   1     5e-23   2.3e-19   69.3  23.1     1   321    17   277    17   277 0.92 Phosphotransferase system, EIIC
PTS_IIB              PF02302.12    90 seq270_BIOID50943    -            637   1.9e-09   37.7   0.3   1   1   1.1e-12   4.9e-09   36.3   0.0     1    79   379   453   379   458 0.87 PTS system, Lactose/Cellobiose specific IIB subunit
YcgL                 PF05166.8     74 seq272_BIOID50943    -             97   3.5e-34  116.6   0.2   1   1   3.4e-38   4.6e-34  116.2   0.1     1    74     3    76     3    76 0.99 YcgL domain
Dus                  PF01207.12   310 seq274_BIOID50943    -            345  8.1e-100  333.5   0.0   1   1  6.8e-104  9.3e-100  333.3   0.0     2   308    30   340    29   342 0.98 Dihydrouridine synthase (Dus)
Pep_deformylase      PF01327.16   157 seq276_BIOID50943    -            169   6.4e-53  178.2   0.1   1   1   5.6e-57   7.6e-53  177.9   0.1     2   156     4   152     3   153 0.94 Polypeptide deformylase
Terminase_GpA        PF05876.7    557 seq277_BIOID50943    -            641  9.8e-178  591.8   0.4   1   1    9e-182  1.2e-177  591.5   0.3     1   547    39   600    39   607 0.97 Phage terminase large subunit (GpA)
RNA_pol_Rpb1_1       PF04997.7    338 seq280_BIOID50943    -           1407  1.8e-100  336.3   0.1   1   1  1.8e-103  4.8e-100  335.0   0.1     2   338    15   342    14   342 0.95 RNA polymerase Rpb1, domain 1
RNA_pol_Rpb1_5       PF04998.12   277 seq280_BIOID50943    -           1407   1.1e-80  270.7   0.0   1   1     8e-84   2.2e-80  269.7   0.0     1   276   766  1321   766  1322 1.00 RNA polymerase Rpb1, domain 5
RNA_pol_Rpb1_2       PF00623.15   166 seq280_BIOID50943    -           1407   6.1e-51  172.5   0.0   1   1   5.3e-53   1.5e-49  168.0   0.0     1   166   344   486   344   486 0.95 RNA polymerase Rpb1, domain 2
RNA_pol_Rpb1_3       PF04983.13   157 seq280_BIOID50943    -           1407   1.4e-27   96.2   0.0   1   1   1.2e-30   3.3e-27   95.0   0.0     1   157   489   644   489   644 0.93 RNA polymerase Rpb1, domain 3
RNA_pol_Rpb1_4       PF05000.12   108 seq280_BIOID50943    -           1407   2.5e-18   65.7   0.3   1   1   9.1e-22   2.5e-18   65.7   0.2     2   107   674   763   673   764 0.82 RNA polymerase Rpb1, domain 4
ABC_tran             PF00005.22   118 seq281_BIOID50943    -            265   1.1e-20   74.1   0.0   1   1   2.3e-24   1.6e-20   73.5   0.0     1   118    51   176    51   176 0.94 ABC transporter
DUF1161              PF06649.7     52 seq284_BIOID50943    -            102   1.3e-25   88.9   0.0   1   1   1.2e-29   1.6e-25   88.6   0.0     1    52    27    80    27    80 0.99 Protein of unknown function (DUF1161)
Peptidase_S49        PF01343.13   154 seq285_BIOID50943    -            336   6.4e-46  155.8   0.5   1   1   1.7e-49   1.2e-45  154.9   0.4     2   151    46   194    45   197 0.96 Peptidase family S49
Ureidogly_hydro      PF04115.7    165 seq286_BIOID50943    -            160   1.7e-52  177.0   0.0   1   1   1.4e-56   1.9e-52  176.8   0.0     3   159     2   153     1   158 0.95 Ureidoglycolate hydrolase
MurB_C               PF02873.11   105 seq287_BIOID50943    -            342     2e-41  139.8   0.0   1   1   5.2e-45   3.5e-41  139.0   0.0     1   105   203   330   203   330 0.99 UDP-N-acetylenolpyruvoylglucosamine reductase, C-terminal domain
FAD_binding_4        PF01565.18   139 seq287_BIOID50943    -            342   5.9e-27   93.7   0.1   1   1   2.7e-30   1.8e-26   92.1   0.0     2   138    18   149    17   150 0.91 FAD binding domain
UreD                 PF01774.12   209 seq288_BIOID50943    -            247   4.5e-50  169.9   0.0   1   1   4.1e-54   5.7e-50  169.5   0.0     1   204    53   245    53   247 0.94 UreD urease accessory protein
FAA_hydrolase        PF01557.13   217 seq289_BIOID50943    -            219   3.5e-56  189.9   0.0   1   1   2.9e-60     4e-56  189.7   0.0     1   208    18   210    18   219 0.93 Fumarylacetoacetate (FAA) hydrolase family
Aldo_ket_red         PF00248.16   283 seq291_BIOID50943    -            267   1.5e-57  194.4   0.6   1   1   1.4e-61   1.9e-57  194.1   0.4     2   281     6   250     5   251 0.95 Aldo/keto reductase family
Phage_min_tail       PF05939.8    109 seq294_BIOID50943    -            109   2.5e-38  130.2   0.0   1   1     2e-42   2.7e-38  130.1   0.0     1   109     1   109     1   109 0.99 Phage minor tail protein
P22_AR_C             PF10548.4     74 seq295_BIOID50943    -            292     3e-26   90.9   0.0   1   1   7.3e-30     5e-26   90.2   0.0     1    74   191   264   191   264 0.98 P22AR C-terminal domain
Bro-N                PF02498.12    87 seq295_BIOID50943    -            292   5.7e-22   77.6   0.0   1   1   1.6e-25   1.1e-21   76.7   0.0     1    87    20   110    20   110 0.88 BRO family, N-terminal domain
Formyl_trans_N       PF00551.14   181 seq299_BIOID50943    -            315   9.3e-56  188.1   0.0   1   1     2e-59   1.3e-55  187.5   0.0     2   180     6   183     5   184 0.98 Formyl transferase
Formyl_trans_C       PF02911.13   100 seq299_BIOID50943    -            315   1.3e-33  114.9   0.1   1   1   2.9e-37     2e-33  114.3   0.1     1    99   207   304   207   305 0.98 Formyl transferase, C-terminal domain
Molybdopterin        PF00384.17   432 seq302_BIOID50943    -            808   1.4e-95  320.4   0.0   1   1     4e-99   1.8e-95  320.1   0.0     1   432   111   566   111   566 0.91 Molybdopterin oxidoreductase
Molydop_binding      PF01568.16   109 seq302_BIOID50943    -            808   2.2e-28   98.1   0.1   1   1   1.7e-31   7.6e-28   96.3   0.0     1   107   687   800   687   802 0.97 Molydopterin dinucleotide binding domain
Molybdop_Fe4S4       PF04879.11    55 seq302_BIOID50943    -            808   5.9e-14   51.5   0.7   1   1   2.3e-17   1.1e-13   50.6   0.5     1    55    49   108    49   108 0.96 Molybdopterin oxidoreductase Fe4S4 domain
gpW                  PF02831.10    68 seq304_BIOID50943    -             68   2.2e-33  113.4   2.3   1   1   1.8e-37   2.4e-33  113.3   1.6     1    68     1    68     1    68 0.99 gpW
IclR                 PF01614.13   129 seq308_BIOID50943    -            271   1.9e-40  137.3   0.0   1   1   4.5e-44   3.1e-40  136.7   0.0     2   128   140   263   139   264 0.98 Bacterial transcriptional regulator
HTH_IclR             PF09339.5     52 seq308_BIOID50943    -            271   1.2e-12   47.1   0.1   1   1   5.9e-16     4e-12   45.4   0.0     1    51    23    73    23    74 0.98 IclR helix-turn-helix domain
HTS                  PF04204.11   298 seq309_BIOID50943    -            309    8e-132  438.3   0.0   1   1  6.6e-136    9e-132  438.1   0.0     1   298     2   299     2   299 1.00 Homoserine O-succinyltransferase
Phage-tail_3         PF13550.1    164 seq310_BIOID50943    -            291   5.4e-38  130.2   0.0   1   1   5.8e-42     8e-38  129.6   0.0     1   163     8   177     8   178 0.95 Putative phage tail protein
NiFeSe_Hases         PF00374.14   507 seq312_BIOID50943    -            597  2.7e-243  808.1   0.0   1   1  2.3e-247  3.1e-243  808.0   0.0     1   507    54   582    54   582 0.98 Nickel-dependent hydrogenase
Sod_Cu               PF00080.15   142 seq313_BIOID50943    -            344   3.4e-30  104.9   0.1   1   1   3.8e-34   5.2e-30  104.3   0.1     9   142   202   343   189   343 0.89 Copper/zinc superoxide dismutase (SODC)
Peripla_BP_2         PF01497.13   238 seq314_BIOID50943    -            296     9e-27   93.6   0.0   1   1   7.6e-31     1e-26   93.3   0.0     1   235    38   270    38   273 0.94 Periplasmic binding protein
Phage_portal_2       PF05136.8    355 seq315_BIOID50943    -            499  1.4e-105  352.6   0.2   1   1  1.3e-109  1.8e-105  352.2   0.2     7   355     1   367     1   367 0.98 Phage portal protein, lambda family
FliB                 PF03692.10    85 seq316_BIOID50943    -            153   1.3e-08   35.0  10.3   1   1   1.7e-12   2.4e-08   34.2   7.1     2    85    29    97    28    97 0.97 Flagellin N-methylase
Caudo_TAP            PF02413.12   130 seq319_BIOID50943    -            193   1.8e-39  134.7   0.5   1   1   1.6e-43   2.2e-39  134.4   0.3     1   130    72   192    72   192 0.97 Caudovirales tail fibre assembly protein
Urease_gamma         PF00547.13    99 seq320_BIOID50943    -            100   2.4e-47  158.8   0.0   1   1     2e-51   2.7e-47  158.7   0.0     1    99     1    99     1    99 1.00 Urease, gamma subunit
IstB_IS21            PF01695.12   178 seq322_BIOID50943    -            248   1.7e-20   73.1   0.1   1   1   5.1e-24   2.3e-20   72.6   0.0     4   160    55   216    52   226 0.83 IstB-like ATP binding protein
Bac_DnaA             PF00308.13   219 seq322_BIOID50943    -            248   6.6e-09   35.6   0.0   1   1   1.8e-12   8.2e-09   35.3   0.0     6   123    72   189    67   224 0.86 Bacterial dnaA  protein
ArsA_ATPase          PF02374.10   305 seq322_BIOID50943    -            248   4.9e-06   25.6   0.1   1   1   1.5e-09     7e-06   25.1   0.1     4    90   104   196   101   222 0.72 Anion-transporting ATPase
Polyketide_cyc       PF03364.15   130 seq323_BIOID50943    -            149   9.2e-32  109.6   0.0   1   1   1.6e-35   1.1e-31  109.4   0.0     1   130    14   139    14   139 0.99 Polyketide cyclase / dehydrase and lipid transport
Polyketide_cyc2      PF10604.4    139 seq323_BIOID50943    -            149   6.9e-11   42.3   0.0   1   1   1.2e-14   8.4e-11   42.0   0.0     1   128     5   136     5   145 0.74 Polyketide cyclase / dehydrase and lipid transport
Phageshock_PspG      PF09583.5     65 seq324_BIOID50943    -             80   1.4e-25   89.0  25.7   1   1   1.1e-29   1.5e-25   88.8  17.8     1    64     1    64     1    65 0.98 Phage shock protein G (Phageshock_PspG)
DUF4102              PF13356.1     89 seq326_BIOID50943    -            410   9.2e-28   95.8   0.1   1   1   2.4e-31   1.7e-27   95.0   0.1     1    88    20   106    20   107 0.97 Domain of unknown function (DUF4102)
Phage_integrase      PF00589.17   173 seq326_BIOID50943    -            410   1.3e-26   93.1   0.0   1   1   3.4e-30   2.3e-26   92.3   0.0     2   170   223   387   222   389 0.95 Phage integrase family
HDPD                 PF02924.9    118 seq327_BIOID50943    -            112     1e-15   57.4   0.9   1   1   8.7e-20   1.2e-15   57.2   0.6     4   114     7   108     4   111 0.87 Bacteriophage lambda head decoration protein D
BPL_LplA_LipB        PF03099.14   125 seq328_BIOID50943    -            321   5.1e-21   74.8   0.0   1   1   1.7e-24   7.6e-21   74.2   0.0     4   125    86   208    83   208 0.89 Biotin/lipoate A/B protein ligase family
HTH_11               PF08279.7     55 seq328_BIOID50943    -            321   8.3e-13   47.6   0.0   1   1   4.4e-16     2e-12   46.4   0.0     4    54     9    58     8    59 0.92 HTH domain
BPL_C                PF02237.12    48 seq328_BIOID50943    -            321   1.6e-11   43.5   0.2   1   1   8.9e-15   4.1e-11   42.2   0.1     1    48   271   317   271   317 0.97 Biotin protein ligase C terminal domain
Phage_portal_2       PF05136.8    355 seq329_BIOID50943    -            374     8e-92  307.3   0.2   1   1   6.8e-96   9.3e-92  307.1   0.1     3   328    57   371    55   374 0.97 Phage portal protein, lambda family
DUF1040              PF06288.8     86 seq330_BIOID50943    -             89   1.6e-46  156.3   0.5   1   1   1.3e-50   1.8e-46  156.2   0.3     1    86     1    86     1    86 1.00 Protein of unknown function (DUF1040)
Prok-JAB             PF14464.1    105 seq331_BIOID50943    -            245   1.2e-19   69.6   0.1   1   1   3.3e-23   2.3e-19   68.8   0.1     5    99     3    97     1   106 0.91 Prokaryotic homologs of the JAB domain
NLPC_P60             PF00877.14   105 seq331_BIOID50943    -            245   4.3e-14   52.0   0.0   1   1   8.8e-18     6e-14   51.6   0.0     1   105   109   222   109   222 0.92 NlpC/P60 family
HxlR                 PF01638.12    91 seq332_BIOID50943    -            126   1.8e-32  110.7   0.1   1   1   2.8e-36   3.8e-32  109.6   0.0     2    89    29   116    28   118 0.97 HxlR-like helix-turn-helix
Urease_beta          PF00699.15   100 seq333_BIOID50943    -            106   8.9e-46  153.7   0.0   1   1   7.2e-50   9.9e-46  153.5   0.0     1   100     2   101     2   101 0.99 Urease beta subunit
Prok-JAB             PF14464.1    105 seq334_BIOID50943    -            247   1.5e-19   69.3   0.1   1   1   3.7e-23   2.5e-19   68.6   0.1     3    96     3    98     1   109 0.93 Prokaryotic homologs of the JAB domain
NLPC_P60             PF00877.14   105 seq334_BIOID50943    -            247   6.5e-14   51.5   0.0   1   1   1.3e-17   9.1e-14   51.0   0.0     1   104   111   223   111   224 0.92 NlpC/P60 family
DUF3950              PF13132.1     30 seq335_BIOID50943    -             61   1.9e-17   62.3   0.1   1   1   1.9e-21   2.5e-17   61.9   0.1     1    29    21    49    21    50 0.98 Domain of unknown function (DUF3950)
Nol1_Nop2_Fmu        PF01189.12   283 seq336_BIOID50943    -            429  2.4e-104  348.5   0.0   1   1  1.5e-107    3e-104  348.2   0.0     1   282   164   426   164   427 0.99 NOL1/NOP2/sun family
NusB                 PF01029.13   134 seq336_BIOID50943    -            429   1.6e-25   89.5   0.0   1   1   1.3e-28   2.6e-25   88.8   0.0     1   134     5   127     5   127 0.97 NusB family
Methyltransf_26      PF13659.1    117 seq336_BIOID50943    -            429   3.8e-11   42.9   0.0   1   1   3.7e-14   7.3e-11   42.0   0.0     2   116   248   375   247   376 0.90 Methyltransferase domain
Methyltransf_18      PF12847.2    112 seq336_BIOID50943    -            429   2.3e-10   40.8   0.0   1   1   2.2e-13   4.2e-10   40.0   0.0     2   112   247   375   246   375 0.84 Methyltransferase domain
Methyltransf_31      PF13847.1    152 seq336_BIOID50943    -            429   1.9e-09   37.1   0.0   1   1   1.8e-12   3.5e-09   36.3   0.0     2   113   245   380   244   416 0.82 Methyltransferase domain
MTS                  PF05175.9    170 seq336_BIOID50943    -            429   1.1e-06   28.0   0.0   1   1   1.1e-09   2.1e-06   27.1   0.0    24   151   239   385   229   397 0.86 Methyltransferase small domain
FtsJ                 PF01728.14   181 seq336_BIOID50943    -            429     9e-05   22.4   0.0   1   1   9.1e-08   0.00018   21.4   0.0    19    99   242   323   233   400 0.60 FtsJ-like methyltransferase
Phage_cap_E          PF03864.10   329 seq337_BIOID50943    -            350   1.1e-63  215.0   0.2   1   1   9.1e-68   1.2e-63  214.8   0.1     1   328    13   348    13   349 0.93 Phage major capsid protein E
TPP_enzyme_N         PF02776.13   172 seq339_BIOID50943    -            623   2.4e-54  183.2   2.8   1   1   4.8e-56   2.2e-52  176.9   0.9     1   170    34   203    34   205 0.98 Thiamine pyrophosphate enzyme, N-terminal TPP binding domain
TPP_enzyme_C         PF02775.16   153 seq339_BIOID50943    -            623   7.1e-36  122.9   0.3   1   1   1.6e-37   7.2e-34  116.4   0.0     2   153   423   583   422   583 0.96 Thiamine pyrophosphate enzyme, C-terminal TPP binding domain
TPP_enzyme_M         PF00205.17   137 seq339_BIOID50943    -            623     1e-34  119.1   0.6   1   1   4.8e-38   2.2e-34  118.0   0.0     1   136   223   358   223   359 0.94 Thiamine pyrophosphate enzyme, central domain
Ub-RnfH              PF03658.9     84 seq340_BIOID50943    -             96   3.2e-38  129.3   0.1   1   1   2.7e-42   3.7e-38  129.1   0.1     1    84     5    88     5    88 0.99 RnfH family Ubiquitin
GST_C_2              PF13410.1     69 seq341_BIOID50943    -            304   7.6e-10   38.4   0.3   1   1   6.9e-13   1.9e-09   37.1   0.2     2    68   190   260   189   261 0.82 Glutathione S-transferase, C-terminal domain
GST_C                PF00043.20    95 seq341_BIOID50943    -            304   6.7e-09   35.5   0.0   1   1     5e-12   1.4e-08   34.5   0.0    33    95   199   266   187   266 0.85 Glutathione S-transferase, C-terminal domain
GST_N_2              PF13409.1     70 seq341_BIOID50943    -            304   1.9e-06   27.6   0.0   1   1   1.7e-09   4.7e-06   26.3   0.0     3    69    69   143    67   144 0.89 Glutathione S-transferase, N-terminal domain
GST_N                PF02798.15    76 seq341_BIOID50943    -            304   3.3e-05   23.8   0.0   1   1   4.2e-08   0.00012   22.1   0.0    17    76    82   143    74   143 0.91 Glutathione S-transferase, N-terminal domain
Pilus_PilP           PF11356.3     87 seq342_BIOID50943    -            291   3.6e-16   59.0   0.0   1   1   2.9e-19   3.9e-15   55.7   0.0     1    87    81   170    81   170 0.94 Type IV pilus biogenesis
APH                  PF01636.18   239 seq343_BIOID50943    -            328   1.6e-41  142.5   1.8   1   1   3.7e-45   2.5e-41  141.8   1.2     2   232    31   259    30   269 0.84 Phosphotransferase enzyme family
EcKinase             PF02958.15   293 seq343_BIOID50943    -            328   0.00012   21.2   0.0   1   1   3.1e-08   0.00021   20.4   0.0   197   280   176   252   149   257 0.79 Ecdysteroid kinase
Amidohydro_1         PF01979.15   333 seq344_BIOID50943    -            568   2.2e-72  244.4   1.6   1   1   1.2e-75   3.4e-72  243.7   1.1     1   333   126   437   126   437 0.97 Amidohydrolase family
Urease_alpha         PF00449.15   121 seq344_BIOID50943    -            568   3.2e-56  188.5   1.1   1   1   2.3e-59   6.3e-56  187.5   0.8     2   121     4   120     3   120 0.98 Urease alpha-subunit, N-terminal domain
Amidohydro_5         PF13594.1     68 seq344_BIOID50943    -            568   1.3e-09   37.6   2.6   1   1   1.6e-12   4.3e-09   35.9   1.8     1    68    87   155    87   155 0.70 Amidohydrolase
Mannitol_dh_C        PF08125.8    245 seq347_BIOID50943    -            425   3.2e-71  239.2   0.0   1   1   9.3e-75   6.3e-71  238.2   0.0     1   243   191   415   191   417 0.98 Mannitol dehydrogenase C-terminal domain
Mannitol_dh          PF01232.18   151 seq347_BIOID50943    -            425   2.2e-27   95.7   0.1   1   1   7.3e-31     5e-27   94.5   0.0     1   151    44   166    44   166 0.97 Mannitol dehydrogenase Rossmann domain
FecCD                PF01032.13   311 seq348_BIOID50943    -            660  2.5e-144  479.7  85.1   1   2   3.1e-73   4.2e-69  232.6  27.3     6   310    12   324     7   325 0.94 FecCD transport family
FecCD                PF01032.13   311 seq348_BIOID50943    -            660  2.5e-144  479.7  85.1   2   2   2.4e-79   3.3e-75  252.6  26.3     2   311   358   657   347   657 0.94 FecCD transport family
DUF1627              PF07789.7    155 seq349_BIOID50943    -            256   1.3e-90  300.7   0.5   1   1   1.3e-94   1.8e-90  300.2   0.3     1   155    91   245    91   245 1.00 Protein of unknown function (DUF1627)
gpW                  PF02831.10    68 seq350_BIOID50943    -             68   9.5e-37  124.2   1.1   1   1   7.6e-41     1e-36  124.1   0.8     1    68     1    68     1    68 0.99 gpW
Malate_synthase      PF01274.17   523 seq351_BIOID50943    -            539  1.1e-213  709.9   0.0   1   1  8.9e-218  1.2e-213  709.7   0.0     3   522    19   538    17   539 0.99 Malate synthase
MTHFR                PF02219.12   287 seq357_BIOID50943    -            296  3.9e-109  364.0   0.0   1   1  3.2e-113  4.4e-109  363.8   0.0     4   287    14   291    11   291 0.97 Methylenetetrahydrofolate reductase
Phage_portal_2       PF05136.8    355 seq358_BIOID50943    -            533    1e-104  349.8   1.6   1   1  8.9e-109  1.2e-104  349.5   1.1     2   355    30   401    29   401 0.98 Phage portal protein, lambda family
Lambda_tail_I        PF06805.7     82 seq360_BIOID50943    -            190   2.4e-14   52.7   0.3   1   1   4.9e-18   6.7e-14   51.3   0.0    25    82     2    64     1    64 0.98 Bacteriophage lambda tail assembly protein I
TonB_dep_Rec         PF00593.19   276 seq363_BIOID50943    -            700     1e-37  130.5  12.2   1   1   1.5e-41     1e-37  130.5   8.5     2   275   449   695   448   696 0.97 TonB dependent receptor
Plug                 PF07715.10   108 seq363_BIOID50943    -            700   5.4e-23   81.2   2.1   1   1   1.9e-26   1.3e-22   80.0   1.5     3   108    41   151    39   151 0.96 TonB-dependent Receptor Plug Domain
DUF308               PF03729.8     72 seq365_BIOID50943    -            190   3.5e-19   68.4  37.0   1   2   1.1e-15   1.5e-11   43.9   9.4     2    71    27    97    26    98 0.93 Short repeat of unknown function (DUF308)
DUF308               PF03729.8     72 seq365_BIOID50943    -            190   3.5e-19   68.4  37.0   2   2   6.2e-13   8.5e-09   35.1   9.2     1    71    84   153    84   154 0.94 Short repeat of unknown function (DUF308)
Exo_endo_phos        PF03372.18   251 seq366_BIOID50943    -            259   5.8e-12   45.9   0.4   1   1   7.6e-16     1e-11   45.1   0.3     2   251    41   245    40   245 0.65 Endonuclease/Exonuclease/phosphatase family
SlyX                 PF04102.7     69 seq367_BIOID50943    -             72   4.1e-26   91.0   2.4   1   1   3.4e-30   4.6e-26   90.8   1.7     1    69     5    72     5    72 0.99 SlyX
SopA_C               PF13979.1    172 seq370_BIOID50943    -            782   1.3e-67  226.5   0.0   1   1     1e-70   2.9e-67  225.4   0.0     2   172   617   782   616   782 0.99 SopA-like catalytic domain
SopA                 PF13981.1    135 seq370_BIOID50943    -            782   1.2e-42  145.0   4.8   1   1     2e-45   5.3e-42  142.9   0.3     1   135   376   512   376   512 0.98 SopA-like central domain
Pentapeptide         PF00805.17    40 seq370_BIOID50943    -            782   1.9e-14   52.3  14.2   1   1   1.8e-08     5e-05   22.3   0.1     7    38   237   268   236   269 0.95 Pentapeptide repeats (8 copies)
Pentapeptide_4       PF13599.1     78 seq370_BIOID50943    -            782   2.1e-13   49.7  17.9   1   2   5.2e-12   1.4e-08   34.2   1.6     9    76   199   266   194   268 0.88 Pentapeptide repeats (9 copies)
Pentapeptide_4       PF13599.1     78 seq370_BIOID50943    -            782   2.1e-13   49.7  17.9   2   2   1.2e-10   3.2e-07   29.9   5.5     2    53   242   291   241   309 0.92 Pentapeptide repeats (9 copies)
Peptidase_S49        PF01343.13   154 seq373_BIOID50943    -            501     3e-46  156.9   0.7   1   1   3.9e-50   5.3e-46  156.0   0.5     2   153   145   295   144   296 0.97 Peptidase family S49
Secretin             PF00263.16   165 seq376_BIOID50943    -            655     6e-48  162.2   4.1   1   1   2.1e-51   1.4e-47  161.0   2.8     1   165   426   591   426   591 0.93 Bacterial type II and III secretion system protein
Secretin_N           PF03958.12    82 seq376_BIOID50943    -            655   1.4e-44  150.0  13.1   1   3   8.6e-15   5.9e-11   42.2   0.2     1    79   129   189   129   192 0.96 Bacterial type II/III secretion system short domain
Secretin_N           PF03958.12    82 seq376_BIOID50943    -            655   1.4e-44  150.0  13.1   2   3     1e-17   6.8e-14   51.6   0.3     1    80   194   263   194   265 0.91 Bacterial type II/III secretion system short domain
Secretin_N           PF03958.12    82 seq376_BIOID50943    -            655   1.4e-44  150.0  13.1   3   3   2.3e-21   1.6e-17   63.3   0.1     1    82   269   346   269   346 0.97 Bacterial type II/III secretion system short domain
DnaB_C               PF03796.10   265 seq380_BIOID50943    -            471  4.1e-108  360.1   0.2   1   1  1.2e-111  5.4e-108  359.7   0.1     1   263   206   463   206   465 0.97 DnaB-like helicase C terminal domain
DnaB                 PF00772.16   103 seq380_BIOID50943    -            471   9.9e-38  128.0   0.0   1   1   4.8e-41   2.2e-37  126.9   0.0     1   103    26   128    26   128 0.99 DnaB-like helicase N terminal domain
AAA_25               PF13481.1    194 seq380_BIOID50943    -            471     1e-13   51.0   0.1   1   1   3.6e-17   1.6e-13   50.3   0.0    29   190   220   386   179   390 0.84 AAA domain
CLP_protease         PF00574.18   182 seq381_BIOID50943    -            739   3.2e-44  150.6   0.2   1   1   1.2e-47   5.7e-44  149.8   0.1    29   179   110   255    81   258 0.93 Clp protease
Mu-like_gpT          PF10124.4    291 seq381_BIOID50943    -            739   1.2e-08   34.2   0.1   1   1   1.8e-09   8.4e-06   24.8   0.0   220   289   598   671   590   673 0.81 Mu-like prophage major head subunit gpT
SDH_sah              PF01972.11   286 seq381_BIOID50943    -            739   1.9e-06   26.8   0.3   1   1   6.2e-09   2.8e-05   22.9   0.1    92   152   125   185    97   193 0.91 Serine dehydrogenase proteinase
Packaging_FI         PF14000.1    125 seq382_BIOID50943    -            132   7.7e-43  145.5   2.3   1   1   6.3e-47   8.6e-43  145.3   1.6     1   125     2   129     2   129 0.99 DNA packaging protein FI
Cytochrom_B_N        PF00033.14   188 seq383_BIOID50943    -            235   5.8e-37  126.7  21.4   1   1   9.6e-41   6.6e-37  126.5  14.8     2   188    12   220    11   220 0.98 Cytochrome b(N-terminal)/b6/petB
Ni_hydr_CYTB         PF01292.15   182 seq383_BIOID50943    -            235   6.3e-36  123.3  19.2   1   1   1.1e-39   7.3e-36  123.1  13.3     2   182    14   220    13   220 0.95 Prokaryotic cytochrome b561
DUF1019              PF06254.6     89 seq385_BIOID50943    -            141     1e-23   83.1   0.3   1   1     1e-27   1.4e-23   82.7   0.2     1    89    46   121    46   121 0.97 Protein of unknown function (DUF1019)
DUF977               PF06163.6    127 seq386_BIOID50943    -            137   1.1e-60  202.8   0.3   1   1   8.9e-65   1.2e-60  202.7   0.2     1   124     1   133     1   136 0.99 Bacterial protein of unknown function (DUF977)
DSBA                 PF01323.15   193 seq387_BIOID50943    -            208   6.8e-32  110.4   3.3   1   1   7.9e-35   5.4e-31  107.5   2.3     1   192    40   197    40   198 0.95 DSBA-like thioredoxin domain
Thioredoxin_4        PF13462.1    163 seq387_BIOID50943    -            208   4.4e-10   39.7   0.0   1   1   9.2e-14   6.3e-10   39.1   0.0    16   149    40   180    33   191 0.69 Thioredoxin
TrkA_N               PF02254.13   116 seq389_BIOID50943    -            458   4.2e-58  194.2   3.5   1   2   5.4e-33   5.3e-30  103.6   0.0     1   108     3   111     3   125 0.92 TrkA-N domain
TrkA_N               PF02254.13   116 seq389_BIOID50943    -            458   4.2e-58  194.2   3.5   2   2   5.9e-29   5.7e-26   90.6   0.7     1   116   235   350   235   350 0.95 TrkA-N domain
TrkA_C               PF02080.16    71 seq389_BIOID50943    -            458   1.9e-21   75.3   0.7   1   2   4.7e-13   4.5e-10   38.8   0.0     3    70   157   225   155   226 0.91 TrkA-C domain
TrkA_C               PF02080.16    71 seq389_BIOID50943    -            458   1.9e-21   75.3   0.7   2   2     2e-11   1.9e-08   33.6   0.2     8    70   390   451   388   452 0.89 TrkA-C domain
F420_oxidored        PF03807.12    96 seq389_BIOID50943    -            458   1.9e-12   47.2   2.2   1   2   1.5e-07   0.00015   22.0   0.0     1    52     2    49     2    88 0.87 NADP oxidoreductase coenzyme F420-dependent
F420_oxidored        PF03807.12    96 seq389_BIOID50943    -            458   1.9e-12   47.2   2.2   2   2   1.5e-07   0.00015   22.0   0.3     2    48   235   279   234   355 0.80 NADP oxidoreductase coenzyme F420-dependent
NAD_binding_7        PF13241.1    103 seq389_BIOID50943    -            458   1.2e-11   44.6   3.0   1   1   7.5e-08   7.3e-05   22.8   0.0     8    82   233   319   228   323 0.75 Putative NAD(P)-binding
Shikimate_DH         PF01488.15   135 seq389_BIOID50943    -            458   1.4e-11   44.4   0.6   1   1   5.3e-09   5.2e-06   26.4   0.2    12   102   232   332   222   367 0.77 Shikimate / quinate 5-dehydrogenase
Peptidase_S24        PF00717.18    70 seq392_BIOID50943    -            139   1.7e-13   49.8   0.0   1   1   1.8e-17   2.5e-13   49.3   0.0     2    68    56   120    55   122 0.91 Peptidase S24-like
MtlR                 PF05068.7    170 seq393_BIOID50943    -            195   4.1e-76  254.0   0.0   1   1   3.5e-80   4.8e-76  253.8   0.0     5   169    26   188     2   189 0.96 Mannitol repressor
Molybdopterin        PF00384.17   432 seq396_BIOID50943    -            808   2.8e-88  296.4   0.0   1   1   7.7e-92   3.5e-88  296.1   0.0     1   432   115   566   115   566 0.92 Molybdopterin oxidoreductase
Molydop_binding      PF01568.16   109 seq396_BIOID50943    -            808   5.3e-27   93.6   0.0   1   1   2.2e-30     1e-26   92.7   0.0     1   107   687   800   687   802 0.97 Molydopterin dinucleotide binding domain
Molybdop_Fe4S4       PF04879.11    55 seq396_BIOID50943    -            808   2.7e-13   49.4   0.9   1   1     1e-16   4.7e-13   48.6   0.6     1    55    53   112    53   112 0.96 Molybdopterin oxidoreductase Fe4S4 domain
Phage_rep_org_N      PF09681.5    121 seq399_BIOID50943    -            347   4.8e-05   22.8   0.0   1   1   5.9e-09   8.1e-05   22.0   0.0     1   120     5   131     5   133 0.83 N-terminal phage replisome organiser (Phage_rep_org_N)
Methyltransf_11      PF08241.7     95 seq400_BIOID50943    -            256   7.1e-25   87.2   0.0   1   1   1.3e-27   1.3e-24   86.4   0.0     1    95    49   145    49   145 0.97 Methyltransferase domain
Methyltransf_31      PF13847.1    152 seq400_BIOID50943    -            256     1e-20   73.7   0.0   1   1   1.4e-23   1.4e-20   73.3   0.0     5   113    46   155    43   234 0.85 Methyltransferase domain
Methyltransf_23      PF13489.1    162 seq400_BIOID50943    -            256   1.3e-18   67.1   0.0   1   1   1.8e-21   1.7e-18   66.6   0.0    20   159    42   191    27   194 0.83 Methyltransferase domain
Ubie_methyltran      PF01209.13   233 seq400_BIOID50943    -            256     3e-18   65.6   0.0   1   1   4.1e-21     4e-18   65.2   0.0    29   158    24   152     2   163 0.84 ubiE/COQ5 methyltransferase family
Methyltransf_18      PF12847.2    112 seq400_BIOID50943    -            256   3.6e-17   62.8   0.1   1   1   7.7e-20   7.5e-17   61.8   0.0     1   109    44   145    44   148 0.92 Methyltransferase domain
Methyltransf_12      PF08242.7     99 seq400_BIOID50943    -            256   5.7e-14   52.2   0.0   1   1   9.6e-17   9.4e-14   51.5   0.0     1    99    49   143    49   143 0.88 Methyltransferase domain
Methyltransf_25      PF13649.1    101 seq400_BIOID50943    -            256     9e-13   48.3   0.1   1   1   1.9e-15   1.8e-12   47.3   0.0     1   101    48   141    48   141 0.91 Methyltransferase domain
Methyltransf_26      PF13659.1    117 seq400_BIOID50943    -            256   4.2e-11   42.7   0.4   1   1   8.6e-14   8.4e-11   41.8   0.2     3   113    47   145    45   147 0.93 Methyltransferase domain
MTS                  PF05175.9    170 seq400_BIOID50943    -            256   5.6e-10   38.7   0.1   1   1   1.1e-12   1.1e-09   37.8   0.0    21   144    34   150    28   174 0.82 Methyltransferase small domain
Methyltransf_8       PF05148.10   219 seq400_BIOID50943    -            256   2.9e-08   33.5   0.0   1   1     2e-10     2e-07   30.7   0.0    71   166    43   155     6   178 0.69 Hypothetical methyltransferase
Methyltransf_29      PF03141.11   506 seq400_BIOID50943    -            256   1.4e-07   30.1   0.1   1   1   1.8e-10   1.7e-07   29.8   0.1   118   217    45   145     9   169 0.79 Putative S-adenosyl-L-methionine-dependent methyltransferase
TehB                 PF03848.9    192 seq400_BIOID50943    -            256   1.9e-05   23.7   0.0   1   1   3.4e-08   3.3e-05   23.0   0.0    31   132    45   146    17   158 0.79 Tellurite resistance protein TehB
NodS                 PF05401.6    201 seq400_BIOID50943    -            256   4.6e-05   22.7   0.0   1   1   7.3e-08   7.1e-05   22.1   0.0     2   144     3   145     2   151 0.80 Nodulation protein S (NodS)
PrmA                 PF06325.8    295 seq400_BIOID50943    -            256   4.6e-05   22.5   0.0   1   1   6.3e-08   6.2e-05   22.1   0.0   161   262    44   150    32   188 0.75 Ribosomal protein L11 methyltransferase (PrmA)
peroxidase           PF00141.18   229 seq404_BIOID50943    -            739   4.5e-87  291.2   0.0   1   2   4.1e-53   5.6e-49  166.5   0.0     3   229    89   409    87   409 0.87 Peroxidase
peroxidase           PF00141.18   229 seq404_BIOID50943    -            739   4.5e-87  291.2   0.0   2   2   1.3e-39   1.8e-35  122.4   0.0     3   229   416   713   414   713 0.88 Peroxidase
HycI                 PF01750.13   130 seq406_BIOID50943    -            195   5.4e-39  132.5   0.0   1   1   4.8e-43   6.5e-39  132.3   0.0     1   129    23   151    23   152 0.99 Hydrogenase maturation protease
IMS                  PF00817.15   148 seq407_BIOID50943    -            422   4.5e-39  133.5   0.0   1   1   3.9e-42   1.3e-38  132.0   0.0     1   147     5   150     5   151 0.96 impB/mucB/samB family
DUF4113              PF13438.1     75 seq407_BIOID50943    -            422     9e-29   99.0   0.2   1   1   1.2e-31     4e-28   97.0   0.0     1    75   347   421   347   421 0.98 Domain of unknown function (DUF4113)
IMS_C                PF11799.3    137 seq407_BIOID50943    -            422     1e-09   38.8   0.0   1   1     6e-13     2e-09   37.8   0.0     3   122   214   333   212   344 0.89 impB/mucB/samB family C-terminal
IMS_HHH              PF11798.3     32 seq407_BIOID50943    -            422   1.4e-07   31.0   0.0   1   1   1.1e-10   3.8e-07   29.6   0.0     4    32   172   200   169   200 0.92 IMS family HHH motif
DUF945               PF06097.6    459 seq408_BIOID50943    -            490  4.8e-106  355.1  12.4   1   1  4.1e-110  5.6e-106  354.9   8.6     3   459    18   481    16   481 0.98 Bacterial protein of unknown function (DUF945)
UreE_C               PF05194.7     87 seq411_BIOID50943    -            154   5.3e-30  103.2   2.6   1   1     1e-33     7e-30  102.8   1.8     2    86    72   154    71   154 0.92 UreE urease accessory protein, C-terminal domain
UreE_N               PF02814.10    65 seq411_BIOID50943    -            154   1.6e-14   53.0   0.2   1   1   3.6e-18   2.5e-14   52.4   0.1    12    63    11    62     2    65 0.91 UreE urease accessory protein, N-terminal domain
AP_endonuc_2         PF01261.19   211 seq412_BIOID50943    -            258   2.2e-33  115.2   0.2   1   1   1.9e-37   2.6e-33  115.0   0.1     1   211    21   219    21   219 0.95 Xylose isomerase-like TIM barrel
ICL                  PF00463.16   526 seq415_BIOID50943    -            439  3.1e-200  665.7   1.4   1   2  4.6e-118  3.2e-114  381.9   0.0     1   255    12   262    12   264 0.99 Isocitrate lyase family
ICL                  PF00463.16   526 seq415_BIOID50943    -            439  3.1e-200  665.7   1.4   2   2   1.5e-88     1e-84  284.5   0.8   353   526   262   439   260   439 0.98 Isocitrate lyase family
PEP_mutase           PF13714.1    238 seq415_BIOID50943    -            439   4.5e-19   68.5   0.0   1   1   2.2e-22   1.5e-18   66.7   0.0    26   207    86   329    76   352 0.85 Phosphoenolpyruvate phosphomutase
GerE                 PF00196.14    58 seq416_BIOID50943    -            201   7.7e-06   25.0   0.9   1   1   1.5e-09   2.1e-05   23.6   0.6     8    55   146   193   141   195 0.89 Bacterial regulatory proteins, luxR family
Peptidase_S49        PF01343.13   154 seq417_BIOID50943    -            439   1.1e-45  155.0   0.5   1   1   3.1e-49   2.2e-45  154.1   0.4     2   151   149   297   148   300 0.96 Peptidase family S49
UreF                 PF01730.11   146 seq421_BIOID50943    -            224   1.1e-35  122.7   5.9   1   1   1.1e-39   1.5e-35  122.3   4.1     1   144    37   182    37   184 0.96 UreF
HyaE                 PF07449.6    107 seq423_BIOID50943    -            132   1.9e-39  133.7   0.0   1   1   1.6e-43   2.2e-39  133.5   0.0     1   107    10   116    10   116 0.99 Hydrogenase-1 expression protein HyaE
HTH_Tnp_IS1          PF12759.2     50 seq424_BIOID50943    -             90     4e-29   99.7   0.1   1   1   8.2e-33   5.6e-29   99.2   0.1     1    50    38    87    38    87 0.99 InsA C-terminal domain
Zn_Tnp_IS1           PF03811.8     36 seq424_BIOID50943    -             90   1.3e-18   66.0   9.0   1   1     3e-22     2e-18   65.4   6.3     1    36     1    35     1    35 0.99 InsA N-terminal domain
HDPD                 PF02924.9    118 seq425_BIOID50943    -            115   1.5e-17   63.3   0.3   1   1   1.2e-21   1.6e-17   63.2   0.2     4   115     6   109     3   112 0.92 Bacteriophage lambda head decoration protein D
Inositol_P           PF00459.20   271 seq427_BIOID50943    -            246   5.6e-58  196.2   0.0   1   1   4.9e-62   6.6e-58  196.0   0.0     8   253     4   238     1   243 0.86 Inositol monophosphatase family
Ala_racemase_N       PF01168.15   217 seq428_BIOID50943    -            359   3.1e-61  206.5   0.0   1   1   5.7e-65   3.9e-61  206.2   0.0     1   217     8   219     8   219 0.94 Alanine racemase, N-terminal domain
Ala_racemase_C       PF00842.16   129 seq428_BIOID50943    -            359   8.7e-39  131.7   0.1   1   1     2e-42   1.3e-38  131.1   0.1     1   129   234   358   234   358 0.97 Alanine racemase, C-terminal domain
Plasmid_stabil       PF05016.9     90 seq429_BIOID50943    -             92     3e-15   56.2   0.1   1   1   2.4e-19   3.3e-15   56.1   0.1     1    90     4    91     4    91 0.86 Plasmid stabilisation system protein
DUF2810              PF10928.3     54 seq430_BIOID50943    -            120   3.1e-32  109.9   2.6   1   1   2.4e-36   3.3e-32  109.8   1.1     1    53    66   118    66   119 0.96 Protein of unknown function (DUF2810)
HupH_C               PF04809.8    120 seq435_BIOID50943    -            305   1.1e-49  167.0   0.0   1   2   2.9e-11   3.9e-07   29.7   0.0     6    96    70   160    67   175 0.82 HupH hydrogenase expression protein, C-terminal conserved region
HupH_C               PF04809.8    120 seq435_BIOID50943    -            305   1.1e-49  167.0   0.0   2   2   5.3e-44   7.2e-40  135.3   0.0     1   119   183   299   183   300 0.99 HupH hydrogenase expression protein, C-terminal conserved region
ECH                  PF00378.15   245 seq436_BIOID50943    -            771   8.1e-78  260.8   0.0   1   1   4.5e-81   2.1e-77  259.4   0.0     3   244    54   308    52   309 0.99 Enoyl-CoA hydratase/isomerase family
3HCDH_N              PF02737.13   180 seq436_BIOID50943    -            771   1.7e-60  203.6   0.2   1   1     1e-63   4.6e-60  202.2   0.1     2   180   358   536   357   536 0.99 3-hydroxyacyl-CoA dehydrogenase, NAD binding domain
3HCDH                PF00725.17    97 seq436_BIOID50943    -            771   4.7e-35  119.7   2.1   1   2   1.1e-29   5.1e-26   90.8   0.1     1    97   538   634   538   634 0.96 3-hydroxyacyl-CoA dehydrogenase, C-terminal domain
3HCDH                PF00725.17    97 seq436_BIOID50943    -            771   4.7e-35  119.7   2.1   2   2   1.2e-09   5.4e-06   26.6   0.0     4    62   670   732   669   753 0.86 3-hydroxyacyl-CoA dehydrogenase, C-terminal domain
NAD_binding_2        PF03446.10   162 seq437_BIOID50943    -            292   5.1e-49  166.1   0.7   1   1   1.7e-52   1.2e-48  165.0   0.3     2   161     1   160     1   162 0.97 NAD binding domain of 6-phosphogluconate dehydrogenase
F420_oxidored        PF03807.12    96 seq437_BIOID50943    -            292   1.1e-07   32.0   0.2   1   1   7.7e-11   5.3e-07   29.8   0.1     1    93     2    92     2    94 0.82 NADP oxidoreductase coenzyme F420-dependent
MscL                 PF01741.13   128 seq438_BIOID50943    -            136   2.3e-57  192.5   3.1   1   1   1.9e-61   2.6e-57  192.3   2.2     1   128     3   132     3   132 0.98 Large-conductance mechanosensitive channel, MscL
Phage_cap_E          PF03864.10   329 seq439_BIOID50943    -             88   3.6e-13   49.0   0.2   1   1   3.1e-17   4.2e-13   48.8   0.1     1    80     4    83     4    85 0.95 Phage major capsid protein E
Inositol_P           PF00459.20   271 seq441_BIOID50943    -            267   2.5e-77  259.7   0.0   1   1   2.1e-81   2.8e-77  259.5   0.0     3   268     2   260     1   263 0.97 Inositol monophosphatase family
T2SE                 PF00437.15   272 seq442_BIOID50943    -            501   4.9e-88  294.4   3.7   1   1     5e-92   6.8e-88  293.9   2.6     3   271   125   390   123   391 0.98 Type II/IV secretion system protein
HlyD                 PF00529.15   306 seq446_BIOID50943    -            385   1.6e-72  244.2  15.1   1   1   6.5e-76   2.2e-72  243.8  10.5     1   306    60   357    60   357 0.98 HlyD family secretion protein
HlyD_2               PF12700.2    328 seq446_BIOID50943    -            385   3.1e-21   75.7   2.5   1   1   1.2e-24   4.3e-21   75.3   1.7    11   328    50   357    40   357 0.86 HlyD family secretion protein
HlyD_3               PF13437.1    105 seq446_BIOID50943    -            385   3.8e-09   36.7   5.4   1   1   6.4e-11   2.2e-07   31.0   0.7     2   105   172   286   171   286 0.85 HlyD family secretion protein
Biotin_lipoyl_2      PF13533.1     50 seq446_BIOID50943    -            385   3.5e-08   32.8   0.1   1   1     1e-11   3.5e-08   32.8   0.1     1    47    60   106    60   109 0.94 Biotin-lipoyl like
cobW                 PF02492.14   178 seq447_BIOID50943    -            205   1.2e-41  141.9   0.0   1   1   2.1e-45   1.4e-41  141.7   0.0     3   175    10   178     8   181 0.96 CobW/HypB/UreG, nucleotide-binding domain
HisG                 PF01634.13   163 seq448_BIOID50943    -            299   1.5e-54  183.8   0.0   1   1   3.2e-58   2.2e-54  183.3   0.0     1   163    53   221    53   221 0.94 ATP phosphoribosyltransferase
HisG_C               PF08029.6     75 seq448_BIOID50943    -            299     1e-27   95.7   0.1   1   1   3.9e-31   2.7e-27   94.4   0.0     1    75   222   297   222   297 0.98 HisG, C-terminal domain
DUF1627              PF07789.7    155 seq450_BIOID50943    -            238   4.5e-93  308.7   0.1   1   1   4.7e-97   6.4e-93  308.2   0.0     1   155    76   230    76   230 1.00 Protein of unknown function (DUF1627)
Big_2                PF02368.13    79 seq451_BIOID50943    -            220   6.1e-12   45.1  11.2   1   1     9e-16   6.1e-12   45.1   7.8     2    75   131   207   130   214 0.93 Bacterial Ig-like domain (group 2)
HOK_GEF              PF01848.11    43 seq452_BIOID50943    -             70   7.7e-19   66.6   4.6   1   1   6.8e-23   9.3e-19   66.3   3.2     1    43    24    66    24    66 0.99 Hok/gef family
DUF2190              PF09956.4    106 seq455_BIOID50943    -            107     1e-34  118.3   1.3   1   1   8.5e-39   1.2e-34  118.1   0.9     1   106     2   106     2   106 0.98 Uncharacterized conserved protein (DUF2190)
HDPD                 PF02924.9    118 seq460_BIOID50943    -            112     1e-15   57.4   0.9   1   1   8.7e-20   1.2e-15   57.2   0.6     4   114     7   108     4   111 0.87 Bacteriophage lambda head decoration protein D
AceK                 PF06315.6    562 seq461_BIOID50943    -            578  3.4e-240  798.0   0.0   1   1  2.8e-244  3.8e-240  797.8   0.0     1   562     9   568     9   568 0.99 Isocitrate dehydrogenase kinase/phosphatase (AceK)
DUF3251              PF11622.3    165 seq463_BIOID50943    -            193   2.1e-07   30.3   3.3   1   1   9.4e-11   1.3e-06   27.8   2.3    12   152    16   169     6   181 0.67 Protein of unknown function (DUF3251)
GrpE                 PF01025.14   166 seq464_BIOID50943    -            197   1.4e-47  161.2   3.3   1   1   1.2e-51   1.7e-47  160.9   2.3     5   166    35   194     7   194 0.87 GrpE
Caudo_TAP            PF02413.12   130 seq466_BIOID50943    -             82   1.9e-19   70.0   0.2   1   1   1.6e-23   2.2e-19   69.7   0.2    69   120    26    77     5    80 0.89 Caudovirales tail fibre assembly protein
Gifsy-2              PF13856.1     95 seq469_BIOID50943    -             76   1.1e-17   63.8   0.0   1   1     9e-22   1.2e-17   63.6   0.0     1    71     1    66     1    69 0.99 ATP-binding sugar transporter from pro-phage
Voltage_CLC          PF00654.15   355 seq471_BIOID50943    -            473   1.9e-90  303.3  36.0   1   1   1.5e-92   2.1e-88  296.6  20.9     2   354    89   437    88   438 0.94 Voltage gated chloride channel
Bac_Ubq_Cox          PF01654.12   436 seq472_BIOID50943    -            514  3.9e-184  612.0  24.8   1   1  3.7e-188  5.1e-184  611.6  17.2     1   435     7   502     7   503 0.97 Bacterial Cytochrome Ubiquinol Oxidase
Transp_cyt_pur       PF02133.10   439 seq474_BIOID50943    -            463  4.7e-140  466.9  42.3   1   1  3.9e-144  5.3e-140  466.7  29.3     1   439    19   457    19   457 0.99 Permease for cytosine/purines, uracil, thiamine, allantoin
Aminotran_1_2        PF00155.16   363 seq475_BIOID50943    -            411   8.6e-86  288.0   0.0   1   1   7.1e-90   9.8e-86  287.8   0.0     2   362    41   406    40   407 0.98 Aminotransferase class I and II
Phage_cap_E          PF03864.10   329 seq476_BIOID50943    -            350   1.1e-63  215.0   0.2   1   1   9.1e-68   1.2e-63  214.8   0.1     1   328    13   348    13   349 0.93 Phage major capsid protein E
DUF968               PF06147.6    200 seq478_BIOID50943    -            253   3.7e-22   79.1   0.2   1   1   4.3e-26   5.9e-22   78.4   0.1     2    95   130   224   129   241 0.93 Protein of unknown function (DUF968)
Abhydrolase_5        PF12695.2    142 seq479_BIOID50943    -            293   5.3e-27   94.2   0.0   1   1     3e-30   6.7e-27   93.8   0.0     1   141    89   265    89   266 0.89 Alpha/beta hydrolase family
Abhydrolase_6        PF12697.2    228 seq479_BIOID50943    -            293   2.5e-16   60.1   0.3   1   1   6.6e-15   1.5e-11   44.5   0.0     1   102    90   194    90   212 0.88 Alpha/beta hydrolase family
Abhydrolase_1        PF00561.15   230 seq479_BIOID50943    -            293     5e-11   42.4   0.2   1   1   2.2e-09   4.9e-06   26.1   0.0     1    79   115   193   115   217 0.91 alpha/beta hydrolase fold
Peptidase_S9         PF00326.16   213 seq479_BIOID50943    -            293   1.8e-10   40.2   0.0   1   1   5.4e-13   1.2e-09   37.5   0.0     8   212   108   291   103   292 0.71 Prolyl oligopeptidase family
Hydrolase_4          PF12146.3     79 seq479_BIOID50943    -            293   2.1e-07   30.5   0.0   1   1   6.9e-10   1.6e-06   27.7   0.0    11    61    82   132    76   149 0.82 Putative lysophospholipase
HTH_Tnp_1            PF01527.15    76 seq480_BIOID50943    -            108   5.5e-11   42.1   1.3   1   1   1.6e-14   2.2e-10   40.2   0.9     1    74     1    87     1    88 0.86 Transposase
HTH_Tnp_1            PF01527.15    76 seq481_BIOID50943    -            126   2.2e-21   75.4   0.0   1   1   2.2e-25     3e-21   75.0   0.0     1    70    10    86    10    94 0.85 Transposase
Histidinol_dh        PF00815.15   413 seq482_BIOID50943    -            434  1.2e-181  603.7   1.7   1   1    1e-185  1.4e-181  603.5   1.2     2   413    18   428    17   428 0.99 Histidinol dehydrogenase
Fer4_11              PF13247.1     99 seq483_BIOID50943    -            205   1.2e-31  108.4  10.9   1   1   8.5e-35   1.2e-31  108.4   7.5     3    97    60   153    58   155 0.97 4Fe-4S dicluster domain
Fer4_2               PF12797.2     22 seq483_BIOID50943    -            205   1.1e-13   50.0  30.8   1   1   6.7e-10   9.1e-07   28.3   0.6     2    20     6    24     5    33 0.89 4Fe-4S binding domain
Fer4                 PF00037.22    24 seq483_BIOID50943    -            205   9.1e-13   47.1  35.1   1   1   8.5e-11   1.2e-07   30.9   3.3     1    23    92   114    92   115 0.94 4Fe-4S binding domain
Fer4_7               PF12838.2     52 seq483_BIOID50943    -            205   2.4e-12   46.9  28.1   1   1   9.2e-10   1.3e-06   28.6   7.3     2    50    99   147    98   149 0.87 4Fe-4S dicluster domain
Fer4_9               PF13187.1     55 seq483_BIOID50943    -            205   8.2e-12   45.0  26.6   1   1   5.5e-10   7.5e-07   29.2   7.4     2    53    99   148    98   150 0.95 4Fe-4S dicluster domain
Fer4_10              PF13237.1     52 seq483_BIOID50943    -            205   4.5e-11   42.2  30.2   1   1   8.2e-09   1.1e-05   24.9   8.0     2    52    92   146    91   146 0.76 4Fe-4S dicluster domain
Fer4_4               PF12800.2     17 seq483_BIOID50943    -            205   1.7e-10   40.2  32.5   1   3     3e-05      0.04   14.1   2.3     1    15    11    25    11    29 0.90 4Fe-4S binding domain
Fer4_4               PF12800.2     17 seq483_BIOID50943    -            205   1.7e-10   40.2  32.5   2   3   3.3e-05     0.045   13.9   2.0     2    16    65    81    64    85 0.86 4Fe-4S binding domain
Fer4_4               PF12800.2     17 seq483_BIOID50943    -            205   1.7e-10   40.2  32.5   3   3   2.9e-07    0.0004   20.3   2.0     2    17    97   112    96   112 0.91 4Fe-4S binding domain
Fer4_6               PF12837.2     24 seq483_BIOID50943    -            205   2.4e-10   39.7  39.6   1   1   3.1e-09   4.2e-06   26.2   3.2     1    23    91   113    91   114 0.95 4Fe-4S binding domain
Fer4_3               PF12798.2     15 seq483_BIOID50943    -            205   7.3e-07   29.1  40.1   1   2   9.4e-06     0.013   15.9   4.2     1    15    67    83    67    83 0.98 4Fe-4S binding domain
Fer4_3               PF12798.2     15 seq483_BIOID50943    -            205   7.3e-07   29.1  40.1   2   2   4.8e-05     0.065   13.7   1.6     1    13   126   147   126   149 0.94 4Fe-4S binding domain
EamA                 PF00892.15   126 seq486_BIOID50943    -            312   1.7e-47  160.4  35.9   1   2     4e-25   2.8e-21   75.7  11.2     1   125    31   152    31   153 0.93 EamA-like transporter family
EamA                 PF00892.15   126 seq486_BIOID50943    -            312   1.7e-47  160.4  35.9   2   2   8.1e-30   5.5e-26   90.9   8.2     1   125   173   300   173   301 0.98 EamA-like transporter family
HTH_3                PF01381.17    55 seq489_BIOID50943    -            215   4.5e-12   45.5   0.1   1   1   2.7e-15   9.2e-12   44.5   0.1     1    55     9    63     9    63 0.98 Helix-turn-helix
HTH_19               PF12844.2     64 seq489_BIOID50943    -            215   3.8e-10   39.5   0.0   1   1     2e-13   6.9e-10   38.7   0.0     3    62     8    67     6    69 0.97 Helix-turn-helix domain
HTH_31               PF13560.1     64 seq489_BIOID50943    -            215   6.7e-10   38.8   0.0   1   1   2.9e-13   9.9e-10   38.3   0.0     2    59     5    61     4    65 0.96 Helix-turn-helix domain
Peptidase_S24        PF00717.18    70 seq489_BIOID50943    -            215     3e-08   33.0   0.1   1   1   1.6e-11   5.6e-08   32.1   0.0     3    66   125   197   123   201 0.85 Peptidase S24-like
ACR_tran             PF00873.14  1021 seq491_BIOID50943    -           1037         0 1417.7  26.6   1   1         0         0 1417.6  18.5     1  1020     1  1027     1  1028 1.00 AcrB/AcrD/AcrF family
MMPL                 PF03176.10   333 seq491_BIOID50943    -           1037   1.2e-06   27.3  11.3   1   1   2.7e-10   1.2e-06   27.3   7.8   139   305   334   499   288   523 0.84 MMPL family
HIM                  PF05662.9     21 seq492_BIOID50943    -           1588     1e-83  271.7  95.9   1   7   1.4e-09   4.7e-06   26.0   0.2     1    21   354   377   354   377 0.99 Haemagglutinin
HIM                  PF05662.9     21 seq492_BIOID50943    -           1588     1e-83  271.7  95.9   2   7   5.7e-11     2e-07   30.3   1.2     2    21   542   564   541   564 0.97 Haemagglutinin
HIM                  PF05662.9     21 seq492_BIOID50943    -           1588     1e-83  271.7  95.9   3   7   2.7e-11   9.4e-08   31.4   0.9     2    21   627   649   626   649 0.97 Haemagglutinin
HIM                  PF05662.9     21 seq492_BIOID50943    -           1588     1e-83  271.7  95.9   4   7   2.4e-11   8.3e-08   31.5   0.7     3    21  1000  1021   998  1021 0.97 Haemagglutinin
HIM                  PF05662.9     21 seq492_BIOID50943    -           1588     1e-83  271.7  95.9   5   7     1e-09   3.4e-06   26.4   0.0     1    21  1155  1175  1155  1175 0.98 Haemagglutinin
HIM                  PF05662.9     21 seq492_BIOID50943    -           1588     1e-83  271.7  95.9   6   7   2.8e-12   9.6e-09   34.5   1.9     1    21  1291  1311  1291  1311 0.98 Haemagglutinin
HIM                  PF05662.9     21 seq492_BIOID50943    -           1588     1e-83  271.7  95.9   7   7   1.4e-12   4.7e-09   35.5   1.6     1    21  1412  1432  1412  1432 0.98 Haemagglutinin
Hep_Hag              PF05658.9     28 seq492_BIOID50943    -           1588   7.5e-66  215.4 172.5   1  12   8.9e-08   0.00031   20.7   0.0     1    27   130   156   130   157 0.94 Hep_Hag
Hep_Hag              PF05658.9     28 seq492_BIOID50943    -           1588   7.5e-66  215.4 172.5   2  12   4.6e-09   1.6e-05   24.8   1.5     1    26   158   183   158   185 0.94 Hep_Hag
Hep_Hag              PF05658.9     28 seq492_BIOID50943    -           1588   7.5e-66  215.4 172.5   3  12   7.7e-09   2.6e-05   24.1   1.4     1    26   200   225   200   227 0.94 Hep_Hag
Hep_Hag              PF05658.9     28 seq492_BIOID50943    -           1588   7.5e-66  215.4 172.5   4  12   5.8e-09     2e-05   24.5   2.2     3    27   229   253   228   254 0.94 Hep_Hag
Hep_Hag              PF05658.9     28 seq492_BIOID50943    -           1588   7.5e-66  215.4 172.5   5  12   4.2e-10   1.4e-06   28.1   0.4     1    28   241   268   241   268 0.97 Hep_Hag
Hep_Hag              PF05658.9     28 seq492_BIOID50943    -           1588   7.5e-66  215.4 172.5   6  12   1.3e-09   4.6e-06   26.5   2.4     1    28   269   296   269   296 0.95 Hep_Hag
Hep_Hag              PF05658.9     28 seq492_BIOID50943    -           1588   7.5e-66  215.4 172.5   7  12   3.3e-09   1.1e-05   25.2   2.4     3    27   299   323   297   324 0.94 Hep_Hag
Hep_Hag              PF05658.9     28 seq492_BIOID50943    -           1588   7.5e-66  215.4 172.5   8  12   1.7e-08   5.9e-05   22.9   2.5     1    27   325   351   325   352 0.96 Hep_Hag
Hep_Hag              PF05658.9     28 seq492_BIOID50943    -           1588   7.5e-66  215.4 172.5   9  12   2.7e-10   9.1e-07   28.7   3.9     1    27  1071  1097  1071  1098 0.95 Hep_Hag
Hep_Hag              PF05658.9     28 seq492_BIOID50943    -           1588   7.5e-66  215.4 172.5  10  12   9.8e-08   0.00034   20.6   4.4     1    28  1231  1258  1231  1258 0.96 Hep_Hag
Hep_Hag              PF05658.9     28 seq492_BIOID50943    -           1588   7.5e-66  215.4 172.5  11  12   2.3e-10     8e-07   28.9   4.5     1    28  1369  1396  1369  1396 0.96 Hep_Hag
Hep_Hag              PF05658.9     28 seq492_BIOID50943    -           1588   7.5e-66  215.4 172.5  12  12   1.2e-07   0.00042   20.2   3.4     1    27  1383  1409  1383  1410 0.93 Hep_Hag
YadA                 PF03895.10    78 seq492_BIOID50943    -           1588   7.3e-24   83.4  10.1   1   1   2.1e-27   7.3e-24   83.4   7.0     2    78  1511  1588  1510  1588 0.98 YadA-like C-terminal region
ESPR                 PF13018.1     24 seq492_BIOID50943    -           1588   1.6e-09   36.8   1.3   1   1     3e-12     1e-08   34.3   0.2     1    24     1    24     1    24 0.98 Extended Signal Peptide of Type V secretion system
rve                  PF00665.21   120 seq493_BIOID50943    -            296   4.9e-26   91.0   0.1   1   1   3.8e-29   1.3e-25   89.7   0.0     2   119   126   240   125   241 0.97 Integrase core domain
HTH_21               PF13276.1     60 seq493_BIOID50943    -            296   1.6e-16   59.9   2.9   1   1   1.1e-19   3.9e-16   58.7   2.0     3    60    48   104    45   104 0.93 HTH-like domain
rve_3                PF13683.1     67 seq493_BIOID50943    -            296   2.7e-11   42.7   0.0   1   1   1.8e-14   6.1e-11   41.5   0.0     6    67   217   278   212   278 0.92 Integrase core domain
rve_2                PF13333.1     52 seq493_BIOID50943    -            296   2.6e-06   27.2   0.0   1   1   1.6e-09   5.5e-06   26.2   0.0     1    44   231   277   231   284 0.88 Integrase core domain
TnpB_IS66            PF05717.8    108 seq496_BIOID50943    -            115   2.6e-42  142.4   0.0   1   1   2.1e-46   2.9e-42  142.3   0.0     2   104     7   107     6   111 0.97 IS66 Orf2 like protein
DmsC                 PF04976.7    276 seq499_BIOID50943    -            364  1.5e-114  381.7  20.6   1   1  1.4e-118  1.9e-114  381.5  14.3     1   276    81   354    81   354 0.99 DMSO reductase anchor subunit (DmsC)
T2SF                 PF00482.18   124 seq501_BIOID50943    -            407   2.5e-60  201.7  10.6   1   2   1.6e-34   2.2e-30  104.9   1.5     1   124    72   195    72   195 0.99 Type II secretion system (T2SS), protein F
T2SF                 PF00482.18   124 seq501_BIOID50943    -            407   2.5e-60  201.7  10.6   2   2   1.6e-33   2.1e-29  101.8   1.0     2   124   276   397   275   397 0.98 Type II secretion system (T2SS), protein F
ABC_tran             PF00005.22   118 seq504_BIOID50943    -            637     1e-36  125.7   1.1   1   2   2.4e-18   3.3e-15   56.3   0.0     1   118    41   178    41   178 0.87 ABC transporter
ABC_tran             PF00005.22   118 seq504_BIOID50943    -            637     1e-36  125.7   1.1   2   2   2.6e-21   3.6e-18   65.9   0.0     1   118   352   459   352   459 0.92 ABC transporter
ABC_tran_2           PF12848.2     85 seq504_BIOID50943    -            637   6.6e-29   99.4   4.3   1   1   4.8e-32   6.6e-29   99.4   3.0     1    83   217   298   217   302 0.93 ABC transporter
Methyltransf_11      PF08241.7     95 seq505_BIOID50943    -            240   2.3e-12   47.1   0.0   1   1   2.6e-16   3.6e-12   46.4   0.0    45    95    67   125    50   125 0.83 Methyltransferase domain
DNA_pol_A            PF00476.15   383 seq506_BIOID50943    -            928  8.4e-160  531.4   0.0   1   1  3.3e-163  1.1e-159  531.0   0.0     2   383   548   927   547   927 0.99 DNA polymerase family A
5_3_exonuc_N         PF02739.11   169 seq506_BIOID50943    -            928   1.7e-59  199.8   0.0   1   1   1.1e-62   3.9e-59  198.7   0.0     2   169     8   169     7   169 0.99 5'-3' exonuclease, N-terminal resolvase-like domain
DNA_pol_A_exo1       PF01612.15   174 seq506_BIOID50943    -            928   6.5e-45  152.5   0.1   1   1   3.6e-48   1.2e-44  151.6   0.1     1   174   330   517   330   517 0.97 3'-5' exonuclease
5_3_exonuc           PF01367.15   101 seq506_BIOID50943    -            928     3e-31  107.5   0.0   1   1   2.2e-34   7.5e-31  106.2   0.0     1    99   171   275   171   277 0.97 5'-3' exonuclease, C-terminal SAM fold
DUF4014              PF13198.1     72 seq508_BIOID50943    -             72     3e-36  123.5   2.8   1   1   2.4e-40   3.3e-36  123.4   1.9     1    72     1    72     1    72 0.99 Protein of unknown function (DUF4014)
Acetyltransf_4       PF13420.1    155 seq509_BIOID50943    -            212   2.7e-21   75.9   0.0   1   1   1.7e-24   3.3e-21   75.7   0.0     1   152    43   194    43   197 0.91 Acetyltransferase (GNAT) domain
Acetyltransf_1       PF00583.19    83 seq509_BIOID50943    -            212   1.4e-17   63.3   0.0   1   1   1.3e-20   2.6e-17   62.5   0.0     2    82    97   176    96   177 0.95 Acetyltransferase (GNAT) family
Acetyltransf_3       PF13302.1    142 seq509_BIOID50943    -            212   1.9e-11   44.3   0.0   1   1   1.3e-14   2.5e-11   43.9   0.0     4   142    43   177    40   177 0.82 Acetyltransferase (GNAT) domain
Acetyltransf_10      PF13673.1    117 seq509_BIOID50943    -            212   7.2e-09   35.6   0.1   1   1     5e-12   9.7e-09   35.2   0.0     1   117    50   176    50   176 0.72 Acetyltransferase (GNAT) domain
Acetyltransf_7       PF13508.1     79 seq509_BIOID50943    -            212   8.7e-09   35.3   0.0   1   1   6.9e-12   1.3e-08   34.7   0.0     5    78    93   177    89   178 0.75 Acetyltransferase (GNAT) domain
FR47                 PF08445.5     86 seq509_BIOID50943    -            212   7.2e-09   35.1   0.0   1   1     7e-12   1.4e-08   34.2   0.0    26    79   124   178   119   183 0.91 FR47-like protein
Ribosomal_L31        PF01197.13    69 seq510_BIOID50943    -             87   2.9e-26   91.1   0.1   1   1   2.6e-30   3.6e-26   90.8   0.1     1    68     1    79     1    80 0.99 Ribosomal protein L31
PRD                  PF00874.15    90 seq511_BIOID50943    -            433   2.3e-25   88.4   0.0   1   2   1.7e-13   2.3e-09   37.1   0.0     2    89   138   224   137   225 0.97 PRD domain
PRD                  PF00874.15    90 seq511_BIOID50943    -            433   2.3e-25   88.4   0.0   2   2   2.6e-17   3.6e-13   49.3   0.0     2    89   247   335   246   336 0.97 PRD domain
Packaging_FI         PF14000.1    125 seq512_BIOID50943    -            132   7.7e-43  145.5   2.3   1   1   6.3e-47   8.6e-43  145.3   1.6     1   125     2   129     2   129 0.99 DNA packaging protein FI
DUF551               PF04448.7     69 seq513_BIOID50943    -            185   5.8e-18   65.3   0.0   1   1     1e-21   1.4e-17   64.0   0.0     1    69   115   181   115   181 0.97 Protein of unknown function (DUF551)
DUF1391              PF07151.7     49 seq514_BIOID50943    -             50   9.7e-36  120.9   0.6   1   1   7.6e-40     1e-35  120.8   0.4     1    49     2    50     2    50 0.98 Protein of unknown function (DUF1391)
Thiolase_N           PF00108.18   264 seq515_BIOID50943    -            387     2e-93  312.0   1.6   1   1   6.2e-97   2.8e-93  311.5   1.1     1   264     1   254     1   254 0.97 Thiolase, N-terminal domain
Thiolase_C           PF02803.13   123 seq515_BIOID50943    -            387   4.2e-50  168.1   0.2   1   1   2.5e-53   1.1e-49  166.7   0.2     1   123   261   386   261   386 0.98 Thiolase, C-terminal domain
ketoacyl-synt        PF00109.21   255 seq515_BIOID50943    -            387   3.5e-05   23.3   1.0   1   1   7.6e-09   3.5e-05   23.3   0.7   169   217    83   131    76   145 0.85 Beta-ketoacyl synthase, N-terminal domain
Tape_meas_lam_C      PF09718.5     78 seq516_BIOID50943    -            299   3.6e-28   97.1   5.9   1   1   5.7e-32   7.8e-28   96.0   4.1     1    78    88   165    88   165 0.98 Lambda phage tail tape-measure protein (Tape_meas_lam_C)
Amidohydro_5         PF13594.1     68 seq518_BIOID50943    -            296   2.3e-17   62.4   0.9   1   1   1.1e-20     5e-17   61.3   0.6     1    68    23    88    23    88 0.84 Amidohydrolase
Amidohydro_4         PF13147.1    304 seq518_BIOID50943    -            296   2.9e-15   56.9   0.5   1   1   2.4e-18   1.1e-14   55.0   0.4     1   219    45   292    45   295 0.80 Amidohydrolase
Amidohydro_1         PF01979.15   333 seq518_BIOID50943    -            296     5e-10   39.4   0.0   1   1   1.5e-13   6.7e-10   39.0   0.0     1    61    50   131    50   293 0.76 Amidohydrolase family
Fe-S_biosyn          PF01521.15    91 seq519_BIOID50943    -            114   4.3e-29   99.9   0.0   1   1   3.7e-33     5e-29   99.7   0.0     1    91     9   100     9   100 0.99 Iron-sulphur cluster biosynthesis
DUF1107              PF06526.7     64 seq520_BIOID50943    -             68   6.4e-31  105.8   0.8   1   1   5.1e-35     7e-31  105.7   0.5     1    64     1    64     1    64 0.99 Protein of unknown function (DUF1107)
Aminotran_1_2        PF00155.16   363 seq521_BIOID50943    -            356   4.1e-68  229.8   0.0   1   1   3.6e-72   4.9e-68  229.5   0.0    31   363    46   351    30   351 0.94 Aminotransferase class I and II
Cyto_ox_2            PF02322.10   328 seq522_BIOID50943    -            378  6.8e-112  373.7  32.9   1   1  5.7e-116  7.8e-112  373.5  22.8     1   328     6   362     6   362 0.99 Cytochrome oxidase subunit II
HOK_GEF              PF01848.11    43 seq524_BIOID50943    -             46   2.9e-15   55.1   1.9   1   1   2.3e-19   3.1e-15   55.0   1.3     1    43     4    44     3    44 0.92 Hok/gef family
DUF606               PF04657.8    138 seq526_BIOID50943    -            149   7.1e-22   77.8  22.0   1   1   5.8e-26     8e-22   77.6  15.3     2   138     6   143     5   143 0.95 Protein of unknown function, DUF606
Nitrate_red_del      PF02613.10   136 seq528_BIOID50943    -            204     4e-31  107.5   1.1   1   1   4.1e-35   5.6e-31  107.0   0.7     7   134    41   164    19   166 0.93 Nitrate reductase delta subunit
FadR_C               PF07840.7    164 seq529_BIOID50943    -            239   6.9e-73  243.5   0.0   1   1   1.9e-76   8.5e-73  243.2   0.0     1   163    72   234    72   235 0.99 FadR C-terminal domain
GntR                 PF00392.16    64 seq529_BIOID50943    -            239   2.3e-20   71.6   0.0   1   1     1e-23   4.7e-20   70.6   0.0     4    64    11    71     8    71 0.96 Bacterial regulatory proteins, gntR family
DicB                 PF05358.6     62 seq532_BIOID50943    -             62   1.2e-38  130.2   0.1   1   1   9.5e-43   1.3e-38  130.1   0.0     1    62     1    62     1    62 1.00 DicB protein
T2SG                 PF08334.6    108 seq533_BIOID50943    -            144   1.4e-33  114.7   0.4   1   1   3.5e-37   1.6e-33  114.5   0.2     1   108    31   137    31   137 0.97 Type II secretion system (T2SS), protein G
N_methyl_2           PF13544.1     31 seq533_BIOID50943    -            144   4.7e-09   35.2   0.8   1   1     2e-12     9e-09   34.3   0.5     1    31     1    24     1    24 0.94 Type IV pilin N-term methylation site GFxxxE
N_methyl             PF07963.7     20 seq533_BIOID50943    -            144   1.9e-07   30.2   3.8   1   1   6.3e-11   2.9e-07   29.7   2.6     1    20     7    26     7    26 0.96 Prokaryotic N-terminal methylation motif
HOK_GEF              PF01848.11    43 seq535_BIOID50943    -             70   2.7e-18   64.8   3.7   1   1   2.4e-22   3.2e-18   64.6   2.5     1    43    24    66    24    66 0.97 Hok/gef family
DUF1482              PF07358.6     57 seq537_BIOID50943    -             62   3.6e-26   90.3   0.0   1   1   2.9e-30     4e-26   90.2   0.0     1    57     4    62     4    62 0.98 Protein of unknown function (DUF1482)
RNase_T              PF00929.19   164 seq538_BIOID50943    -            246   4.9e-40  137.3   0.4   1   1   9.7e-44   1.3e-39  135.9   0.1     1   164    12   178    12   178 0.93 Exonuclease
Phage_min_tail       PF05939.8    109 seq541_BIOID50943    -            109     1e-40  137.9   0.0   1   1   8.1e-45   1.1e-40  137.8   0.0     1   108     1   108     1   109 0.99 Phage minor tail protein
Sugar_tr             PF00083.19   451 seq542_BIOID50943    -            438   3.4e-27   95.0  35.2   1   1   5.8e-29   2.6e-25   88.7  24.4     6   417    27   407    23   432 0.76 Sugar (and other) transporter
MFS_1                PF07690.11   354 seq542_BIOID50943    -            438     1e-26   93.4  52.5   1   2   5.9e-19   2.7e-15   55.8  17.7    38   258    70   296    27   301 0.69 Major Facilitator Superfamily
MFS_1                PF07690.11   354 seq542_BIOID50943    -            438     1e-26   93.4  52.5   2   2   1.1e-14   5.2e-11   41.7  14.9    44   172   298   430   291   437 0.84 Major Facilitator Superfamily
MFS_2                PF13347.1    427 seq542_BIOID50943    -            438   5.2e-09   34.8  22.7   1   1   1.1e-12   5.2e-09   34.8  15.8    26   344    48   373    38   390 0.80 MFS/sugar transport protein
GspH                 PF12019.3    114 seq544_BIOID50943    -            184   2.8e-05   24.1   0.0   1   1   2.7e-09   3.7e-05   23.7   0.0     3   108    42   165    40   173 0.87 Type II transport protein GspH
Amidohydro_4         PF13147.1    304 seq545_BIOID50943    -            154   1.5e-09   38.1   0.0   1   1   2.8e-13   1.9e-09   37.8   0.0   236   304     8    90     7    90 0.97 Amidohydrolase
Amidohydro_1         PF01979.15   333 seq545_BIOID50943    -            154     7e-06   25.8   0.0   1   1   1.2e-09   8.4e-06   25.5   0.0   260   332    13    92     7    93 0.72 Amidohydrolase family
Acid_phosphat_B      PF03767.9    230 seq546_BIOID50943    -             95   1.2e-11   44.3   0.0   1   1   9.8e-16   1.3e-11   44.1   0.0     2   100    11    87    10    92 0.90 HAD superfamily, subfamily IIIB (Acid phosphatase)
BOF                  PF04076.8    103 seq547_BIOID50943    -            114   1.2e-41  140.6   1.3   1   1     1e-45   1.4e-41  140.3   0.9    10   102    19   111    12   112 0.97 Bacterial OB fold (BOF) protein
Voltage_CLC          PF00654.15   355 seq548_BIOID50943    -            438   1.7e-72  244.3  34.2   1   1   1.2e-76   1.7e-72  244.3  23.7     5   354    83   422    79   423 0.91 Voltage gated chloride channel
Phage_tail_L         PF05100.7    206 seq552_BIOID50943    -            232   5.3e-97  322.8   0.2   1   1  4.4e-101   6.1e-97  322.6   0.1     1   206    29   230    29   230 0.99 Phage minor tail protein L
IGPD                 PF00475.13   145 seq553_BIOID50943    -            355   1.3e-64  216.3   0.3   1   1   6.7e-68   2.3e-64  215.5   0.2     1   145   196   338   196   338 0.99 Imidazoleglycerol-phosphate dehydratase
HAD_2                PF13419.1    176 seq553_BIOID50943    -            355   1.3e-07   31.9   0.1   1   1   1.2e-09     4e-06   27.0   0.0    75   173    29   145    16   148 0.81 Haloacid dehalogenase-like hydrolase
PNK3P                PF08645.6    158 seq553_BIOID50943    -            355   8.6e-07   28.4   0.0   1   1   4.4e-10   1.5e-06   27.6   0.0     5   129     8   134     4   183 0.77 Polynucleotide kinase 3 phosphatase
Hydrolase_like       PF13242.1     75 seq553_BIOID50943    -            355   1.8e-06   27.4   0.0   1   1   1.1e-09   3.9e-06   26.3   0.0     1    44   102   144   102   148 0.90 HAD-hyrolase-like
Abhydrolase_1        PF00561.15   230 seq555_BIOID50943    -            340   3.1e-26   92.2   0.0   1   1   2.6e-29     9e-26   90.7   0.0     4   218   105   312   102   315 0.96 alpha/beta hydrolase fold
Abhydrolase_6        PF12697.2    228 seq555_BIOID50943    -            340     3e-16   59.9   0.7   1   1   1.2e-19   4.2e-16   59.4   0.5     1   219    75   312    75   320 0.70 Alpha/beta hydrolase family
Abhydrolase_5        PF12695.2    142 seq555_BIOID50943    -            340   7.6e-11   41.8   0.4   1   1   7.2e-14   2.5e-10   40.1   0.2     2   141    75   308    74   309 0.65 Alpha/beta hydrolase family
Acid_phosphat_B      PF03767.9    230 seq558_BIOID50943    -            133   5.2e-30  104.4   0.0   1   1   4.2e-34   5.8e-30  104.2   0.0   110   229     1   116     1   117 0.96 HAD superfamily, subfamily IIIB (Acid phosphatase)
SRP54                PF00448.17   196 seq560_BIOID50943    -            453   7.9e-76  253.7   0.3   1   1   5.5e-79   1.2e-75  253.1   0.2     1   196   100   296   100   296 0.99 SRP54-type protein, GTPase domain
SRP_SPB              PF02978.14   104 seq560_BIOID50943    -            453   1.1e-36  125.1   7.9   1   1   4.7e-40   1.1e-36  125.1   5.5     2   104   329   427   328   427 0.99 Signal peptide binding domain
SRP54_N              PF02881.14    75 seq560_BIOID50943    -            453   2.1e-21   75.6   0.5   1   1   9.2e-25   2.1e-21   75.6   0.3     1    75     5    82     5    82 0.99 SRP54-type protein, helical bundle domain
CbiA                 PF01656.18   195 seq560_BIOID50943    -            453   2.8e-08   33.2   2.5   1   1   3.8e-11   8.6e-08   31.7   1.3     9   164   110   256   102   288 0.68 CobQ/CobB/MinD/ParA nucleotide binding domain
cobW                 PF02492.14   178 seq560_BIOID50943    -            453   6.4e-05   22.3   0.4   1   1   7.5e-08   0.00017   20.9   0.3     2   152   102   251   100   260 0.79 CobW/HypB/UreG, nucleotide-binding domain
His_Phos_2           PF00328.17   347 seq563_BIOID50943    -            444   1.3e-40  139.6   0.0   1   1   1.2e-44   1.6e-40  139.4   0.0     1   345    41   385    41   389 0.86 Histidine phosphatase superfamily (branch 2)
Xan_ur_permease      PF00860.15   389 seq566_BIOID50943    -            433   2.9e-98  328.8  32.9   1   1  2.5e-102   3.5e-98  328.5  22.8     2   387     9   394     8   396 0.97 Permease family
T2SI                 PF02501.12    81 seq567_BIOID50943    -            121   9.7e-24   83.0   1.0   1   1   9.5e-28   1.3e-23   82.6   0.7     1    80    39   119    39   120 0.97 Type II secretion system (T2SS), protein I
DUF968               PF06147.6    200 seq569_BIOID50943    -            360     6e-79  264.4   0.1   1   1   4.4e-83     6e-79  264.4   0.0     2   199   141   356   140   357 0.99 Protein of unknown function (DUF968)
UPF0047              PF01894.12   118 seq570_BIOID50943    -            138   4.5e-39  132.8   0.0   1   1   3.7e-43   5.1e-39  132.6   0.0     1   117    17   135    17   136 0.97 Uncharacterised protein family UPF0047
Phage_AlpA           PF05930.7     51 seq572_BIOID50943    -             86   1.4e-24   85.4   0.0   1   1   2.5e-28   1.7e-24   85.1   0.0     1    51    23    73    23    73 0.99 Prophage CP4-57 regulatory protein (AlpA)
HTH_17               PF12728.2     51 seq572_BIOID50943    -             86     1e-06   28.7   0.0   1   1   1.9e-10   1.3e-06   28.4   0.0     2    49    26    75    25    77 0.84 Helix-turn-helix domain
T2SJ                 PF11612.3    169 seq573_BIOID50943    -            176   2.4e-33  115.1   0.2   1   1   4.3e-37     3e-33  114.8   0.1     2   124    40   156    39   166 0.91 Type II secretion system (T2SS), protein J
N_methyl             PF07963.7     20 seq573_BIOID50943    -            176   4.3e-06   26.0   1.6   1   1   1.1e-09   7.2e-06   25.3   1.1     1    19     7    25     7    26 0.93 Prokaryotic N-terminal methylation motif
Prok-JAB             PF14464.1    105 seq574_BIOID50943    -            247   1.5e-19   69.3   0.1   1   1   3.7e-23   2.5e-19   68.6   0.1     3    96     3    98     1   109 0.93 Prokaryotic homologs of the JAB domain
NLPC_P60             PF00877.14   105 seq574_BIOID50943    -            247   6.5e-14   51.5   0.0   1   1   1.3e-17   9.1e-14   51.0   0.0     1   104   111   223   111   224 0.92 NlpC/P60 family
Phage_ASH            PF10554.4    108 seq578_BIOID50943    -            185   4.7e-38  129.7   0.2   1   1   4.5e-42   6.1e-38  129.3   0.1     1   107    22   132    22   133 0.99 Ash protein family
AMNp_N               PF10423.4    160 seq582_BIOID50943    -            243   1.7e-51  173.8   0.1   1   1   1.6e-55   2.2e-51  173.5   0.1     2   158    47   205    46   207 0.96 Bacterial AMP nucleoside phosphorylase N-terminus
DUF419               PF04237.8     92 seq584_BIOID50943    -            118   1.2e-22   79.9   0.1   1   1   1.1e-26   1.5e-22   79.6   0.0     1    91    10   102    10   103 0.98 Protein of unknown function (DUF419)
UPF0270              PF06794.7     70 seq585_BIOID50943    -             72   9.2e-36  121.3   0.1   1   1   7.4e-40     1e-35  121.2   0.0     1    70     1    70     1    70 0.99 Uncharacterised protein family (UPF0270)
GATase               PF00117.23   192 seq587_BIOID50943    -            196   6.2e-28   97.4   0.0   1   1   2.1e-31   7.1e-28   97.2   0.0     1   189     4   194     4   196 0.81 Glutamine amidotransferase class-I
GATase_3             PF07685.9    158 seq587_BIOID50943    -            196   9.7e-06   25.1   0.0   1   1   4.3e-09   1.5e-05   24.5   0.0     8    79    39   100    32   106 0.87 CobB/CobQ-like glutamine amidotransferase domain
T2SK                 PF03934.8    280 seq591_BIOID50943    -            325   3.1e-83  279.0   2.9   1   1   2.6e-87   3.6e-83  278.8   2.0     2   276    31   309    30   313 0.94 Type II secretion system (T2SS), protein K
PRK                  PF00485.13   194 seq593_BIOID50943    -            289     3e-74  248.6   0.0   1   1   2.7e-78   3.6e-74  248.4   0.0     1   194     7   214     7   214 0.99 Phosphoribulokinase / Uridine kinase family
Lambda_tail_I        PF06805.7     82 seq595_BIOID50943    -            170   3.1e-07   29.9   0.0   1   1   4.2e-11   5.7e-07   29.1   0.0    37    82     2    52     1    52 0.97 Bacteriophage lambda tail assembly protein I
RusA                 PF05866.6    116 seq599_BIOID50943    -            101   3.1e-18   66.1   0.0   1   1   2.5e-22   3.5e-18   66.0   0.0     1    99     7    99     7   101 0.87 Endodeoxyribonuclease RusA
Gly_kinase           PF02595.10   378 seq600_BIOID50943    -            381  2.3e-183  609.0  19.6   1   1  1.9e-187  2.6e-183  608.8  13.6     1   377     1   377     1   378 1.00 Glycerate kinase family
Ribosomal_S16        PF00886.14    62 seq602_BIOID50943    -             82     6e-26   89.8   0.1   1   1   5.2e-30   7.1e-26   89.5   0.0     1    62     8    68     8    68 0.96 Ribosomal protein S16
Peptidase_S24        PF00717.18    70 seq603_BIOID50943    -            230   3.3e-13   48.9   0.1   1   1   1.2e-16   5.4e-13   48.2   0.1     2    65   139   201   138   206 0.90 Peptidase S24-like
HTH_3                PF01381.17    55 seq603_BIOID50943    -            230     2e-06   27.4   0.1   1   1   8.3e-10   3.8e-06   26.5   0.0     4    55    13    63     4    63 0.95 Helix-turn-helix
His_biosynth         PF00977.16   228 seq604_BIOID50943    -            245   6.1e-76  254.5   0.2   1   1   2.5e-79   6.8e-76  254.3   0.2     1   228     1   234     1   234 0.98 Histidine biosynthesis protein
Trp_syntA            PF00290.15   259 seq604_BIOID50943    -            245   3.7e-06   25.4   1.1   1   1   1.3e-08   3.5e-05   22.2   0.1   174   232    51   108    33   114 0.88 Tryptophan synthase alpha chain
HD                   PF01966.17   122 seq605_BIOID50943    -            443   5.3e-11   42.4   0.0   1   1   2.7e-14   1.8e-10   40.7   0.0     1    64     4    84     4   116 0.93 HD domain
Bac_surface_Ag       PF01103.18   323 seq607_BIOID50943    -            577   1.3e-59  202.1   7.0   1   1   3.2e-63   2.2e-59  201.4   4.9     1   322   290   576   290   577 0.92 Surface antigen
Surf_Ag_VNR          PF07244.10    78 seq607_BIOID50943    -            577     1e-15   57.7   0.3   1   1   9.2e-13   6.3e-09   36.0   0.0     1    67   189   249   189   263 0.83 Surface antigen variable number repeat
DAO                  PF01266.19   358 seq610_BIOID50943    -            432   5.6e-74  249.0   0.5   1   1   4.8e-77   6.5e-74  248.8   0.3     2   358     3   397     2   397 0.95 FAD dependent oxidoreductase
Pyr_redox_2          PF07992.9    200 seq610_BIOID50943    -            432   7.5e-09   35.6   0.3   1   1   3.9e-08   5.3e-05   23.0   0.2     1    36     2    37     2    65 0.92 Pyridine nucleotide-disulphide oxidoreductase
Pyr_redox            PF00070.22    80 seq610_BIOID50943    -            432   3.2e-08   33.7   0.2   1   1     7e-09   9.6e-06   25.7   0.2     1    33     2    34     2    47 0.91 Pyridine nucleotide-disulphide oxidoreductase
NAD_binding_8        PF13450.1     68 seq610_BIOID50943    -            432   8.6e-07   28.7   0.1   1   1   5.6e-09   7.6e-06   25.7   0.0     1    34     5    38     5    69 0.85 NAD(P)-binding Rossmann-like domain
ApbA                 PF02558.11   151 seq610_BIOID50943    -            432   2.3e-05   23.7   0.2   1   1   3.8e-08   5.3e-05   22.6   0.1     1    33     3    34     3    48 0.87 Ketopantoate reductase PanE/ApbA
AlaDh_PNT_C          PF01262.16   168 seq610_BIOID50943    -            432   0.00013   21.5   0.1   1   1   1.7e-07   0.00023   20.6   0.1    22    59     2    39     1    52 0.85 Alanine dehydrogenase/PNT, C-terminal domain
RimM                 PF01782.13    84 seq611_BIOID50943    -            183   8.8e-28   95.9   0.0   1   1     2e-31   1.3e-27   95.3   0.0     2    84    17    98    16    98 0.98 RimM N-terminal domain
PRC                  PF05239.11    79 seq611_BIOID50943    -            183   8.9e-10   38.1   0.7   1   1   2.1e-13   1.4e-09   37.5   0.5     2    73   105   178   104   182 0.89 PRC-barrel domain
DUF1133              PF06576.6    176 seq612_BIOID50943    -            184  1.4e-102  340.1   0.7   1   1  1.2e-106  1.6e-102  339.9   0.5     1   176     1   176     1   176 1.00 Protein of unknown function (DUF1133)
Pox_D5               PF03288.11    86 seq614_BIOID50943    -            796   8.8e-20   70.6   0.0   1   1   5.3e-23   1.5e-19   69.9   0.0     1    86   689   788   689   788 0.96 Poxvirus D5 protein-like
Prim_Zn_Ribbon       PF08273.7     40 seq614_BIOID50943    -            796   3.1e-18   65.4   8.0   1   1   2.4e-21   6.5e-18   64.4   5.6     1    40    50    86    50    86 0.97 Zinc-binding domain of primase-helicase
D5_N                 PF08706.6    150 seq614_BIOID50943    -            796   3.9e-09   36.6   0.0   1   1   4.1e-12   1.1e-08   35.1   0.0    52   148   356   487   298   489 0.63 D5 N terminal like
Toprim_3             PF13362.1     96 seq614_BIOID50943    -            796   3.5e-08   33.4   0.3   1   1   5.4e-11   1.5e-07   31.4   0.0     2    96   229   320   228   320 0.82 Toprim domain
Toprim_4             PF13662.1     81 seq614_BIOID50943    -            796   2.2e-06   27.4   0.0   1   1   2.9e-09     8e-06   25.6   0.0     1    60   227   285   227   300 0.91 Toprim domain
Ring_hydroxyl_A      PF00848.14   209 seq617_BIOID50943    -            453   2.4e-32  112.1   0.0   1   1   4.9e-36   3.4e-32  111.6   0.0     2   208   164   433   163   435 0.90 Ring hydroxylating alpha subunit (catalytic domain)
Rieske               PF00355.21    98 seq617_BIOID50943    -            453   2.5e-24   84.5   0.1   1   1   6.3e-28   4.3e-24   83.7   0.1     1    86    42   125    42   142 0.90 Rieske [2Fe-2S] domain
FxsA                 PF04186.8    120 seq620_BIOID50943    -            158   1.1e-36  124.9   8.3   1   1   9.6e-41   1.3e-36  124.7   5.7     1   113     6   118     6   127 0.93 FxsA cytoplasmic membrane protein
T2SL                 PF05134.8    230 seq623_BIOID50943    -            379   3.7e-67  225.7   1.8   1   1   7.6e-71   5.2e-67  225.2   1.3    23   230     7   216     1   216 0.97 Type II secretion system (T2SS), protein L
GspL_C               PF12693.2    158 seq623_BIOID50943    -            379   1.3e-48  164.6  10.9   1   1   2.4e-52   1.7e-48  164.2   6.2     2   156   221   374   220   377 0.98 GspL periplasmic domain
His_biosynth         PF00977.16   228 seq624_BIOID50943    -            258   9.3e-79  263.7   0.6   1   1   3.1e-82   1.1e-78  263.5   0.4     1   227     5   239     5   240 0.96 Histidine biosynthesis protein
S-methyl_trans       PF02574.11   305 seq625_BIOID50943    -           1232  5.9e-105  350.8   0.1   1   1    4e-108  1.1e-104  349.9   0.1     1   304    21   331    21   332 0.98 Homocysteine S-methyltransferase
Met_synt_B12         PF02965.12   136 seq625_BIOID50943    -           1232   9.1e-54  180.6   0.0   1   1     9e-57   2.4e-53  179.2   0.0     1   136  1060  1197  1060  1197 0.99 Vitamin B12 dependent methionine synthase, activation domain
Pterin_bind          PF00809.17   210 seq625_BIOID50943    -           1232   7.3e-49  165.8   0.4   1   1   8.9e-52   2.4e-48  164.1   0.3     1   210   361   573   361   573 0.98 Pterin binding enzyme
B12-binding_2        PF02607.12    79 seq625_BIOID50943    -           1232   4.2e-21   74.6   0.0   1   1   6.5e-24   1.8e-20   72.6   0.0     4    79   664   739   662   739 0.96 B12 binding domain
B12-binding          PF02310.14   121 seq625_BIOID50943    -           1232   6.1e-20   71.1   0.2   1   1   1.8e-22     5e-19   68.2   0.1     2    94   753   845   752   856 0.93 B12 binding domain
SIR2_2               PF13289.1    140 seq628_BIOID50943    -            535   6.5e-25   87.5   3.0   1   1   1.3e-28   1.8e-24   86.0   1.4     2   126   146   275   145   290 0.82 SIR2-like domain
NusG                 PF02357.14    92 seq629_BIOID50943    -            162   3.6e-22   78.2   0.0   1   1   3.7e-26     5e-22   77.8   0.0     2    91     3    90     2    91 0.92 Transcription termination factor nusG
tRNA_m1G_MT          PF01746.16   186 seq630_BIOID50943    -            255   4.9e-60  202.2   0.0   1   1   4.3e-64   5.8e-60  201.9   0.0     2   186    23   221    22   221 0.98 tRNA (Guanine-1)-methyltransferase
Transposase_mut      PF00872.13   381 seq631_BIOID50943    -             99   3.8e-11   42.0   0.0   1   1   3.3e-15   4.5e-11   41.8   0.0   333   379    28    74    23    76 0.96 Transposase, Mutator family
YihI                 PF04220.7    169 seq634_BIOID50943    -            168   7.8e-56  187.9  14.6   1   1   6.2e-60   8.5e-56  187.7  10.1     6   167     7   164     1   166 0.94 Der GTPase activator (YihI)
Phage-tail_3         PF13550.1    164 seq635_BIOID50943    -            889   3.5e-40  137.3   0.0   1   1   2.5e-43   8.6e-40  136.0   0.0     1   161    82   249    82   252 0.94 Putative phage tail protein
DUF3672              PF12421.3    136 seq635_BIOID50943    -            889   4.4e-37  127.1   1.8   1   1   2.5e-40   8.7e-37  126.1   1.2     1   136   701   851   701   851 0.94 Fibronectin type III protein
DUF1983              PF09327.6     81 seq635_BIOID50943    -            889   9.4e-28   95.8   0.1   1   1   6.7e-31   2.3e-27   94.6   0.0     2    81   598   677   597   677 0.97 Domain of unknown function (DUF1983)
Aldo_ket_red         PF00248.16   283 seq636_BIOID50943    -            346   1.6e-75  253.4   0.0   1   1   1.4e-79   1.9e-75  253.2   0.0     2   282    28   332    27   333 0.95 Aldo/keto reductase family
cNMP_binding         PF00027.24    91 seq637_BIOID50943    -            210   8.9e-24   83.0   0.0   1   1     4e-27   1.4e-23   82.4   0.0     3    90    23   111    21   112 0.97 Cyclic nucleotide-binding domain
Crp                  PF00325.15    32 seq637_BIOID50943    -            210   2.1e-15   55.7   0.4   1   1   1.1e-18   3.9e-15   54.8   0.3     1    32   166   197   166   197 0.98 Bacterial regulatory proteins, crp family
HTH_Crp_2            PF13545.1     76 seq637_BIOID50943    -            210   2.2e-11   43.2   0.1   1   1   1.5e-14     5e-11   42.1   0.1     1    67   142   206   142   207 0.94 Crp-like helix-turn-helix domain
Lactate_perm         PF02652.9    522 seq638_BIOID50943    -            560  6.8e-234  777.0  41.5   1   1  5.7e-238  7.8e-234  776.8  28.8     1   522    25   551    25   551 0.99 L-lactate permease
PNP_UDP_1            PF01048.15   234 seq640_BIOID50943    -            275   1.3e-20   73.2   0.0   1   1   1.2e-24   1.6e-20   72.9   0.0    32   200    52   220    20   245 0.83 Phosphorylase superfamily
HTH_Tnp_1            PF01527.15    76 seq642_BIOID50943    -            141     3e-18   65.4   0.1   1   1   3.4e-22   4.6e-18   64.8   0.1     3    49    10    61     8    99 0.76 Transposase
HTH_AraC             PF00165.18    42 seq643_BIOID50943    -            229     6e-15   54.4   1.7   1   2   1.5e-09   1.1e-05   25.0   0.0     1    35   133   167   133   173 0.89 Bacterial regulatory helix-turn-helix proteins, AraC family
HTH_AraC             PF00165.18    42 seq643_BIOID50943    -            229     6e-15   54.4   1.7   2   2   2.9e-10     2e-06   27.3   0.4    14    38   194   219   192   223 0.91 Bacterial regulatory helix-turn-helix proteins, AraC family
HTH_18               PF12833.2     81 seq643_BIOID50943    -            229   1.6e-09   37.6   0.1   1   1   4.4e-13     3e-09   36.7   0.1     2    80   147   223   146   224 0.91 Helix-turn-helix domain
PRA-CH               PF01502.13    75 seq645_BIOID50943    -            203   1.2e-33  114.4   0.0   1   1   3.4e-37   2.3e-33  113.5   0.0     1    74    33   106    33   107 0.99 Phosphoribosyl-AMP cyclohydrolase
PRA-PH               PF01503.12    83 seq645_BIOID50943    -            203   1.5e-13   50.6   0.5   1   1   3.2e-17   2.2e-13   50.1   0.4     2    82   116   201   115   202 0.96 Phosphoribosyl-ATP pyrophosphohydrolase
PDZ                  PF00595.19    81 seq646_BIOID50943    -            474   3.1e-29  100.8   8.2   1   2   2.7e-19   9.1e-16   57.6   0.1     7    80   285   367   279   368 0.90 PDZ domain (Also known as DHR or GLGF)
PDZ                  PF00595.19    81 seq646_BIOID50943    -            474   3.1e-29  100.8   8.2   2   2   3.7e-15   1.3e-11   44.4   2.2    11    81   394   463   385   463 0.89 PDZ domain (Also known as DHR or GLGF)
PDZ_2                PF13180.1     82 seq646_BIOID50943    -            474     2e-26   91.5   2.4   1   2   1.2e-18   4.1e-15   55.3   0.0    12    82   300   380   285   380 0.88 PDZ domain
PDZ_2                PF13180.1     82 seq646_BIOID50943    -            474     2e-26   91.5   2.4   2   2   2.5e-12   8.6e-09   35.0   0.4     4    59   399   454   396   471 0.87 PDZ domain
Trypsin_2            PF13365.1    120 seq646_BIOID50943    -            474   8.2e-21   74.0   0.6   1   1   5.5e-24   1.9e-20   72.9   0.4     1   120   114   250   114   250 0.79 Trypsin-like peptidase domain
Trypsin              PF00089.21   220 seq646_BIOID50943    -            474   1.4e-20   73.7   0.3   1   1   6.5e-24   2.2e-20   73.0   0.2    21   218   114   275    87   277 0.83 Trypsin
Ala_racemase_N       PF01168.15   217 seq647_BIOID50943    -            356   1.2e-58  198.1   0.1   1   1   2.3e-62   1.6e-58  197.7   0.0     2   217    10   217     9   217 0.95 Alanine racemase, N-terminal domain
Ala_racemase_C       PF00842.16   129 seq647_BIOID50943    -            356   2.5e-39  133.5   0.4   1   1   6.2e-43   4.2e-39  132.7   0.3     1   127   232   354   232   356 0.97 Alanine racemase, C-terminal domain
Ribosomal_L19        PF01245.15   113 seq649_BIOID50943    -            115   8.8e-51  170.3   2.5   1   1   7.2e-55   9.8e-51  170.1   1.8     2   112     3   113     2   114 0.99 Ribosomal protein L19
Radical_SAM          PF04055.16   166 seq650_BIOID50943    -            457   3.7e-15   56.3   0.0   1   1     8e-19   5.4e-15   55.8   0.0     2   164    57   227    56   229 0.79 Radical SAM superfamily
HemN_C               PF06969.11    66 seq650_BIOID50943    -            457     4e-12   45.8   0.3   1   1   2.7e-15   1.8e-11   43.7   0.0     1    66   363   431   363   431 0.94 HemN C-terminal domain
DUF490               PF04357.8    379 seq652_BIOID50943    -           1259     7e-80  268.8  39.8   1   1   5.5e-84   7.5e-80  268.7   2.5     6   379   922  1259   914  1259 0.92 Family of unknown function (DUF490)
T2SM                 PF04612.7    160 seq653_BIOID50943    -            170   5.2e-46  156.2   5.2   1   1   4.3e-50   5.8e-46  156.0   3.6     1   159     1   159     1   160 0.98 Type II secretion system (T2SS), protein M
TnpB_IS66            PF05717.8    108 seq654_BIOID50943    -            116   2.3e-41  139.4   0.0   1   1   1.9e-45   2.6e-41  139.3   0.0     2   104     7   107     6   111 0.97 IS66 Orf2 like protein
Ring_hydroxyl_B      PF00866.13   145 seq655_BIOID50943    -            172   1.6e-47  160.7   4.1   1   1   1.4e-51   1.9e-47  160.4   2.8     1   145    19   166    19   166 0.98 Ring hydroxylating beta subunit
FUSC-like            PF12805.2    284 seq656_BIOID50943    -            696     3e-72  242.8   3.3   1   1   8.7e-76     3e-72  242.8   2.3     2   280    63   335    62   340 0.95 FUSC-like inner membrane protein yccS
FUSC_2               PF13515.1    128 seq656_BIOID50943    -            696   8.6e-20   70.8  11.0   1   1   2.5e-23   8.6e-20   70.8   7.6     2   126   377   498   375   500 0.90 Fusaric acid resistance protein-like
FUSC                 PF04632.7    650 seq656_BIOID50943    -            696   5.1e-08   31.7   4.2   1   1   1.5e-11   5.1e-08   31.7   2.9     7   280   369   659   363   690 0.80 Fusaric acid resistance protein family
ALMT                 PF11744.3    406 seq656_BIOID50943    -            696   1.5e-05   23.7   1.9   1   1   1.7e-08   5.7e-05   21.8   1.0    41   193   389   528   373   594 0.80 Aluminium activated malate transporter
NUDIX                PF00293.23   135 seq657_BIOID50943    -            257   2.3e-21   75.7   0.0   1   1   1.3e-24   5.8e-21   74.4   0.0     6   125   132   240   128   249 0.90 NUDIX domain
zf-NADH-PPase        PF09297.6     32 seq657_BIOID50943    -            257   2.9e-10   39.3   5.4   1   1     1e-13   4.8e-10   38.6   3.8     1    32    93   124    93   124 0.98 NADH pyrophosphatase zinc ribbon domain
NUDIX-like           PF09296.6     98 seq657_BIOID50943    -            257   9.8e-06   25.7   0.1   1   1   4.5e-09     2e-05   24.7   0.1     2    97    11    90    10    91 0.96 NADH pyrophosphatase-like rudimentary NUDIX domain
DDE_Tnp_IS66         PF03050.9    271 seq659_BIOID50943    -            537   5.9e-95  317.4   0.1   1   1   1.7e-98   5.9e-95  317.4   0.0     1   271   196   487   196   487 0.98 Transposase IS66 family
DDE_Tnp_IS66_C       PF13817.1     39 seq659_BIOID50943    -            537   5.3e-20   71.0   0.2   1   1   4.2e-23   1.5e-19   69.6   0.1     2    39   494   531   493   531 0.99 IS66 C-terminal element
HTH_Tnp_IS66         PF13005.2     59 seq659_BIOID50943    -            537   1.1e-14   53.8   4.2   1   1   3.3e-18   1.1e-14   53.8   2.9     1    59   134   190   134   190 0.98 putative Helix-turn-helix domain of transposase IS66
LZ_Tnp_IS66          PF13007.2     78 seq659_BIOID50943    -            537   3.9e-13   49.7  11.8   1   1   1.1e-16   3.9e-13   49.7   8.1     1    77    59   131    59   132 0.81 Transposase C of IS166 homeodomain
DiS_P_DiS            PF06750.8     92 seq660_BIOID50943    -            277   9.1e-31  105.3   1.1   1   1   1.7e-34   1.2e-30  105.0   0.1     2    90    22   127    21   129 0.96 Bacterial Peptidase A24 N-terminal domain
Peptidase_A24        PF01478.13   106 seq660_BIOID50943    -            277   3.1e-27   94.7  14.8   1   1   1.1e-30   7.4e-27   93.4  10.3     2   105   138   245   137   246 0.92 Type IV leader peptidase family
Rieske               PF00355.21    98 seq661_BIOID50943    -            106   1.7e-17   62.6   0.0   1   1   2.8e-21   1.9e-17   62.4   0.0     3    97     4    94     2    95 0.85 Rieske [2Fe-2S] domain
Rieske_2             PF13806.1    104 seq661_BIOID50943    -            106   1.9e-12   46.6   0.0   1   1   3.3e-16   2.2e-12   46.4   0.0    18   103    17    99     4   100 0.82 Rieske-like [2Fe-2S] domain
Transcrip_reg        PF01709.15   234 seq664_BIOID50943    -            238   4.1e-82  274.7   0.6   1   1   3.3e-86   4.6e-82  274.5   0.4     1   233     3   235     3   236 0.98 Transcriptional regulator
TerB                 PF05099.8    140 seq665_BIOID50943    -            143   6.6e-13   48.4   6.1   1   1     9e-17   1.2e-12   47.5   4.2    10   131    12   138     3   141 0.79 Tellurite resistance protein TerB
Cpn10                PF00166.16    93 seq666_BIOID50943    -             97   5.2e-29   99.9   1.8   1   1   4.2e-33   5.7e-29   99.7   1.3     1    93     2    95     2    95 0.97 Chaperonin 10 Kd subunit
MFS_1                PF07690.11   354 seq667_BIOID50943    -            417   3.4e-39  134.4  62.3   1   2     2e-31   1.4e-27   96.3  18.8     1   224    41   261    41   270 0.82 Major Facilitator Superfamily
MFS_1                PF07690.11   354 seq667_BIOID50943    -            417   3.4e-39  134.4  62.3   2   2   8.5e-15   5.8e-11   41.6  23.0     7   168   249   407   247   415 0.82 Major Facilitator Superfamily
Sugar_tr             PF00083.19   451 seq667_BIOID50943    -            417   3.6e-14   52.0  34.6   1   1   1.2e-17   8.2e-14   50.9   7.2    46   197    71   217    11   222 0.90 Sugar (and other) transporter
adh_short            PF00106.20   167 seq669_BIOID50943    -            270   2.4e-22   79.4   0.3   1   1   8.7e-26     4e-22   78.7   0.2     2   166     8   174     7   175 0.87 short chain dehydrogenase
adh_short_C2         PF13561.1    243 seq669_BIOID50943    -            270   5.9e-13   49.0   0.0   1   1   1.5e-16   6.9e-13   48.8   0.0     6   225    16   238    13   257 0.74 Enoyl-(Acyl carrier protein) reductase
KR                   PF08659.5    181 seq669_BIOID50943    -            270   2.2e-06   27.3   0.0   1   1   1.2e-09   5.7e-06   26.0   0.0     4   103    10   103     8   120 0.84 KR domain
URO-D                PF01208.12   343 seq671_BIOID50943    -            354  1.3e-140  468.1   0.0   1   1    1e-144  1.4e-140  467.9   0.0     2   342     5   347     4   348 0.98 Uroporphyrinogen decarboxylase (URO-D)
SSB                  PF00436.20   104 seq672_BIOID50943    -            178   8.4e-43  144.3   0.5   1   1   7.4e-47     1e-42  144.1   0.4     1   103     6   112     6   113 0.97 Single-strand binding protein family
Cpn60_TCP1           PF00118.19   488 seq675_BIOID50943    -            548  1.2e-126  423.1  10.9   1   1  9.8e-131  1.3e-126  422.9   7.5     1   486    23   523    23   525 0.94 TCP-1/cpn60 chaperonin family
FCD                  PF07729.7    125 seq676_BIOID50943    -            258   3.2e-23   82.2   2.5   1   1   4.7e-27   3.2e-23   82.2   1.8     1   124   100   223   100   224 0.90 FCD domain
GntR                 PF00392.16    64 seq676_BIOID50943    -            258   2.3e-22   78.0   0.4   1   1   6.1e-26   4.2e-22   77.2   0.3     1    64     8    71     8    71 0.98 Bacterial regulatory proteins, gntR family
adh_short_C2         PF13561.1    243 seq677_BIOID50943    -            294   4.9e-30  104.9   0.0   1   1   1.3e-33   5.7e-30  104.7   0.0     5   241    58   290    55   292 0.92 Enoyl-(Acyl carrier protein) reductase
adh_short            PF00106.20   167 seq677_BIOID50943    -            294   3.3e-26   92.0   0.2   1   1     9e-30   4.1e-26   91.7   0.1     3   166    52   217    50   218 0.95 short chain dehydrogenase
KR                   PF08659.5    181 seq677_BIOID50943    -            294   2.3e-08   33.7   0.0   1   1   6.9e-12   3.2e-08   33.3   0.0     4   167    53   221    51   234 0.77 KR domain
DUF3927              PF13064.1     46 seq679_BIOID50943    -             55   1.6e-25   88.2  11.3   1   1   1.3e-29   1.7e-25   88.0   7.8     1    46     3    48     3    48 0.98 Protein of unknown function (DUF3927)
Diacid_rec           PF05651.8    135 seq681_BIOID50943    -            385     2e-52  176.0   0.9   1   1   4.7e-56   3.2e-52  175.4   0.6     1   135     6   140     6   140 0.99 Putative sugar diacid recognition
HTH_30               PF13556.1     59 seq681_BIOID50943    -            385   2.9e-23   81.0   2.8   1   1     6e-26   4.1e-22   77.3   1.7     1    59   323   381   323   381 0.98 PucR C-terminal helix-turn-helix domain
Zn_Tnp_IS91          PF14319.1    111 seq685_BIOID50943    -            154     3e-29  100.6   3.2   1   1   3.1e-33   4.3e-29  100.1   2.2     2   109     7   118     6   121 0.92 Transposase zinc-binding domain
Gam                  PF06064.6     98 seq686_BIOID50943    -             98   4.5e-61  202.9   4.8   1   1   3.6e-65     5e-61  202.8   3.3     1    98     1    98     1    98 0.99 Host-nuclease inhibitor protein Gam
PulS_OutS            PF09691.5    109 seq687_BIOID50943    -            133   9.2e-40  134.9   0.0   1   1   8.1e-44   1.1e-39  134.6   0.0     1   108    21   125    21   126 0.93 Bacterial chaperone lipoprotein (PulS_OutS)
DUF303               PF03629.13   255 seq690_BIOID50943    -            616   3.9e-29  101.5   0.0   1   1   7.7e-33   5.3e-29  101.0   0.0     1   200    64   295    64   355 0.80 Domain of unknown function (DUF303)
DUF1737              PF08410.5     54 seq690_BIOID50943    -            616   1.1e-17   63.3   0.0   1   1   3.7e-21   2.5e-17   62.2   0.0     1    53     1    50     1    51 0.97 Domain of unknown function (DUF1737)
rve                  PF00665.21   120 seq691_BIOID50943    -            244   9.7e-25   86.8   0.0   1   1   2.9e-28   1.3e-24   86.4   0.0     2   119    78   193    77   194 0.97 Integrase core domain
rve_3                PF13683.1     67 seq691_BIOID50943    -            244   1.6e-17   62.6   0.2   1   1     6e-21   2.7e-17   61.9   0.2     2    67   166   232   165   232 0.98 Integrase core domain
rve_2                PF13333.1     52 seq691_BIOID50943    -            244   1.1e-12   47.7   0.7   1   1   4.1e-16   1.9e-12   46.9   0.5     1    51   184   239   184   239 0.93 Integrase core domain
Pyr_redox_2          PF07992.9    200 seq692_BIOID50943    -            400   1.8e-28   99.6   0.0   1   1   8.6e-31   1.2e-27   97.0   0.0     2   196     6   277     5   281 0.89 Pyridine nucleotide-disulphide oxidoreductase
Pyr_redox            PF00070.22    80 seq692_BIOID50943    -            400   5.2e-20   71.4   0.5   1   1   4.2e-20   5.8e-17   61.7   0.1     1    77   146   222   146   226 0.92 Pyridine nucleotide-disulphide oxidoreductase
PTS_IIB              PF02302.12    90 seq693_BIOID50943    -            106   5.2e-21   74.7   1.5   1   1   4.5e-25   6.1e-21   74.5   1.0     2    88     6    95     5    97 0.94 PTS system, Lactose/Cellobiose specific IIB subunit
RecT                 PF03837.9    199 seq694_BIOID50943    -            261   1.1e-28   99.8   0.0   1   1   1.6e-30   2.2e-26   92.2   0.0     5   195    24   182    22   190 0.91 RecT family
FMN_dh               PF01070.13   357 seq695_BIOID50943    -            396  3.2e-125  417.5   0.0   1   1  1.3e-128  4.4e-125  417.1   0.0     1   355    13   375    13   377 0.96 FMN-dependent dehydrogenase
NMO                  PF03060.10   330 seq695_BIOID50943    -            396     3e-05   23.1   2.9   1   1   1.3e-08   4.5e-05   22.6   2.0   138   225   248   335   244   372 0.87 Nitronate monooxygenase
HTH_Tnp_1            PF01527.15    76 seq698_BIOID50943    -            101   1.5e-11   43.9   0.6   1   1   2.7e-15   1.8e-11   43.6   0.4     1    76     1    76     1    76 0.94 Transposase
HTH_28               PF13518.1     52 seq698_BIOID50943    -            101   4.7e-05   23.1   0.0   1   1   1.1e-08   7.6e-05   22.4   0.0     1    38    10    48    10    57 0.88 Helix-turn-helix domain
Endonuclease_5       PF04493.9    206 seq699_BIOID50943    -            223   1.1e-70  237.0   0.0   1   1   9.3e-75   1.3e-70  236.8   0.0     1   205     9   208     9   209 0.99 Endonuclease V
Ail_Lom              PF06316.6    199 seq700_BIOID50943    -            199  9.9e-132  436.3   7.0   1   1  1.6e-135  1.1e-131  436.1   4.8     1   199     1   199     1   199 1.00 Enterobacterial Ail/Lom protein
OMP_b-brl            PF13505.1    176 seq700_BIOID50943    -            199   1.3e-25   90.2   6.7   1   1   2.3e-29   1.6e-25   89.9   4.6     2   176    11   199     7   199 0.81 Outer membrane protein beta-barrel domain
PFL                  PF02901.10   648 seq702_BIOID50943    -            765    1e-202  675.0   0.0   1   1  1.8e-206  1.3e-202  674.7   0.0     1   648     1   626     1   626 0.98 Pyruvate formate lyase
Gly_radical          PF01228.16   106 seq702_BIOID50943    -            765   2.9e-25   88.5   0.0   1   1   9.7e-29   6.6e-25   87.4   0.0     3   106   645   747   643   747 0.97 Glycine radical
EAL                  PF00563.15   236 seq703_BIOID50943    -            528   5.1e-66  222.4   0.2   1   1   1.1e-69   7.3e-66  221.9   0.1     2   235   273   505   272   506 0.96 EAL domain
CSS-motif            PF12792.2    208 seq703_BIOID50943    -            528   9.9e-39  132.7   0.8   1   1   2.1e-42   1.4e-38  132.1   0.6     2   207    37   246    36   247 0.93 CSS motif domain associated with EAL
rve                  PF00665.21   120 seq704_BIOID50943    -            279   3.1e-30  104.6   0.0   1   1   1.6e-33   4.3e-30  104.1   0.0     2   120   107   223   106   223 0.97 Integrase core domain
rve_3                PF13683.1     67 seq704_BIOID50943    -            279   1.5e-13   49.9   0.1   1   1   9.4e-17   2.6e-13   49.1   0.1     2    67   195   261   194   261 0.97 Integrase core domain
DDE_Tnp_IS240        PF13610.1    140 seq704_BIOID50943    -            279   5.2e-08   32.8   0.0   1   1   2.5e-11   6.9e-08   32.4   0.0     2   139   112   253   111   254 0.89 DDE domain
HTH_21               PF13276.1     60 seq704_BIOID50943    -            279     1e-07   31.7   0.5   1   1   8.9e-11   2.4e-07   30.5   0.3     6    56    32    81    27    89 0.85 HTH-like domain
rve_2                PF13333.1     52 seq704_BIOID50943    -            279   1.8e-06   27.7   0.1   1   1   1.5e-09     4e-06   26.6   0.1     1    49   213   266   213   268 0.88 Integrase core domain
Y2_Tnp               PF04986.8    183 seq707_BIOID50943    -             73   3.7e-10   39.7   0.0   1   1   3.2e-14   4.4e-10   39.4   0.0    74   130    10    66     4    69 0.92 Putative transposase
Asr                  PF06392.6     19 seq710_BIOID50943    -            111   7.1e-07   29.3  23.9   1   1   5.2e-11   7.1e-07   29.3  16.6     1    19    53    71    53    71 0.99 Acid shock protein repeat
YqaJ                 PF09588.5    152 seq711_BIOID50943    -            225   7.7e-26   90.7   0.0   1   1   2.1e-29   1.4e-25   89.8   0.0     2   150    24   166    23   168 0.85 YqaJ-like viral recombinase domain
phage_tail_N         PF08400.5    134 seq715_BIOID50943    -            438   6.5e-60  200.5   0.2   1   1   1.9e-63   6.5e-60  200.5   0.2     2   134     3   135     1   135 0.99 Prophage tail fibre N-terminal
Phage_fiber_C        PF06820.7     64 seq715_BIOID50943    -            438   3.9e-34  116.4   0.2   1   1   1.8e-37   6.3e-34  115.8   0.2     1    64   364   427   364   427 0.99 Putative prophage tail fibre C-terminus
Collagen             PF01391.13    60 seq715_BIOID50943    -            438   8.8e-18   63.4  72.1   1   2   9.7e-12   3.3e-08   32.8  27.1     1    59   252   310   250   312 0.62 Collagen triple helix repeat (20 copies)
Collagen             PF01391.13    60 seq715_BIOID50943    -            438   8.8e-18   63.4  72.1   2   2   6.8e-13   2.3e-09   36.5  21.9     1    59   303   361   303   364 0.93 Collagen triple helix repeat (20 copies)
CarboxypepD_reg      PF13620.1     82 seq715_BIOID50943    -            438   1.5e-07   31.2   0.2   1   1     1e-10   3.5e-07   30.0   0.1     1    74     5    83     5    90 0.81 Carboxypeptidase regulatory-like domain
DUF416               PF04222.7    191 seq717_BIOID50943    -            196   1.4e-86  288.3   0.1   1   1   1.2e-90   1.6e-86  288.2   0.1     1   189     4   192     4   194 0.99 Protein of unknown function (DUF416)
Na_Pi_cotrans        PF02690.10   142 seq722_BIOID50943    -            543   1.8e-44  150.7  30.3   1   2   1.4e-39   9.8e-36  122.4   7.1     1   140    13   148    13   150 0.98 Na+/Pi-cotransporter
Na_Pi_cotrans        PF02690.10   142 seq722_BIOID50943    -            543   1.8e-44  150.7  30.3   2   2   1.7e-13   1.1e-09   37.9  10.2     1   123   139   265   139   283 0.90 Na+/Pi-cotransporter
DUF4156              PF13698.1     93 seq724_BIOID50943    -            121   4.1e-32  109.8   0.1   1   1   3.6e-36   4.9e-32  109.5   0.0     2    93    27   119    26   119 0.98 Domain of unknown function (DUF4156)
Ligase_CoA           PF00549.14   153 seq725_BIOID50943    -            555   3.5e-52  175.9   0.8   1   1   8.7e-56   5.9e-52  175.2   0.0     1   152   336   491   336   492 0.98 CoA-ligase
CoA_binding          PF02629.14    96 seq725_BIOID50943    -            555   5.3e-17   62.0   0.0   1   1   1.4e-19   9.6e-16   57.9   0.1     3    96   193   288   191   288 0.96 CoA binding domain
DoxX                 PF07681.7     85 seq727_BIOID50943    -            155   9.8e-17   61.0  14.4   1   1   2.5e-20   1.7e-16   60.2  10.0     1    85    31   113    31   113 0.98 DoxX
SURF4                PF02077.10   267 seq727_BIOID50943    -            155   5.9e-08   32.2   5.8   1   1   3.6e-11   2.4e-07   30.2   4.0   154   262    30   154    21   155 0.74 SURF4 family
Trypsin              PF00089.21   220 seq731_BIOID50943    -            273   8.6e-12   44.9   0.0   1   1   3.3e-15   2.2e-11   43.6   0.0     9   198    50   244    44   266 0.75 Trypsin
Trypsin_2            PF13365.1    120 seq731_BIOID50943    -            273   1.4e-07   31.4   0.0   1   1   3.3e-11   2.3e-07   30.7   0.0     1   120    69   240    69   240 0.67 Trypsin-like peptidase domain
DAHP_synth_1         PF00793.15   272 seq732_BIOID50943    -            379  2.5e-102  341.0   0.0   1   1  2.3e-106  3.2e-102  340.7   0.0     8   271    64   363    43   364 0.96 DAHP synthetase I family
DUF1317              PF07026.6     60 seq733_BIOID50943    -             60   3.8e-39  132.2   0.1   1   1     3e-43   4.1e-39  132.1   0.0     1    60     1    60     1    60 0.99 Protein of unknown function (DUF1317)
SpoU_methylase       PF00588.14   142 seq736_BIOID50943    -            157   2.4e-34  118.0   0.0   1   1     2e-38   2.7e-34  117.9   0.0     1   142     1   142     1   142 0.95 SpoU rRNA Methylase family
DUF1382              PF07131.6     61 seq737_BIOID50943    -             63   8.3e-40  134.6   0.6   1   1   6.7e-44   9.1e-40  134.4   0.4     1    61     1    61     1    61 0.99 Protein of unknown function (DUF1382)
Trehalase            PF01204.13   512 seq739_BIOID50943    -            549  4.4e-161  536.8   0.1   1   1  3.9e-165  5.3e-161  536.5   0.0     1   511    70   546    70   547 0.96 Trehalase
Bac_DNA_binding      PF00216.16    90 seq740_BIOID50943    -             90   3.2e-33  113.4   1.4   1   1   2.6e-37   3.6e-33  113.3   1.0     1    90     1    90     1    90 0.99 Bacterial DNA-binding protein
Cys_Met_Meta_PP      PF01053.15   386 seq743_BIOID50943    -            440  6.5e-122  406.4   0.0   1   1  5.4e-126  7.4e-122  406.2   0.0     1   385    52   436    52   437 0.97 Cys/Met metabolism PLP-dependent enzyme
adh_short            PF00106.20   167 seq745_BIOID50943    -            240   3.5e-31  108.2   1.1   1   1   2.1e-34   5.9e-31  107.5   0.8     1   165     3   168     3   170 0.95 short chain dehydrogenase
adh_short_C2         PF13561.1    243 seq745_BIOID50943    -            240   1.4e-13   51.1   0.2   1   1   6.5e-17   1.8e-13   50.7   0.1     5   201    11   200     9   229 0.87 Enoyl-(Acyl carrier protein) reductase
KR                   PF08659.5    181 seq745_BIOID50943    -            240   5.5e-12   45.6   1.7   1   1   4.1e-15   1.1e-11   44.5   0.5     3   174     5   178     4   185 0.82 KR domain
NAD_binding_10       PF13460.1    183 seq745_BIOID50943    -            240   4.2e-08   33.2   2.0   1   1   2.1e-11   5.7e-08   32.8   1.4     1   182     5   221     5   222 0.77 NADH(P)-binding
AIG2                 PF06094.7    102 seq746_BIOID50943    -            113   1.1e-18   67.4   0.1   1   1   9.9e-23   1.3e-18   67.1   0.1     1   102     3    94     3    94 0.95 AIG2-like family
HlyC                 PF02794.11   134 seq747_BIOID50943    -            171   2.4e-50  169.4   0.2   1   1   2.1e-54   2.9e-50  169.2   0.2     2   131     8   135     7   159 0.97 RTX toxin acyltransferase family
DUF1481              PF07356.7    195 seq752_BIOID50943    -            211   5.4e-71  237.9   0.6   1   1   4.5e-75   6.2e-71  237.7   0.4     1   195    22   207    22   207 0.99 Protein of unknown function (DUF1481)
zf-dskA_traR         PF01258.12    36 seq753_BIOID50943    -             73   4.7e-10   38.9   7.6   1   1   4.5e-14   6.2e-10   38.5   5.3     4    35    33    64    28    65 0.92 Prokaryotic dksA/traR C4-type zinc finger
Peptidase_M20        PF01546.23   171 seq755_BIOID50943    -            408   2.5e-19   69.3   0.2   1   1   8.2e-23   3.7e-19   68.8   0.1    23   170   139   402    74   403 0.84 Peptidase family M20/M25/M40
M20_dimer            PF07687.9    109 seq755_BIOID50943    -            408   1.2e-11   44.2   0.1   1   1   5.7e-15   2.6e-11   43.0   0.1     2   105   206   302   205   308 0.89 Peptidase dimerisation domain
Peptidase_M42        PF05343.9    292 seq755_BIOID50943    -            408   2.8e-06   26.2   0.0   1   1   3.1e-08   0.00014   20.6   0.0   134   194   140   201   110   235 0.90 M42 glutamyl aminopeptidase
Lysis_S              PF04971.7     68 seq756_BIOID50943    -             68     7e-47  156.8   0.6   1   1   5.6e-51   7.6e-47  156.7   0.4     1    68     1    68     1    68 1.00 Lysis protein S
Phage_fiber_C        PF06820.7     64 seq757_BIOID50943    -            102   5.9e-36  122.3   0.7   1   1   6.2e-40   8.5e-36  121.8   0.5     1    64    41   102    41   102 0.99 Putative prophage tail fibre C-terminus
SLT                  PF01464.15   121 seq758_BIOID50943    -            203   1.4e-25   89.0   0.1   1   1   1.3e-29   1.8e-25   88.6   0.1     3   120    43   168    41   169 0.95 Transglycosylase SLT domain
Ead_Ea22             PF13935.1    139 seq760_BIOID50943    -            315   3.4e-43  147.1   1.0   1   1   2.5e-47   3.4e-43  147.1   0.7     1   139     2   145     2   145 0.98 Ead/Ea22-like protein
DUF1327              PF07041.6    113 seq762_BIOID50943    -             92   6.4e-47  158.0   0.0   1   1   5.2e-51     7e-47  157.8   0.0    24   112     2    90     1    91 0.98 Protein of unknown function (DUF1327)
RTX                  PF02382.10   653 seq764_BIOID50943    -            998         0 1078.9  21.1   1   1         0         0 1078.9  14.6    14   653     4   641     1   641 0.99 RTX N-terminal domain
RTX_C                PF08339.5    145 seq764_BIOID50943    -            998   3.8e-37  127.0   8.4   1   1   8.4e-41   3.8e-37  127.0   5.8     1   144   854   997   854   998 0.96 RTX C-terminal domain
HemolysinCabind      PF00353.14    18 seq764_BIOID50943    -            998   3.7e-13   48.4  79.9   1   6   1.6e-05     0.072   13.3   1.1     2    18   717   733   716   733 0.94 Hemolysin-type calcium-binding repeat (2 copies)
HemolysinCabind      PF00353.14    18 seq764_BIOID50943    -            998   3.7e-13   48.4  79.9   2   6   1.8e-05      0.08   13.2   4.0     2    18   735   751   734   751 0.92 Hemolysin-type calcium-binding repeat (2 copies)
HemolysinCabind      PF00353.14    18 seq764_BIOID50943    -            998   3.7e-13   48.4  79.9   3   6   3.9e-07    0.0018   18.3   2.1     1    18   752   769   752   769 0.94 Hemolysin-type calcium-binding repeat (2 copies)
HemolysinCabind      PF00353.14    18 seq764_BIOID50943    -            998   3.7e-13   48.4  79.9   4   6     2e-06     0.009   16.1   4.2     1    18   770   787   770   787 0.93 Hemolysin-type calcium-binding repeat (2 copies)
HemolysinCabind      PF00353.14    18 seq764_BIOID50943    -            998   3.7e-13   48.4  79.9   5   6   0.00011      0.52   10.7   4.4     1    18   797   814   797   814 0.92 Hemolysin-type calcium-binding repeat (2 copies)
HemolysinCabind      PF00353.14    18 seq764_BIOID50943    -            998   3.7e-13   48.4  79.9   6   6   6.9e-06     0.031   14.5   5.6     1    18   815   832   815   832 0.94 Hemolysin-type calcium-binding repeat (2 copies)
PDH                  PF02153.12   258 seq765_BIOID50943    -            373   4.6e-32  110.7   0.0   1   1   2.5e-35   1.1e-31  109.5   0.0    38   257   135   344   124   345 0.93 Prephenate dehydrogenase
CM_2                 PF01817.16    81 seq765_BIOID50943    -            373   4.6e-24   84.2   0.2   1   1   2.2e-27     1e-23   83.1   0.1     1    80     9    88     9    89 0.98 Chorismate mutase type II
Antitoxin-MazE       PF04014.13    47 seq767_BIOID50943    -             83   9.4e-10   37.8   0.0   1   1     1e-13   1.4e-09   37.3   0.0     1    45     6    49     6    51 0.94 Antidote-toxin recognition MazE
Radical_SAM          PF04055.16   166 seq769_BIOID50943    -            292   1.9e-22   80.0   0.0   1   1   5.8e-26   2.6e-22   79.6   0.0     1   157    41   222    41   231 0.94 Radical SAM superfamily
Fer4_12              PF13353.1    139 seq769_BIOID50943    -            292   1.1e-10   41.6   0.1   1   1   9.2e-14   4.2e-10   39.7   0.1     2    82    34   145    33   186 0.81 4Fe-4S single cluster domain
Fer4_14              PF13394.1    117 seq769_BIOID50943    -            292     1e-06   28.6   0.6   1   1     6e-09   2.7e-05   24.0   0.4     3   103    42   171    40   183 0.83 4Fe-4S single cluster domain
MerR-DNA-bind        PF09278.6     65 seq770_BIOID50943    -            154     7e-15   55.0   0.1   1   1   2.6e-18   1.2e-14   54.3   0.0     2    65    55   119    54   119 0.96 MerR, DNA binding
MerR                 PF00376.18    38 seq770_BIOID50943    -            154   4.6e-14   51.5   0.3   1   1   2.5e-17   1.1e-13   50.3   0.1     1    38    13    49    13    49 0.98 MerR family regulatory protein
MerR_1               PF13411.1     69 seq770_BIOID50943    -            154   2.8e-12   46.1   0.0   1   1     1e-15   4.6e-12   45.4   0.0     2    65    13    76    12    78 0.96 MerR HTH family regulatory protein
PemK                 PF02452.12   110 seq773_BIOID50943    -            116   1.2e-20   73.6   0.0   1   1   9.4e-25   1.3e-20   73.5   0.0     1   109     8   114     8   115 0.93 PemK-like protein
DUF1116              PF06545.6    216 seq777_BIOID50943    -            419   3.2e-99  330.2   1.3   1   1  3.3e-103   4.5e-99  329.7   0.9     1   216    87   303    87   303 0.99 Protein of unknown function (DUF1116)
Phage_lysozyme       PF00959.14   110 seq781_BIOID50943    -            120   4.7e-26   91.1   0.0   1   1     4e-30   5.5e-26   90.9   0.0     9   110     2   109     1   109 0.96 Phage lysozyme
SNARE_assoc          PF09335.6    123 seq791_BIOID50943    -            233   3.9e-19   68.9   5.8   1   1   2.9e-23   3.9e-19   68.9   4.0     1   122    48   173    48   174 0.96 SNARE associated Golgi protein
UPF0118              PF01594.11   327 seq792_BIOID50943    -            344   1.4e-74  250.8  42.5   1   1   1.2e-78   1.6e-74  250.7  29.4     2   326    14   328    13   329 0.99 Domain of unknown function DUF20
HATPase_c            PF02518.21   111 seq795_BIOID50943    -            458   4.1e-27   93.9   0.5   1   1     2e-30   1.3e-26   92.3   0.0     2   110   346   449   345   450 0.98 Histidine kinase-, DNA gyrase B-, and HSP90-like ATPase
HisKA                PF00512.20    68 seq795_BIOID50943    -            458   1.6e-14   53.5   0.4   1   1     8e-18   5.5e-14   51.7   0.0     2    65   238   300   237   302 0.91 His Kinase A (phospho-acceptor) domain
PTS_IIB              PF02302.12    90 seq796_BIOID50943    -            113   3.1e-12   46.6   0.0   1   1   2.8e-16   3.8e-12   46.3   0.0     2    88     6    95     5    97 0.92 PTS system, Lactose/Cellobiose specific IIB subunit
DUF3521              PF12035.3     35 seq801_BIOID50943    -             51   1.7e-14   53.2   0.6   1   1   1.5e-18     2e-14   52.9   0.4     1    33     6    38     6    40 0.94 Protein of unknown function (DUF3521)
Xan_ur_permease      PF00860.15   389 seq802_BIOID50943    -            449   1.7e-88  296.6  48.3   1   1   1.6e-92   2.1e-88  296.3  33.5     1   388    26   409    26   410 0.99 Permease family
P22_AR_N             PF10547.4    120 seq803_BIOID50943    -            189   5.6e-55  184.2   0.1   1   1   1.3e-58   8.6e-55  183.6   0.0     1   120     1   119     1   119 0.99 P22_AR N-terminal domain
ORF11CD3             PF10549.4     57 seq803_BIOID50943    -            189   6.9e-25   86.4   0.5   1   1   1.5e-27     1e-23   82.6   0.2     1    56   120   175   120   176 0.98 ORF11CD3 domain
Alpha-amylase        PF00128.19   316 seq804_BIOID50943    -            412   1.2e-06   28.0   0.0   1   1   1.4e-10     2e-06   27.3   0.0    21    78   245   314   230   350 0.85 Alpha amylase, catalytic domain
Peptidase_M85        PF13678.1    251 seq805_BIOID50943    -            339    9e-114  378.9   0.2   1   1  8.1e-118  1.1e-113  378.6   0.1     2   251    34   283    33   283 0.99 NFkB-p65-degrading zinc protease
Elong-fact-P_C       PF09285.6     56 seq807_BIOID50943    -            188   5.3e-27   92.8   1.0   1   1   2.4e-30   1.1e-26   91.8   0.2     1    56   131   186   131   186 0.99 Elongation factor P, C-terminal
EFP                  PF01132.15    55 seq807_BIOID50943    -            188   3.2e-24   84.2   0.1   1   1   1.2e-27   5.5e-24   83.4   0.0     3    55    71   123    69   123 0.97 Elongation factor P (EF-P) OB domain
EFP_N                PF08207.7     58 seq807_BIOID50943    -            188   5.8e-24   83.6   0.0   1   1   4.5e-27     2e-23   81.8   0.0     3    57     7    61     5    62 0.97 Elongation factor P (EF-P) KOW-like domain
Peripla_BP_4         PF13407.1    258 seq809_BIOID50943    -            318   1.8e-44  151.9   6.7   1   1   4.9e-48   2.2e-44  151.6   4.6     1   243    26   274    26   287 0.91 Periplasmic binding protein domain
Peripla_BP_1         PF00532.16   279 seq809_BIOID50943    -            318   1.2e-16   60.6   0.1   1   1   3.4e-20   1.6e-16   60.2   0.1    15   223    37   252    25   295 0.85 Periplasmic binding proteins and sugar binding domain of LacI family
DUF2877              PF11392.3    111 seq810_BIOID50943    -            271   2.4e-28   98.4   0.0   1   1   3.7e-32   5.1e-28   97.3   0.0     1   110   158   265   158   266 0.89 Protein of unknown function (DUF2877)
MFS_1                PF07690.11   354 seq811_BIOID50943    -            393   4.8e-24   84.6  59.7   1   1   3.6e-26   4.9e-22   78.0  35.6     2   328    14   320    10   327 0.84 Major Facilitator Superfamily
DUF551               PF04448.7     69 seq812_BIOID50943    -            120   2.8e-19   69.4   6.6   1   1   3.1e-23   4.2e-19   68.9   4.6     1    69    51   117    51   117 0.99 Protein of unknown function (DUF551)
GTP_EFTU             PF00009.22   188 seq814_BIOID50943    -            607     1e-56  191.2   0.0   1   1   7.2e-60     2e-56  190.3   0.0     2   187     4   195     3   196 0.96 Elongation factor Tu GTP binding domain
EFG_C                PF00679.19    89 seq814_BIOID50943    -            607   1.9e-21   75.6   0.0   1   1   1.6e-24   4.3e-21   74.4   0.0     3    83   397   477   395   483 0.96 Elongation factor G C-terminus
GTP_EFTU_D2          PF03144.20    74 seq814_BIOID50943    -            607   7.4e-10   38.6   3.2   1   1   8.1e-13   2.2e-09   37.1   2.2     1    74   219   289   219   289 0.94 Elongation factor Tu domain 2
MMR_HSR1             PF01926.18   114 seq814_BIOID50943    -            607   1.3e-05   25.0   0.2   1   1   1.5e-08   4.1e-05   23.4   0.0     2   113     8   128     7   129 0.55 50S ribosome-binding GTPase
Entericidin          PF08085.6     21 seq816_BIOID50943    -             41   5.3e-09   35.3   0.0   1   1   4.6e-13   6.3e-09   35.1   0.0     1    21    20    40    20    40 0.99 Entericidin EcnA/B family
LysR_substrate       PF03466.15   209 seq818_BIOID50943    -            323   9.8e-42  142.2   0.2   1   1     2e-45   1.3e-41  141.8   0.1     3   206   113   316   111   319 0.97 LysR substrate binding domain
HTH_1                PF00126.22    60 seq818_BIOID50943    -            323   7.3e-19   67.1   0.6   1   1     2e-22   1.3e-18   66.3   0.4     2    59    29    86    28    87 0.97 Bacterial regulatory helix-turn-helix protein, lysR family
DUF4222              PF13973.1     53 seq819_BIOID50943    -             80   1.4e-15   56.2   0.6   1   1   1.3e-19   1.7e-15   56.0   0.4     2    53     4    54     3    54 0.97 Domain of unknown function (DUF4222)
Entericidin          PF08085.6     21 seq821_BIOID50943    -             48   1.2e-08   34.2   2.6   1   1   1.2e-12   1.7e-08   33.7   1.8     1    21    23    43    23    43 0.98 Entericidin EcnA/B family
Sigma54_activat      PF00158.21   168 seq822_BIOID50943    -            441   7.6e-71  236.8   0.1   1   1   5.3e-74   1.2e-70  236.2   0.0     1   168   141   308   141   308 0.99 Sigma-54 interaction domain
Response_reg         PF00072.19   112 seq822_BIOID50943    -            441   1.1e-29  102.5   0.2   1   1   1.1e-32   2.5e-29  101.4   0.1     1   111     8   117     8   118 0.98 Response regulator receiver domain
HTH_8                PF02954.14    42 seq822_BIOID50943    -            441     2e-14   52.7   0.6   1   1   8.6e-18     2e-14   52.7   0.4     3    39   403   439   401   441 0.93 Bacterial regulatory protein, Fis family
AAA_5                PF07728.9    139 seq822_BIOID50943    -            441   1.4e-07   31.1   0.0   1   1   1.3e-10   2.9e-07   30.1   0.0     2   123   165   283   164   301 0.84 AAA domain (dynein-related subfamily)
AAA                  PF00004.24   132 seq822_BIOID50943    -            441     3e-05   24.1   0.0   1   1   2.8e-08   6.3e-05   23.0   0.0     1   126   165   296   165   302 0.72 ATPase family associated with various cellular activities (AAA)
Abhydrolase_6        PF12697.2    228 seq824_BIOID50943    -            382   4.7e-13   49.4   0.1   1   1   6.2e-16   2.1e-12   47.3   0.1    18   220   110   362    97   366 0.77 Alpha/beta hydrolase family
Abhydrolase_5        PF12695.2    142 seq824_BIOID50943    -            382   2.7e-12   46.5   0.3   1   1   1.6e-14   5.6e-11   42.2   0.2    14   141   105   357    90   358 0.76 Alpha/beta hydrolase family
Peptidase_S15        PF02129.13   272 seq824_BIOID50943    -            382   3.2e-05   23.3   0.1   1   1   1.9e-08   6.3e-05   22.4   0.0     2   140    71   201    71   359 0.66 X-Pro dipeptidyl-peptidase (S15 family)
Phage_integrase      PF00589.17   173 seq825_BIOID50943    -            415   3.6e-22   78.7   0.2   1   1   1.2e-25   8.1e-22   77.5   0.0     1   171   219   381   219   383 0.89 Phage integrase family
DUF4102              PF13356.1     89 seq825_BIOID50943    -            415   1.2e-20   73.0   0.0   1   1   1.5e-23     1e-19   70.1   0.0     1    84    14   102    14   107 0.88 Domain of unknown function (DUF4102)
Alpha-amylase_C      PF02806.13    96 seq826_BIOID50943    -            335   3.9e-06   26.7   0.0   1   1   7.9e-10   1.1e-05   25.3   0.0     8    90   234   322   232   326 0.77 Alpha amylase, C-terminal all-beta domain
AA_kinase            PF00696.23   241 seq828_BIOID50943    -            297   2.8e-24   85.9   0.0   1   1   7.3e-28     1e-23   84.0   0.0     1   239     2   277     2   279 0.75 Amino acid kinase family
Multi_Drug_Res       PF00893.14    93 seq831_BIOID50943    -            126   9.9e-33  112.3  10.3   1   1   9.2e-37   1.3e-32  112.0   7.2     1    93    22   114    22   114 0.99 Small Multidrug Resistance protein
DUF1233              PF06806.7     72 seq832_BIOID50943    -             84   2.7e-34  116.4   0.5   1   1   2.3e-38   3.2e-34  116.1   0.3     1    72     4    76     4    76 0.97 Putative excisionase (DUF1233)
Fe-ADH               PF00465.14   366 seq833_BIOID50943    -            387   5.6e-87  291.6   0.1   1   1   9.6e-91   6.6e-87  291.4   0.1     1   351     9   363     9   377 0.91 Iron-containing alcohol dehydrogenase
Fe-ADH_2             PF13685.1    250 seq833_BIOID50943    -            387   3.7e-13   49.2   0.1   1   1   7.3e-11     5e-07   29.1   0.0    20   101    30   111    14   114 0.82 Iron-containing alcohol dehydrogenase
Transgly_assoc       PF04226.8     48 seq835_BIOID50943    -             84     2e-13   50.0  14.1   1   1   1.5e-17     2e-13   50.0   9.8     2    48    34    83    33    83 0.98 Transglycosylase associated protein
Na_H_Exchanger       PF00999.16   384 seq836_BIOID50943    -            549   3.4e-72  242.9  43.6   1   1   3.1e-76   4.2e-72  242.6  30.2     2   383     8   421     5   422 0.91 Sodium/hydrogen exchanger family
CSD                  PF00313.17    66 seq837_BIOID50943    -             70   2.6e-33  113.5   0.3   1   1   4.1e-37   2.8e-33  113.3   0.2     1    65     5    69     5    70 0.98 'Cold-shock' DNA-binding domain
OB_RNB               PF08206.6     58 seq837_BIOID50943    -             70   1.5e-05   24.2   0.3   1   1   3.5e-09   2.4e-05   23.6   0.2     7    28    15    36    11    40 0.87 Ribonuclease B OB domain
ABC_tran             PF00005.22   118 seq838_BIOID50943    -            500   7.9e-38  129.3   0.0   1   2   1.8e-25     5e-22   78.3   0.0     1   118    49   174    49   174 0.95 ABC transporter
ABC_tran             PF00005.22   118 seq838_BIOID50943    -            500   7.9e-38  129.3   0.0   2   2   2.4e-16   6.6e-13   48.9   0.0     5   117   304   430   300   431 0.88 ABC transporter
AAA_21               PF13304.1    303 seq838_BIOID50943    -            500   1.5e-14   54.5   1.7   1   1   1.5e-12   4.2e-09   36.6   0.2     1   297    37   203    37   203 0.84 AAA domain
DUF3596              PF12167.3     88 seq841_BIOID50943    -            126   6.6e-31  105.6   0.0   1   1     6e-35   8.2e-31  105.3   0.0     1    88     7    93     7    93 0.98 Domain of unknown function (DUF3596)
Virul_fac_BrkB       PF03631.10   260 seq844_BIOID50943    -            337   9.7e-49  165.9  16.2   1   1   8.5e-53   1.2e-48  165.6  11.2     4   258    65   325    62   327 0.91 Virulence factor BrkB
Peptidase_C39        PF03412.10   131 seq845_BIOID50943    -            292   1.5e-23   82.9   0.2   1   1   3.4e-27   2.3e-23   82.3   0.1    15   130    11   129     4   130 0.95 Peptidase C39 family
ABC_membrane         PF00664.18   275 seq845_BIOID50943    -            292   1.1e-17   64.3   8.1   1   1   2.4e-21   1.6e-17   63.6   5.6    11   134   160   284   151   289 0.88 ABC transporter transmembrane region
Metalloenzyme        PF01676.13   262 seq846_BIOID50943    -            514  4.5e-101  337.4   0.5   1   1  1.1e-104  5.2e-101  337.2   0.3     1   261     6   507     6   508 0.99 Metalloenzyme superfamily
iPGM_N               PF06415.8    223 seq846_BIOID50943    -            514   6.9e-89  296.9   0.6   1   1   2.2e-92     1e-88  296.3   0.4     2   223    85   308    84   308 0.99 BPG-independent PGAM N-terminus (iPGM_N)
Phosphodiest         PF01663.17   364 seq846_BIOID50943    -            514   2.3e-05   23.7   0.0   1   1   7.7e-09   3.5e-05   23.1   0.0   104   246   303   449   259   491 0.73 Type I phosphodiesterase / nucleotide pyrophosphatase
Pyr_redox_2          PF07992.9    200 seq848_BIOID50943    -            847     2e-36  125.6   0.0   1   1   3.9e-39   8.8e-36  123.5   0.0     1   198     5   285     5   287 0.95 Pyridine nucleotide-disulphide oxidoreductase
NIR_SIR              PF01077.17   157 seq848_BIOID50943    -            847   2.8e-27   94.8   0.1   1   1   3.5e-30     8e-27   93.4   0.0     2   150   632   770   631   776 0.94 Nitrite and sulphite reductase 4Fe-4S domain
Fer2_BFD             PF04324.10    55 seq848_BIOID50943    -            847   2.8e-21   75.1   4.8   1   1     7e-19   1.6e-15   56.7   2.0     2    53   423   472   422   474 0.93 BFD-like [2Fe-2S] binding domain
Pyr_redox            PF00070.22    80 seq848_BIOID50943    -            847   1.5e-15   57.2   0.7   1   1   6.4e-19   1.5e-15   57.2   0.5     2    72   148   219   147   229 0.91 Pyridine nucleotide-disulphide oxidoreductase
NIR_SIR_ferr         PF03460.12    69 seq848_BIOID50943    -            847   4.4e-12   45.3   0.0   1   1     4e-15   9.1e-12   44.3   0.0     3    68   560   622   558   623 0.95 Nitrite/Sulfite reductase ferredoxin-like half domain
Pyr_redox_3          PF13738.1    203 seq848_BIOID50943    -            847     2e-08   34.3   0.4   1   1   1.5e-09   3.5e-06   27.1   0.0    78   196    55   174    42   179 0.83 Pyridine nucleotide-disulphide oxidoreductase
Phage_integrase      PF00589.17   173 seq851_BIOID50943    -            290   9.5e-20   70.8   0.1   1   1     1e-23   1.4e-19   70.3   0.1     3   166    65   258    63   264 0.87 Phage integrase family
DLH                  PF01738.13   218 seq852_BIOID50943    -            289   9.9e-76  253.7   0.0   1   1   4.5e-79   1.2e-75  253.4   0.0     1   217    60   283    60   284 0.99 Dienelactone hydrolase family
Abhydrolase_5        PF12695.2    142 seq852_BIOID50943    -            289   4.8e-15   55.4   0.1   1   1   2.7e-18   7.3e-15   54.8   0.0     2   142    77   255    76   255 0.76 Alpha/beta hydrolase family
BAAT_C               PF08840.6    213 seq852_BIOID50943    -            289   5.3e-08   32.7   0.1   1   1     3e-08   8.1e-05   22.3   0.2   115   177   211   270   190   286 0.78 BAAT / Acyl-CoA thioester hydrolase C terminal
Peptidase_S9         PF00326.16   213 seq852_BIOID50943    -            289   9.4e-07   28.1   0.0   1   1   1.3e-08   3.6e-05   22.9   0.0   136   210   202   284   186   287 0.79 Prolyl oligopeptidase family
BenE                 PF03594.8    378 seq853_BIOID50943    -            431  1.3e-155  517.4  48.7   1   1  1.1e-159  1.6e-155  517.2  33.7     4   378    48   422    45   422 0.99 Benzoate membrane transport protein
Ribosomal_S2         PF00318.15   211 seq854_BIOID50943    -            306   3.3e-85  284.4   0.0   1   1   2.9e-89     4e-85  284.2   0.0     1   211    74   290    74   290 0.99 Ribosomal protein S2
MFS_1                PF07690.11   354 seq855_BIOID50943    -            397   1.8e-32  112.4  67.1   1   1   1.1e-32   7.8e-29  100.4  41.5     2   353    24   355    23   355 0.85 Major Facilitator Superfamily
Sugar_tr             PF00083.19   451 seq855_BIOID50943    -            397   1.3e-06   27.1  51.9   1   1   1.2e-09   7.9e-06   24.5  13.1    58   189    65   190    51   196 0.89 Sugar (and other) transporter
CsiD                 PF08943.5    297 seq857_BIOID50943    -            360  2.8e-147  489.2   0.3   1   1  6.4e-151  4.4e-147  488.6   0.0     1   297    55   350    55   350 1.00 CsiD
TauD                 PF02668.11   258 seq857_BIOID50943    -            360   4.5e-09   36.2   0.2   1   1   1.2e-12   8.1e-09   35.3   0.1    34   256   125   344    99   346 0.79 Taurine catabolism dioxygenase TauD, TfdA family
Aldo_ket_red         PF00248.16   283 seq858_BIOID50943    -            275   6.4e-57  192.3   0.0   1   1   5.6e-61   7.7e-57  192.1   0.0     2   282    18   261    17   262 0.96 Aldo/keto reductase family
UTRA                 PF07702.8    141 seq859_BIOID50943    -            236   2.1e-20   72.6   0.0   1   1   5.6e-24   3.8e-20   71.8   0.0     1   140    91   230    91   231 0.97 UTRA domain
GntR                 PF00392.16    64 seq859_BIOID50943    -            236   6.3e-20   70.2   0.0   1   1   1.4e-23   9.4e-20   69.7   0.0     2    64     8    70     7    70 0.97 Bacterial regulatory proteins, gntR family
ABC_membrane         PF00664.18   275 seq860_BIOID50943    -            421   2.5e-27   95.8   3.4   1   1   9.3e-31   3.2e-27   95.5   2.3   136   275     1   139     1   139 0.99 ABC transporter transmembrane region
ABC_tran             PF00005.22   118 seq860_BIOID50943    -            421   7.7e-22   77.7   0.0   1   1   4.2e-25   1.4e-21   76.8   0.0     1   118   224   349   224   349 0.96 ABC transporter
AAA_17               PF13207.1    121 seq860_BIOID50943    -            421   2.3e-06   28.3   0.0   1   1   1.6e-09   5.3e-06   27.1   0.0     1    54   212   268   212   305 0.71 AAA domain
PseudoU_synth_2      PF00849.17   164 seq862_BIOID50943    -            326   8.4e-32  110.1   0.1   1   1   1.8e-35   1.2e-31  109.6   0.1     1   164    92   242    92   242 0.96 RNA pseudouridylate synthase
S4                   PF01479.20    48 seq862_BIOID50943    -            326   1.1e-11   43.8   0.0   1   1   2.9e-15     2e-11   43.0   0.0     1    48    18    65    18    65 0.97 S4 domain
BPD_transp_2         PF02653.11   267 seq864_BIOID50943    -            340   5.5e-48  163.1  44.1   1   1   5.3e-52   7.2e-48  162.7  30.6     4   267    57   320    54   320 0.91 Branched-chain amino acid transport system / permease component
MerR_1               PF13411.1     69 seq867_BIOID50943    -            215   3.7e-09   36.1   0.2   1   1   2.7e-12   3.6e-08   32.9   0.0    26    68     2    44     1    45 0.96 MerR HTH family regulatory protein
Sugar_tr             PF00083.19   451 seq869_BIOID50943    -            440     3e-35  121.5  34.2   1   2   1.2e-31   8.3e-28   97.0   5.8     2   203    23   232    22   237 0.89 Sugar (and other) transporter
Sugar_tr             PF00083.19   451 seq869_BIOID50943    -            440     3e-35  121.5  34.2   2   2   5.6e-12   3.8e-08   32.2  11.8   242   444   240   440   226   440 0.71 Sugar (and other) transporter
MFS_1                PF07690.11   354 seq869_BIOID50943    -            440   3.2e-30  104.9  60.5   1   2   6.2e-21   4.3e-17   61.8  19.2     2   239    28   275    27   286 0.71 Major Facilitator Superfamily
MFS_1                PF07690.11   354 seq869_BIOID50943    -            440   3.2e-30  104.9  60.5   2   2   8.1e-17   5.6e-13   48.2  19.7    22   176   278   435   267   440 0.79 Major Facilitator Superfamily
AP_endonuc_2         PF01261.19   211 seq871_BIOID50943    -            326   2.3e-14   53.0   0.2   1   1   2.6e-18   3.5e-14   52.5   0.1     1   201    41   219    41   229 0.91 Xylose isomerase-like TIM barrel
Peptidase_M23        PF01551.17    96 seq873_BIOID50943    -            427   2.2e-25   88.4   0.2   1   1   3.6e-29     5e-25   87.2   0.1     3    96   328   421   327   421 0.98 Peptidase family M23
EF_TS                PF00889.14   221 seq875_BIOID50943    -            283   2.3e-71  239.5   5.7   1   1   3.3e-75   2.3e-71  239.5   4.0     1   221    57   263    57   263 0.98 Elongation factor TS
UBA                  PF00627.26    37 seq875_BIOID50943    -            283   3.5e-11   42.4   0.1   1   1   3.4e-14   2.3e-10   39.8   0.1     1    35     4    39     4    40 0.96 UBA/TS-N domain
DAO                  PF01266.19   358 seq876_BIOID50943    -            444     2e-63  214.3   0.0   1   1   1.8e-67   2.4e-63  214.0   0.0     1   356    25   412    25   414 0.86 FAD dependent oxidoreductase
Cu-oxidase_4         PF02578.10   233 seq880_BIOID50943    -            243   7.6e-79  263.9   0.0   1   1   6.3e-83   8.6e-79  263.7   0.0     2   233    20   242    19   242 0.97 Multi-copper polyphenol oxidoreductase laccase
BPD_transp_2         PF02653.11   267 seq885_BIOID50943    -            331   2.3e-44  151.2  43.5   1   1   2.6e-48   3.6e-44  150.6  30.2     2   266    35   304    34   305 0.88 Branched-chain amino acid transport system / permease component
HlyD                 PF00529.15   306 seq886_BIOID50943    -            213   1.1e-14   54.2   0.0   1   1     2e-18   1.4e-14   54.0   0.0     1   109    95   207    95   212 0.96 HlyD family secretion protein
DUF1471              PF07338.8     56 seq887_BIOID50943    -            314   4.1e-62  205.5   5.4   1   3   2.8e-22   3.9e-18   64.7   0.0     2    56    34    90    33    90 0.98 Protein of unknown function (DUF1471)
DUF1471              PF07338.8     56 seq887_BIOID50943    -            314   4.1e-62  205.5   5.4   2   3     3e-22   4.1e-18   64.6   0.1     3    56   119   174   117   174 0.98 Protein of unknown function (DUF1471)
DUF1471              PF07338.8     56 seq887_BIOID50943    -            314   4.1e-62  205.5   5.4   3   3   3.1e-26   4.3e-22   77.3   0.1     2    56   259   314   258   314 0.99 Protein of unknown function (DUF1471)
Rieske_2             PF13806.1    104 seq890_BIOID50943    -            108   2.3e-40  136.3   0.0   1   1   1.9e-44   2.6e-40  136.2   0.0     1   103     3   106     3   107 0.98 Rieske-like [2Fe-2S] domain
AA_kinase            PF00696.23   241 seq891_BIOID50943    -            241   1.7e-27   96.3   0.2   1   1   1.9e-31   2.7e-27   95.7   0.2     1   241    10   219    10   219 0.77 Amino acid kinase family
MFS_1                PF07690.11   354 seq892_BIOID50943    -            421   1.6e-22   79.6  39.5   1   1   1.6e-26   2.2e-22   79.1  22.6    22   351    33   365    25   366 0.78 Major Facilitator Superfamily
HTH_Tnp_1            PF01527.15    76 seq893_BIOID50943    -            126   2.5e-21   75.2   0.0   1   1   2.5e-25   3.5e-21   74.8   0.0     1    70    10    86    10    92 0.86 Transposase
AAA_2                PF07724.9    171 seq895_BIOID50943    -            861   3.2e-58  196.3   0.0   1   1   7.1e-59   8.8e-56  188.3   0.0     1   171   600   764   600   764 0.98 AAA domain (Cdc48 subfamily)
ClpB_D2-small        PF10431.4     81 seq895_BIOID50943    -            861   1.1e-28   98.8   2.2   1   1   1.4e-31   1.7e-28   98.2   0.2     1    80   770   849   770   850 0.98 C-terminal, D2-small domain, of ClpB protein
AAA                  PF00004.24   132 seq895_BIOID50943    -            861   5.6e-28   97.6   0.0   1   2   5.7e-17   7.1e-14   52.0   0.0     2   128   207   341   206   345 0.82 ATPase family associated with various cellular activities (AAA)
AAA                  PF00004.24   132 seq895_BIOID50943    -            861   5.6e-28   97.6   0.0   2   2   6.4e-14     8e-11   42.1   0.0     2   117   606   731   605   742 0.86 ATPase family associated with various cellular activities (AAA)
Clp_N                PF02861.15    53 seq895_BIOID50943    -            861     2e-27   94.7   6.1   1   2   3.4e-16   4.2e-13   48.8   0.1     1    53    21    73    21    73 0.98 Clp amino terminal domain
Clp_N                PF02861.15    53 seq895_BIOID50943    -            861     2e-27   94.7   6.1   2   2   4.7e-16   5.8e-13   48.4   0.1     1    53    98   149    98   149 0.96 Clp amino terminal domain
AAA_5                PF07728.9    139 seq895_BIOID50943    -            861   2.5e-19   69.2   0.8   1   1   3.9e-16   4.9e-13   48.8   0.0     2   124   605   725   604   766 0.87 AAA domain (dynein-related subfamily)
AAA_16               PF13191.1    166 seq895_BIOID50943    -            861   5.2e-11   43.0   7.3   1   1   9.9e-10   1.2e-06   28.8   0.2     2   141   184   285   183   310 0.81 AAA ATPase domain
Sigma54_activat      PF00158.21   168 seq895_BIOID50943    -            861   7.3e-10   38.4   0.1   1   1   7.2e-10     9e-07   28.4   0.0    23   156   603   735   574   746 0.78 Sigma-54 interaction domain
Polysacc_deac_2      PF04748.8    213 seq896_BIOID50943    -            319   9.8e-81  269.7   0.4   1   1   8.6e-85   1.2e-80  269.4   0.3     1   212    28   238    28   239 0.99 Divergent polysaccharide deacetylase
HlyD                 PF00529.15   306 seq897_BIOID50943    -            224   2.2e-26   92.7   0.2   1   1   3.2e-30   2.2e-26   92.7   0.2   156   305     2   153     1   154 0.97 HlyD family secretion protein
HlyD_3               PF13437.1    105 seq897_BIOID50943    -            224   2.4e-20   72.6   1.3   1   1   5.8e-24     4e-20   72.0   0.9     2    98    76   184    75   191 0.85 HlyD family secretion protein
Aldedh               PF00171.17   462 seq898_BIOID50943    -            482    3e-175  582.9   0.1   1   1  2.4e-179  3.3e-175  582.7   0.1     1   461    19   477    19   478 0.99 Aldehyde dehydrogenase family
DUF4222              PF13973.1     53 seq899_BIOID50943    -             99   9.1e-24   82.5   5.4   1   1   8.3e-28   1.1e-23   82.2   3.7     2    53    17    68    16    68 0.96 Domain of unknown function (DUF4222)
Form_Nir_trans       PF01226.12   250 seq901_BIOID50943    -            268   5.6e-62  208.7  28.4   1   1   4.9e-66   6.6e-62  208.5  19.7    16   249    20   248     4   249 0.92 Formate/nitrite transporter
TnpB_IS66            PF05717.8    108 seq902_BIOID50943    -            115   2.6e-42  142.4   0.0   1   1   2.1e-46   2.9e-42  142.3   0.0     2   104     7   107     6   111 0.97 IS66 Orf2 like protein
AAA_25               PF13481.1    194 seq904_BIOID50943    -            466     1e-40  139.1   0.0   1   1   1.5e-44   2.1e-40  138.1   0.0    18   193   147   315   130   316 0.88 AAA domain
AA_permease_2        PF13520.1    426 seq906_BIOID50943    -            460   3.3e-79  266.2  40.4   1   1   2.9e-83   3.9e-79  266.0  28.0     1   420     5   441     5   449 0.91 Amino acid permease
DDE_Tnp_IS66         PF03050.9    271 seq908_BIOID50943    -            512  3.4e-100  334.6   0.0   1   1  9.9e-104  3.4e-100  334.6   0.0     1   271   175   462   175   462 0.98 Transposase IS66 family
DDE_Tnp_IS66_C       PF13817.1     39 seq908_BIOID50943    -            512   4.3e-19   68.1   0.1   1   1   3.3e-22   1.1e-18   66.7   0.0     1    39   468   506   468   506 0.98 IS66 C-terminal element
HTH_Tnp_IS66         PF13005.2     59 seq908_BIOID50943    -            512   3.4e-17   61.8   0.7   1   1   1.8e-20     6e-17   61.1   0.5     3    59   115   169   113   169 0.95 putative Helix-turn-helix domain of transposase IS66
LZ_Tnp_IS66          PF13007.2     78 seq908_BIOID50943    -            512   3.7e-13   49.8   3.2   1   1   1.1e-16   3.7e-13   49.8   2.2     1    77    38   110    38   111 0.82 Transposase C of IS166 homeodomain
tRNA-synt_1e         PF01406.14   301 seq909_BIOID50943    -            461  4.2e-144  479.1   0.1   1   1  2.1e-147  5.7e-144  478.6   0.1     2   300    15   313    14   314 0.99 tRNA synthetases class I (C) catalytic domain
DALR_2               PF09190.6     63 seq909_BIOID50943    -            461     4e-26   90.9   1.1   1   1   1.5e-29     4e-26   90.9   0.8     1    63   341   402   341   402 0.99 DALR domain
tRNA-synt_1g         PF09334.6    391 seq909_BIOID50943    -            461   2.2e-16   59.4   1.6   1   2   3.9e-10   1.1e-06   27.5   0.1    13   112    35   133    29   147 0.82 tRNA synthetases class I (M)
tRNA-synt_1g         PF09334.6    391 seq909_BIOID50943    -            461   2.2e-16   59.4   1.6   2   2   3.1e-11   8.6e-08   31.1   0.1   312   373   251   311   231   317 0.85 tRNA synthetases class I (M)
tRNA-synt_1f         PF01921.13   360 seq909_BIOID50943    -            461   1.7e-07   30.1   0.0   1   1     2e-08   5.6e-05   21.8   0.0   276   317   261   301   214   329 0.85 tRNA synthetases class I (K)
tRNA-synt_1          PF00133.17   601 seq909_BIOID50943    -            461   1.1e-06   26.8   0.2   1   1   3.5e-09   9.5e-06   23.7   0.0   515   596   221   300   206   305 0.81 tRNA synthetases class I (I, L, M and V)
RRF                  PF01765.14   165 seq910_BIOID50943    -            185   3.9e-68  227.9   1.7   1   1   3.7e-72     5e-68  227.6   1.2     1   165    19   183    19   183 0.99 Ribosome recycling factor
TerD                 PF02342.13   128 seq911_BIOID50943    -            193   4.6e-37  126.5   0.0   1   1   8.4e-41   5.7e-37  126.2   0.0     2   127    66   183    65   184 0.97 Bacterial stress protein
Tellurium_res        PF10138.4     99 seq911_BIOID50943    -            193   1.2e-08   34.6   0.1   1   1   3.7e-12   2.6e-08   33.5   0.1    30    87     2    55     1    64 0.88 Tellurium resistance protein
LysR_substrate       PF03466.15   209 seq913_BIOID50943    -            317   2.2e-43  147.6   1.4   1   1   4.6e-47   3.1e-43  147.1   1.0     3   207    86   288    84   290 0.97 LysR substrate binding domain
HTH_1                PF00126.22    60 seq913_BIOID50943    -            317   3.7e-17   61.6   1.4   1   1   1.4e-20   9.5e-17   60.3   1.0     2    60     5    63     4    63 0.97 Bacterial regulatory helix-turn-helix protein, lysR family
TP_methylase         PF00590.15   210 seq914_BIOID50943    -            457   9.3e-50  169.1   0.1   1   1   3.2e-53   1.5e-49  168.4   0.1     2   209   218   426   217   427 0.92 Tetrapyrrole (Corrin/Porphyrin) Methylases
NAD_binding_7        PF13241.1    103 seq914_BIOID50943    -            457   6.1e-28   96.9   0.1   1   1   1.3e-29     6e-26   90.5   0.0     1   103     6   115     6   115 0.89 Putative NAD(P)-binding
CysG_dimeriser       PF10414.4     60 seq914_BIOID50943    -            457   1.7e-19   68.9   0.9   1   1   3.7e-23   1.7e-19   68.9   0.6     2    60   150   209   149   209 0.97 Sirohaem synthase dimerisation region
DXP_reductoisom      PF02670.11   129 seq920_BIOID50943    -            398     6e-49  165.7   0.7   1   1   1.3e-52     6e-49  165.7   0.5     1   129     4   132     4   132 0.99 1-deoxy-D-xylulose 5-phosphate reductoisomerase
DXPR_C               PF13288.1    121 seq920_BIOID50943    -            398   2.7e-45  153.1   0.2   1   1   1.3e-48   5.9e-45  152.0   0.2     1   121   271   389   271   389 0.99 DXP reductoisomerase C-terminal domain
DXP_redisom_C        PF08436.7     84 seq920_BIOID50943    -            398   7.3e-34  115.3   0.0   1   1   4.4e-37     2e-33  113.9   0.0     1    84   146   239   146   239 0.96 1-deoxy-D-xylulose 5-phosphate reductoisomerase C-terminal
TerD                 PF02342.13   128 seq921_BIOID50943    -            385   2.6e-44  149.9   0.0   1   2   1.7e-27   1.2e-23   83.2   0.0     1   128    45   156    45   156 0.93 Bacterial stress protein
TerD                 PF02342.13   128 seq921_BIOID50943    -            385   2.6e-44  149.9   0.0   2   2   8.9e-22   6.1e-18   64.7   0.0     4   124   259   367   256   371 0.96 Bacterial stress protein
Tellurium_res        PF10138.4     99 seq921_BIOID50943    -            385   5.9e-31  106.2   0.0   1   1   1.7e-34   1.2e-30  105.2   0.0     4    99   165   255   162   255 0.90 Tellurium resistance protein
BATS                 PF06968.8     92 seq924_BIOID50943    -            346   1.7e-29  101.3   0.0   1   1   5.5e-33   3.7e-29  100.2   0.0     1    92   220   312   220   312 0.99 Biotin and Thiamin Synthesis associated domain
Radical_SAM          PF04055.16   166 seq924_BIOID50943    -            346   2.4e-19   70.0   0.0   1   1   2.8e-22   1.9e-18   67.0   0.0     4   160    50   203    47   209 0.92 Radical SAM superfamily
Mur_ligase_M         PF08245.7    189 seq926_BIOID50943    -            457   4.5e-17   62.5   0.0   1   1   1.4e-20   6.4e-17   62.1   0.0     1   189   108   291   108   291 0.77 Mur ligase middle domain
Mur_ligase           PF01225.20    83 seq926_BIOID50943    -            457   9.2e-16   57.5   0.0   1   1   4.7e-19   2.1e-15   56.4   0.0     1    80     2   100     2   103 0.96 Mur ligase family, catalytic domain
Mur_ligase_C         PF02875.16    91 seq926_BIOID50943    -            457   1.5e-10   40.8   0.0   1   1   1.3e-13     6e-10   38.9   0.0     2    50   312   361   311   390 0.83 Mur ligase family, glutamate ligase domain
IstB_IS21            PF01695.12   178 seq927_BIOID50943    -            167   2.7e-18   65.8   0.0   1   1   5.9e-22     4e-18   65.3   0.0   123   177    80   134    73   135 0.92 IstB-like ATP binding protein
HTH_Tnp_1            PF01527.15    76 seq927_BIOID50943    -            167   2.4e-10   40.1   0.8   1   1   1.4e-13   9.4e-10   38.2   0.5     1    71     1    84     1    87 0.76 Transposase
PseudoU_synth_2      PF00849.17   164 seq928_BIOID50943    -            290     1e-15   57.8   0.1   1   1   6.3e-18   4.3e-14   52.5   0.1     2   164    69   195    68   195 0.87 RNA pseudouridylate synthase
S4                   PF01479.20    48 seq928_BIOID50943    -            290   2.8e-14   52.1   1.5   1   1   1.1e-17   7.6e-14   50.7   0.0     1    48     7    52     7    52 0.98 S4 domain
Peripla_BP_1         PF00532.16   279 seq929_BIOID50943    -            342     2e-94  315.7   0.0   1   1   3.4e-98   2.3e-94  315.5   0.0     2   279    45   337    44   337 0.98 Periplasmic binding proteins and sugar binding domain of LacI family
Peripla_BP_4         PF13407.1    258 seq929_BIOID50943    -            342   7.7e-20   71.2   0.1   1   1   1.4e-23   9.7e-20   70.8   0.1     5   257    51   296    49   297 0.88 Periplasmic binding protein domain
Aminotran_3          PF00202.16   339 seq931_BIOID50943    -            426  2.8e-121  404.4   0.2   1   1  2.4e-125  3.3e-121  404.1   0.1     2   338    27   360    26   361 0.98 Aminotransferase class-III
Hexapep              PF00132.19    36 seq932_BIOID50943    -            303   9.6e-07   27.9  17.5   1   1     5e-07    0.0034   16.7   0.5     8    36   209   237   203   237 0.89 Bacterial transferase hexapeptide (six repeats)
TerC                 PF03741.11   184 seq934_BIOID50943    -            540   4.9e-49  166.1  13.4   1   1   1.6e-52   7.4e-49  165.5   9.3     1   183    27   216    27   217 0.94 Integral membrane protein TerC family
CorC_HlyC            PF03471.12    81 seq934_BIOID50943    -            540   2.4e-20   72.0   0.1   1   1   5.5e-23   2.5e-19   68.7   0.0     2    79   453   529   452   531 0.93 Transporter associated domain
CBS                  PF00571.23    57 seq934_BIOID50943    -            540   7.2e-16   57.4   1.3   1   2   8.5e-09   3.9e-05   23.1   0.4     1    53   315   371   315   374 0.94 CBS domain
CBS                  PF00571.23    57 seq934_BIOID50943    -            540   7.2e-16   57.4   1.3   2   2   9.7e-12   4.4e-08   32.5   0.0     3    53   382   432   381   436 0.93 CBS domain
Phage_integrase      PF00589.17   173 seq935_BIOID50943    -            246   3.3e-27   95.1   0.1   1   1   3.4e-31   4.6e-27   94.6   0.0     2   171    44   217    43   219 0.88 Phage integrase family
adh_short            PF00106.20   167 seq937_BIOID50943    -            240   5.3e-16   58.8   0.2   1   1   1.6e-19   7.2e-16   58.4   0.1     3   166     9   170     8   171 0.87 short chain dehydrogenase
adh_short_C2         PF13561.1    243 seq937_BIOID50943    -            240   2.1e-07   30.9   0.0   1   1   5.8e-11   2.6e-07   30.5   0.0     8   192    18   193    13   238 0.71 Enoyl-(Acyl carrier protein) reductase
KR                   PF08659.5    181 seq937_BIOID50943    -            240   3.8e-07   29.8   0.5   1   1   1.6e-10   7.1e-07   28.9   0.4     4   172    10   175     8   184 0.84 KR domain
SSB                  PF00436.20   104 seq941_BIOID50943    -            136     2e-16   59.6   0.1   1   1     2e-20   2.7e-16   59.2   0.0     3   101     4    99     2   101 0.94 Single-strand binding protein family
ROK                  PF00480.15   179 seq942_BIOID50943    -            397   1.1e-27   96.8   0.0   1   1   1.2e-31   1.6e-27   96.3   0.0    26   179   111   267    85   267 0.89 ROK family
tRNA-synt_2          PF00152.15   335 seq943_BIOID50943    -            335   5.4e-70  235.6   0.0   1   1     5e-74   6.9e-70  235.3   0.0    21   333    25   333    14   335 0.88 tRNA synthetases class II (D, K and N)
Aminotran_1_2        PF00155.16   363 seq945_BIOID50943    -            384   5.1e-69  232.8   0.0   1   1   1.3e-72   5.8e-69  232.6   0.0     2   363    40   380    39   380 0.96 Aminotransferase class I and II
Beta_elim_lyase      PF01212.16   290 seq945_BIOID50943    -            384   6.9e-07   28.5   0.1   1   1   6.3e-10   2.9e-06   26.5   0.0    28    87    83   142    68   206 0.83 Beta-eliminating lyase
Cys_Met_Meta_PP      PF01053.15   386 seq945_BIOID50943    -            384   7.6e-05   21.0   0.0   1   1   2.6e-08   0.00012   20.3   0.0    57   185    86   212    82   215 0.86 Cys/Met metabolism PLP-dependent enzyme
TerB                 PF05099.8    140 seq946_BIOID50943    -            151   9.9e-23   80.3   0.1   1   1   8.4e-27   1.1e-22   80.0   0.1    11   135    15   149     5   151 0.93 Tellurite resistance protein TerB
DUF4223              PF13978.1     56 seq948_BIOID50943    -             55   1.2e-36  124.0   0.7   1   1   9.5e-41   1.3e-36  123.9   0.5     1    55     1    55     1    55 0.99 Protein of unknown function (DUF4223)
PerC                 PF06069.6     90 seq950_BIOID50943    -             99   5.1e-43  144.9   0.4   1   1   4.2e-47   5.7e-43  144.7   0.3     1    89    10    98    10    99 0.99 PerC transcriptional activator
Prenyltransf         PF01255.14   223 seq951_BIOID50943    -            252   6.7e-82  273.8   0.0   1   1   5.6e-86   7.7e-82  273.6   0.0     1   222    23   243    23   244 0.99 Putative undecaprenyl diphosphate synthase
Semialdhyde_dh       PF01118.19   121 seq952_BIOID50943    -            334   1.9e-32  111.9   0.0   1   1   4.9e-36   3.3e-32  111.2   0.0     3   121     5   146     3   146 0.97 Semialdehyde dehydrogenase, NAD binding domain
Semialdhyde_dhC      PF02774.13   184 seq952_BIOID50943    -            334   4.9e-20   72.0   0.0   1   1   1.1e-23   7.4e-20   71.4   0.0     1   184   163   311   163   311 0.95 Semialdehyde dehydrogenase, dimerisation domain
TerC                 PF03741.11   184 seq958_BIOID50943    -            346   4.4e-55  185.8   7.1   1   1   3.2e-59   4.4e-55  185.8   4.9     1   183    73   300    73   301 0.97 Integral membrane protein TerC family
AA_permease_2        PF13520.1    426 seq960_BIOID50943    -            462   1.6e-58  198.1  44.9   1   1   2.9e-62     2e-58  197.8  31.1     1   405    27   427    27   449 0.84 Amino acid permease
AA_permease          PF00324.16   479 seq960_BIOID50943    -            462   4.4e-36  124.1  40.4   1   1   1.1e-39   7.3e-36  123.4  27.9     2   475    32   457    31   461 0.82 Amino acid permease
AA_permease          PF00324.16   479 seq961_BIOID50943    -            487  8.9e-121  403.4  49.0   1   1  1.5e-124    1e-120  403.2  34.0     1   476    39   476    39   479 0.98 Amino acid permease
AA_permease_2        PF13520.1    426 seq961_BIOID50943    -            487   1.6e-42  145.4  49.4   1   1   2.8e-46   1.9e-42  145.1  34.2     5   424    39   460    35   466 0.86 Amino acid permease
PfkB                 PF00294.19   301 seq962_BIOID50943    -            337   5.5e-70  235.7   0.0   1   1   4.9e-74   6.7e-70  235.4   0.0     2   297    31   331    30   335 0.97 pfkB family carbohydrate kinase
Trans_reg_C          PF00486.23    77 seq964_BIOID50943    -            251   1.2e-20   73.0   0.2   1   1   6.4e-24   4.3e-20   71.2   0.0     2    77   170   245   169   245 0.98 Transcriptional regulatory protein, C terminal
Response_reg         PF00072.19   112 seq964_BIOID50943    -            251   2.1e-20   72.6   0.1   1   1   4.9e-24   3.3e-20   72.0   0.1     2   111    17   124    16   125 0.97 Response regulator receiver domain
Gp49                 PF05973.9     91 seq965_BIOID50943    -            112   1.5e-26   92.1   0.0   1   1   1.2e-30   1.7e-26   91.9   0.0     1    91    13   102    13   102 0.96 Phage derived protein Gp49-like (DUF891)
CTP_transf_1         PF01148.15   259 seq967_BIOID50943    -            285   1.3e-63  214.9  19.9   1   1   1.1e-67   1.5e-63  214.7  13.8     2   257     4   279     3   281 0.88 Cytidylyltransferase family
AA_permease_2        PF13520.1    426 seq970_BIOID50943    -            514     2e-32  112.1  60.9   1   1   4.1e-36   2.8e-32  111.6  42.2     2   419    23   482    22   497 0.77 Amino acid permease
AA_permease          PF00324.16   479 seq970_BIOID50943    -            514   2.4e-14   52.4  52.7   1   1   2.2e-17   1.5e-13   49.8  36.5    12   446    33   479    22   500 0.71 Amino acid permease
Methyltransf_11      PF08241.7     95 seq971_BIOID50943    -            251   4.8e-25   87.7   0.0   1   1   6.1e-28   8.3e-25   86.9   0.0     1    95    47   138    47   138 0.98 Methyltransferase domain
Methyltransf_23      PF13489.1    162 seq971_BIOID50943    -            251   7.7e-16   58.0   0.1   1   1   8.1e-19   1.1e-15   57.5   0.0     4   151    25   174    17   179 0.79 Methyltransferase domain
Methyltransf_31      PF13847.1    152 seq971_BIOID50943    -            251   3.5e-15   55.8   0.0   1   1   3.4e-18   4.7e-15   55.3   0.0     6   118    45   147    40   194 0.84 Methyltransferase domain
Methyltransf_12      PF08242.7     99 seq971_BIOID50943    -            251   1.1e-11   44.9   0.0   1   1   1.6e-14   2.2e-11   43.9   0.0     1    98    47   135    47   136 0.85 Methyltransferase domain
Methyltransf_18      PF12847.2    112 seq971_BIOID50943    -            251   7.7e-11   42.4   0.0   1   1   1.1e-13   1.5e-10   41.5   0.0     3   110    44   139    42   141 0.79 Methyltransferase domain
Methyltransf_25      PF13649.1    101 seq971_BIOID50943    -            251   5.4e-10   39.4   0.0   1   1   1.5e-12     2e-09   37.5   0.0     1   101    46   134    46   134 0.87 Methyltransferase domain
Ubie_methyltran      PF01209.13   233 seq971_BIOID50943    -            251   1.9e-09   36.8   0.0   1   1   1.8e-12   2.5e-09   36.4   0.0    46   168    41   155     7   169 0.83 ubiE/COQ5 methyltransferase family
Methyltransf_26      PF13659.1    117 seq971_BIOID50943    -            251   2.4e-07   30.6   0.8   1   1   6.3e-10   8.6e-07   28.8   0.1     3   115    45   140    43   141 0.87 Methyltransferase domain
Methyltransf_8       PF05148.10   219 seq971_BIOID50943    -            251   7.5e-06   25.6   0.0   1   1     8e-09   1.1e-05   25.0   0.0    58   156    29   138    16   158 0.77 Hypothetical methyltransferase
MTS                  PF05175.9    170 seq971_BIOID50943    -            251   4.1e-05   22.9   0.0   1   1   4.6e-08   6.3e-05   22.3   0.0    19    76    30    85    22   110 0.86 Methyltransferase small domain
TonB_dep_Rec         PF00593.19   276 seq972_BIOID50943    -            715   1.1e-26   94.3  16.7   1   1   1.6e-30   1.1e-26   94.3  11.6     5   272   466   710   464   714 0.90 TonB dependent receptor
Plug                 PF07715.10   108 seq972_BIOID50943    -            715     3e-24   85.3   1.3   1   1   1.3e-27   8.7e-24   83.8   0.9     4   108    54   159    51   159 0.93 TonB-dependent Receptor Plug Domain
PmbA_TldD            PF01523.11   293 seq974_BIOID50943    -            450   6.2e-66  222.5   0.0   1   1   7.1e-70   9.7e-66  221.8   0.0     1   292    34   326    34   327 0.96 Putative modulator of DNA gyrase
AA_kinase            PF00696.23   241 seq975_BIOID50943    -            258     1e-39  136.4   2.0   1   1   8.4e-44   1.1e-39  136.2   1.4     3   240     5   235     3   236 0.93 Amino acid kinase family
HTH_37               PF13744.1     80 seq976_BIOID50943    -             96   5.2e-24   83.7   0.5   1   1   8.4e-28   5.8e-24   83.5   0.3     3    76    14    86    12    91 0.95 Helix-turn-helix domain
HTH_3                PF01381.17    55 seq976_BIOID50943    -             96   4.8e-07   29.3   0.0   1   1   8.8e-11     6e-07   29.0   0.0     5    47    37    80    33    88 0.87 Helix-turn-helix
Phage_cap_E          PF03864.10   329 seq977_BIOID50943    -            351   1.4e-64  218.0   0.1   1   1   1.1e-68   1.5e-64  217.8   0.0    15   329    26   350     8   350 0.91 Phage major capsid protein E
HATPase_c            PF02518.21   111 seq978_BIOID50943    -            433   1.9e-22   78.9   0.0   1   1   8.1e-26   3.7e-22   78.0   0.0     6   110   320   423   316   424 0.96 Histidine kinase-, DNA gyrase B-, and HSP90-like ATPase
HisKA                PF00512.20    68 seq978_BIOID50943    -            433   6.2e-08   32.3   1.3   1   1   3.7e-11   1.7e-07   30.9   0.9     1    67   211   270   211   271 0.90 His Kinase A (phospho-acceptor) domain
HAMP                 PF00672.20    70 seq978_BIOID50943    -            433   1.6e-06   28.0   0.0   1   1   3.6e-10   1.6e-06   28.0   0.0     3    69   140   206   139   207 0.90 HAMP domain
TerD                 PF02342.13   128 seq980_BIOID50943    -            192   8.5e-51  170.9   0.1   1   1   8.3e-55   1.1e-50  170.5   0.1     1   127    60   183    60   184 0.99 Bacterial stress protein
DUF1440              PF07274.7    136 seq984_BIOID50943    -            204   3.9e-55  185.4   2.3   1   1   3.4e-59   4.7e-55  185.1   1.6     1   136    26   182    26   182 0.99 Protein of unknown function (DUF1440)
Fimbrial             PF00419.15   145 seq985_BIOID50943    -            180     8e-20   71.4   7.7   1   1     7e-24   9.6e-20   71.1   5.3     1   145    30   180    30   180 0.87 Fimbrial protein
Peptidase_M50        PF02163.17   192 seq986_BIOID50943    -            450   2.7e-70  235.1   0.3   1   1   6.9e-74   3.1e-70  234.9   0.2     2   192    11   446    10   446 0.99 Peptidase family M50
PDZ                  PF00595.19    81 seq986_BIOID50943    -            450   8.1e-13   48.2   0.3   1   1     1e-13   4.6e-10   39.4   0.0     8    81   209   277   203   277 0.91 PDZ domain (Also known as DHR or GLGF)
PDZ_2                PF13180.1     82 seq986_BIOID50943    -            450   7.3e-11   41.6   0.0   1   1   1.1e-11   5.1e-08   32.5   0.0    19    78   227   285   211   287 0.84 PDZ domain
AAA_26               PF13500.1    199 seq987_BIOID50943    -            225   1.1e-42  145.8   0.0   1   1   2.7e-46   1.2e-42  145.6   0.0     1   193     3   208     3   213 0.95 AAA domain
CbiA                 PF01656.18   195 seq987_BIOID50943    -            225   3.4e-21   75.4   0.0   1   1   8.8e-25     4e-21   75.1   0.0     2   180     6   199     5   217 0.80 CobQ/CobB/MinD/ParA nucleotide binding domain
SIS                  PF01380.17   131 seq988_BIOID50943    -            347   4.3e-21   74.7   0.0   1   2   1.7e-12   2.3e-08   33.5   0.0     5   122    51   170    48   175 0.87 SIS domain
SIS                  PF01380.17   131 seq988_BIOID50943    -            347   4.3e-21   74.7   0.0   2   2   2.9e-14     4e-10   39.2   0.0     4    87   214   299   211   305 0.92 SIS domain
Cytochrom_C552       PF02335.10   435 seq989_BIOID50943    -            478  1.2e-172  574.3   8.0   1   1  2.2e-176  1.5e-172  574.0   5.5     3   433    43   472    41   474 0.98 Cytochrome c552
Molybdopterin        PF00384.17   432 seq991_BIOID50943    -            848  7.6e-107  357.5   0.0   1   1  1.4e-110  9.3e-107  357.3   0.0     1   431    99   572    99   573 0.95 Molybdopterin oxidoreductase
Molydop_binding      PF01568.16   109 seq991_BIOID50943    -            848     2e-23   82.1   0.0   1   1   5.5e-27   3.8e-23   81.2   0.0     1   108   690   811   690   812 0.95 Molydopterin dinucleotide binding domain
FCD                  PF07729.7    125 seq993_BIOID50943    -            220   5.2e-18   65.4  11.5   1   1   1.2e-21   8.1e-18   64.8   8.0     1   124    76   207    76   208 0.85 FCD domain
GntR                 PF00392.16    64 seq993_BIOID50943    -            220   9.6e-13   47.2   0.0   1   1   3.1e-16   2.1e-12   46.1   0.0     7    64    10    66     6    66 0.96 Bacterial regulatory proteins, gntR family
Lyase_1              PF00206.15   312 seq994_BIOID50943    -            457  3.8e-102  341.5   0.0   1   1  1.4e-105  1.9e-101  339.2   0.0     1   312     6   301     6   301 0.99 Lyase
LysE                 PF01810.13   191 seq995_BIOID50943    -            206   7.4e-46  155.7  14.2   1   1   6.3e-50   8.6e-46  155.5   9.9     1   189    14   202    14   204 0.98 LysE type translocator
TerD                 PF02342.13   128 seq996_BIOID50943    -            191   6.2e-49  164.9   0.2   1   1   7.1e-53   9.7e-49  164.3   0.1     1   128    60   184    60   184 0.99 Bacterial stress protein
PGI                  PF00342.14   486 seq997_BIOID50943    -            549  8.9e-235  779.5   0.1   1   1  7.4e-239    1e-234  779.3   0.0     1   486    52   541    52   541 0.99 Phosphoglucose isomerase
HDPD                 PF02924.9    118 seq999_BIOID50943    -            111   3.7e-16   58.8   0.0   1   1   3.3e-20   4.5e-16   58.5   0.0    14   113     9   102     6   106 0.90 Bacteriophage lambda head decoration protein D
Pili_assembly_N      PF00345.15   122 seq1003_BIOID50943   -            230   2.2e-37  127.4   0.2   1   1   8.5e-41   5.8e-37  126.0   0.0     1   121    26   145    26   146 0.91 Gram-negative pili assembly chaperone, N-terminal domain
Pili_assembly_C      PF02753.12    68 seq1003_BIOID50943   -            230     2e-16   59.4   0.3   1   1   5.2e-20   3.6e-16   58.6   0.2     1    65   165   223   165   226 0.96 Gram-negative pili assembly chaperone, C-terminal domain
Globin               PF00042.17   108 seq1004_BIOID50943   -            403   3.4e-15   56.1   0.0   1   1   1.7e-18   7.7e-15   55.0   0.0     2   107    14   109    13   110 0.96 Globin
NAD_binding_1        PF00175.16   109 seq1004_BIOID50943   -            403   1.5e-14   54.3   0.0   1   1   6.1e-18   2.8e-14   53.4   0.0     1   108   271   379   271   380 0.83 Oxidoreductase NAD-binding domain
FAD_binding_6        PF00970.19    99 seq1004_BIOID50943   -            403   1.1e-13   51.0   0.0   1   1   4.8e-17   2.2e-13   50.0   0.0     2    97   162   259   161   261 0.90 Oxidoreductase FAD-binding domain
Cytochrom_B562       PF07361.6    103 seq1005_BIOID50943   -            128   1.1e-35  122.0   5.3   1   1   9.2e-40   1.3e-35  121.8   3.7     1   103    23   128    23   128 0.99 Cytochrome b562
Ter                  PF05472.6    290 seq1008_BIOID50943   -             57   2.8e-08   33.1   0.2   1   1   2.4e-12   3.3e-08   32.9   0.1     2    40     9    47     8    50 0.95 DNA replication terminus site-binding protein (Ter protein)
Ter                  PF05472.6    290 seq1011_BIOID50943   -            252   1.4e-95  319.6   3.7   1   1   1.1e-99   1.5e-95  319.5   2.6    52   290     2   250     1   250 0.99 DNA replication terminus site-binding protein (Ter protein)
AP_endonuc_2         PF01261.19   211 seq1014_BIOID50943   -            275   8.1e-32  110.1   0.0   1   1   7.4e-36     1e-31  109.8   0.0     1   210    19   225    19   226 0.97 Xylose isomerase-like TIM barrel
UvrB                 PF12344.3     44 seq1016_BIOID50943   -            673   6.7e-23   79.8   0.9   1   1   1.3e-25   2.9e-22   77.7   0.1     1    43   552   594   552   595 0.97 Ultra-violet resistance protein B
Helicase_C           PF00271.26    78 seq1016_BIOID50943   -            673   1.2e-15   57.0   0.0   1   1   1.2e-18   2.8e-15   55.8   0.0     2    77   465   545   464   546 0.98 Helicase conserved C-terminal domain
ResIII               PF04851.10   184 seq1016_BIOID50943   -            673   1.1e-11   44.8   0.0   1   1     3e-14   6.9e-11   42.1   0.0     4    94    13   101    10   134 0.79 Type III restriction enzyme, res subunit
UVR                  PF02151.14    36 seq1016_BIOID50943   -            673   5.2e-07   28.8   1.1   1   1     7e-10   1.6e-06   27.3   0.8     2    35   634   667   633   668 0.93 UvrB/uvrC motif
Lact-deh-memb        PF09330.6    291 seq1017_BIOID50943   -            571  9.4e-154  510.8   1.9   1   1  1.7e-157  1.2e-153  510.5   1.3     1   291   278   567   278   567 1.00 D-lactate dehydrogenase, membrane binding
FAD_binding_4        PF01565.18   139 seq1017_BIOID50943   -            571   2.5e-08   33.3   0.0   1   1   6.1e-12   4.2e-08   32.6   0.0     2   115    47   166    46   186 0.84 FAD binding domain
Bac_surface_Ag       PF01103.18   323 seq1019_BIOID50943   -            810  1.7e-100  336.4  16.0   1   1  1.1e-103  3.7e-100  335.4  11.1     1   323   448   810   448   810 0.96 Surface antigen
Surf_Ag_VNR          PF07244.10    78 seq1019_BIOID50943   -            810   3.1e-65  216.4  10.4   1   5   6.3e-10   2.2e-06   27.8   0.0     1    78    24    91    24    91 0.87 Surface antigen variable number repeat
Surf_Ag_VNR          PF07244.10    78 seq1019_BIOID50943   -            810   3.1e-65  216.4  10.4   2   5   5.9e-15     2e-11   44.0   0.0     1    78    92   172    92   172 0.93 Surface antigen variable number repeat
Surf_Ag_VNR          PF07244.10    78 seq1019_BIOID50943   -            810   3.1e-65  216.4  10.4   3   5   3.5e-17   1.2e-13   51.1   0.1     2    78   176   263   175   263 0.86 Surface antigen variable number repeat
Surf_Ag_VNR          PF07244.10    78 seq1019_BIOID50943   -            810   3.1e-65  216.4  10.4   4   5   5.8e-14     2e-10   40.8   0.0     1    78   266   344   266   344 0.92 Surface antigen variable number repeat
Surf_Ag_VNR          PF07244.10    78 seq1019_BIOID50943   -            810   3.1e-65  216.4  10.4   5   5     1e-18   3.5e-15   56.0   0.1     1    78   347   421   347   421 0.91 Surface antigen variable number repeat
Usher                PF00577.15   552 seq1022_BIOID50943   -            869  2.6e-208  693.1  23.0   1   1  6.7e-212    3e-208  692.8  15.9     5   552   202   777   198   777 0.99 Type VII secretion system (T7SS), usher protein
PapC_N               PF13954.1    146 seq1022_BIOID50943   -            869   3.2e-48  162.8   0.0   1   1   1.3e-51   5.8e-48  162.0   0.0     2   146    38   189    37   189 0.98 PapC N-terminal domain
PapC_C               PF13953.1     68 seq1022_BIOID50943   -            869   7.4e-23   79.8   0.1   1   1   4.5e-26   2.1e-22   78.4   0.0     1    67   787   852   787   853 0.96 PapC C-terminal domain
Phage_Nu1            PF07471.7    164 seq1026_BIOID50943   -            221   1.1e-26   93.1   0.4   1   1   1.5e-30   2.1e-26   92.2   0.2     8   163     1   139     1   140 0.85 Phage DNA packaging protein Nu1
Epimerase            PF01370.16   236 seq1027_BIOID50943   -            310   6.2e-50  169.7   0.0   1   1   2.8e-53   7.7e-50  169.3   0.0     1   236     2   236     2   236 0.92 NAD dependent epimerase/dehydratase family
3Beta_HSD            PF01073.14   280 seq1027_BIOID50943   -            310   1.7e-12   46.5   0.0   1   1   8.5e-16   2.3e-12   46.0   0.0     1   223     3   219     3   224 0.79 3-beta hydroxysteroid dehydrogenase/isomerase family
RmlD_sub_bind        PF04321.12   287 seq1027_BIOID50943   -            310   7.2e-10   38.1   0.0   1   1   7.5e-13   2.1e-09   36.6   0.0     3   155     2   174     1   267 0.79 RmlD substrate binding domain
NAD_binding_4        PF07993.7    249 seq1027_BIOID50943   -            310   1.8e-07   30.2   0.0   1   1   3.6e-08   9.9e-05   21.2   0.0    86   210    67   184    47   220 0.84 Male sterility protein
Paired_CXXCH_1       PF09699.5     41 seq1030_BIOID50943   -            188   6.2e-08   31.9  26.0   1   1   1.9e-08   6.6e-05   22.2   3.7     4    40   133   171   129   172 0.78 Doubled CXXCH motif (Paired_CXXCH_1)
PduV-EutP            PF10662.4    143 seq1032_BIOID50943   -             98     4e-15   55.4   0.0   1   1   4.2e-19   5.7e-15   54.9   0.0    86   142    37    92    20    93 0.92 Ethanolamine utilisation - propanediol utilisation
HTH_5                PF01022.15    47 seq1033_BIOID50943   -             99   8.9e-15   53.9   0.1   1   1   5.2e-18   1.4e-14   53.3   0.1     1    47    23    70    23    70 0.97 Bacterial regulatory protein, arsR family
HTH_20               PF12840.2     61 seq1033_BIOID50943   -             99   2.5e-11   43.1   0.3   1   1   1.3e-14   3.5e-11   42.6   0.2     2    58    16    72    15    75 0.96 Helix-turn-helix domain
MarR_2               PF12802.2     62 seq1033_BIOID50943   -             99   3.5e-09   36.0   0.1   1   1     2e-12   5.5e-09   35.4   0.1     5    59    24    74    19    77 0.89 MarR family
HTH_24               PF13412.1     48 seq1033_BIOID50943   -             99   2.9e-08   32.8   0.0   1   1   2.6e-11   7.1e-08   31.5   0.0     5    47    26    68    24    69 0.96 Winged helix-turn-helix DNA-binding
MarR                 PF01047.17    59 seq1033_BIOID50943   -             99   4.6e-06   26.1   0.0   1   1   3.1e-09   8.6e-06   25.2   0.0     5    53    26    74    23    75 0.95 MarR family
LysR_substrate       PF03466.15   209 seq1034_BIOID50943   -            315   9.6e-55  184.8   0.6   1   1   1.9e-58   1.3e-54  184.3   0.4     4   208    99   303    96   304 0.99 LysR substrate binding domain
HTH_1                PF00126.22    60 seq1034_BIOID50943   -            315   8.8e-22   76.4   0.5   1   1   2.5e-25   1.7e-21   75.5   0.1     1    59    13    71    13    72 0.98 Bacterial regulatory helix-turn-helix protein, lysR family
CcdA                 PF07362.7     72 seq1035_BIOID50943   -             72   9.1e-28   95.8   0.9   1   1   7.2e-32   9.9e-28   95.7   0.6     1    72     1    72     1    72 0.99 Post-segregation antitoxin CcdA
PfkB                 PF00294.19   301 seq1037_BIOID50943   -            110   3.4e-11   42.7   0.1   1   1   2.6e-15   3.6e-11   42.6   0.1    34   108    22    94     3   108 0.84 pfkB family carbohydrate kinase
Rhodanese            PF00581.15   113 seq1038_BIOID50943   -            172   1.1e-11   45.0   0.0   1   1   2.3e-15   1.6e-11   44.4   0.0     2   112     8    98     7    99 0.81 Rhodanese-like domain
DUF2892              PF11127.3     66 seq1038_BIOID50943   -            172   9.2e-11   41.3   3.5   1   1   2.1e-14   1.4e-10   40.7   2.4    10    59   115   167   112   172 0.89 Protein of unknown function (DUF2892)
CcdB                 PF01845.12   102 seq1039_BIOID50943   -            101   7.3e-43  144.5   0.0   1   1   5.9e-47     8e-43  144.4   0.0     1   102     1   101     1   101 0.99 CcdB protein
Fer4_11              PF13247.1     99 seq1042_BIOID50943   -            223   1.4e-26   92.1  10.8   1   1     1e-29   1.4e-26   92.1   7.5     2    98    84   181    83   182 0.95 4Fe-4S dicluster domain
Fer4_7               PF12838.2     52 seq1042_BIOID50943   -            223     4e-17   62.2  26.6   1   2   2.1e-12   2.9e-09   37.0   5.6     2    52    46   108    45   108 0.75 4Fe-4S dicluster domain
Fer4_7               PF12838.2     52 seq1042_BIOID50943   -            223     4e-17   62.2  26.6   2   2   1.5e-09   2.1e-06   27.9   8.5     2    52   125   176   124   176 0.81 4Fe-4S dicluster domain
Fer4_9               PF13187.1     55 seq1042_BIOID50943   -            223   1.2e-15   57.3  25.1   1   2   4.7e-10   6.4e-07   29.4   4.8     2    54    46   108    45   111 0.87 4Fe-4S dicluster domain
Fer4_9               PF13187.1     55 seq1042_BIOID50943   -            223   1.2e-15   57.3  25.1   2   2     2e-11   2.8e-08   33.7   7.1     2    54   125   176   124   177 0.96 4Fe-4S dicluster domain
Fer4                 PF00037.22    24 seq1042_BIOID50943   -            223   3.5e-13   48.4  40.5   1   1   2.7e-09   3.7e-06   26.1   2.2     2    21   119   138   118   141 0.90 4Fe-4S binding domain
Fer4_10              PF13237.1     52 seq1042_BIOID50943   -            223   3.3e-12   45.8  50.0   1   2   7.1e-09   9.7e-06   25.1   8.5     7    52    90   136    84   136 0.93 4Fe-4S dicluster domain
Fer4_10              PF13237.1     52 seq1042_BIOID50943   -            223   3.3e-12   45.8  50.0   2   2   2.1e-09   2.9e-06   26.8   7.1     4    52   120   173   117   173 0.85 4Fe-4S dicluster domain
Fer4_2               PF12797.2     22 seq1042_BIOID50943   -            223     4e-10   38.8  36.2   1   1   9.6e-09   1.3e-05   24.6   1.2     2    20    38    56    37    64 0.89 4Fe-4S binding domain
Fer4_3               PF12798.2     15 seq1042_BIOID50943   -            223   1.6e-09   37.5  44.1   1   3   2.8e-05     0.039   14.4   5.2     1    15    92   108    92   108 0.98 4Fe-4S binding domain
Fer4_3               PF12798.2     15 seq1042_BIOID50943   -            223   1.6e-09   37.5  44.1   2   3   0.00027      0.37   11.3   3.7     1    13   125   137   125   139 0.94 4Fe-4S binding domain
Fer4_3               PF12798.2     15 seq1042_BIOID50943   -            223   1.6e-09   37.5  44.1   3   3   2.6e-07   0.00036   20.7   1.5     1    15   152   176   152   176 0.98 4Fe-4S binding domain
Fer4_4               PF12800.2     17 seq1042_BIOID50943   -            223   4.8e-07   29.4  37.0   1   3    0.0002      0.27   11.5   1.9     3    15    45    57    43    61 0.90 4Fe-4S binding domain
Fer4_4               PF12800.2     17 seq1042_BIOID50943   -            223   4.8e-07   29.4  37.0   2   3   0.00016      0.22   11.8   3.0     2    17    90   107    89   107 0.86 4Fe-4S binding domain
Fer4_4               PF12800.2     17 seq1042_BIOID50943   -            223   4.8e-07   29.4  37.0   3   3   1.9e-06    0.0026   17.8   2.4     2    17   123   138   122   138 0.91 4Fe-4S binding domain
PfkB                 PF00294.19   301 seq1045_BIOID50943   -            144   1.1e-23   83.7   0.1   1   1   9.2e-28   1.3e-23   83.5   0.1   166   294    28   143     8   144 0.83 pfkB family carbohydrate kinase
Phage_integrase      PF00589.17   173 seq1046_BIOID50943   -            268     2e-35  121.8   0.1   1   1   2.1e-39   2.8e-35  121.3   0.1     1   171    50   242    50   244 0.89 Phage integrase family
LysR_substrate       PF03466.15   209 seq1048_BIOID50943   -            354   1.2e-33  115.8   0.0   1   1   2.6e-37   1.8e-33  115.3   0.0     5   208   147   352   143   353 0.97 LysR substrate binding domain
HTH_1                PF00126.22    60 seq1048_BIOID50943   -            354   6.2e-19   67.3   2.6   1   1   1.9e-22   1.3e-18   66.3   1.8     1    60    60   119    60   119 0.94 Bacterial regulatory helix-turn-helix protein, lysR family
Glyco_transf_9       PF01075.12   247 seq1049_BIOID50943   -            348   2.6e-89  298.5   0.0   1   1   2.3e-93   3.1e-89  298.3   0.0     1   247    69   324    69   324 0.98 Glycosyltransferase family 9 (heptosyltransferase)
YjbE                 PF11106.3     80 seq1050_BIOID50943   -             80   1.5e-43  146.4  27.9   1   1   1.2e-47   1.7e-43  146.3  19.3     1    80     1    80     1    80 0.99 Exopolysaccharide production protein YjbE
Nitrate_red_del      PF02613.10   136 seq1052_BIOID50943   -            199   8.4e-22   77.3   2.1   1   1   1.1e-25   1.5e-21   76.5   1.4     2   136    40   172    14   172 0.88 Nitrate reductase delta subunit
UTRA                 PF07702.8    141 seq1054_BIOID50943   -            265   2.9e-32  111.1   0.0   1   1   1.5e-35   6.8e-32  109.9   0.0     1   140   118   256   118   257 0.99 UTRA domain
GntR                 PF00392.16    64 seq1054_BIOID50943   -            265   8.6e-24   82.6   0.0   1   1   2.9e-27   1.3e-23   82.0   0.0     1    64    34    97    34    97 0.99 Bacterial regulatory proteins, gntR family
HTH_DeoR             PF08220.7     57 seq1054_BIOID50943   -            265   8.1e-05   21.9   0.0   1   1   3.8e-08   0.00017   20.9   0.0    18    54    61    97    46   100 0.88 DeoR-like helix-turn-helix domain
NrfD                 PF03916.9    313 seq1056_BIOID50943   -            318  3.9e-110  368.0  31.5   1   1  3.2e-114  4.4e-110  367.8  21.8     2   313     5   318     4   318 0.99 Polysulphide reductase, NrfD
DUF2886              PF11102.3    200 seq1057_BIOID50943   -            212   8.9e-55  185.2   1.0   1   1   7.3e-59     1e-54  185.0   0.7     1   199    13   206    13   207 0.98 Protein of unknown function (DUF2886)
MASE1                PF05231.9    299 seq1059_BIOID50943   -            177   7.8e-19   67.6  15.8   1   1   7.2e-23   9.9e-19   67.3  11.0     2   130    19   146    18   148 0.96 MASE1
Caps_synth_GfcC      PF06251.6    229 seq1063_BIOID50943   -            277     3e-91  304.5   0.0   1   1   2.5e-95   3.5e-91  304.3   0.0     2   229    52   277    51   277 0.99 Capsule biosynthesis GfcC
Glyco_transf_9       PF01075.12   247 seq1065_BIOID50943   -            330     9e-85  283.7   0.1   1   1   8.1e-89   1.1e-84  283.4   0.0     1   245    75   315    75   317 0.98 Glycosyltransferase family 9 (heptosyltransferase)
DUF1144              PF06610.8    143 seq1067_BIOID50943   -            149   4.1e-71  237.2   7.6   1   1   3.3e-75   4.5e-71  237.0   5.3     4   143     3   142     1   142 0.98 Protein of unknown function (DUF1144)
GGDEF                PF00990.16   161 seq1068_BIOID50943   -            949     2e-45  154.1   0.6   1   1   2.3e-48   3.9e-45  153.1   0.2     1   160   526   682   526   683 0.97 GGDEF domain
PAS_9                PF13426.1    104 seq1068_BIOID50943   -            949   4.5e-29  100.7   0.0   1   2   2.7e-15   4.6e-12   46.1   0.0     3   104   158   260   156   260 0.95 PAS domain
PAS_9                PF13426.1    104 seq1068_BIOID50943   -            949   4.5e-29  100.7   0.0   2   2   3.1e-12   5.2e-09   36.3   0.0     2   104   410   514   409   514 0.92 PAS domain
PAS_3                PF08447.6     91 seq1068_BIOID50943   -            949   3.8e-26   90.8   0.0   1   2   9.6e-13   1.6e-09   37.5   0.0     5    89   172   253   168   255 0.93 PAS fold
PAS_3                PF08447.6     91 seq1068_BIOID50943   -            949   3.8e-26   90.8   0.0   2   2   1.2e-13   2.1e-10   40.4   0.0     2    91   296   381   295   381 0.96 PAS fold
PAS_4                PF08448.5    110 seq1068_BIOID50943   -            949   2.2e-23   82.2   0.0   1   2   1.5e-09   2.6e-06   27.3   0.0     7   110   158   263   153   263 0.90 PAS fold
PAS_4                PF08448.5    110 seq1068_BIOID50943   -            949   2.2e-23   82.2   0.0   2   2   9.3e-14   1.6e-10   40.8   0.0     1   109   405   516   405   517 0.94 PAS fold
PAS                  PF00989.19   113 seq1068_BIOID50943   -            949   4.9e-23   80.9   0.1   1   2   2.5e-12   4.2e-09   36.0   0.0     2   113   147   258   146   258 0.91 PAS fold
PAS                  PF00989.19   113 seq1068_BIOID50943   -            949   4.9e-23   80.9   0.1   2   2   4.7e-11     8e-08   31.9   0.0     7   113   405   512   399   512 0.94 PAS fold
EAL                  PF00563.15   236 seq1068_BIOID50943   -            949   7.7e-17   61.4   0.1   1   1   1.4e-19   2.4e-16   59.8   0.1    37   233   740   931   735   934 0.92 EAL domain
MASE1                PF05231.9    299 seq1068_BIOID50943   -            949   3.9e-12   45.6  19.7   1   1   2.3e-15   3.9e-12   45.6  13.6   148   298     2   138     1   139 0.81 MASE1
PAS_8                PF13188.1     64 seq1068_BIOID50943   -            949   7.2e-12   44.6   0.0   1   2   6.2e-07    0.0011   18.6   0.0     2    51   147   202   146   215 0.72 PAS domain
PAS_8                PF13188.1     64 seq1068_BIOID50943   -            949   7.2e-12   44.6   0.0   2   2   1.3e-07   0.00023   20.8   0.0     1    52   399   451   399   463 0.80 PAS domain
OmpH                 PF03938.9    158 seq1069_BIOID50943   -            189   1.1e-22   80.5  16.0   1   1   9.7e-27   1.3e-22   80.2  11.1     3   157    38   188    34   189 0.93 Outer membrane protein (OmpH-like)
Cytochrom_C_asm      PF01578.15   214 seq1070_BIOID50943   -            552   6.7e-50  169.4  20.9   1   1   4.9e-54   6.7e-50  169.4  14.5     1   212    72   279    72   281 0.97 Cytochrome C assembly protein
Fimbrial             PF00419.15   145 seq1071_BIOID50943   -            335   8.3e-19   68.1   0.1   1   1   9.9e-23   1.4e-18   67.4   0.0     2   145   188   335   187   335 0.92 Fimbrial protein
DUF940               PF06082.6    658 seq1074_BIOID50943   -            698  5.9e-257  854.3  13.7   1   1  4.9e-261  6.7e-257  854.1   9.5     1   658    29   693    29   693 0.97 Bacterial putative lipoprotein (DUF940)
Hexapep              PF00132.19    36 seq1075_BIOID50943   -            341   1.9e-32  109.1  41.0   1   3   1.2e-14   8.4e-11   40.7   2.6     2    36   110   144   109   144 0.95 Bacterial transferase hexapeptide (six repeats)
Hexapep              PF00132.19    36 seq1075_BIOID50943   -            341   1.9e-32  109.1  41.0   2   3   1.7e-12   1.2e-08   33.9   0.3     1    35   145   179   145   180 0.96 Bacterial transferase hexapeptide (six repeats)
Hexapep              PF00132.19    36 seq1075_BIOID50943   -            341   1.9e-32  109.1  41.0   3   3   1.8e-11   1.3e-07   30.7   6.3     1    35   222   256   222   257 0.94 Bacterial transferase hexapeptide (six repeats)
LpxD                 PF04613.9     72 seq1075_BIOID50943   -            341   1.9e-23   81.6   0.0   1   1   4.7e-27   3.2e-23   80.9   0.0     1    72    21    90    21    90 0.97 UDP-3-O-[3-hydroxymyristoyl] glucosamine N-acyltransferase, LpxD
Peptidase_M20        PF01546.23   171 seq1076_BIOID50943   -            388   2.7e-26   92.0   0.1   1   1     5e-30   3.4e-26   91.7   0.1     2   170    72   384    71   385 0.93 Peptidase family M20/M25/M40
M20_dimer            PF07687.9    109 seq1076_BIOID50943   -            388   6.2e-13   48.3   0.1   1   1   1.8e-16   1.2e-12   47.4   0.1     8   106   184   280   180   283 0.94 Peptidase dimerisation domain
Wzy_C                PF04932.10   163 seq1079_BIOID50943   -            402     6e-18   65.0   9.6   1   1   8.7e-22     6e-18   65.0   6.6     3   162   196   337   193   338 0.82 O-Antigen ligase
O-antigen_lig        PF13425.1    137 seq1079_BIOID50943   -            402   3.8e-16   59.2  13.8   1   1   5.5e-20   3.8e-16   59.2   9.6     2   136   190   340   171   341 0.87 O-antigen ligase like membrane protein
4HBT                 PF03061.17    79 seq1081_BIOID50943   -            155   8.5e-19   67.3   0.1   1   1   1.7e-22   1.1e-18   66.9   0.1     2    78    57   145    56   146 0.97 Thioesterase superfamily
4HBT_3               PF13622.1    256 seq1081_BIOID50943   -            155   7.1e-07   29.1   0.3   1   1   1.4e-10   9.4e-07   28.7   0.2     3    85    52   153    47   154 0.85 Thioesterase-like superfamily
DUF883               PF05957.8     94 seq1082_BIOID50943   -            113   6.8e-27   93.5   1.2   1   1   5.9e-31   8.1e-27   93.3   0.9     1    94    19   111    19   111 0.97 Bacterial protein of unknown function (DUF883)
Sigma54_activat      PF00158.21   168 seq1084_BIOID50943   -            642   6.2e-36  123.2   0.0   1   1   4.9e-39   1.1e-35  122.4   0.0     5   168   334   494   330   494 0.96 Sigma-54 interaction domain
PAS                  PF00989.19   113 seq1084_BIOID50943   -            642   4.5e-14   52.0   0.0   1   1     6e-17   1.4e-13   50.5   0.0     2   113   207   309   206   309 0.97 PAS fold
HTH_8                PF02954.14    42 seq1084_BIOID50943   -            642   1.7e-13   49.7   0.1   1   1   7.4e-17   1.7e-13   49.7   0.1     2    42   591   631   590   631 0.96 Bacterial regulatory protein, Fis family
GAF                  PF01590.21   154 seq1084_BIOID50943   -            642   4.1e-06   26.9   0.2   1   1   4.7e-09   1.1e-05   25.5   0.2     4   151    58   189    56   192 0.92 GAF domain
PAS_8                PF13188.1     64 seq1084_BIOID50943   -            642   0.00012   21.6   0.0   1   1   1.4e-07   0.00032   20.3   0.0     2    46   207   255   206   276 0.70 PAS domain
SNARE_assoc          PF09335.6    123 seq1086_BIOID50943   -            192   6.2e-18   65.0   1.8   1   1   4.5e-22   6.2e-18   65.0   1.2     4   122    24   143    21   144 0.91 SNARE associated Golgi protein
Fimbrial             PF00419.15   145 seq1089_BIOID50943   -            171   2.4e-15   56.8   0.0   1   1   2.2e-19     3e-15   56.6   0.0     1   145    29   171    27   171 0.88 Fimbrial protein
EamA                 PF00892.15   126 seq1092_BIOID50943   -            295   3.7e-17   62.4  33.7   1   2   3.4e-16   2.3e-12   46.9   8.4     1   123    18   142    18   145 0.90 EamA-like transporter family
EamA                 PF00892.15   126 seq1092_BIOID50943   -            295   3.7e-17   62.4  33.7   2   2   1.2e-08   8.5e-05   22.4   8.7     1   125   159   284   159   285 0.83 EamA-like transporter family
EmrE                 PF13536.1    113 seq1092_BIOID50943   -            295   6.5e-08   32.6  13.3   1   1   9.4e-12   6.5e-08   32.6   9.2     4   108    42   147    39   151 0.90 Multidrug resistance efflux transporter
PMI_typeI            PF01238.16   373 seq1093_BIOID50943   -            417  4.3e-125  417.4   0.1   1   1  4.9e-128  3.3e-124  414.5   0.0     1   373    27   383    27   383 0.99 Phosphomannose isomerase type I
FabA                 PF07977.8    138 seq1099_BIOID50943   -            151   8.4e-43  145.0   0.0   1   1   7.2e-47   9.8e-43  144.8   0.0     1   137    17   141    17   142 0.97 FabA-like domain
CcmH                 PF03918.9    148 seq1100_BIOID50943   -            127   1.9e-47  159.8   0.8   1   1   1.6e-51   2.2e-47  159.6   0.5     4   125     7   126     3   127 0.91 Cytochrome C biogenesis protein
Sugar_tr             PF00083.19   451 seq1103_BIOID50943   -            438   2.1e-34  118.7  36.4   1   2     8e-27   5.5e-23   81.1   9.8     3   191    22   221    20   223 0.87 Sugar (and other) transporter
Sugar_tr             PF00083.19   451 seq1103_BIOID50943   -            438   2.1e-34  118.7  36.4   2   2   1.2e-15     8e-12   44.3   9.6   239   406   238   401   222   434 0.76 Sugar (and other) transporter
MFS_1                PF07690.11   354 seq1103_BIOID50943   -            438   1.7e-30  105.8  80.8   1   1   9.2e-30   6.3e-26   90.8  33.0     3   341    26   382    24   383 0.74 Major Facilitator Superfamily
CbiA                 PF01656.18   195 seq1106_BIOID50943   -            391     2e-34  118.5   0.0   1   1     4e-38   2.7e-34  118.1   0.0     2   194   113   342   112   343 0.80 CobQ/CobB/MinD/ParA nucleotide binding domain
MoCF_biosynth        PF00994.19   144 seq1107_BIOID50943   -            170   5.6e-31  106.7   0.0   1   1   5.1e-35     7e-31  106.4   0.0     1   143    14   156    12   157 0.92 Probable molybdopterin binding domain
TPR_11               PF13414.1     69 seq1111_BIOID50943   -            198   3.4e-15   55.3   9.6   1   1   2.2e-15     1e-11   44.1   4.9     1    68    71   140    71   141 0.90 TPR repeat
TPR_2                PF07719.12    34 seq1111_BIOID50943   -            198   1.9e-06   27.2  11.9   1   2   6.1e-07    0.0028   17.3   1.1     2    32    74   104    73   106 0.90 Tetratricopeptide repeat
TPR_2                PF07719.12    34 seq1111_BIOID50943   -            198   1.9e-06   27.2  11.9   2   2   4.4e-06      0.02   14.6   0.0     3    31   146   174   144   176 0.93 Tetratricopeptide repeat
TPR_1                PF00515.23    34 seq1111_BIOID50943   -            198   5.9e-06   25.5   9.1   1   1   1.7e-07   0.00075   18.8   0.7     2    32    74   104    73   106 0.91 Tetratricopeptide repeat
Acetyltransf_11      PF13720.1     83 seq1112_BIOID50943   -            262   2.4e-30  104.4   0.0   1   1   5.6e-34   3.8e-30  103.8   0.0     1    83   180   262   180   262 0.98 Udp N-acetylglucosamine O-acyltransferase; Domain 2
Hexapep              PF00132.19    36 seq1112_BIOID50943   -            262   2.8e-30  102.3  21.3   1   5   3.6e-09   2.5e-05   23.4   0.3     4    35     2    33     1    34 0.91 Bacterial transferase hexapeptide (six repeats)
Hexapep              PF00132.19    36 seq1112_BIOID50943   -            262   2.8e-30  102.3  21.3   2   5   5.4e-13   3.7e-09   35.5   3.3     1    36    17    52    17    52 0.96 Bacterial transferase hexapeptide (six repeats)
Hexapep              PF00132.19    36 seq1112_BIOID50943   -            262   2.8e-30  102.3  21.3   3   5   1.5e-07     0.001   18.3   1.1     1    35    35    69    35    69 0.92 Bacterial transferase hexapeptide (six repeats)
Hexapep              PF00132.19    36 seq1112_BIOID50943   -            262   2.8e-30  102.3  21.3   4   5   3.1e-07    0.0021   17.3   0.0     2    35    66    99    65   100 0.95 Bacterial transferase hexapeptide (six repeats)
Hexapep              PF00132.19    36 seq1112_BIOID50943   -            262   2.8e-30  102.3  21.3   5   5   1.9e-13   1.3e-09   37.0   0.1     2    36   109   143   108   143 0.96 Bacterial transferase hexapeptide (six repeats)
DUF796               PF05638.7    134 seq1116_BIOID50943   -            172   9.9e-35  119.3   0.0   1   1   8.3e-39   1.1e-34  119.1   0.0     1   133     6   155     6   156 0.94 Protein of unknown function (DUF796)
MoaC                 PF01967.16   136 seq1118_BIOID50943   -            161   1.5e-60  202.6   1.3   1   1   1.3e-64   1.7e-60  202.4   0.9     1   136    15   150    15   150 1.00 MoaC family
RNase_T              PF00929.19   164 seq1121_BIOID50943   -            181   5.9e-33  114.3   0.0   1   1   4.9e-37   6.7e-33  114.1   0.0     1   163     9   170     9   171 0.97 Exonuclease
His_Phos_2           PF00328.17   347 seq1122_BIOID50943   -            413   9.1e-40  136.9   0.0   1   1   7.9e-44   1.1e-39  136.6   0.0     1   344    30   359    30   364 0.85 Histidine phosphatase superfamily (branch 2)
DUF945               PF06097.6    459 seq1123_BIOID50943   -            502  5.7e-150  499.9  18.0   1   1  4.7e-154  6.4e-150  499.7  12.5     1   459     1   482     1   482 0.99 Bacterial protein of unknown function (DUF945)
CMD                  PF02627.15    85 seq1124_BIOID50943   -            143   1.5e-20   72.7   0.2   1   1   1.6e-24   2.2e-20   72.1   0.2     1    84    13    94    13    95 0.92 Carboxymuconolactone decarboxylase family
ThiS                 PF02597.15    78 seq1129_BIOID50943   -             81   1.2e-22   80.0   0.0   1   1   9.6e-27   1.3e-22   79.8   0.0     1    78     4    81     4    81 0.99 ThiS family
LpxB                 PF02684.10   373 seq1130_BIOID50943   -            382    5e-152  505.7   0.0   1   1  4.1e-156  5.6e-152  505.5   0.0     1   373     9   377     9   377 1.00 Lipid-A-disaccharide synthetase
Phage_GPD            PF05954.6    292 seq1132_BIOID50943   -            713   1.5e-62  211.3   0.0   1   1   3.1e-66   2.1e-62  210.8   0.0     2   291    28   328    27   329 0.92 Phage late control gene D protein (GPD)
Phage_base_V         PF04717.7     79 seq1132_BIOID50943   -            713   4.1e-27   93.8   0.1   1   1   1.2e-30     8e-27   92.8   0.1     1    77   366   458   366   460 0.93 Phage-related baseplate assembly protein
SDF                  PF00375.13   390 seq1134_BIOID50943   -            437  2.2e-120  401.8  38.4   1   1  1.8e-124  2.5e-120  401.7  26.6     1   390     8   411     8   411 0.97 Sodium:dicarboxylate symporter family
DUF1076              PF06416.7    113 seq1135_BIOID50943   -            222   8.1e-48  160.7   1.1   1   1     1e-51   1.4e-47  159.9   0.8     1   113   100   212   100   212 0.98 Protein of unknown function (DUF1076)
ParBc                PF02195.13    90 seq1137_BIOID50943   -            323   9.5e-10   38.3   0.0   1   1   1.4e-13     2e-09   37.3   0.0    11    88    78   152    69   154 0.91 ParB-like nuclease domain
Gp_dh_C              PF02800.15   157 seq1139_BIOID50943   -            333   1.6e-60  202.9   0.1   1   1   4.8e-64   3.3e-60  201.9   0.1     1   157   155   313   155   313 0.98 Glyceraldehyde 3-phosphate dehydrogenase, C-terminal domain
Gp_dh_N              PF00044.19   151 seq1139_BIOID50943   -            333   2.5e-52  176.7   0.0   1   1   7.1e-56   4.8e-52  175.8   0.0     2   151     3   150     2   150 0.98 Glyceraldehyde 3-phosphate dehydrogenase, NAD binding domain
MoaE                 PF02391.12   117 seq1140_BIOID50943   -            150   2.1e-40  137.0   0.0   1   1   1.8e-44   2.5e-40  136.8   0.0     2   116     6   121     5   122 0.97 MoaE protein
PsiE                 PF06146.7     69 seq1141_BIOID50943   -            136   1.7e-16   60.0   5.3   1   1   1.3e-20   1.7e-16   60.0   3.7     5    69    62   123    58   123 0.95 Phosphate-starvation-inducible E
TetR_N               PF00440.18    47 seq1144_BIOID50943   -            200   2.4e-13   49.3   2.0   1   1   3.3e-17   4.5e-13   48.4   0.1     3    46     2    46     1    47 0.94 Bacterial regulatory proteins, tetR family
Glutaredoxin         PF00462.19    60 seq1145_BIOID50943   -             81   7.9e-14   51.2   0.0   1   1   6.6e-18     9e-14   51.0   0.0     1    57     3    58     3    61 0.95 Glutaredoxin
Trans_reg_C          PF00486.23    77 seq1146_BIOID50943   -            219   1.8e-22   78.8   0.5   1   1     5e-26   3.4e-22   78.0   0.1     1    77   145   216   145   216 0.98 Transcriptional regulatory protein, C terminal
Response_reg         PF00072.19   112 seq1146_BIOID50943   -            219   3.7e-21   75.0   0.0   1   1   7.5e-25   5.1e-21   74.6   0.0     1   111     3   112     3   113 0.98 Response regulator receiver domain
DUF3289              PF11692.3    277 seq1148_BIOID50943   -            282   1.3e-82  277.0   5.5   1   1   1.1e-86   1.6e-82  276.8   3.8     6   271     9   275     1   280 0.91 Protein of unknown function (DUF3289)
Flavodoxin_NdrI      PF07972.6    122 seq1150_BIOID50943   -            136   5.1e-47  158.6   0.0   1   1   4.3e-51   5.8e-47  158.4   0.0     1   122     5   123     5   123 0.97 NrdI Flavodoxin like
Bax1-I               PF01027.15   205 seq1152_BIOID50943   -            261   6.4e-59  198.8  36.8   1   1   5.5e-63   7.6e-59  198.6  25.5     2   205    46   257    45   257 0.92 Inhibitor of apoptosis-promoting Bax1
HSP70                PF00012.15   602 seq1154_BIOID50943   -            471   1.4e-24   85.8   0.0   1   2   2.3e-18   1.5e-14   52.7   0.0     2   207    24   249    23   280 0.77 Hsp70 protein
HSP70                PF00012.15   602 seq1154_BIOID50943   -            471   1.4e-24   85.8   0.0   2   2     2e-11   1.4e-07   29.7   0.0   250   352   350   444   326   469 0.80 Hsp70 protein
PfkB                 PF00294.19   301 seq1155_BIOID50943   -            300     3e-62  210.3   0.6   1   1   2.5e-66   3.5e-62  210.1   0.4     3   299     5   287     3   289 0.93 pfkB family carbohydrate kinase
DUF1422              PF07226.6    118 seq1157_BIOID50943   -            119   1.1e-54  183.0   1.2   1   1   9.1e-59   1.2e-54  182.9   0.9     3   116     2   115     1   117 0.97 Protein of unknown function (DUF1422)
Ribonuc_red_lgC      PF02867.10   537 seq1158_BIOID50943   -            714  1.7e-151  505.3   0.0   1   1  1.7e-153  7.5e-150  499.9   0.0     1   537   175   694   175   694 0.97 Ribonucleotide reductase, barrel domain
RNR_N                PF08343.5     82 seq1158_BIOID50943   -            714   1.8e-29  101.2   0.1   1   1   9.8e-33   4.5e-29   99.9   0.1     1    82    16    97    16    97 0.99 Ribonucleotide reductase N-terminal
Ribonuc_red_lgN      PF00317.16    83 seq1158_BIOID50943   -            714   3.1e-12   45.9   0.0   1   1   1.8e-15     8e-12   44.6   0.0     2    82    99   171    98   172 0.95 Ribonucleotide reductase, all-alpha domain
HATPase_c            PF02518.21   111 seq1159_BIOID50943   -            449   1.3e-18   66.6   0.0   1   1   4.2e-22   2.8e-18   65.5   0.0     4   106   351   447   348   449 0.93 Histidine kinase-, DNA gyrase B-, and HSP90-like ATPase
HisKA                PF00512.20    68 seq1159_BIOID50943   -            449   1.5e-13   50.3   2.1   1   1   5.3e-17   3.6e-13   49.1   1.5     3    67   238   301   236   302 0.96 His Kinase A (phospho-acceptor) domain
RNase_HII            PF01351.13   198 seq1161_BIOID50943   -            198   1.5e-57  194.3   0.0   1   1   1.2e-61   1.7e-57  194.2   0.0     1   197    13   189    13   190 0.99 Ribonuclease HII
DUF943               PF06092.7    157 seq1162_BIOID50943   -            182   1.1e-43  148.0   3.3   1   1     1e-47   1.4e-43  147.8   2.3     3   155    22   172    20   174 0.92 Enterobacterial putative membrane protein (DUF943)
HTH_Tnp_1            PF01527.15    76 seq1166_BIOID50943   -            108   5.5e-11   42.1   1.3   1   1   1.6e-14   2.2e-10   40.2   0.9     1    74     1    87     1    88 0.86 Transposase
Bax1-I               PF01027.15   205 seq1169_BIOID50943   -            237   8.5e-13   48.2  26.7   1   1   7.8e-17   1.1e-12   47.9  18.5     3   201    19   220    17   225 0.85 Inhibitor of apoptosis-promoting Bax1
DUF1281              PF06924.6    134 seq1170_BIOID50943   -            318     2e-59  198.6   0.0   1   1   2.1e-63   2.9e-59  198.1   0.0     1   134    19   152    19   152 0.99 Protein of unknown function (DUF1281)
DNA_pol3_alpha       PF07733.7    426 seq1171_BIOID50943   -           1160  1.9e-177  589.8   0.0   1   1  5.5e-181  2.5e-177  589.4   0.0     2   426   291   735   290   735 0.96 Bacterial DNA polymerase III alpha subunit
PHP                  PF02811.14   175 seq1171_BIOID50943   -           1160     4e-30  104.7   0.0   1   1   2.4e-33   1.1e-29  103.3   0.0     1   170     7   178     7   192 0.96 PHP domain
tRNA_anti            PF01336.20    76 seq1171_BIOID50943   -           1160   2.3e-08   33.6   0.1   1   1   9.9e-12   4.5e-08   32.7   0.1     2    75  1000  1072   994  1073 0.88 OB-fold nucleic acid binding domain
HTH_DeoR             PF08220.7     57 seq1172_BIOID50943   -            122   7.8e-24   82.8   0.9   1   1     1e-26   1.2e-23   82.2   0.6     1    56    11    66    11    67 0.97 DeoR-like helix-turn-helix domain
HTH_11               PF08279.7     55 seq1172_BIOID50943   -            122   1.8e-10   40.1   0.1   1   1   2.5e-13   2.8e-10   39.5   0.1     4    44    14    53    11    60 0.86 HTH domain
MarR_2               PF12802.2     62 seq1172_BIOID50943   -            122   1.1e-07   31.2   0.1   1   1   1.5e-10   1.7e-07   30.6   0.1     5    61    10    63     4    64 0.88 MarR family
MarR                 PF01047.17    59 seq1172_BIOID50943   -            122   1.5e-07   30.9   0.1   1   1     2e-10   2.3e-07   30.2   0.0     8    50    15    57     9    59 0.94 MarR family
HTH_20               PF12840.2     61 seq1172_BIOID50943   -            122   9.5e-07   28.4   0.1   1   1   1.1e-09   1.3e-06   28.0   0.1     6    57     6    57     2    61 0.85 Helix-turn-helix domain
HTH_27               PF13463.1     68 seq1172_BIOID50943   -            122   1.6e-06   28.2   0.1   1   1   2.2e-09   2.5e-06   27.6   0.0     2    53     9    59     9    70 0.88 Winged helix DNA-binding domain
GntR                 PF00392.16    64 seq1172_BIOID50943   -            122   2.6e-06   26.6   0.1   1   1   4.1e-09   4.7e-06   25.8   0.1    27    60    27    60    14    63 0.93 Bacterial regulatory proteins, gntR family
HTH_24               PF13412.1     48 seq1172_BIOID50943   -            122     8e-06   25.0   0.1   1   1   1.1e-08   1.3e-05   24.3   0.1     7    48    14    55     9    55 0.95 Winged helix-turn-helix DNA-binding
HTH_5                PF01022.15    47 seq1172_BIOID50943   -            122   4.3e-05   22.9   0.0   1   1   5.6e-08   6.3e-05   22.4   0.0     6    46    14    55     9    56 0.95 Bacterial regulatory protein, arsR family
HTH_Mga              PF08280.6     59 seq1172_BIOID50943   -            122   5.6e-05   22.7   0.0   1   1     1e-07   0.00012   21.7   0.0     9    44    14    49    11    53 0.94 M protein trans-acting positive regulator (MGA) HTH domain
rve                  PF00665.21   120 seq1175_BIOID50943   -            229   4.5e-26   91.1   0.0   1   1   1.5e-29     7e-26   90.5   0.0     2   119    59   173    58   174 0.97 Integrase core domain
rve_3                PF13683.1     67 seq1175_BIOID50943   -            229   2.5e-11   42.8   0.0   1   1   8.5e-15   3.9e-11   42.2   0.0     6    67   150   211   145   211 0.92 Integrase core domain
rve_2                PF13333.1     52 seq1175_BIOID50943   -            229     2e-06   27.6   0.0   1   1     8e-10   3.6e-06   26.8   0.0     1    44   164   210   164   217 0.88 Integrase core domain
Carb_kinase          PF01256.12   242 seq1176_BIOID50943   -            515     1e-82  276.9   5.0   1   1   5.5e-86   3.7e-82  275.1   1.2     2   242   258   496   257   496 0.99 Carbohydrate kinase
YjeF_N               PF03853.10   173 seq1176_BIOID50943   -            515   5.6e-47  159.3   0.1   1   1   1.4e-50   9.9e-47  158.5   0.0     2   173    35   199    34   199 0.98 YjeF-related protein N-terminus
DeoRC                PF00455.17   162 seq1177_BIOID50943   -            141   3.2e-32  111.2   0.2   1   1   2.7e-36   3.7e-32  111.0   0.2    45   161     1   117     1   118 0.99 DeoR C terminal sensor domain
KGG                  PF10685.4     23 seq1178_BIOID50943   -             35   1.4e-10   40.7   5.8   1   1   1.6e-14   2.1e-10   40.1   4.0     1    23    10    31    10    31 0.99 Stress-induced bacterial acidophilic repeat motif
RHS_repeat           PF05593.9     38 seq1180_BIOID50943   -           1410   2.9e-66  218.3 108.0   1   7   2.8e-12   1.9e-08   34.1   1.4     1    38   434   472   434   472 0.97 RHS Repeat
RHS_repeat           PF05593.9     38 seq1180_BIOID50943   -           1410   2.9e-66  218.3 108.0   2   7   6.8e-11   4.7e-07   29.7   2.1     3    37   458   492   456   493 0.94 RHS Repeat
RHS_repeat           PF05593.9     38 seq1180_BIOID50943   -           1410   2.9e-66  218.3 108.0   3   7   5.8e-09     4e-05   23.5   1.5     1    38   498   537   498   537 0.89 RHS Repeat
RHS_repeat           PF05593.9     38 seq1180_BIOID50943   -           1410   2.9e-66  218.3 108.0   4   7   5.1e-13   3.5e-09   36.4   0.3     1    37   584   620   584   621 0.98 RHS Repeat
RHS_repeat           PF05593.9     38 seq1180_BIOID50943   -           1410   2.9e-66  218.3 108.0   5   7   1.1e-09   7.2e-06   25.9   0.7     1    37   626   661   626   662 0.97 RHS Repeat
RHS_repeat           PF05593.9     38 seq1180_BIOID50943   -           1410   2.9e-66  218.3 108.0   6   7   3.4e-08   0.00023   21.1   1.1     1    31   667   697   667   701 0.93 RHS Repeat
RHS_repeat           PF05593.9     38 seq1180_BIOID50943   -           1410   2.9e-66  218.3 108.0   7   7   2.9e-08    0.0002   21.3   0.6     1    31   729   762   729   770 0.80 RHS Repeat
RHS                  PF03527.9     41 seq1180_BIOID50943   -           1410   7.7e-21   73.4   6.9   1   1   1.1e-23   7.5e-20   70.3   0.8     1    41  1149  1189  1149  1189 0.96 RHS protein
E1-E2_ATPase         PF00122.15   230 seq1181_BIOID50943   -            898     8e-57  191.7   1.7   1   1   3.5e-60     8e-57  191.7   1.2     1   229   123   362   123   363 0.97 E1-E2 ATPase
Hydrolase            PF00702.21   204 seq1181_BIOID50943   -            898   1.9e-24   87.2   0.5   1   1   1.9e-27   4.2e-24   86.0   0.2     1   204   367   653   367   653 0.83 haloacid dehalogenase-like hydrolase
HAD                  PF12710.2    191 seq1181_BIOID50943   -            898   1.6e-16   60.9   0.1   1   1   1.4e-19   3.3e-16   59.9   0.0     2   191   371   650   370   650 0.78 haloacid dehalogenase-like hydrolase
Cation_ATPase_N      PF00690.21    69 seq1181_BIOID50943   -            898   2.2e-15   55.7   0.0   1   1   2.2e-18   5.1e-15   54.5   0.0     4    69    48   112    46   112 0.97 Cation transporter/ATPase, N-terminus
Hydrolase_like2      PF13246.1     91 seq1181_BIOID50943   -            898   5.2e-11   42.2   0.0   1   1   4.8e-14   1.1e-10   41.1   0.0    40    91   411   481   369   481 0.68 Putative hydrolase of sodium-potassium ATPase alpha subunit
Flavodoxin_2         PF02525.12   199 seq1184_BIOID50943   -            193   6.5e-38  130.1   0.0   1   1   7.2e-42   9.8e-38  129.5   0.0     2   199     3   188     2   190 0.87 Flavodoxin-like fold
HAD_2                PF13419.1    176 seq1185_BIOID50943   -            199   1.4e-28  100.1   0.1   1   1   4.9e-32   1.7e-28   99.9   0.1     2   176     4   184     3   184 0.84 Haloacid dehalogenase-like hydrolase
Hydrolase_like       PF13242.1     75 seq1185_BIOID50943   -            199   2.6e-08   33.3   0.0   1   1   1.6e-11   5.5e-08   32.2   0.0     2    50   139   186   138   198 0.93 HAD-hyrolase-like
Hydrolase            PF00702.21   204 seq1185_BIOID50943   -            199     2e-06   28.3   0.0   1   1   6.6e-10   2.2e-06   28.2   0.0   110   203    74   177     8   178 0.77 haloacid dehalogenase-like hydrolase
TonB_dep_Rec         PF00593.19   276 seq1187_BIOID50943   -            628   1.4e-30  107.0  21.3   1   1     2e-34   1.4e-30  107.0  14.8     1   276   404   627   404   627 0.90 TonB dependent receptor
Plug                 PF07715.10   108 seq1187_BIOID50943   -            628   1.5e-30  105.5   1.6   1   1   2.2e-34   1.5e-30  105.5   1.1     4   108    55   160    52   160 0.97 TonB-dependent Receptor Plug Domain
AAA_12               PF13087.1    199 seq1188_BIOID50943   -            645   6.6e-22   77.7   0.2   1   1   7.8e-17   2.7e-13   49.6   0.0   112   196   378   459   363   462 0.84 AAA domain
DUF2726              PF10881.3    126 seq1188_BIOID50943   -            645   5.2e-13   48.5   0.0   1   1   6.6e-16   2.2e-12   46.5   0.0    50   112   568   630   531   640 0.86 Protein of unknown function (DUF2726)
AAA_11               PF13086.1    241 seq1188_BIOID50943   -            645   1.8e-10   40.7   0.0   1   1   1.3e-13   4.4e-10   39.4   0.0    49   237    17   272     6   274 0.63 AAA domain
Viral_helicase1      PF01443.13   226 seq1188_BIOID50943   -            645   1.3e-07   31.3   0.1   1   1     8e-09   2.7e-05   23.7   0.0    34   226   212   459   183   459 0.70 Viral (Superfamily 1) RNA helicase
N6_N4_Mtase          PF01555.13   231 seq1190_BIOID50943   -            227     7e-34  117.1   0.0   1   1   3.9e-35   2.7e-31  108.7   0.0     1   228    21   200    21   203 0.89 DNA methylase
ABM                  PF03992.11    78 seq1192_BIOID50943   -            104   5.2e-22   77.5   0.1   1   1   4.5e-26   6.2e-22   77.3   0.0     1    78     1    87     1    87 0.92 Antibiotic biosynthesis monooxygenase
HTH_Tnp_1            PF01527.15    76 seq1193_BIOID50943   -            126   2.2e-21   75.4   0.0   1   1   2.2e-25     3e-21   75.0   0.0     1    70    10    86    10    94 0.85 Transposase
Ribonuc_red_sm       PF00268.16   281 seq1194_BIOID50943   -            319   1.1e-80  270.5   0.1   1   1   9.6e-85   1.3e-80  270.2   0.0     1   280     1   280     1   281 0.97 Ribonucleotide reductase, small chain
DUF2233              PF09992.4    170 seq1195_BIOID50943   -            254   1.2e-19   70.8   0.1   1   1   1.1e-23   1.5e-19   70.5   0.1     2   145    84   232    83   252 0.85 Predicted periplasmic protein (DUF2233)
Virul_fac_BrkB       PF03631.10   260 seq1197_BIOID50943   -            290     1e-55  188.8  24.6   1   1   8.7e-60   1.2e-55  188.6  17.0     2   258    29   274    28   276 0.88 Virulence factor BrkB
TnpB_IS66            PF05717.8    108 seq1198_BIOID50943   -            115   2.6e-42  142.4   0.0   1   1   2.1e-46   2.9e-42  142.3   0.0     2   104     7   107     6   111 0.97 IS66 Orf2 like protein
UPF0079              PF02367.12   123 seq1199_BIOID50943   -            153   3.3e-45  152.5   0.0   1   1   2.8e-49   3.9e-45  152.3   0.0     1   121    14   134    14   136 0.98 Uncharacterised P-loop hydrolase UPF0079
DDE_Tnp_IS66         PF03050.9    271 seq1203_BIOID50943   -            512  3.4e-100  334.6   0.0   1   1  9.9e-104  3.4e-100  334.6   0.0     1   271   175   462   175   462 0.98 Transposase IS66 family
DDE_Tnp_IS66_C       PF13817.1     39 seq1203_BIOID50943   -            512   4.3e-19   68.1   0.1   1   1   3.3e-22   1.1e-18   66.7   0.0     1    39   468   506   468   506 0.98 IS66 C-terminal element
HTH_Tnp_IS66         PF13005.2     59 seq1203_BIOID50943   -            512   3.4e-17   61.8   0.7   1   1   1.8e-20     6e-17   61.1   0.5     3    59   115   169   113   169 0.95 putative Helix-turn-helix domain of transposase IS66
LZ_Tnp_IS66          PF13007.2     78 seq1203_BIOID50943   -            512   3.7e-13   49.8   3.2   1   1   1.1e-16   3.7e-13   49.8   2.2     1    77    38   110    38   111 0.82 Transposase C of IS166 homeodomain
DUF1380              PF07128.7    139 seq1205_BIOID50943   -            144   4.5e-74  246.7   1.0   1   1   3.7e-78   5.1e-74  246.5   0.7     1   139     1   138     1   138 1.00 Protein of unknown function (DUF1380)
SBP_bac_3            PF00497.15   225 seq1206_BIOID50943   -            518   1.1e-30  106.4   0.2   1   1   4.4e-34     2e-30  105.6   0.0    10   224    52   267    45   268 0.91 Bacterial extracellular solute-binding proteins, family 3
SLT                  PF01464.15   121 seq1206_BIOID50943   -            518   3.1e-27   94.3   0.1   1   1   1.1e-30   5.1e-27   93.6   0.1     5   118   295   404   292   407 0.95 Transglycosylase SLT domain
Lysozyme_like        PF13702.1    160 seq1206_BIOID50943   -            518   6.8e-07   28.7   0.1   1   1   5.4e-10   2.5e-06   26.9   0.1     8   123   291   413   283   448 0.64 Lysozyme-like
Tyr_Deacylase        PF02580.11   145 seq1207_BIOID50943   -            145   6.3e-55  185.0   0.1   1   1   5.1e-59     7e-55  184.8   0.0     2   144     3   144     2   145 0.99 D-Tyr-tRNA(Tyr) deacylase
Iso_dh               PF00180.15   348 seq1209_BIOID50943   -            416  3.4e-116  387.8   0.0   1   1  2.9e-120  3.9e-116  387.6   0.0     2   348    29   412    28   412 0.98 Isocitrate/isopropylmalate dehydrogenase
ABC_tran             PF00005.22   118 seq1211_BIOID50943   -            400   2.6e-26   92.1   0.0   1   1   1.7e-29   5.7e-26   91.1   0.0     1   117    68   192    68   193 0.97 ABC transporter
CBS                  PF00571.23    57 seq1211_BIOID50943   -            400   1.8e-06   27.4   0.0   1   1   3.5e-07    0.0012   18.3   0.0    32    55   369   392   346   394 0.86 CBS domain
Asp_Glu_race         PF01177.17   217 seq1213_BIOID50943   -            285   6.1e-30  104.6   0.1   1   1   6.1e-34   8.3e-30  104.2   0.1     2   215    25   234    24   236 0.85 Asp/Glu/Hydantoin racemase
YiiD_Cterm           PF09500.5    144 seq1214_BIOID50943   -            329   6.7e-49  165.0   0.0   1   1   2.9e-52   9.9e-49  164.4   0.0     1   143   174   313   174   314 0.99 Putative thioesterase (yiiD_Cterm)
Acetyltransf_7       PF13508.1     79 seq1214_BIOID50943   -            329   4.5e-13   49.0   0.0   1   1   2.4e-16   8.3e-13   48.1   0.0     3    78    60   139    58   140 0.87 Acetyltransferase (GNAT) domain
Acetyltransf_1       PF00583.19    83 seq1214_BIOID50943   -            329   2.5e-12   46.5   0.0   1   1   2.1e-15   7.1e-12   45.0   0.0     2    82    66   138    65   139 0.96 Acetyltransferase (GNAT) family
Acetyltransf_10      PF13673.1    117 seq1214_BIOID50943   -            329   1.6e-08   34.5   0.0   1   1   7.8e-12   2.7e-08   33.8   0.0    38   117    55   138    16   138 0.81 Acetyltransferase (GNAT) domain
ACCA                 PF03255.9    145 seq1222_BIOID50943   -            319     6e-65  217.1   0.2   1   1   1.9e-68   8.7e-65  216.5   0.1     2   145     5   151     4   151 0.97 Acetyl co-enzyme A carboxylase carboxyltransferase alpha subunit
Carboxyl_trans       PF01039.17   493 seq1222_BIOID50943   -            319   1.5e-18   66.3   0.1   1   1   4.1e-22   1.9e-18   66.0   0.0   272   473    85   288    58   300 0.84 Carboxyl transferase domain
MdcE                 PF06833.6    234 seq1222_BIOID50943   -            319   6.6e-06   25.3   0.0   1   1     2e-09   9.1e-06   24.9   0.0     5   176    88   262    84   313 0.81 Malonate decarboxylase gamma subunit (MdcE)
DUF3440              PF11922.3    181 seq1224_BIOID50943   -            410     4e-56  189.3   0.7   1   2   3.6e-46   1.6e-42  144.9   0.1     2   108   243   354   242   359 0.95 Domain of unknown function (DUF3440)
DUF3440              PF11922.3    181 seq1224_BIOID50943   -            410     4e-56  189.3   0.7   2   2   3.8e-15   1.7e-11   43.8   0.0   138   181   355   395   352   395 0.90 Domain of unknown function (DUF3440)
PAPS_reduct          PF01507.14   174 seq1224_BIOID50943   -            410   1.3e-17   64.0   0.2   1   2   4.2e-11   1.9e-07   30.9   0.0     3    52    35    89    33    98 0.89 Phosphoadenosine phosphosulfate reductase family
PAPS_reduct          PF01507.14   174 seq1224_BIOID50943   -            410   1.3e-17   64.0   0.2   2   2   4.7e-11   2.1e-07   30.7   0.0   101   164   165   240   158   241 0.84 Phosphoadenosine phosphosulfate reductase family
DNA_mis_repair       PF01119.14   119 seq1226_BIOID50943   -            615   4.9e-37  125.8   0.0   1   1   2.5e-40   8.6e-37  125.1   0.0     2   118   213   330   212   331 0.95 DNA mismatch repair protein, C-terminal domain
MutL_C               PF08676.6    144 seq1226_BIOID50943   -            615   4.3e-22   78.1   1.6   1   1   1.3e-25   4.5e-22   78.1   0.1     2   134   435   563   434   572 0.92 MutL C terminal dimerisation domain
HATPase_c_3          PF13589.1    137 seq1226_BIOID50943   -            615   9.9e-14   51.0   0.0   1   1   5.1e-17   1.7e-13   50.2   0.0     4   103    24   123    21   142 0.80 Histidine kinase-, DNA gyrase B-, and HSP90-like ATPase
HATPase_c            PF02518.21   111 seq1226_BIOID50943   -            615   5.4e-11   42.0   0.0   1   1   3.7e-14   1.3e-10   40.8   0.0     2    72    19    87    18   147 0.78 Histidine kinase-, DNA gyrase B-, and HSP90-like ATPase
YbhQ                 PF11076.3    135 seq1227_BIOID50943   -            136   4.3e-79  262.5  13.2   1   1   3.7e-83   5.1e-79  262.3   9.1     1   134     1   132     1   134 0.98 Putative inner membrane protein YbhQ
DUF1472              PF07339.7    101 seq1228_BIOID50943   -             48   2.3e-17   63.0   4.4   1   1     2e-21   2.7e-17   62.8   3.1    68   101     1    34     1    34 0.98 Protein of unknown function (DUF1472)
Antirestrict         PF03230.8     94 seq1231_BIOID50943   -            141   5.8e-30  103.0   0.0   1   1   5.4e-34   7.3e-30  102.6   0.0     1    94    42   141    42   141 0.93 Antirestriction protein
BPD_transp_1         PF00528.17   185 seq1232_BIOID50943   -            354   2.5e-26   92.2  16.2   1   1   1.8e-30   2.5e-26   92.2  11.2     1   176   163   324   163   332 0.91 Binding-protein-dependent transport system inner membrane component
DUF2583              PF10762.4     89 seq1235_BIOID50943   -             92     1e-51  172.9   1.0   1   1   8.5e-56   1.2e-51  172.7   0.7     1    89     1    89     1    89 0.99 Protein of unknown function (DUF2583)
DUF1380              PF07128.7    139 seq1240_BIOID50943   -            140   1.5e-06   27.9   0.3   1   1   1.2e-10   1.6e-06   27.8   0.2     1   103     1   100     1   131 0.81 Protein of unknown function (DUF1380)
OKR_DC_1             PF01276.15   417 seq1241_BIOID50943   -            713    2e-194  645.8   0.0   1   1  5.3e-198  2.4e-194  645.5   0.0     1   417   130   545   130   545 1.00 Orn/Lys/Arg decarboxylase, major domain
OKR_DC_1_C           PF03711.10   137 seq1241_BIOID50943   -            713   8.5e-53  177.9   0.0   1   1   4.3e-56   1.9e-52  176.8   0.0     1   135   570   702   570   704 0.99 Orn/Lys/Arg decarboxylase, C-terminal domain
OKR_DC_1_N           PF03709.10   115 seq1241_BIOID50943   -            713   3.6e-26   91.3   0.0   1   1   1.6e-29   7.4e-26   90.3   0.0     1   115    14   124    14   124 0.99 Orn/Lys/Arg decarboxylase, N-terminal domain
Glycos_transf_N      PF04413.11   186 seq1243_BIOID50943   -            425   4.5e-75  250.8   0.0   1   1   6.1e-78   4.2e-74  247.6   0.0     1   185    31   212    31   213 0.98 3-Deoxy-D-manno-octulosonic-acid transferase (kdotransferase)
Glycos_transf_1      PF00534.15   172 seq1243_BIOID50943   -            425   3.5e-10   39.4   0.0   1   1   9.8e-14   6.7e-10   38.5   0.0    65   169   291   398   231   401 0.75 Glycosyl transferases group 1
ParBc                PF02195.13    90 seq1244_BIOID50943   -            212   2.8e-09   36.8   0.0   1   1   3.3e-13   4.5e-09   36.1   0.0     2    89    54   148    53   149 0.87 ParB-like nuclease domain
ABC_tran             PF00005.22   118 seq1246_BIOID50943   -            401   5.6e-22   78.2   0.0   1   1   3.6e-25   1.2e-21   77.0   0.0     1   117    73   191    73   192 0.92 ABC transporter
TOBE_2               PF08402.5     75 seq1246_BIOID50943   -            401   9.6e-12   44.6   0.3   1   1   1.2e-14   4.2e-11   42.5   0.1     1    75   313   385   313   385 0.95 TOBE domain
HlyD_2               PF12700.2    328 seq1248_BIOID50943   -            464   7.7e-26   90.9   1.4   1   1   2.9e-29   9.8e-26   90.5   1.0     9   328   123   425   115   425 0.82 HlyD family secretion protein
HlyD                 PF00529.15   306 seq1248_BIOID50943   -            464   1.6e-23   83.3  16.2   1   1   6.1e-27   2.1e-23   83.0  11.0     1   241   135   360   135   425 0.85 HlyD family secretion protein
HlyD_3               PF13437.1    105 seq1248_BIOID50943   -            464   1.8e-16   60.2   3.8   1   1   3.7e-14   1.3e-10   41.4   0.4     1   101   246   351   246   356 0.93 HlyD family secretion protein
Biotin_lipoyl_2      PF13533.1     50 seq1248_BIOID50943   -            464   8.3e-14   50.8   9.0   1   1   7.9e-17   2.7e-13   49.2   0.3     2    50   136   184   135   184 0.97 Biotin-lipoyl like
Ank_2                PF12796.2     89 seq1249_BIOID50943   -            206   2.7e-35  120.4   0.0   1   3   1.2e-14   3.4e-11   43.2   0.0    20    81     6    65     1    72 0.89 Ankyrin repeats (3 copies)
Ank_2                PF12796.2     89 seq1249_BIOID50943   -            206   2.7e-35  120.4   0.0   2   3     5e-14   1.4e-10   41.2   0.0    20    86    94   162    87   164 0.86 Ankyrin repeats (3 copies)
Ank_2                PF12796.2     89 seq1249_BIOID50943   -            206   2.7e-35  120.4   0.0   3   3     2e-15   5.6e-12   45.7   0.0     1    75   104   184   104   190 0.91 Ankyrin repeats (3 copies)
Ank_4                PF13637.1     54 seq1249_BIOID50943   -            206   2.8e-24   84.9   0.2   1   2   2.3e-11   6.3e-08   32.8   0.0     1    53    10    62    10    62 0.98 Ankyrin repeats (many copies)
Ank_4                PF13637.1     54 seq1249_BIOID50943   -            206   2.8e-24   84.9   0.2   2   2   3.7e-11     1e-07   32.1   0.0     4    54   103   155   100   155 0.90 Ankyrin repeats (many copies)
Ank_5                PF13857.1     56 seq1249_BIOID50943   -            206   3.4e-23   81.0   0.1   1   2   8.2e-12   2.2e-08   33.9   0.0     8    56     2    50     1    50 0.94 Ankyrin repeats (many copies)
Ank_5                PF13857.1     56 seq1249_BIOID50943   -            206   3.4e-23   81.0   0.1   2   2   5.8e-13   1.6e-09   37.5   0.0     3    56   121   175   120   175 0.87 Ankyrin repeats (many copies)
Ank                  PF00023.25    33 seq1249_BIOID50943   -            206   1.1e-22   78.5   0.0   1   2     3e-10   8.3e-07   28.3   0.0     2    32    10    40     9    41 0.97 Ankyrin repeat
Ank                  PF00023.25    33 seq1249_BIOID50943   -            206   1.1e-22   78.5   0.0   2   2   1.6e-08   4.5e-05   22.9   0.0     3    29   136   162   134   165 0.94 Ankyrin repeat
Ank_3                PF13606.1     30 seq1249_BIOID50943   -            206   7.5e-20   68.9   0.1   1   2     2e-08   5.4e-05   22.9   0.0     2    28    10    36     9    38 0.95 Ankyrin repeat
Ank_3                PF13606.1     30 seq1249_BIOID50943   -            206   7.5e-20   68.9   0.1   2   2   1.3e-07   0.00035   20.4   0.0     3    29   136   162   132   163 0.93 Ankyrin repeat
OpuAC                PF04069.7    257 seq1251_BIOID50943   -            330   3.7e-56  190.2   3.9   1   1   3.3e-60   4.5e-56  189.9   2.7     2   256    30   312    29   313 0.94 Substrate binding domain of ABC-type glycine betaine transport system
SIS                  PF01380.17   131 seq1253_BIOID50943   -            306   1.7e-30  105.2   0.5   1   1   4.3e-34     3e-30  104.4   0.3     1   131   152   282   152   282 0.99 SIS domain
HTH_6                PF01418.12    77 seq1253_BIOID50943   -            306   1.1e-29  101.9   0.2   1   1   3.1e-33   2.1e-29  100.9   0.1     1    76    25   100    25   101 0.98 Helix-turn-helix domain, rpiR family
Transgly             PF00912.17   178 seq1256_BIOID50943   -            858   1.4e-67  226.3   0.0   1   1   4.3e-71   2.9e-67  225.2   0.0     1   177    62   237    62   238 0.98 Transglycosylase
Transpeptidase       PF00905.17   304 seq1256_BIOID50943   -            858   2.9e-28   98.6   3.2   1   1   1.5e-29     1e-25   90.3   0.0     2   204   436   617   435   681 0.79 Penicillin binding protein transpeptidase domain
PerC                 PF06069.6     90 seq1258_BIOID50943   -             89   7.3e-37  125.1   0.0   1   1   5.8e-41   7.9e-37  125.0   0.0     6    89     2    87     1    88 0.98 PerC transcriptional activator
Phage_rep_O          PF04492.8    100 seq1260_BIOID50943   -            274   1.8e-23   82.4   0.0   1   1   2.4e-27   3.3e-23   81.6   0.0    33   100    13    80     2    80 0.96 Bacteriophage replication protein O
IPPT                 PF01715.12   253 seq1261_BIOID50943   -            316  4.1e-107  356.8   0.0   1   1  6.9e-111  4.7e-107  356.5   0.0     2   252    45   297    44   298 0.99 IPP transferase
IPT                  PF01745.11   233 seq1261_BIOID50943   -            316   9.5e-07   28.1   0.0   1   1   1.7e-08   0.00012   21.2   0.0     5   100    14   109    10   120 0.80 Isopentenyl transferase
RHS                  PF03527.9     41 seq1262_BIOID50943   -            510   1.5e-20   72.5   0.8   1   1   2.2e-24   1.5e-20   72.5   0.6     1    41   255   295   255   295 0.96 RHS protein
CTP_transf_2         PF01467.21   157 seq1264_BIOID50943   -            159   6.5e-25   87.9   0.1   1   1   1.1e-28   7.8e-25   87.6   0.0     1   156     6   134     6   135 0.98 Cytidylyltransferase
Citrate_ly_lig       PF08218.6    182 seq1264_BIOID50943   -            159   1.1e-06   28.0   0.1   1   1   2.7e-10   1.9e-06   27.3   0.0     9   106    12   113    10   117 0.81 Citrate lyase ligase C-terminal domain
LamB                 PF02264.10   398 seq1268_BIOID50943   -            446    1e-168  561.4  25.1   1   1  8.3e-173  1.1e-168  561.3  17.4     1   398    28   446    28   446 0.97 LamB porin
LysR_substrate       PF03466.15   209 seq1269_BIOID50943   -            318   7.2e-34  116.6   0.0   1   1   1.4e-37   9.5e-34  116.2   0.0     2   206   111   317   110   318 0.97 LysR substrate binding domain
HTH_1                PF00126.22    60 seq1269_BIOID50943   -            318   1.6e-18   66.0   0.0   1   1   4.3e-22   2.9e-18   65.2   0.0     1    59    26    84    26    85 0.97 Bacterial regulatory helix-turn-helix protein, lysR family
Fer4_10              PF13237.1     52 seq1270_BIOID50943   -             86   4.7e-13   48.5  11.7   1   1   2.4e-16   6.4e-13   48.1   8.1     4    52     5    55     2    55 0.88 4Fe-4S dicluster domain
Fer4_7               PF12838.2     52 seq1270_BIOID50943   -             86   5.1e-08   33.0  11.8   1   1   2.6e-11   7.1e-08   32.5   8.2     1    49     8    55     8    60 0.88 4Fe-4S dicluster domain
Fer4_9               PF13187.1     55 seq1270_BIOID50943   -             86   1.1e-06   28.6  12.9   1   1   7.5e-10     2e-06   27.8   9.0     1    51     8    55     8    60 0.93 4Fe-4S dicluster domain
Fer4                 PF00037.22    24 seq1270_BIOID50943   -             86   9.2e-07   28.1  17.0   1   1   1.3e-09   3.5e-06   26.2   1.9     5    24     6    25     3    25 0.92 4Fe-4S binding domain
MFS_1                PF07690.11   354 seq1271_BIOID50943   -            394   1.1e-36  126.2  55.3   1   2   6.9e-30   9.5e-26   90.2  17.2     2   188    17   198    16   218 0.87 Major Facilitator Superfamily
MFS_1                PF07690.11   354 seq1271_BIOID50943   -            394   1.1e-36  126.2  55.3   2   2   4.1e-15   5.6e-11   41.6  15.8     3   175   218   387   216   394 0.89 Major Facilitator Superfamily
ACR_tran             PF00873.14  1021 seq1272_BIOID50943   -           1040         0 1227.4  35.3   1   1         0         0 1227.3  24.5     2  1020    13  1022    12  1023 1.00 AcrB/AcrD/AcrF family
SecD_SecF            PF02355.11   189 seq1272_BIOID50943   -           1040   1.8e-08   33.6  32.6   1   1   1.6e-09   1.1e-05   24.6  10.9    36   183   348   495   338   501 0.82 Protein export membrane protein
DUF3560              PF12083.3    126 seq1273_BIOID50943   -            453   3.5e-43  146.5   7.4   1   1   6.5e-47   8.9e-43  145.2   5.1     3   126    88   212    86   212 0.98 Domain of unknown function (DUF3560)
TetR_C_3             PF08362.6    143 seq1274_BIOID50943   -            212   3.2e-59  198.6   0.0   1   1     6e-63   4.1e-59  198.2   0.0     1   143    70   212    70   212 0.99 YcdC-like protein, C-terminal region
TetR_N               PF00440.18    47 seq1274_BIOID50943   -            212   1.3e-16   59.8   0.2   1   1   2.9e-20     2e-16   59.2   0.1     1    47    23    69    23    69 0.98 Bacterial regulatory proteins, tetR family
Phage_lambda_P       PF06992.6    233 seq1275_BIOID50943   -            233  8.5e-168  555.3   4.1   1   1  6.9e-172  9.5e-168  555.1   2.9     1   233     1   233     1   233 1.00 Replication protein P
LSM                  PF01423.17    68 seq1278_BIOID50943   -            102   7.6e-09   34.8   0.2   1   1   1.1e-12   1.4e-08   33.9   0.1     6    68    17    64    10    64 0.85 LSM domain
RHH_1                PF01402.16    39 seq1280_BIOID50943   -             81   4.8e-11   41.9   0.5   1   1   5.7e-15   7.7e-11   41.2   0.4     2    39    15    52    14    52 0.96 Ribbon-helix-helix protein, copG family
Glyoxalase           PF00903.20   128 seq1281_BIOID50943   -            129   7.8e-23   80.7   0.0   1   1   1.9e-26   8.7e-23   80.5   0.0     2   128     7   126     6   126 0.97 Glyoxalase/Bleomycin resistance protein/Dioxygenase superfamily
Glyoxalase_2         PF12681.2    108 seq1281_BIOID50943   -            129   3.8e-18   65.9   0.0   1   1   9.7e-22   4.4e-18   65.7   0.0     1   108    12   127    12   127 0.79 Glyoxalase-like domain
Glyoxalase_4         PF13669.1    110 seq1281_BIOID50943   -            129   2.6e-13   49.8   0.0   1   1   6.9e-17   3.2e-13   49.5   0.0     1    96     8   102     8   115 0.85 Glyoxalase/Bleomycin resistance protein/Dioxygenase superfamily
HTH_32               PF13565.1     77 seq1282_BIOID50943   -             99   5.4e-11   43.0   1.4   1   1   4.9e-15   6.7e-11   42.7   0.9     4    77    23    94    21    94 0.77 Homeodomain-like domain
TonB_dep_Rec         PF00593.19   276 seq1283_BIOID50943   -            713   4.3e-38  131.6   4.8   1   1   6.4e-42   4.3e-38  131.6   3.3     1   275   475   711   475   712 0.95 TonB dependent receptor
Plug                 PF07715.10   108 seq1283_BIOID50943   -            713   6.6e-15   55.2   0.9   1   1   3.5e-18   2.4e-14   53.4   0.6     3   107    72   168    70   169 0.91 TonB-dependent Receptor Plug Domain
LysR_substrate       PF03466.15   209 seq1284_BIOID50943   -            329   1.4e-30  105.8   0.0   1   1     3e-34   2.1e-30  105.3   0.0     3   206   115   322   113   324 0.95 LysR substrate binding domain
HTH_1                PF00126.22    60 seq1284_BIOID50943   -            329   1.2e-17   63.2   0.3   1   1   2.9e-21     2e-17   62.5   0.2     4    60    33    89    30    89 0.96 Bacterial regulatory helix-turn-helix protein, lysR family
MMR_HSR1             PF01926.18   114 seq1287_BIOID50943   -            426   3.4e-21   75.2   0.1   1   1   3.3e-24   9.1e-21   73.8   0.1     2   114   200   318   199   318 0.83 50S ribosome-binding GTPase
GTP-bdg_N            PF13167.1     95 seq1287_BIOID50943   -            426   1.6e-15   56.9   0.0   1   1   1.4e-18   3.8e-15   55.6   0.0     8    95    25   112    18   112 0.96 GTP-binding GTPase N-terminal
FeoB_N               PF02421.13   189 seq1287_BIOID50943   -            426     1e-08   34.5   0.1   1   1   7.5e-12   2.1e-08   33.5   0.0     2   168   199   369   198   390 0.81 Ferrous iron transport protein B
Arf                  PF00025.16   175 seq1287_BIOID50943   -            426   1.2e-05   24.4   0.6   1   1   2.8e-08   7.6e-05   21.9   0.4    19   132   202   326   190   360 0.79 ADP-ribosylation factor family
TetR_N               PF00440.18    47 seq1288_BIOID50943   -            197   9.9e-13   47.3   0.1   1   1   1.5e-16   2.1e-12   46.3   0.0     2    46    22    66    21    67 0.95 Bacterial regulatory proteins, tetR family
PTS_EIIC             PF02378.13   321 seq1290_BIOID50943   -            598   5.5e-83  278.3  28.9   1   1   1.3e-86   8.7e-83  277.6  20.0     1   321    87   429    87   429 0.94 Phosphotransferase system, EIIC
PTS_EIIB             PF00367.15    35 seq1290_BIOID50943   -            598   1.4e-16   59.2   0.1   1   1   4.6e-20   3.1e-16   58.1   0.1     3    35   522   554   520   554 0.97 phosphotransferase system, EIIB
ATP_bind_3           PF01171.15   182 seq1293_BIOID50943   -            431   3.5e-59  199.2   0.0   1   1     1e-62   4.7e-59  198.8   0.0     1   180    14   191    14   193 0.98 PP-loop family
TilS_C               PF11734.3     74 seq1293_BIOID50943   -            431     3e-25   87.1   0.0   1   1   2.8e-28   1.3e-24   85.0   0.0     1    74   356   427   356   427 0.90 TilS substrate C-terminal domain
TilS                 PF09179.6     69 seq1293_BIOID50943   -            431   3.5e-22   78.0   4.7   1   1   7.7e-26   3.5e-22   78.0   3.2     1    69   241   309   241   309 0.98 TilS substrate binding domain
DUF2819              PF10995.3    317 seq1296_BIOID50943   -            523  3.2e-129  430.1   0.0   1   1    3e-133  4.1e-129  429.7   0.0     2   317   163   474   162   474 0.99 Protein of unknown function (DUF2819)
HTH_Tnp_1            PF01527.15    76 seq1298_BIOID50943   -            141   3.7e-18   65.1   0.5   1   1   1.3e-21     6e-18   64.4   0.1     3    49    10    61     8    94 0.77 Transposase
HTH_28               PF13518.1     52 seq1298_BIOID50943   -            141   2.5e-05   24.0   0.1   1   1     1e-08   4.6e-05   23.1   0.0     1    41    18    59    18    64 0.94 Helix-turn-helix domain
Multi_Drug_Res       PF00893.14    93 seq1300_BIOID50943   -            110   2.1e-34  117.7   5.0   1   1     6e-38   2.7e-34  117.3   3.4     2    93     3    94     2    94 0.99 Small Multidrug Resistance protein
EmrE                 PF13536.1    113 seq1300_BIOID50943   -            110   5.7e-07   29.6   9.8   1   1   1.6e-10   7.1e-07   29.3   6.8    36   106    31   103     7   107 0.85 Multidrug resistance efflux transporter
EamA                 PF00892.15   126 seq1300_BIOID50943   -            110   1.3e-05   25.1   9.4   1   1   3.4e-09   1.6e-05   24.8   6.5    60   125    36   102     5   103 0.89 EamA-like transporter family
AzlC                 PF03591.9    143 seq1303_BIOID50943   -            245   7.3e-42  142.5  10.2   1   1   5.3e-46   7.3e-42  142.5   7.1     1   141    23   165    23   167 0.97 AzlC protein
LrgB                 PF04172.11   215 seq1304_BIOID50943   -            231   1.2e-82  276.1  15.8   1   1     1e-86   1.4e-82  275.9  10.9     1   215    12   226    12   226 0.99 LrgB-like family
MalM                 PF07148.7    136 seq1306_BIOID50943   -            306   2.3e-50  169.4   0.1   1   1   2.4e-54   3.3e-50  168.9   0.0     2   136    75   210    74   210 0.98 Maltose operon periplasmic protein precursor (MalM)
Methyltransf_26      PF13659.1    117 seq1307_BIOID50943   -            187   9.1e-12   44.9   0.0   1   1   4.8e-15   1.6e-11   44.1   0.0     2   114    52   147    51   150 0.90 Methyltransferase domain
Methyltransf_18      PF12847.2    112 seq1307_BIOID50943   -            187   2.2e-08   34.5   0.0   1   1   1.3e-11   4.5e-08   33.5   0.0     4   109    53   146    50   148 0.89 Methyltransferase domain
MTS                  PF05175.9    170 seq1307_BIOID50943   -            187   4.8e-07   29.1   0.0   1   1     2e-10   6.7e-07   28.7   0.0    31   141    50   149    41   166 0.84 Methyltransferase small domain
RrnaAD               PF00398.15   262 seq1307_BIOID50943   -            187   5.9e-07   28.6   0.0   1   1   2.2e-10   7.4e-07   28.3   0.0     9   113    29   128    24   148 0.88 Ribosomal RNA adenine dimethylase
DUF386               PF04074.7    153 seq1310_BIOID50943   -            150   4.9e-52  175.4   0.0   1   1   3.9e-56   5.4e-52  175.2   0.0     1   152     1   149     1   150 0.99 Domain of unknown function (DUF386)
Flavodoxin_2         PF02525.12   199 seq1316_BIOID50943   -            201   5.3e-48  163.0   0.0   1   1   8.8e-52     6e-48  162.8   0.0     2   195     3   195     2   199 0.90 Flavodoxin-like fold
FMN_red              PF03358.10   152 seq1316_BIOID50943   -            201   2.2e-12   46.6   0.0   1   1   4.1e-16   2.8e-12   46.2   0.0     2   148     3   174     2   178 0.77 NADPH-dependent FMN reductase
Resolvase            PF00239.16   141 seq1317_BIOID50943   -            461   5.8e-21   74.7   0.1   1   1   5.3e-24   2.4e-20   72.7   0.0     1   137     4   161     4   164 0.85 Resolvase, N terminal domain
Recombinase          PF07508.8    102 seq1317_BIOID50943   -            461     1e-14   54.4   0.0   1   1   4.4e-18     2e-14   53.5   0.0     1    99   191   284   191   286 0.94 Recombinase
Zn_ribbon_recom      PF13408.1     58 seq1317_BIOID50943   -            461   1.1e-06   28.7   0.5   1   1   5.4e-10   2.5e-06   27.5   0.4     1    57   302   357   302   358 0.87 Recombinase zinc beta ribbon domain
AzlD                 PF05437.7     99 seq1321_BIOID50943   -            111   2.4e-12   46.5   5.6   1   1   2.1e-16   2.9e-12   46.2   3.9     1    98     5   104     5   105 0.92 Branched-chain amino acid transport protein (AzlD)
Band_7               PF01145.20   179 seq1323_BIOID50943   -            419   4.9e-33  114.4   1.1   1   1   1.2e-36   8.4e-33  113.6   0.7     1   178    98   271    98   272 0.96 SPFH domain / Band 7 family
HflK_N               PF12221.3     42 seq1323_BIOID50943   -            419   7.8e-17   60.6  18.5   1   1   4.1e-20   2.8e-16   58.8  12.8     1    42     1    60     1    60 0.96 Bacterial membrane protein N terminal
dCMP_cyt_deam_2      PF08211.6    124 seq1324_BIOID50943   -            294   1.1e-48  164.1   0.3   1   1   3.2e-50   2.2e-46  156.8   0.0     1   123   157   278   157   279 0.98 Cytidine and deoxycytidylate deaminase zinc-binding region
dCMP_cyt_deam_1      PF00383.17   102 seq1324_BIOID50943   -            294   1.3e-17   63.2   0.0   1   1   4.4e-18     3e-14   52.3   0.0    10    93    56   139    47   143 0.86 Cytidine and deoxycytidylate deaminase zinc-binding region
MMR_HSR1             PF01926.18   114 seq1327_BIOID50943   -            303   1.4e-13   50.6   0.0   1   1   2.6e-16   5.9e-13   48.7   0.0     2   111    52   163    51   169 0.75 50S ribosome-binding GTPase
DUF258               PF03193.11   161 seq1327_BIOID50943   -            303   1.2e-06   27.7   0.0   1   1     8e-10   1.8e-06   27.1   0.0    24   103    37   113    17   130 0.72 Protein of unknown function, DUF258
DDE_Tnp_1_assoc      PF13808.1     90 seq1328_BIOID50943   -            378   3.1e-33  113.2   0.0   1   1   8.3e-37   5.7e-33  112.3   0.0     1    90     6    95     6    95 0.99 DDE_Tnp_1-associated
DDE_Tnp_1            PF01609.16   211 seq1328_BIOID50943   -            378   1.5e-29  103.0   0.2   1   1   3.7e-33   2.5e-29  102.2   0.1     3   211   102   343   100   343 0.93 Transposase DDE domain
DFP                  PF04127.10   183 seq1329_BIOID50943   -            430   5.9e-72  241.0   0.2   1   1   8.7e-76   5.9e-72  241.0   0.2     2   182   211   395   210   396 0.97 DNA / pantothenate metabolism flavoprotein
Flavoprotein         PF02441.14   129 seq1329_BIOID50943   -            430   2.7e-31  107.8   0.3   1   1   8.1e-35   5.6e-31  106.7   0.2     1   128    30   157    30   158 0.90 Flavoprotein
MarR                 PF01047.17    59 seq1330_BIOID50943   -            176   1.6e-17   62.8   2.8   1   1   1.3e-20     6e-17   60.9   0.1     1    58    53   112    53   113 0.98 MarR family
MarR_2               PF12802.2     62 seq1330_BIOID50943   -            176     1e-08   34.5   0.1   1   1   4.8e-12   2.2e-08   33.5   0.0     5    61    55   111    51   112 0.90 MarR family
HTH_27               PF13463.1     68 seq1330_BIOID50943   -            176   3.6e-07   30.3   0.1   1   1   1.8e-10   8.1e-07   29.1   0.0    17    68    70   121    54   121 0.86 Winged helix DNA-binding domain
SopA                 PF13981.1    135 seq1331_BIOID50943   -            526   1.5e-34  118.7   6.5   1   1   1.1e-37   3.7e-34  117.5   4.5     3   134   293   425   291   426 0.97 SopA-like central domain
Pentapeptide_4       PF13599.1     78 seq1331_BIOID50943   -            526     1e-16   60.3  21.5   1   1   5.1e-17   1.8e-13   50.0   4.8     5    78   173   249   169   249 0.94 Pentapeptide repeats (9 copies)
GlutR_N              PF05201.10   152 seq1332_BIOID50943   -            484   6.1e-57  191.3   0.1   1   1   4.2e-60   1.4e-56  190.1   0.0     1   152    72   223    72   223 0.99 Glutamyl-tRNAGlu reductase, N-terminal domain
Shikimate_DH         PF01488.15   135 seq1332_BIOID50943   -            484   4.2e-43  146.5   0.4   1   1   2.1e-46   7.1e-43  145.8   0.3     2   135   238   372   237   372 0.96 Shikimate / quinate 5-dehydrogenase
GlutR_dimer          PF00745.15   101 seq1332_BIOID50943   -            484   1.4e-27   95.4   2.9   1   1     4e-31   1.4e-27   95.4   2.0     2   100   386   483   385   484 0.97 Glutamyl-tRNAGlu reductase, dimerisation domain
OCD_Mu_crystall      PF02423.10   314 seq1332_BIOID50943   -            484   0.00019   20.2   0.6   1   1   5.4e-08   0.00019   20.2   0.4   130   216   249   329   222   332 0.87 Ornithine cyclodeaminase/mu-crystallin family
Aminotran_1_2        PF00155.16   363 seq1335_BIOID50943   -            390   7.1e-60  202.7   0.0   1   1   5.9e-64   8.1e-60  202.5   0.0     3   360    30   379    28   382 0.94 Aminotransferase class I and II
DUF2636              PF11120.3     62 seq1336_BIOID50943   -             63   5.2e-33  112.2   0.6   1   1   4.2e-37   5.7e-33  112.1   0.4     1    62     2    63     2    63 0.99 Protein of unknown function (DUF2636)
IgaA                 PF07095.6    706 seq1339_BIOID50943   -            711         0 1234.1   0.0   1   1         0         0 1233.8   0.0     1   705     1   706     1   707 1.00 Intracellular growth attenuator protein IgaA
DUF3260              PF11658.3    518 seq1340_BIOID50943   -            559  4.4e-234  777.2   0.0   1   1  3.7e-238  5.1e-234  777.0   0.0     2   518    24   554    23   554 0.99 Protein of unknown function (DUF3260)
SSB                  PF00436.20   104 seq1341_BIOID50943   -            150     3e-39  132.9   0.3   1   1   2.6e-43   3.5e-39  132.7   0.2     1   101     6   109     6   112 0.96 Single-strand binding protein family
YaeQ                 PF07152.7    175 seq1342_BIOID50943   -            181   1.8e-72  242.2   1.2   1   1   1.5e-76     2e-72  242.0   0.8     1   174     1   175     1   176 0.99 YaeQ protein
Frataxin_Cyay        PF01491.11   109 seq1346_BIOID50943   -            106   7.4e-38  128.5   0.1   1   1     6e-42   8.1e-38  128.4   0.0     1   108     1   105     1   106 0.97 Frataxin-like domain
HlyD                 PF00529.15   306 seq1347_BIOID50943   -            390   3.8e-79  266.0  16.0   1   1   1.4e-82   4.7e-79  265.7  11.1     1   306    60   343    60   343 0.99 HlyD family secretion protein
HlyD_2               PF12700.2    328 seq1347_BIOID50943   -            390   1.3e-17   63.8   1.8   1   1   5.6e-21   1.9e-17   63.3   1.2    20   234    60   290    51   316 0.76 HlyD family secretion protein
HlyD_3               PF13437.1    105 seq1347_BIOID50943   -            390   1.1e-15   57.7   3.2   1   1   1.4e-16   4.9e-13   49.2   0.2     2   105   218   338   217   338 0.79 HlyD family secretion protein
Biotin_lipoyl_2      PF13533.1     50 seq1347_BIOID50943   -            390   8.5e-09   34.8   1.2   1   1   5.4e-11   1.9e-07   30.5   0.1     2    49    61   108    60   109 0.91 Biotin-lipoyl like
ACR_tran             PF00873.14  1021 seq1348_BIOID50943   -           1025         0 1227.9  15.5   1   1         0         0 1227.7  10.8     2  1020     4  1008     3  1009 0.99 AcrB/AcrD/AcrF family
MMPL                 PF03176.10   333 seq1348_BIOID50943   -           1025   7.7e-13   47.7  20.2   1   2   4.8e-11   2.2e-07   29.7   5.7   138   313   327   501   226   521 0.83 MMPL family
MMPL                 PF03176.10   333 seq1348_BIOID50943   -           1025   7.7e-13   47.7  20.2   2   2   5.1e-09   2.3e-05   23.1   2.9    73   307   785  1013   687  1024 0.76 MMPL family
SecD_SecF            PF02355.11   189 seq1348_BIOID50943   -           1025     2e-11   43.3  21.2   1   2     3e-10   1.4e-06   27.5   6.0    35   186   336   489   317   492 0.80 Protein export membrane protein
SecD_SecF            PF02355.11   189 seq1348_BIOID50943   -           1025     2e-11   43.3  21.2   2   2   2.6e-08   0.00012   21.2   3.2    25   183   844  1005   831  1024 0.87 Protein export membrane protein
DUF218               PF02698.12   155 seq1349_BIOID50943   -            239   3.3e-21   75.2   0.0   1   1   3.3e-25   4.6e-21   74.8   0.0     4   132    47   172    45   186 0.93 DUF218 domain
DUF905               PF06006.7     71 seq1350_BIOID50943   -             77   2.4e-37  126.0   0.3   1   1   1.9e-41   2.6e-37  125.8   0.2     2    71     9    77     8    77 0.97 Bacterial protein of unknown function (DUF905)
Band_7               PF01145.20   179 seq1351_BIOID50943   -            118     9e-19   67.9   0.0   1   1   7.7e-23   1.1e-18   67.7   0.0     2    82    22   107    21   115 0.96 SPFH domain / Band 7 family
RF-1                 PF00472.15   114 seq1354_BIOID50943   -            136   5.6e-29  100.1   0.5   1   1   4.7e-33   6.4e-29   99.9   0.3     4   114     4   132     1   132 0.91 RF-1 domain
Autotransporter      PF03797.14   265 seq1355_BIOID50943   -           1005   1.8e-55  188.0  17.8   1   1   2.6e-59   1.8e-55  188.0  12.3     2   265   705   989   704   989 0.98 Autotransporter beta-domain
ESPR                 PF13018.1     24 seq1355_BIOID50943   -           1005   3.3e-08   32.7   0.1   1   1   1.1e-11   7.4e-08   31.5   0.1     2    24    62    84    62    84 0.96 Extended Signal Peptide of Type V secretion system
RHS                  PF03527.9     41 seq1357_BIOID50943   -            586   1.9e-20   72.2   0.8   1   1   2.7e-24   1.9e-20   72.2   0.5     1    41   333   373   333   373 0.97 RHS protein
RHS_repeat           PF05593.9     38 seq1357_BIOID50943   -            586   2.8e-11   43.1  24.4   1   1   9.8e-09   6.7e-05   22.8   0.8     1    29   129   166   129   175 0.84 RHS Repeat
ParBc                PF02195.13    90 seq1358_BIOID50943   -            672   1.9e-22   79.0   0.0   1   1   3.1e-26   4.3e-22   77.9   0.0     1    89    56   151    56   152 0.97 ParB-like nuclease domain
DUF3442              PF11924.3    280 seq1359_BIOID50943   -           1417  1.4e-105  352.7   0.4   1   1  1.1e-108  3.9e-105  351.3   0.3     2   280    71   350    70   350 0.99 Protein of unknown function (DUF3442)
Big_1                PF02369.11   100 seq1359_BIOID50943   -           1417   7.3e-56  186.1 102.7   1   3   5.4e-18   1.8e-14   53.2   7.5     4    97   993  1086   990  1088 0.87 Bacterial Ig-like domain (group 1)
Big_1                PF02369.11   100 seq1359_BIOID50943   -           1417   7.3e-56  186.1 102.7   2   3     1e-16   3.5e-13   49.2   2.8    14    97  1104  1187  1090  1192 0.85 Bacterial Ig-like domain (group 1)
Big_1                PF02369.11   100 seq1359_BIOID50943   -           1417   7.3e-56  186.1 102.7   3   3   6.1e-17   2.1e-13   49.9   8.2     6    92  1197  1284  1191  1292 0.83 Bacterial Ig-like domain (group 1)
Band_7               PF01145.20   179 seq1360_BIOID50943   -            240   1.8e-14   53.9   0.8   1   1   1.9e-18   2.6e-14   53.3   0.6    85   178    17   149     2   159 0.92 SPFH domain / Band 7 family
dUTPase              PF00692.14   129 seq1361_BIOID50943   -            152   1.2e-41  141.0   0.0   1   1   9.9e-46   1.4e-41  140.9   0.0     2   129    17   150    16   150 0.98 dUTPase
DEAD                 PF00270.24   173 seq1362_BIOID50943   -            455   2.3e-49  167.0   0.1   1   1   5.9e-52   2.7e-48  163.5   0.0     1   172    25   196    25   197 0.94 DEAD/DEAH box helicase
Helicase_C           PF00271.26    78 seq1362_BIOID50943   -            455   8.2e-26   89.5   0.0   1   1   4.8e-29   2.2e-25   88.2   0.0     2    77   264   339   263   340 0.98 Helicase conserved C-terminal domain
NlpE                 PF04170.7     87 seq1364_BIOID50943   -            236   1.6e-35  121.1   0.0   1   1   1.9e-39   2.6e-35  120.5   0.0     1    86    45   130    45   131 0.99 NlpE N-terminal domain
DUF2542              PF10808.3     79 seq1365_BIOID50943   -             79     5e-46  154.7   5.7   1   1     4e-50   5.5e-46  154.6   3.9     1    79     1    79     1    79 1.00 Protein of unknown function (DUF2542)
Response_reg         PF00072.19   112 seq1367_BIOID50943   -            161   2.2e-24   85.4   0.3   1   1     2e-28   2.7e-24   85.2   0.2     1   111    11   121    11   122 0.96 Response regulator receiver domain
PCRF                 PF03462.13   116 seq1368_BIOID50943   -            360   2.6e-43  146.2   0.4   1   1   8.7e-47     6e-43  145.1   0.3     3   116    65   178    63   178 0.98 PCRF domain
RF-1                 PF00472.15   114 seq1368_BIOID50943   -            360   3.2e-39  133.1   0.0   1   1   4.7e-43   3.2e-39  133.1   0.0     9   114   216   321   208   321 0.97 RF-1 domain
TetR_N               PF00440.18    47 seq1371_BIOID50943   -            198   2.9e-11   42.7   0.0   1   1   3.4e-15   4.6e-11   42.0   0.0     3    46    18    61    16    62 0.94 Bacterial regulatory proteins, tetR family
MFS_1                PF07690.11   354 seq1372_BIOID50943   -            512   5.7e-55  186.3  38.3   1   1   4.2e-59   5.7e-55  186.3  26.5     1   353    19   413    19   414 0.89 Major Facilitator Superfamily
Chor_lyase           PF04345.8    168 seq1373_BIOID50943   -            165   4.5e-31  107.4   0.0   1   1   3.9e-35   5.4e-31  107.1   0.0    12   163    17   165    10   165 0.90 Chorismate lyase
Pyr_redox_2          PF07992.9    200 seq1374_BIOID50943   -            412   2.1e-16   60.2   0.2   1   1   3.3e-18   3.8e-15   56.1   0.2     1   198   126   384   126   386 0.82 Pyridine nucleotide-disulphide oxidoreductase
Pyr_redox            PF00070.22    80 seq1374_BIOID50943   -            412   8.4e-14   51.6   1.2   1   1   1.9e-10   2.1e-07   31.0   0.1     2    77   256   329   255   333 0.78 Pyridine nucleotide-disulphide oxidoreductase
NAD_binding_8        PF13450.1     68 seq1374_BIOID50943   -            412   3.6e-09   36.4   0.0   1   1   7.7e-12   8.7e-09   35.1   0.0     1    37   129   165   129   184 0.92 NAD(P)-binding Rossmann-like domain
HI0933_like          PF03486.9    409 seq1374_BIOID50943   -            412   1.1e-06   27.2   0.8   1   1   1.2e-08   1.4e-05   23.6   0.0     2    36   126   160   125   164 0.94 HI0933-like protein
FAD_binding_3        PF01494.14   356 seq1374_BIOID50943   -            412   2.6e-05   23.3   0.5   1   1     1e-07   0.00012   21.1   0.0     3    34   126   157   125   169 0.93 FAD binding domain
Thi4                 PF01946.12   230 seq1374_BIOID50943   -            412   5.9e-05   22.1   0.2   1   1   1.1e-07   0.00013   21.0   0.0    20    59   127   166   121   199 0.89 Thi4 family
DUF1364              PF07102.7     94 seq1375_BIOID50943   -             96   3.8e-39  132.3   0.8   1   1     3e-43   4.1e-39  132.2   0.6     1    94     1    94     1    94 0.98 Protein of unknown function (DUF1364)
DUF2065              PF09838.4     57 seq1376_BIOID50943   -             65   9.4e-23   79.5   3.3   1   1   7.6e-27     1e-22   79.4   2.3     1    57     5    61     5    61 0.98 Uncharacterized protein conserved in bacteria (DUF2065)
Trans_reg_C          PF00486.23    77 seq1377_BIOID50943   -             87   1.9e-22   78.8   0.2   1   1   1.6e-26   2.2e-22   78.6   0.1     2    77     7    82     6    82 0.98 Transcriptional regulatory protein, C terminal
RusA                 PF05866.6    116 seq1381_BIOID50943   -            120   3.9e-25   88.4   0.0   1   1   3.2e-29   4.4e-25   88.2   0.0     1   116     8   117     8   117 0.94 Endodeoxyribonuclease RusA
Adenylsucc_synt      PF00709.16   421 seq1383_BIOID50943   -             64   5.8e-23   81.0   0.2   1   1   4.3e-27   5.8e-23   81.0   0.2     2    47     5    50     4    64 0.88 Adenylosuccinate synthetase
UbiA                 PF01040.13   257 seq1386_BIOID50943   -            290   1.1e-40  139.4  25.2   1   1   9.5e-45   1.3e-40  139.1  17.5     2   256    26   277    25   283 0.86 UbiA prenyltransferase family
HAD_2                PF13419.1    176 seq1387_BIOID50943   -            237   4.6e-23   82.2   0.1   1   1   8.7e-27     6e-23   81.8   0.1     1   174    28   205    28   206 0.87 Haloacid dehalogenase-like hydrolase
Adenylsucc_synt      PF00709.16   421 seq1388_BIOID50943   -            359  1.5e-135  451.9   0.0   1   1  1.3e-139  1.7e-135  451.8   0.0    72   420     2   351     1   352 0.99 Adenylosuccinate synthetase
DUF1260              PF06877.6    104 seq1389_BIOID50943   -            138   1.8e-34  118.3   1.1   1   1   1.7e-38   2.3e-34  118.0   0.8     2   104    10   113     9   113 0.98 Protein of unknown function (DUF1260)
MTS                  PF05175.9    170 seq1394_BIOID50943   -            277     9e-22   77.1   0.0   1   1   1.5e-24   1.7e-21   76.2   0.0    26   138   105   236    95   251 0.87 Methyltransferase small domain
Methyltransf_31      PF13847.1    152 seq1394_BIOID50943   -            277   2.3e-21   75.8   0.0   1   1   2.8e-24   3.2e-21   75.3   0.0     2   117   108   242   107   268 0.85 Methyltransferase domain
Methyltransf_26      PF13659.1    117 seq1394_BIOID50943   -            277   6.8e-17   61.4   0.2   1   1   1.5e-19   1.7e-16   60.1   0.1     3   114   112   237   110   240 0.89 Methyltransferase domain
Methyltransf_18      PF12847.2    112 seq1394_BIOID50943   -            277   1.2e-16   61.1   0.2   1   1   2.4e-19   2.8e-16   59.9   0.1     4   110   112   237   109   239 0.73 Methyltransferase domain
Methyltransf_4       PF02390.12   197 seq1394_BIOID50943   -            277   9.9e-08   31.1   0.0   1   1   1.5e-10   1.7e-07   30.4   0.0    22    77   112   167    90   183 0.88 Putative methyltransferase
Methyltransf_11      PF08241.7     95 seq1394_BIOID50943   -            277     7e-06   26.3   0.0   1   1   1.1e-08   1.2e-05   25.5   0.0     1    46   114   163   114   236 0.89 Methyltransferase domain
PrmA                 PF06325.8    295 seq1394_BIOID50943   -            277   3.5e-06   26.2   0.0   1   1   4.9e-09   5.5e-06   25.5   0.0   153   232   101   183    94   184 0.79 Ribosomal protein L11 methyltransferase (PrmA)
Cons_hypoth95        PF03602.10   183 seq1394_BIOID50943   -            277   4.9e-06   25.9   0.0   1   1   9.3e-09   1.1e-05   24.8   0.0    42   128   109   190    92   198 0.84 Conserved hypothetical protein 95
UPF0020              PF01170.13   180 seq1394_BIOID50943   -            277   2.2e-05   24.0   0.0   1   1   3.1e-08   3.6e-05   23.3   0.0    38   116   117   186   101   195 0.80 Putative RNA methylase family UPF0020
PCMT                 PF01135.14   210 seq1394_BIOID50943   -            277   2.3e-05   23.8   0.0   1   1     3e-08   3.4e-05   23.3   0.0    53   132    87   167    71   175 0.83 Protein-L-isoaspartate(D-aspartate) O-methyltransferase (PCMT)
Methyltransf_16      PF10294.4    174 seq1394_BIOID50943   -            277   5.8e-05   22.4   0.0   1   1     8e-08   9.1e-05   21.8   0.0    45   111   108   172    96   184 0.84 Putative methyltransferase
TehB                 PF03848.9    192 seq1394_BIOID50943   -            277   5.3e-05   22.3   0.0   1   1   8.3e-08   9.5e-05   21.5   0.0    30   100   109   182    95   187 0.89 Tellurite resistance protein TehB
Trp_Tyr_perm         PF03222.8    394 seq1395_BIOID50943   -            444     3e-05   22.8  37.7   1   1     4e-09   5.5e-05   22.0  26.1     7   374    42   425    38   436 0.75 Tryptophan/tyrosine permease family
SSF                  PF00474.12   406 seq1396_BIOID50943   -            502  3.6e-148  493.4  29.5   1   1  4.1e-152  5.6e-148  492.7  20.5     1   406    35   437    35   437 0.99 Sodium:solute symporter family
Phage_antiter_Q      PF06323.6    230 seq1398_BIOID50943   -            229  3.5e-109  363.4   9.8   1   1  2.8e-113  3.9e-109  363.3   6.8     1   229     1   228     1   229 1.00 Phage antitermination protein Q
DHO_dh               PF01180.16   293 seq1404_BIOID50943   -            411   6.9e-35  120.3   0.0   1   1   1.9e-38   8.7e-35  120.0   0.0     2   293     6   304     5   304 0.84 Dihydroorotate dehydrogenase
Dus                  PF01207.12   310 seq1404_BIOID50943   -            411   5.9e-08   31.7   0.1   1   1   2.4e-11   1.1e-07   30.9   0.1    43   153    91   198    80   203 0.83 Dihydrouridine synthase (Dus)
S4                   PF01479.20    48 seq1405_BIOID50943   -            133   7.7e-13   47.5   0.0   1   1   9.3e-17   1.3e-12   46.8   0.0     1    46     9    53     9    55 0.95 S4 domain
PsiB                 PF06290.6    143 seq1406_BIOID50943   -            144   2.2e-72  241.0   0.0   1   1   1.8e-76   2.5e-72  240.8   0.0     1   143     1   143     1   143 0.99 Plasmid SOS inhibition protein (PsiB)
SopA_C               PF13979.1    172 seq1407_BIOID50943   -            670     6e-64  214.6   4.8   1   1   8.8e-68     6e-64  214.6   3.3     2   171   495   669   494   670 0.97 SopA-like catalytic domain
SopA                 PF13981.1    135 seq1407_BIOID50943   -            670   2.3e-30  105.2   2.9   1   1   3.4e-34   2.3e-30  105.2   2.0     2   133   259   389   258   391 0.97 SopA-like central domain
DDE_Tnp_1_assoc      PF13808.1     90 seq1409_BIOID50943   -            390   6.4e-33  112.1   0.0   1   1   2.1e-36   1.4e-32  111.0   0.0     1    90     6    95     6    95 0.99 DDE_Tnp_1-associated
DDE_Tnp_1            PF01609.16   211 seq1409_BIOID50943   -            390     3e-26   92.1   0.1   1   1   6.1e-30   4.1e-26   91.7   0.1     4   211   103   342   100   342 0.91 Transposase DDE domain
SirB                 PF04247.7    123 seq1411_BIOID50943   -            130   6.2e-38  129.1   8.6   1   1   5.1e-42     7e-38  129.0   6.0     2   123     4   129     3   129 0.97 Invasion gene expression up-regulator, SirB
HSP33                PF01430.14   280 seq1412_BIOID50943   -            294     1e-97  326.5   0.0   1   1  8.3e-102   1.1e-97  326.3   0.0     1   279     6   275     6   276 0.96 Hsp33 protein
PsiA                 PF06952.6    238 seq1413_BIOID50943   -            253  1.1e-113  378.0   7.2   1   1  9.4e-118  1.3e-113  377.8   5.0     1   237     1   236     1   237 1.00 PsiA protein
DUF898               PF05987.8    339 seq1414_BIOID50943   -            141   4.2e-26   91.5   6.7   1   1   3.7e-30     5e-26   91.2   4.6     2    90    20   106    19   130 0.78 Bacterial protein of unknown function (DUF898)
MFS_1                PF07690.11   354 seq1416_BIOID50943   -            471   1.5e-49  168.5  51.7   1   1   2.2e-53   1.5e-49  168.5  35.8     1   353    15   405    15   406 0.91 Major Facilitator Superfamily
MFS_3                PF05977.8    524 seq1416_BIOID50943   -            471   5.5e-10   37.8  13.8   1   1     8e-14   5.5e-10   37.8   9.6    20   187    20   183     6   247 0.85 Transmembrane secretion effector
Rrf2                 PF02082.15    83 seq1418_BIOID50943   -            141   2.1e-25   88.5   0.1   1   1   2.4e-29   3.3e-25   87.9   0.1     1    82     1    82     1    83 0.99 Transcriptional regulator
Transglut_core2      PF13369.1    153 seq1419_BIOID50943   -            269     9e-38  129.0   0.0   1   1   1.8e-41   1.2e-37  128.5   0.0     2   152    33   184    32   185 0.97 Transglutaminase-like superfamily
TPR_9                PF13371.1     73 seq1419_BIOID50943   -            269   2.8e-28   97.4   0.3   1   1   8.9e-32   6.1e-28   96.3   0.2     1    73   187   259   187   259 0.99 Tetratricopeptide repeat
Porphobil_deam       PF01379.15   215 seq1420_BIOID50943   -            320   4.9e-92  306.5   0.0   1   1   8.8e-96     6e-92  306.2   0.0     2   214    13   223    12   224 0.99 Porphobilinogen deaminase, dipyromethane cofactor binding domain
Porphobil_deamC      PF03900.10    74 seq1420_BIOID50943   -            320   1.1e-25   89.3   0.1   1   1   3.2e-29   2.2e-25   88.4   0.1     1    74   232   303   232   303 0.97 Porphobilinogen deaminase, C-terminal domain
DUF898               PF05987.8    339 seq1421_BIOID50943   -            321   5.4e-46  156.9  22.8   1   1   6.8e-49   9.3e-45  152.8  15.8    75   328     7   301     1   309 0.93 Bacterial protein of unknown function (DUF898)
YicC_N               PF03755.8    159 seq1423_BIOID50943   -            287   2.6e-49  167.0   0.1   1   1   3.8e-53   2.6e-49  167.0   0.1     1   158     2   154     2   155 0.96 YicC-like family, N-terminal region
DUF1732              PF08340.6     87 seq1423_BIOID50943   -            287     2e-34  117.1   7.3   1   1   2.9e-38     2e-34  117.1   5.0     1    87   202   287   202   287 0.97 Domain of unknown function (DUF1732)
Phage_lysozyme       PF00959.14   110 seq1424_BIOID50943   -            158   3.5e-23   81.8   0.0   1   1   3.7e-27   5.1e-23   81.3   0.0     1   109    33   140    33   141 0.98 Phage lysozyme
Dynamin_N            PF00350.18   168 seq1426_BIOID50943   -            795   2.3e-19   69.7   0.5   1   1   2.5e-22   1.1e-18   67.4   0.0     1   167    72   300    72   301 0.75 Dynamin family
MMR_HSR1             PF01926.18   114 seq1426_BIOID50943   -            795   1.7e-08   34.3   0.1   1   1   4.9e-11   2.2e-07   30.7   0.1     2   114    72   300    71   300 0.74 50S ribosome-binding GTPase
HHA                  PF05321.6     57 seq1429_BIOID50943   -             71   3.8e-25   87.6   0.0   1   1   3.2e-29   4.3e-25   87.4   0.0     1    57     8    68     8    68 0.97 Haemolysin expression modulating protein
RNB                  PF00773.14   325 seq1430_BIOID50943   -            827  2.1e-105  352.4   0.0   1   1  9.1e-109  3.1e-105  351.9   0.0     1   325   274   602   274   602 0.97 RNB domain
OB_RNB               PF08206.6     58 seq1430_BIOID50943   -            827   1.9e-29  100.8   9.9   1   2   2.4e-25   8.1e-22   76.3   0.1     1    58   101   158   101   158 0.99 Ribonuclease B OB domain
OB_RNB               PF08206.6     58 seq1430_BIOID50943   -            827   1.9e-29  100.8   9.9   2   2     2e-09   6.7e-06   25.4   0.0     6    58   172   227   170   227 0.96 Ribonuclease B OB domain
S1                   PF00575.18    74 seq1430_BIOID50943   -            827   8.7e-20   70.4   0.4   1   1   6.9e-23   2.4e-19   69.0   0.3     2    73   655   738   654   739 0.98 S1 RNA binding domain
HTH_12               PF08461.5     66 seq1430_BIOID50943   -            827   1.7e-13   49.9   0.8   1   1   1.1e-16   3.8e-13   48.8   0.5     2    64    37    97    36    99 0.93 Ribonuclease R winged-helix domain
DUF2569              PF10754.4    149 seq1432_BIOID50943   -            146   1.9e-48  164.3  11.3   1   1   1.5e-52   2.1e-48  164.2   7.8     2   149     4   145     3   145 0.99 Protein of unknown function (DUF2569)
Phage_lysis          PF03245.8    125 seq1433_BIOID50943   -            153   4.5e-48  162.2  12.3   1   1   3.7e-52   5.1e-48  162.0   8.5     1   125    29   153    29   153 0.99 Bacteriophage lysis protein
HOK_GEF              PF01848.11    43 seq1435_BIOID50943   -             52   5.9e-24   82.9   2.6   1   1   4.8e-28   6.5e-24   82.8   1.8     2    43     7    48     6    48 0.97 Hok/gef family
Rz1                  PF06085.6     40 seq1436_BIOID50943   -             60   4.3e-24   83.5  10.6   1   1   4.2e-28   5.7e-24   83.1   7.3     1    40    20    60    20    60 0.98 Lipoprotein Rz1 precursor
DAHP_synth_1         PF00793.15   272 seq1437_BIOID50943   -            284   9.5e-82  273.6   0.0   1   1   8.2e-86   1.1e-81  273.3   0.0     9   271    10   275     2   276 0.97 DAHP synthetase I family
FdhD-NarQ            PF02634.10   236 seq1438_BIOID50943   -            277   7.6e-73  244.7   0.0   1   1   6.6e-77     9e-73  244.4   0.0     1   235    38   275    38   276 0.92 FdhD/NarQ family
HEM4                 PF02602.10   231 seq1440_BIOID50943   -            246   4.4e-39  133.9   0.0   1   1   3.6e-43   4.9e-39  133.8   0.0     2   230    14   242    13   243 0.93 Uroporphyrinogen-III synthase HemD
OEP                  PF02321.13   188 seq1441_BIOID50943   -            495   6.5e-60  201.8  39.5   1   2   1.2e-30   1.7e-26   92.9  13.5     2   188    28   211    27   211 0.98 Outer membrane efflux protein
OEP                  PF02321.13   188 seq1441_BIOID50943   -            495   6.5e-60  201.8  39.5   2   2   1.7e-37   2.4e-33  115.2   8.3     2   188   234   429   233   429 0.98 Outer membrane efflux protein
Rnf-Nqr              PF02508.9    190 seq1443_BIOID50943   -            193   2.6e-71  239.0  21.0   1   1   2.1e-75   2.9e-71  238.8  14.6     1   189     1   191     1   192 0.99 Rnf-Nqr subunit, membrane protein
Bro-N                PF02498.12    87 seq1445_BIOID50943   -            278   2.1e-07   30.9   0.0   1   1   5.3e-11   7.2e-07   29.2   0.0     1    75    14   105    14   113 0.74 BRO family, N-terminal domain
HATPase_c            PF02518.21   111 seq1446_BIOID50943   -            467   1.2e-24   85.9   0.0   1   1   5.8e-28   2.6e-24   84.9   0.0     1   111   349   460   349   460 0.98 Histidine kinase-, DNA gyrase B-, and HSP90-like ATPase
HAMP                 PF00672.20    70 seq1446_BIOID50943   -            467   1.5e-17   63.4   0.4   1   1   3.3e-21   1.5e-17   63.4   0.2     2    69   168   235   167   236 0.96 HAMP domain
HisKA                PF00512.20    68 seq1446_BIOID50943   -            467   9.5e-14   51.0   0.2   1   1   2.1e-17   9.5e-14   51.0   0.1     1    68   240   304   240   304 0.97 His Kinase A (phospho-acceptor) domain
Helicase_C_2         PF13307.1    167 seq1449_BIOID50943   -            749   4.2e-26   91.7   0.0   1   1   1.9e-29   6.6e-26   91.1   0.0     8   165   566   721   559   723 0.93 Helicase C-terminal domain
DEAD                 PF00270.24   173 seq1449_BIOID50943   -            749   3.4e-09   36.2   0.1   1   1     2e-09   6.7e-06   25.5   0.0    12    78    76   141    61   159 0.74 DEAD/DEAH box helicase
DEAD_2               PF06733.10   174 seq1449_BIOID50943   -            749   1.3e-08   34.3   0.0   1   1   6.6e-12   2.2e-08   33.5   0.0   103   167   233   296   183   302 0.87 DEAD_2
FeS                  PF04060.8     35 seq1450_BIOID50943   -            192     1e-14   53.6   5.2   1   1   1.9e-17   2.8e-14   52.2   3.6     1    35    43    77    43    77 0.97 Putative Fe-S cluster
Fer4                 PF00037.22    24 seq1450_BIOID50943   -            192   8.5e-13   47.2  25.0   1   2     1e-10   1.5e-07   30.5   4.8     2    23   111   132   110   133 0.95 4Fe-4S binding domain
Fer4                 PF00037.22    24 seq1450_BIOID50943   -            192   8.5e-13   47.2  25.0   2   2   2.5e-09   3.8e-06   26.1   2.4     2    24   141   163   140   163 0.91 4Fe-4S binding domain
Fer4_9               PF13187.1     55 seq1450_BIOID50943   -            192   2.1e-10   40.5  31.8   1   1   1.1e-10   1.6e-07   31.3  10.3     1    55   116   162   116   162 0.95 4Fe-4S dicluster domain
Fer4_6               PF12837.2     24 seq1450_BIOID50943   -            192   2.9e-08   33.0  28.2   1   1   4.9e-10   7.5e-07   28.6   4.5     1    24   109   132   109   132 0.96 4Fe-4S binding domain
Fer4_10              PF13237.1     52 seq1450_BIOID50943   -            192   3.3e-08   33.0  25.8   1   1   1.2e-10   1.8e-07   30.7   9.6     3    52   111   158   109   158 0.86 4Fe-4S dicluster domain
Fer4_2               PF12797.2     22 seq1450_BIOID50943   -            192   1.6e-07   30.6  20.1   1   1   8.7e-09   1.3e-05   24.6   2.9     3    22   110   129   108   129 0.93 4Fe-4S binding domain
HemX                 PF04375.9    372 seq1451_BIOID50943   -            403  1.1e-151  504.5  33.8   1   1  9.7e-156  1.3e-151  504.3  23.4     1   370     8   370     8   375 0.98 HemX
Ivy                  PF08816.6    118 seq1454_BIOID50943   -            149   5.8e-35  119.7   0.1   1   1   5.1e-39     7e-35  119.4   0.1     1   118    29   144    29   144 0.98 Inhibitor of vertebrate lysozyme (Ivy)
DUF3829              PF12889.2    277 seq1455_BIOID50943   -            351   3.4e-79  265.8  11.8   1   1   2.9e-83   3.9e-79  265.5   8.2     2   277    71   351    70   351 0.97 Protein of unknown function (DUF3829)
DAGK_prokar          PF01219.14   104 seq1458_BIOID50943   -            122   5.5e-39  131.8   8.1   1   1   4.6e-43   6.3e-39  131.6   5.6     2   104    16   118    15   118 0.99 Prokaryotic diacylglycerol kinase
Complex1_51K         PF01512.12   151 seq1460_BIOID50943   -            772   3.7e-48  162.9   1.8   1   1   4.3e-51   4.6e-48  162.6   0.0     1   151   139   284   139   284 0.98 Respiratory-chain NADH dehydrogenase 51 Kd subunit
RnfC_N               PF13375.1    101 seq1460_BIOID50943   -            772   2.3e-34  117.0   0.2   1   1   7.6e-37     8e-34  115.2   0.0     1   101    14   115    14   115 0.96 RnfC Barrel sandwich hybrid domain
SLBB                 PF10531.4     59 seq1460_BIOID50943   -            772   2.4e-11   43.2   0.1   1   1   6.2e-14   6.5e-11   41.8   0.0     1    58   296   344   296   345 0.95 SLBB domain
Fer4_7               PF12838.2     52 seq1460_BIOID50943   -            772   1.7e-09   37.7   8.8   1   1   5.6e-12   5.9e-09   36.0   6.1     1    52   376   430   376   430 0.81 4Fe-4S dicluster domain
Fer4_8               PF13183.1     57 seq1460_BIOID50943   -            772   7.1e-09   35.4   5.5   1   1   2.1e-11   2.2e-08   33.8   3.8     3    57   375   430   373   458 0.78 4Fe-4S dicluster domain
Fer4_10              PF13237.1     52 seq1460_BIOID50943   -            772   6.3e-08   32.1  10.5   1   1   1.7e-10   1.8e-07   30.7   7.3     6    52   374   427   370   427 0.91 4Fe-4S dicluster domain
Fer4_9               PF13187.1     55 seq1460_BIOID50943   -            772   3.9e-07   30.1   8.6   1   1   1.4e-09   1.4e-06   28.3   5.9     2    53   377   429   376   430 0.71 4Fe-4S dicluster domain
Fer4_4               PF12800.2     17 seq1460_BIOID50943   -            772   5.9e-07   29.1  11.4   1   2     6e-06    0.0063   16.6   2.0     2    16   375   389   374   395 0.90 4Fe-4S binding domain
Fer4_4               PF12800.2     17 seq1460_BIOID50943   -            772   5.9e-07   29.1  11.4   2   2   5.6e-06    0.0059   16.7   1.0     3    16   415   428   413   436 0.91 4Fe-4S binding domain
Fer4_17              PF13534.1     61 seq1460_BIOID50943   -            772   1.7e-06   28.1  10.5   1   1   1.4e-08   1.5e-05   25.1   7.0     2    61   377   431   376   431 0.82 4Fe-4S dicluster domain
UPF0126              PF03458.8     81 seq1461_BIOID50943   -            205   1.5e-44  149.3  24.6   1   2   3.2e-25   4.3e-21   74.1   4.6     2    78     4    80     3    83 0.96 UPF0126 domain
UPF0126              PF03458.8     81 seq1461_BIOID50943   -            205   1.5e-44  149.3  24.6   2   2   1.8e-28   2.5e-24   84.5   4.1     1    79    89   166    89   168 0.97 UPF0126 domain
LexA_DNA_bind        PF01726.11    65 seq1465_BIOID50943   -            202   6.6e-32  108.7   0.1   1   1   1.5e-35   1.1e-31  108.1   0.1     1    65     1    65     1    65 0.99 LexA DNA binding domain
Peptidase_S24        PF00717.18    70 seq1465_BIOID50943   -            202   8.9e-17   60.3   0.8   1   1   1.9e-20   1.3e-16   59.8   0.5     1    68   114   180   114   182 0.96 Peptidase S24-like
DUF1190              PF06693.6    165 seq1466_BIOID50943   -            234   6.7e-56  188.7  12.3   1   1   6.7e-60   9.1e-56  188.3   8.5     2   164    51   221    50   222 0.96 Protein of unknown function (DUF1190)
YjcZ                 PF13990.1    270 seq1467_BIOID50943   -            301  4.3e-118  393.2   6.1   1   1  3.5e-122  4.8e-118  393.0   4.2     1   270    26   296    26   296 1.00 YjcZ-like protein
Response_reg         PF00072.19   112 seq1468_BIOID50943   -            240   2.7e-25   88.4   0.0   1   1   5.9e-29     4e-25   87.8   0.0     1   112    13   122    13   122 0.98 Response regulator receiver domain
Trans_reg_C          PF00486.23    77 seq1468_BIOID50943   -            240   9.8e-23   79.7   0.1   1   1   2.7e-26   1.8e-22   78.8   0.0     2    77   157   232   156   232 0.96 Transcriptional regulatory protein, C terminal
Aldo_ket_red         PF00248.16   283 seq1471_BIOID50943   -            294   1.1e-46  158.7   0.1   1   1     1e-50   1.4e-46  158.5   0.0     2   281    20   267    19   269 0.92 Aldo/keto reductase family
PEPCK_ATP            PF01293.15   467 seq1472_BIOID50943   -            540  3.3e-216  718.1   0.0   1   1  2.8e-220  3.8e-216  717.9   0.0     3   467    21   493    19   493 0.98 Phosphoenolpyruvate carboxykinase
HemY_N               PF07219.8    108 seq1474_BIOID50943   -            398   1.4e-37  127.4   1.8   1   1     2e-41   1.4e-37  127.4   1.3     1   108    26   133    26   133 1.00 HemY protein N-terminus
TPR_2                PF07719.12    34 seq1474_BIOID50943   -            398     7e-07   28.5  16.9   1   1   2.2e-09   1.5e-05   24.4   0.0     2    33   329   360   328   361 0.94 Tetratricopeptide repeat
SpoU_methylase       PF00588.14   142 seq1476_BIOID50943   -            243     7e-42  142.5   0.0   1   1   1.9e-45   1.3e-41  141.6   0.0     2   142    96   236    95   236 0.96 SpoU rRNA Methylase family
SpoU_sub_bind        PF08032.7     76 seq1476_BIOID50943   -            243   3.1e-19   68.7   0.1   1   1   2.9e-22     2e-18   66.2   0.0     1    72     4    76     4    80 0.96 RNA 2'-O ribose methyltransferase substrate binding
FTR1                 PF03239.9    306 seq1477_BIOID50943   -            276   1.8e-76  256.9  18.6   1   1   1.4e-80     2e-76  256.7  12.9     1   304     1   274     1   276 0.98 Iron permease FTR1 family
TolA                 PF06519.6     96 seq1478_BIOID50943   -            143   3.7e-14   52.3   0.0   1   1   3.5e-18   4.8e-14   51.9   0.0    10    92    56   137    49   141 0.92 TolA C-terminal
MatE                 PF01554.13   162 seq1479_BIOID50943   -            459     3e-38  130.8  30.0   1   2   8.5e-35   1.2e-30  106.2   5.9     1   161    35   195    35   196 0.99 MatE
MatE                 PF01554.13   162 seq1479_BIOID50943   -            459     3e-38  130.8  30.0   2   2   2.7e-12   3.7e-08   33.0   7.1     2   143   259   400   259   422 0.91 MatE
GSP_synth            PF03738.9     97 seq1482_BIOID50943   -            386   2.8e-29  101.0   0.1   1   1   5.1e-33     7e-29   99.8   0.1     2    97   174   265   173   265 0.97 Glutathionylspermidine synthase preATP-grasp
Patatin              PF01734.17   204 seq1483_BIOID50943   -            356   6.8e-21   75.0   3.8   1   1   2.9e-24   3.9e-20   72.5   2.6     1   199     9   237     9   242 0.73 Patatin-like phospholipase
DUF1508              PF07411.7     49 seq1484_BIOID50943   -            123   1.5e-47  158.6   5.8   1   2   2.9e-27   3.9e-23   80.5   0.1     1    49    23    71    23    71 0.97 Domain of unknown function (DUF1508)
DUF1508              PF07411.7     49 seq1484_BIOID50943   -            123   1.5e-47  158.6   5.8   2   2   2.5e-27   3.4e-23   80.7   0.9     1    48    74   121    74   122 0.97 Domain of unknown function (DUF1508)
DUF2170              PF09938.4    140 seq1487_BIOID50943   -            133   1.6e-42  144.0   1.4   1   1   1.3e-46   1.7e-42  143.9   1.0     3   139     2   132     1   133 0.96 Uncharacterized protein conserved in bacteria (DUF2170)
Glycos_trans_3N      PF02885.12    66 seq1488_BIOID50943   -            320   2.7e-15   55.5   0.0   1   1   3.6e-19     5e-15   54.7   0.0     2    65     3    70     2    71 0.97 Glycosyl transferase family, helical bundle domain
Peptidase_M75        PF09375.5    285 seq1489_BIOID50943   -            375   3.4e-52  177.4   5.4   1   1   6.5e-56   4.5e-52  177.0   3.7     1   285   135   368   135   368 0.96 Imelysin
Cupredoxin_1         PF13473.1    104 seq1489_BIOID50943   -            375   3.4e-25   87.8   0.1   1   1   8.1e-29   5.6e-25   87.1   0.1     4   104    13   115    10   115 0.95 Cupredoxin-like domain
Peptidase_U32        PF01136.14   233 seq1490_BIOID50943   -            453   6.3e-95  316.4   0.0   1   1     6e-99   8.2e-95  316.0   0.0     1   232    75   344    75   345 0.98 Peptidase family U32
ChaB                 PF06150.7     57 seq1491_BIOID50943   -             76     6e-26   89.9   5.7   1   1   5.5e-30   7.6e-26   89.5   4.0     1    57     9    76     9    76 0.98 ChaB
PspA_IM30            PF04012.7    221 seq1492_BIOID50943   -            232   5.1e-56  189.3  28.8   1   1   4.1e-60   5.7e-56  189.2  20.0     1   221     2   232     2   232 0.97 PspA/IM30 family
FAD_binding_2        PF00890.19   421 seq1493_BIOID50943   -            540  3.9e-107  358.5   1.3   1   1  1.7e-110  4.7e-107  358.3   0.9     1   421    10   392    10   392 0.95 FAD binding domain
Succ_DH_flav_C       PF02910.15   129 seq1493_BIOID50943   -            540   3.1e-19   68.9   0.2   1   1     2e-22   5.5e-19   68.1   0.1     2    88   441   521   440   526 0.96 Fumarate reductase flavoprotein C-term
Pyr_redox_2          PF07992.9    200 seq1493_BIOID50943   -            540   4.5e-12   46.1   3.0   1   1   4.3e-13   1.2e-09   38.2   2.1     1   196    10   377    10   380 0.81 Pyridine nucleotide-disulphide oxidoreductase
HATPase_c            PF02518.21   111 seq1500_BIOID50943   -            756   1.6e-23   82.4   0.2   1   1   9.1e-27   3.1e-23   81.4   0.1     2   110   504   619   503   620 0.97 Histidine kinase-, DNA gyrase B-, and HSP90-like ATPase
HAMP                 PF00672.20    70 seq1500_BIOID50943   -            756   5.5e-14   51.9   0.8   1   1   1.6e-17   5.5e-14   51.9   0.6     3    67   295   360   293   362 0.94 HAMP domain
Response_reg         PF00072.19   112 seq1500_BIOID50943   -            756   2.2e-09   37.1   0.1   1   1   4.6e-12   1.6e-08   34.4   0.0     1    90   643   733   643   752 0.85 Response regulator receiver domain
HisKA                PF00512.20    68 seq1500_BIOID50943   -            756   1.5e-05   24.7   0.1   1   1   4.4e-09   1.5e-05   24.7   0.1     3    66   402   460   400   462 0.83 His Kinase A (phospho-acceptor) domain
NQR2_RnfD_RnfE       PF03116.10   314 seq1503_BIOID50943   -            352    1e-121  405.8  15.7   1   1  8.6e-126  1.2e-121  405.6  10.9     3   314     4   350     2   350 0.93 NQR2, RnfD, RnfE family
ChaC                 PF04752.7    177 seq1504_BIOID50943   -            239   2.6e-53  180.5   0.0   1   1   2.3e-57   3.2e-53  180.2   0.0     1   176    55   223    55   224 0.95 ChaC-like protein
IstB_IS21            PF01695.12   178 seq1505_BIOID50943   -            136   4.9e-07   29.2   0.0   1   1     6e-11   8.2e-07   28.4   0.0   125   156   102   133    97   136 0.92 IstB-like ATP binding protein
CsbD                 PF05532.7     53 seq1506_BIOID50943   -             71   1.7e-21   75.5   8.3   1   1   1.4e-25     2e-21   75.3   5.8     1    53     6    58     6    58 0.97 CsbD-like
SIS_2                PF13580.1    138 seq1508_BIOID50943   -            246   3.3e-31  107.7   0.3   1   1   9.4e-35   6.4e-31  106.7   0.2    15   138    78   200    56   200 0.92 SIS domain
SIS                  PF01380.17   131 seq1508_BIOID50943   -            246   7.1e-08   32.0   0.0   1   1   2.3e-11   1.6e-07   30.9   0.0    51   104   163   216   152   229 0.91 SIS domain
Guanylate_kin        PF00625.16   183 seq1509_BIOID50943   -            207   5.8e-70  234.3   0.0   1   1   4.9e-74   6.7e-70  234.1   0.0     2   183     4   186     3   186 0.98 Guanylate kinase
DUF932               PF06067.6    239 seq1510_BIOID50943   -            272   1.6e-59  201.0   0.0   1   1   1.3e-63   1.8e-59  200.8   0.0     2   239    37   261    36   261 0.99 Domain of unknown function (DUF932)
Ldh_2                PF02615.9    335 seq1511_BIOID50943   -            361  5.4e-138  459.1   0.0   1   1  4.5e-142  6.1e-138  459.0   0.0     1   334     5   340     5   341 0.99 Malate/L-lactate dehydrogenase
DUF2491              PF10679.4    212 seq1513_BIOID50943   -            219   1.5e-70  236.3   0.0   1   1   1.2e-74   1.7e-70  236.2   0.0     2   212     5   217     1   217 0.98 Protein of unknown function (DUF2491)
Dyp_perox            PF04261.7    313 seq1514_BIOID50943   -            423  1.6e-110  368.6   0.0   1   1  1.4e-114  1.8e-110  368.4   0.0     1   312    61   410    61   411 0.98 Dyp-type peroxidase family
Sulfatase            PF00884.18   379 seq1517_BIOID50943   -            464   7.3e-96  321.3   1.6   1   1   1.2e-99   8.2e-96  321.1   1.1     4   377     2   427     1   429 0.96 Sulfatase
Hydrolase_like       PF13242.1     75 seq1518_BIOID50943   -            191   9.7e-14   50.7   0.1   1   1   4.4e-17   1.5e-13   50.1   0.1     1    75   108   179   108   179 0.90 HAD-hyrolase-like
PNK3P                PF08645.6    158 seq1518_BIOID50943   -            191   4.5e-08   32.5   0.0   1   1     3e-11     1e-07   31.4   0.0    21   126    23   137     7   144 0.79 Polynucleotide kinase 3 phosphatase
Hydrolase            PF00702.21   204 seq1518_BIOID50943   -            191   2.4e-07   31.3   0.0   1   1   1.7e-10   5.6e-07   30.1   0.0   122   204    32   148    12   148 0.86 haloacid dehalogenase-like hydrolase
TcdA_TcdB            PF12919.2    514 seq1521_BIOID50943   -            496   1.9e-59  201.3   4.8   1   1   2.8e-63   1.9e-59  201.3   3.4     2   192   268   474   267   481 0.98 TcdA/TcdB catalytic glycosyltransferase domain
TcdB_N               PF12918.2     66 seq1521_BIOID50943   -            496   9.2e-11   41.5   1.4   1   1   1.3e-14   9.2e-11   41.5   0.9     3    66   178   234   176   234 0.94 TcdB toxin N-terminal helical domain
Zip                  PF02535.17   319 seq1527_BIOID50943   -            265   2.2e-32  112.2  21.1   1   1   4.2e-31   5.7e-27   94.4   3.7   150   317    94   254    89   256 0.96 ZIP Zinc transporter
RNA_pol_Rpb6         PF01192.17    57 seq1528_BIOID50943   -             91     1e-17   63.4   0.1   1   1   9.7e-22   1.3e-17   63.1   0.1     1    56     7    62     7    63 0.95 RNA polymerase Rpb6
FMN_bind             PF04205.9     81 seq1529_BIOID50943   -            206   4.2e-18   65.1   0.1   1   1   6.4e-22   8.7e-18   64.1   0.0     1    77    99   187    99   191 0.98 FMN-binding domain
GATase_4             PF13230.1    272 seq1530_BIOID50943   -            255  6.4e-107  356.1   0.0   1   1    1e-110    7e-107  356.0   0.0     1   252     1   252     1   255 0.99 Glutamine amidotransferases class-II
GATase_2             PF00310.16   361 seq1530_BIOID50943   -            255   5.3e-17   61.4   0.2   1   1   4.5e-15   3.1e-11   42.4   0.1   189   359    65   215    60   217 0.87 Glutamine amidotransferases class-II
DUF350               PF03994.9     54 seq1532_BIOID50943   -            113   9.8e-29   98.7   9.1   1   2     1e-18   1.4e-14   53.4   0.1     8    53     1    46     1    47 0.97 Domain of Unknown Function (DUF350)
DUF350               PF03994.9     54 seq1532_BIOID50943   -            113   9.8e-29   98.7   9.1   2   2   5.9e-17     8e-13   47.7   3.4     1    54    59   111    59   111 0.99 Domain of Unknown Function (DUF350)
DUF2713              PF10897.3    246 seq1534_BIOID50943   -            318  2.7e-166  550.7   5.5   1   1  2.6e-170  3.6e-166  550.3   3.8     1   246    73   318    73   318 1.00 Protein of unknown function (DUF2713)
HD_4                 PF13328.1    153 seq1535_BIOID50943   -            702   6.5e-54  181.6   1.2   1   1   2.4e-57   6.5e-54  181.6   0.8     2   152    27   175    26   176 0.97 HD domain
RelA_SpoT            PF04607.12   116 seq1535_BIOID50943   -            702   1.1e-36  125.2   0.5   1   1   1.1e-39   3.1e-36  123.7   0.0     1   115   235   345   235   346 0.98 Region found in RelA / SpoT proteins
TGS                  PF02824.16    60 seq1535_BIOID50943   -            702   6.9e-22   76.9   0.0   1   1   6.1e-25   1.7e-21   75.7   0.0     1    60   388   447   388   447 0.99 TGS domain
ACT_4                PF13291.1     80 seq1535_BIOID50943   -            702   2.2e-18   66.2   2.5   1   1   2.1e-21   5.7e-18   64.9   1.0     2    80   622   699   621   699 0.97 ACT domain
HD                   PF01966.17   122 seq1535_BIOID50943   -            702   1.3e-13   50.8   1.9   1   1   1.7e-16   4.7e-13   49.0   0.3     1   122    45   144    45   144 0.81 HD domain
Antirestrict         PF03230.8     94 seq1536_BIOID50943   -            161   5.1e-39  132.0   0.2   1   1   4.7e-43   6.4e-39  131.7   0.1     1    94    64   161    64   161 0.98 Antirestriction protein
DUF3442              PF11924.3    280 seq1537_BIOID50943   -            476   6.3e-90  301.4   9.2   1   1   5.7e-94   7.8e-90  301.1   6.4     1   280    69   353    69   353 0.98 Protein of unknown function (DUF3442)
DUF1190              PF06693.6    165 seq1540_BIOID50943   -            212   3.8e-36  124.4   3.2   1   1   3.5e-40   4.8e-36  124.1   2.2     1   165    63   212    63   212 0.91 Protein of unknown function (DUF1190)
Rnf-Nqr              PF02508.9    190 seq1544_BIOID50943   -            231   7.9e-59  198.3   9.5   1   1   6.7e-63   9.1e-59  198.1   6.6     1   189     1   200     1   201 0.98 Rnf-Nqr subunit, membrane protein
Cupin_6              PF12852.2    186 seq1545_BIOID50943   -            284   1.8e-26   92.7   0.5   1   1   1.2e-29   5.6e-26   91.1   0.4     1   186     2   162     2   162 0.93 Cupin
HTH_18               PF12833.2     81 seq1545_BIOID50943   -            284   1.5e-20   72.9   0.2   1   1   2.3e-23     1e-19   70.2   0.1     1    81   199   278   199   278 0.97 Helix-turn-helix domain
HTH_AraC             PF00165.18    42 seq1545_BIOID50943   -            284   3.3e-15   55.2   0.0   1   2   1.4e-08   6.2e-05   22.5   0.0     7    41   192   226   188   227 0.94 Bacterial regulatory helix-turn-helix proteins, AraC family
HTH_AraC             PF00165.18    42 seq1545_BIOID50943   -            284   3.3e-15   55.2   0.0   2   2   4.5e-11   2.1e-07   30.4   0.0    13    41   247   276   238   277 0.92 Bacterial regulatory helix-turn-helix proteins, AraC family
RadC                 PF04002.10   123 seq1546_BIOID50943   -            163   5.7e-47  158.3   0.0   1   1   5.1e-51   6.9e-47  158.0   0.0     2   123    42   163    41   163 0.98 RadC-like JAB domain
OEP                  PF02321.13   188 seq1548_BIOID50943   -            460   5.5e-52  175.9  39.4   1   2   7.1e-28   9.7e-24   83.8  12.6     3   188    65   247    63   247 0.97 Outer membrane efflux protein
OEP                  PF02321.13   188 seq1548_BIOID50943   -            460   5.5e-52  175.9  39.4   2   2   2.7e-32   3.7e-28   98.3   9.2     7   188   275   455   270   455 0.94 Outer membrane efflux protein
YjgP_YjgQ            PF03739.9    354 seq1550_BIOID50943   -            366   2.7e-70  236.7   6.1   1   1   2.3e-74   3.2e-70  236.5   4.2     1   351     5   345     5   348 0.97 Predicted permease YjgP/YjgQ family
PhoH                 PF02562.11   205 seq1553_BIOID50943   -            354     9e-76  253.5   0.0   1   1   8.5e-80   1.2e-75  253.1   0.0     2   204   149   353   148   354 0.98 PhoH-like protein
GSP_synth            PF03738.9     97 seq1554_BIOID50943   -            387   1.6e-25   89.0   0.0   1   1   4.1e-29   5.6e-25   87.2   0.0     2    97   172   263   171   263 0.92 Glutathionylspermidine synthase preATP-grasp
GreA_GreB_N          PF03449.10    74 seq1555_BIOID50943   -            170   1.1e-29  102.1   0.7   1   1   2.7e-33   1.9e-29  101.4   0.5     1    74    13    86    13    86 0.97 Transcription elongation factor, N-terminal
GreA_GreB            PF01272.14    77 seq1555_BIOID50943   -            170   1.6e-22   78.9   0.0   1   1   3.8e-26   2.6e-22   78.2   0.0     2    77    93   167    92   167 0.98 Transcription elongation factor, GreA/GreB, C-term
TcdA_TcdB            PF12919.2    514 seq1556_BIOID50943   -            428  6.1e-114  381.2   7.4   1   1  8.9e-118  6.1e-114  381.2   5.1   200   512     1   298     1   300 0.98 TcdA/TcdB catalytic glycosyltransferase domain
Gly_transf_sug       PF04488.10   103 seq1556_BIOID50943   -            428   1.1e-11   44.9   0.1   1   1     6e-15   4.1e-11   43.0   0.1    56    93     1    39     1    52 0.86 Glycosyltransferase sugar-binding region containing DXD motif
DEAD                 PF00270.24   173 seq1557_BIOID50943   -            444   1.3e-45  154.7   0.0   1   1   1.1e-48   5.1e-45  152.8   0.0     1   171    28   197    28   199 0.92 DEAD/DEAH box helicase
Helicase_C           PF00271.26    78 seq1557_BIOID50943   -            444   5.9e-27   93.2   0.0   1   1   2.5e-30   1.1e-26   92.3   0.0     3    78   268   343   266   343 0.98 Helicase conserved C-terminal domain
ResIII               PF04851.10   184 seq1557_BIOID50943   -            444   8.1e-05   22.4   0.2   1   1   3.8e-08   0.00017   21.3   0.0    31   183    47   192    18   193 0.73 Type III restriction enzyme, res subunit
DUF987               PF06174.6     66 seq1561_BIOID50943   -             73   2.6e-43  145.2   0.2   1   1   2.1e-47   2.9e-43  145.0   0.1     1    66     1    66     1    66 0.99 Protein of unknown function (DUF987)
HhH-GPD              PF00730.20   121 seq1564_BIOID50943   -            211   9.8e-19   67.6   0.0   1   1   3.1e-22   1.4e-18   67.1   0.0     1   120    34   168    34   169 0.95 HhH-GPD superfamily base excision DNA repair protein
HHH                  PF00633.18    30 seq1564_BIOID50943   -            211     2e-07   30.1   0.0   1   1   1.1e-10   4.8e-07   28.9   0.0     2    29   100   127    99   128 0.92 Helix-hairpin-helix motif
EndIII_4Fe-2S        PF10576.4     17 seq1564_BIOID50943   -            211   9.7e-05   22.2   3.3   1   1   3.7e-08   0.00017   21.5   2.3     1    17   187   203   187   203 0.99 Iron-sulfur binding domain of endonuclease III
YagB_YeeU_YfjZ       PF06154.6    105 seq1570_BIOID50943   -            124     4e-53  177.9   0.0   1   1   3.5e-57   4.7e-53  177.7   0.0     2   104    16   118    15   119 0.98 YagB/YeeU/YfjZ family
Tex_N                PF09371.5    193 seq1573_BIOID50943   -            773   7.7e-80  266.6   0.2   1   1   3.2e-83   1.5e-79  265.7   0.1     1   192    10   201    10   202 0.99 Tex-like protein N-terminal domain
HHH_3                PF12836.2     65 seq1573_BIOID50943   -            773     5e-27   93.5   0.0   1   1   2.5e-30   1.1e-26   92.3   0.0     1    65   491   555   491   555 0.99 Helix-hairpin-helix motif
S1                   PF00575.18    74 seq1573_BIOID50943   -            773   4.2e-24   84.3   0.6   1   1   1.7e-27   7.8e-24   83.4   0.4     2    74   648   720   647   720 0.98 S1 RNA binding domain
YjgP_YjgQ            PF03739.9    354 seq1575_BIOID50943   -            360   8.9e-69  231.7   5.4   1   1   7.6e-73     1e-68  231.5   3.7     1   354     9   358     9   358 0.98 Predicted permease YjgP/YjgQ family
CCG                  PF02754.11    85 seq1576_BIOID50943   -            239     2e-30  104.5   0.2   1   2   2.2e-17   3.1e-13   49.4   0.0     1    84     3    84     3    85 0.95 Cysteine-rich domain
CCG                  PF02754.11    85 seq1576_BIOID50943   -            239     2e-30  104.5   0.2   2   2   1.3e-18   1.7e-14   53.4   0.0     2    84   133   216   132   217 0.92 Cysteine-rich domain
DUF1219              PF06755.7    117 seq1577_BIOID50943   -            124   2.6e-58  194.5   0.0   1   1   2.2e-62   2.9e-58  194.3   0.0     1   113     1   113     1   123 0.98 Protein of unknown function (DUF1219)
BMFP                 PF04380.8     79 seq1579_BIOID50943   -             99   8.7e-27   92.9   5.7   1   1   7.5e-31     1e-26   92.7   3.9     1    79     1    79     1    79 0.98 Membrane fusogenic activity
CusF_Ec              PF11604.3     70 seq1581_BIOID50943   -            110   3.8e-21   74.5   0.2   1   1   3.7e-25   5.1e-21   74.2   0.2     1    67    42   107    42   110 0.93 Copper binding periplasmic protein CusF
Esterase             PF00756.15   251 seq1583_BIOID50943   -            278   2.1e-72  243.4   0.0   1   1   7.1e-76   2.4e-72  243.2   0.0     1   251    21   271    21   271 0.99 Putative esterase
Abhydrolase_5        PF12695.2    142 seq1583_BIOID50943   -            278   8.9e-08   31.8   0.0   1   1   3.5e-11   1.2e-07   31.4   0.0     6   142    50   257    44   257 0.62 Alpha/beta hydrolase family
Peptidase_S9         PF00326.16   213 seq1583_BIOID50943   -            278   8.1e-07   28.3   0.0   1   1   3.7e-10   1.3e-06   27.7   0.0    54   208   127   274   118   278 0.77 Prolyl oligopeptidase family
SpoU_methylase       PF00588.14   142 seq1584_BIOID50943   -            229   4.7e-37  126.9   0.1   1   1   9.5e-41   6.5e-37  126.4   0.1     2   142    20   159    19   159 0.96 SpoU rRNA Methylase family
SpoU_methylas_C      PF12105.3     57 seq1584_BIOID50943   -            229   1.1e-25   88.8   1.7   1   1   2.2e-29   1.5e-25   88.3   0.4     1    57   163   221   163   221 0.99 SpoU, rRNA methylase, C-terminal
Acyl-CoA_dh_1        PF00441.19   150 seq1585_BIOID50943   -            546   1.5e-32  112.6   1.0   1   1   2.2e-35     1e-31  109.9   0.3     1   148   290   443   290   445 0.97 Acyl-CoA dehydrogenase, C-terminal domain
Acyl-CoA_dh_M        PF02770.14    52 seq1585_BIOID50943   -            546   5.4e-14   51.3   0.0   1   1   2.2e-17     1e-13   50.4   0.0     1    51   186   236   186   238 0.96 Acyl-CoA dehydrogenase, middle domain
Acyl-CoA_dh_2        PF08028.6    134 seq1585_BIOID50943   -            546   2.9e-08   33.9   0.0   1   1   1.3e-11   5.8e-08   32.9   0.0    10   123   314   423   308   432 0.86 Acyl-CoA dehydrogenase, C-terminal domain
NLPC_P60             PF00877.14   105 seq1586_BIOID50943   -            257   5.7e-31  106.3   0.0   1   1   1.4e-34   9.9e-31  105.5   0.0     1   105   139   249   139   249 0.98 NlpC/P60 family
HlyD_2               PF12700.2    328 seq1589_BIOID50943   -            407   3.2e-14   52.6   0.0   1   1   1.5e-17     1e-13   51.0   0.0   136   327   187   378    98   379 0.81 HlyD family secretion protein
HlyD_3               PF13437.1    105 seq1589_BIOID50943   -            407   3.2e-13   49.8   0.2   1   1     2e-14   1.4e-10   41.3   0.0     1   105   209   310   209   310 0.96 HlyD family secretion protein
Sugarporin_N         PF11471.3     60 seq1590_BIOID50943   -            464   1.7e-13   49.9  10.2   1   1     2e-17   2.7e-13   49.2   7.0     1    60     1    58     1    58 0.96 Maltoporin periplasmic N-terminal extension
PTR2                 PF00854.16   373 seq1592_BIOID50943   -            500   8.2e-75  251.7  26.1   1   1   1.5e-78     1e-74  251.4  16.0     2   370    89   428    88   431 0.97 POT family
MFS_1                PF07690.11   354 seq1592_BIOID50943   -            500     2e-20   72.7  53.9   1   1   3.2e-21   2.2e-17   62.7  25.3    10   299    35   370    26   380 0.77 Major Facilitator Superfamily
DUF162               PF02589.10   189 seq1594_BIOID50943   -            475   1.5e-51  174.5   0.1   1   1   1.3e-54     2e-51  174.0   0.1     3   189    72   294    70   294 0.99 Uncharacterised ACR, YkgG family COG1556
Fer4_8               PF13183.1     57 seq1594_BIOID50943   -            475     1e-11   44.5   2.2   1   1   1.6e-14   2.4e-11   43.3   1.5     2    57   309   376   308   376 0.79 4Fe-4S dicluster domain
DUF3390              PF11870.3     93 seq1594_BIOID50943   -            475   4.5e-10   39.1   0.6   1   1   7.1e-13   1.1e-09   37.9   0.4    13    92   387   470   379   471 0.83 Domain of unknown function (DUF3390)
Fer4_9               PF13187.1     55 seq1594_BIOID50943   -            475   9.3e-09   35.3   0.7   1   1   1.8e-11   2.7e-08   33.8   0.5     1    53   311   375   311   376 0.94 4Fe-4S dicluster domain
Fer4_7               PF12838.2     52 seq1594_BIOID50943   -            475   1.7e-07   31.3   4.0   1   1     3e-10   4.6e-07   30.0   2.7     1    51   311   375   311   376 0.77 4Fe-4S dicluster domain
Fer4_17              PF13534.1     61 seq1594_BIOID50943   -            475   2.1e-07   31.0   2.1   1   1   4.4e-10   6.7e-07   29.4   1.5     1    60   311   376   311   377 0.71 4Fe-4S dicluster domain
Fer4_10              PF13237.1     52 seq1594_BIOID50943   -            475   4.2e-07   29.5   5.9   1   1   1.3e-09     2e-06   27.3   4.5     7    52   310   373   305   373 0.69 4Fe-4S dicluster domain
DUF1449              PF07290.6    202 seq1596_BIOID50943   -            204  2.2e-111  369.8   0.4   1   1  1.8e-115  2.5e-111  369.6   0.3     1   201     4   204     4   204 1.00 Protein of unknown function (DUF1449)
DUF957               PF06117.6     65 seq1597_BIOID50943   -             65   5.8e-36  121.7   0.2   1   1   4.6e-40   6.3e-36  121.6   0.2     1    65     1    65     1    65 0.99 Enterobacterial protein of unknown function (DUF957)
DEAD                 PF00270.24   173 seq1599_BIOID50943   -            704   4.6e-24   84.6   0.2   1   1   2.2e-25   5.1e-22   78.0   0.0     4   169   284   445   281   449 0.80 DEAD/DEAH box helicase
Helicase_C           PF00271.26    78 seq1599_BIOID50943   -            704   4.2e-17   61.6   0.0   1   1   2.2e-18   5.1e-15   54.9   0.0     3    77   524   599   522   600 0.95 Helicase conserved C-terminal domain
ResIII               PF04851.10   184 seq1599_BIOID50943   -            704   5.7e-09   35.9   0.0   1   1   5.7e-12   1.3e-08   34.7   0.0    29   182   304   441   278   443 0.74 Type III restriction enzyme, res subunit
tRNA_anti            PF01336.20    76 seq1599_BIOID50943   -            704   2.8e-07   30.1   0.0   1   1   2.5e-10   5.8e-07   29.1   0.0     2    74    74   145    73   147 0.96 OB-fold nucleic acid binding domain
SecA_DEAD            PF07517.9    266 seq1599_BIOID50943   -            704   2.9e-07   29.9   0.0   1   1   2.8e-10   6.4e-07   28.8   0.0    95   162   305   372   241   409 0.87 SecA DEAD-like domain
SNF2_N               PF00176.18   296 seq1599_BIOID50943   -            704   6.9e-05   21.7   0.0   1   1   5.4e-08   0.00012   20.9   0.0    27   172   308   446   285   451 0.78 SNF2 family N-terminal domain
Methyltransf_27      PF13708.1    194 seq1601_BIOID50943   -            280   6.6e-76  254.0   0.1   1   1   6.3e-80   8.5e-76  253.6   0.1     2   194    86   278    85   278 0.99 Methyltransferase domain
LysE                 PF01810.13   191 seq1606_BIOID50943   -            195   1.9e-13   50.0  17.0   1   1   1.6e-17   2.2e-13   49.8  11.8     1   188    14   194    14   195 0.80 LysE type translocator
Band_7               PF01145.20   179 seq1607_BIOID50943   -            369   1.7e-19   70.2   2.0   1   1   1.3e-23   1.7e-19   70.2   1.4     5   151    38   189    34   220 0.85 SPFH domain / Band 7 family
ACR_tran             PF00873.14  1021 seq1609_BIOID50943   -           1045  5.2e-237  788.8   2.6   1   1  9.6e-241  6.5e-237  788.4   1.8     2  1019     6  1035     2  1037 0.98 AcrB/AcrD/AcrF family
GST_C                PF00043.20    95 seq1615_BIOID50943   -            201   3.2e-15   55.7   0.1   1   1   1.9e-18   5.3e-15   55.0   0.1     5    95   104   189   100   189 0.94 Glutathione S-transferase, C-terminal domain
GST_N_2              PF13409.1     70 seq1615_BIOID50943   -            201   9.7e-12   44.6   0.0   1   1   1.4e-14   3.7e-11   42.7   0.0     5    69    11    75     9    76 0.95 Glutathione S-transferase, N-terminal domain
GST_N_3              PF13417.1     75 seq1615_BIOID50943   -            201   3.7e-11   42.9   0.0   1   1   2.8e-14   7.6e-11   41.9   0.0    15    73    16    79    11    81 0.89 Glutathione S-transferase, N-terminal domain
GST_C_2              PF13410.1     69 seq1615_BIOID50943   -            201   7.1e-10   38.5   0.1   1   1   3.8e-13   1.1e-09   37.9   0.0     7    69   125   184    71   184 0.90 Glutathione S-transferase, C-terminal domain
GST_N                PF02798.15    76 seq1615_BIOID50943   -            201   8.4e-09   35.3   0.0   1   1     9e-12   2.5e-08   33.8   0.0     3    76     1    75     1    75 0.94 Glutathione S-transferase, N-terminal domain
DUF162               PF02589.10   189 seq1616_BIOID50943   -            231   1.1e-36  126.0   0.1   1   1   1.2e-40   1.6e-36  125.4   0.0    19   189    65   228    47   228 0.91 Uncharacterised ACR, YkgG family COG1556
MFS_1                PF07690.11   354 seq1617_BIOID50943   -            463   1.3e-16   60.2  60.6   1   1   9.3e-21   1.3e-16   60.2  42.0     2   354    45   422    44   422 0.77 Major Facilitator Superfamily
FeoA                 PF04023.9     74 seq1618_BIOID50943   -             75   3.5e-09   36.3   0.0   1   1     3e-13   4.1e-09   36.1   0.0     7    73     4    71     2    72 0.90 FeoA domain
2-Hacid_dh_C         PF02826.14   178 seq1619_BIOID50943   -            312   2.7e-45  153.5   0.0   1   1   5.2e-49   3.5e-45  153.2   0.0     2   178   105   277   104   277 0.96 D-isomer specific 2-hydroxyacid dehydrogenase, NAD binding domain
NAD_binding_2        PF03446.10   162 seq1619_BIOID50943   -            312   1.4e-06   28.1   0.0   1   1   5.4e-10   3.7e-06   26.8   0.0     3    90   138   223   136   228 0.92 NAD binding domain of 6-phosphogluconate dehydrogenase
FeoB_N               PF02421.13   189 seq1623_BIOID50943   -            773   2.8e-71  238.5   0.1   1   1   2.3e-74   5.3e-71  237.6   0.0     2   187     5   192     4   194 0.94 Ferrous iron transport protein B
Gate                 PF07670.9    109 seq1623_BIOID50943   -            773   6.9e-48  160.9  20.5   1   2   5.2e-18   1.2e-14   54.0   2.5     3   106   352   443   350   450 0.94 Nucleoside recognition
Gate                 PF07670.9    109 seq1623_BIOID50943   -            773   6.9e-48  160.9  20.5   2   2   2.7e-38   6.1e-35  119.2   0.3     1   107   512   689   512   691 0.99 Nucleoside recognition
FeoB_C               PF07664.7     54 seq1623_BIOID50943   -            773   3.2e-21   74.3   2.1   1   1   1.4e-24   3.2e-21   74.3   1.5     1    54   454   507   454   507 0.99 Ferrous iron transport protein B C terminus
MMR_HSR1             PF01926.18   114 seq1623_BIOID50943   -            773   2.1e-17   63.0   0.0   1   1   1.7e-20     4e-17   62.1   0.0     2   113     6   120     5   121 0.68 50S ribosome-binding GTPase
SRPRB                PF09439.5    181 seq1623_BIOID50943   -            773   3.7e-06   26.1   0.0   1   1   2.7e-09   6.1e-06   25.4   0.0     5    71     5    72     1   126 0.67 Signal recognition particle receptor beta subunit
UDG                  PF03167.14   152 seq1625_BIOID50943   -            229   1.5e-30  105.5   0.0   1   1   1.6e-34   2.2e-30  105.0   0.0     6   152    54   211    50   211 0.96 Uracil DNA glycosylase superfamily
Abhydrolase_5        PF12695.2    142 seq1629_BIOID50943   -            249   1.6e-18   66.7   0.0   1   1   1.1e-21   2.1e-18   66.3   0.0     2   130    30   215    29   231 0.80 Alpha/beta hydrolase family
Abhydrolase_6        PF12697.2    228 seq1629_BIOID50943   -            249     3e-16   59.9   2.3   1   1   6.4e-19   1.2e-15   57.8   1.6     1   205    30   215    30   242 0.66 Alpha/beta hydrolase family
Peptidase_S9         PF00326.16   213 seq1629_BIOID50943   -            249   9.8e-10   37.8   0.0   1   1   6.4e-13   1.3e-09   37.5   0.0    43   190    86   234    43   249 0.74 Prolyl oligopeptidase family
DLH                  PF01738.13   218 seq1629_BIOID50943   -            249   3.5e-06   26.3   0.0   1   1   1.1e-08   2.1e-05   23.8   0.0     2   188    13   231    12   234 0.84 Dienelactone hydrolase family
Methyltransf_10      PF05971.7    299 seq1632_BIOID50943   -            335  2.4e-154  512.6   0.0   1   1  4.2e-158  2.9e-154  512.4   0.0     2   299    30   323    29   323 0.99 Protein of unknown function (DUF890)
MTS                  PF05175.9    170 seq1632_BIOID50943   -            335   3.9e-05   23.0   0.0   1   1   1.2e-08   8.3e-05   21.9   0.0    30   115   128   222   114   232 0.77 Methyltransferase small domain
EII-GUT              PF03608.8    168 seq1633_BIOID50943   -            131   1.3e-57  194.1   0.4   1   1   1.2e-61   1.6e-57  193.9   0.3     2   124     5   127     4   130 0.98 PTS system enzyme II sorbitol-specific factor
PHP                  PF02811.14   175 seq1636_BIOID50943   -            245   1.5e-17   63.8   1.3   1   1   1.9e-21   2.6e-17   63.0   0.9     1   169     4   164     4   174 0.91 PHP domain
DUF3672              PF12421.3    136 seq1639_BIOID50943   -            217   4.6e-42  143.2   0.0   1   1   4.3e-46   5.9e-42  142.9   0.0     1   135    35   175    35   176 0.89 Fibronectin type III protein
OmpA                 PF00691.15    97 seq1640_BIOID50943   -            296   4.9e-15   55.5   0.1   1   1   1.4e-18   1.9e-14   53.7   0.0     1    92   155   248   155   252 0.84 OmpA family
EII-GUT              PF03608.8    168 seq1641_BIOID50943   -             44   2.7e-06   27.2   0.1   1   1   2.2e-10   3.1e-06   27.0   0.1   142   168     2    28     1    28 0.94 PTS system enzyme II sorbitol-specific factor
EIIBC-GUT_N          PF03612.9    183 seq1642_BIOID50943   -             68   6.6e-08   32.2   0.2   1   1   5.8e-12   7.9e-08   31.9   0.2     2    31     3    31     2    38 0.93 Sorbitol phosphotransferase enzyme II N-terminus
EIIBC-GUT_C          PF07663.6     93 seq1644_BIOID50943   -            216   2.8e-48  161.8   5.0   1   1   4.1e-52   2.8e-48  161.8   3.5     1    93   123   215   123   215 0.99 Sorbitol phosphotransferase enzyme II C-terminus
EIIBC-GUT_N          PF03612.9    183 seq1644_BIOID50943   -            216   1.8e-13   50.3   0.1   1   1   6.2e-17   4.3e-13   49.1   0.1   104   183     2    68     1    68 0.90 Sorbitol phosphotransferase enzyme II N-terminus
Molybdopterin        PF00384.17   432 seq1645_BIOID50943   -           1247  1.7e-197  656.3   0.0   1   1  3.1e-201  2.1e-197  655.9   0.0     1   432   108   833   108   833 1.00 Molybdopterin oxidoreductase
Molydop_binding      PF01568.16   109 seq1645_BIOID50943   -           1247   3.3e-23   81.4   0.0   1   1   3.6e-26   2.5e-22   78.6   0.0     1   105  1087  1202  1087  1206 0.95 Molydopterin dinucleotide binding domain
Phage_integrase      PF00589.17   173 seq1646_BIOID50943   -            652   1.2e-11   44.4   0.0   1   1   1.7e-15   2.3e-11   43.5   0.0    30   162   450   595   438   607 0.83 Phage integrase family
Nitrate_red_del      PF02613.10   136 seq1647_BIOID50943   -            184   4.5e-19   68.5   0.3   1   1   4.9e-23   6.6e-19   67.9   0.2     3   135    31   150    29   151 0.89 Nitrate reductase delta subunit
Ail_Lom              PF06316.6    199 seq1648_BIOID50943   -            199  2.6e-118  392.5   5.3   1   1  4.2e-122  2.9e-118  392.3   3.7     1   199     1   199     1   199 1.00 Enterobacterial Ail/Lom protein
OMP_b-brl            PF13505.1    176 seq1648_BIOID50943   -            199   1.7e-24   86.6   4.2   1   1     3e-28     2e-24   86.3   2.9     2   176    11   199     8   199 0.86 Outer membrane protein beta-barrel domain
IMS                  PF00817.15   148 seq1650_BIOID50943   -            351   9.6e-48  161.6   0.0   1   1   3.4e-51   1.6e-47  160.9   0.0     1   148     7   154     7   154 0.98 impB/mucB/samB family
IMS_C                PF11799.3    137 seq1650_BIOID50943   -            351   1.6e-09   38.1   0.1   1   1   5.8e-13   2.6e-09   37.4   0.0     3    99   211   309   209   327 0.85 impB/mucB/samB family C-terminal
IMS_HHH              PF11798.3     32 seq1650_BIOID50943   -            351   3.6e-08   32.8   0.0   1   1     2e-11   9.2e-08   31.6   0.0     1    32   166   197   166   197 0.96 IMS family HHH motif
Thioredoxin          PF00085.15   104 seq1652_BIOID50943   -            139   4.4e-30  103.3   0.9   1   1   2.9e-32   6.6e-29   99.5   0.0     2   102    37   136    36   138 0.94 Thioredoxin
Thioredoxin_2        PF13098.1    112 seq1652_BIOID50943   -            139   1.4e-12   47.6   0.0   1   1     4e-15     9e-12   45.0   0.0     7   112    54   135    49   135 0.88 Thioredoxin-like domain
Thioredoxin_7        PF13899.1     82 seq1652_BIOID50943   -            139   5.9e-08   32.5   0.4   1   1     3e-10   6.7e-07   29.1   0.0     7    81    42   114    36   115 0.82 Thioredoxin-like
Redoxin              PF08534.5    146 seq1652_BIOID50943   -            139   2.6e-06   26.9   0.0   1   1     4e-08     9e-05   21.9   0.0    28    73    52    95    34   103 0.87 Redoxin
HyaE                 PF07449.6    107 seq1652_BIOID50943   -            139   8.6e-05   22.2   0.0   1   1   6.1e-08   0.00014   21.6   0.0    52   100    76   124    67   129 0.87 Hydrogenase-1 expression protein HyaE
PTSIIA_gutA          PF03829.8    117 seq1653_BIOID50943   -            123   7.6e-45  151.2   0.0   1   1   6.7e-49   9.1e-45  150.9   0.0     1   116     1   116     1   118 0.98 PTS system glucitol/sorbitol-specific IIA component
DUF1097              PF06496.6    144 seq1654_BIOID50943   -            173   1.9e-46  157.3  24.7   1   1   1.8e-50   2.5e-46  156.9  17.1     1   143    18   156    18   157 0.99 Protein of unknown function (DUF1097)
AA_permease          PF00324.16   479 seq1655_BIOID50943   -            470  1.8e-115  385.8  42.6   1   1    3e-119  2.1e-115  385.7  29.5     1   464    39   462    39   470 0.93 Amino acid permease
AA_permease_2        PF13520.1    426 seq1655_BIOID50943   -            470   1.5e-43  148.7  47.3   1   1   2.9e-47     2e-43  148.4  32.8     9   410    43   444    39   464 0.82 Amino acid permease
phage_tail_N         PF08400.5    134 seq1656_BIOID50943   -            437   7.9e-61  203.5   0.1   1   1   2.3e-64   7.9e-61  203.5   0.1     1   134     1   134     1   134 0.99 Prophage tail fibre N-terminal
Phage_fiber_C        PF06820.7     64 seq1656_BIOID50943   -            437   6.3e-35  119.0   0.3   1   1   2.8e-38   9.5e-35  118.4   0.2     1    64   363   426   363   426 0.99 Putative prophage tail fibre C-terminus
Collagen             PF01391.13    60 seq1656_BIOID50943   -            437   1.8e-18   65.6  70.4   1   2   3.3e-13   1.1e-09   37.5  23.8     1    59   251   309   249   310 0.80 Collagen triple helix repeat (20 copies)
Collagen             PF01391.13    60 seq1656_BIOID50943   -            437   1.8e-18   65.6  70.4   2   2   1.5e-10   5.2e-07   28.9  29.4     1    54   296   349   290   363 0.39 Collagen triple helix repeat (20 copies)
CarboxypepD_reg      PF13620.1     82 seq1656_BIOID50943   -            437   1.1e-07   31.6   0.2   1   1   7.6e-11   2.6e-07   30.4   0.2     1    74     4    82     4    89 0.82 Carboxypeptidase regulatory-like domain
FeoC                 PF09012.5     69 seq1657_BIOID50943   -             78   1.9e-15   56.1   0.4   1   1   3.3e-19   2.3e-15   55.9   0.3     1    65     3    69     3    75 0.92 FeoC like transcriptional regulator
TrmB                 PF01978.14    68 seq1657_BIOID50943   -             78   2.2e-06   27.1   0.0   1   1   4.3e-10   2.9e-06   26.7   0.0    17    59    10    53     7    56 0.92 Sugar-specific transcriptional regulator TrmB
adh_short            PF00106.20   167 seq1659_BIOID50943   -            259   6.2e-25   87.9   1.9   1   1   1.1e-28   7.5e-25   87.6   1.3     2   166     4   172     3   173 0.92 short chain dehydrogenase
adh_short_C2         PF13561.1    243 seq1659_BIOID50943   -            259   6.4e-15   55.5   0.0   1   1   1.4e-18   9.3e-15   54.9   0.0     7   241    13   255     9   256 0.86 Enoyl-(Acyl carrier protein) reductase
DTW                  PF03942.10   204 seq1660_BIOID50943   -            240   7.5e-60  201.5   0.0   1   1   6.5e-64   8.8e-60  201.2   0.0     1   202    35   224    35   226 0.97 DTW domain
Collar               PF07484.7     57 seq1661_BIOID50943   -            177   6.7e-15   54.5   0.1   1   1     1e-18   1.4e-14   53.5   0.1     1    57    25    72    25    72 0.98 Phage Tail Collar Domain
Xan_ur_permease      PF00860.15   389 seq1662_BIOID50943   -            463  4.4e-113  377.5  39.0   1   1  4.4e-117    6e-113  377.1  27.0     2   388    34   427    33   428 0.97 Permease family
Transposase_31       PF04754.7    205 seq1663_BIOID50943   -            292   1.3e-83  279.3   0.1   1   1   1.2e-87   1.7e-83  278.8   0.0     1   204     8   209     8   210 0.99 Putative transposase, YhgA-like
PhdYeFM_antitox      PF02604.14    75 seq1664_BIOID50943   -             97   1.5e-09   37.1   0.1   1   1     2e-13   2.8e-09   36.3   0.1     2    73     8    74     7    79 0.90 Antitoxin Phd_YefM, type II toxin-antitoxin system
Caudo_TAP            PF02413.12   130 seq1666_BIOID50943   -            200   2.9e-30  104.9   1.3   1   1   2.9e-34     4e-30  104.5   0.9     1   130    78   199    78   199 0.97 Caudovirales tail fibre assembly protein
YafO_toxin           PF13957.1    109 seq1667_BIOID50943   -            132   1.6e-33  114.6   0.0   1   1   1.3e-37   1.8e-33  114.4   0.0     1   109    25   132    25   132 0.98 Toxin YafO, type II toxin-antitoxin system
EIIC-GAT             PF03611.9    415 seq1668_BIOID50943   -            484  5.1e-128  427.2  45.2   1   1  3.7e-132  5.1e-128  427.2  31.4     1   395    31   426    31   445 0.97 PTS system sugar-specific permease component
ATP-grasp_5          PF13549.1    222 seq1669_BIOID50943   -            886   6.7e-75  251.0   0.2   1   1   7.1e-78   1.6e-74  249.7   0.0     1   221   472   693   472   694 0.96 ATP-grasp domain
Succ_CoA_lig         PF13607.1    138 seq1669_BIOID50943   -            886   1.3e-46  157.5   0.1   1   1   1.1e-49   2.4e-46  156.6   0.1     1   138   147   280   147   280 0.97 Succinyl-CoA ligase like flavodoxin domain
CoA_binding_2        PF13380.1    115 seq1669_BIOID50943   -            886   4.4e-23   81.5   0.0   1   1   1.1e-25   2.6e-22   79.0   0.0     1   113    13   130    13   132 0.95 CoA binding domain
Acetyltransf_1       PF00583.19    83 seq1669_BIOID50943   -            886   7.8e-11   41.7   0.0   1   1   1.6e-13   3.7e-10   39.5   0.0    10    82   781   863   775   864 0.81 Acetyltransferase (GNAT) family
Acetyltransf_3       PF13302.1    142 seq1669_BIOID50943   -            886   1.9e-09   37.8   0.0   1   1   1.7e-12   3.9e-09   36.8   0.0     1   142   725   864   725   864 0.80 Acetyltransferase (GNAT) domain
Acetyltransf_4       PF13420.1    155 seq1669_BIOID50943   -            886   1.1e-06   28.5   0.0   1   1   4.8e-08   0.00011   22.0   0.0     4   135   731   864   728   871 0.80 Acetyltransferase (GNAT) domain
Cons_hypoth698       PF03601.9    305 seq1670_BIOID50943   -            349  3.8e-117  390.1  25.3   1   1  3.3e-121  4.4e-117  389.9  17.5     1   305    18   326    18   326 0.98 Conserved hypothetical protein 698
2-Hacid_dh_C         PF02826.14   178 seq1672_BIOID50943   -            329   5.3e-53  178.6   0.0   1   1   1.8e-56   8.2e-53  178.0   0.0     1   178   110   297   110   297 0.94 D-isomer specific 2-hydroxyacid dehydrogenase, NAD binding domain
2-Hacid_dh           PF00389.25   133 seq1672_BIOID50943   -            329   2.3e-35  120.8   0.0   1   1   5.9e-39   2.7e-35  120.6   0.0     3   132     5   328     3   329 0.98 D-isomer specific 2-hydroxyacid dehydrogenase, catalytic domain
NAD_binding_2        PF03446.10   162 seq1672_BIOID50943   -            329   7.5e-06   25.8   0.0   1   1   5.1e-09   2.3e-05   24.2   0.0     3   119   146   259   144   263 0.91 NAD binding domain of 6-phosphogluconate dehydrogenase
GutM                 PF06923.6    109 seq1674_BIOID50943   -            119   1.4e-36  124.3   0.0   1   1   1.2e-40   1.6e-36  124.1   0.0     2   109     3   110     2   110 0.98 Glucitol operon activator protein (GutM)
HTH_Tnp_1            PF01527.15    76 seq1677_BIOID50943   -            108   4.7e-11   42.3   1.1   1   1   1.4e-14   1.9e-10   40.4   0.7     1    74     1    87     1    88 0.87 Transposase
Phage_fiber_C        PF06820.7     64 seq1678_BIOID50943   -             89   2.2e-34  117.2   0.8   1   1   2.1e-38   2.9e-34  116.8   0.5     1    64    28    89    28    89 0.99 Putative prophage tail fibre C-terminus
HTH_18               PF12833.2     81 seq1680_BIOID50943   -            278   1.4e-25   89.1   2.0   1   1   5.2e-29   1.8e-25   88.7   0.7     1    80   193   271   193   272 0.97 Helix-turn-helix domain
AraC_binding         PF02311.14   136 seq1680_BIOID50943   -            278   7.2e-24   83.8   2.1   1   1   2.1e-27   7.2e-24   83.8   1.5     4   136    16   154    14   154 0.96 AraC-like ligand binding domain
HTH_AraC             PF00165.18    42 seq1680_BIOID50943   -            278   2.5e-21   74.7   0.1   1   2   1.9e-11   6.5e-08   32.0   0.0     1    42   180   221   180   221 0.97 Bacterial regulatory helix-turn-helix proteins, AraC family
HTH_AraC             PF00165.18    42 seq1680_BIOID50943   -            278   2.5e-21   74.7   0.1   2   2   3.8e-14   1.3e-10   40.6   0.0     1    42   232   271   232   271 0.93 Bacterial regulatory helix-turn-helix proteins, AraC family
Acetyltransf_10      PF13673.1    117 seq1682_BIOID50943   -            125   1.8e-16   60.2   0.0   1   1   4.7e-20   2.2e-16   59.9   0.0    17   117     5    99     1    99 0.91 Acetyltransferase (GNAT) domain
Acetyltransf_7       PF13508.1     79 seq1682_BIOID50943   -            125     2e-07   30.9   0.0   1   1   9.1e-11   4.1e-07   29.9   0.0     3    78    31   100    29   101 0.87 Acetyltransferase (GNAT) domain
Acetyltransf_1       PF00583.19    83 seq1682_BIOID50943   -            125   2.5e-06   27.3   0.0   1   1   1.6e-09   7.4e-06   25.8   0.0    22    83    43   100     8   100 0.68 Acetyltransferase (GNAT) family
DeoRC                PF00455.17   162 seq1684_BIOID50943   -            257   1.9e-52  177.0   0.7   1   1   6.5e-56   2.9e-52  176.4   0.3     3   161    74   232    72   233 0.97 DeoR C terminal sensor domain
HTH_DeoR             PF08220.7     57 seq1684_BIOID50943   -            257   9.1e-22   76.2   0.1   1   1   3.8e-25   1.7e-21   75.3   0.1     1    56     6    61     6    62 0.98 DeoR-like helix-turn-helix domain
HTH_11               PF08279.7     55 seq1684_BIOID50943   -            257   5.4e-09   35.4   0.1   1   1   3.9e-12   1.8e-08   33.8   0.0     1    46     6    50     6    56 0.92 HTH domain
DUF1076              PF06416.7    113 seq1685_BIOID50943   -            238   2.4e-45  152.7   0.3   1   1     3e-49     4e-45  152.0   0.2     1   113   128   236   126   236 0.96 Protein of unknown function (DUF1076)
rve                  PF00665.21   120 seq1687_BIOID50943   -            279   4.5e-26   91.1   0.1   1   1   3.3e-29   1.1e-25   89.9   0.0     2   119   109   223   108   224 0.97 Integrase core domain
HTH_21               PF13276.1     60 seq1687_BIOID50943   -            279   1.6e-16   59.9   2.9   1   1     1e-19   3.5e-16   58.8   2.0     3    60    31    87    28    87 0.93 HTH-like domain
rve_3                PF13683.1     67 seq1687_BIOID50943   -            279   2.4e-11   42.8   0.0   1   1   1.6e-14   5.5e-11   41.7   0.0     6    67   200   261   195   261 0.92 Integrase core domain
rve_2                PF13333.1     52 seq1687_BIOID50943   -            279   2.4e-06   27.4   0.0   1   1   1.5e-09     5e-06   26.3   0.0     1    44   214   260   214   267 0.88 Integrase core domain
AsmA                 PF05170.9    604 seq1694_BIOID50943   -            577  9.9e-168  559.3   7.2   1   1  2.6e-171  1.2e-167  559.0   5.0     1   567     9   560     9   576 0.97 AsmA family
AraC_binding         PF02311.14   136 seq1695_BIOID50943   -            312   6.1e-23   80.8   1.4   1   1   2.7e-26   9.2e-23   80.3   0.2     7   120    52   170    48   186 0.89 AraC-like ligand binding domain
HTH_18               PF12833.2     81 seq1695_BIOID50943   -            312   9.4e-22   76.8   0.1   1   1   5.5e-25   1.9e-21   75.8   0.1     2    79   229   305   228   307 0.97 Helix-turn-helix domain
HTH_AraC             PF00165.18    42 seq1695_BIOID50943   -            312   1.5e-20   72.2   0.2   1   2   3.2e-10   1.1e-06   28.1   0.0     2    42   216   256   215   256 0.93 Bacterial regulatory helix-turn-helix proteins, AraC family
HTH_AraC             PF00165.18    42 seq1695_BIOID50943   -            312   1.5e-20   72.2   0.2   2   2   1.6e-14   5.3e-11   41.8   0.0     2    42   268   306   267   306 0.94 Bacterial regulatory helix-turn-helix proteins, AraC family
Cupin_2              PF07883.6     71 seq1695_BIOID50943   -            312   1.4e-06   27.5   0.0   1   1   8.3e-10   2.8e-06   26.6   0.0     7    60    57   109    53   116 0.92 Cupin domain
UPF0027              PF01139.12   420 seq1696_BIOID50943   -             88   3.7e-12   45.8   0.0   1   1     3e-16   4.1e-12   45.7   0.0     6    60    18    72    13    74 0.91 Uncharacterized protein family UPF0027
META                 PF03724.11   101 seq1697_BIOID50943   -            140   9.4e-18   63.8   0.2   1   1   8.5e-22   1.2e-17   63.5   0.1     2   100    30   125    29   126 0.93 META domain
AP_endonuc_2         PF01261.19   211 seq1699_BIOID50943   -            285     8e-39  133.0   0.3   1   1     8e-43   1.1e-38  132.5   0.2     3   211    20   239    19   239 0.93 Xylose isomerase-like TIM barrel
Pribosyltran         PF00156.22   125 seq1700_BIOID50943   -            227   1.1e-09   37.9   0.0   1   1   1.3e-13   1.8e-09   37.2   0.0    49   124   145   223   134   224 0.80 Phosphoribosyl transferase domain
SIS                  PF01380.17   131 seq1701_BIOID50943   -            321   3.9e-27   94.3   0.0   1   1   9.9e-31   6.8e-27   93.5   0.0     2   130    39   169    38   170 0.98 SIS domain
CBS                  PF00571.23    57 seq1701_BIOID50943   -            321   7.1e-15   54.3   0.0   1   2   1.9e-08   0.00013   21.4   0.0     1    56   199   256   199   257 0.92 CBS domain
CBS                  PF00571.23    57 seq1701_BIOID50943   -            321   7.1e-15   54.3   0.0   2   2   4.7e-10   3.2e-06   26.5   0.0     8    51   272   315   265   318 0.82 CBS domain
RF-1                 PF00472.15   114 seq1702_BIOID50943   -            185   8.7e-23   80.1   1.4   1   1   8.8e-27   1.2e-22   79.7   0.9     9   103    84   177    78   181 0.84 RF-1 domain
PTS_IIB              PF02302.12    90 seq1706_BIOID50943   -            101   3.8e-14   52.7   0.1   1   1     3e-18   4.2e-14   52.6   0.1     1    79     4    79     4    90 0.89 PTS system, Lactose/Cellobiose specific IIB subunit
DUF1076              PF06416.7    113 seq1708_BIOID50943   -            126   2.9e-47  158.9   0.8   1   1   2.4e-51   3.3e-47  158.7   0.6     2   113    15   126    14   126 0.98 Protein of unknown function (DUF1076)
Rick_17kDa_Anti      PF05433.10    42 seq1711_BIOID50943   -            155   1.4e-07   30.9  26.2   1   1   1.8e-11   2.5e-07   30.1  18.2     1    42    62   103    62   103 0.96 Glycine zipper 2TM domain
Fe-S_biosyn          PF01521.15    91 seq1718_BIOID50943   -            191   2.1e-23   81.7   0.0   1   1   1.6e-26   1.1e-22   79.4   0.0     1    91     2    94     2    94 0.98 Iron-sulphur cluster biosynthesis
NifU                 PF01106.12    68 seq1718_BIOID50943   -            191     2e-10   40.1   0.0   1   1   4.4e-14     3e-10   39.5   0.0     2    65   112   177   111   180 0.90 NifU-like domain
Fer4_11              PF13247.1     99 seq1720_BIOID50943   -            512   1.5e-40  136.9   6.0   1   1   4.5e-44   1.5e-40  136.9   4.2     2    98   176   272   175   273 0.98 4Fe-4S dicluster domain
Fer4_7               PF12838.2     52 seq1720_BIOID50943   -            512   4.4e-09   36.4  16.7   1   1   5.7e-10   1.9e-06   28.0   4.0     2    50   184   229   183   231 0.90 4Fe-4S dicluster domain
Fer4_10              PF13237.1     52 seq1720_BIOID50943   -            512   7.4e-09   35.1  18.0   1   1   1.9e-09   6.5e-06   25.7   3.7     4    52   179   228   176   228 0.93 4Fe-4S dicluster domain
PfkB                 PF00294.19   301 seq1722_BIOID50943   -            362   7.8e-60  202.4   0.0   1   1   2.2e-63   9.8e-60  202.0   0.0     2   293    58   344    57   352 0.94 pfkB family carbohydrate kinase
HTH_24               PF13412.1     48 seq1722_BIOID50943   -            362   4.5e-09   35.4   1.6   1   1   1.9e-12   8.8e-09   34.5   1.1     1    48     1    48     1    48 0.97 Winged helix-turn-helix DNA-binding
OMPdecase            PF00215.19   226 seq1725_BIOID50943   -            267   1.3e-30  106.3   0.6   1   1   1.1e-34   1.5e-30  106.1   0.4     2   225    56   257    55   258 0.94 Orotidine 5'-phosphate decarboxylase / HUMPS family
POR_N                PF01855.14   230 seq1726_BIOID50943   -           1174   3.2e-81  272.1   1.2   1   1   4.8e-84     5e-81  271.4   0.9     2   230    13   244    12   244 0.98 Pyruvate flavodoxin/ferredoxin oxidoreductase, thiamine diP-bdg
POR                  PF01558.13   173 seq1726_BIOID50943   -           1174   4.5e-30  104.7   0.0   1   1   8.2e-33   8.6e-30  103.7   0.0     1   173   426   610   426   610 0.90 Pyruvate ferredoxin/flavodoxin oxidoreductase
EKR                  PF10371.4     60 seq1726_BIOID50943   -           1174   3.5e-23   80.8   0.0   1   1   7.3e-26   7.7e-23   79.7   0.0     6    59   625   678   620   679 0.93 Domain of unknown function
Fer4_7               PF12838.2     52 seq1726_BIOID50943   -           1174   1.9e-10   40.8   8.8   1   1   1.8e-13   1.9e-10   40.8   6.1     2    50   689   757   688   758 0.72 4Fe-4S dicluster domain
TPP_enzyme_C         PF02775.16   153 seq1726_BIOID50943   -           1174   2.8e-09   36.5   0.1   1   1   8.3e-12   8.8e-09   35.0   0.0    46   152   954  1066   939  1067 0.89 Thiamine pyrophosphate enzyme, C-terminal TPP binding domain
Fer4                 PF00037.22    24 seq1726_BIOID50943   -           1174   4.7e-09   35.3  20.6   1   2   1.7e-08   1.8e-05   24.0   0.9     2    24   683   705   682   705 0.93 4Fe-4S binding domain
Fer4                 PF00037.22    24 seq1726_BIOID50943   -           1174   4.7e-09   35.3  20.6   2   2   5.8e-08   6.1e-05   22.3   2.7     3    20   740   757   738   758 0.89 4Fe-4S binding domain
Fer4_16              PF13484.1     67 seq1726_BIOID50943   -           1174   2.8e-08   34.2   7.1   1   1   8.8e-11   9.3e-08   32.5   4.9     2    66   689   757   688   758 0.59 4Fe-4S double cluster binding domain
Fer4_6               PF12837.2     24 seq1726_BIOID50943   -           1174   5.9e-08   32.1  18.8   1   1   1.1e-08   1.2e-05   24.8   1.7     1    24   681   704   681   704 0.94 4Fe-4S binding domain
Fer4_10              PF13237.1     52 seq1726_BIOID50943   -           1174   1.7e-07   30.8  23.1   1   1   9.6e-10     1e-06   28.3   7.7     3    52   683   756   681   756 0.82 4Fe-4S dicluster domain
Fer4_17              PF13534.1     61 seq1726_BIOID50943   -           1174   2.3e-06   27.7   5.6   1   1   2.2e-09   2.3e-06   27.7   3.9     2    58   689   757   673   760 0.73 4Fe-4S dicluster domain
DUF1076              PF06416.7    113 seq1728_BIOID50943   -            122   9.5e-44  147.6   0.6   1   1     8e-48   1.1e-43  147.3   0.4    14   113    22   121    11   121 0.95 Protein of unknown function (DUF1076)
EAL                  PF00563.15   236 seq1730_BIOID50943   -            536   7.6e-61  205.4   0.1   1   1   1.5e-64   1.1e-60  205.0   0.0     2   236   291   523   290   523 0.95 EAL domain
CSS-motif            PF12792.2    208 seq1730_BIOID50943   -            536   4.7e-46  156.6   0.1   1   1   1.4e-49   9.4e-46  155.6   0.0     2   205    61   283    60   284 0.98 CSS motif domain associated with EAL
Curlin_rpt           PF07012.7     34 seq1732_BIOID50943   -            160   8.3e-22   76.5  32.2   1   3   1.1e-15   1.5e-11   43.7   0.8     1    34    62    95    62    95 0.99 Curlin associated repeat
Curlin_rpt           PF07012.7     34 seq1732_BIOID50943   -            160   8.3e-22   76.5  32.2   2   3   2.3e-09   3.2e-05   23.4   2.1     9    32    92   115    91   116 0.95 Curlin associated repeat
Curlin_rpt           PF07012.7     34 seq1732_BIOID50943   -            160   8.3e-22   76.5  32.2   3   3   7.8e-12   1.1e-07   31.3   4.2     1    34   106   139   106   139 0.98 Curlin associated repeat
PLDc_2               PF13091.1    126 seq1736_BIOID50943   -            451   1.4e-22   79.6   0.0   1   1   3.2e-19   2.2e-15   56.4   0.0     4   123   259   406   256   409 0.84 PLD-like domain
PLDc                 PF00614.17    28 seq1736_BIOID50943   -            451   1.3e-13   50.0   2.2   1   1   2.4e-11   1.6e-07   30.7   0.1     2    28   353   379   352   379 0.94 Phospholipase D Active site motif
DUF1656              PF07869.7     58 seq1738_BIOID50943   -             78   3.3e-18   65.1   9.6   1   1   2.4e-22   3.3e-18   65.1   6.7     3    57    16    70    14    72 0.95 Protein of unknown function (DUF1656)
GntP_permease        PF02447.11   441 seq1739_BIOID50943   -            438  2.1e-188  626.2  45.8   1   1  5.2e-192  2.4e-188  626.0  31.7     1   441     1   437     1   437 0.99 GntP family permease
CitMHS               PF03600.11   349 seq1739_BIOID50943   -            438   5.3e-09   35.0  40.0   1   1   1.6e-12   7.2e-09   34.5  27.5     5   348     8   386     3   387 0.78 Citrate transporter
Na_H_antiporter      PF03553.9    303 seq1739_BIOID50943   -            438   3.8e-06   26.0  19.5   1   1   8.3e-10   3.8e-06   26.0  13.5    67   257   215   393   160   394 0.69 Na+/H+ antiporter family
AP_endonuc_2         PF01261.19   211 seq1740_BIOID50943   -            284   2.2e-28   98.9   0.0   1   1   2.9e-32   3.9e-28   98.0   0.0     1   210    25   229    25   230 0.96 Xylose isomerase-like TIM barrel
Adenine_glyco        PF03352.8    179 seq1741_BIOID50943   -            242   4.1e-84  280.4   0.0   1   1   3.6e-88   4.9e-84  280.1   0.0     1   177    61   237    61   239 0.99 Methyladenine glycosylase
HlyD                 PF00529.15   306 seq1742_BIOID50943   -            285   6.2e-46  156.9   6.6   1   2   1.4e-22   3.8e-19   68.9   1.7     1    78    43   120    43   128 0.92 HlyD family secretion protein
HlyD                 PF00529.15   306 seq1742_BIOID50943   -            285   6.2e-46  156.9   6.6   2   2   2.7e-29   7.3e-26   91.0   0.2   139   302   127   278   116   282 0.91 HlyD family secretion protein
HlyD_2               PF12700.2    328 seq1742_BIOID50943   -            285   1.2e-21   77.1   0.3   1   1   5.9e-25   1.6e-21   76.7   0.2    15   239    38   229    31   242 0.87 HlyD family secretion protein
HlyD_3               PF13437.1    105 seq1742_BIOID50943   -            285     9e-19   67.6   0.1   1   1   2.1e-15   5.7e-12   45.7   0.0     1    82   153   232   153   248 0.90 HlyD family secretion protein
Biotin_lipoyl_2      PF13533.1     50 seq1742_BIOID50943   -            285   2.8e-18   65.2   1.6   1   1   1.9e-18   5.1e-15   54.7   0.7     1    50    43    92    43   103 0.89 Biotin-lipoyl like
Curlin_rpt           PF07012.7     34 seq1743_BIOID50943   -            152     6e-28   96.1  27.3   1   3   8.9e-16   1.2e-11   43.9   0.5     1    34    41    75    41    75 0.99 Curlin associated repeat
Curlin_rpt           PF07012.7     34 seq1743_BIOID50943   -            152     6e-28   96.1  27.3   2   3   5.7e-16   7.8e-12   44.5   0.2     2    34    87   120    86   120 0.98 Curlin associated repeat
Curlin_rpt           PF07012.7     34 seq1743_BIOID50943   -            152     6e-28   96.1  27.3   3   3   6.2e-10   8.5e-06   25.2   3.5     8    34   116   142   115   142 0.95 Curlin associated repeat
Sod_Fe_C             PF02777.13   106 seq1746_BIOID50943   -            208   2.7e-40  136.3   0.5   1   1   5.9e-44     4e-40  135.8   0.1     4   106    98   204    95   204 0.91 Iron/manganese superoxide dismutases, C-terminal domain
Sod_Fe_N             PF00081.17    82 seq1746_BIOID50943   -            208   9.6e-34  115.4   2.3   1   1   2.3e-37   1.5e-33  114.7   1.6     1    81     4    91     4    92 0.97 Iron/manganese superoxide dismutases, alpha-hairpin domain
Tafi-CsgC            PF10610.4    106 seq1747_BIOID50943   -            142   2.1e-66  220.2   4.2   1   1     2e-70   2.7e-66  219.9   2.9     1   106    37   142    37   142 0.99 Thin aggregative fimbriae synthesis protein
Nitrate_red_del      PF02613.10   136 seq1748_BIOID50943   -            236   1.7e-28   99.0   6.5   1   1   2.2e-32     3e-28   98.2   4.5     7   133     9   161     3   165 0.84 Nitrate reductase delta subunit
Pribosyltran         PF00156.22   125 seq1751_BIOID50943   -            152   2.2e-11   43.4   0.0   1   1   2.3e-15   3.2e-11   42.9   0.0     2   112     4   105     3   112 0.87 Phosphoribosyl transferase domain
Acetyltransf_10      PF13673.1    117 seq1752_BIOID50943   -            146   3.4e-14   52.8   0.0   1   1   1.3e-17   4.5e-14   52.4   0.0     7   117    12   120     8   120 0.84 Acetyltransferase (GNAT) domain
Acetyltransf_7       PF13508.1     79 seq1752_BIOID50943   -            146   7.4e-14   51.5   0.1   1   1   2.9e-17   9.9e-14   51.1   0.1     3    78    48   121    46   122 0.92 Acetyltransferase (GNAT) domain
Acetyltransf_1       PF00583.19    83 seq1752_BIOID50943   -            146   1.5e-12   47.2   0.1   1   1   7.1e-16   2.4e-12   46.5   0.1     1    83    53   121    53   121 0.97 Acetyltransferase (GNAT) family
FR47                 PF08445.5     86 seq1752_BIOID50943   -            146   4.8e-05   22.9   0.0   1   1   2.3e-08   7.7e-05   22.2   0.0    20    80    67   123    51   128 0.84 FR47-like protein
Aldolase_II          PF00596.16   183 seq1754_BIOID50943   -            228   7.3e-47  159.2   0.2   1   1   6.9e-51   9.4e-47  158.9   0.1     1   182     6   193     6   194 0.88 Class II Aldolase and Adducin N-terminal domain
SH3_3                PF08239.6     52 seq1757_BIOID50943   -            206   9.6e-06   25.0   0.1   1   1   1.4e-09   1.9e-05   24.0   0.0     5    46    36    80    30    86 0.91 Bacterial SH3 domain
FUSC                 PF04632.7    650 seq1758_BIOID50943   -            670    1e-162  542.8  47.4   1   1  1.7e-166  1.2e-162  542.6  32.9     1   649    20   662    20   663 0.97 Fusaric acid resistance protein family
FUSC_2               PF13515.1    128 seq1758_BIOID50943   -            670   2.7e-16   59.5  13.2   1   1     4e-20   2.7e-16   59.5   9.2     1   125    33   163    31   166 0.86 Fusaric acid resistance protein-like
Lactamase_B          PF00753.22   194 seq1759_BIOID50943   -            479   5.4e-28   97.8   0.2   1   1   1.6e-31   7.4e-28   97.4   0.1     2   158    31   179    30   246 0.90 Metallo-beta-lactamase superfamily
Rubredoxin           PF00301.15    47 seq1759_BIOID50943   -            479   1.2e-19   69.8   2.7   1   1   4.7e-23   2.2e-19   68.9   1.9     1    47   425   471   425   471 0.98 Rubredoxin
Flavodoxin_1         PF00258.20   143 seq1759_BIOID50943   -            479     1e-11   44.9   0.0   1   1   3.8e-15   1.7e-11   44.1   0.0     1   142   256   388   256   389 0.78 Flavodoxin
Resolvase            PF00239.16   141 seq1760_BIOID50943   -            212   5.3e-39  133.1   0.3   1   1   5.1e-43     7e-39  132.7   0.2     1   141    26   165    26   165 0.95 Resolvase, N terminal domain
DUF1100              PF06500.6    411 seq1764_BIOID50943   -            414  1.8e-221  734.8   0.0   1   1  5.9e-225    2e-221  734.6   0.0     1   411     1   414     1   414 0.99 Alpha/beta hydrolase of unknown function (DUF1100)
Abhydrolase_5        PF12695.2    142 seq1764_BIOID50943   -            414   2.5e-08   33.6   0.0   1   1   1.3e-11   4.6e-08   32.8   0.0     1   121   196   375   196   392 0.76 Alpha/beta hydrolase family
Abhydrolase_6        PF12697.2    228 seq1764_BIOID50943   -            414   4.9e-06   26.5   0.3   1   1   3.1e-09   1.1e-05   25.3   0.0    12   107   208   326   197   390 0.70 Alpha/beta hydrolase family
DUF2279              PF10043.4     85 seq1765_BIOID50943   -             90   1.2e-32  111.8   4.4   1   1   9.9e-37   1.4e-32  111.7   3.1     2    84     3    87     2    88 0.96 Predicted periplasmic lipoprotein (DUF2279)
Nitrate_red_gam      PF02665.9    223 seq1766_BIOID50943   -            225   3.7e-88  294.5  11.3   1   1   3.1e-92   4.2e-88  294.3   7.8     2   222     4   224     3   225 0.99 Nitrate reductase gamma subunit
KdgT                 PF03812.8    314 seq1767_BIOID50943   -             64   4.3e-32  111.4   1.5   1   1   3.4e-36   4.6e-32  111.3   1.1     1    59     4    62     4    64 0.98 2-keto-3-deoxygluconate permease
KdgT                 PF03812.8    314 seq1770_BIOID50943   -            270  3.2e-141  469.9  25.9   1   1  2.6e-145  3.6e-141  469.7  18.0    58   314     1   257     1   257 1.00 2-keto-3-deoxygluconate permease
Macro                PF01661.16   118 seq1771_BIOID50943   -            177     3e-41  139.8   0.0   1   1   2.8e-45   3.8e-41  139.5   0.0     1   118    21   137    21   137 0.99 Macro domain
PolyA_pol            PF01743.15   126 seq1773_BIOID50943   -            412   2.5e-28   98.6   0.0   1   1   1.3e-31   6.1e-28   97.4   0.0     1   126     3   122     3   122 0.88 Poly A polymerase head domain
PolyA_pol_RNAbd      PF12627.2     64 seq1773_BIOID50943   -            412   3.3e-17   61.7   0.1   1   1     2e-20   9.2e-17   60.2   0.0     1    62   149   212   149   214 0.97 Probable RNA and SrmB- binding site of polymerase A
HD                   PF01966.17   122 seq1773_BIOID50943   -            412   5.7e-12   45.6   0.1   1   1   7.7e-15   3.5e-11   43.0   0.0     2   121   229   328   228   329 0.96 HD domain
HOK_GEF              PF01848.11    43 seq1775_BIOID50943   -             98     1e-15   56.6   0.4   1   1   1.1e-19   1.5e-15   56.0   0.2     1    43    52    94    52    94 0.99 Hok/gef family
PLDc_2               PF13091.1    126 seq1779_BIOID50943   -            493   1.1e-34  118.8   0.0   1   2   2.2e-13   1.5e-09   37.5   0.0     8   126    61   204    56   204 0.67 PLD-like domain
PLDc_2               PF13091.1    126 seq1779_BIOID50943   -            493   1.1e-34  118.8   0.0   2   2   2.6e-26   1.8e-22   79.3   0.0     5   123   295   437   291   440 0.92 PLD-like domain
Ribosomal_S6         PF01250.12    92 seq1781_BIOID50943   -            131   3.4e-33  113.2   0.1   1   1   3.2e-37   4.4e-33  112.8   0.0     1    91     2    91     2    92 0.98 Ribosomal protein S6
HOK_GEF              PF01848.11    43 seq1782_BIOID50943   -             83   7.2e-18   63.5   1.4   1   1   6.8e-22   9.3e-18   63.1   1.0     1    43    37    79    37    79 0.99 Hok/gef family
OMP_b-brl            PF13505.1    176 seq1786_BIOID50943   -            171   3.9e-27   95.2  13.5   1   1   6.8e-31   4.7e-27   94.9   9.3     2   176     9   171     6   171 0.87 Outer membrane protein beta-barrel domain
Ail_Lom              PF06316.6    199 seq1786_BIOID50943   -            171   1.5e-23   83.2   4.7   1   2   2.2e-18   1.5e-14   53.8   0.9     1   126     1   115     1   127 0.77 Enterobacterial Ail/Lom protein
Ail_Lom              PF06316.6    199 seq1786_BIOID50943   -            171   1.5e-23   83.2   4.7   2   2   2.2e-11   1.5e-07   31.0   0.1   154   199   126   171   120   171 0.93 Enterobacterial Ail/Lom protein
Pyr_redox_2          PF07992.9    200 seq1788_BIOID50943   -            377   2.8e-26   92.5   0.0   1   1   5.4e-29   9.2e-26   90.8   0.0     2   198     5   277     4   279 0.90 Pyridine nucleotide-disulphide oxidoreductase
Pyr_redox            PF00070.22    80 seq1788_BIOID50943   -            377   4.4e-18   65.3   0.0   1   1     7e-20   1.2e-16   60.7   0.0     1    75   143   216   143   224 0.95 Pyridine nucleotide-disulphide oxidoreductase
K_oxygenase          PF13434.1    341 seq1788_BIOID50943   -            377   6.5e-10   38.3   0.1   1   1   4.7e-09     8e-06   24.8   0.0   139   214    91   165    67   175 0.85 L-lysine 6-monooxygenase (NADPH-requiring)
MOSC                 PF03473.12   133 seq1789_BIOID50943   -            224   1.7e-27   95.3   0.0   1   1   3.5e-31   2.4e-27   94.9   0.0     2   132    38   161    37   162 0.97 MOSC domain
3-alpha              PF03475.9     47 seq1789_BIOID50943   -            224   1.7e-16   59.5   0.1   1   1   4.6e-20   3.1e-16   58.6   0.0     1    47   168   214   168   214 0.97 3-alpha domain
Crl                  PF07417.7    127 seq1791_BIOID50943   -            133   6.6e-54  180.9   0.1   1   1   5.6e-58   7.6e-54  180.6   0.1     2   122     3   123     2   131 0.96 Transcriptional regulator Crl
SSB                  PF00436.20   104 seq1794_BIOID50943   -            104   2.9e-13   49.4   0.0   1   1   2.3e-17   3.2e-13   49.3   0.0     2    96     3    92     2   100 0.89 Single-strand binding protein family
cNMP_binding         PF00027.24    91 seq1795_BIOID50943   -            232   3.6e-14   52.2   0.0   1   1   4.4e-18     6e-14   51.5   0.0     3    87    35   119    33   122 0.95 Cyclic nucleotide-binding domain
Ribosomal_S18        PF01084.15    54 seq1797_BIOID50943   -             75   2.7e-25   87.8   0.5   1   1   2.4e-29   3.3e-25   87.5   0.3     2    54    16    68    15    68 0.96 Ribosomal protein S18
Porin_1              PF00267.16   337 seq1798_BIOID50943   -            123   6.6e-44  150.4   3.6   1   1   5.8e-48   7.9e-44  150.1   2.5     1    91    27   117    27   121 0.99 Gram-negative porin
Dynamin_N            PF00350.18   168 seq1799_BIOID50943   -            742   1.1e-18   67.4   0.0   1   1   9.6e-22   4.4e-18   65.5   0.0     1   148    72   278    72   300 0.80 Dynamin family
MMR_HSR1             PF01926.18   114 seq1799_BIOID50943   -            742   3.8e-08   33.2   0.0   1   1   1.1e-10   5.1e-07   29.5   0.0     2   114    72   298    71   298 0.78 50S ribosome-binding GTPase
adh_short            PF00106.20   167 seq1801_BIOID50943   -            263   1.4e-31  109.5   0.0   1   1     6e-35   2.1e-31  109.0   0.0     1   165    21   185    21   187 0.94 short chain dehydrogenase
adh_short_C2         PF13561.1    243 seq1801_BIOID50943   -            263   5.1e-22   78.7   0.0   1   1   1.7e-25   5.9e-22   78.5   0.0     7   243    31   261    27   261 0.91 Enoyl-(Acyl carrier protein) reductase
KR                   PF08659.5    181 seq1801_BIOID50943   -            263   2.6e-12   46.6   0.0   1   1   1.1e-15   3.9e-12   46.1   0.0     3   161    23   180    22   190 0.88 KR domain
Epimerase            PF01370.16   236 seq1801_BIOID50943   -            263   2.8e-07   30.0   0.1   1   1   7.1e-10   2.4e-06   27.0   0.1     2   156    24   184    23   246 0.75 NAD dependent epimerase/dehydratase family
Ribosomal_L9_C       PF03948.9     87 seq1804_BIOID50943   -            149   1.2e-26   92.4   1.8   1   1   2.9e-30     2e-26   91.7   1.2     2    87    63   149    62   149 0.97 Ribosomal protein L9, C-terminal domain
Ribosomal_L9_N       PF01281.14    48 seq1804_BIOID50943   -            149   7.6e-23   79.3   0.3   1   1   2.2e-26   1.5e-22   78.4   0.2     1    48     1    48     1    48 0.97 Ribosomal protein L9, N-terminal domain
Porin_1              PF00267.16   337 seq1806_BIOID50943   -            255   4.4e-97  325.2  14.9   1   1  7.2e-101     5e-97  325.0  10.4    98   337     2   255     1   255 0.97 Gram-negative porin
Porin_4              PF13609.1    311 seq1806_BIOID50943   -            255     3e-12   46.5  25.0   1   1   5.8e-16     4e-12   46.1  17.3   120   304     2   225     1   232 0.80 Gram-negative porin
OmpA                 PF00691.15    97 seq1808_BIOID50943   -            219   1.2e-23   83.2   0.1   1   1     4e-27   1.8e-23   82.6   0.1     1    97   115   210   115   210 0.97 OmpA family
Gly-zipper_Omp       PF13488.1     46 seq1808_BIOID50943   -            219   1.2e-12   47.1  16.5   1   1   2.7e-16   1.2e-12   47.1  11.4     1    46    37    85    37    85 0.95 Glycine zipper
Gly-zipper_YMGG      PF13441.1     45 seq1808_BIOID50943   -            219   6.8e-09   34.9  18.1   1   1   1.5e-12   6.8e-09   34.9  12.5     5    45    33    80    29    80 0.81 YMGG-like Gly-zipper
BCCT                 PF02028.12   485 seq1809_BIOID50943   -            677  1.6e-173  577.3  44.2   1   1  1.3e-177  1.8e-173  577.1  30.6     1   484    17   502    17   503 0.99 BCCT family transporter
Phage_integrase      PF00589.17   173 seq1810_BIOID50943   -            417   3.6e-27   94.9   0.0   1   1   9.6e-31   6.5e-27   94.1   0.0     2   171   230   395   229   397 0.94 Phage integrase family
DUF4102              PF13356.1     89 seq1810_BIOID50943   -            417   1.1e-26   92.4   0.6   1   1   3.7e-30   2.5e-26   91.2   0.2     1    88    27   113    27   114 0.98 Domain of unknown function (DUF4102)
HTH_31               PF13560.1     64 seq1812_BIOID50943   -            154   8.1e-15   54.6   0.4   1   1   5.2e-18   1.8e-14   53.5   0.1     2    57     9    63     8    71 0.95 Helix-turn-helix domain
HTH_19               PF12844.2     64 seq1812_BIOID50943   -            154   1.2e-11   44.3   0.0   1   1   5.3e-15   1.8e-11   43.7   0.0     1    59    10    68    10    72 0.96 Helix-turn-helix domain
HTH_3                PF01381.17    55 seq1812_BIOID50943   -            154   7.8e-11   41.5   0.0   1   1   3.6e-14   1.2e-10   40.9   0.0     1    51    13    63    13    64 0.96 Helix-turn-helix
HTH_26               PF13443.1     63 seq1812_BIOID50943   -            154   2.5e-05   24.2   0.0   1   1   1.1e-08   3.8e-05   23.6   0.0     3    58    14    68     4    72 0.89 Cro/C1-type HTH DNA-binding domain
G3P_acyltransf       PF02660.10   178 seq1813_BIOID50943   -            248   6.1e-57  191.9  10.4   1   1   5.5e-61   7.5e-57  191.6   7.2     1   177    53   227    53   228 0.96 Glycerol-3-phosphate acyltransferase
Usp                  PF00582.21   140 seq1814_BIOID50943   -            144     3e-28   98.6   0.7   1   1   2.5e-32   3.4e-28   98.4   0.5     1   140     1   144     1   144 0.99 Universal stress protein family
2-Hacid_dh_C         PF02826.14   178 seq1816_BIOID50943   -            324   1.4e-62  209.9   0.0   1   1   4.8e-66   2.2e-62  209.2   0.0     1   178   108   287   108   287 0.97 D-isomer specific 2-hydroxyacid dehydrogenase, NAD binding domain
2-Hacid_dh           PF00389.25   133 seq1816_BIOID50943   -            324   1.6e-31  108.4   0.1   1   1     4e-35   1.8e-31  108.2   0.1     1   133     5   319     5   319 0.97 D-isomer specific 2-hydroxyacid dehydrogenase, catalytic domain
NAD_binding_2        PF03446.10   162 seq1816_BIOID50943   -            324     3e-05   23.8   0.1   1   1   2.9e-08   0.00013   21.7   0.0     2   116   146   259   145   267 0.85 NAD binding domain of 6-phosphogluconate dehydrogenase
TetR_N               PF00440.18    47 seq1821_BIOID50943   -            199   2.5e-11   42.8   0.0   1   1   2.9e-15   3.9e-11   42.2   0.0     1    46    13    58    13    59 0.93 Bacterial regulatory proteins, tetR family
ATP_bind_3           PF01171.15   182 seq1823_BIOID50943   -            311   1.1e-14   54.2   0.0   1   1   1.3e-18   1.7e-14   53.5   0.0     2   161    42   205    41   209 0.84 PP-loop family
MdoG                 PF04349.7    484 seq1825_BIOID50943   -            517  8.5e-263  871.7   1.2   1   1  7.2e-267  9.8e-263  871.5   0.8     1   483    29   514    29   515 1.00 Periplasmic glucan biosynthesis protein, MdoG
Fe_dep_repr_C        PF02742.10    71 seq1826_BIOID50943   -            155   1.4e-13   50.2   0.9   1   1   1.5e-16   2.9e-13   49.1   0.6     1    57    95   150    95   154 0.95 Iron dependent repressor, metal binding and dimerisation domain
Fe_dep_repress       PF01325.14    60 seq1826_BIOID50943   -            155   7.1e-11   41.7   0.0   1   1   6.3e-14   1.2e-10   40.9   0.0     6    60    38    92    35    92 0.95 Iron dependent repressor, N-terminal DNA binding domain
HTH_24               PF13412.1     48 seq1826_BIOID50943   -            155   1.1e-07   30.9   0.0   1   1     9e-11   1.8e-07   30.3   0.0     3    48    40    85    38    85 0.90 Winged helix-turn-helix DNA-binding
MarR                 PF01047.17    59 seq1826_BIOID50943   -            155   1.7e-06   27.4   0.0   1   1   1.6e-09   3.1e-06   26.6   0.0    11    48    48    85    47    87 0.95 MarR family
YjcZ                 PF13990.1    270 seq1828_BIOID50943   -            292  1.8e-118  394.4   5.7   1   1  1.5e-122    2e-118  394.3   3.9     1   270    21   287    21   287 0.99 YjcZ-like protein
HTH_Tnp_1            PF01527.15    76 seq1829_BIOID50943   -            104   6.2e-09   35.5   0.5   1   1   1.7e-12   7.8e-09   35.2   0.3     2    76     4    79     3    84 0.88 Transposase
HTH_28               PF13518.1     52 seq1829_BIOID50943   -            104   2.9e-07   30.2   0.1   1   1   1.1e-10   5.1e-07   29.4   0.1     1    40    13    53    13    60 0.88 Helix-turn-helix domain
DUF4102              PF13356.1     89 seq1830_BIOID50943   -            297   5.2e-30  103.0   0.1   1   1   6.6e-34   9.1e-30  102.2   0.1     1    88    25   111    25   112 0.97 Domain of unknown function (DUF4102)
LTXXQ                PF07813.7    100 seq1831_BIOID50943   -            167     4e-20   72.0  12.1   1   1   5.8e-24     4e-20   72.0   8.4     4   100    41   137    38   137 0.96 LTXXQ motif family protein
Metal_resist         PF13801.1    125 seq1831_BIOID50943   -            167   1.5e-09   37.7   9.4   1   1   2.2e-13   1.5e-09   37.7   6.5    19   124    30   131     8   132 0.85 Heavy-metal resistance
Response_reg         PF00072.19   112 seq1833_BIOID50943   -            337   3.8e-28   97.6   0.5   1   1   6.5e-32   8.9e-28   96.4   0.1     1   111    10   120    10   121 0.97 Response regulator receiver domain
rve                  PF00665.21   120 seq1834_BIOID50943   -            349   4.3e-28   97.7   0.0   1   1   3.6e-31     1e-27   96.5   0.0     2   120   177   293   176   293 0.98 Integrase core domain
rve_3                PF13683.1     67 seq1834_BIOID50943   -            349   6.6e-14   51.0   0.1   1   1     5e-17   1.4e-13   50.0   0.1     2    67   265   331   264   331 0.97 Integrase core domain
DDE_Tnp_IS240        PF13610.1    140 seq1834_BIOID50943   -            349   5.9e-12   45.6   0.0   1   1   3.4e-15   9.4e-12   44.9   0.0     2   139   182   323   181   324 0.91 DDE domain
HTH_21               PF13276.1     60 seq1834_BIOID50943   -            349   3.4e-09   36.4   0.5   1   1   3.3e-12     9e-09   35.1   0.3     5    58   101   153    88   157 0.88 HTH-like domain
rve_2                PF13333.1     52 seq1834_BIOID50943   -            349     4e-08   33.0   0.1   1   1   2.9e-11     8e-08   32.1   0.1     1    50   283   337   283   338 0.90 Integrase core domain
Oxidored_FMN         PF00724.15   341 seq1836_BIOID50943   -            120   7.1e-22   77.7   0.0   1   1   6.3e-26   8.7e-22   77.4   0.0     1    85     5    87     5    91 0.98 NADH:flavin oxidoreductase / NADH oxidase family
AA_kinase            PF00696.23   241 seq1837_BIOID50943   -            396   4.4e-43  147.4   2.1   1   1   8.2e-47   5.6e-43  147.1   1.5     2   240    35   263    34   264 0.93 Amino acid kinase family
PUA                  PF01472.15    74 seq1837_BIOID50943   -            396     1e-22   79.4   0.1   1   1   4.6e-26   3.1e-22   77.9   0.1     1    74   305   379   305   379 0.98 PUA domain
CitMHS               PF03600.11   349 seq1838_BIOID50943   -            372   1.1e-29  103.0  19.8   1   1   1.6e-33   1.1e-29  103.0  13.7    41   320    32   305    11   319 0.89 Citrate transporter
Na_sulph_symp        PF00939.14   471 seq1838_BIOID50943   -            372   1.6e-07   30.5   5.8   1   1   2.3e-11   1.6e-07   30.5   4.0   320   449    41   166    35   184 0.80 Sodium:sulfate symporter transmembrane region
Esterase             PF00756.15   251 seq1840_BIOID50943   -            400     3e-48  164.3   0.0   1   1   4.5e-52     3e-48  164.3   0.0     1   251   172   391   172   391 0.98 Putative esterase
DUF3327              PF11806.3    122 seq1840_BIOID50943   -            400   2.9e-37  127.5   0.5   1   1   4.2e-41   2.9e-37  127.5   0.3     3   121    29   155    21   156 0.97 Domain of unknown function (DUF3327)
Oxidored_FMN         PF00724.15   341 seq1842_BIOID50943   -            218   6.5e-54  183.0   0.0   1   1   5.4e-58   7.3e-54  182.9   0.0   137   340     3   196     1   197 0.93 NADH:flavin oxidoreductase / NADH oxidase family
Cation_efflux        PF01545.16   285 seq1845_BIOID50943   -            300   2.3e-65  220.4   5.4   1   1   1.9e-69   2.5e-65  220.2   3.7     2   283    14   289    13   291 0.97 Cation efflux family
HTH_Tnp_1            PF01527.15    76 seq1846_BIOID50943   -            108   5.5e-11   42.1   1.3   1   1   1.6e-14   2.2e-10   40.2   0.9     1    74     1    87     1    88 0.86 Transposase
Fumerase             PF05681.9    271 seq1847_BIOID50943   -            321   4.1e-82  275.1   0.0   1   1   3.7e-86     5e-82  274.8   0.0     1   268    32   302    32   305 0.96 Fumarate hydratase (Fumerase)
GerE                 PF00196.14    58 seq1853_BIOID50943   -            901   4.2e-20   70.7   0.0   1   1   1.3e-23   1.7e-19   68.7   0.0     2    58   834   890   833   890 0.97 Bacterial regulatory proteins, luxR family
rve                  PF00665.21   120 seq1854_BIOID50943   -            296   4.9e-26   91.0   0.1   1   1   3.8e-29   1.3e-25   89.7   0.0     2   119   126   240   125   241 0.97 Integrase core domain
HTH_21               PF13276.1     60 seq1854_BIOID50943   -            296   1.6e-16   59.9   2.9   1   1   1.1e-19   3.9e-16   58.7   2.0     3    60    48   104    45   104 0.93 HTH-like domain
rve_3                PF13683.1     67 seq1854_BIOID50943   -            296   2.7e-11   42.7   0.0   1   1   1.8e-14   6.1e-11   41.5   0.0     6    67   217   278   212   278 0.92 Integrase core domain
rve_2                PF13333.1     52 seq1854_BIOID50943   -            296   2.6e-06   27.2   0.0   1   1   1.6e-09   5.5e-06   26.2   0.0     1    44   231   277   231   284 0.88 Integrase core domain
Sugar_tr             PF00083.19   451 seq1855_BIOID50943   -            508   7.3e-71  238.9  26.0   1   1   2.2e-74     1e-70  238.4  18.1     3   446    36   456    33   461 0.95 Sugar (and other) transporter
MFS_1                PF07690.11   354 seq1855_BIOID50943   -            508   2.8e-36  124.9  40.3   1   2   7.1e-30   3.2e-26   91.7  10.9     9   257    46   318    38   320 0.74 Major Facilitator Superfamily
MFS_1                PF07690.11   354 seq1855_BIOID50943   -            508   2.8e-36  124.9  40.3   2   2   2.1e-14   9.5e-11   40.9  14.2    38   171   309   445   307   475 0.80 Major Facilitator Superfamily
Osmo_CC              PF08946.5     46 seq1855_BIOID50943   -            508   2.7e-25   88.0   8.8   1   1   1.1e-28   5.1e-25   87.1   6.1     1    46   462   507   462   507 0.99 Osmosensory transporter coiled coil
Autotransporter      PF03797.14   265 seq1856_BIOID50943   -           1349   9.3e-57  192.2  25.2   1   1   1.4e-60   9.3e-57  192.2  17.5     2   259  1063  1334  1062  1340 0.94 Autotransporter beta-domain
ESPR                 PF13018.1     24 seq1856_BIOID50943   -           1349   7.1e-11   41.1   1.3   1   1   2.2e-14   1.5e-10   40.1   0.9     1    22    23    44    23    46 0.97 Extended Signal Peptide of Type V secretion system
Glycos_transf_2      PF00535.21   169 seq1858_BIOID50943   -            847   1.4e-19   70.2   0.0   1   1   6.3e-23   2.2e-19   69.6   0.0     2   168   246   429   245   430 0.98 Glycosyl transferase family 2
Glyco_tranf_2_3      PF13641.1    230 seq1858_BIOID50943   -            847   3.3e-15   56.4   0.3   1   1     3e-18     1e-14   54.8   0.0     2   230   243   493   242   493 0.84 Glycosyltransferase like family 2
Glyco_trans_2_3      PF13632.1    192 seq1858_BIOID50943   -            847   2.9e-13   49.8  14.5   1   1   8.6e-17   2.9e-13   49.8  10.1     1   185   341   533   341   708 0.82 Glycosyl transferase family group 2
Glyco_transf_21      PF13506.1    174 seq1858_BIOID50943   -            847   4.5e-08   32.5   0.0   1   1   4.7e-11   1.6e-07   30.6   0.0     6   147   312   468   308   492 0.77 Glycosyl transferase family 21
YagB_YeeU_YfjZ       PF06154.6    105 seq1859_BIOID50943   -             47   1.3e-19   70.2   0.0   1   1     1e-23   1.4e-19   70.1   0.0    62   104     1    43     1    44 0.97 YagB/YeeU/YfjZ family
HTH_3                PF01381.17    55 seq1860_BIOID50943   -             96   8.2e-06   25.4   0.0   1   1   8.4e-10   1.2e-05   24.9   0.0     1    43    38    80    38    82 0.95 Helix-turn-helix
Glyoxalase           PF00903.20   128 seq1862_BIOID50943   -            135   3.7e-25   88.2   0.0   1   1   9.3e-29   4.2e-25   88.0   0.0     2   128     3   123     2   123 0.92 Glyoxalase/Bleomycin resistance protein/Dioxygenase superfamily
Glyoxalase_2         PF12681.2    108 seq1862_BIOID50943   -            135   3.6e-18   66.0   0.0   1   1   9.1e-22   4.2e-18   65.8   0.0     1   108     8   124     8   124 0.77 Glyoxalase-like domain
Glyoxalase_4         PF13669.1    110 seq1862_BIOID50943   -            135   5.7e-09   35.8   0.0   1   1   6.2e-12   2.8e-08   33.6   0.0     2   106     5   108     4   112 0.88 Glyoxalase/Bleomycin resistance protein/Dioxygenase superfamily
NTP_transferase      PF00483.18   248 seq1863_BIOID50943   -            302   2.4e-25   89.1   0.0   1   1   4.5e-29   3.1e-25   88.8   0.0     1   241    10   275    10   280 0.87 Nucleotidyl transferase
NTP_transf_3         PF12804.2    179 seq1863_BIOID50943   -            302   9.5e-08   32.3   0.0   1   1   2.7e-11   1.8e-07   31.3   0.0     1   116    11   164    11   184 0.75 MobA-like NTP transferase domain
Aldedh               PF00171.17   462 seq1864_BIOID50943   -            417   4.5e-20   71.2   2.8   1   1   9.9e-20   1.4e-15   56.5   0.7    37   299     8   283     2   304 0.80 Aldehyde dehydrogenase family
DUF1219              PF06755.7    117 seq1865_BIOID50943   -            124   1.2e-60  202.0   0.0   1   1     1e-64   1.4e-60  201.8   0.0     1   113     1   113     1   123 0.98 Protein of unknown function (DUF1219)
PFK                  PF00365.15   282 seq1867_BIOID50943   -            340  1.5e-129  430.8   2.2   1   1  1.3e-133  1.8e-129  430.5   1.6     1   281    23   297    23   298 0.98 Phosphofructokinase
[truncated: 1,496,694 more chars]
