# Supplementary material for: A domain sequence approach to pangenomics: applications to Escherichia coli
Source: F1000Res. 2013 May 29;1:19. Originally published 2012 Oct 1. [Version 2] doi: 10.12688/f1000research.1-19.v2 (PMC3901455; doi:10.12688/f1000research.1-19.v2)
Supplement: The 347 text files show the results from scanning each of the fasta-files against the Pfam-A database [file f1000research-1-1101-s0002.tgz › Escherichia_coli_DEC4F_BIOID50945.txt]

#                                                                            --- full sequence --- -------------- this domain -------------   hmm coord   ali coord   env coord
# target name        accession   tlen query name           accession   qlen   E-value  score  bias   #  of  c-Evalue  i-Evalue  score  bias  from    to  from    to  from    to  acc description of target
#------------------- ---------- ----- -------------------- ---------- ----- --------- ------ ----- --- --- --------- --------- ------ ----- ----- ----- ----- ----- ----- ----- ---- ---------------------
Phage_attach         PF05354.6    117 seq1_BIOID50945      -            117     2e-63  211.0   0.1   1   1   3.2e-67   2.2e-63  210.9   0.1     1   117     1   117     1   117 1.00 Phage Head-Tail Attachment
Gifsy-2              PF13856.1     95 seq1_BIOID50945      -            117   2.1e-32  111.0   0.0   1   1   3.5e-36   2.4e-32  110.8   0.0     1    95     4   105     4   105 0.99 ATP-binding sugar transporter from pro-phage
Dam                  PF05869.6    181 seq7_BIOID50945      -            175   5.8e-62  208.2   0.2   1   1   4.7e-66   6.5e-62  208.0   0.1     2   175     3   172     2   175 0.98 DNA N-6-adenine-methyltransferase (Dam)
DUF4035              PF13227.1     53 seq8_BIOID50945      -             93   7.7e-24   82.7   0.1   1   1   7.5e-28     1e-23   82.3   0.0     1    53    27    79    27    79 0.98 Protein of unknown function (DUF4035)
Ail_Lom              PF06316.6    199 seq13_BIOID50945     -            199  7.6e-119  394.2   4.8   1   1  1.2e-122  8.5e-119  394.1   3.4     1   199     1   199     1   199 1.00 Enterobacterial Ail/Lom protein
OMP_b-brl            PF13505.1    176 seq13_BIOID50945     -            199   4.1e-25   88.6   4.8   1   1   7.3e-29     5e-25   88.3   3.3     2   176    11   199     8   199 0.86 Outer membrane protein beta-barrel domain
Phage_lambda_P       PF06992.6    233 seq15_BIOID50945     -            105   2.9e-72  242.6   0.2   1   1   2.3e-76   3.2e-72  242.5   0.2   129   233     1   105     1   105 1.00 Replication protein P
GTP_EFTU_D3          PF03143.12    97 seq18_BIOID50945     -             86   4.2e-30  103.7   0.0   1   1   3.3e-34   4.5e-30  103.6   0.0    12    96     1    84     1    85 0.98 Elongation factor Tu C-terminal domain
Antiterm             PF03589.8     95 seq22_BIOID50945     -            207   1.3e-59  198.1   1.9   1   2   3.7e-32   5.1e-28   96.9   0.3     1    95    14   111    14   111 0.99 Antitermination protein
Antiterm             PF03589.8     95 seq22_BIOID50945     -            207   1.3e-59  198.1   1.9   2   2   1.8e-33   2.5e-29  101.0   0.0     4    95   114   204   112   204 0.98 Antitermination protein
TnpB_IS66            PF05717.8    108 seq24_BIOID50945     -            115   2.6e-42  142.4   0.0   1   1   2.1e-46   2.9e-42  142.3   0.0     2   104     7   107     6   111 0.97 IS66 Orf2 like protein
HTH_21               PF13276.1     60 seq25_BIOID50945     -            217   1.3e-16   60.2   2.5   1   1   8.5e-20   2.9e-16   59.1   1.8     3    59    48   103    45   104 0.93 HTH-like domain
rve_3                PF13683.1     67 seq25_BIOID50945     -            217   1.6e-11   43.4   0.2   1   1     1e-14   3.5e-11   42.3   0.0     6    67   138   199   133   199 0.92 Integrase core domain
rve                  PF00665.21   120 seq25_BIOID50945     -            217   9.9e-10   38.4   0.0   1   1   9.6e-13   3.3e-09   36.7   0.0    61   119   104   161    81   162 0.87 Integrase core domain
rve_2                PF13333.1     52 seq25_BIOID50945     -            217   1.5e-06   28.0   0.0   1   1   9.7e-10   3.3e-06   26.9   0.0     1    44   152   198   152   205 0.88 Integrase core domain
Phage_lysis          PF03245.8    125 seq26_BIOID50945     -            152   2.2e-48  163.2   8.0   1   1   1.9e-52   2.5e-48  163.0   5.5     1   124    26   150    26   151 0.99 Bacteriophage lysis protein
Y1_Tnp               PF01797.11   121 seq28_BIOID50945     -            175   2.5e-39  133.7   0.0   1   1   2.4e-43   3.3e-39  133.3   0.0     2   121    15   134    14   134 0.99 Transposase IS200 like
DUF4224              PF13986.1     47 seq30_BIOID50945     -             67   1.2e-18   66.2   0.0   1   1   9.7e-23   1.3e-18   66.1   0.0     2    46     5    49     4    50 0.97 Domain of unknown function (DUF4224)
Phage_capsid         PF05065.8    276 seq31_BIOID50945     -            331   5.1e-27   94.6   0.2   1   1   4.5e-31   6.2e-27   94.3   0.1     8   275    39   321    37   322 0.79 Phage capsid family
MurB_C               PF02873.11   105 seq32_BIOID50945     -            342     2e-41  139.8   0.0   1   1   5.2e-45   3.5e-41  139.0   0.0     1   105   203   330   203   330 0.99 UDP-N-acetylenolpyruvoylglucosamine reductase, C-terminal domain
FAD_binding_4        PF01565.18   139 seq32_BIOID50945     -            342   5.9e-27   93.7   0.1   1   1   2.7e-30   1.8e-26   92.1   0.0     2   138    18   149    17   150 0.91 FAD binding domain
DUF303               PF03629.13   255 seq33_BIOID50945     -            315   2.6e-30  105.3   0.0   1   1   4.8e-34   3.3e-30  105.0   0.0     1   200    64   295    64   309 0.79 Domain of unknown function (DUF303)
DUF1737              PF08410.5     54 seq33_BIOID50945     -            315     2e-17   62.5   0.0   1   1   5.7e-21   3.9e-17   61.6   0.0     1    53     1    50     1    51 0.96 Domain of unknown function (DUF1737)
Peptidase_M66        PF10462.4    305 seq35_BIOID50945     -            898  1.8e-130  434.1   0.7   1   1  1.3e-134  1.8e-130  434.1   0.5     1   305   249   550   249   550 0.99 Peptidase M66
SmpA_OmlA            PF04355.8     71 seq36_BIOID50945     -            100   1.7e-06   27.4   0.1   1   1   1.7e-10   2.3e-06   27.0   0.0    11    68    12    85     3    88 0.87 SmpA / OmlA family
DUF1378              PF07125.6     59 seq38_BIOID50945     -             59   1.1e-39  134.0   0.0   1   1   8.7e-44   1.2e-39  133.9   0.0     1    59     1    59     1    59 0.99 Protein of unknown function (DUF1378)
DUF303               PF03629.13   255 seq39_BIOID50945     -            645   8.9e-28   97.0   0.0   1   1   1.8e-31   1.2e-27   96.6   0.0     2   206    79   326    78   381 0.78 Domain of unknown function (DUF303)
DUF1737              PF08410.5     54 seq39_BIOID50945     -            645     5e-17   61.2   0.0   1   1   2.4e-20   1.7e-16   59.6   0.0     1    53     1    50     1    51 0.97 Domain of unknown function (DUF1737)
Minor_tail_Z         PF06763.6    189 seq42_BIOID50945     -            177   2.4e-76  255.5  12.3   1   1   2.3e-80   3.2e-76  255.1   8.5     1   189     3   177     3   177 0.97 Prophage minor tail protein Z (GPZ)
TonB                 PF03544.9     79 seq43_BIOID50945     -            113   3.9e-15   55.7   0.0   1   1   3.5e-19   4.8e-15   55.4   0.0     3    61    39    97    37   109 0.91 Gram-negative bacterial tonB protein
F_bP_aldolase        PF01116.15   287 seq44_BIOID50945     -            286  9.8e-103  343.0   0.0   1   1    8e-107  1.1e-102  342.9   0.0     4   286     5   283     2   284 0.99 Fructose-bisphosphate aldolase class-II
Phage_integrase      PF00589.17   173 seq52_BIOID50945     -            340   2.5e-11   43.4   0.0   1   1   5.2e-15   7.1e-11   41.9   0.0     3   169   165   319   163   323 0.84 Phage integrase family
ABG_transport        PF03806.8    502 seq53_BIOID50945     -             56   6.3e-08   30.9   0.1   1   1   4.6e-12   6.3e-08   30.9   0.1   274   312     1    39     1    52 0.90 AbgT putative transporter family
Terminase_GpA        PF05876.7    557 seq54_BIOID50945     -            320     3e-94  316.2   1.3   1   1   2.7e-98   3.7e-94  315.9   0.9   266   547     2   279     1   286 0.97 Phage terminase large subunit (GpA)
DUF826               PF05696.6     78 seq55_BIOID50945     -             90   7.3e-42  141.2   4.1   1   1   6.1e-46   8.3e-42  141.0   2.9     1    78     1    84     1    84 0.99 Protein of unknown function (DUF826)
Transposase_mut      PF00872.13   381 seq58_BIOID50945     -            115   1.2e-22   79.8   0.0   1   1   2.3e-26   1.6e-22   79.5   0.0   186   298     2   105     1   112 0.89 Transposase, Mutator family
Phage_fiber_C        PF06820.7     64 seq59_BIOID50945     -             34   8.6e-17   60.9   0.2   1   1   6.6e-21     9e-17   60.8   0.2    30    64     1    34     1    34 0.97 Putative prophage tail fibre C-terminus
TnpB_IS66            PF05717.8    108 seq60_BIOID50945     -            116   2.6e-39  132.8   0.0   1   1   2.1e-43   2.9e-39  132.7   0.0     2   104     7   107     6   111 0.97 IS66 Orf2 like protein
DDE_Tnp_IS66         PF03050.9    271 seq61_BIOID50945     -            512  3.4e-100  334.6   0.0   1   1  9.9e-104  3.4e-100  334.6   0.0     1   271   175   462   175   462 0.98 Transposase IS66 family
DDE_Tnp_IS66_C       PF13817.1     39 seq61_BIOID50945     -            512   4.3e-19   68.1   0.1   1   1   3.3e-22   1.1e-18   66.7   0.0     1    39   468   506   468   506 0.98 IS66 C-terminal element
HTH_Tnp_IS66         PF13005.2     59 seq61_BIOID50945     -            512   3.4e-17   61.8   0.7   1   1   1.8e-20     6e-17   61.1   0.5     3    59   115   169   113   169 0.95 putative Helix-turn-helix domain of transposase IS66
LZ_Tnp_IS66          PF13007.2     78 seq61_BIOID50945     -            512   3.7e-13   49.8   3.2   1   1   1.1e-16   3.7e-13   49.8   2.2     1    77    38   110    38   111 0.82 Transposase C of IS166 homeodomain
Phage_fiber_C        PF06820.7     64 seq63_BIOID50945     -            102   5.8e-36  122.3   0.7   1   1   6.2e-40   8.5e-36  121.8   0.5     1    64    41   102    41   102 0.99 Putative prophage tail fibre C-terminus
Phage_min_tail       PF05939.8    109 seq64_BIOID50945     -            109   9.3e-37  125.2   0.1   1   1   7.5e-41     1e-36  125.0   0.1     1   109     1   109     1   109 0.99 Phage minor tail protein
SecE                 PF00584.15    57 seq65_BIOID50945     -            127   2.4e-21   74.9   1.0   1   1   1.8e-25   2.4e-21   74.9   0.7     2    56    68   122    67   123 0.97 SecE/Sec61-gamma subunits of protein translocation complex
ABG_transport        PF03806.8    502 seq66_BIOID50945     -            173   5.1e-72  242.3  18.1   1   1   4.1e-76   5.6e-72  242.2  12.6   331   500     1   170     1   172 0.99 AbgT putative transporter family
HTH_Tnp_1            PF01527.15    76 seq68_BIOID50945     -            108   5.5e-11   42.1   1.3   1   1   1.6e-14   2.2e-10   40.2   0.9     1    74     1    87     1    88 0.86 Transposase
phage_tail_N         PF08400.5    134 seq70_BIOID50945     -            459   1.2e-60  202.9   0.1   1   1   3.6e-64   1.2e-60  202.9   0.1     1   134     1   134     1   134 0.99 Prophage tail fibre N-terminal
Phage_fiber_C        PF06820.7     64 seq70_BIOID50945     -            459   1.6e-20   72.8   0.0   1   1   7.8e-24   2.7e-20   72.1   0.0     1    46   333   378   333   391 0.95 Putative prophage tail fibre C-terminus
Collagen             PF01391.13    60 seq70_BIOID50945     -            459   1.5e-13   49.9  71.9   1   2   1.1e-11   3.7e-08   32.6  22.4     4    55   251   302   248   302 0.60 Collagen triple helix repeat (20 copies)
Collagen             PF01391.13    60 seq70_BIOID50945     -            459   1.5e-13   49.9  71.9   2   2     3e-11     1e-07   31.2  22.0     1    53   278   330   278   333 0.52 Collagen triple helix repeat (20 copies)
CarboxypepD_reg      PF13620.1     82 seq70_BIOID50945     -            459   1.5e-07   31.2   0.2   1   1     1e-10   3.5e-07   30.0   0.1     1    74     4    82     4    89 0.82 Carboxypeptidase regulatory-like domain
P63C                 PF10546.4     94 seq72_BIOID50945     -            349     6e-36  122.1   0.2   1   1   8.6e-40   1.2e-35  121.2   0.1     1    94   215   305   215   305 0.97 P63C domain
YjcZ                 PF13990.1    270 seq74_BIOID50945     -            301  4.3e-118  393.2   6.1   1   1  3.5e-122  4.8e-118  393.0   4.2     1   270    26   296    26   296 1.00 YjcZ-like protein
TnpB_IS66            PF05717.8    108 seq75_BIOID50945     -            115   2.6e-42  142.4   0.0   1   1   2.1e-46   2.9e-42  142.3   0.0     2   104     7   107     6   111 0.97 IS66 Orf2 like protein
Multi_Drug_Res       PF00893.14    93 seq78_BIOID50945     -            110   2.1e-34  117.7   5.0   1   1     6e-38   2.7e-34  117.3   3.4     2    93     3    94     2    94 0.99 Small Multidrug Resistance protein
EmrE                 PF13536.1    113 seq78_BIOID50945     -            110   5.7e-07   29.6   9.8   1   1   1.6e-10   7.1e-07   29.3   6.8    36   106    31   103     7   107 0.85 Multidrug resistance efflux transporter
EamA                 PF00892.15   126 seq78_BIOID50945     -            110   1.3e-05   25.1   9.4   1   1   3.4e-09   1.6e-05   24.8   6.5    60   125    36   102     5   103 0.89 EamA-like transporter family
Phage_fiber_C        PF06820.7     64 seq80_BIOID50945     -             92   5.4e-37  125.6   0.3   1   1   4.8e-41   6.5e-37  125.3   0.2     1    64    18    81    18    81 0.99 Putative prophage tail fibre C-terminus
DUF1076              PF06416.7    113 seq81_BIOID50945     -            140   1.6e-45  153.3   0.6   1   1   1.4e-49   1.9e-45  153.1   0.4     2   112    27   137    26   138 0.97 Protein of unknown function (DUF1076)
GTP_EFTU_D3          PF03143.12    97 seq84_BIOID50945     -             86   4.2e-30  103.7   0.0   1   1   3.3e-34   4.5e-30  103.6   0.0    12    96     1    84     1    85 0.98 Elongation factor Tu C-terminal domain
Phage_tail_U         PF06141.6    133 seq86_BIOID50945     -            131   1.5e-63  212.6   1.3   1   1   1.2e-67   1.6e-63  212.5   0.9     1   133     1   131     1   131 0.99 Phage minor tail protein U
Lysis_S              PF04971.7     68 seq87_BIOID50945     -             71   1.6e-47  158.9   0.5   1   1   1.3e-51   1.8e-47  158.7   0.3     1    68     4    71     4    71 1.00 Lysis protein S
Transposase_mut      PF00872.13   381 seq89_BIOID50945     -             85   4.7e-16   58.2   0.2   1   1   3.8e-20   5.1e-16   58.0   0.1   322   379     3    60     1    62 0.97 Transposase, Mutator family
Phage_tail_L         PF05100.7    206 seq90_BIOID50945     -            232   1.1e-96  321.7   0.0   1   1  9.6e-101   1.3e-96  321.5   0.0     1   206    29   230    29   230 0.99 Phage minor tail protein L
NusG                 PF02357.14    92 seq96_BIOID50945     -            181   5.3e-25   87.3   0.0   1   1   1.1e-28   7.7e-25   86.8   0.0     1    92     7   106     7   106 0.93 Transcription termination factor nusG
KOW                  PF00467.24    32 seq96_BIOID50945     -            181   1.3e-08   33.9   0.1   1   1   9.1e-12   6.2e-08   31.7   0.0     1    28   130   161   130   165 0.86 KOW motif
rve                  PF00665.21   120 seq98_BIOID50945     -            296   4.9e-26   91.0   0.1   1   1   3.8e-29   1.3e-25   89.7   0.0     2   119   126   240   125   241 0.97 Integrase core domain
HTH_21               PF13276.1     60 seq98_BIOID50945     -            296   1.6e-16   59.9   2.9   1   1   1.1e-19   3.9e-16   58.7   2.0     3    60    48   104    45   104 0.93 HTH-like domain
rve_3                PF13683.1     67 seq98_BIOID50945     -            296   2.7e-11   42.7   0.0   1   1   1.8e-14   6.1e-11   41.5   0.0     6    67   217   278   212   278 0.92 Integrase core domain
rve_2                PF13333.1     52 seq98_BIOID50945     -            296   2.6e-06   27.2   0.0   1   1   1.6e-09   5.5e-06   26.2   0.0     1    44   231   277   231   284 0.88 Integrase core domain
HNH                  PF01844.18    47 seq103_BIOID50945    -            121   3.4e-11   42.7   3.3   1   1   3.6e-15   4.9e-11   42.2   2.3     1    47    49    94    49    94 0.97 HNH endonuclease
Phage_fiber_C        PF06820.7     64 seq105_BIOID50945    -             89   4.4e-36  122.7   0.7   1   1   4.1e-40   5.7e-36  122.3   0.5     1    64    28    89    28    89 0.99 Putative prophage tail fibre C-terminus
Phage_lysozyme       PF00959.14   110 seq106_BIOID50945    -            177   1.5e-29  102.3   0.0   1   1   1.5e-33     2e-29  101.9   0.0     1   110    48   166    48   166 0.97 Phage lysozyme
PerC                 PF06069.6     90 seq110_BIOID50945    -            104   2.4e-44  149.1   2.1   1   1     2e-48   2.7e-44  148.9   1.5     1    89     1    89     1    90 0.99 PerC transcriptional activator
DDE_Tnp_IS66         PF03050.9    271 seq111_BIOID50945    -            467     4e-96  321.2   0.6   1   1   2.7e-99   9.3e-96  320.0   0.0     1   271   126   417   126   417 0.98 Transposase IS66 family
DDE_Tnp_IS66_C       PF13817.1     39 seq111_BIOID50945    -            467     5e-20   71.1   0.2   1   1   3.5e-23   1.2e-19   69.8   0.1     2    39   424   461   423   461 0.99 IS66 C-terminal element
HTH_Tnp_IS66         PF13005.2     59 seq111_BIOID50945    -            467     4e-14   52.0   3.6   1   1   1.2e-17     4e-14   52.0   2.5     1    59    64   120    64   120 0.97 putative Helix-turn-helix domain of transposase IS66
LZ_Tnp_IS66          PF13007.2     78 seq111_BIOID50945    -            467   4.2e-09   36.8   5.6   1   1     4e-12   1.4e-08   35.1   3.9    13    77     1    61     1    62 0.88 Transposase C of IS166 homeodomain
DicB                 PF05358.6     62 seq112_BIOID50945    -             62   5.3e-37  124.9   0.0   1   1   4.2e-41   5.8e-37  124.8   0.0     1    62     1    62     1    62 0.99 DicB protein
DNA_binding_1        PF01035.15    85 seq113_BIOID50945    -            171   7.5e-33  112.0   0.0   1   1   1.5e-36     1e-32  111.5   0.0     1    82    87   168    87   171 0.98 6-O-methylguanine DNA methyltransferase, DNA binding domain
Methyltransf_1N      PF02870.10    77 seq113_BIOID50945    -            171   1.6e-20   73.3   0.0   1   1   3.2e-24   2.2e-20   72.9   0.0     2    76     4    83     3    84 0.97 6-O-methylguanine DNA methyltransferase, ribonuclease-like domain
BPL_LplA_LipB        PF03099.14   125 seq122_BIOID50945    -            321   5.1e-21   74.8   0.0   1   1   1.7e-24   7.6e-21   74.2   0.0     4   125    86   208    83   208 0.89 Biotin/lipoate A/B protein ligase family
HTH_11               PF08279.7     55 seq122_BIOID50945    -            321   8.3e-13   47.6   0.0   1   1   4.4e-16     2e-12   46.4   0.0     4    54     9    58     8    59 0.92 HTH domain
BPL_C                PF02237.12    48 seq122_BIOID50945    -            321   1.6e-11   43.5   0.2   1   1   8.9e-15   4.1e-11   42.2   0.1     1    48   271   317   271   317 0.97 Biotin protein ligase C terminal domain
Fer2_BFD             PF04324.10    55 seq123_BIOID50945    -             64   7.6e-14   51.3   0.2   1   1   6.7e-18   9.1e-14   51.1   0.1     1    53     1    52     1    54 0.94 BFD-like [2Fe-2S] binding domain
DUF1482              PF07358.6     57 seq126_BIOID50945    -             66   2.5e-28   97.3   0.2   1   1   2.1e-32   2.8e-28   97.1   0.1     1    57     7    65     7    65 0.98 Protein of unknown function (DUF1482)
Resolvase            PF00239.16   141 seq128_BIOID50945    -            508   7.4e-21   74.3   0.1   1   1   6.5e-24     3e-20   72.4   0.0     1   137     4   161     4   164 0.85 Resolvase, N terminal domain
Recombinase          PF07508.8    102 seq128_BIOID50945    -            508   1.2e-14   54.2   0.0   1   1   5.2e-18   2.4e-14   53.2   0.0     1    99   191   284   191   286 0.94 Recombinase
Zn_ribbon_recom      PF13408.1     58 seq128_BIOID50945    -            508     1e-06   28.7   0.5   1   1   6.2e-10   2.8e-06   27.3   0.4     1    57   302   357   302   358 0.87 Recombinase zinc beta ribbon domain
RHH_1                PF01402.16    39 seq130_BIOID50945    -            280     2e-07   30.4   0.0   1   1   2.8e-11   3.8e-07   29.6   0.0     3    37   190   224   188   226 0.93 Ribbon-helix-helix protein, copG family
PTSIIB_sorb          PF03830.10   151 seq131_BIOID50945    -            158   5.1e-52  175.6   0.7   1   1   4.2e-56   5.7e-52  175.4   0.5     1   150     5   154     5   155 0.98 PTS system sorbose subfamily IIB component
Phage_portal         PF04860.7    347 seq134_BIOID50945    -            833   2.6e-86  289.3   0.0   1   1   3.1e-90   4.2e-86  288.6   0.0     4   347    39   382    36   382 0.96 Phage portal protein
gpW                  PF02831.10    68 seq139_BIOID50945    -             68   9.5e-37  124.2   1.1   1   1   7.6e-41     1e-36  124.1   0.8     1    68     1    68     1    68 0.99 gpW
DUF2219              PF09982.4    293 seq140_BIOID50945    -            319   7.6e-65  218.5   3.4   1   1   7.9e-69   1.1e-64  218.0   2.4    14   293    54   319    40   319 0.92 Uncharacterized protein conserved in bacteria (DUF2219)
DUF3672              PF12421.3    136 seq141_BIOID50945    -            341   2.1e-45  154.1   2.4   1   1   4.6e-49   3.2e-45  153.5   1.6     1   136   158   300   158   300 0.93 Fibronectin type III protein
DUF1983              PF09327.6     81 seq141_BIOID50945    -            341   1.4e-28   98.5   0.2   1   1   7.9e-32   5.4e-28   96.6   0.0     2    81    55   134    54   134 0.97 Domain of unknown function (DUF1983)
Peptidase_S24        PF00717.18    70 seq142_BIOID50945    -            215   6.8e-14   51.1   0.0   1   1   3.1e-17   1.1e-13   50.5   0.0     1    68   122   195   122   197 0.96 Peptidase S24-like
HTH_31               PF13560.1     64 seq142_BIOID50945    -            215   7.1e-12   45.2   0.1   1   1   3.9e-15   1.3e-11   44.3   0.1     2    59     8    65     7    68 0.94 Helix-turn-helix domain
HTH_3                PF01381.17    55 seq142_BIOID50945    -            215   5.9e-10   38.7   0.0   1   1   2.7e-13   9.2e-10   38.1   0.0     1    54    12    66    12    67 0.97 Helix-turn-helix
HTH_19               PF12844.2     64 seq142_BIOID50945    -            215   3.5e-09   36.4   0.0   1   1   2.4e-12   8.3e-09   35.2   0.0     1    62     9    71     9    73 0.95 Helix-turn-helix domain
Ferritin             PF00210.19   142 seq144_BIOID50945    -            158   1.7e-35  121.7   2.9   1   1   1.5e-39     2e-35  121.4   2.0     1   141     8   143     8   144 0.96 Ferritin-like domain
Phage_min_tail       PF05939.8    109 seq146_BIOID50945    -             64   5.9e-17   61.4   0.1   1   1   4.6e-21   6.3e-17   61.4   0.1    48   109     2    64     1    64 0.93 Phage minor tail protein
Patatin              PF01734.17   204 seq148_BIOID50945    -            356   6.8e-21   75.0   3.8   1   1   2.9e-24   3.9e-20   72.5   2.6     1   199     9   237     9   242 0.73 Patatin-like phospholipase
MtfA                 PF06167.7    253 seq149_BIOID50945    -            278   5.9e-75  251.7   0.1   1   1   5.3e-79   7.2e-75  251.5   0.1    11   253    18   256     9   256 0.95 Phosphoenolpyruvate:glucose-phosphotransferase regulator
Phage_portal_2       PF05136.8    355 seq150_BIOID50945    -            533  9.9e-105  349.8   1.6   1   1  8.9e-109  1.2e-104  349.5   1.1     2   355    30   401    29   401 0.98 Phage portal protein, lambda family
tRNA-synt_1g         PF09334.6    391 seq153_BIOID50945    -            677  2.3e-156  520.2   0.1   1   1  1.1e-159  2.9e-156  519.9   0.0     1   390     8   397     8   398 0.98 tRNA synthetases class I (M)
tRNA_bind            PF01588.15    95 seq153_BIOID50945    -            677   1.5e-22   79.0   0.0   1   1   1.2e-25   3.4e-22   77.9   0.0     1    94   581   674   581   675 0.98 Putative tRNA binding domain
tRNA-synt_1          PF00133.17   601 seq153_BIOID50945    -            677   3.1e-18   64.9   1.5   1   1   3.8e-15     1e-11   43.4   0.1    28   103    11    85     2   112 0.83 tRNA synthetases class I (I, L, M and V)
tRNA-synt_1e         PF01406.14   301 seq153_BIOID50945    -            677   3.9e-14   52.3   0.4   1   2     6e-09   1.6e-05   24.0   0.0    14   120    12   119     2   132 0.87 tRNA synthetases class I (C) catalytic domain
tRNA-synt_1e         PF01406.14   301 seq153_BIOID50945    -            677   3.9e-14   52.3   0.4   2   2   1.5e-09   4.2e-06   25.9   0.0   213   282   294   362   287   380 0.82 tRNA synthetases class I (C) catalytic domain
cNMP_binding         PF00027.24    91 seq154_BIOID50945    -            264   5.3e-16   58.1   0.0   1   1     2e-19     9e-16   57.3   0.0     4    90    66   151    63   152 0.95 Cyclic nucleotide-binding domain
Crp                  PF00325.15    32 seq154_BIOID50945    -            264   3.7e-15   54.9   1.4   1   1   9.7e-19   4.4e-15   54.7   0.3     1    32   207   238   207   238 0.97 Bacterial regulatory proteins, crp family
HTH_Crp_2            PF13545.1     76 seq154_BIOID50945    -            264   5.5e-13   48.4   0.0   1   1   2.2e-16     1e-12   47.5   0.0     1    76   182   256   182   256 0.96 Crp-like helix-turn-helix domain
DUF3927              PF13064.1     46 seq155_BIOID50945    -             52   2.9e-22   77.7  11.8   1   1   2.3e-26   3.1e-22   77.6   8.2     1    46     3    48     3    48 0.98 Protein of unknown function (DUF3927)
P22_AR_N             PF10547.4    120 seq156_BIOID50945    -            189   5.6e-55  184.2   0.1   1   1   1.3e-58   8.6e-55  183.6   0.0     1   120     1   119     1   119 0.99 P22_AR N-terminal domain
ORF11CD3             PF10549.4     57 seq156_BIOID50945    -            189   6.9e-25   86.4   0.5   1   1   1.5e-27     1e-23   82.6   0.2     1    56   120   175   120   176 0.98 ORF11CD3 domain
ANT                  PF03374.9    112 seq157_BIOID50945    -            242   1.7e-35  121.3   0.0   1   1     4e-39   2.8e-35  120.6   0.0     1   111   127   235   127   236 0.97 Phage antirepressor protein KilAC domain
Phage_pRha           PF09669.5     92 seq157_BIOID50945    -            242   2.3e-15   56.6   0.0   1   1   6.3e-19   4.3e-15   55.7   0.0     2    90    14   101    13   103 0.80 Phage regulatory protein Rha (Phage_pRha)
Transposase_mut      PF00872.13   381 seq159_BIOID50945    -            293   7.6e-89  297.7   0.4   1   1   1.4e-92   9.2e-89  297.5   0.3   124   379    15   268     9   270 0.97 Transposase, Mutator family
MULE                 PF10551.4     93 seq159_BIOID50945    -            293   3.5e-13   49.4   0.0   1   1   1.3e-16   8.8e-13   48.1   0.0    16    91    76   151    62   153 0.84 MULE transposase domain
Autotransporter      PF03797.14   265 seq160_BIOID50945    -            236   8.5e-43  146.4  12.8   1   1   7.5e-47     1e-42  146.2   8.9    35   262     2   219     1   221 0.94 Autotransporter beta-domain
EII-Sor              PF03609.9    237 seq162_BIOID50945    -            209   5.9e-52  176.1  17.6   1   1   4.9e-56   6.7e-52  176.0  12.2    58   236     1   180     1   181 0.99 PTS system sorbose-specific iic component
Ail_Lom              PF06316.6    199 seq163_BIOID50945    -            199  6.6e-118  391.1   5.3   1   1  1.1e-121  7.4e-118  391.0   3.7     1   199     1   199     1   199 1.00 Enterobacterial Ail/Lom protein
OMP_b-brl            PF13505.1    176 seq163_BIOID50945    -            199   5.8e-26   91.3   6.2   1   1     1e-29   7.1e-26   91.0   4.3     2   176    11   199     9   199 0.87 Outer membrane protein beta-barrel domain
Ribosomal_L1         PF00687.16   221 seq166_BIOID50945    -            234   9.2e-50  168.8   0.2   1   1   7.9e-54   1.1e-49  168.6   0.2    13   220    28   220     8   221 0.90 Ribosomal protein L1p/L10e family
Phage_Nu1            PF07471.7    164 seq169_BIOID50945    -            181   8.2e-90  298.4   0.6   1   1   6.8e-94   9.3e-90  298.2   0.4     1   164     1   164     1   164 0.99 Phage DNA packaging protein Nu1
Lysis_S              PF04971.7     68 seq172_BIOID50945    -             71   1.2e-45  152.9   0.7   1   1   9.3e-50   1.3e-45  152.8   0.5     1    68     4    71     4    71 0.99 Lysis protein S
DUF1378              PF07125.6     59 seq176_BIOID50945    -             60   3.2e-40  135.7   0.1   1   1   2.5e-44   3.5e-40  135.6   0.1     1    59     1    59     1    59 0.99 Protein of unknown function (DUF1378)
P22_AR_C             PF10548.4     74 seq177_BIOID50945    -            292     3e-26   90.9   0.0   1   1   7.3e-30     5e-26   90.2   0.0     1    74   191   264   191   264 0.98 P22AR C-terminal domain
Bro-N                PF02498.12    87 seq177_BIOID50945    -            292   5.7e-22   77.6   0.0   1   1   1.6e-25   1.1e-21   76.7   0.0     1    87    20   110    20   110 0.88 BRO family, N-terminal domain
DUF1327              PF07041.6    113 seq186_BIOID50945    -            114   1.2e-60  202.2   0.0   1   1   9.9e-65   1.4e-60  202.0   0.0     1   112     1   112     1   113 0.99 Protein of unknown function (DUF1327)
Phage_lysis          PF03245.8    125 seq191_BIOID50945    -            154   2.3e-48  163.2  11.3   1   1   1.9e-52   2.6e-48  163.0   7.8     1   125    29   154    29   154 0.99 Bacteriophage lysis protein
DUF826               PF05696.6     78 seq192_BIOID50945    -             89     1e-36  124.7   1.7   1   1   8.4e-41   1.1e-36  124.6   1.2     1    78     1    83     1    83 0.98 Protein of unknown function (DUF826)
Ail_Lom              PF06316.6    199 seq193_BIOID50945    -            199  8.1e-121  400.7   4.9   1   1    2e-124  9.1e-121  400.5   3.4     1   199     1   199     1   199 1.00 Enterobacterial Ail/Lom protein
OMP_b-brl            PF13505.1    176 seq193_BIOID50945    -            199   6.9e-26   91.1   5.3   1   1   1.9e-29   8.6e-26   90.8   3.7     2   176    11   199     9   199 0.87 Outer membrane protein beta-barrel domain
Lysis_S              PF04971.7     68 seq194_BIOID50945    -             71   9.7e-47  156.4   0.6   1   1   7.8e-51   1.1e-46  156.2   0.4     1    68     4    71     4    71 1.00 Lysis protein S
NinG                 PF05766.7    189 seq195_BIOID50945    -            201   1.3e-75  253.2  17.7   1   1   1.1e-79   1.5e-75  253.0  12.2     1   186     1   195     1   201 0.95 Bacteriophage Lambda NinG protein
EIID-AGA             PF03613.9    264 seq197_BIOID50945    -            270   1.1e-92  309.6   4.6   1   1     9e-97   1.2e-92  309.4   3.2     2   264    11   270    10   270 0.97 PTS system mannose/fructose/sorbose family IID component
phage_tail_N         PF08400.5    134 seq201_BIOID50945    -            391   6.3e-61  203.8   0.1   1   1   1.4e-64   6.3e-61  203.8   0.1     1   134     1   134     1   134 0.99 Prophage tail fibre N-terminal
Collagen             PF01391.13    60 seq201_BIOID50945    -            391   8.1e-17   60.4  61.4   1   2   6.8e-13   3.1e-09   36.1  24.2     1    58   251   308   249   309 0.67 Collagen triple helix repeat (20 copies)
Collagen             PF01391.13    60 seq201_BIOID50945    -            391   8.1e-17   60.4  61.4   2   2   2.5e-13   1.1e-09   37.5  23.1     1    59   290   348   290   352 0.81 Collagen triple helix repeat (20 copies)
CarboxypepD_reg      PF13620.1     82 seq201_BIOID50945    -            391   9.8e-08   31.8   0.2   1   1   4.7e-11   2.2e-07   30.7   0.2     1    74     4    82     4    89 0.82 Carboxypeptidase regulatory-like domain
Usp                  PF00582.21   140 seq202_BIOID50945    -            316   1.9e-33  115.5   0.0   1   2   4.8e-21   6.6e-17   61.9   0.0     1   140     3   146     3   146 0.98 Universal stress protein family
Usp                  PF00582.21   140 seq202_BIOID50945    -            316   1.9e-33  115.5   0.0   2   2   6.6e-18   9.1e-14   51.7   0.1    16   140   174   300   156   300 0.88 Universal stress protein family
Ribosomal_S10        PF00338.17    97 seq207_BIOID50945    -            103   4.1e-38  129.0   0.1   1   1   3.3e-42   4.5e-38  128.8   0.0     1    96     6   101     6   102 0.99 Ribosomal protein S10p/S20e
HTH_Tnp_1            PF01527.15    76 seq208_BIOID50945    -            114   7.1e-09   35.3   0.5   1   1   1.5e-12     1e-08   34.8   0.3     2    76     4    79     3    84 0.88 Transposase
HTH_28               PF13518.1     52 seq208_BIOID50945    -            114   3.1e-07   30.1   0.1   1   1   9.1e-11   6.2e-07   29.1   0.1     1    40    13    53    13    60 0.88 Helix-turn-helix domain
Phage_lysozyme       PF00959.14   110 seq209_BIOID50945    -            165   1.7e-32  111.8   0.1   1   1   1.5e-36   2.1e-32  111.5   0.1     1   109    48   154    48   155 0.98 Phage lysozyme
Response_reg         PF00072.19   112 seq212_BIOID50945    -            215   1.2e-30  105.6   0.4   1   1   5.3e-34   1.8e-30  105.0   0.3     1   112     9   121     9   121 0.99 Response regulator receiver domain
GerE                 PF00196.14    58 seq212_BIOID50945    -            215   4.4e-25   86.6   0.5   1   1   2.5e-28   8.5e-25   85.7   0.4     2    57   152   207   151   208 0.96 Bacterial regulatory proteins, luxR family
Sigma70_r4_2         PF08281.7     54 seq212_BIOID50945    -            215   1.4e-07   30.7   0.1   1   1   8.1e-11   2.8e-07   29.7   0.0    25    54   167   196   154   196 0.93 Sigma-70, region 4
HTH_24               PF13412.1     48 seq212_BIOID50945    -            215   1.7e-05   23.9   1.1   1   1   1.8e-08   6.1e-05   22.2   0.3     6    43   159   194   154   195 0.80 Winged helix-turn-helix DNA-binding
FlxA                 PF14282.1    106 seq213_BIOID50945    -            113   9.4e-16   57.5  24.5   1   1   7.9e-20   1.1e-15   57.3  17.0     5    84    13    92     5   104 0.91 FlxA-like protein
Big_1                PF02369.11   100 seq214_BIOID50945    -           2669         0 1106.5 272.7   1  16     5e-21   1.4e-17   63.3   8.8     2    94   749   837   744   843 0.88 Bacterial Ig-like domain (group 1)
Big_1                PF02369.11   100 seq214_BIOID50945    -           2669         0 1106.5 272.7   2  16   2.2e-25   6.1e-22   77.2   9.1     3    97   845   937   842   940 0.92 Bacterial Ig-like domain (group 1)
Big_1                PF02369.11   100 seq214_BIOID50945    -           2669         0 1106.5 272.7   3  16   2.9e-27     8e-24   83.3   2.6     2    97   942  1040   941  1042 0.95 Bacterial Ig-like domain (group 1)
Big_1                PF02369.11   100 seq214_BIOID50945    -           2669         0 1106.5 272.7   4  16   5.1e-19   1.4e-15   56.8   3.6     4    96  1054  1139  1051  1143 0.88 Bacterial Ig-like domain (group 1)
Big_1                PF02369.11   100 seq214_BIOID50945    -           2669         0 1106.5 272.7   5  16   1.4e-26   3.9e-23   81.1   7.4     3   100  1146  1245  1144  1245 0.94 Bacterial Ig-like domain (group 1)
Big_1                PF02369.11   100 seq214_BIOID50945    -           2669         0 1106.5 272.7   6  16   1.1e-20     3e-17   62.2   6.8     4    96  1257  1342  1253  1346 0.91 Bacterial Ig-like domain (group 1)
Big_1                PF02369.11   100 seq214_BIOID50945    -           2669         0 1106.5 272.7   7  16   1.9e-27   5.2e-24   83.9   7.9     3   100  1349  1448  1347  1448 0.95 Bacterial Ig-like domain (group 1)
Big_1                PF02369.11   100 seq214_BIOID50945    -           2669         0 1106.5 272.7   8  16   4.3e-22   1.2e-18   66.7   7.5     5   100  1461  1548  1451  1548 0.84 Bacterial Ig-like domain (group 1)
Big_1                PF02369.11   100 seq214_BIOID50945    -           2669         0 1106.5 272.7   9  16   1.9e-27   5.1e-24   83.9   6.7     2   100  1559  1661  1558  1661 0.93 Bacterial Ig-like domain (group 1)
Big_1                PF02369.11   100 seq214_BIOID50945    -           2669         0 1106.5 272.7  10  16   5.6e-25   1.5e-21   76.0   4.2     2    98  1663  1759  1662  1761 0.90 Bacterial Ig-like domain (group 1)
Big_1                PF02369.11   100 seq214_BIOID50945    -           2669         0 1106.5 272.7  11  16   1.1e-28   3.1e-25   87.8   6.6     6    99  1767  1863  1764  1864 0.92 Bacterial Ig-like domain (group 1)
Big_1                PF02369.11   100 seq214_BIOID50945    -           2669         0 1106.5 272.7  12  16   1.4e-28   3.9e-25   87.5   6.2     2    99  1866  1965  1865  1966 0.95 Bacterial Ig-like domain (group 1)
Big_1                PF02369.11   100 seq214_BIOID50945    -           2669         0 1106.5 272.7  13  16   1.1e-24   2.9e-21   75.1   3.9     7    97  1978  2062  1970  2065 0.92 Bacterial Ig-like domain (group 1)
Big_1                PF02369.11   100 seq214_BIOID50945    -           2669         0 1106.5 272.7  14  16   4.1e-21   1.1e-17   63.6   0.8     8    94  2075  2160  2068  2166 0.84 Bacterial Ig-like domain (group 1)
Big_1                PF02369.11   100 seq214_BIOID50945    -           2669         0 1106.5 272.7  15  16   7.9e-24   2.2e-20   72.3   5.1     4    99  2170  2260  2167  2261 0.90 Bacterial Ig-like domain (group 1)
Big_1                PF02369.11   100 seq214_BIOID50945    -           2669         0 1106.5 272.7  16  16   2.3e-21   6.4e-18   64.3   7.4     3   100  2266  2364  2264  2364 0.94 Bacterial Ig-like domain (group 1)
DUF3442              PF11924.3    280 seq214_BIOID50945    -           2669   2.1e-99  332.5   2.6   1   1  7.7e-103   2.1e-99  332.5   1.8     3   280   150   428   148   428 0.99 Protein of unknown function (DUF3442)
Lysis_S              PF04971.7     68 seq215_BIOID50945    -             71   7.2e-47  156.8   0.6   1   1   5.8e-51   7.9e-47  156.7   0.4     1    68     4    71     4    71 1.00 Lysis protein S
DUF1076              PF06416.7    113 seq216_BIOID50945    -            164   2.7e-43  146.1   0.3   1   1   2.6e-47   3.6e-43  145.7   0.2    13   113    63   163    50   163 0.94 Protein of unknown function (DUF1076)
Phage_lysozyme       PF00959.14   110 seq219_BIOID50945    -            120   5.4e-26   90.9   0.0   1   1   4.6e-30   6.3e-26   90.7   0.0     9   110     2   109     1   109 0.96 Phage lysozyme
Pilus_PilP           PF11356.3     87 seq220_BIOID50945    -            291   3.6e-16   59.0   0.0   1   1   2.9e-19   3.9e-15   55.7   0.0     1    87    81   170    81   170 0.94 Type IV pilus biogenesis
HTH_Tnp_1            PF01527.15    76 seq221_BIOID50945    -            108   5.5e-11   42.1   1.3   1   1   1.6e-14   2.2e-10   40.2   0.9     1    74     1    87     1    88 0.86 Transposase
DUF932               PF06067.6    239 seq223_BIOID50945    -            272   1.6e-59  201.0   0.0   1   1   1.3e-63   1.8e-59  200.8   0.0     2   239    37   261    36   261 0.99 Domain of unknown function (DUF932)
Cys_Met_Meta_PP      PF01053.15   386 seq224_BIOID50945    -            445  1.8e-139  464.2   0.0   1   1  4.6e-143  2.1e-139  464.0   0.0     1   385    65   439    65   440 0.99 Cys/Met metabolism PLP-dependent enzyme
Aminotran_1_2        PF00155.16   363 seq224_BIOID50945    -            445   3.6e-07   29.3   0.0   1   1   1.2e-10   5.3e-07   28.7   0.0    49   192   116   237   102   270 0.83 Aminotransferase class I and II
Ribosomal_L10        PF00466.15   100 seq225_BIOID50945    -            165   2.5e-26   91.3   0.0   1   1   2.6e-30   3.6e-26   90.8   0.0     3   100     5   101     3   101 0.98 Ribosomal protein L10
DUF1983              PF09327.6     81 seq229_BIOID50945    -            422   2.6e-18   65.6   0.1   1   1     7e-22   9.6e-18   63.8   0.0     2    81   240   321   239   321 0.93 Domain of unknown function (DUF1983)
DUF1327              PF07041.6    113 seq230_BIOID50945    -            114   4.3e-63  210.1   0.0   1   1   3.5e-67   4.7e-63  209.9   0.0     1   112     1   112     1   113 0.99 Protein of unknown function (DUF1327)
Ribosomal_L3         PF00297.17   263 seq231_BIOID50945    -            209     5e-50  170.2  10.0   1   1   1.6e-52   2.2e-48  164.8   6.9     1   263     8   204     8   204 0.99 Ribosomal protein L3
Phage_integrase      PF00589.17   173 seq235_BIOID50945    -            230   1.6e-32  112.4   0.0   1   1   1.4e-36   1.9e-32  112.1   0.0     2   170    53   220    52   223 0.97 Phage integrase family
Phage_NinH           PF06322.6     64 seq237_BIOID50945    -             64   8.9e-43  143.6   0.4   1   1     7e-47   9.6e-43  143.5   0.3     1    63     1    63     1    64 0.99 Phage NinH protein
Peptidase_S49        PF01343.13   154 seq238_BIOID50945    -            385   1.4e-45  154.6   0.6   1   1     4e-49   2.7e-45  153.7   0.4     2   151   149   297   148   300 0.96 Peptidase family S49
phage_tail_N         PF08400.5    134 seq241_BIOID50945    -            971   1.3e-59  199.5   0.3   1   1   3.8e-63   1.3e-59  199.5   0.2     1   134     1   134     1   134 0.99 Prophage tail fibre N-terminal
Phage_fiber_2        PF03406.8     44 seq241_BIOID50945    -            971   1.1e-56  188.0  35.0   1   3   4.1e-25   1.4e-21   75.7   4.9     1    44   462   505   462   505 0.98 Phage tail fibre repeat
Phage_fiber_2        PF03406.8     44 seq241_BIOID50945    -            971   1.1e-56  188.0  35.0   2   3   7.3e-24   2.5e-20   71.7   3.9     1    44   506   549   506   549 0.97 Phage tail fibre repeat
Phage_fiber_2        PF03406.8     44 seq241_BIOID50945    -            971   1.1e-56  188.0  35.0   3   3   1.5e-23     5e-20   70.7   4.4     1    42   550   591   550   593 0.95 Phage tail fibre repeat
Collar               PF07484.7     57 seq241_BIOID50945    -            971   1.4e-11   43.8   0.2   1   1   9.7e-15   3.3e-11   42.6   0.1     1    56   761   807   761   808 0.97 Phage Tail Collar Domain
Phage_fiber          PF03335.8     14 seq241_BIOID50945    -            971   6.2e-07   28.0  64.4   1   7   0.00054       1.8    8.3   1.5     1    14   824   837   824   837 0.88 Phage tail fibre repeat
Phage_fiber          PF03335.8     14 seq241_BIOID50945    -            971   6.2e-07   28.0  64.4   2   7   2.4e-05     0.083   12.4   2.6     1    14   856   869   856   869 0.92 Phage tail fibre repeat
Phage_fiber          PF03335.8     14 seq241_BIOID50945    -            971   6.2e-07   28.0  64.4   3   7   0.00027      0.91    9.3   2.4     2    13   871   882   870   883 0.89 Phage tail fibre repeat
Phage_fiber          PF03335.8     14 seq241_BIOID50945    -            971   6.2e-07   28.0  64.4   4   7   3.8e-05      0.13   11.8   3.2     1    14   906   919   906   919 0.92 Phage tail fibre repeat
Phage_fiber          PF03335.8     14 seq241_BIOID50945    -            971   6.2e-07   28.0  64.4   5   7   0.00053       1.8    8.3   1.7     2    12   921   931   920   932 0.89 Phage tail fibre repeat
Phage_fiber          PF03335.8     14 seq241_BIOID50945    -            971   6.2e-07   28.0  64.4   6   7   0.00045       1.5    8.6   0.8     2    11   930   939   929   940 0.86 Phage tail fibre repeat
Phage_fiber          PF03335.8     14 seq241_BIOID50945    -            971   6.2e-07   28.0  64.4   7   7   0.00053       1.8    8.4   0.9     2    13   939   950   938   951 0.87 Phage tail fibre repeat
Prok-JAB             PF14464.1    105 seq243_BIOID50945    -            245   1.2e-19   69.6   0.1   1   1   3.3e-23   2.3e-19   68.8   0.1     5    99     3    97     1   106 0.91 Prokaryotic homologs of the JAB domain
NLPC_P60             PF00877.14   105 seq243_BIOID50945    -            245   4.3e-14   52.0   0.0   1   1   8.8e-18     6e-14   51.6   0.0     1   105   109   222   109   222 0.92 NlpC/P60 family
Phage_lysis          PF03245.8    125 seq245_BIOID50945    -            155   7.1e-41  138.9   2.7   1   1   6.1e-45   8.3e-41  138.7   1.9     1   125    29   154    29   154 0.98 Bacteriophage lysis protein
rve                  PF00665.21   120 seq247_BIOID50945    -            296   4.9e-26   91.0   0.1   1   1   3.8e-29   1.3e-25   89.7   0.0     2   119   126   240   125   241 0.97 Integrase core domain
HTH_21               PF13276.1     60 seq247_BIOID50945    -            296   1.6e-16   59.9   2.9   1   1   1.1e-19   3.9e-16   58.7   2.0     3    60    48   104    45   104 0.93 HTH-like domain
rve_3                PF13683.1     67 seq247_BIOID50945    -            296   2.7e-11   42.7   0.0   1   1   1.8e-14   6.1e-11   41.5   0.0     6    67   217   278   212   278 0.92 Integrase core domain
rve_2                PF13333.1     52 seq247_BIOID50945    -            296   2.6e-06   27.2   0.0   1   1   1.6e-09   5.5e-06   26.2   0.0     1    44   231   277   231   284 0.88 Integrase core domain
Phage_antitermQ      PF06530.7    126 seq249_BIOID50945    -            144   1.2e-60  202.4   0.1   1   1     1e-64   1.4e-60  202.2   0.1     1   125     1   125     1   126 0.99 Phage antitermination protein Q
ANT                  PF03374.9    112 seq254_BIOID50945    -            231   9.1e-32  109.3   0.0   1   1   9.3e-36   1.3e-31  108.8   0.0     1   109   124   227   124   230 0.96 Phage antirepressor protein KilAC domain
Ribosomal_L12        PF00542.14    68 seq255_BIOID50945    -            121   1.8e-31  107.8   8.6   1   1   2.8e-35   3.8e-31  106.7   6.0     1    68    54   121    54   121 0.99 Ribosomal protein L7/L12 C-terminal domain
Glucosamine_iso      PF01182.15   199 seq257_BIOID50945    -            169   8.1e-11   41.8   0.0   1   1   7.6e-15     1e-10   41.5   0.0    63   198     9   144     2   145 0.74 Glucosamine-6-phosphate isomerases/6-phosphogluconolactonase
Ribosomal_L4         PF00573.17   192 seq263_BIOID50945    -            201   9.2e-66  220.7   1.1   1   1   7.6e-70     1e-65  220.6   0.7     2   191    13   198    12   199 0.99 Ribosomal protein L4/L1 family
Secretin             PF00263.16   165 seq264_BIOID50945    -            651   6.8e-48  162.0   4.1   1   1   2.1e-51   1.4e-47  161.0   2.8     1   165   422   587   422   587 0.93 Bacterial type II and III secretion system protein
Secretin_N           PF03958.12    82 seq264_BIOID50945    -            651   1.3e-44  150.1  13.1   1   3   8.5e-15   5.8e-11   42.3   0.2     1    79   125   185   125   188 0.96 Bacterial type II/III secretion system short domain
Secretin_N           PF03958.12    82 seq264_BIOID50945    -            651   1.3e-44  150.1  13.1   2   3   9.9e-18   6.8e-14   51.7   0.3     1    80   190   259   190   261 0.91 Bacterial type II/III secretion system short domain
Secretin_N           PF03958.12    82 seq264_BIOID50945    -            651   1.3e-44  150.1  13.1   3   3   2.3e-21   1.6e-17   63.3   0.1     1    82   265   342   265   342 0.97 Bacterial type II/III secretion system short domain
Phage_fiber_C        PF06820.7     64 seq265_BIOID50945    -            129   6.2e-36  122.2   0.8   1   1   6.3e-40   8.7e-36  121.7   0.5     1    64    68   129    68   129 0.99 Putative prophage tail fibre C-terminus
WGR                  PF05406.10    81 seq266_BIOID50945    -            242   1.1e-17   63.5   1.0   1   1   1.8e-21   2.5e-17   62.4   0.7    11    78     4    68     1    71 0.92 WGR domain
Antirestrict         PF03230.8     94 seq267_BIOID50945    -            161   5.1e-39  132.0   0.2   1   1   4.7e-43   6.4e-39  131.7   0.1     1    94    64   161    64   161 0.98 Antirestriction protein
DUF1364              PF07102.7     94 seq268_BIOID50945    -             96   3.8e-39  132.3   0.8   1   1     3e-43   4.1e-39  132.2   0.6     1    94     1    94     1    94 0.98 Protein of unknown function (DUF1364)
MFS_1                PF07690.11   354 seq269_BIOID50945    -            427   2.3e-33  115.3  38.8   1   2   6.4e-26   2.9e-22   78.7  17.4    33   256    27   263     5   266 0.80 Major Facilitator Superfamily
MFS_1                PF07690.11   354 seq269_BIOID50945    -            427   2.3e-33  115.3  38.8   2   2   5.6e-15   2.5e-11   42.8   5.9    38   181   255   402   250   422 0.81 Major Facilitator Superfamily
Sugar_tr             PF00083.19   451 seq269_BIOID50945    -            427     1e-24   86.8  31.9   1   1   5.6e-27   2.6e-23   82.2   9.4    51   200    34   193    10   203 0.88 Sugar (and other) transporter
MFS_2                PF13347.1    427 seq269_BIOID50945    -            427   1.1e-10   40.3  28.2   1   1   1.4e-10   6.2e-07   28.0   7.5   137   334   123   325   112   338 0.76 MFS/sugar transport protein
ABC_tran             PF00005.22   118 seq270_BIOID50945    -            343   2.1e-27   95.6   0.0   1   1   1.3e-30   4.4e-27   94.6   0.0     1   118    45   169    45   169 0.95 ABC transporter
NIL                  PF09383.5     76 seq270_BIOID50945    -            343   7.6e-23   79.7   0.0   1   1   4.6e-26   1.6e-22   78.7   0.0     4    76   268   340   266   340 0.98 NIL domain
AAA_21               PF13304.1    303 seq270_BIOID50945    -            343   1.3e-12   48.1   0.1   1   1   1.8e-11     6e-08   32.8   0.0   220   298   124   200    87   205 0.84 AAA domain
Phage_connect_1      PF05135.8    102 seq272_BIOID50945    -            108     3e-08   33.5   0.0   1   1   2.8e-12   3.8e-08   33.2   0.0     1    94     1    97     1   103 0.84 Phage gp6-like head-tail connector protein
DUF1233              PF06806.7     72 seq276_BIOID50945    -             83   2.3e-32  110.2   0.1   1   1     2e-36   2.7e-32  110.0   0.1     1    70     4    74     4    77 0.97 Putative excisionase (DUF1233)
Oxidored_q6          PF01058.17   131 seq278_BIOID50945    -            381   4.1e-29  100.7   0.3   1   1   4.9e-33   6.7e-29  100.0   0.2     1   130    71   216    71   217 0.96 NADH ubiquinone oxidoreductase, 20 Kd subunit
MS_channel           PF00924.13   206 seq280_BIOID50945    -            343   1.1e-63  214.2   0.4   1   1   7.9e-68   1.1e-63  214.2   0.3     2   205   120   323   119   324 0.99 Mechanosensitive ion channel
RusA                 PF05866.6    116 seq283_BIOID50945    -            120   3.9e-25   88.4   0.0   1   1   3.2e-29   4.4e-25   88.2   0.0     1   116     8   117     8   117 0.94 Endodeoxyribonuclease RusA
DUF4137              PF13593.1    313 seq285_BIOID50945    -            332  4.9e-106  354.2  22.4   1   1    4e-110  5.5e-106  354.0  15.6     1   313     8   316     8   316 0.98 SBF-like CPA transporter family (DUF4137)
AA_permease          PF00324.16   479 seq288_BIOID50945    -            134     2e-08   32.9   4.8   1   1   1.7e-12   2.4e-08   32.6   3.3     2    46    50    93    49   120 0.93 Amino acid permease
Phage_H_T_join       PF05521.6     95 seq291_BIOID50945    -            116   5.5e-15   55.3   0.0   1   1   4.8e-19   6.5e-15   55.0   0.0     3    95    11   110     9   110 0.93 Phage head-tail joining protein
RNA_pol_Rpb2_6       PF00562.23   386 seq292_BIOID50945    -           1342  4.7e-162  539.0   0.0   1   1  3.5e-162  7.9e-159  528.4   0.1     2   386   716  1264   715  1264 0.98 RNA polymerase Rpb2, domain 6
RNA_pol_Rpb2_7       PF04560.15    83 seq292_BIOID50945    -           1342   5.7e-32  109.6   0.1   1   1   8.2e-35   1.9e-31  108.0   0.0     1    82  1266  1341  1266  1342 0.98 RNA polymerase Rpb2, domain 7
RNA_pol_Rpb2_3       PF04565.11    68 seq292_BIOID50945    -           1342   7.1e-30  102.4   0.0   1   1   7.4e-33   1.7e-29  101.2   0.0     1    68   513   582   513   582 0.98 RNA polymerase Rpb2, domain 3
RNA_pol_Rpb2_45      PF10385.4     66 seq292_BIOID50945    -           1342   4.6e-29   99.9   0.3   1   1   1.5e-31   3.5e-28   97.0   0.2     1    66   591   656   591   656 1.00 RNA polymerase beta subunit external 1 domain
RNA_pol_Rpb2_1       PF04563.10   203 seq292_BIOID50945    -           1342   1.5e-26   92.4   0.0   1   1   1.4e-29   3.1e-26   91.4   0.0     2   203    27   509    26   509 0.98 RNA polymerase beta subunit
RNA_pol_Rpb2_2       PF04561.9    190 seq292_BIOID50945    -           1342   1.6e-25   89.5   0.9   1   2   8.4e-11   1.9e-07   30.5   0.0     1    74   151   225   151   276 0.82 RNA polymerase Rpb2, domain 2
RNA_pol_Rpb2_2       PF04561.9    190 seq292_BIOID50945    -           1342   1.6e-25   89.5   0.9   2   2   1.9e-18   4.4e-15   55.4   0.0    80   190   340   454   329   454 0.88 RNA polymerase Rpb2, domain 2
SopA                 PF13981.1    135 seq293_BIOID50945    -            583   2.9e-43  147.0   2.6   1   1   9.6e-46   3.3e-42  143.5   0.3     1   135   376   512   376   512 0.98 SopA-like central domain
Pentapeptide         PF00805.17    40 seq293_BIOID50945    -            583   1.5e-14   52.7  16.1   1   2   7.8e-09   2.7e-05   23.1   0.5     4    40   204   240   204   240 0.93 Pentapeptide repeats (8 copies)
Pentapeptide         PF00805.17    40 seq293_BIOID50945    -            583   1.5e-14   52.7  16.1   2   2   9.8e-09   3.4e-05   22.8   0.2     7    38   237   268   236   270 0.95 Pentapeptide repeats (8 copies)
Pentapeptide_4       PF13599.1     78 seq293_BIOID50945    -            583   7.1e-14   51.2  17.9   1   2   2.9e-12   9.8e-09   34.8   1.6     9    76   199   266   194   268 0.89 Pentapeptide repeats (9 copies)
Pentapeptide_4       PF13599.1     78 seq293_BIOID50945    -            583   7.1e-14   51.2  17.9   2   2   6.3e-11   2.1e-07   30.5   5.5     2    53   242   291   241   309 0.92 Pentapeptide repeats (9 copies)
Homoserine_dh        PF00742.14   179 seq294_BIOID50945    -            810   6.9e-51  172.3   0.0   1   1   2.3e-54   1.1e-50  171.7   0.0     1   178   608   803   608   804 0.99 Homoserine dehydrogenase
AA_kinase            PF00696.23   241 seq294_BIOID50945    -            810   1.8e-42  145.4   0.0   1   1   8.3e-46   3.8e-42  144.3   0.0     2   238    12   284    11   287 0.89 Amino acid kinase family
NAD_binding_3        PF03447.11   117 seq294_BIOID50945    -            810   3.5e-24   85.3   0.0   1   1   1.8e-27   8.4e-24   84.1   0.0     1   116   465   599   465   600 0.98 Homoserine dehydrogenase, NAD binding domain
DUF3596              PF12167.3     88 seq297_BIOID50945    -             56     5e-09   35.5   0.0   1   1   4.2e-13   5.7e-09   35.3   0.0     1    30     9    38     9    48 0.86 Domain of unknown function (DUF3596)
Ribosomal_L23        PF00276.15    92 seq298_BIOID50945    -            100   1.1e-32  111.6   1.2   1   1   8.9e-37   1.2e-32  111.5   0.8     2    89     9    96     8    99 0.97 Ribosomal protein L23
DUF1076              PF06416.7    113 seq299_BIOID50945    -            191   4.1e-46  155.2   0.2   1   1   4.9e-50   6.7e-46  154.5   0.1     1   113    81   189    79   189 0.96 Protein of unknown function (DUF1076)
RadC                 PF04002.10   123 seq300_BIOID50945    -            163   5.7e-47  158.3   0.0   1   1   5.1e-51   6.9e-47  158.0   0.0     2   123    42   163    41   163 0.98 RadC-like JAB domain
HTS                  PF04204.11   298 seq302_BIOID50945    -            309    8e-132  438.3   0.0   1   1  6.6e-136    9e-132  438.1   0.0     1   298     2   299     2   299 1.00 Homoserine O-succinyltransferase
HTH_3                PF01381.17    55 seq304_BIOID50945    -            215   4.5e-12   45.5   0.1   1   1   2.7e-15   9.2e-12   44.5   0.1     1    55     9    63     9    63 0.98 Helix-turn-helix
HTH_19               PF12844.2     64 seq304_BIOID50945    -            215   3.8e-10   39.5   0.0   1   1     2e-13   6.9e-10   38.7   0.0     3    62     8    67     6    69 0.97 Helix-turn-helix domain
HTH_31               PF13560.1     64 seq304_BIOID50945    -            215   6.7e-10   38.8   0.0   1   1   2.9e-13   9.9e-10   38.3   0.0     2    59     5    61     4    65 0.96 Helix-turn-helix domain
Peptidase_S24        PF00717.18    70 seq304_BIOID50945    -            215     3e-08   33.0   0.1   1   1   1.6e-11   5.6e-08   32.1   0.0     3    66   125   197   123   201 0.85 Peptidase S24-like
AA_permease          PF00324.16   479 seq306_BIOID50945    -            430  1.4e-108  363.2  40.6   1   1  2.3e-112  1.5e-108  363.0  28.1    39   478     2   407     1   408 0.97 Amino acid permease
AA_permease_2        PF13520.1    426 seq306_BIOID50945    -            430   1.1e-38  132.8  45.1   1   1   1.9e-42   1.3e-38  132.5  31.2    45   423     6   393     1   396 0.84 Amino acid permease
HDPD                 PF02924.9    118 seq307_BIOID50945    -            112     8e-16   57.7   0.9   1   1   6.8e-20   9.3e-16   57.5   0.6     4   114     7   108     4   111 0.88 Bacteriophage lambda head decoration protein D
DUF1441              PF07278.6    152 seq313_BIOID50945    -            163   9.5e-66  220.0   0.1   1   1   8.2e-70   1.1e-65  219.7   0.0     2   152    10   154     9   154 0.99 Protein of unknown function (DUF1441)
Fimbrial             PF00419.15   145 seq314_BIOID50945    -            194   5.1e-13   49.3   0.0   1   1   5.1e-17     7e-13   48.9   0.0     3   144    29   193    27   194 0.77 Fimbrial protein
RIP                  PF00161.14   206 seq315_BIOID50945    -            319   3.1e-42  144.0   0.4   1   1   2.7e-46   3.7e-42  143.7   0.3     1   204    24   232    24   234 0.96 Ribosome inactivating protein
DUF646               PF04883.7    106 seq316_BIOID50945    -            148   3.6e-20   72.6   0.0   1   1   3.5e-24   4.8e-20   72.2   0.0     2   105    13   131    12   132 0.86 Bacteriophage protein of unknown function (DUF646)
Ribosomal_L2_C       PF03947.13   130 seq318_BIOID50945    -            273   2.4e-55  185.7   1.9   1   1   5.5e-59   3.8e-55  185.1   1.3     1   129   124   250   124   251 0.98 Ribosomal Proteins L2, C-terminal domain
Ribosomal_L2         PF00181.18    77 seq318_BIOID50945    -            273     7e-37  125.1   0.8   1   1   8.2e-40   5.6e-36  122.2   0.8     1    76    42   117    42   118 0.99 Ribosomal Proteins L2, RNA binding domain
Phage_antiter_Q      PF06323.6    230 seq319_BIOID50945    -            229  3.5e-109  363.4   9.8   1   1  2.8e-113  3.9e-109  363.3   6.8     1   229     1   228     1   229 1.00 Phage antitermination protein Q
DUF2528              PF10800.3    102 seq320_BIOID50945    -            122   2.3e-48  162.6   1.0   1   1   1.9e-52   2.6e-48  162.4   0.7     1   101    14   121    14   122 0.98 Protein of unknown function (DUF2528)
DUF4132              PF13569.1    180 seq327_BIOID50945    -            963   2.1e-53  180.3   0.1   1   1   2.6e-57   3.5e-53  179.6   0.1     1   180   697   881   697   881 0.97 Domain of unknown function (DUF4132)
Phage_cap_E          PF03864.10   329 seq330_BIOID50945    -            350   1.1e-63  215.0   0.2   1   1   9.1e-68   1.2e-63  214.8   0.1     1   328    13   348    13   349 0.93 Phage major capsid protein E
DUF987               PF06174.6     66 seq333_BIOID50945    -             73   2.6e-43  145.2   0.2   1   1   2.1e-47   2.9e-43  145.0   0.1     1    66     1    66     1    66 0.99 Protein of unknown function (DUF987)
BPD_transp_1         PF00528.17   185 seq335_BIOID50945    -            217     1e-20   73.9  19.5   1   1   7.4e-25     1e-20   73.9  13.5     2   181    32   216    31   217 0.84 Binding-protein-dependent transport system inner membrane component
Terminase_GpA        PF05876.7    557 seq341_BIOID50945    -            700  2.5e-184  613.6   0.0   1   1  2.2e-188    3e-184  613.3   0.0     1   557    34   644    34   644 0.97 Phage terminase large subunit (GpA)
DUF3168              PF11367.3    121 seq342_BIOID50945    -            114   5.6e-15   55.4   0.1   1   1   5.3e-19   7.2e-15   55.0   0.1    12   121    10   110     4   110 0.85 Protein of unknown function (DUF3168)
Lambda_CIII          PF02061.11    45 seq344_BIOID50945    -             54   9.1e-31  105.4   0.1   1   1   7.8e-35   1.1e-30  105.2   0.1     1    45     1    43     1    43 1.00 Lambda Phage CIII
Lambda_Kil           PF06301.6     43 seq346_BIOID50945    -             89   2.5e-28   97.0   1.5   1   1   2.4e-32   3.3e-28   96.7   1.0     1    43    43    85    43    85 0.98 Bacteriophage lambda Kil protein
Aldo_ket_red         PF00248.16   283 seq347_BIOID50945    -            267   1.5e-57  194.4   0.6   1   1   1.4e-61   1.9e-57  194.1   0.4     2   281     6   250     5   251 0.95 Aldo/keto reductase family
NiFeSe_Hases         PF00374.14   507 seq348_BIOID50945    -            597  2.7e-243  808.1   0.0   1   1  2.3e-247  3.1e-243  808.0   0.0     1   507    54   582    54   582 0.98 Nickel-dependent hydrogenase
Mannitol_dh_C        PF08125.8    245 seq350_BIOID50945    -            486   4.6e-98  327.1   0.0   1   1  1.5e-101     1e-97  326.0   0.0     1   244   213   459   213   460 0.98 Mannitol dehydrogenase C-terminal domain
Mannitol_dh          PF01232.18   151 seq350_BIOID50945    -            486   7.9e-52  175.0   0.0   1   1   1.9e-55   1.3e-51  174.4   0.0     2   151    23   185    22   185 0.99 Mannitol dehydrogenase Rossmann domain
Fels1                PF05666.6     45 seq352_BIOID50945    -            122   3.1e-38  128.7   2.3   1   2   5.7e-20   7.8e-16   57.0   0.1     2    45    20    62    19    62 0.94 Fels-1 Prophage Protein-like
Fels1                PF05666.6     45 seq352_BIOID50945    -            122   3.1e-38  128.7   2.3   2   2   1.2e-24   1.7e-20   72.0   0.2     1    45    66   121    66   121 0.98 Fels-1 Prophage Protein-like
YagB_YeeU_YfjZ       PF06154.6    105 seq353_BIOID50945    -            124     4e-53  177.9   0.0   1   1   3.5e-57   4.7e-53  177.7   0.0     2   104    16   118    15   119 0.98 YagB/YeeU/YfjZ family
YagB_YeeU_YfjZ       PF06154.6    105 seq354_BIOID50945    -            124     4e-53  177.9   0.0   1   1   3.5e-57   4.7e-53  177.7   0.0     2   104    16   118    15   119 0.98 YagB/YeeU/YfjZ family
Ail_Lom              PF06316.6    199 seq356_BIOID50945    -            244     8e-33  113.5   8.6   1   1   3.7e-35   1.7e-31  109.1   2.8    48   199    88   244    69   244 0.78 Enterobacterial Ail/Lom protein
OMP_b-brl            PF13505.1    176 seq356_BIOID50945    -            244   1.2e-19   70.8   9.2   1   1   4.9e-23   2.2e-19   69.9   6.4    35   176    50   244     7   244 0.75 Outer membrane protein beta-barrel domain
OmpA_membrane        PF01389.12   183 seq356_BIOID50945    -            244     2e-06   27.3   0.3   1   1   3.2e-09   1.5e-05   24.5   0.2    73   148   143   223    32   226 0.81 OmpA-like transmembrane domain
DUF1391              PF07151.7     49 seq357_BIOID50945    -             50   9.7e-36  120.9   0.6   1   1   7.6e-40     1e-35  120.8   0.4     1    49     2    50     2    50 0.98 Protein of unknown function (DUF1391)
I-set                PF07679.11    90 seq359_BIOID50945    -            261     1e-07   31.6   0.4   1   1   1.2e-10   5.4e-07   29.2   0.1     4    88   173   250   170   254 0.84 Immunoglobulin I-set domain
Ig_2                 PF13895.1     80 seq359_BIOID50945    -            261   1.8e-07   31.0   0.4   1   1   9.5e-11   4.3e-07   29.8   0.1    22    78   193   254   171   256 0.74 Immunoglobulin domain
Ig_3                 PF13927.1     75 seq359_BIOID50945    -            261   5.3e-07   29.9   0.6   1   1     4e-10   1.8e-06   28.2   0.0    11    74   182   238   173   239 0.87 Immunoglobulin domain
HTH_3                PF01381.17    55 seq361_BIOID50945    -            105   2.9e-17   62.1   0.5   1   1   3.5e-20   9.5e-17   60.4   0.5     2    55    19    72    18    72 0.96 Helix-turn-helix
HTH_31               PF13560.1     64 seq361_BIOID50945    -            105   1.1e-12   47.7   0.1   1   1   5.5e-16   1.5e-12   47.3   0.1     2    58    14    69    13    79 0.92 Helix-turn-helix domain
HTH_19               PF12844.2     64 seq361_BIOID50945    -            105   1.5e-12   47.2   0.1   1   1   7.8e-16   2.1e-12   46.7   0.1     3    62    17    76    15    77 0.95 Helix-turn-helix domain
HTH_26               PF13443.1     63 seq361_BIOID50945    -            105     1e-09   38.3   0.1   1   1     6e-13   1.6e-09   37.6   0.1     4    58    20    73    17    79 0.93 Cro/C1-type HTH DNA-binding domain
Gam                  PF06064.6     98 seq363_BIOID50945    -             98   4.5e-61  202.9   4.8   1   1   3.6e-65     5e-61  202.8   3.3     1    98     1    98     1    98 0.99 Host-nuclease inhibitor protein Gam
Ribosomal_S19        PF00203.16    81 seq364_BIOID50945    -             92   2.2e-38  129.6   0.1   1   1   1.9e-42   2.6e-38  129.3   0.0     1    81     3    83     3    83 0.99 Ribosomal protein S19
SLT_beta             PF02258.11    70 seq365_BIOID50945    -             89   1.7e-47  159.0   0.4   1   1   1.5e-51   2.1e-47  158.7   0.3     2    70    19    87    18    87 0.98 Shiga-like toxin beta subunit
Malate_synthase      PF01274.17   523 seq366_BIOID50945    -            539  1.1e-213  709.9   0.0   1   1  8.9e-218  1.2e-213  709.7   0.0     3   522    19   538    17   539 0.99 Malate synthase
Lipoprotein_9        PF03180.9    237 seq370_BIOID50945    -            271  1.9e-100  334.5   3.2   1   1  3.1e-104  2.1e-100  334.3   2.2     1   237    33   271    33   271 0.99 NLPA lipoprotein
OpuAC                PF04069.7    257 seq370_BIOID50945    -            271   0.00011   21.5   0.4   1   1   1.6e-08   0.00011   21.5   0.3     2   112    32   131    31   207 0.83 Substrate binding domain of ABC-type glycine betaine transport system
DUF1219              PF06755.7    117 seq374_BIOID50945    -             71   2.9e-35  120.2   0.0   1   1   2.2e-39     3e-35  120.1   0.0     1    69     1    69     1    71 0.98 Protein of unknown function (DUF1219)
DUF1283              PF06932.6     85 seq376_BIOID50945    -            113   5.2e-46  154.4   5.7   1   1   4.5e-50   6.1e-46  154.2   4.0     1    85    29   113    29   113 0.99 Protein of unknown function (DUF1283)
RecT                 PF03837.9    199 seq378_BIOID50945    -            261   1.1e-28   99.8   0.0   1   1   1.6e-30   2.2e-26   92.2   0.0     5   195    24   182    22   190 0.91 RecT family
T2SE                 PF00437.15   272 seq379_BIOID50945    -            501   4.9e-88  294.4   3.7   1   1     5e-92   6.8e-88  293.9   2.6     3   271   125   390   123   391 0.98 Type II/IV secretion system protein
Ribosomal_L22        PF00237.14   105 seq380_BIOID50945    -            110   1.6e-41  140.4   2.4   1   1   1.3e-45   1.7e-41  140.2   1.6     1   104     5   108     5   109 0.99 Ribosomal protein L22p/L17e
HTH_Tnp_1            PF01527.15    76 seq381_BIOID50945    -            108   5.5e-11   42.1   1.3   1   1   1.6e-14   2.2e-10   40.2   0.9     1    74     1    87     1    88 0.86 Transposase
HATPase_c_3          PF13589.1    137 seq382_BIOID50945    -            324   9.5e-14   51.1   0.0   1   1   1.6e-17   2.2e-13   49.9   0.0    56   136     1    74     1    78 0.90 Histidine kinase-, DNA gyrase B-, and HSP90-like ATPase
Usher                PF00577.15   552 seq383_BIOID50945    -            863  1.4e-208  694.0  28.4   1   1    3e-212  1.4e-208  694.0  19.7     1   552   231   773   231   773 0.99 Type VII secretion system (T7SS), usher protein
PapC_N               PF13954.1    146 seq383_BIOID50945    -            863   1.5e-47  160.7   0.1   1   1   7.2e-51   3.3e-47  159.6   0.0     1   146    68   217    68   217 0.98 PapC N-terminal domain
PapC_C               PF13953.1     68 seq383_BIOID50945    -            863     5e-21   73.9   0.1   1   1   2.6e-24   1.2e-20   72.8   0.1     2    67   784   850   783   851 0.95 PapC C-terminal domain
Packaging_FI         PF14000.1    125 seq386_BIOID50945    -            132   7.7e-43  145.5   2.3   1   1   6.3e-47   8.6e-43  145.3   1.6     1   125     2   129     2   129 0.99 DNA packaging protein FI
DicB                 PF05358.6     62 seq387_BIOID50945    -             62   1.2e-38  130.2   0.1   1   1   9.5e-43   1.3e-38  130.1   0.0     1    62     1    62     1    62 1.00 DicB protein
Phage_lysozyme       PF00959.14   110 seq388_BIOID50945    -            158   3.5e-23   81.8   0.0   1   1   3.7e-27   5.1e-23   81.3   0.0     1   109    33   140    33   141 0.98 Phage lysozyme
IstB_IS21            PF01695.12   178 seq389_BIOID50945    -            248   1.7e-20   73.1   0.1   1   1   5.1e-24   2.3e-20   72.6   0.0     4   160    55   216    52   226 0.83 IstB-like ATP binding protein
Bac_DnaA             PF00308.13   219 seq389_BIOID50945    -            248   6.6e-09   35.6   0.0   1   1   1.8e-12   8.2e-09   35.3   0.0     6   123    72   189    67   224 0.86 Bacterial dnaA  protein
ArsA_ATPase          PF02374.10   305 seq389_BIOID50945    -            248   4.9e-06   25.6   0.1   1   1   1.5e-09     7e-06   25.1   0.1     4    90   104   196   101   222 0.72 Anion-transporting ATPase
SopA_C               PF13979.1    172 seq391_BIOID50945    -            199   9.1e-69  230.3   0.0   1   1   7.8e-73   1.1e-68  230.1   0.0     2   172    34   199    33   199 0.99 SopA-like catalytic domain
Polyketide_cyc       PF03364.15   130 seq392_BIOID50945    -            149   9.2e-32  109.6   0.0   1   1   1.6e-35   1.1e-31  109.4   0.0     1   130    14   139    14   139 0.99 Polyketide cyclase / dehydrase and lipid transport
Polyketide_cyc2      PF10604.4    139 seq392_BIOID50945    -            149   6.9e-11   42.3   0.0   1   1   1.2e-14   8.4e-11   42.0   0.0     1   128     5   136     5   145 0.74 Polyketide cyclase / dehydrase and lipid transport
Caudo_TAP            PF02413.12   130 seq395_BIOID50945    -            193   2.4e-39  134.3   0.5   1   1   2.2e-43     3e-39  134.0   0.3     1   130    72   192    72   192 0.97 Caudovirales tail fibre assembly protein
Acetyltransf_3       PF13302.1    142 seq396_BIOID50945    -            186   5.7e-23   81.6   0.0   1   1     4e-26   7.7e-23   81.2   0.0     3   141     8   140     7   141 0.80 Acetyltransferase (GNAT) domain
Acetyltransf_4       PF13420.1    155 seq396_BIOID50945    -            186   7.2e-15   55.1   0.6   1   1   4.7e-18   9.1e-15   54.8   0.4     1   152     9   158     9   160 0.93 Acetyltransferase (GNAT) domain
Acetyltransf_1       PF00583.19    83 seq396_BIOID50945    -            186     6e-15   54.9   0.1   1   1   4.5e-18   8.9e-15   54.3   0.1     2    82    63   140    62   141 0.97 Acetyltransferase (GNAT) family
Acetyltransf_8       PF13523.1    152 seq396_BIOID50945    -            186   1.2e-13   51.1   0.2   1   1   8.2e-17   1.6e-13   50.6   0.2     1   141     9   145     9   157 0.89 Acetyltransferase (GNAT) domain
Acetyltransf_7       PF13508.1     79 seq396_BIOID50945    -            186   3.7e-07   30.1   0.2   1   1   3.4e-10   6.7e-07   29.2   0.1     2    78    56   141    55   142 0.80 Acetyltransferase (GNAT) domain
Acetyltransf_10      PF13673.1    117 seq396_BIOID50945    -            186   1.3e-05   25.1   0.0   1   1   9.3e-09   1.8e-05   24.7   0.0     1   117    16   140    16   140 0.75 Acetyltransferase (GNAT) domain
FR47                 PF08445.5     86 seq396_BIOID50945    -            186   2.1e-05   24.0   0.0   1   1   1.9e-08   3.8e-05   23.2   0.0    26    79    87   142    69   150 0.92 FR47-like protein
Ribosomal_S3_C       PF00189.15    85 seq398_BIOID50945    -            233   3.5e-35  119.9   0.3   1   1   1.8e-38   1.2e-34  118.2   0.1     1    85   119   202   119   202 0.96 Ribosomal protein S3, C-terminal domain
KH_2                 PF07650.12    78 seq398_BIOID50945    -            233   6.9e-20   70.2   3.4   1   1   2.1e-23   1.4e-19   69.2   2.4     1    78    38   111    38   111 0.97 KH domain
DUF1040              PF06288.8     86 seq402_BIOID50945    -             89   1.6e-46  156.3   0.5   1   1   1.3e-50   1.8e-46  156.2   0.3     1    86     1    86     1    86 1.00 Protein of unknown function (DUF1040)
DUF413               PF04219.7     94 seq403_BIOID50945    -            112   1.5e-38  130.2   0.1   1   1   1.4e-42   1.9e-38  129.9   0.1     1    90    10    99    10   102 0.97 Protein of unknown function, DUF
HOK_GEF              PF01848.11    43 seq406_BIOID50945    -             46   7.8e-18   63.4   1.9   1   1   6.1e-22   8.3e-18   63.3   1.3     2    43     3    44     2    44 0.96 Hok/gef family
Phage_attach         PF05354.6    117 seq408_BIOID50945    -            117   7.2e-62  206.0   0.2   1   1   1.2e-65   7.9e-62  205.8   0.1     1   117     1   117     1   117 1.00 Phage Head-Tail Attachment
Gifsy-2              PF13856.1     95 seq408_BIOID50945    -            117     3e-30  104.0   0.0   1   1     5e-34   3.4e-30  103.9   0.0     1    95     4   105     4   105 0.99 ATP-binding sugar transporter from pro-phage
YcgL                 PF05166.8     74 seq409_BIOID50945    -             41     1e-06   28.6   0.7   1   1   9.1e-11   1.2e-06   28.3   0.5     1    23    14    36    14    39 0.92 YcgL domain
SlyX                 PF04102.7     69 seq410_BIOID50945    -             72   4.1e-26   91.0   2.4   1   1   3.4e-30   4.6e-26   90.8   1.7     1    69     5    72     5    72 0.99 SlyX
Phage_lysis          PF03245.8    125 seq411_BIOID50945    -            153   4.5e-48  162.2  12.3   1   1   3.7e-52   5.1e-48  162.0   8.5     1   125    29   153    29   153 0.99 Bacteriophage lysis protein
YcgL                 PF05166.8     74 seq414_BIOID50945    -             66   9.5e-16   57.5   0.1   1   1   9.7e-20   1.3e-15   57.1   0.1    30    74     1    45     1    45 0.97 YcgL domain
Ub-RnfH              PF03658.9     84 seq415_BIOID50945    -             96   3.2e-38  129.3   0.1   1   1   2.7e-42   3.7e-38  129.1   0.1     1    84     5    88     5    88 0.99 RnfH family Ubiquitin
YqaJ                 PF09588.5    152 seq417_BIOID50945    -            225   7.7e-26   90.7   0.0   1   1   2.1e-29   1.4e-25   89.8   0.0     2   150    24   166    23   168 0.85 YqaJ-like viral recombinase domain
GST_C_2              PF13410.1     69 seq418_BIOID50945    -            304   7.6e-10   38.4   0.3   1   1   6.9e-13   1.9e-09   37.1   0.2     2    68   190   260   189   261 0.82 Glutathione S-transferase, C-terminal domain
GST_C                PF00043.20    95 seq418_BIOID50945    -            304   6.7e-09   35.5   0.0   1   1     5e-12   1.4e-08   34.5   0.0    33    95   199   266   187   266 0.85 Glutathione S-transferase, C-terminal domain
GST_N_2              PF13409.1     70 seq418_BIOID50945    -            304   1.9e-06   27.6   0.0   1   1   1.7e-09   4.7e-06   26.3   0.0     3    69    69   143    67   144 0.89 Glutathione S-transferase, N-terminal domain
GST_N                PF02798.15    76 seq418_BIOID50945    -            304   3.3e-05   23.8   0.0   1   1   4.2e-08   0.00012   22.1   0.0    17    76    82   143    74   143 0.91 Glutathione S-transferase, N-terminal domain
APH                  PF01636.18   239 seq419_BIOID50945    -            328   1.6e-41  142.5   1.8   1   1   3.7e-45   2.5e-41  141.8   1.2     2   232    31   259    30   269 0.84 Phosphotransferase enzyme family
EcKinase             PF02958.15   293 seq419_BIOID50945    -            328   0.00012   21.2   0.0   1   1   3.1e-08   0.00021   20.4   0.0   197   280   176   252   149   257 0.79 Ecdysteroid kinase
HTH_Tnp_IS1          PF12759.2     50 seq420_BIOID50945    -             90     4e-29   99.7   0.1   1   1   8.2e-33   5.6e-29   99.2   0.1     1    50    38    87    38    87 0.99 InsA C-terminal domain
Zn_Tnp_IS1           PF03811.8     36 seq420_BIOID50945    -             90   1.3e-18   66.0   9.0   1   1     3e-22     2e-18   65.4   6.3     1    36     1    35     1    35 0.99 InsA N-terminal domain
Rz1                  PF06085.6     40 seq422_BIOID50945    -             60   4.3e-24   83.5  10.6   1   1   4.2e-28   5.7e-24   83.1   7.3     1    40    20    60    20    60 0.98 Lipoprotein Rz1 precursor
Minor_tail_Z         PF06763.6    189 seq426_BIOID50945    -            192   1.2e-91  305.3  15.2   1   1     1e-95   1.4e-91  305.2  10.5     1   189     3   192     3   192 1.00 Prophage minor tail protein Z (GPZ)
FAA_hydrolase        PF01557.13   217 seq428_BIOID50945    -            219   3.5e-56  189.9   0.0   1   1   2.9e-60     4e-56  189.7   0.0     1   208    18   210    18   219 0.93 Fumarylacetoacetate (FAA) hydrolase family
DUF1627              PF07789.7    155 seq429_BIOID50945    -            256   1.3e-90  300.7   0.5   1   1   1.3e-94   1.8e-90  300.2   0.3     1   155    91   245    91   245 1.00 Protein of unknown function (DUF1627)
Ribosomal_L16        PF00252.13   133 seq431_BIOID50945    -            136   1.2e-50  170.5   0.8   1   1     1e-54   1.4e-50  170.4   0.6     1   132     4   131     4   132 0.97 Ribosomal protein L16p/L10e
UPF0066              PF01980.11   120 seq435_BIOID50945    -            235   1.4e-40  137.8   0.0   1   1   3.7e-44   5.1e-40  136.0   0.0     1   118    18   142    18   144 0.95 Uncharacterised protein family UPF0066
Cytochrom_B_N        PF00033.14   188 seq438_BIOID50945    -            235   5.8e-37  126.7  21.4   1   1   9.6e-41   6.6e-37  126.5  14.8     2   188    12   220    11   220 0.98 Cytochrome b(N-terminal)/b6/petB
Ni_hydr_CYTB         PF01292.15   182 seq438_BIOID50945    -            235   6.3e-36  123.3  19.2   1   1   1.1e-39   7.3e-36  123.1  13.3     2   182    14   220    13   220 0.95 Prokaryotic cytochrome b561
MTHFR                PF02219.12   287 seq439_BIOID50945    -            296  3.9e-109  364.0   0.0   1   1  3.2e-113  4.4e-109  363.8   0.0     4   287    14   291    11   291 0.97 Methylenetetrahydrofolate reductase
Exo_endo_phos        PF03372.18   251 seq443_BIOID50945    -            259   5.8e-12   45.9   0.4   1   1   7.6e-16     1e-11   45.1   0.3     2   251    41   245    40   245 0.65 Endonuclease/Exonuclease/phosphatase family
TonB_dep_Rec         PF00593.19   276 seq444_BIOID50945    -            700     1e-37  130.5  12.2   1   1   1.5e-41     1e-37  130.5   8.5     2   275   449   695   448   696 0.97 TonB dependent receptor
Plug                 PF07715.10   108 seq444_BIOID50945    -            700   5.4e-23   81.2   2.1   1   1   1.9e-26   1.3e-22   80.0   1.5     3   108    41   151    39   151 0.96 TonB-dependent Receptor Plug Domain
ICL                  PF00463.16   526 seq445_BIOID50945    -            439  3.1e-200  665.7   1.4   1   2  4.6e-118  3.2e-114  381.9   0.0     1   255    12   262    12   264 0.99 Isocitrate lyase family
ICL                  PF00463.16   526 seq445_BIOID50945    -            439  3.1e-200  665.7   1.4   2   2   1.5e-88     1e-84  284.5   0.8   353   526   262   439   260   439 0.98 Isocitrate lyase family
PEP_mutase           PF13714.1    238 seq445_BIOID50945    -            439   4.5e-19   68.5   0.0   1   1   2.2e-22   1.5e-18   66.7   0.0    26   207    86   329    76   352 0.85 Phosphoenolpyruvate phosphomutase
DUF1317              PF07026.6     60 seq447_BIOID50945    -             60   3.8e-39  132.2   0.1   1   1     3e-43   4.1e-39  132.1   0.0     1    60     1    60     1    60 0.99 Protein of unknown function (DUF1317)
DUF1219              PF06755.7    117 seq448_BIOID50945    -             52   1.1e-13   50.5   0.0   1   1   8.1e-18   1.1e-13   50.5   0.0    74   113     2    41     1    52 0.92 Protein of unknown function (DUF1219)
DUF1219              PF06755.7    117 seq449_BIOID50945    -             52   1.1e-13   50.5   0.0   1   1   8.1e-18   1.1e-13   50.5   0.0    74   113     2    41     1    52 0.92 Protein of unknown function (DUF1219)
Ribosomal_L29        PF00831.18    58 seq450_BIOID50945    -             63     5e-25   86.8   6.8   1   1     4e-29   5.5e-25   86.7   4.7     1    58     3    60     3    60 0.99 Ribosomal L29 protein
Phage_tail_U         PF06141.6    133 seq452_BIOID50945    -            131   4.2e-63  211.1   0.4   1   1   3.4e-67   4.6e-63  211.0   0.3     1   133     1   131     1   131 0.99 Phage minor tail protein U
T2SF                 PF00482.18   124 seq453_BIOID50945    -            407   2.5e-60  201.7  10.6   1   2   1.6e-34   2.2e-30  104.9   1.5     1   124    72   195    72   195 0.99 Type II secretion system (T2SS), protein F
T2SF                 PF00482.18   124 seq453_BIOID50945    -            407   2.5e-60  201.7  10.6   2   2   1.6e-33   2.1e-29  101.8   1.0     2   124   276   397   275   397 0.98 Type II secretion system (T2SS), protein F
Phage_portal_2       PF05136.8    355 seq456_BIOID50945    -            350   3.6e-92  308.5   0.2   1   1   3.1e-96   4.2e-92  308.3   0.2     3   328    33   347    31   350 0.97 Phage portal protein, lambda family
Ribosomal_S17        PF00366.15    69 seq459_BIOID50945    -             84   1.1e-32  111.7   1.3   1   1   9.4e-37   1.3e-32  111.5   0.9     1    69    10    78    10    78 0.99 Ribosomal protein S17
FliB                 PF03692.10    85 seq460_BIOID50945    -            153   1.3e-08   35.0  10.3   1   1   1.7e-12   2.4e-08   34.2   7.1     2    85    29    97    28    97 0.97 Flagellin N-methylase
DUF1161              PF06649.7     52 seq461_BIOID50945    -            102   1.3e-25   88.9   0.0   1   1   1.2e-29   1.6e-25   88.6   0.0     1    52    27    80    27    80 0.99 Protein of unknown function (DUF1161)
DUF977               PF06163.6    127 seq464_BIOID50945    -            137   1.1e-60  202.8   0.3   1   1   8.9e-65   1.2e-60  202.7   0.2     1   124     1   133     1   136 0.99 Bacterial protein of unknown function (DUF977)
DSBA                 PF01323.15   193 seq466_BIOID50945    -            208   6.8e-32  110.4   3.3   1   1   7.9e-35   5.4e-31  107.5   2.3     1   192    40   197    40   198 0.95 DSBA-like thioredoxin domain
Thioredoxin_4        PF13462.1    163 seq466_BIOID50945    -            208   4.4e-10   39.7   0.0   1   1   9.2e-14   6.3e-10   39.1   0.0    16   149    40   180    33   191 0.69 Thioredoxin
WGR                  PF05406.10    81 seq469_BIOID50945    -            426   5.3e-17   61.4   2.7   1   1   7.9e-21   1.1e-16   60.4   0.7    13    77     6    67     2    71 0.93 WGR domain
Big_2                PF02368.13    79 seq470_BIOID50945    -            252   2.8e-13   49.4  10.1   1   1     2e-17   2.8e-13   49.4   7.0     2    76   167   244   166   247 0.94 Bacterial Ig-like domain (group 2)
HycI                 PF01750.13   130 seq471_BIOID50945    -            195   5.4e-39  132.5   0.0   1   1   4.8e-43   6.5e-39  132.3   0.0     1   129    23   151    23   152 0.99 Hydrogenase maturation protease
tRNA-synt_2b         PF00587.20   173 seq472_BIOID50945    -            572   7.4e-43  145.9   0.0   1   1   2.4e-46   1.1e-42  145.4   0.0     3   169    51   215    49   219 0.97 tRNA synthetase class II core domain (G, H, P, S and T)
YbaK                 PF04073.10   123 seq472_BIOID50945    -            572   8.1e-27   93.3   0.1   1   1   3.4e-30   1.5e-26   92.4   0.1     1   119   257   376   257   379 0.96 YbaK / prolyl-tRNA synthetases associated domain
HGTP_anticodon       PF03129.15    94 seq472_BIOID50945    -            572     8e-22   76.8   0.1   1   1   3.8e-25   1.7e-21   75.7   0.1     1    93   475   568   475   569 0.97 Anticodon binding domain
Ribosomal_L14        PF00238.14   122 seq474_BIOID50945    -            123   3.4e-54  181.7   0.4   1   1   2.7e-58   3.7e-54  181.5   0.3     1   122     1   123     1   123 0.98 Ribosomal protein L14p/L23e
DUF957               PF06117.6     65 seq476_BIOID50945    -             65   5.8e-36  121.7   0.2   1   1   4.6e-40   6.3e-36  121.6   0.2     1    65     1    65     1    65 0.99 Enterobacterial protein of unknown function (DUF957)
DUF957               PF06117.6     65 seq477_BIOID50945    -             65   5.8e-36  121.7   0.2   1   1   4.6e-40   6.3e-36  121.6   0.2     1    65     1    65     1    65 0.99 Enterobacterial protein of unknown function (DUF957)
zf-dskA_traR         PF01258.12    36 seq478_BIOID50945    -             73   4.7e-10   38.9   7.6   1   1   4.5e-14   6.2e-10   38.5   5.3     4    35    33    64    28    65 0.92 Prokaryotic dksA/traR C4-type zinc finger
Methyltransf_11      PF08241.7     95 seq479_BIOID50945    -            256   7.1e-25   87.2   0.0   1   1   1.3e-27   1.3e-24   86.4   0.0     1    95    49   145    49   145 0.97 Methyltransferase domain
Methyltransf_31      PF13847.1    152 seq479_BIOID50945    -            256     1e-20   73.7   0.0   1   1   1.4e-23   1.4e-20   73.3   0.0     5   113    46   155    43   234 0.85 Methyltransferase domain
Methyltransf_23      PF13489.1    162 seq479_BIOID50945    -            256   1.3e-18   67.1   0.0   1   1   1.8e-21   1.7e-18   66.6   0.0    20   159    42   191    27   194 0.83 Methyltransferase domain
Ubie_methyltran      PF01209.13   233 seq479_BIOID50945    -            256     3e-18   65.6   0.0   1   1   4.1e-21     4e-18   65.2   0.0    29   158    24   152     2   163 0.84 ubiE/COQ5 methyltransferase family
Methyltransf_18      PF12847.2    112 seq479_BIOID50945    -            256   3.6e-17   62.8   0.1   1   1   7.7e-20   7.5e-17   61.8   0.0     1   109    44   145    44   148 0.92 Methyltransferase domain
Methyltransf_12      PF08242.7     99 seq479_BIOID50945    -            256   5.7e-14   52.2   0.0   1   1   9.6e-17   9.4e-14   51.5   0.0     1    99    49   143    49   143 0.88 Methyltransferase domain
Methyltransf_25      PF13649.1    101 seq479_BIOID50945    -            256     9e-13   48.3   0.1   1   1   1.9e-15   1.8e-12   47.3   0.0     1   101    48   141    48   141 0.91 Methyltransferase domain
Methyltransf_26      PF13659.1    117 seq479_BIOID50945    -            256   4.2e-11   42.7   0.4   1   1   8.6e-14   8.4e-11   41.8   0.2     3   113    47   145    45   147 0.93 Methyltransferase domain
MTS                  PF05175.9    170 seq479_BIOID50945    -            256   5.6e-10   38.7   0.1   1   1   1.1e-12   1.1e-09   37.8   0.0    21   144    34   150    28   174 0.82 Methyltransferase small domain
Methyltransf_8       PF05148.10   219 seq479_BIOID50945    -            256   2.9e-08   33.5   0.0   1   1     2e-10     2e-07   30.7   0.0    71   166    43   155     6   178 0.69 Hypothetical methyltransferase
Methyltransf_29      PF03141.11   506 seq479_BIOID50945    -            256   1.4e-07   30.1   0.1   1   1   1.8e-10   1.7e-07   29.8   0.1   118   217    45   145     9   169 0.79 Putative S-adenosyl-L-methionine-dependent methyltransferase
TehB                 PF03848.9    192 seq479_BIOID50945    -            256   1.9e-05   23.7   0.0   1   1   3.4e-08   3.3e-05   23.0   0.0    31   132    45   146    17   158 0.79 Tellurite resistance protein TehB
NodS                 PF05401.6    201 seq479_BIOID50945    -            256   4.6e-05   22.7   0.0   1   1   7.3e-08   7.1e-05   22.1   0.0     2   144     3   145     2   151 0.80 Nodulation protein S (NodS)
PrmA                 PF06325.8    295 seq479_BIOID50945    -            256   4.6e-05   22.5   0.0   1   1   6.3e-08   6.2e-05   22.1   0.0   161   262    44   150    32   188 0.75 Ribosomal protein L11 methyltransferase (PrmA)
Molybdopterin        PF00384.17   432 seq481_BIOID50945    -            808   1.4e-95  320.4   0.0   1   1     4e-99   1.8e-95  320.1   0.0     1   432   111   566   111   566 0.91 Molybdopterin oxidoreductase
Molydop_binding      PF01568.16   109 seq481_BIOID50945    -            808   2.2e-28   98.1   0.1   1   1   1.7e-31   7.6e-28   96.3   0.0     1   107   687   800   687   802 0.97 Molydopterin dinucleotide binding domain
Molybdop_Fe4S4       PF04879.11    55 seq481_BIOID50945    -            808   5.9e-14   51.5   0.7   1   1   2.3e-17   1.1e-13   50.6   0.5     1    55    49   108    49   108 0.96 Molybdopterin oxidoreductase Fe4S4 domain
Bacteriocin_IIc      PF10439.4     65 seq482_BIOID50945    -             83   1.4e-06   28.1  11.6   1   1   1.5e-10   2.1e-06   27.6   8.0    23    60    43    80    40    82 0.84 Bacteriocin class II with double-glycine leader peptide
Methyltransf_27      PF13708.1    194 seq487_BIOID50945    -            280   6.6e-76  254.0   0.1   1   1   6.3e-80   8.5e-76  253.6   0.1     2   194    86   278    85   278 0.99 Methyltransferase domain
Methyltransf_27      PF13708.1    194 seq488_BIOID50945    -            280   6.6e-76  254.0   0.1   1   1   6.3e-80   8.5e-76  253.6   0.1     2   194    86   278    85   278 0.99 Methyltransferase domain
Ead_Ea22             PF13935.1    139 seq489_BIOID50945    -            315   3.4e-43  147.1   1.0   1   1   2.5e-47   3.4e-43  147.1   0.7     1   139     2   145     2   145 0.98 Ead/Ea22-like protein
Abhydrolase_5        PF12695.2    142 seq492_BIOID50945    -            310     8e-17   61.2   0.0   1   1   4.1e-20   1.4e-16   60.4   0.0     2   142    41   286    40   286 0.86 Alpha/beta hydrolase family
Abhydrolase_6        PF12697.2    228 seq492_BIOID50945    -            310   5.9e-13   49.1   0.0   1   1   2.1e-16   7.2e-13   48.8   0.0     1   227    41   297    41   298 0.66 Alpha/beta hydrolase family
DLH                  PF01738.13   218 seq492_BIOID50945    -            310   1.3e-08   34.2   0.1   1   1   8.3e-12   2.8e-08   33.1   0.1    10   124    34   139    23   144 0.83 Dienelactone hydrolase family
Peptidase_S9         PF00326.16   213 seq492_BIOID50945    -            310   6.8e-06   25.3   0.2   1   1   4.3e-09   1.5e-05   24.2   0.1    10    86    62   136    54   181 0.87 Prolyl oligopeptidase family
HTH_23               PF13384.1     50 seq493_BIOID50945    -             75   2.8e-06   26.6   0.0   1   1   1.3e-09   8.6e-06   25.1   0.0    15    39     5    32     1    33 0.86 Homeodomain-like domain
KOW                  PF00467.24    32 seq495_BIOID50945    -            104   4.4e-06   25.9   3.9   1   1   7.1e-10   9.8e-06   24.8   2.7     2    32     8    37     7    37 0.93 KOW motif
peroxidase           PF00141.18   229 seq496_BIOID50945    -            739   4.5e-87  291.2   0.0   1   2   4.1e-53   5.6e-49  166.5   0.0     3   229    89   409    87   409 0.87 Peroxidase
peroxidase           PF00141.18   229 seq496_BIOID50945    -            739   4.5e-87  291.2   0.0   2   2   1.3e-39   1.8e-35  122.4   0.0     3   229   416   713   414   713 0.88 Peroxidase
DUF1019              PF06254.6     89 seq497_BIOID50945    -            141     1e-23   83.1   0.3   1   1     1e-27   1.4e-23   82.7   0.2     1    89    46   121    46   121 0.97 Protein of unknown function (DUF1019)
HyaE                 PF07449.6    107 seq499_BIOID50945    -            132   1.9e-39  133.7   0.0   1   1   1.6e-43   2.2e-39  133.5   0.0     1   107    10   116    10   116 0.99 Hydrogenase-1 expression protein HyaE
DUF945               PF06097.6    459 seq501_BIOID50945    -            490  4.8e-106  355.1  12.4   1   1  4.1e-110  5.6e-106  354.9   8.6     3   459    18   481    16   481 0.98 Bacterial protein of unknown function (DUF945)
RNA_pol_Rpb1_1       PF04997.7    338 seq504_BIOID50945    -           1407  1.8e-100  336.3   0.1   1   1  1.8e-103  4.8e-100  335.0   0.1     2   338    15   342    14   342 0.95 RNA polymerase Rpb1, domain 1
RNA_pol_Rpb1_5       PF04998.12   277 seq504_BIOID50945    -           1407   1.1e-80  270.7   0.0   1   1     8e-84   2.2e-80  269.7   0.0     1   276   766  1321   766  1322 1.00 RNA polymerase Rpb1, domain 5
RNA_pol_Rpb1_2       PF00623.15   166 seq504_BIOID50945    -           1407   6.1e-51  172.5   0.0   1   1   5.3e-53   1.5e-49  168.0   0.0     1   166   344   486   344   486 0.95 RNA polymerase Rpb1, domain 2
RNA_pol_Rpb1_3       PF04983.13   157 seq504_BIOID50945    -           1407   1.4e-27   96.2   0.0   1   1   1.2e-30   3.3e-27   95.0   0.0     1   157   489   644   489   644 0.93 RNA polymerase Rpb1, domain 3
RNA_pol_Rpb1_4       PF05000.12   108 seq504_BIOID50945    -           1407   2.5e-18   65.7   0.3   1   1   9.1e-22   2.5e-18   65.7   0.2     2   107   674   763   673   764 0.82 RNA polymerase Rpb1, domain 4
Phage_lambd_GpG      PF06894.6    127 seq506_BIOID50945    -            140   6.2e-56  187.3   0.9   1   1   5.2e-60   7.1e-56  187.1   0.6     1   126     1   125     1   126 0.98 Bacteriophage lambda minor tail protein (GpG)
Plasmid_stabil       PF05016.9     90 seq508_BIOID50945    -             92     3e-15   56.2   0.1   1   1   2.4e-19   3.3e-15   56.1   0.1     1    90     4    91     4    91 0.86 Plasmid stabilisation system protein
T2SG                 PF08334.6    108 seq512_BIOID50945    -            144   1.4e-33  114.7   0.4   1   1   3.5e-37   1.6e-33  114.5   0.2     1   108    31   137    31   137 0.97 Type II secretion system (T2SS), protein G
N_methyl_2           PF13544.1     31 seq512_BIOID50945    -            144   4.7e-09   35.2   0.8   1   1     2e-12     9e-09   34.3   0.5     1    31     1    24     1    24 0.94 Type IV pilin N-term methylation site GFxxxE
N_methyl             PF07963.7     20 seq512_BIOID50945    -            144   1.9e-07   30.2   3.8   1   1   6.3e-11   2.9e-07   29.7   2.6     1    20     7    26     7    26 0.96 Prokaryotic N-terminal methylation motif
Ribosomal_L5_C       PF00673.16    95 seq515_BIOID50945    -            179   3.2e-42  142.0   0.0   1   1   7.3e-46     5e-42  141.4   0.0     1    94    84   177    84   178 0.99 ribosomal L5P family C-terminus
Ribosomal_L5         PF00281.14    56 seq515_BIOID50945    -            179   2.8e-25   87.7   0.1   1   1   7.4e-29     5e-25   86.9   0.0     1    56    24    80    23    80 0.98 Ribosomal protein L5
Phage_CII            PF05269.6     91 seq516_BIOID50945    -             98   2.7e-33  113.7   0.1   1   1   2.2e-37     3e-33  113.5   0.1     1    88     1    90     1    93 0.95 Bacteriophage CII protein
CLP_protease         PF00574.18   182 seq517_BIOID50945    -            739   3.2e-44  150.6   0.2   1   1   1.2e-47   5.7e-44  149.8   0.1    29   179   110   255    81   258 0.93 Clp protease
Mu-like_gpT          PF10124.4    291 seq517_BIOID50945    -            739   1.2e-08   34.2   0.1   1   1   1.8e-09   8.4e-06   24.8   0.0   220   289   598   671   590   673 0.81 Mu-like prophage major head subunit gpT
SDH_sah              PF01972.11   286 seq517_BIOID50945    -            739   1.9e-06   26.8   0.3   1   1   6.2e-09   2.8e-05   22.9   0.1    92   152   125   185    97   193 0.91 Serine dehydrogenase proteinase
HupH_C               PF04809.8    120 seq518_BIOID50945    -            305   1.1e-49  167.0   0.0   1   2   2.9e-11   3.9e-07   29.7   0.0     6    96    70   160    67   175 0.82 HupH hydrogenase expression protein, C-terminal conserved region
HupH_C               PF04809.8    120 seq518_BIOID50945    -            305   1.1e-49  167.0   0.0   2   2   5.3e-44   7.2e-40  135.3   0.0     1   119   183   299   183   300 0.99 HupH hydrogenase expression protein, C-terminal conserved region
AceK                 PF06315.6    562 seq519_BIOID50945    -            578  3.4e-240  798.0   0.0   1   1  2.8e-244  3.8e-240  797.8   0.0     1   562     9   568     9   568 0.99 Isocitrate dehydrogenase kinase/phosphatase (AceK)
EI24                 PF07264.6    219 seq520_BIOID50945    -            253   1.3e-52  178.2  20.7   1   1   1.1e-56   1.5e-52  178.0  14.4     1   219    11   232    11   232 0.96 Etoposide-induced protein 2.4 (EI24)
TPP_enzyme_N         PF02776.13   172 seq521_BIOID50945    -            548   1.7e-58  196.7   0.3   1   1   3.8e-62   1.7e-58  196.7   0.2     1   169     1   167     1   170 0.98 Thiamine pyrophosphate enzyme, N-terminal TPP binding domain
TPP_enzyme_C         PF02775.16   153 seq521_BIOID50945    -            548   2.3e-52  176.4   0.3   1   1     2e-54     9e-51  171.3   0.0     1   153   374   522   374   522 0.98 Thiamine pyrophosphate enzyme, C-terminal TPP binding domain
TPP_enzyme_M         PF00205.17   137 seq521_BIOID50945    -            548     2e-41  140.8   0.1   1   1   1.1e-44   4.9e-41  139.5   0.1     1   137   186   321   186   321 0.98 Thiamine pyrophosphate enzyme, central domain
Peptidase_M3         PF01432.15   458 seq522_BIOID50945    -            703  8.1e-147  489.8   0.1   1   1  9.8e-151  1.3e-146  489.1   0.0     2   457   252   700   251   701 0.97 Peptidase family M3
Phage_rep_org_N      PF09681.5    121 seq524_BIOID50945    -            347   4.8e-05   22.8   0.0   1   1   5.9e-09   8.1e-05   22.0   0.0     1   120     5   131     5   133 0.83 N-terminal phage replisome organiser (Phage_rep_org_N)
HTH_Tnp_1            PF01527.15    76 seq526_BIOID50945    -            108   5.5e-11   42.1   1.3   1   1   1.6e-14   2.2e-10   40.2   0.9     1    74     1    87     1    88 0.86 Transposase
Phage_tail_T         PF06223.7    103 seq527_BIOID50945    -            144   1.1e-57  192.6   0.9   1   1   5.4e-56   7.3e-52  173.9   0.1     1   103    11   113    11   113 0.99 Minor tail protein T
DUF4132              PF13569.1    180 seq531_BIOID50945    -            579   2.8e-54  183.2   0.0   1   1     3e-58   4.1e-54  182.7   0.0     1   179   303   488   303   489 0.96 Domain of unknown function (DUF4132)
GspH                 PF12019.3    114 seq533_BIOID50945    -            184   2.8e-05   24.1   0.0   1   1   2.7e-09   3.7e-05   23.7   0.0     3   108    42   165    40   173 0.87 Type II transport protein GspH
Ribosomal_S14        PF00253.16    55 seq539_BIOID50945    -            101   9.1e-25   85.7   0.7   1   1     9e-29   1.2e-24   85.2   0.5     1    55    46   100    46   100 0.98 Ribosomal protein S14p/S29e
Abhydrolase_6        PF12697.2    228 seq540_BIOID50945    -            309   8.7e-14   51.8   0.0   1   1   6.1e-17     1e-13   51.5   0.0     4   227    37   296    34   297 0.70 Alpha/beta hydrolase family
Abhydrolase_5        PF12695.2    142 seq540_BIOID50945    -            309   6.3e-12   45.3   0.0   1   1   6.7e-15   1.1e-11   44.4   0.0     3   141    35   284    33   285 0.73 Alpha/beta hydrolase family
Peptidase_S15        PF02129.13   272 seq540_BIOID50945    -            309   7.7e-10   38.5   0.0   1   1   6.6e-13   1.1e-09   37.9   0.0     5   140    15   154    13   250 0.69 X-Pro dipeptidyl-peptidase (S15 family)
DLH                  PF01738.13   218 seq540_BIOID50945    -            309   6.5e-09   35.2   0.0   1   1   1.3e-11   2.2e-08   33.5   0.0    12   129    29   138    19   163 0.84 Dienelactone hydrolase family
AXE1                 PF05448.7    320 seq540_BIOID50945    -            309   5.9e-07   28.1   0.3   1   1   2.7e-09   4.7e-06   25.2   0.1   158   205    90   137    85   139 0.95 Acetyl xylan esterase (AXE1)
BAAT_C               PF08840.6    213 seq540_BIOID50945    -            309   6.9e-06   25.8   0.0   1   1   6.9e-09   1.2e-05   25.0   0.0     9    57    94   142    88   192 0.87 BAAT / Acyl-CoA thioester hydrolase C terminal
Peptidase_S9         PF00326.16   213 seq540_BIOID50945    -            309   1.4e-05   24.3   0.2   1   1   1.8e-08   3.2e-05   23.1   0.1    10    98    56   140    48   151 0.85 Prolyl oligopeptidase family
DUF1100              PF06500.6    411 seq540_BIOID50945    -            309   0.00011   20.7   0.0   1   1   8.2e-08   0.00014   20.4   0.0   187   301    28   147     1   185 0.69 Alpha/beta hydrolase of unknown function (DUF1100)
rve                  PF00665.21   120 seq541_BIOID50945    -            296   4.9e-26   91.0   0.1   1   1   3.8e-29   1.3e-25   89.7   0.0     2   119   126   240   125   241 0.97 Integrase core domain
HTH_21               PF13276.1     60 seq541_BIOID50945    -            296   1.6e-16   59.9   2.9   1   1   1.1e-19   3.9e-16   58.7   2.0     3    60    48   104    45   104 0.93 HTH-like domain
rve_3                PF13683.1     67 seq541_BIOID50945    -            296   2.7e-11   42.7   0.0   1   1   1.8e-14   6.1e-11   41.5   0.0     6    67   217   278   212   278 0.92 Integrase core domain
rve_2                PF13333.1     52 seq541_BIOID50945    -            296   2.6e-06   27.2   0.0   1   1   1.6e-09   5.5e-06   26.2   0.0     1    44   231   277   231   284 0.88 Integrase core domain
Phage_Nu1            PF07471.7    164 seq542_BIOID50945    -            181   6.1e-92  305.3   1.4   1   1   5.1e-96   6.9e-92  305.1   1.0     1   164     1   164     1   164 0.99 Phage DNA packaging protein Nu1
TMP_2                PF06791.8    210 seq544_BIOID50945    -            849   2.1e-67  226.6  13.9   1   1   3.1e-71   2.1e-67  226.6   9.6     2   209    50   257    49   258 0.97 Prophage tail length tape measure protein
Tape_meas_lam_C      PF09718.5     78 seq544_BIOID50945    -            849   2.1e-20   72.2   5.7   1   1   3.1e-24   2.1e-20   72.2   3.9     1    78   626   703   626   703 0.98 Lambda phage tail tape-measure protein (Tape_meas_lam_C)
Peptidase_S24        PF00717.18    70 seq548_BIOID50945    -            139   1.7e-13   49.8   0.0   1   1   1.8e-17   2.5e-13   49.3   0.0     2    68    56   120    55   122 0.91 Peptidase S24-like
Ribosomal_S8         PF00410.14   129 seq551_BIOID50945    -            130   2.3e-48  163.1   0.0   1   1   1.8e-52   2.5e-48  163.0   0.0     1   128     5   129     5   130 0.97 Ribosomal protein S8
2-Hacid_dh_C         PF02826.14   178 seq552_BIOID50945    -            312   2.7e-45  153.5   0.0   1   1   5.2e-49   3.5e-45  153.2   0.0     2   178   105   277   104   277 0.96 D-isomer specific 2-hydroxyacid dehydrogenase, NAD binding domain
NAD_binding_2        PF03446.10   162 seq552_BIOID50945    -            312   1.4e-06   28.1   0.0   1   1   5.4e-10   3.7e-06   26.8   0.0     3    90   138   223   136   228 0.92 NAD binding domain of 6-phosphogluconate dehydrogenase
T2SI                 PF02501.12    81 seq553_BIOID50945    -            121   9.7e-24   83.0   1.0   1   1   9.5e-28   1.3e-23   82.6   0.7     1    80    39   119    39   120 0.97 Type II secretion system (T2SS), protein I
DUF4043              PF13252.1    341 seq554_BIOID50945    -            404  8.9e-132  439.0   0.1   1   1  8.1e-136  1.1e-131  438.7   0.1     2   341    52   400    51   400 0.99 Protein of unknown function (DUF4043)
DUF830               PF05708.7    158 seq555_BIOID50945    -            274     2e-17   63.4   0.0   1   1   4.9e-21   3.4e-17   62.7   0.0     2   123    65   220    64   237 0.95 Orthopoxvirus protein of unknown function (DUF830)
NLPC_P60             PF00877.14   105 seq555_BIOID50945    -            274   3.2e-08   33.2   0.0   1   1   7.4e-09     5e-05   22.9   0.0    15    96    29   121    22   130 0.81 NlpC/P60 family
HOK_GEF              PF01848.11    43 seq556_BIOID50945    -             70   7.7e-19   66.6   4.6   1   1   6.8e-23   9.3e-19   66.3   3.2     1    43    24    66    24    66 0.99 Hok/gef family
PALP                 PF00291.20   307 seq559_BIOID50945    -            323   1.3e-63  214.9   0.3   1   1   1.1e-67   1.5e-63  214.7   0.2     3   306    10   300     8   301 0.87 Pyridoxal-phosphate dependent enzyme
Terminase_GpA        PF05876.7    557 seq560_BIOID50945    -            655  2.5e-178  593.7   0.6   1   1  2.4e-182  3.3e-178  593.4   0.4     1   547    39   600    39   607 0.97 Phage terminase large subunit (GpA)
Bac_Ubq_Cox          PF01654.12   436 seq561_BIOID50945    -            514  3.9e-184  612.0  24.8   1   1  3.7e-188  5.1e-184  611.6  17.2     1   435     7   502     7   503 0.97 Bacterial Cytochrome Ubiquinol Oxidase
IMS                  PF00817.15   148 seq563_BIOID50945    -            422   4.5e-39  133.5   0.0   1   1   3.9e-42   1.3e-38  132.0   0.0     1   147     5   150     5   151 0.96 impB/mucB/samB family
DUF4113              PF13438.1     75 seq563_BIOID50945    -            422     9e-29   99.0   0.2   1   1   1.2e-31     4e-28   97.0   0.0     1    75   347   421   347   421 0.98 Domain of unknown function (DUF4113)
IMS_C                PF11799.3    137 seq563_BIOID50945    -            422     1e-09   38.8   0.0   1   1     6e-13     2e-09   37.8   0.0     3   122   214   333   212   344 0.89 impB/mucB/samB family C-terminal
IMS_HHH              PF11798.3     32 seq563_BIOID50945    -            422   1.4e-07   31.0   0.0   1   1   1.1e-10   3.8e-07   29.6   0.0     4    32   172   200   169   200 0.92 IMS family HHH motif
Ribosomal_L6         PF00347.18    77 seq564_BIOID50945    -            177   4.8e-40  135.8   0.1   1   2     4e-21   5.5e-17   61.9   0.0     1    77    11    82    11    82 0.98 Ribosomal protein L6
Ribosomal_L6         PF00347.18    77 seq564_BIOID50945    -            177   4.8e-40  135.8   0.1   2   2   2.3e-24   3.2e-20   72.3   0.0     1    76    90   164    90   165 0.98 Ribosomal protein L6
T2SJ                 PF11612.3    169 seq565_BIOID50945    -            199   1.9e-46  157.7   0.6   1   1   3.3e-50   2.2e-46  157.5   0.4     2   167    40   195    39   197 0.93 Type II secretion system (T2SS), protein J
N_methyl             PF07963.7     20 seq565_BIOID50945    -            199   4.3e-06   26.0   1.6   1   1   1.3e-09   8.6e-06   25.0   1.1     1    19     7    25     7    26 0.93 Prokaryotic N-terminal methylation motif
DUF551               PF04448.7     69 seq569_BIOID50945    -            120   2.8e-19   69.4   6.6   1   1   3.1e-23   4.2e-19   68.9   4.6     1    69    51   117    51   117 0.99 Protein of unknown function (DUF551)
Fimbrial             PF00419.15   145 seq570_BIOID50945    -            163   1.3e-16   61.0   0.3   1   1   1.1e-20   1.5e-16   60.7   0.2    19   143    28   161    19   163 0.81 Fimbrial protein
ABC_tran             PF00005.22   118 seq571_BIOID50945    -            637     1e-36  125.7   1.1   1   2   2.4e-18   3.3e-15   56.3   0.0     1   118    41   178    41   178 0.87 ABC transporter
ABC_tran             PF00005.22   118 seq571_BIOID50945    -            637     1e-36  125.7   1.1   2   2   2.6e-21   3.6e-18   65.9   0.0     1   118   352   459   352   459 0.92 ABC transporter
ABC_tran_2           PF12848.2     85 seq571_BIOID50945    -            637   6.6e-29   99.4   4.3   1   1   4.8e-32   6.6e-29   99.4   3.0     1    83   217   298   217   302 0.93 ABC transporter
GrpE                 PF01025.14   166 seq572_BIOID50945    -            197   1.4e-47  161.2   3.3   1   1   1.2e-51   1.7e-47  160.9   2.3     5   166    35   194     7   194 0.87 GrpE
NAD_binding_10       PF13460.1    183 seq573_BIOID50945    -            212   1.3e-33  116.3   0.0   1   1   4.4e-37   1.5e-33  116.2   0.0     1   182     4   187     4   188 0.96 NADH(P)-binding
NmrA                 PF05368.8    233 seq573_BIOID50945    -            212   2.7e-09   36.5   0.3   1   1   3.2e-12   1.1e-08   34.5   0.1     1   100     4   100     4   118 0.87 NmrA-like family
Epimerase            PF01370.16   236 seq573_BIOID50945    -            212   9.1e-07   28.4   0.0   1   1   2.1e-08   7.2e-05   22.2   0.0     1   148     4   137     4   151 0.73 NAD dependent epimerase/dehydratase family
3Beta_HSD            PF01073.14   280 seq573_BIOID50945    -            212     3e-05   22.7   0.1   1   1   3.7e-08   0.00013   20.6   0.0     1    71     5    71     5   112 0.80 3-beta hydroxysteroid dehydrogenase/isomerase family
Caudo_TAP            PF02413.12   130 seq577_BIOID50945    -             82   1.9e-19   70.0   0.2   1   1   1.6e-23   2.2e-19   69.7   0.2    69   120    26    77     5    80 0.89 Caudovirales tail fibre assembly protein
DicB                 PF05358.6     62 seq578_BIOID50945    -             62   4.5e-38  128.4   0.0   1   1   3.6e-42   4.9e-38  128.3   0.0     1    62     1    62     1    62 0.99 DicB protein
DUF968               PF06147.6    200 seq580_BIOID50945    -            214   7.3e-18   65.0   0.0   1   1   5.3e-22   7.3e-18   65.0   0.0     2    77   130   205   129   210 0.91 Protein of unknown function (DUF968)
DUF1627              PF07789.7    155 seq581_BIOID50945    -            238   4.5e-93  308.7   0.1   1   1   4.7e-97   6.4e-93  308.2   0.0     1   155    76   230    76   230 1.00 Protein of unknown function (DUF1627)
ACT_5                PF13710.1     63 seq583_BIOID50945    -             87   2.1e-26   91.4   0.1   1   1   1.9e-30   2.6e-26   91.0   0.1     2    63    13    73    12    73 0.98 ACT domain
Ribosomal_L18p       PF00861.17   119 seq585_BIOID50945    -            117   1.1e-37  128.6   4.6   1   1   9.2e-42   1.3e-37  128.5   3.2     2   119     2   117     1   117 0.95 Ribosomal L18p/L5e family
DUF1482              PF07358.6     57 seq586_BIOID50945    -             66   2.5e-28   97.3   0.2   1   1   2.1e-32   2.8e-28   97.1   0.1     1    57     7    65     7    65 0.98 Protein of unknown function (DUF1482)
DUF4222              PF13973.1     53 seq587_BIOID50945    -             80   1.4e-15   56.2   0.6   1   1   1.3e-19   1.7e-15   56.0   0.4     2    53     4    54     3    54 0.97 Domain of unknown function (DUF4222)
T2SK                 PF03934.8    280 seq588_BIOID50945    -            325   3.1e-83  279.0   2.9   1   1   2.6e-87   3.6e-83  278.8   2.0     2   276    31   309    30   313 0.94 Type II secretion system (T2SS), protein K
PHP                  PF02811.14   175 seq589_BIOID50945    -            245   1.5e-17   63.8   1.3   1   1   1.9e-21   2.6e-17   63.0   0.9     1   169     4   164     4   174 0.91 PHP domain
Molybdopterin        PF00384.17   432 seq590_BIOID50945    -            808   2.8e-88  296.4   0.0   1   1   7.7e-92   3.5e-88  296.1   0.0     1   432   115   566   115   566 0.92 Molybdopterin oxidoreductase
Molydop_binding      PF01568.16   109 seq590_BIOID50945    -            808   5.3e-27   93.6   0.0   1   1   2.2e-30     1e-26   92.7   0.0     1   107   687   800   687   802 0.97 Molydopterin dinucleotide binding domain
Molybdop_Fe4S4       PF04879.11    55 seq590_BIOID50945    -            808   2.7e-13   49.4   0.9   1   1     1e-16   4.7e-13   48.6   0.6     1    55    53   112    53   112 0.96 Molybdopterin oxidoreductase Fe4S4 domain
EamA                 PF00892.15   126 seq591_BIOID50945    -            312   1.7e-47  160.4  35.9   1   2     4e-25   2.8e-21   75.7  11.2     1   125    31   152    31   153 0.93 EamA-like transporter family
EamA                 PF00892.15   126 seq591_BIOID50945    -            312   1.7e-47  160.4  35.9   2   2   8.1e-30   5.5e-26   90.9   8.2     1   125   173   300   173   301 0.98 EamA-like transporter family
Aminotran_4          PF01063.14   231 seq593_BIOID50945    -            309   1.1e-46  159.0   0.0   1   1   9.6e-51   1.3e-46  158.8   0.0     3   231    54   289    52   289 0.96 Aminotransferase class IV
DUF4132              PF13569.1    180 seq594_BIOID50945    -           1209   2.9e-42  144.0   0.0   1   1   4.9e-46   6.6e-42  142.9   0.0     3   180   953  1138   951  1138 0.96 Domain of unknown function (DUF4132)
Ribosomal_S5         PF00333.15    67 seq598_BIOID50945    -            167   6.6e-32  108.9   1.8   1   1   1.8e-35   1.3e-31  108.0   1.3     1    66    10    75    10    76 0.98 Ribosomal protein S5, N-terminal domain
Ribosomal_S5_C       PF03719.10    74 seq598_BIOID50945    -            167     5e-32  108.8   1.4   1   1   1.3e-35   8.7e-32  108.1   0.9     1    74    85   158    85   158 0.98 Ribosomal protein S5, C-terminal domain
DUF1233              PF06806.7     72 seq600_BIOID50945    -             84   2.7e-34  116.4   0.5   1   1   2.3e-38   3.2e-34  116.1   0.3     1    72     4    76     4    76 0.97 Putative excisionase (DUF1233)
DUF2190              PF09956.4    106 seq602_BIOID50945    -            107     1e-34  118.3   1.3   1   1   8.5e-39   1.2e-34  118.1   0.9     1   106     2   106     2   106 0.98 Uncharacterized conserved protein (DUF2190)
DUF968               PF06147.6    200 seq607_BIOID50945    -             93     7e-46  156.5   0.7   1   1   5.5e-50   7.5e-46  156.4   0.5    94   184     1    91     1    93 0.98 Protein of unknown function (DUF968)
PTS-HPr              PF00381.14    84 seq609_BIOID50945    -             85   1.3e-31  108.2   0.2   1   1   9.9e-36   1.4e-31  108.1   0.1     1    82     1    82     1    84 0.98 PTS HPr component phosphorylation site
Peptidase_M14        PF00246.19   279 seq610_BIOID50945    -            242   9.3e-17   61.3   0.0   1   1   3.4e-20   1.5e-16   60.6   0.0    45   177    38   158    16   195 0.82 Zinc carboxypeptidase
DUF2817              PF10994.3    341 seq610_BIOID50945    -            242   5.1e-06   25.6   0.0   1   1   1.5e-09   6.6e-06   25.3   0.0    55   122    43   105    29   151 0.67 Protein of unknown function (DUF2817)
Methyltransf_11      PF08241.7     95 seq611_BIOID50945    -            240   2.3e-12   47.1   0.0   1   1   2.6e-16   3.6e-12   46.4   0.0    45    95    67   125    50   125 0.83 Methyltransferase domain
DUF3596              PF12167.3     88 seq612_BIOID50945    -            126   6.6e-31  105.6   0.0   1   1     6e-35   8.2e-31  105.3   0.0     1    88     7    93     7    93 0.98 Domain of unknown function (DUF3596)
DNA_pol_A            PF00476.15   383 seq613_BIOID50945    -            928  8.4e-160  531.4   0.0   1   1  3.3e-163  1.1e-159  531.0   0.0     2   383   548   927   547   927 0.99 DNA polymerase family A
5_3_exonuc_N         PF02739.11   169 seq613_BIOID50945    -            928   1.7e-59  199.8   0.0   1   1   1.1e-62   3.9e-59  198.7   0.0     2   169     8   169     7   169 0.99 5'-3' exonuclease, N-terminal resolvase-like domain
DNA_pol_A_exo1       PF01612.15   174 seq613_BIOID50945    -            928   6.5e-45  152.5   0.1   1   1   3.6e-48   1.2e-44  151.6   0.1     1   174   330   517   330   517 0.97 3'-5' exonuclease
5_3_exonuc           PF01367.15   101 seq613_BIOID50945    -            928     3e-31  107.5   0.0   1   1   2.2e-34   7.5e-31  106.2   0.0     1    99   171   275   171   277 0.97 5'-3' exonuclease, C-terminal SAM fold
Gifsy-2              PF13856.1     95 seq616_BIOID50945    -             91   3.6e-29  100.6   0.0   1   1   2.9e-33   3.9e-29  100.5   0.0     1    95     1    90     1    90 0.99 ATP-binding sugar transporter from pro-phage
Nitrate_red_del      PF02613.10   136 seq618_BIOID50945    -            184   4.5e-19   68.5   0.3   1   1   4.9e-23   6.6e-19   67.9   0.2     3   135    31   150    29   151 0.89 Nitrate reductase delta subunit
Cyto_ox_2            PF02322.10   328 seq619_BIOID50945    -            378  6.8e-112  373.7  32.9   1   1  5.7e-116  7.8e-112  373.5  22.8     1   328     6   362     6   362 0.99 Cytochrome oxidase subunit II
Acetyltransf_4       PF13420.1    155 seq620_BIOID50945    -            212   2.7e-21   75.9   0.0   1   1   1.7e-24   3.3e-21   75.7   0.0     1   152    43   194    43   197 0.91 Acetyltransferase (GNAT) domain
Acetyltransf_1       PF00583.19    83 seq620_BIOID50945    -            212   1.4e-17   63.3   0.0   1   1   1.3e-20   2.6e-17   62.5   0.0     2    82    97   176    96   177 0.95 Acetyltransferase (GNAT) family
Acetyltransf_3       PF13302.1    142 seq620_BIOID50945    -            212   1.9e-11   44.3   0.0   1   1   1.3e-14   2.5e-11   43.9   0.0     4   142    43   177    40   177 0.82 Acetyltransferase (GNAT) domain
Acetyltransf_10      PF13673.1    117 seq620_BIOID50945    -            212   7.2e-09   35.6   0.1   1   1     5e-12   9.7e-09   35.2   0.0     1   117    50   176    50   176 0.72 Acetyltransferase (GNAT) domain
Acetyltransf_7       PF13508.1     79 seq620_BIOID50945    -            212   8.7e-09   35.3   0.0   1   1   6.9e-12   1.3e-08   34.7   0.0     5    78    93   177    89   178 0.75 Acetyltransferase (GNAT) domain
FR47                 PF08445.5     86 seq620_BIOID50945    -            212   7.2e-09   35.1   0.0   1   1     7e-12   1.4e-08   34.2   0.0    26    79   124   178   119   183 0.91 FR47-like protein
Ribosomal_L30        PF00327.15    52 seq622_BIOID50945    -             59     2e-20   71.9   0.2   1   1   1.6e-24   2.2e-20   71.8   0.1     1    51     4    54     4    55 0.95 Ribosomal protein L30p/L7e
PEP-utilizers_C      PF02896.13   294 seq623_BIOID50945    -            585  1.7e-124  414.4   0.2   1   1    5e-128  2.3e-124  413.9   0.1     1   293   250   541   250   542 0.99 PEP-utilising enzyme, TIM barrel domain
PEP-utilisers_N      PF05524.8    123 seq623_BIOID50945    -            585     2e-31  108.2   5.0   1   1   4.3e-35     2e-31  108.2   3.5     2   123     3   127     2   127 0.96 PEP-utilising enzyme, N-terminal
PEP-utilizers        PF00391.18    81 seq623_BIOID50945    -            585   7.2e-25   86.2   0.2   1   1   4.7e-28   2.1e-24   84.7   0.1     9    80   152   224   147   225 0.93 PEP-utilising enzyme, mobile domain
RusA                 PF05866.6    116 seq626_BIOID50945    -            123   5.7e-21   74.9   0.0   1   1   4.8e-25   6.5e-21   74.7   0.0     1   116     7   116     7   116 0.90 Endodeoxyribonuclease RusA
LppC                 PF04348.8    536 seq627_BIOID50945    -            678    2e-135  452.3  23.7   1   2     6e-52   8.2e-48  163.1  14.0     1   314    40   345    40   353 0.90 LppC putative lipoprotein
LppC                 PF04348.8    536 seq627_BIOID50945    -            678    2e-135  452.3  23.7   2   2   6.7e-91   9.1e-87  291.7   0.1   245   536   346   672   342   672 0.97 LppC putative lipoprotein
Ribosomal_L18e       PF00828.14   129 seq630_BIOID50945    -            144   2.7e-23   82.6   2.7   1   1   2.7e-27   3.7e-23   82.2   1.9     3   127    27   143    26   144 0.88 Ribosomal protein L18e/L15
Minor_tail_Z         PF06763.6    189 seq631_BIOID50945    -            192   5.2e-89  296.8   4.7   1   1   4.3e-93   5.8e-89  296.6   3.3     1   189     1   192     1   192 0.99 Prophage minor tail protein Z (GPZ)
T2SL                 PF05134.8    230 seq632_BIOID50945    -            379   3.7e-67  225.7   1.8   1   1   7.6e-71   5.2e-67  225.2   1.3    23   230     7   216     1   216 0.97 Type II secretion system (T2SS), protein L
GspL_C               PF12693.2    158 seq632_BIOID50945    -            379   1.3e-48  164.6  10.9   1   1   2.4e-52   1.7e-48  164.2   6.2     2   156   221   374   220   377 0.98 GspL periplasmic domain
Phage_integrase      PF00589.17   173 seq634_BIOID50945    -            290   9.5e-20   70.8   0.1   1   1     1e-23   1.4e-19   70.3   0.1     3   166    65   258    63   264 0.87 Phage integrase family
gpW                  PF02831.10    68 seq636_BIOID50945    -             48   1.1e-21   75.9   0.2   1   1   9.3e-26   1.3e-21   75.8   0.2     1    42     1    42     1    46 0.96 gpW
ILVD_EDD             PF00920.16   521 seq638_BIOID50945    -            616  5.3e-195  648.6   1.8   1   1  4.4e-199  6.1e-195  648.4   1.2     1   521    34   607    34   607 0.95 Dehydratase family
BOF                  PF04076.8    103 seq639_BIOID50945    -            130   1.1e-39  134.2   0.0   1   1     1e-43   1.4e-39  133.9   0.0     4   103    30   130    25   130 0.98 Bacterial OB fold (BOF) protein
Phage_antitermQ      PF06530.7    126 seq641_BIOID50945    -            123   9.2e-57  189.9   0.1   1   1   7.6e-61     1e-56  189.7   0.1     2   121     3   122     2   123 0.99 Phage antitermination protein Q
Phage_portal_2       PF05136.8    355 seq642_BIOID50945    -            392    4e-102  341.2   1.0   1   1  3.3e-106  4.5e-102  341.1   0.7     2   345    30   391    29   392 0.98 Phage portal protein, lambda family
Phage_min_tail       PF05939.8    109 seq643_BIOID50945    -            109   2.5e-38  130.2   0.0   1   1     2e-42   2.7e-38  130.1   0.0     1   109     1   109     1   109 0.99 Phage minor tail protein
DUF1097              PF06496.6    144 seq645_BIOID50945    -            173     2e-46  157.2  24.7   1   1   1.8e-50   2.5e-46  156.9  17.1     1   143    18   156    18   157 0.99 Protein of unknown function (DUF1097)
DUF606               PF04657.8    138 seq647_BIOID50945    -            149   7.1e-22   77.8  22.0   1   1   5.8e-26     8e-22   77.6  15.3     2   138     6   143     5   143 0.95 Protein of unknown function, DUF606
SecY                 PF00344.15   342 seq648_BIOID50945    -            443  3.3e-121  404.2  21.3   1   1  3.3e-125  4.5e-121  403.8  14.7     1   341    76   417    76   418 0.96 SecY translocase
Abhydrolase_1        PF00561.15   230 seq649_BIOID50945    -            340   3.1e-26   92.2   0.0   1   1   2.6e-29     9e-26   90.7   0.0     4   218   105   312   102   315 0.96 alpha/beta hydrolase fold
Abhydrolase_6        PF12697.2    228 seq649_BIOID50945    -            340     3e-16   59.9   0.7   1   1   1.2e-19   4.2e-16   59.4   0.5     1   219    75   312    75   320 0.70 Alpha/beta hydrolase family
Abhydrolase_5        PF12695.2    142 seq649_BIOID50945    -            340   7.6e-11   41.8   0.4   1   1   7.2e-14   2.5e-10   40.1   0.2     2   141    75   308    74   309 0.65 Alpha/beta hydrolase family
DUF4014              PF13198.1     72 seq650_BIOID50945    -             72     3e-36  123.5   2.8   1   1   2.4e-40   3.3e-36  123.4   1.9     1    72     1    72     1    72 0.99 Protein of unknown function (DUF4014)
Phage_tail_U         PF06141.6    133 seq652_BIOID50945    -            137   5.2e-68  227.0   0.3   1   1   4.2e-72   5.8e-68  226.8   0.2     1   133     5   137     5   137 0.99 Phage minor tail protein U
Phage_tail_L         PF05100.7    206 seq654_BIOID50945    -            232   2.3e-97  324.0   0.2   1   1    2e-101   2.7e-97  323.7   0.1     1   206    29   230    29   230 0.99 Phage minor tail protein L
DUF551               PF04448.7     69 seq657_BIOID50945    -            185   5.8e-18   65.3   0.0   1   1     1e-21   1.4e-17   64.0   0.0     1    69   115   181   115   181 0.97 Protein of unknown function (DUF551)
RNase_T              PF00929.19   164 seq660_BIOID50945    -            246   4.9e-40  137.3   0.4   1   1   9.7e-44   1.3e-39  135.9   0.1     1   164    12   178    12   178 0.93 Exonuclease
GGDEF                PF00990.16   161 seq662_BIOID50945    -            296   1.8e-44  151.0   0.0   1   1   4.2e-48   2.9e-44  150.3   0.0     2   161   130   283   129   283 0.96 GGDEF domain
MCPsignal_assoc      PF13682.1     70 seq662_BIOID50945    -            296   3.6e-08   33.3   0.3   1   1   1.2e-11   8.4e-08   32.1   0.2     1    68    19    90    19    92 0.84 MCP-signal associated domain
Transposase_mut      PF00872.13   381 seq663_BIOID50945    -             99   3.8e-11   42.0   0.0   1   1   3.3e-15   4.5e-11   41.8   0.0   333   379    28    74    23    76 0.96 Transposase, Mutator family
UPF0253              PF06786.7     66 seq664_BIOID50945    -             66   1.7e-35  120.8   1.8   1   1   1.3e-39   1.8e-35  120.7   1.3     1    66     1    66     1    66 0.99 Uncharacterised protein family (UPF0253)
Sugar_tr             PF00083.19   451 seq665_BIOID50945    -            171   7.4e-16   57.6   6.6   1   1   1.2e-19   8.5e-16   57.4   4.6     6   147    27   170    23   171 0.88 Sugar (and other) transporter
MFS_1                PF07690.11   354 seq665_BIOID50945    -            171   1.7e-09   36.7  14.9   1   1   3.5e-13   2.4e-09   36.3  10.2    37   130    69   169    27   171 0.73 Major Facilitator Superfamily
Big_2                PF02368.13    79 seq666_BIOID50945    -            247   2.5e-09   36.7  10.1   1   1   1.9e-13   2.5e-09   36.7   7.0     2    73   161   235   160   241 0.89 Bacterial Ig-like domain (group 2)
MerR_1               PF13411.1     69 seq667_BIOID50945    -            231   6.4e-09   35.3   0.1   1   1     3e-12   4.1e-08   32.7   0.0    26    68     2    44     1    45 0.96 MerR HTH family regulatory protein
His_Phos_2           PF00328.17   347 seq671_BIOID50945    -            444   1.3e-40  139.6   0.0   1   1   1.2e-44   1.6e-40  139.4   0.0     1   345    41   385    41   389 0.86 Histidine phosphatase superfamily (branch 2)
Abi                  PF02517.11    92 seq672_BIOID50945    -            167   1.7e-17   63.2  14.8   1   1   3.2e-21   4.4e-17   61.8  10.0     6    91    67   153    26   154 0.94 CAAX protease self-immunity
ROF                  PF07073.7     80 seq673_BIOID50945    -             86   5.8e-25   86.9   0.1   1   1   4.8e-29   6.5e-25   86.8   0.0     1    80     9    83     9    83 0.97 Modulator of Rho-dependent transcription termination (ROF)
T2SM                 PF04612.7    160 seq675_BIOID50945    -            170   5.2e-46  156.2   5.2   1   1   4.3e-50   5.8e-46  156.0   3.6     1   159     1   159     1   160 0.98 Type II secretion system (T2SS), protein M
Redoxin              PF08534.5    146 seq680_BIOID50945    -            168   4.5e-29  100.7   0.1   1   1     8e-33   5.5e-29  100.4   0.1     1   146    20   163    20   163 0.96 Redoxin
AhpC-TSA             PF00578.16   124 seq680_BIOID50945    -            168   4.3e-16   58.5   0.0   1   1   7.6e-20   5.2e-16   58.3   0.0     2   122    22   145    21   147 0.95 AhpC/TSA family
Prok-JAB             PF14464.1    105 seq683_BIOID50945    -            247   1.5e-19   69.3   0.1   1   1   3.7e-23   2.5e-19   68.6   0.1     3    96     3    98     1   109 0.93 Prokaryotic homologs of the JAB domain
NLPC_P60             PF00877.14   105 seq683_BIOID50945    -            247   6.5e-14   51.5   0.0   1   1   1.3e-17   9.1e-14   51.0   0.0     1   104   111   223   111   224 0.92 NlpC/P60 family
Fer4_11              PF13247.1     99 seq685_BIOID50945    -            205   1.2e-31  108.4  10.9   1   1   8.5e-35   1.2e-31  108.4   7.5     3    97    60   153    58   155 0.97 4Fe-4S dicluster domain
Fer4_2               PF12797.2     22 seq685_BIOID50945    -            205   1.1e-13   50.0  30.8   1   1   6.7e-10   9.1e-07   28.3   0.6     2    20     6    24     5    33 0.89 4Fe-4S binding domain
Fer4                 PF00037.22    24 seq685_BIOID50945    -            205   9.1e-13   47.1  35.1   1   1   8.5e-11   1.2e-07   30.9   3.3     1    23    92   114    92   115 0.94 4Fe-4S binding domain
Fer4_7               PF12838.2     52 seq685_BIOID50945    -            205   2.4e-12   46.9  28.1   1   1   9.2e-10   1.3e-06   28.6   7.3     2    50    99   147    98   149 0.87 4Fe-4S dicluster domain
Fer4_9               PF13187.1     55 seq685_BIOID50945    -            205   8.2e-12   45.0  26.6   1   1   5.5e-10   7.5e-07   29.2   7.4     2    53    99   148    98   150 0.95 4Fe-4S dicluster domain
Fer4_10              PF13237.1     52 seq685_BIOID50945    -            205   4.5e-11   42.2  30.2   1   1   8.2e-09   1.1e-05   24.9   8.0     2    52    92   146    91   146 0.76 4Fe-4S dicluster domain
Fer4_4               PF12800.2     17 seq685_BIOID50945    -            205   1.7e-10   40.2  32.5   1   3     3e-05      0.04   14.1   2.3     1    15    11    25    11    29 0.90 4Fe-4S binding domain
Fer4_4               PF12800.2     17 seq685_BIOID50945    -            205   1.7e-10   40.2  32.5   2   3   3.3e-05     0.045   13.9   2.0     2    16    65    81    64    85 0.86 4Fe-4S binding domain
Fer4_4               PF12800.2     17 seq685_BIOID50945    -            205   1.7e-10   40.2  32.5   3   3   2.9e-07    0.0004   20.3   2.0     2    17    97   112    96   112 0.91 4Fe-4S binding domain
Fer4_6               PF12837.2     24 seq685_BIOID50945    -            205   2.4e-10   39.7  39.6   1   1   3.1e-09   4.2e-06   26.2   3.2     1    23    91   113    91   114 0.95 4Fe-4S binding domain
Fer4_3               PF12798.2     15 seq685_BIOID50945    -            205   7.3e-07   29.1  40.1   1   2   9.4e-06     0.013   15.9   4.2     1    15    67    83    67    83 0.98 4Fe-4S binding domain
Fer4_3               PF12798.2     15 seq685_BIOID50945    -            205   7.3e-07   29.1  40.1   2   2   4.8e-05     0.065   13.7   1.6     1    13   126   147   126   149 0.94 4Fe-4S binding domain
UPF0270              PF06794.7     70 seq687_BIOID50945    -             72   9.2e-36  121.3   0.1   1   1   7.4e-40     1e-35  121.2   0.0     1    70     1    70     1    70 0.99 Uncharacterised protein family (UPF0270)
SRP54                PF00448.17   196 seq688_BIOID50945    -            453   7.9e-76  253.7   0.3   1   1   5.5e-79   1.2e-75  253.1   0.2     1   196   100   296   100   296 0.99 SRP54-type protein, GTPase domain
SRP_SPB              PF02978.14   104 seq688_BIOID50945    -            453   1.1e-36  125.1   7.9   1   1   4.7e-40   1.1e-36  125.1   5.5     2   104   329   427   328   427 0.99 Signal peptide binding domain
SRP54_N              PF02881.14    75 seq688_BIOID50945    -            453   2.1e-21   75.6   0.5   1   1   9.2e-25   2.1e-21   75.6   0.3     1    75     5    82     5    82 0.99 SRP54-type protein, helical bundle domain
CbiA                 PF01656.18   195 seq688_BIOID50945    -            453   2.8e-08   33.2   2.5   1   1   3.8e-11   8.6e-08   31.7   1.3     9   164   110   256   102   288 0.68 CobQ/CobB/MinD/ParA nucleotide binding domain
cobW                 PF02492.14   178 seq688_BIOID50945    -            453   6.4e-05   22.3   0.4   1   1   7.5e-08   0.00017   20.9   0.3     2   152   102   251   100   260 0.79 CobW/HypB/UreG, nucleotide-binding domain
HOK_GEF              PF01848.11    43 seq689_BIOID50945    -             70   2.7e-18   64.8   3.7   1   1   2.4e-22   3.2e-18   64.6   2.5     1    43    24    66    24    66 0.97 Hok/gef family
MFS_1                PF07690.11   354 seq691_BIOID50945    -            253   2.3e-14   52.8  27.8   1   1   1.5e-15     7e-12   44.6  16.1    22   172    91   245    79   252 0.78 Major Facilitator Superfamily
MFS_2                PF13347.1    427 seq691_BIOID50945    -            253   3.4e-09   35.5   7.0   1   1   7.4e-13   3.4e-09   35.5   4.9   182   343    19   187     5   198 0.79 MFS/sugar transport protein
Sugar_tr             PF00083.19   451 seq691_BIOID50945    -            253   1.3e-07   30.4  19.3   1   1   2.7e-10   1.2e-06   27.2  13.4   222   418    38   223     1   248 0.72 Sugar (and other) transporter
PTS_EIIA_1           PF00358.15   133 seq692_BIOID50945    -            169   3.6e-54  181.7   2.4   1   1   3.2e-58   4.3e-54  181.5   1.7     3   132    20   149    18   150 0.98 phosphoenolpyruvate-dependent sugar phosphotransferase system, EIIA 1
DiS_P_DiS            PF06750.8     92 seq695_BIOID50945    -            277   9.1e-31  105.3   1.1   1   1   1.7e-34   1.2e-30  105.0   0.1     2    90    22   127    21   129 0.96 Bacterial Peptidase A24 N-terminal domain
Peptidase_A24        PF01478.13   106 seq695_BIOID50945    -            277   3.1e-27   94.7  14.8   1   1   1.1e-30   7.4e-27   93.4  10.3     2   105   138   245   137   246 0.92 Type IV leader peptidase family
PRK                  PF00485.13   194 seq697_BIOID50945    -            289     3e-74  248.6   0.0   1   1   2.7e-78   3.6e-74  248.4   0.0     1   194     7   214     7   214 0.99 Phosphoribulokinase / Uridine kinase family
Ribosomal_L36        PF00444.13    38 seq700_BIOID50945    -             38   3.7e-21   74.7   9.2   1   1   2.9e-25   3.9e-21   74.6   6.4     1    38     1    38     1    38 1.00 Ribosomal protein L36
Phage_lambd_GpG      PF06894.6    127 seq701_BIOID50945    -            129   3.6e-46  155.7   0.4   1   1   3.2e-50   4.3e-46  155.5   0.3     1   116     2   115     2   123 0.95 Bacteriophage lambda minor tail protein (GpG)
DmsC                 PF04976.7    276 seq702_BIOID50945    -            364  1.5e-114  381.7  20.6   1   1  1.4e-118  1.9e-114  381.5  14.3     1   276    81   354    81   354 0.99 DMSO reductase anchor subunit (DmsC)
BOF                  PF04076.8    103 seq704_BIOID50945    -            114   1.2e-41  140.6   1.3   1   1     1e-45   1.4e-41  140.3   0.9    10   102    19   111    12   112 0.97 Bacterial OB fold (BOF) protein
UPF0102              PF02021.12    93 seq707_BIOID50945    -            131   1.3e-35  121.0   0.1   1   1   1.1e-39   1.5e-35  120.8   0.1     2    92    23   115    22   116 0.98 Uncharacterised protein family UPF0102
PALP                 PF00291.20   307 seq708_BIOID50945    -            514   9.6e-70  235.0   2.1   1   1   1.9e-73   1.3e-69  234.6   1.5     5   307    29   316    25   316 0.91 Pyridoxal-phosphate dependent enzyme
Thr_dehydrat_C       PF00585.13    91 seq708_BIOID50945    -            514   3.8e-64  212.2   0.0   1   2   3.6e-35   2.4e-31  107.0   0.0     1    91   329   419   329   419 0.98 C-terminal regulatory domain of Threonine dehydratase
Thr_dehydrat_C       PF00585.13    91 seq708_BIOID50945    -            514   3.8e-64  212.2   0.0   2   2   6.7e-34   4.6e-30  102.9   0.0     2    91   425   512   424   512 0.96 C-terminal regulatory domain of Threonine dehydratase
Ribosomal_S13        PF00416.17   106 seq711_BIOID50945    -            118   9.2e-40  135.2   0.4   1   1   7.6e-44     1e-39  135.1   0.3     1   106     3   108     3   108 0.99 Ribosomal protein S13/S18
Lambda_tail_I        PF06805.7     82 seq714_BIOID50945    -            190   3.7e-14   52.1   0.0   1   1   4.9e-18   6.7e-14   51.3   0.0    25    82     2    64     1    64 0.98 Bacteriophage lambda tail assembly protein I
FadR_C               PF07840.7    164 seq715_BIOID50945    -            239   6.9e-73  243.5   0.0   1   1   1.9e-76   8.5e-73  243.2   0.0     1   163    72   234    72   235 0.99 FadR C-terminal domain
GntR                 PF00392.16    64 seq715_BIOID50945    -            239   2.3e-20   71.6   0.0   1   1     1e-23   4.7e-20   70.6   0.0     4    64    11    71     8    71 0.96 Bacterial regulatory proteins, gntR family
Peptidase_S49        PF01343.13   154 seq717_BIOID50945    -            361   6.7e-46  155.7   0.5   1   1   2.1e-49   1.4e-45  154.7   0.4     2   151    71   219    70   222 0.96 Peptidase family S49
HTH_AraC             PF00165.18    42 seq718_BIOID50945    -            229   7.2e-11   41.4   0.4   1   1   1.8e-08   0.00012   21.6   0.1    14    38   194   219   192   223 0.91 Bacterial regulatory helix-turn-helix proteins, AraC family
HTH_18               PF12833.2     81 seq718_BIOID50945    -            229   1.1e-10   41.3   0.1   1   1   2.6e-14   1.8e-10   40.6   0.0     2    80   147   223   146   224 0.93 Helix-turn-helix domain
Phage_tail_T         PF06223.7    103 seq719_BIOID50945    -            105   1.1e-54  183.0   0.3   1   1     9e-59   1.2e-54  182.8   0.2     1   103     2   104     2   104 0.99 Minor tail protein T
AMNp_N               PF10423.4    160 seq722_BIOID50945    -            536   9.8e-51  171.3   0.1   1   1   2.1e-54   1.5e-50  170.8   0.1     2   158    64   222    63   224 0.96 Bacterial AMP nucleoside phosphorylase N-terminus
PNP_UDP_1            PF01048.15   234 seq722_BIOID50945    -            536   5.7e-20   71.1   0.0   1   1   1.4e-23   9.5e-20   70.4   0.0    33   200   314   481   282   504 0.83 Phosphorylase superfamily
SIS_2                PF13580.1    138 seq726_BIOID50945    -            196   1.2e-31  109.1   1.0   1   1   2.2e-35   1.5e-31  108.8   0.7     3   138    10   144     8   144 0.95 SIS domain
SIS                  PF01380.17   131 seq726_BIOID50945    -            196   6.2e-07   28.9   0.3   1   1   7.1e-10   4.8e-06   26.0   0.0    49   105   105   164    77   182 0.82 SIS domain
S-methyl_trans       PF02574.11   305 seq727_BIOID50945    -           1232  5.9e-105  350.8   0.1   1   1    4e-108  1.1e-104  349.9   0.1     1   304    21   331    21   332 0.98 Homocysteine S-methyltransferase
Met_synt_B12         PF02965.12   136 seq727_BIOID50945    -           1232   9.2e-54  180.5   0.0   1   1     9e-57   2.4e-53  179.2   0.0     1   136  1060  1197  1060  1197 0.99 Vitamin B12 dependent methionine synthase, activation domain
Pterin_bind          PF00809.17   210 seq727_BIOID50945    -           1232   7.7e-49  165.7   0.4   1   1   8.9e-52   2.4e-48  164.1   0.3     1   210   361   573   361   573 0.98 Pterin binding enzyme
B12-binding_2        PF02607.12    79 seq727_BIOID50945    -           1232   4.3e-21   74.6   0.0   1   1   6.5e-24   1.8e-20   72.6   0.0     4    79   664   739   662   739 0.96 B12 binding domain
B12-binding          PF02310.14   121 seq727_BIOID50945    -           1232   6.1e-20   71.1   0.2   1   1   1.8e-22     5e-19   68.2   0.1     2    94   753   845   752   856 0.93 B12 binding domain
Ribosomal_S11        PF00411.14   110 seq729_BIOID50945    -            129   5.6e-50  168.0   0.2   1   1   4.9e-54   6.7e-50  167.7   0.1     1   110    19   128    19   128 0.99 Ribosomal protein S11
TMP_2                PF06791.8    210 seq730_BIOID50945    -           1021   1.4e-58  197.8   5.7   1   1   2.1e-62   1.4e-58  197.8   3.9     5   209   227   426   224   427 0.98 Prophage tail length tape measure protein
Tape_meas_lam_C      PF09718.5     78 seq730_BIOID50945    -           1021   4.9e-27   93.5   5.9   1   1   7.2e-31   4.9e-27   93.5   4.1     1    78   810   887   810   887 0.98 Lambda phage tail tape-measure protein (Tape_meas_lam_C)
DUF968               PF06147.6    200 seq731_BIOID50945    -            360     6e-79  264.4   0.1   1   1   4.4e-83     6e-79  264.4   0.0     2   199   141   356   140   357 0.99 Protein of unknown function (DUF968)
PulS_OutS            PF09691.5    109 seq734_BIOID50945    -            133   9.2e-40  134.9   0.0   1   1   8.1e-44   1.1e-39  134.6   0.0     1   108    21   125    21   126 0.93 Bacterial chaperone lipoprotein (PulS_OutS)
DUF3672              PF12421.3    136 seq735_BIOID50945    -           1084   9.9e-42  142.1   1.5   1   1   7.2e-45   2.4e-41  140.9   1.0     1   125   949  1080   949  1084 0.91 Fibronectin type III protein
Phage-tail_3         PF13550.1    164 seq735_BIOID50945    -           1084   9.7e-39  132.6   0.0   1   1     7e-42   2.4e-38  131.3   0.0     1   161   330   497   330   500 0.93 Putative phage tail protein
DUF1983              PF09327.6     81 seq735_BIOID50945    -           1084   1.2e-27   95.5   0.1   1   1   8.6e-31   2.9e-27   94.2   0.0     2    81   846   925   845   925 0.97 Domain of unknown function (DUF1983)
Ribosomal_S4         PF00163.14    94 seq736_BIOID50945    -            206   4.1e-28   97.4   1.6   1   1     6e-32   4.1e-28   97.4   1.1     1    94     2    95     2    95 0.97 Ribosomal protein S4/S9 N-terminal domain
S4                   PF01479.20    48 seq736_BIOID50945    -            206   6.7e-20   70.1   0.2   1   1   1.9e-23   1.3e-19   69.2   0.1     2    48    97   143    96   143 0.99 S4 domain
HTH_3                PF01381.17    55 seq738_BIOID50945    -            139   1.2e-09   37.7   0.9   1   1   3.1e-13   2.1e-09   36.9   0.0    11    55    29    73    15    73 0.92 Helix-turn-helix
HTH_19               PF12844.2     64 seq738_BIOID50945    -            139   4.5e-08   32.8   0.0   1   1   1.3e-11   8.7e-08   31.9   0.0     2    62    13    77    12    79 0.94 Helix-turn-helix domain
Nitrate_red_del      PF02613.10   136 seq739_BIOID50945    -            204     4e-31  107.5   1.1   1   1   4.1e-35   5.6e-31  107.0   0.7     7   134    41   164    19   166 0.93 Nitrate reductase delta subunit
BON                  PF04972.12    64 seq741_BIOID50945    -            191   2.5e-32  110.3   8.7   1   2   2.7e-19   3.6e-15   55.3   0.8     3    62    53   113    51   115 0.96 BON domain
BON                  PF04972.12    64 seq741_BIOID50945    -            191   2.5e-32  110.3   8.7   2   2   1.8e-20   2.4e-16   59.1   0.8     1    57   129   184   129   188 0.97 BON domain
Ribosomal_S16        PF00886.14    62 seq742_BIOID50945    -             82     6e-26   89.8   0.1   1   1   5.2e-30   7.1e-26   89.5   0.0     1    62     8    68     8    68 0.96 Ribosomal protein S16
Rhodanese            PF00581.15   113 seq746_BIOID50945    -            131   1.4e-10   41.4   0.0   1   1   1.2e-14   1.6e-10   41.2   0.0    22   112    52   123    30   124 0.84 Rhodanese-like domain
HDPD                 PF02924.9    118 seq748_BIOID50945    -            112     1e-15   57.4   0.9   1   1   8.7e-20   1.2e-15   57.2   0.6     4   114     7   108     4   111 0.87 Bacteriophage lambda head decoration protein D
HTH_Tnp_1            PF01527.15    76 seq749_BIOID50945    -            101   1.5e-11   43.9   0.6   1   1   2.7e-15   1.8e-11   43.6   0.4     1    76     1    76     1    76 0.94 Transposase
HTH_28               PF13518.1     52 seq749_BIOID50945    -            101   4.7e-05   23.1   0.0   1   1   1.1e-08   7.6e-05   22.4   0.0     1    38    10    48    10    57 0.88 Helix-turn-helix domain
RimM                 PF01782.13    84 seq750_BIOID50945    -            183   8.8e-28   95.9   0.0   1   1     2e-31   1.3e-27   95.3   0.0     2    84    17    98    16    98 0.98 RimM N-terminal domain
PRC                  PF05239.11    79 seq750_BIOID50945    -            183   8.9e-10   38.1   0.7   1   1   2.1e-13   1.4e-09   37.5   0.5     2    73   105   178   104   182 0.89 PRC-barrel domain
cNMP_binding         PF00027.24    91 seq753_BIOID50945    -            210   8.9e-24   83.0   0.0   1   1     4e-27   1.4e-23   82.4   0.0     3    90    23   111    21   112 0.97 Cyclic nucleotide-binding domain
Crp                  PF00325.15    32 seq753_BIOID50945    -            210   2.1e-15   55.7   0.4   1   1   1.1e-18   3.9e-15   54.8   0.3     1    32   166   197   166   197 0.98 Bacterial regulatory proteins, crp family
HTH_Crp_2            PF13545.1     76 seq753_BIOID50945    -            210   2.2e-11   43.2   0.1   1   1   1.5e-14     5e-11   42.1   0.1     1    67   142   206   142   207 0.94 Crp-like helix-turn-helix domain
RNA_pol_A_CTD        PF03118.10    67 seq755_BIOID50945    -            329   1.1e-25   88.7   0.1   1   1   4.3e-29     2e-25   87.8   0.1     2    66   244   308   243   309 0.95 Bacterial RNA polymerase, alpha chain C terminal domain
RNA_pol_L            PF01193.19    82 seq755_BIOID50945    -            329   2.7e-24   84.2   0.0   1   1   9.1e-28   4.1e-24   83.6   0.0     1    81    28   228    28   229 0.99 RNA polymerase Rpb3/Rpb11 dimerisation domain
RNA_pol_A_bac        PF01000.21   111 seq755_BIOID50945    -            329   1.5e-23   83.0   0.3   1   1   7.3e-27   3.3e-23   81.8   0.1     2   109    60   156    58   178 0.90 RNA polymerase Rpb3/RpoA insert domain
rve                  PF00665.21   120 seq757_BIOID50945    -            279   3.1e-30  104.6   0.0   1   1   1.6e-33   4.3e-30  104.1   0.0     2   120   107   223   106   223 0.97 Integrase core domain
rve_3                PF13683.1     67 seq757_BIOID50945    -            279   1.5e-13   49.9   0.1   1   1   9.4e-17   2.6e-13   49.1   0.1     2    67   195   261   194   261 0.97 Integrase core domain
DDE_Tnp_IS240        PF13610.1    140 seq757_BIOID50945    -            279   5.2e-08   32.8   0.0   1   1   2.5e-11   6.9e-08   32.4   0.0     2   139   112   253   111   254 0.89 DDE domain
HTH_21               PF13276.1     60 seq757_BIOID50945    -            279   1.1e-07   31.6   0.5   1   1   8.9e-11   2.4e-07   30.5   0.3     6    56    32    81    27    89 0.85 HTH-like domain
rve_2                PF13333.1     52 seq757_BIOID50945    -            279   1.8e-06   27.7   0.1   1   1   1.5e-09     4e-06   26.6   0.1     1    49   213   266   213   268 0.88 Integrase core domain
Phage_cap_E          PF03864.10   329 seq759_BIOID50945    -            350   1.1e-63  215.0   0.2   1   1   9.1e-68   1.2e-63  214.8   0.1     1   328    13   348    13   349 0.93 Phage major capsid protein E
RusA                 PF05866.6    116 seq762_BIOID50945    -            101   3.1e-18   66.1   0.0   1   1   2.5e-22   3.5e-18   66.0   0.0     1    99     7    99     7   101 0.87 Endodeoxyribonuclease RusA
Voltage_CLC          PF00654.15   355 seq764_BIOID50945    -            430   1.6e-72  244.4  34.2   1   1   1.2e-76   1.6e-72  244.4  23.7     5   354    75   414    71   415 0.91 Voltage gated chloride channel
DUF1391              PF07151.7     49 seq766_BIOID50945    -             51   3.6e-36  122.2   0.6   1   1   2.8e-40   3.9e-36  122.1   0.4     1    48     2    49     2    50 0.97 Protein of unknown function (DUF1391)
tRNA_m1G_MT          PF01746.16   186 seq767_BIOID50945    -            255   4.9e-60  202.2   0.0   1   1   4.3e-64   5.8e-60  201.9   0.0     2   186    23   221    22   221 0.98 tRNA (Guanine-1)-methyltransferase
DUF1133              PF06576.6    176 seq771_BIOID50945    -             54   1.5e-15   56.7   0.1   1   1   1.1e-19   1.6e-15   56.6   0.1     1    37     5    41     5    49 0.94 Protein of unknown function (DUF1133)
Zn_Tnp_IS91          PF14319.1    111 seq772_BIOID50945    -            154     3e-29  100.6   3.2   1   1   3.1e-33   4.3e-29  100.1   2.2     2   109     7   118     6   121 0.92 Transposase zinc-binding domain
YihI                 PF04220.7    169 seq773_BIOID50945    -            168   7.8e-56  187.9  14.6   1   1   6.2e-60   8.5e-56  187.7  10.1     6   167     7   164     1   166 0.94 Der GTPase activator (YihI)
Curlin_rpt           PF07012.7     34 seq774_BIOID50945    -            160   8.3e-22   76.5  32.2   1   3   1.1e-15   1.5e-11   43.7   0.8     1    34    62    95    62    95 0.99 Curlin associated repeat
Curlin_rpt           PF07012.7     34 seq774_BIOID50945    -            160   8.3e-22   76.5  32.2   2   3   2.3e-09   3.2e-05   23.4   2.1     9    32    92   115    91   116 0.95 Curlin associated repeat
Curlin_rpt           PF07012.7     34 seq774_BIOID50945    -            160   8.3e-22   76.5  32.2   3   3   7.8e-12   1.1e-07   31.3   4.2     1    34   106   139   106   139 0.98 Curlin associated repeat
DUF1133              PF06576.6    176 seq775_BIOID50945    -            140   2.5e-70  235.1   0.1   1   1     2e-74   2.8e-70  234.9   0.0    45   176     1   132     1   132 1.00 Protein of unknown function (DUF1133)
AAA_5                PF07728.9    139 seq776_BIOID50945    -            432   5.2e-37  126.5   0.0   1   1   6.4e-41   8.8e-37  125.8   0.0     2   139   149   290   148   290 0.98 AAA domain (dynein-related subfamily)
Transcrip_reg        PF01709.15   234 seq777_BIOID50945    -            238   1.2e-82  276.5   0.7   1   1   9.4e-87   1.3e-82  276.3   0.5     1   233     3   235     3   236 0.98 Transcriptional regulator
rve                  PF00665.21   120 seq779_BIOID50945    -            244   9.7e-25   86.8   0.0   1   1   2.9e-28   1.3e-24   86.4   0.0     2   119    78   193    77   194 0.97 Integrase core domain
rve_3                PF13683.1     67 seq779_BIOID50945    -            244   1.6e-17   62.6   0.2   1   1     6e-21   2.7e-17   61.9   0.2     2    67   166   232   165   232 0.98 Integrase core domain
rve_2                PF13333.1     52 seq779_BIOID50945    -            244   1.1e-12   47.7   0.7   1   1   4.1e-16   1.9e-12   46.9   0.5     1    51   184   239   184   239 0.93 Integrase core domain
Aldo_ket_red         PF00248.16   283 seq781_BIOID50945    -            346   1.6e-75  253.4   0.0   1   1   1.4e-79   1.9e-75  253.2   0.0     2   282    28   332    27   333 0.95 Aldo/keto reductase family
FUSC-like            PF12805.2    284 seq782_BIOID50945    -            607   1.1e-65  221.3   1.8   1   1   3.1e-69   1.1e-65  221.3   1.3    29   280     1   246     1   251 0.95 FUSC-like inner membrane protein yccS
FUSC_2               PF13515.1    128 seq782_BIOID50945    -            607   6.9e-20   71.1  11.0   1   1     2e-23   6.9e-20   71.1   7.6     2   126   288   409   286   411 0.90 Fusaric acid resistance protein-like
FUSC                 PF04632.7    650 seq782_BIOID50945    -            607   3.6e-08   32.2   4.2   1   1   1.1e-11   3.6e-08   32.2   2.9     7   280   280   570   274   601 0.80 Fusaric acid resistance protein family
ALMT                 PF11744.3    406 seq782_BIOID50945    -            607   7.5e-06   24.7   1.5   1   1     1e-08   3.4e-05   22.5   0.8    41   193   300   439   284   513 0.81 Aluminium activated malate transporter
AsnC_trans_reg       PF01037.16    74 seq784_BIOID50945    -            164   1.9e-24   85.0   0.1   1   1   1.4e-27   6.5e-24   83.3   0.0     1    74    78   152    78   152 0.98 AsnC family
HTH_24               PF13412.1     48 seq784_BIOID50945    -            164   2.3e-21   74.8   0.2   1   1   1.1e-24     5e-21   73.7   0.1     1    48    12    59    12    59 0.98 Winged helix-turn-helix DNA-binding
HTH_AsnC-type        PF13404.1     42 seq784_BIOID50945    -            164   2.6e-20   71.5   0.4   1   1     9e-24   4.1e-20   70.9   0.2     1    42    12    53    12    53 0.99 AsnC-type helix-turn-helix domain
Ribosomal_L17        PF01196.14    97 seq785_BIOID50945    -            127   6.3e-38  129.1   0.0   1   1   5.5e-42   7.5e-38  128.8   0.0     1    97    20   116    20   116 0.99 Ribosomal protein L17
Curlin_rpt           PF07012.7     34 seq786_BIOID50945    -            152     6e-28   96.1  27.3   1   3   8.9e-16   1.2e-11   43.9   0.5     1    34    41    75    41    75 0.99 Curlin associated repeat
Curlin_rpt           PF07012.7     34 seq786_BIOID50945    -            152     6e-28   96.1  27.3   2   3   5.7e-16   7.8e-12   44.5   0.2     2    34    87   120    86   120 0.98 Curlin associated repeat
Curlin_rpt           PF07012.7     34 seq786_BIOID50945    -            152     6e-28   96.1  27.3   3   3   6.2e-10   8.5e-06   25.2   3.5     8    34   116   142   115   142 0.95 Curlin associated repeat
Ecotin               PF03974.8    128 seq787_BIOID50945    -            162   1.9e-52  176.2   0.1   1   1   1.6e-56   2.2e-52  175.9   0.1     2   128    28   153    27   153 0.97 Ecotin
IlvN                 PF07991.7    165 seq789_BIOID50945    -            491   6.8e-61  204.3   0.2   1   1   1.6e-64   1.1e-60  203.6   0.1     2   165    35   204    34   204 0.98 Acetohydroxy acid isomeroreductase, catalytic domain
IlvC                 PF01450.14   145 seq789_BIOID50945    -            491   7.4e-56  187.9   0.1   1   2   3.3e-21   2.3e-17   63.1   0.0     1   128   210   337   210   345 0.91 Acetohydroxy acid isomeroreductase, catalytic domain
IlvC                 PF01450.14   145 seq789_BIOID50945    -            491   7.4e-56  187.9   0.1   2   2   1.5e-39     1e-35  122.6   0.0    15   145   359   485   349   485 0.93 Acetohydroxy acid isomeroreductase, catalytic domain
Ribosomal_L19        PF01245.15   113 seq790_BIOID50945    -            115   8.8e-51  170.3   2.5   1   1   7.2e-55   9.8e-51  170.1   1.8     2   112     3   113     2   114 0.99 Ribosomal protein L19
Packaging_FI         PF14000.1    125 seq792_BIOID50945    -            132   7.7e-43  145.5   2.3   1   1   6.3e-47   8.6e-43  145.3   1.6     1   125     2   129     2   129 0.99 DNA packaging protein FI
Radical_SAM          PF04055.16   166 seq794_BIOID50945    -            457   3.7e-15   56.3   0.0   1   1     8e-19   5.4e-15   55.8   0.0     2   164    57   227    56   229 0.79 Radical SAM superfamily
HemN_C               PF06969.11    66 seq794_BIOID50945    -            457     4e-12   45.8   0.3   1   1   2.7e-15   1.8e-11   43.7   0.0     1    66   363   431   363   431 0.94 HemN C-terminal domain
DAO                  PF01266.19   358 seq796_BIOID50945    -            432   5.6e-74  249.0   0.5   1   1   4.8e-77   6.5e-74  248.8   0.3     2   358     3   397     2   397 0.95 FAD dependent oxidoreductase
Pyr_redox_2          PF07992.9    200 seq796_BIOID50945    -            432   7.5e-09   35.6   0.3   1   1   3.9e-08   5.3e-05   23.0   0.2     1    36     2    37     2    65 0.92 Pyridine nucleotide-disulphide oxidoreductase
Pyr_redox            PF00070.22    80 seq796_BIOID50945    -            432   3.2e-08   33.7   0.2   1   1     7e-09   9.6e-06   25.7   0.2     1    33     2    34     2    47 0.91 Pyridine nucleotide-disulphide oxidoreductase
NAD_binding_8        PF13450.1     68 seq796_BIOID50945    -            432   8.6e-07   28.7   0.1   1   1   5.6e-09   7.6e-06   25.7   0.0     1    34     5    38     5    69 0.85 NAD(P)-binding Rossmann-like domain
ApbA                 PF02558.11   151 seq796_BIOID50945    -            432   2.3e-05   23.7   0.2   1   1   3.8e-08   5.3e-05   22.6   0.1     1    33     3    34     3    48 0.87 Ketopantoate reductase PanE/ApbA
AlaDh_PNT_C          PF01262.16   168 seq796_BIOID50945    -            432   0.00013   21.5   0.1   1   1   1.7e-07   0.00023   20.6   0.1    22    59     2    39     1    52 0.85 Alanine dehydrogenase/PNT, C-terminal domain
HlyC                 PF02794.11   134 seq801_BIOID50945    -            171   2.4e-50  169.4   0.2   1   1   2.1e-54   2.9e-50  169.2   0.2     2   131     8   135     7   159 0.97 RTX toxin acyltransferase family
EamA                 PF00892.15   126 seq803_BIOID50945    -            306   4.8e-27   94.3  37.3   1   2   1.1e-15   7.7e-12   45.2  10.5     1   124    21   137    21   138 0.80 EamA-like transporter family
EamA                 PF00892.15   126 seq803_BIOID50945    -            306   4.8e-27   94.3  37.3   2   2   9.9e-19   6.8e-15   55.1   9.8     1   124   160   292   160   294 0.91 EamA-like transporter family
TPT                  PF03151.11   153 seq803_BIOID50945    -            306   6.1e-07   29.0  23.1   1   1   7.3e-09     5e-05   22.8   7.7     1   149   151   290   151   291 0.89 Triose-phosphate Transporter family
FtsK_SpoIIIE         PF01580.13   205 seq804_BIOID50945    -           1342   3.9e-74  248.4   0.1   1   1   1.8e-77   6.1e-74  247.8   0.1     2   205   961  1174   960  1174 0.98 FtsK/SpoIIIE family
DUF4117              PF13491.1    171 seq804_BIOID50945    -           1342   2.3e-41  140.9  16.9   1   1   9.3e-45   3.2e-41  140.5  11.7     2   171    20   191    19   191 0.94 Domain of unknown function (DUF4117)
Ftsk_gamma           PF09397.5     67 seq804_BIOID50945    -           1342   7.1e-30  102.3   0.0   1   1   4.6e-33   1.6e-29  101.2   0.0     2    65  1275  1338  1274  1340 0.96 Ftsk gamma domain
DUF1992              PF09350.5     71 seq805_BIOID50945    -            122     3e-23   81.3   0.1   1   1   2.7e-27   3.7e-23   81.0   0.1     1    69     7    74     7    99 0.96 Domain of unknown function (DUF1992)
Y2_Tnp               PF04986.8    183 seq806_BIOID50945    -             73   1.2e-09   38.0   0.0   1   1     1e-13   1.4e-09   37.8   0.0    74   130    10    66     4    69 0.92 Putative transposase
Tafi-CsgC            PF10610.4    106 seq807_BIOID50945    -            110   9.4e-67  221.3   4.2   1   1   7.9e-71   1.1e-66  221.2   2.9     1   106     5   110     5   110 0.99 Thin aggregative fimbriae synthesis protein
RPAP2_Rtr1           PF04181.8     79 seq808_BIOID50945    -             58   0.00016   21.5   1.8   1   1   3.4e-08   0.00024   21.0   1.3    22    71     8    53     3    57 0.79 Rtr1/RPAP2 family
HTH_AraC             PF00165.18    42 seq809_BIOID50945    -            229     6e-15   54.4   1.7   1   2   1.5e-09   1.1e-05   25.0   0.0     1    35   133   167   133   173 0.89 Bacterial regulatory helix-turn-helix proteins, AraC family
HTH_AraC             PF00165.18    42 seq809_BIOID50945    -            229     6e-15   54.4   1.7   2   2   2.9e-10     2e-06   27.3   0.4    14    38   194   219   192   223 0.91 Bacterial regulatory helix-turn-helix proteins, AraC family
HTH_18               PF12833.2     81 seq809_BIOID50945    -            229   1.6e-09   37.6   0.1   1   1   4.4e-13     3e-09   36.7   0.1     2    80   147   223   146   224 0.91 Helix-turn-helix domain
MerR_1               PF13411.1     69 seq815_BIOID50945    -            141   5.8e-21   73.9   0.5   1   1   2.1e-24   9.7e-21   73.2   0.3     1    67     2    69     2    70 0.95 MerR HTH family regulatory protein
MerR-DNA-bind        PF09278.6     65 seq815_BIOID50945    -            141   1.3e-20   73.4   6.9   1   1   4.3e-24     2e-20   72.8   4.8     1    65    45   110    45   110 0.97 MerR, DNA binding
MerR                 PF00376.18    38 seq815_BIOID50945    -            141   1.8e-12   46.4   0.0   1   1   7.2e-16   3.3e-12   45.6   0.0     1    38     3    40     3    40 0.99 MerR family regulatory protein
RTX                  PF02382.10   653 seq817_BIOID50945    -            998         0 1078.9  21.1   1   1         0         0 1078.9  14.6    14   653     4   641     1   641 0.99 RTX N-terminal domain
RTX_C                PF08339.5    145 seq817_BIOID50945    -            998   3.8e-37  127.0   8.4   1   1   8.4e-41   3.8e-37  127.0   5.8     1   144   854   997   854   998 0.96 RTX C-terminal domain
HemolysinCabind      PF00353.14    18 seq817_BIOID50945    -            998   3.7e-13   48.4  79.9   1   6   1.6e-05     0.072   13.3   1.1     2    18   717   733   716   733 0.94 Hemolysin-type calcium-binding repeat (2 copies)
HemolysinCabind      PF00353.14    18 seq817_BIOID50945    -            998   3.7e-13   48.4  79.9   2   6   1.8e-05      0.08   13.2   4.0     2    18   735   751   734   751 0.92 Hemolysin-type calcium-binding repeat (2 copies)
HemolysinCabind      PF00353.14    18 seq817_BIOID50945    -            998   3.7e-13   48.4  79.9   3   6   3.9e-07    0.0018   18.3   2.1     1    18   752   769   752   769 0.94 Hemolysin-type calcium-binding repeat (2 copies)
HemolysinCabind      PF00353.14    18 seq817_BIOID50945    -            998   3.7e-13   48.4  79.9   4   6     2e-06     0.009   16.1   4.2     1    18   770   787   770   787 0.93 Hemolysin-type calcium-binding repeat (2 copies)
HemolysinCabind      PF00353.14    18 seq817_BIOID50945    -            998   3.7e-13   48.4  79.9   5   6   0.00011      0.52   10.7   4.4     1    18   797   814   797   814 0.92 Hemolysin-type calcium-binding repeat (2 copies)
HemolysinCabind      PF00353.14    18 seq817_BIOID50945    -            998   3.7e-13   48.4  79.9   6   6   6.9e-06     0.031   14.5   5.6     1    18   815   832   815   832 0.94 Hemolysin-type calcium-binding repeat (2 copies)
DJ-1_PfpI            PF01965.19   147 seq820_BIOID50945    -            172   1.6e-42  144.3   0.0   1   1   2.7e-46   1.9e-42  144.1   0.0     1   147    31   171    31   171 0.97 DJ-1/PfpI family
DUF4066              PF13278.1    166 seq820_BIOID50945    -            172   3.4e-13   49.1   0.0   1   1   5.9e-17     4e-13   48.8   0.0     1   151     8   153     8   155 0.89 Putative amidotransferase
Phage_min_tail       PF05939.8    109 seq821_BIOID50945    -            109     1e-40  137.9   0.0   1   1   8.1e-45   1.1e-40  137.8   0.0     1   108     1   108     1   109 0.99 Phage minor tail protein
Exonuc_VIII          PF06630.6    182 seq823_BIOID50945    -            866   5.6e-81  270.1   0.0   1   1   1.5e-84     1e-80  269.2   0.0     1   182     1   178     1   178 0.99 Enterobacterial exodeoxyribonuclease VIII
DUF3799              PF12684.2    237 seq823_BIOID50945    -            866   3.8e-05   23.0   0.0   1   1   1.2e-08   8.4e-05   21.9   0.0     3   225   614   849   613   851 0.74 PDDEXK-like domain of unknown function (DUF3799)
Peptidase_M20        PF01546.23   171 seq824_BIOID50945    -            408   2.5e-19   69.3   0.2   1   1   8.2e-23   3.7e-19   68.8   0.1    23   170   139   402    74   403 0.84 Peptidase family M20/M25/M40
M20_dimer            PF07687.9    109 seq824_BIOID50945    -            408   1.2e-11   44.2   0.1   1   1   5.7e-15   2.6e-11   43.0   0.1     2   105   206   302   205   308 0.89 Peptidase dimerisation domain
Peptidase_M42        PF05343.9    292 seq824_BIOID50945    -            408   2.8e-06   26.2   0.0   1   1   3.1e-08   0.00014   20.6   0.0   134   194   140   201   110   235 0.90 M42 glutamyl aminopeptidase
DUF331               PF03889.8     39 seq827_BIOID50945    -             72   3.2e-21   74.1   0.6   1   1   3.1e-25   4.2e-21   73.8   0.4     1    37     9    45     9    47 0.97 Domain of unknown function
Alpha-amylase        PF00128.19   316 seq828_BIOID50945    -            412   1.2e-06   28.0   0.0   1   1   1.4e-10     2e-06   27.3   0.0    21    78   245   314   230   350 0.85 Alpha amylase, catalytic domain
Phage_tail_L         PF05100.7    206 seq829_BIOID50945    -            232   5.3e-97  322.8   0.2   1   1  4.4e-101   6.1e-97  322.6   0.1     1   206    29   230    29   230 0.99 Phage minor tail protein L
Macro                PF01661.16   118 seq830_BIOID50945    -            177     3e-41  139.8   0.0   1   1   2.8e-45   3.8e-41  139.5   0.0     1   118    21   137    21   137 0.99 Macro domain
adh_short_C2         PF13561.1    243 seq833_BIOID50945    -            294   4.9e-30  104.9   0.0   1   1   1.3e-33   5.7e-30  104.7   0.0     5   241    58   290    55   292 0.92 Enoyl-(Acyl carrier protein) reductase
adh_short            PF00106.20   167 seq833_BIOID50945    -            294   3.3e-26   92.0   0.2   1   1     9e-30   4.1e-26   91.7   0.1     3   166    52   217    50   218 0.95 short chain dehydrogenase
KR                   PF08659.5    181 seq833_BIOID50945    -            294   2.3e-08   33.7   0.0   1   1   6.9e-12   3.2e-08   33.3   0.0     4   167    53   221    51   234 0.77 KR domain
Ala_racemase_N       PF01168.15   217 seq834_BIOID50945    -            356   1.2e-58  198.1   0.1   1   1   2.3e-62   1.6e-58  197.7   0.0     2   217    10   217     9   217 0.95 Alanine racemase, N-terminal domain
Ala_racemase_C       PF00842.16   129 seq834_BIOID50945    -            356   2.5e-39  133.5   0.4   1   1   6.2e-43   4.2e-39  132.7   0.3     1   127   232   354   232   356 0.97 Alanine racemase, C-terminal domain
Peripla_BP_3         PF13377.1    160 seq836_BIOID50945    -            332   1.3e-26   93.4   0.0   1   1   7.2e-29     2e-25   89.5   0.0     2   146   176   322   175   331 0.91 Periplasmic binding protein-like domain
Peripla_BP_1         PF00532.16   279 seq836_BIOID50945    -            332   1.9e-23   82.9   0.1   1   1   1.2e-26   3.3e-23   82.1   0.1    13   269    77   323    61   331 0.89 Periplasmic binding proteins and sugar binding domain of LacI family
LacI                 PF00356.16    46 seq836_BIOID50945    -            332   6.7e-22   76.7   0.4   1   1   4.6e-25   1.2e-21   75.8   0.3     1    46     4    49     4    49 0.99 Bacterial regulatory proteins, lacI family
Peripla_BP_4         PF13407.1    258 seq836_BIOID50945    -            332   1.1e-17   64.2   0.0   1   1   7.3e-21     2e-17   63.2   0.0     7   257    74   317    70   318 0.93 Periplasmic binding protein domain
Ail_Lom              PF06316.6    199 seq838_BIOID50945    -             45   5.4e-14   52.0   0.4   1   1   4.2e-18   5.8e-14   51.9   0.3     1    35     1    35     1    42 0.95 Enterobacterial Ail/Lom protein
TerB                 PF05099.8    140 seq840_BIOID50945    -            143   6.6e-13   48.4   6.1   1   1     9e-17   1.2e-12   47.5   4.2    10   131    12   138     3   141 0.79 Tellurite resistance protein TerB
Ail_Lom              PF06316.6    199 seq841_BIOID50945    -            147   5.4e-88  293.5   6.3   1   1   8.8e-92     6e-88  293.4   4.4    53   199     1   147     1   147 0.99 Enterobacterial Ail/Lom protein
OMP_b-brl            PF13505.1    176 seq841_BIOID50945    -            147   1.8e-19   70.2   5.7   1   1   2.9e-23     2e-19   70.0   4.0    49   176     2   147     1   147 0.88 Outer membrane protein beta-barrel domain
PLDc_2               PF13091.1    126 seq842_BIOID50945    -            493   1.1e-34  118.8   0.0   1   2   2.2e-13   1.5e-09   37.5   0.0     8   126    61   204    56   204 0.67 PLD-like domain
PLDc_2               PF13091.1    126 seq842_BIOID50945    -            493   1.1e-34  118.8   0.0   2   2   2.6e-26   1.8e-22   79.3   0.0     5   123   295   437   291   440 0.92 PLD-like domain
Na_Pi_cotrans        PF02690.10   142 seq843_BIOID50945    -            478   2.9e-26   91.7  24.6   1   2   3.1e-21   2.1e-17   63.0   3.2    55   140     2    83     1    85 0.97 Na+/Pi-cotransporter
Na_Pi_cotrans        PF02690.10   142 seq843_BIOID50945    -            478   2.9e-26   91.7  24.6   2   2   1.5e-13     1e-09   38.1  10.3     1   123    74   200    74   218 0.90 Na+/Pi-cotransporter
GIY-YIG              PF01541.19    80 seq844_BIOID50945    -            100   9.2e-10   38.6   0.0   1   1   8.1e-14   1.1e-09   38.3   0.0     2    76     4    73     3    77 0.91 GIY-YIG catalytic domain
PTS_IIB              PF02302.12    90 seq846_BIOID50945    -            106   5.2e-21   74.7   1.5   1   1   4.5e-25   6.1e-21   74.5   1.0     2    88     6    95     5    97 0.94 PTS system, Lactose/Cellobiose specific IIB subunit
Prok-JAB             PF14464.1    105 seq847_BIOID50945    -            247   1.5e-19   69.3   0.1   1   1   3.7e-23   2.5e-19   68.6   0.1     3    96     3    98     1   109 0.93 Prokaryotic homologs of the JAB domain
NLPC_P60             PF00877.14   105 seq847_BIOID50945    -            247   6.5e-14   51.5   0.0   1   1   1.3e-17   9.1e-14   51.0   0.0     1   104   111   223   111   224 0.92 NlpC/P60 family
DUF3927              PF13064.1     46 seq849_BIOID50945    -             62     2e-23   81.4  11.6   1   1   1.5e-27     2e-23   81.4   8.1     1    46     3    48     3    48 0.98 Protein of unknown function (DUF3927)
phage_tail_N         PF08400.5    134 seq853_BIOID50945    -             87   3.9e-32  110.6   0.1   1   1   6.6e-36   4.5e-32  110.4   0.1     1    69     3    71     3    76 0.96 Prophage tail fibre N-terminal
PFL                  PF02901.10   648 seq858_BIOID50945    -            765    1e-202  675.0   0.0   1   1  1.8e-206  1.3e-202  674.7   0.0     1   648     1   626     1   626 0.98 Pyruvate formate lyase
Gly_radical          PF01228.16   106 seq858_BIOID50945    -            765   2.9e-25   88.5   0.0   1   1   9.7e-29   6.6e-25   87.4   0.0     3   106   645   747   643   747 0.97 Glycine radical
Alpha-amylase_C      PF02806.13    96 seq861_BIOID50945    -            335   3.9e-06   26.7   0.0   1   1   7.9e-10   1.1e-05   25.3   0.0     8    90   234   322   232   326 0.77 Alpha amylase, C-terminal all-beta domain
UvrD_C               PF13361.1    319 seq863_BIOID50945    -            690   8.9e-93  311.1   0.0   1   1   3.7e-95   8.4e-92  307.9   0.0     1   318   288   630   288   631 0.97 UvrD-like helicase C-terminal domain
UvrD-helicase        PF00580.16   315 seq863_BIOID50945    -            690   2.2e-74  250.5   0.4   1   1   1.4e-76   3.1e-73  246.6   0.3     1   314    20   282    20   283 0.94 UvrD/REP helicase N-terminal domain
AAA_19               PF13245.1     76 seq863_BIOID50945    -            690   2.2e-13   49.6   0.6   1   1   2.1e-16   4.9e-13   48.5   0.4     8    75    32   104    25   105 0.82 Part of AAA domain
UvrD_C_2             PF13538.1    104 seq863_BIOID50945    -            690   2.2e-10   40.4   0.0   1   1   5.8e-13   1.3e-09   37.9   0.0    54   103   563   626   513   627 0.80 Family description
MarC                 PF01914.12   203 seq865_BIOID50945    -            221   7.9e-69  230.7  11.1   1   1   6.5e-73   8.9e-69  230.5   7.7     1   203     5   217     5   217 0.98 MarC family integral membrane protein
Lambda_tail_I        PF06805.7     82 seq867_BIOID50945    -            170   3.1e-07   29.9   0.0   1   1   4.2e-11   5.7e-07   29.1   0.0    37    82     2    52     1    52 0.97 Bacteriophage lambda tail assembly protein I
VWA_CoxE             PF05762.9    222 seq872_BIOID50945    -            378   6.3e-66  221.5   0.2   1   1   1.9e-69   8.7e-66  221.1   0.1     1   222   151   372   151   372 0.98 VWA domain containing CoxE-like protein
VWA_2                PF13519.1    172 seq872_BIOID50945    -            378     2e-09   37.6   0.4   1   1   1.9e-12   8.7e-09   35.6   0.1     2   151   217   353   216   375 0.80 von Willebrand factor type A domain
Phage-tail_3         PF13550.1    164 seq873_BIOID50945    -           1137   5.3e-40  136.7   0.0   1   1   3.7e-43   1.3e-39  135.5   0.0     1   161   330   497   330   500 0.94 Putative phage tail protein
DUF3672              PF12421.3    136 seq873_BIOID50945    -           1137   5.4e-37  126.8   1.8   1   1   3.7e-40   1.3e-36  125.6   1.2     1   136   949  1099   949  1099 0.94 Fibronectin type III protein
DUF1983              PF09327.6     81 seq873_BIOID50945    -           1137   1.2e-27   95.4   0.1   1   1   9.1e-31   3.1e-27   94.2   0.0     2    81   846   925   845   925 0.97 Domain of unknown function (DUF1983)
DAHP_synth_1         PF00793.15   272 seq874_BIOID50945    -            379  2.5e-102  341.0   0.0   1   1  2.3e-106  3.2e-102  340.7   0.0     8   271    64   363    43   364 0.96 DAHP synthetase I family
Peptidase_U32        PF01136.14   233 seq875_BIOID50945    -            331   4.4e-62  208.9   0.0   1   1   4.1e-66   5.7e-62  208.5   0.0     3   232    76   330    74   331 0.94 Peptidase family U32
MFS_1                PF07690.11   354 seq877_BIOID50945    -            417   3.4e-39  134.4  62.3   1   2     2e-31   1.4e-27   96.3  18.8     1   224    41   261    41   270 0.82 Major Facilitator Superfamily
MFS_1                PF07690.11   354 seq877_BIOID50945    -            417   3.4e-39  134.4  62.3   2   2   8.5e-15   5.8e-11   41.6  23.0     7   168   249   407   247   415 0.82 Major Facilitator Superfamily
Sugar_tr             PF00083.19   451 seq877_BIOID50945    -            417   3.6e-14   52.0  34.6   1   1   1.2e-17   8.2e-14   50.9   7.2    46   197    71   217    11   222 0.90 Sugar (and other) transporter
Lact-deh-memb        PF09330.6    291 seq878_BIOID50945    -            581  1.2e-153  510.4   1.9   1   1  1.8e-157  1.2e-153  510.4   1.3     1   291   288   577   288   577 1.00 D-lactate dehydrogenase, membrane binding
FAD_binding_4        PF01565.18   139 seq878_BIOID50945    -            581   2.6e-08   33.3   0.0   1   1   6.3e-12   4.3e-08   32.6   0.0     2   115    57   176    56   196 0.84 FAD binding domain
RecT                 PF03837.9    199 seq880_BIOID50945    -            269   2.3e-58  196.6   0.0   1   1   2.2e-62     3e-58  196.2   0.0     1   188    53   244    53   255 0.94 RecT family
Phage_integrase      PF00589.17   173 seq881_BIOID50945    -            415   2.2e-22   79.3   0.2   1   1   7.4e-26     5e-22   78.2   0.0     1   171   219   381   219   383 0.89 Phage integrase family
DUF4102              PF13356.1     89 seq881_BIOID50945    -            415   1.2e-20   73.1   0.0   1   1   1.5e-23     1e-19   70.1   0.0     1    84    14   102    14   107 0.88 Domain of unknown function (DUF4102)
NUDIX                PF00293.23   135 seq882_BIOID50945    -            257   2.3e-21   75.7   0.0   1   1   1.3e-24   5.8e-21   74.4   0.0     6   125   132   240   128   249 0.90 NUDIX domain
zf-NADH-PPase        PF09297.6     32 seq882_BIOID50945    -            257   2.9e-10   39.3   5.4   1   1     1e-13   4.8e-10   38.6   3.8     1    32    93   124    93   124 0.98 NADH pyrophosphatase zinc ribbon domain
NUDIX-like           PF09296.6     98 seq882_BIOID50945    -            257   9.8e-06   25.7   0.1   1   1   4.5e-09     2e-05   24.7   0.1     2    97    11    90    10    91 0.96 NADH pyrophosphatase-like rudimentary NUDIX domain
CsiD                 PF08943.5    297 seq883_BIOID50945    -            325  3.3e-148  492.3   0.0   1   1  5.5e-152  3.8e-148  492.1   0.0     1   297    20   315    20   315 1.00 CsiD
TauD                 PF02668.11   258 seq883_BIOID50945    -            325   3.6e-10   39.8   0.1   1   1   8.9e-14   6.1e-10   39.0   0.1    34   256    90   309    64   311 0.79 Taurine catabolism dioxygenase TauD, TfdA family
Cys_Met_Meta_PP      PF01053.15   386 seq885_BIOID50945    -            440  6.5e-122  406.4   0.0   1   1  5.4e-126  7.4e-122  406.2   0.0     1   385    52   436    52   437 0.97 Cys/Met metabolism PLP-dependent enzyme
Peptidase_C39        PF03412.10   131 seq886_BIOID50945    -            177   4.8e-24   84.5   0.2   1   1   4.4e-28     6e-24   84.2   0.1    15   130    11   129     4   130 0.95 Peptidase C39 family
SWIM                 PF04434.12    40 seq887_BIOID50945    -            745   3.8e-07   29.3   0.6   1   2   9.2e-07     0.013   14.8   0.1    12    39    65    88    55    89 0.84 SWIM zinc finger
SWIM                 PF04434.12    40 seq887_BIOID50945    -            745   3.8e-07   29.3   0.6   2   2   5.2e-06     0.071   12.4   0.0    10    38   159   183   143   184 0.82 SWIM zinc finger
ABC_membrane         PF00664.18   275 seq891_BIOID50945    -            114   7.2e-17   61.5   3.3   1   1   6.4e-21   8.7e-17   61.3   2.3    39   134    12   106     2   111 0.93 ABC transporter transmembrane region
Peptidase_U32        PF01136.14   233 seq892_BIOID50945    -            292   1.3e-34  119.0   0.0   1   1   1.2e-38   1.7e-34  118.6   0.0     5   195    82   263    76   287 0.89 Peptidase family U32
PDH                  PF02153.12   258 seq893_BIOID50945    -            373   4.6e-32  110.7   0.0   1   1   2.5e-35   1.1e-31  109.5   0.0    38   257   135   344   124   345 0.93 Prephenate dehydrogenase
CM_2                 PF01817.16    81 seq893_BIOID50945    -            373   4.6e-24   84.2   0.2   1   1   2.2e-27     1e-23   83.1   0.1     1    80     9    88     9    89 0.98 Chorismate mutase type II
URO-D                PF01208.12   343 seq895_BIOID50945    -            354  1.3e-140  468.1   0.0   1   1    1e-144  1.4e-140  467.9   0.0     2   342     5   347     4   348 0.98 Uroporphyrinogen decarboxylase (URO-D)
LolA                 PF03548.10   165 seq898_BIOID50945    -            204   3.3e-57  192.5   4.4   1   1   2.8e-61   3.8e-57  192.3   3.0     2   165    34   192    33   192 0.99 Outer membrane lipoprotein carrier protein LolA
Radical_SAM          PF04055.16   166 seq899_BIOID50945    -            292   1.9e-22   80.0   0.0   1   1   5.8e-26   2.6e-22   79.6   0.0     1   157    41   222    41   231 0.94 Radical SAM superfamily
Fer4_12              PF13353.1    139 seq899_BIOID50945    -            292   1.1e-10   41.6   0.1   1   1   9.2e-14   4.2e-10   39.7   0.1     2    82    34   145    33   186 0.81 4Fe-4S single cluster domain
Fer4_14              PF13394.1    117 seq899_BIOID50945    -            292     1e-06   28.6   0.6   1   1     6e-09   2.7e-05   24.0   0.4     3   103    42   171    40   183 0.83 4Fe-4S single cluster domain
DUF1187              PF06688.6     61 seq901_BIOID50945    -             86   1.2e-38  130.8   2.8   1   1   1.1e-42   1.6e-38  130.5   1.9     1    61    26    86    26    86 0.99 Protein of unknown function (DUF1187)
ABC_membrane         PF00664.18   275 seq903_BIOID50945    -            421   2.5e-27   95.8   3.4   1   1   9.3e-31   3.2e-27   95.5   2.3   136   275     1   139     1   139 0.99 ABC transporter transmembrane region
ABC_tran             PF00005.22   118 seq903_BIOID50945    -            421   7.7e-22   77.7   0.0   1   1   4.2e-25   1.4e-21   76.8   0.0     1   118   224   349   224   349 0.96 ABC transporter
AAA_17               PF13207.1    121 seq903_BIOID50945    -            421   2.3e-06   28.3   0.0   1   1   1.6e-09   5.3e-06   27.1   0.0     1    54   212   268   212   305 0.71 AAA domain
DAO                  PF01266.19   358 seq905_BIOID50945    -            444     2e-63  214.3   0.0   1   1   1.8e-67   2.4e-63  214.0   0.0     1   356    25   412    25   414 0.86 FAD dependent oxidoreductase
MdoG                 PF04349.7    484 seq906_BIOID50945    -            517  8.5e-263  871.7   1.2   1   1  7.2e-267  9.8e-263  871.5   0.8     1   483    29   514    29   515 1.00 Periplasmic glucan biosynthesis protein, MdoG
DUF1233              PF06806.7     72 seq908_BIOID50945    -             71   3.3e-28   96.9   0.1   1   1   2.8e-32   3.8e-28   96.7   0.1     4    67     5    69     3    71 0.97 Putative excisionase (DUF1233)
DUF2554              PF10829.3     76 seq909_BIOID50945    -             76   5.7e-52  173.6   0.6   1   1   4.6e-56   6.3e-52  173.5   0.4     1    76     1    76     1    76 0.99 Protein of unknown function (DUF2554)
Asr                  PF06392.6     19 seq912_BIOID50945    -            111   7.1e-07   29.3  23.9   1   1   5.2e-11   7.1e-07   29.3  16.6     1    19    53    71    53    71 0.99 Acid shock protein repeat
MgsA_C               PF12002.3    168 seq914_BIOID50945    -            447   3.2e-68  228.5   0.6   1   1   4.5e-71   5.5e-68  227.7   0.4     1   167   268   435   268   436 0.99 MgsA AAA+ ATPase C terminal
AAA                  PF00004.24   132 seq914_BIOID50945    -            447   2.4e-18   66.4   0.1   1   1   2.3e-20   2.8e-17   63.0   0.0     1   126    53   159    53   165 0.91 ATPase family associated with various cellular activities (AAA)
RuvB_N               PF05496.7    234 seq914_BIOID50945    -            447   3.5e-16   58.8   0.1   1   1   1.6e-18     2e-15   56.3   0.0    15   133    17   138     7   155 0.79 Holliday junction DNA helicase ruvB N-terminus
AAA_5                PF07728.9    139 seq914_BIOID50945    -            447   8.9e-08   31.8   0.1   1   1   9.5e-10   1.2e-06   28.2   0.1     2   102    53   143    52   236 0.84 AAA domain (dynein-related subfamily)
AAA_19               PF13245.1     76 seq914_BIOID50945    -            447   1.4e-07   31.0   0.4   1   1   1.3e-09   1.6e-06   27.6   0.0    10    62    51    95    43   134 0.65 Part of AAA domain
MFS_1                PF07690.11   354 seq915_BIOID50945    -            393   4.8e-24   84.6  59.7   1   1   3.6e-26   4.9e-22   78.0  35.6     2   328    14   320    10   327 0.84 Major Facilitator Superfamily
DUF3596              PF12167.3     88 seq916_BIOID50945    -            411   3.3e-28   96.9   0.0   1   1   1.5e-31     1e-27   95.4   0.0     1    87     5    91     5    92 0.96 Domain of unknown function (DUF3596)
Phage_integrase      PF00589.17   173 seq916_BIOID50945    -            411   6.8e-23   81.0   0.0   1   1   2.3e-26   1.6e-22   79.9   0.0     4   166   203   391   201   397 0.83 Phage integrase family
SNARE_assoc          PF09335.6    123 seq918_BIOID50945    -            219   3.3e-19   69.1   5.8   1   1   2.4e-23   3.3e-19   69.1   4.0     1   122    48   173    48   174 0.96 SNARE associated Golgi protein
Bac_luciferase       PF00296.15   307 seq919_BIOID50945    -            335   7.8e-31  107.2   0.9   1   1   7.4e-34     1e-29  103.5   0.6    18   247    23   262     8   326 0.76 Luciferase-like monooxygenase
PTS_IIB              PF02302.12    90 seq920_BIOID50945    -            113   3.1e-12   46.6   0.0   1   1   2.8e-16   3.8e-12   46.3   0.0     2    88     6    95     5    97 0.92 PTS system, Lactose/Cellobiose specific IIB subunit
Endonuclease_5       PF04493.9    206 seq923_BIOID50945    -            223   1.1e-70  237.0   0.0   1   1   9.3e-75   1.3e-70  236.8   0.0     1   205     9   208     9   209 0.99 Endonuclease V
SLT                  PF01464.15   121 seq926_BIOID50945    -            203   1.4e-25   89.0   0.1   1   1   1.3e-29   1.8e-25   88.6   0.1     3   120    43   168    41   169 0.95 Transglycosylase SLT domain
Trypsin              PF00089.21   220 seq927_BIOID50945    -            273   8.6e-12   44.9   0.0   1   1   3.3e-15   2.2e-11   43.6   0.0     9   198    50   244    44   266 0.75 Trypsin
Trypsin_2            PF13365.1    120 seq927_BIOID50945    -            273   1.4e-07   31.4   0.0   1   1   3.3e-11   2.3e-07   30.7   0.0     1   120    69   240    69   240 0.67 Trypsin-like peptidase domain
SIS                  PF01380.17   131 seq928_BIOID50945    -            298   4.5e-08   32.6   0.0   1   1   6.5e-12   4.5e-08   32.6   0.0    52   128   130   208   126   211 0.95 SIS domain
SIS_2                PF13580.1    138 seq928_BIOID50945    -            298   5.4e-07   29.2   1.4   1   1   2.2e-10   1.5e-06   27.8   0.1    20   136    47   164    39   166 0.84 SIS domain
HlyD                 PF00529.15   306 seq930_BIOID50945    -            446   4.1e-52  177.2   1.8   1   1   1.4e-55   4.8e-52  177.0   1.2     1   305    95   408    95   409 0.98 HlyD family secretion protein
HlyD_3               PF13437.1    105 seq930_BIOID50945    -            446   4.3e-21   75.1   1.9   1   1   4.8e-23   1.7e-19   70.0   0.6     2    98   331   437   330   445 0.85 HlyD family secretion protein
HlyD_2               PF12700.2    328 seq930_BIOID50945    -            446   7.8e-09   35.0   9.4   1   1   4.5e-12   1.5e-08   34.0   6.5     7   241    80   418    77   440 0.74 HlyD family secretion protein
Aldedh               PF00171.17   462 seq932_BIOID50945    -            482    3e-175  582.9   0.1   1   1  2.4e-179  3.3e-175  582.7   0.1     1   461    19   477    19   478 0.99 Aldehyde dehydrogenase family
GTP_EFTU             PF00009.22   188 seq935_BIOID50945    -            607     1e-56  191.2   0.0   1   1   7.2e-60     2e-56  190.3   0.0     2   187     4   195     3   196 0.96 Elongation factor Tu GTP binding domain
EFG_C                PF00679.19    89 seq935_BIOID50945    -            607   1.9e-21   75.6   0.0   1   1   1.6e-24   4.3e-21   74.4   0.0     3    83   397   477   395   483 0.96 Elongation factor G C-terminus
GTP_EFTU_D2          PF03144.20    74 seq935_BIOID50945    -            607   7.4e-10   38.6   3.2   1   1   8.1e-13   2.2e-09   37.1   2.2     1    74   219   289   219   289 0.94 Elongation factor Tu domain 2
MMR_HSR1             PF01926.18   114 seq935_BIOID50945    -            607   1.3e-05   25.0   0.2   1   1   1.5e-08   4.1e-05   23.4   0.0     2   113     8   128     7   129 0.55 50S ribosome-binding GTPase
DUF416               PF04222.7    191 seq936_BIOID50945    -            196   1.4e-86  288.3   0.1   1   1   1.2e-90   1.6e-86  288.2   0.1     1   189     4   192     4   194 0.99 Protein of unknown function (DUF416)
DNA_processg_A       PF02481.10   212 seq937_BIOID50945    -            374   3.3e-73  244.9   0.0   1   1     3e-77   4.1e-73  244.6   0.0     2   211    67   274    66   275 0.98 DNA recombination-mediator protein A
Glycos_transf_2      PF00535.21   169 seq938_BIOID50945    -            847   1.4e-19   70.2   0.0   1   1   6.3e-23   2.2e-19   69.6   0.0     2   168   246   429   245   430 0.98 Glycosyl transferase family 2
Glyco_tranf_2_3      PF13641.1    230 seq938_BIOID50945    -            847   3.3e-15   56.4   0.3   1   1     3e-18     1e-14   54.8   0.0     2   230   243   493   242   493 0.84 Glycosyltransferase like family 2
Glyco_trans_2_3      PF13632.1    192 seq938_BIOID50945    -            847   2.9e-13   49.8  14.5   1   1   8.6e-17   2.9e-13   49.8  10.1     1   185   341   533   341   708 0.82 Glycosyl transferase family group 2
Glyco_transf_21      PF13506.1    174 seq938_BIOID50945    -            847   4.5e-08   32.5   0.0   1   1   4.7e-11   1.6e-07   30.6   0.0     6   147   312   468   308   492 0.77 Glycosyl transferase family 21
ATP_bind_3           PF01171.15   182 seq941_BIOID50945    -            311   1.1e-14   54.2   0.0   1   1   1.3e-18   1.7e-14   53.5   0.0     2   161    42   205    41   209 0.84 PP-loop family
CSD                  PF00313.17    66 seq942_BIOID50945    -             70   2.6e-33  113.5   0.3   1   1   4.1e-37   2.8e-33  113.3   0.2     1    65     5    69     5    70 0.98 'Cold-shock' DNA-binding domain
OB_RNB               PF08206.6     58 seq942_BIOID50945    -             70   1.5e-05   24.2   0.3   1   1   3.5e-09   2.4e-05   23.6   0.2     7    28    15    36    11    40 0.87 Ribonuclease B OB domain
KGG                  PF10685.4     23 seq944_BIOID50945    -             35   1.4e-10   40.7   5.8   1   1   1.6e-14   2.1e-10   40.1   4.0     1    23    10    31    10    31 0.99 Stress-induced bacterial acidophilic repeat motif
tRNA-synt_2b         PF00587.20   173 seq945_BIOID50945    -            430   2.9e-38  131.0   0.0   1   1   6.1e-42   4.2e-38  130.5   0.0     2   172   173   349   172   350 0.96 tRNA synthetase class II core domain (G, H, P, S and T)
Seryl_tRNA_N         PF02403.17   108 seq945_BIOID50945    -            430   4.2e-34  116.6   3.5   1   1     1e-37   6.8e-34  116.0   2.4     1   108     1   107     1   107 0.99 Seryl-tRNA synthetase N-terminal domain
Pyr_redox_2          PF07992.9    200 seq946_BIOID50945    -            847     2e-36  125.6   0.0   1   1   3.9e-39   8.8e-36  123.5   0.0     1   198     5   285     5   287 0.95 Pyridine nucleotide-disulphide oxidoreductase
NIR_SIR              PF01077.17   157 seq946_BIOID50945    -            847   2.8e-27   94.8   0.1   1   1   3.5e-30     8e-27   93.4   0.0     2   150   632   770   631   776 0.94 Nitrite and sulphite reductase 4Fe-4S domain
Fer2_BFD             PF04324.10    55 seq946_BIOID50945    -            847   2.8e-21   75.1   4.8   1   1     7e-19   1.6e-15   56.7   2.0     2    53   423   472   422   474 0.93 BFD-like [2Fe-2S] binding domain
Pyr_redox            PF00070.22    80 seq946_BIOID50945    -            847   1.5e-15   57.2   0.7   1   1   6.4e-19   1.5e-15   57.2   0.5     2    72   148   219   147   229 0.91 Pyridine nucleotide-disulphide oxidoreductase
NIR_SIR_ferr         PF03460.12    69 seq946_BIOID50945    -            847   4.4e-12   45.3   0.0   1   1     4e-15   9.1e-12   44.3   0.0     3    68   560   622   558   623 0.95 Nitrite/Sulfite reductase ferredoxin-like half domain
Pyr_redox_3          PF13738.1    203 seq946_BIOID50945    -            847     2e-08   34.3   0.4   1   1   1.5e-09   3.5e-06   27.1   0.0    78   196    55   174    42   179 0.83 Pyridine nucleotide-disulphide oxidoreductase
PTS_EIIC             PF02378.13   321 seq947_BIOID50945    -            474   1.2e-39  135.9  28.8   1   1   1.8e-43   1.2e-39  135.9  20.0     2   321   119   401   118   401 0.88 Phosphotransferase system, EIIC
PTS_EIIB             PF00367.15    35 seq947_BIOID50945    -            474   1.8e-12   46.1   0.3   1   1     5e-16   3.4e-12   45.2   0.2     4    35    13    44    11    44 0.96 phosphotransferase system, EIIB
Ail_Lom              PF06316.6    199 seq949_BIOID50945    -            199  9.9e-132  436.3   7.0   1   1  1.6e-135  1.1e-131  436.1   4.8     1   199     1   199     1   199 1.00 Enterobacterial Ail/Lom protein
OMP_b-brl            PF13505.1    176 seq949_BIOID50945    -            199   1.3e-25   90.2   6.7   1   1   2.3e-29   1.6e-25   89.9   4.6     2   176    11   199     7   199 0.81 Outer membrane protein beta-barrel domain
Aldedh               PF00171.17   462 seq950_BIOID50945    -            470  1.5e-140  468.4   1.4   1   1  1.3e-144  1.8e-140  468.2   1.0    10   462    18   465    11   465 0.97 Aldehyde dehydrogenase family
Bac_DNA_binding      PF00216.16    90 seq955_BIOID50945    -             90   3.2e-33  113.4   1.4   1   1   2.6e-37   3.6e-33  113.3   1.0     1    90     1    90     1    90 0.99 Bacterial DNA-binding protein
Fe-ADH               PF00465.14   366 seq956_BIOID50945    -            387   7.7e-88  294.4   0.1   1   1   1.3e-91     9e-88  294.2   0.0     1   351     9   363     9   377 0.91 Iron-containing alcohol dehydrogenase
Fe-ADH_2             PF13685.1    250 seq956_BIOID50945    -            387   2.4e-13   49.8   0.1   1   1   4.4e-11     3e-07   29.8   0.0     4   101    16   111    13   114 0.81 Iron-containing alcohol dehydrogenase
DUF4222              PF13973.1     53 seq958_BIOID50945    -             99   1.2e-22   78.9   5.1   1   1   1.1e-26   1.5e-22   78.6   3.5     3    53    18    68    16    68 0.96 Domain of unknown function (DUF4222)
SNARE_assoc          PF09335.6    123 seq959_BIOID50945    -            192   6.2e-18   65.0   1.8   1   1   4.5e-22   6.2e-18   65.0   1.2     4   122    24   143    21   144 0.91 SNARE associated Golgi protein
DUF494               PF04361.8    155 seq963_BIOID50945    -            157   2.9e-64  215.2   4.2   1   1   2.4e-68   3.3e-64  215.1   2.9     1   155     1   157     1   157 0.98 Protein of unknown function (DUF494)
DUF1481              PF07356.7    195 seq964_BIOID50945    -            211   1.6e-70  236.4   0.6   1   1   1.3e-74   1.8e-70  236.2   0.4     1   195    22   207    22   207 0.99 Protein of unknown function (DUF1481)
DUF927               PF06048.6    285 seq965_BIOID50945    -            705   5.3e-58  196.4   0.1   1   1   7.1e-62   9.6e-58  195.5   0.1     4   284   158   438   155   439 0.92 Domain of unknown function (DUF927)
phage_tail_N         PF08400.5    134 seq966_BIOID50945    -            438   6.5e-60  200.5   0.2   1   1   1.9e-63   6.5e-60  200.5   0.2     2   134     3   135     1   135 0.99 Prophage tail fibre N-terminal
Phage_fiber_C        PF06820.7     64 seq966_BIOID50945    -            438   3.9e-34  116.4   0.2   1   1   1.8e-37   6.3e-34  115.8   0.2     1    64   364   427   364   427 0.99 Putative prophage tail fibre C-terminus
Collagen             PF01391.13    60 seq966_BIOID50945    -            438   8.9e-18   63.4  72.1   1   2   9.7e-12   3.3e-08   32.8  27.1     1    59   252   310   250   312 0.62 Collagen triple helix repeat (20 copies)
Collagen             PF01391.13    60 seq966_BIOID50945    -            438   8.9e-18   63.4  72.1   2   2   6.8e-13   2.3e-09   36.5  21.9     1    59   303   361   303   364 0.93 Collagen triple helix repeat (20 copies)
CarboxypepD_reg      PF13620.1     82 seq966_BIOID50945    -            438   1.5e-07   31.2   0.2   1   1     1e-10   3.5e-07   30.0   0.1     1    74     5    83     5    90 0.81 Carboxypeptidase regulatory-like domain
Aminotran_3          PF00202.16   339 seq969_BIOID50945    -            426  2.8e-121  404.4   0.2   1   1  2.4e-125  3.3e-121  404.1   0.1     2   338    27   360    26   361 0.98 Aminotransferase class-III
DUF1307              PF06998.6    123 seq971_BIOID50945    -            157   4.8e-43  145.9   7.3   1   1   4.2e-47   5.7e-43  145.7   5.0     1   123    32   155    32   155 0.98 Protein of unknown function (DUF1307)
UPF0118              PF01594.11   327 seq972_BIOID50945    -            344   1.4e-74  250.8  42.5   1   1   1.2e-78   1.6e-74  250.7  29.4     2   326    14   328    13   329 0.99 Domain of unknown function DUF20
Thioredoxin          PF00085.15   104 seq973_BIOID50945    -            109   3.5e-34  116.5   0.0   1   1   8.4e-38   3.8e-34  116.3   0.0     2   103     5   106     4   107 0.98 Thioredoxin
Thioredoxin_2        PF13098.1    112 seq973_BIOID50945    -            109   1.6e-10   41.0   0.1   1   1   3.2e-13   1.4e-09   37.9   0.0     7   112    23   104    17   104 0.90 Thioredoxin-like domain
BenE                 PF03594.8    378 seq976_BIOID50945    -            351     3e-98  328.7  34.7   1   1  2.8e-102   3.8e-98  328.3  24.0     4   255    48   299    45   308 0.98 Benzoate membrane transport protein
zf-C4_Topoisom       PF01396.14    39 seq978_BIOID50945    -            180   2.3e-52  174.0  20.7   1   3     1e-19   6.9e-16   57.3   1.0     2    38    13    49    12    50 0.95 Topoisomerase DNA binding C4 zinc finger
zf-C4_Topoisom       PF01396.14    39 seq978_BIOID50945    -            180   2.3e-52  174.0  20.7   2   3   3.1e-21   2.1e-17   62.1   0.3     2    38    62    98    61    99 0.93 Topoisomerase DNA binding C4 zinc finger
zf-C4_Topoisom       PF01396.14    39 seq978_BIOID50945    -            180   2.3e-52  174.0  20.7   3   3   3.5e-19   2.4e-15   55.6   0.8     2    38   104   142   103   143 0.95 Topoisomerase DNA binding C4 zinc finger
Beta-lactamase       PF00144.19   330 seq980_BIOID50945    -            434   1.4e-69  234.5   1.2   1   1   1.2e-73   1.7e-69  234.2   0.9     1   328    43   412    43   414 0.95 Beta-lactamase
Molybdopterin        PF00384.17   432 seq981_BIOID50945    -            814    1e-113  380.2   0.0   1   1  2.6e-117  1.2e-113  380.0   0.0     1   432   119   576   119   576 0.96 Molybdopterin oxidoreductase
Molydop_binding      PF01568.16   109 seq981_BIOID50945    -            814   4.6e-29  100.2   0.0   1   1   2.4e-32   1.1e-28   99.0   0.0     1   107   695   806   695   808 0.97 Molydopterin dinucleotide binding domain
Molybdop_Fe4S4       PF04879.11    55 seq981_BIOID50945    -            814   8.6e-18   63.7   0.9   1   1   3.4e-21   1.5e-17   62.9   0.6     1    55    56   116    56   116 0.98 Molybdopterin oxidoreductase Fe4S4 domain
Glutaminase          PF04960.10   286 seq984_BIOID50945    -            308    7e-127  422.1   0.1   1   1  5.8e-131    8e-127  422.0   0.0     1   286    24   308    24   308 1.00 Glutaminase
ATP-synt_ab          PF00006.20   215 seq986_BIOID50945    -            443   5.9e-42  143.4   0.0   1   1   2.9e-45   7.9e-42  143.0   0.0     3   214   183   388   181   389 0.95 ATP synthase alpha/beta family, nucleotide-binding domain
Rho_RNA_bind         PF07497.7     78 seq986_BIOID50945    -            443   6.5e-42  140.9   0.1   1   1   4.2e-45   1.1e-41  140.1   0.0     1    78    73   150    73   150 0.98 Rho termination factor, RNA-binding domain
Rho_N                PF07498.7     43 seq986_BIOID50945    -            443   8.2e-18   63.7   0.8   1   1   1.7e-20   4.8e-17   61.3   0.2     1    43    29    71    29    71 0.98 Rho termination factor, N-terminal domain
NACHT                PF05729.7    167 seq986_BIOID50945    -            443   8.9e-05   22.0   0.0   1   1   6.2e-08   0.00017   21.1   0.0    12    96   207   297   203   311 0.80 NACHT domain
UTRA                 PF07702.8    141 seq987_BIOID50945    -            236   2.1e-20   72.6   0.0   1   1   5.6e-24   3.8e-20   71.8   0.0     1   140    91   230    91   231 0.97 UTRA domain
GntR                 PF00392.16    64 seq987_BIOID50945    -            236   6.3e-20   70.2   0.0   1   1   1.4e-23   9.4e-20   69.7   0.0     2    64     8    70     7    70 0.97 Bacterial regulatory proteins, gntR family
Aldo_ket_red         PF00248.16   283 seq989_BIOID50945    -            275   6.4e-57  192.3   0.0   1   1   5.6e-61   7.7e-57  192.1   0.0     2   282    18   261    17   262 0.96 Aldo/keto reductase family
Phage_integrase      PF00589.17   173 seq992_BIOID50945    -            246   3.3e-27   95.1   0.1   1   1   3.4e-31   4.6e-27   94.6   0.0     2   171    44   217    43   219 0.88 Phage integrase family
PseudoU_synth_2      PF00849.17   164 seq993_BIOID50945    -            326   8.4e-32  110.1   0.1   1   1   1.8e-35   1.2e-31  109.6   0.1     1   164    92   242    92   242 0.96 RNA pseudouridylate synthase
S4                   PF01479.20    48 seq993_BIOID50945    -            326   1.1e-11   43.8   0.0   1   1   2.9e-15     2e-11   43.0   0.0     1    48    18    65    18    65 0.97 S4 domain
Transgly_assoc       PF04226.8     48 seq994_BIOID50945    -             84     2e-13   50.0  14.1   1   1   1.5e-17     2e-13   50.0   9.8     2    48    34    83    33    83 0.98 Transglycosylase associated protein
Phage_fiber_C        PF06820.7     64 seq995_BIOID50945    -            102   5.9e-36  122.3   0.7   1   1   6.2e-40   8.5e-36  121.8   0.5     1    64    41   102    41   102 0.99 Putative prophage tail fibre C-terminus
HATPase_c            PF02518.21   111 seq996_BIOID50945    -            458   4.1e-27   93.9   0.5   1   1     2e-30   1.3e-26   92.3   0.0     2   110   346   449   345   450 0.98 Histidine kinase-, DNA gyrase B-, and HSP90-like ATPase
HisKA                PF00512.20    68 seq996_BIOID50945    -            458   1.6e-14   53.5   0.4   1   1     8e-18   5.5e-14   51.7   0.0     2    65   238   300   237   302 0.91 His Kinase A (phospho-acceptor) domain
HTH_Tnp_1            PF01527.15    76 seq997_BIOID50945    -            126   2.5e-21   75.2   0.0   1   1   2.5e-25   3.5e-21   74.8   0.0     1    70    10    86    10    92 0.86 Transposase
BenE                 PF03594.8    378 seq999_BIOID50945    -             80   9.6e-28   96.6   4.5   1   1   7.9e-32   1.1e-27   96.5   3.1   308   378     1    71     1    71 0.98 Benzoate membrane transport protein
Hpt                  PF01627.18    90 seq1000_BIOID50945   -            890   2.1e-13   49.9   0.0   1   1   5.7e-16   3.9e-12   45.8   0.0     3    83   811   885   809   890 0.89 Hpt domain
HATPase_c            PF02518.21   111 seq1000_BIOID50945   -            890   3.4e-11   42.7   0.0   1   1   1.2e-14   8.5e-11   41.4   0.0     1   109   565   675   565   677 0.94 Histidine kinase-, DNA gyrase B-, and HSP90-like ATPase
Shikimate_dh_N       PF08501.6     83 seq1001_BIOID50945   -            281   4.1e-24   84.3   0.0   1   1   9.4e-28   6.4e-24   83.6   0.0     1    83    15    97    15    97 0.99 Shikimate dehydrogenase substrate binding domain
Shikimate_DH         PF01488.15   135 seq1001_BIOID50945   -            281   1.2e-14   54.4   0.0   1   1     3e-18     2e-14   53.6   0.0    12    86   128   200   120   222 0.90 Shikimate / quinate 5-dehydrogenase
AA_permease          PF00324.16   479 seq1003_BIOID50945   -            487  3.5e-122  408.0  47.9   1   1  5.8e-126  3.9e-122  407.8  33.2     1   476    39   476    39   479 0.98 Amino acid permease
AA_permease_2        PF13520.1    426 seq1003_BIOID50945   -            487   1.6e-42  145.4  47.9   1   1   2.8e-46   1.9e-42  145.1  33.2     5   424    39   460    35   466 0.86 Amino acid permease
DUF1375              PF07119.7     76 seq1004_BIOID50945   -             75   8.9e-21   73.3   0.2   1   1   9.2e-25   1.3e-20   72.9   0.1     6    75     8    69     3    70 0.91 Protein of unknown function (DUF1375)
AP_endonuc_2         PF01261.19   211 seq1005_BIOID50945   -            326   2.3e-14   53.0   0.2   1   1   2.6e-18   3.5e-14   52.5   0.1     1   201    41   219    41   229 0.91 Xylose isomerase-like TIM barrel
Rieske_2             PF13806.1    104 seq1007_BIOID50945   -            108   2.3e-40  136.3   0.0   1   1   1.9e-44   2.6e-40  136.2   0.0     1   103     3   106     3   107 0.98 Rieske-like [2Fe-2S] domain
DUF4186              PF13811.1    112 seq1008_BIOID50945   -            119   3.5e-55  184.4   0.1   1   1   2.9e-59   3.9e-55  184.2   0.0     3   110     5   112     3   114 0.98 Domain of unknown function (DUF4186)
TnpB_IS66            PF05717.8    108 seq1009_BIOID50945   -            115   2.6e-42  142.4   0.0   1   1   2.1e-46   2.9e-42  142.3   0.0     2   104     7   107     6   111 0.97 IS66 Orf2 like protein
Cu-oxidase_4         PF02578.10   233 seq1016_BIOID50945   -            243   7.6e-79  263.9   0.0   1   1   6.3e-83   8.6e-79  263.7   0.0     2   233    20   242    19   242 0.97 Multi-copper polyphenol oxidoreductase laccase
DDE_Tnp_IS66         PF03050.9    271 seq1017_BIOID50945   -            512  3.4e-100  334.6   0.0   1   1  9.9e-104  3.4e-100  334.6   0.0     1   271   175   462   175   462 0.98 Transposase IS66 family
DDE_Tnp_IS66_C       PF13817.1     39 seq1017_BIOID50945   -            512   4.3e-19   68.1   0.1   1   1   3.3e-22   1.1e-18   66.7   0.0     1    39   468   506   468   506 0.98 IS66 C-terminal element
HTH_Tnp_IS66         PF13005.2     59 seq1017_BIOID50945   -            512   3.4e-17   61.8   0.7   1   1   1.8e-20     6e-17   61.1   0.5     3    59   115   169   113   169 0.95 putative Helix-turn-helix domain of transposase IS66
LZ_Tnp_IS66          PF13007.2     78 seq1017_BIOID50945   -            512   3.7e-13   49.8   3.2   1   1   1.1e-16   3.7e-13   49.8   2.2     1    77    38   110    38   111 0.82 Transposase C of IS166 homeodomain
Form_Nir_trans       PF01226.12   250 seq1018_BIOID50945   -            268   5.6e-62  208.7  28.4   1   1   4.9e-66   6.6e-62  208.5  19.7    16   249    20   248     4   249 0.92 Formate/nitrite transporter
GGDEF                PF00990.16   161 seq1023_BIOID50945   -            472   3.3e-40  137.1   0.0   1   1   3.3e-44   4.5e-40  136.7   0.0     1   161   303   461   303   461 0.91 GGDEF domain
DUF1488              PF07369.6     83 seq1024_BIOID50945   -             85   1.4e-29  101.6   0.0   1   1   1.1e-33   1.5e-29  101.4   0.0     1    82     4    84     4    85 0.99 Protein of unknown function (DUF1488)
Glycos_transf_4      PF00953.16   159 seq1025_BIOID50945   -            367   1.6e-28   99.4  21.9   1   1   1.2e-32   1.6e-28   99.4  15.2     3   157    75   233    73   235 0.94 Glycosyl transferase family 4
Sigma54_activat      PF00158.21   168 seq1029_BIOID50945   -            441   7.6e-71  236.8   0.1   1   1   5.3e-74   1.2e-70  236.2   0.0     1   168   141   308   141   308 0.99 Sigma-54 interaction domain
Response_reg         PF00072.19   112 seq1029_BIOID50945   -            441   1.1e-29  102.5   0.2   1   1   1.1e-32   2.5e-29  101.4   0.1     1   111     8   117     8   118 0.98 Response regulator receiver domain
HTH_8                PF02954.14    42 seq1029_BIOID50945   -            441     2e-14   52.7   0.6   1   1   8.6e-18     2e-14   52.7   0.4     3    39   403   439   401   441 0.93 Bacterial regulatory protein, Fis family
AAA_5                PF07728.9    139 seq1029_BIOID50945   -            441   1.4e-07   31.1   0.0   1   1   1.3e-10   2.9e-07   30.1   0.0     2   123   165   283   164   301 0.84 AAA domain (dynein-related subfamily)
AAA                  PF00004.24   132 seq1029_BIOID50945   -            441     3e-05   24.1   0.0   1   1   2.8e-08   6.3e-05   23.0   0.0     1   126   165   296   165   302 0.72 ATPase family associated with various cellular activities (AAA)
MFS_1                PF07690.11   354 seq1030_BIOID50945   -            421   1.6e-22   79.6  39.5   1   1   1.6e-26   2.2e-22   79.1  22.6    22   351    33   365    25   366 0.78 Major Facilitator Superfamily
SSB                  PF00436.20   104 seq1031_BIOID50945   -            136   8.7e-18   63.9   0.0   1   1   8.6e-22   1.2e-17   63.5   0.0     3   101     4    99     2   101 0.94 Single-strand binding protein family
Peptidase_M85        PF13678.1    251 seq1033_BIOID50945   -            339    9e-114  378.9   0.2   1   1  8.1e-118  1.1e-113  378.6   0.1     2   251    34   283    33   283 0.99 NFkB-p65-degrading zinc protease
AAA_2                PF07724.9    171 seq1035_BIOID50945   -            861   3.2e-58  196.3   0.0   1   1   7.1e-59   8.8e-56  188.3   0.0     1   171   600   764   600   764 0.98 AAA domain (Cdc48 subfamily)
ClpB_D2-small        PF10431.4     81 seq1035_BIOID50945   -            861   1.1e-28   98.8   2.2   1   1   1.4e-31   1.7e-28   98.2   0.2     1    80   770   849   770   850 0.98 C-terminal, D2-small domain, of ClpB protein
AAA                  PF00004.24   132 seq1035_BIOID50945   -            861   5.6e-28   97.6   0.0   1   2   5.7e-17   7.1e-14   52.0   0.0     2   128   207   341   206   345 0.82 ATPase family associated with various cellular activities (AAA)
AAA                  PF00004.24   132 seq1035_BIOID50945   -            861   5.6e-28   97.6   0.0   2   2   6.4e-14     8e-11   42.1   0.0     2   117   606   731   605   742 0.86 ATPase family associated with various cellular activities (AAA)
Clp_N                PF02861.15    53 seq1035_BIOID50945   -            861     2e-27   94.7   6.1   1   2   3.4e-16   4.2e-13   48.8   0.1     1    53    21    73    21    73 0.98 Clp amino terminal domain
Clp_N                PF02861.15    53 seq1035_BIOID50945   -            861     2e-27   94.7   6.1   2   2   4.7e-16   5.8e-13   48.4   0.1     1    53    98   149    98   149 0.96 Clp amino terminal domain
AAA_5                PF07728.9    139 seq1035_BIOID50945   -            861   2.5e-19   69.2   0.8   1   1   3.9e-16   4.9e-13   48.8   0.0     2   124   605   725   604   766 0.87 AAA domain (dynein-related subfamily)
AAA_16               PF13191.1    166 seq1035_BIOID50945   -            861   5.2e-11   43.0   7.3   1   1   9.9e-10   1.2e-06   28.8   0.2     2   141   184   285   183   310 0.81 AAA ATPase domain
Sigma54_activat      PF00158.21   168 seq1035_BIOID50945   -            861   7.3e-10   38.4   0.1   1   1   7.2e-10     9e-07   28.4   0.0    23   156   603   735   574   746 0.78 Sigma-54 interaction domain
TP_methylase         PF00590.15   210 seq1038_BIOID50945   -            457   9.3e-50  169.1   0.1   1   1   3.2e-53   1.5e-49  168.4   0.1     2   209   218   426   217   427 0.92 Tetrapyrrole (Corrin/Porphyrin) Methylases
NAD_binding_7        PF13241.1    103 seq1038_BIOID50945   -            457   6.1e-28   96.9   0.1   1   1   1.3e-29     6e-26   90.5   0.0     1   103     6   115     6   115 0.89 Putative NAD(P)-binding
CysG_dimeriser       PF10414.4     60 seq1038_BIOID50945   -            457   1.7e-19   68.9   0.9   1   1   3.7e-23   1.7e-19   68.9   0.6     2    60   150   209   149   209 0.97 Sirohaem synthase dimerisation region
FCD                  PF07729.7    125 seq1039_BIOID50945   -            220   5.2e-18   65.4  11.5   1   1   1.2e-21   8.1e-18   64.8   8.0     1   124    76   207    76   208 0.85 FCD domain
GntR                 PF00392.16    64 seq1039_BIOID50945   -            220   9.6e-13   47.2   0.0   1   1   3.1e-16   2.1e-12   46.1   0.0     7    64    10    66     6    66 0.96 Bacterial regulatory proteins, gntR family
GGDEF                PF00990.16   161 seq1041_BIOID50945   -            430   1.3e-45  154.7   0.0   1   1   4.8e-49   2.2e-45  154.0   0.0     1   161   273   426   273   426 0.96 GGDEF domain
PAS_4                PF08448.5    110 seq1041_BIOID50945   -            430     1e-08   35.0   0.0   1   1   1.1e-11     5e-08   32.8   0.0     6   110   162   264   156   264 0.89 PAS fold
PAS_8                PF13188.1     64 seq1041_BIOID50945   -            430   6.1e-07   28.9   0.0   1   2   6.3e-05      0.29   10.9   0.0     5    34    27    58    24    98 0.75 PAS domain
PAS_8                PF13188.1     64 seq1041_BIOID50945   -            430   6.1e-07   28.9   0.0   2   2   3.7e-06     0.017   14.8   0.0     9    37   157   191   150   217 0.74 PAS domain
Fer4_11              PF13247.1     99 seq1042_BIOID50945   -            205   4.6e-32  109.7  10.9   1   1     3e-35   4.6e-32  109.7   7.5     3    97    60   153    58   155 0.97 4Fe-4S dicluster domain
Fer4_7               PF12838.2     52 seq1042_BIOID50945   -            205   6.8e-13   48.6  27.2   1   1   9.8e-11   1.5e-07   31.5   5.9     2    50    99   147    98   157 0.89 4Fe-4S dicluster domain
Fer4_2               PF12797.2     22 seq1042_BIOID50945   -            205   3.9e-13   48.3  31.5   1   1   6.1e-10   9.3e-07   28.3   0.6     2    20     6    24     5    33 0.89 4Fe-4S binding domain
Fer4_9               PF13187.1     55 seq1042_BIOID50945   -            205   1.1e-12   47.8  26.0   1   1   2.3e-10   3.6e-07   30.2   7.6     2    53    99   148    98   150 0.95 4Fe-4S dicluster domain
Fer4                 PF00037.22    24 seq1042_BIOID50945   -            205   5.6e-13   47.7  34.4   1   1   7.7e-11   1.2e-07   30.9   3.3     1    23    92   114    92   115 0.94 4Fe-4S binding domain
Fer4_6               PF12837.2     24 seq1042_BIOID50945   -            205   7.6e-11   41.2  39.9   1   1   2.7e-09   4.2e-06   26.2   3.2     1    23    91   113    91   114 0.95 4Fe-4S binding domain
Fer4_4               PF12800.2     17 seq1042_BIOID50945   -            205   1.5e-08   34.1  35.4   1   3   1.3e-05      0.02   15.0   1.6     1    15    11    25    11    31 0.91 4Fe-4S binding domain
Fer4_4               PF12800.2     17 seq1042_BIOID50945   -            205   1.5e-08   34.1  35.4   2   3   8.3e-05      0.13   12.5   1.9     2    16    65    81    64    85 0.86 4Fe-4S binding domain
Fer4_4               PF12800.2     17 seq1042_BIOID50945   -            205   1.5e-08   34.1  35.4   3   3   2.6e-07    0.0004   20.3   2.0     2    17    97   112    96   112 0.91 4Fe-4S binding domain
Fer4_3               PF12798.2     15 seq1042_BIOID50945   -            205   9.2e-07   28.8  40.4   1   2   8.7e-06     0.013   15.8   4.2     1    15    67    83    67    83 0.98 4Fe-4S binding domain
Fer4_3               PF12798.2     15 seq1042_BIOID50945   -            205   9.2e-07   28.8  40.4   2   2     4e-05     0.061   13.7   1.6     1    13   126   147   126   149 0.94 4Fe-4S binding domain
PerC                 PF06069.6     90 seq1043_BIOID50945   -             90     3e-45  152.0   0.1   1   1   2.4e-49   3.3e-45  151.9   0.1     1    89     1    89     1    90 0.99 PerC transcriptional activator
Wzz                  PF02706.10   152 seq1048_BIOID50945   -            334   6.2e-15   55.2   1.9   1   1   9.4e-19   1.3e-14   54.1   1.3     1   113    15   188    15   242 0.68 Chain length determinant protein
DmsC                 PF04976.7    276 seq1049_BIOID50945   -            308  1.8e-116  388.1  23.0   1   1  1.5e-120    2e-116  387.9  15.9     1   276    22   298    22   298 1.00 DMSO reductase anchor subunit (DmsC)
Peripla_BP_1         PF00532.16   279 seq1050_BIOID50945   -            342     2e-94  315.7   0.0   1   1   3.4e-98   2.3e-94  315.5   0.0     2   279    45   337    44   337 0.98 Periplasmic binding proteins and sugar binding domain of LacI family
Peripla_BP_4         PF13407.1    258 seq1050_BIOID50945   -            342   7.7e-20   71.2   0.1   1   1   1.4e-23   9.7e-20   70.8   0.1     5   257    51   296    49   297 0.88 Periplasmic binding protein domain
Mannitol_dh_C        PF08125.8    245 seq1051_BIOID50945   -            483   1.2e-79  266.8   0.0   1   1   2.4e-83   1.6e-79  266.4   0.0     2   244   204   458   203   459 0.98 Mannitol dehydrogenase C-terminal domain
Mannitol_dh          PF01232.18   151 seq1051_BIOID50945   -            483   2.2e-41  141.1   0.0   1   1   7.1e-45   4.9e-41  140.0   0.0     2   150    17   172    16   173 0.98 Mannitol dehydrogenase Rossmann domain
Phage_capsid         PF05065.8    276 seq1053_BIOID50945   -            385   2.1e-59  200.8   0.4   1   1   2.6e-63   3.5e-59  200.1   0.2     1   275   100   379   100   380 0.90 Phage capsid family
Response_reg         PF00072.19   112 seq1055_BIOID50945   -            216   1.7e-24   85.8   0.1   1   1   6.7e-28     3e-24   85.0   0.0     1   111     6   120     6   121 0.96 Response regulator receiver domain
GerE                 PF00196.14    58 seq1055_BIOID50945   -            216     7e-19   66.7   0.1   1   1   2.5e-22   1.2e-18   66.0   0.1     2    57   149   204   148   205 0.96 Bacterial regulatory proteins, luxR family
DinI                 PF06183.8     65 seq1056_BIOID50945   -             82   1.8e-29  101.4   0.3   1   1   1.6e-33   2.1e-29  101.1   0.2     1    65    15    81    15    81 0.98 DinI-like family
Hexapep              PF00132.19    36 seq1060_BIOID50945   -            303   9.6e-07   27.9  17.5   1   1     5e-07    0.0034   16.7   0.5     8    36   209   237   203   237 0.89 Bacterial transferase hexapeptide (six repeats)
HTH_5                PF01022.15    47 seq1061_BIOID50945   -             99   8.9e-15   53.9   0.1   1   1   5.2e-18   1.4e-14   53.3   0.1     1    47    23    70    23    70 0.97 Bacterial regulatory protein, arsR family
HTH_20               PF12840.2     61 seq1061_BIOID50945   -             99   2.5e-11   43.1   0.3   1   1   1.3e-14   3.5e-11   42.6   0.2     2    58    16    72    15    75 0.96 Helix-turn-helix domain
MarR_2               PF12802.2     62 seq1061_BIOID50945   -             99   3.5e-09   36.0   0.1   1   1     2e-12   5.5e-09   35.4   0.1     5    59    24    74    19    77 0.89 MarR family
HTH_24               PF13412.1     48 seq1061_BIOID50945   -             99   2.9e-08   32.8   0.0   1   1   2.6e-11   7.1e-08   31.5   0.0     5    47    26    68    24    69 0.96 Winged helix-turn-helix DNA-binding
MarR                 PF01047.17    59 seq1061_BIOID50945   -             99   4.6e-06   26.1   0.0   1   1   3.1e-09   8.6e-06   25.2   0.0     5    53    26    74    23    75 0.95 MarR family
Epimerase_2          PF02350.14   346 seq1064_BIOID50945   -            390  1.3e-126  421.9   0.0   1   1  1.2e-130  1.6e-126  421.6   0.0     2   346    36   384    35   384 0.97 UDP-N-acetylglucosamine 2-epimerase
DUF4223              PF13978.1     56 seq1065_BIOID50945   -             55   1.2e-36  124.0   0.7   1   1   9.5e-41   1.3e-36  123.9   0.5     1    55     1    55     1    55 0.99 Protein of unknown function (DUF4223)
Amidase_3            PF01520.13   175 seq1067_BIOID50945   -            289   2.7e-52  176.9   0.0   1   1     5e-56   6.8e-52  175.6   0.0     1   174    59   273    59   274 0.99 N-acetylmuramoyl-L-alanine amidase
DUF1471              PF07338.8     56 seq1069_BIOID50945   -            314   4.1e-62  205.5   5.4   1   3   2.8e-22   3.9e-18   64.7   0.0     2    56    34    90    33    90 0.98 Protein of unknown function (DUF1471)
DUF1471              PF07338.8     56 seq1069_BIOID50945   -            314   4.1e-62  205.5   5.4   2   3     3e-22   4.1e-18   64.6   0.1     3    56   119   174   117   174 0.98 Protein of unknown function (DUF1471)
DUF1471              PF07338.8     56 seq1069_BIOID50945   -            314   4.1e-62  205.5   5.4   3   3   3.1e-26   4.3e-22   77.3   0.1     2    56   259   314   258   314 0.99 Protein of unknown function (DUF1471)
Rhodanese            PF00581.15   113 seq1070_BIOID50945   -            350   4.8e-17   62.2   0.1   1   1   9.6e-21   1.3e-16   60.8   0.0     2   112   138   233   137   234 0.94 Rhodanese-like domain
Rhodanese            PF00581.15   113 seq1076_BIOID50945   -            172   1.1e-11   45.0   0.0   1   1   2.3e-15   1.6e-11   44.4   0.0     2   112     8    98     7    99 0.81 Rhodanese-like domain
DUF2892              PF11127.3     66 seq1076_BIOID50945   -            172   9.2e-11   41.3   3.5   1   1   2.1e-14   1.4e-10   40.7   2.4    10    59   115   167   112   172 0.89 Protein of unknown function (DUF2892)
TetR_C_3             PF08362.6    143 seq1077_BIOID50945   -            212   3.2e-59  198.6   0.0   1   1     6e-63   4.1e-59  198.2   0.0     1   143    70   212    70   212 0.99 YcdC-like protein, C-terminal region
TetR_N               PF00440.18    47 seq1077_BIOID50945   -            212   1.3e-16   59.8   0.2   1   1   2.9e-20     2e-16   59.2   0.1     1    47    23    69    23    69 0.98 Bacterial regulatory proteins, tetR family
AA_permease_2        PF13520.1    426 seq1078_BIOID50945   -            462   1.6e-58  198.1  44.9   1   1   2.9e-62     2e-58  197.8  31.1     1   405    27   427    27   449 0.84 Amino acid permease
AA_permease          PF00324.16   479 seq1078_BIOID50945   -            462   4.4e-36  124.1  40.4   1   1   1.1e-39   7.3e-36  123.4  27.9     2   475    32   457    31   461 0.82 Amino acid permease
TonB_dep_Rec         PF00593.19   276 seq1081_BIOID50945   -            715   1.1e-26   94.3  16.7   1   1   1.6e-30   1.1e-26   94.3  11.6     5   272   466   710   464   714 0.90 TonB dependent receptor
Plug                 PF07715.10   108 seq1081_BIOID50945   -            715   2.9e-24   85.3   1.3   1   1   1.3e-27   8.7e-24   83.8   0.9     4   108    54   159    51   159 0.93 TonB-dependent Receptor Plug Domain
Peptidase_U35        PF04586.12   163 seq1082_BIOID50945   -            190   7.8e-52  175.4   0.0   1   1   6.9e-56   9.5e-52  175.1   0.0     1   157     7   167     7   172 0.96 Caudovirus prohead protease
CcdA                 PF07362.7     72 seq1083_BIOID50945   -             72   9.1e-28   95.8   0.9   1   1   7.2e-32   9.9e-28   95.7   0.6     1    72     1    72     1    72 0.99 Post-segregation antitoxin CcdA
Bestrophin           PF01062.16   296 seq1084_BIOID50945   -            321   3.5e-88  295.2   5.5   1   1     3e-92   4.1e-88  295.0   3.8     1   296    18   301    14   301 0.99 Bestrophin, RFP-TM, chloride channel
Coprogen_oxidas      PF01218.13   296 seq1086_BIOID50945   -            299  6.2e-147  487.7   0.1   1   1  5.2e-151    7e-147  487.5   0.1     2   296     7   299     6   299 0.99 Coproporphyrinogen III oxidase
MFS_1                PF07690.11   354 seq1087_BIOID50945   -            382   3.2e-28   98.3  52.3   1   2   3.2e-19   2.2e-15   56.1  19.3     2   238    12   230    11   233 0.79 Major Facilitator Superfamily
MFS_1                PF07690.11   354 seq1087_BIOID50945   -            382   3.2e-28   98.3  52.3   2   2     1e-17   6.8e-14   51.2  13.5     6   174   210   371   206   381 0.89 Major Facilitator Superfamily
Sugar_tr             PF00083.19   451 seq1087_BIOID50945   -            382     2e-07   29.8  17.3   1   1   2.9e-11     2e-07   29.8  12.0    44   176    39   167    16   183 0.85 Sugar (and other) transporter
Semialdhyde_dh       PF01118.19   121 seq1088_BIOID50945   -            334   1.9e-32  111.9   0.0   1   1   4.9e-36   3.3e-32  111.2   0.0     3   121     5   146     3   146 0.97 Semialdehyde dehydrogenase, NAD binding domain
Semialdhyde_dhC      PF02774.13   184 seq1088_BIOID50945   -            334   4.9e-20   72.0   0.0   1   1   1.1e-23   7.4e-20   71.4   0.0     1   184   163   311   163   311 0.95 Semialdehyde dehydrogenase, dimerisation domain
CcdB                 PF01845.12   102 seq1089_BIOID50945   -            101   7.3e-43  144.5   0.0   1   1   5.9e-47     8e-43  144.4   0.0     1   102     1   101     1   101 0.99 CcdB protein
Cytochrom_NNT        PF03264.9    174 seq1090_BIOID50945   -            390   4.5e-65  218.1   8.1   1   1   4.6e-68   3.1e-64  215.4   4.3     2   174    11   184    10   184 0.98 NapC/NirT cytochrome c family, N-terminal region
UDPG_MGDP_dh_N       PF03721.9    185 seq1092_BIOID50945   -            420   2.5e-61  206.1   0.2   1   1   7.1e-63   2.4e-59  199.7   0.0     2   183     5   189     4   191 0.96 UDP-glucose/GDP-mannose dehydrogenase family, NAD binding domain
UDPG_MGDP_dh         PF00984.14    96 seq1092_BIOID50945   -            420     4e-30  103.7   0.0   1   1   2.3e-33     8e-30  102.7   0.0     2    93   206   292   205   296 0.88 UDP-glucose/GDP-mannose dehydrogenase family, central domain
UDPG_MGDP_dh_C       PF03720.10   106 seq1092_BIOID50945   -            420   7.5e-19   67.7   0.0   1   1   5.7e-22   1.9e-18   66.4   0.0     1   104   324   419   324   420 0.91 UDP-glucose/GDP-mannose dehydrogenase family, UDP binding domain
NAD_binding_2        PF03446.10   162 seq1092_BIOID50945   -            420     7e-07   29.1   0.1   1   1   2.1e-09   7.1e-06   25.8   0.0     2   110     4   136     3   141 0.76 NAD binding domain of 6-phosphogluconate dehydrogenase
Phage_portal         PF04860.7    347 seq1094_BIOID50945   -            403   1.9e-98  329.2   0.0   1   1  1.6e-102   2.2e-98  329.0   0.0     5   347    29   376    23   376 0.95 Phage portal protein
AA_permease_2        PF13520.1    426 seq1095_BIOID50945   -            460   3.3e-79  266.2  40.4   1   1   2.9e-83   3.9e-79  266.0  28.0     1   420     5   441     5   449 0.91 Amino acid permease
Phage_integrase      PF00589.17   173 seq1096_BIOID50945   -            268     2e-35  121.8   0.1   1   1   2.1e-39   2.8e-35  121.3   0.1     1   171    50   242    50   244 0.89 Phage integrase family
PGI                  PF00342.14   486 seq1102_BIOID50945   -            549  8.9e-235  779.5   0.1   1   1  7.4e-239    1e-234  779.3   0.0     1   486    52   541    52   541 0.99 Phosphoglucose isomerase
Peptidase_M20        PF01546.23   171 seq1103_BIOID50945   -            441   1.7e-24   86.2   4.7   1   1   5.2e-28   3.6e-24   85.1   3.2     1   170   117   433   117   434 0.91 Peptidase family M20/M25/M40
M20_dimer            PF07687.9    109 seq1103_BIOID50945   -            441     4e-10   39.2   0.2   1   1   1.6e-13   1.1e-09   37.8   0.2     9    98   236   325   231   331 0.83 Peptidase dimerisation domain
SIS                  PF01380.17   131 seq1104_BIOID50945   -            347   4.3e-21   74.7   0.0   1   2   1.7e-12   2.3e-08   33.5   0.0     5   122    51   170    48   175 0.87 SIS domain
SIS                  PF01380.17   131 seq1104_BIOID50945   -            347   4.3e-21   74.7   0.0   2   2   2.9e-14     4e-10   39.2   0.0     4    87   214   299   211   305 0.92 SIS domain
DUF1144              PF06610.8    143 seq1105_BIOID50945   -            149   4.1e-71  237.2   7.6   1   1   3.3e-75   4.5e-71  237.0   5.3     4   143     3   142     1   142 0.98 Protein of unknown function (DUF1144)
AA_kinase            PF00696.23   241 seq1106_BIOID50945   -            258     1e-39  136.4   2.0   1   1   8.4e-44   1.1e-39  136.2   1.4     3   240     5   235     3   236 0.93 Amino acid kinase family
AA_permease_2        PF13520.1    426 seq1107_BIOID50945   -            540   7.9e-42  143.1  47.6   1   1   1.7e-45   1.2e-41  142.6  33.0     2   422    75   515    74   526 0.85 Amino acid permease
AA_permease          PF00324.16   479 seq1107_BIOID50945   -            540   3.5e-15   55.2  40.9   1   1   6.9e-19   4.7e-15   54.7  28.4    28   446    99   513    76   536 0.76 Amino acid permease
Molybdopterin        PF00384.17   432 seq1108_BIOID50945   -            848  7.6e-107  357.5   0.0   1   1  1.4e-110  9.3e-107  357.3   0.0     1   431    99   572    99   573 0.95 Molybdopterin oxidoreductase
Molydop_binding      PF01568.16   109 seq1108_BIOID50945   -            848     2e-23   82.1   0.0   1   1   5.5e-27   3.8e-23   81.2   0.0     1   108   690   811   690   812 0.95 Molydopterin dinucleotide binding domain
Phage_H_T_join       PF05521.6     95 seq1110_BIOID50945   -            112     1e-20   73.6   0.1   1   1   8.4e-25   1.2e-20   73.5   0.1     1    95     7   106     7   106 0.91 Phage head-tail joining protein
Epimerase            PF01370.16   236 seq1111_BIOID50945   -            355   2.3e-79  266.0   0.0   1   1   1.3e-82   2.9e-79  265.7   0.0     1   236     4   252     4   252 0.97 NAD dependent epimerase/dehydratase family
RmlD_sub_bind        PF04321.12   287 seq1111_BIOID50945   -            355   3.8e-17   61.9   0.0   1   1   2.3e-20   5.3e-17   61.5   0.0     2   236     3   276     1   333 0.79 RmlD substrate binding domain
Polysacc_synt_2      PF02719.10   294 seq1111_BIOID50945   -            355   1.8e-16   59.8   0.0   1   1   1.3e-19   2.9e-16   59.0   0.0     1   117     4   114     4   135 0.93 Polysaccharide biosynthesis protein
NAD_binding_4        PF07993.7    249 seq1111_BIOID50945   -            355   2.8e-15   55.8   0.1   1   1   2.8e-14   6.3e-11   41.5   0.0    87   197    74   189    56   250 0.85 Male sterility protein
3Beta_HSD            PF01073.14   280 seq1111_BIOID50945   -            355     3e-15   55.5   0.0   1   1   2.1e-18   4.7e-15   54.9   0.0     1   229     5   240     5   250 0.82 3-beta hydroxysteroid dehydrogenase/isomerase family
adh_short            PF00106.20   167 seq1111_BIOID50945   -            355   4.3e-08   33.1   0.4   1   1   3.1e-10     7e-07   29.1   0.1     3    96     4    91     2   126 0.79 short chain dehydrogenase
adh_short            PF00106.20   167 seq1115_BIOID50945   -            240   5.3e-16   58.8   0.2   1   1   1.6e-19   7.2e-16   58.4   0.1     3   166     9   170     8   171 0.87 short chain dehydrogenase
adh_short_C2         PF13561.1    243 seq1115_BIOID50945   -            240   2.1e-07   30.9   0.0   1   1   5.8e-11   2.6e-07   30.5   0.0     8   192    18   193    13   238 0.71 Enoyl-(Acyl carrier protein) reductase
KR                   PF08659.5    181 seq1115_BIOID50945   -            240   3.8e-07   29.8   0.5   1   1   1.6e-10   7.1e-07   28.9   0.4     4   172    10   175     8   184 0.84 KR domain
Phage_connect_1      PF05135.8    102 seq1116_BIOID50945   -             98   9.2e-21   73.7   0.0   1   1   7.3e-25     1e-20   73.6   0.0     1   101     1    94     1    95 0.95 Phage gp6-like head-tail connector protein
Lyase_1              PF00206.15   312 seq1118_BIOID50945   -            457    4e-102  341.4   0.0   1   1  1.4e-105  1.9e-101  339.2   0.0     1   312     6   301     6   301 0.99 Lyase
DUF883               PF05957.8     94 seq1119_BIOID50945   -            113   6.8e-27   93.5   1.2   1   1   5.9e-31   8.1e-27   93.3   0.9     1    94    19   111    19   111 0.97 Bacterial protein of unknown function (DUF883)
AP_endonuc_2         PF01261.19   211 seq1120_BIOID50945   -            275   8.1e-32  110.1   0.0   1   1   7.4e-36     1e-31  109.8   0.0     1   210    19   225    19   226 0.97 Xylose isomerase-like TIM barrel
HTH_Tnp_1            PF01527.15    76 seq1123_BIOID50945   -            108   1.6e-11   43.9   1.4   1   1   4.7e-15   6.4e-11   41.9   1.0     1    74     1    87     1    88 0.83 Transposase
HNH                  PF01844.18    47 seq1124_BIOID50945   -            146   1.6e-13   50.1   0.3   1   1   1.2e-17   1.6e-13   50.1   0.2     1    46    64   112    64   113 0.96 HNH endonuclease
Peptidase_M20        PF01546.23   171 seq1126_BIOID50945   -            481   2.3e-05   23.9   0.0   1   1   5.6e-09   3.8e-05   23.2   0.0     2    92    78   287    77   371 0.71 Peptidase family M20/M25/M40
rve                  PF00665.21   120 seq1128_BIOID50945   -            296   3.2e-26   91.6   0.1   1   1   5.3e-29   2.4e-25   88.8   0.0     2   119   126   240   125   241 0.97 Integrase core domain
HTH_21               PF13276.1     60 seq1128_BIOID50945   -            296   6.2e-17   61.2   2.7   1   1   3.5e-20   1.6e-16   59.9   1.9     3    60    48   104    46   104 0.94 HTH-like domain
rve_3                PF13683.1     67 seq1128_BIOID50945   -            296   1.5e-10   40.3   0.0   1   1   6.4e-14   2.9e-10   39.3   0.0     6    67   217   278   212   278 0.93 Integrase core domain
NTP_transferase      PF00483.18   248 seq1129_BIOID50945   -            293   1.8e-72  243.5   0.0   1   1     3e-76   2.1e-72  243.3   0.0     1   246     2   238     2   240 0.98 Nucleotidyl transferase
NTP_transf_3         PF12804.2    179 seq1129_BIOID50945   -            293   1.8e-08   34.6   0.0   1   1   3.3e-12   2.3e-08   34.3   0.0     1   119     3   132     3   186 0.83 MobA-like NTP transferase domain
PfkB                 PF00294.19   301 seq1130_BIOID50945   -            110   3.4e-11   42.7   0.1   1   1   2.6e-15   3.6e-11   42.6   0.1    34   108    22    94     3   108 0.84 pfkB family carbohydrate kinase
Terminase_4          PF05119.7    100 seq1131_BIOID50945   -            118   6.3e-23   80.7   0.0   1   1   5.7e-27   7.7e-23   80.4   0.0     1    97    15   111    15   113 0.94 Phage terminase, small subunit
Trans_reg_C          PF00486.23    77 seq1133_BIOID50945   -            251   1.2e-20   73.0   0.2   1   1   6.4e-24   4.3e-20   71.2   0.0     2    77   170   245   169   245 0.98 Transcriptional regulatory protein, C terminal
Response_reg         PF00072.19   112 seq1133_BIOID50945   -            251   2.1e-20   72.6   0.1   1   1   4.9e-24   3.3e-20   72.0   0.1     2   111    17   124    16   125 0.97 Response regulator receiver domain
YjbE                 PF11106.3     80 seq1134_BIOID50945   -             80   1.5e-43  146.4  27.9   1   1   1.2e-47   1.7e-43  146.3  19.3     1    80     1    80     1    80 0.99 Exopolysaccharide production protein YjbE
PfkB                 PF00294.19   301 seq1137_BIOID50945   -            144   1.1e-23   83.7   0.1   1   1   9.2e-28   1.3e-23   83.5   0.1   166   294    28   143     8   144 0.83 pfkB family carbohydrate kinase
Terminase_1          PF03354.10   477 seq1138_BIOID50945   -            553  4.6e-103  345.0   0.0   1   1  4.1e-107  5.6e-103  344.8   0.0     1   474    71   530    71   533 0.95 Phage Terminase
BATS                 PF06968.8     92 seq1139_BIOID50945   -            346   1.7e-29  101.3   0.0   1   1   5.5e-33   3.7e-29  100.2   0.0     1    92   220   312   220   312 0.99 Biotin and Thiamin Synthesis associated domain
Radical_SAM          PF04055.16   166 seq1139_BIOID50945   -            346   2.4e-19   70.0   0.0   1   1   2.8e-22   1.9e-18   67.0   0.0     4   160    50   203    47   209 0.92 Radical SAM superfamily
DUF2886              PF11102.3    200 seq1140_BIOID50945   -            212   8.9e-55  185.2   1.0   1   1   7.3e-59     1e-54  185.0   0.7     1   199    13   206    13   207 0.98 Protein of unknown function (DUF2886)
DUF987               PF06174.6     66 seq1141_BIOID50945   -             73   4.5e-43  144.4   0.1   1   1   3.7e-47     5e-43  144.3   0.1     1    66     1    66     1    66 0.99 Protein of unknown function (DUF987)
CbiA                 PF01656.18   195 seq1142_BIOID50945   -            391     2e-34  118.5   0.0   1   1     4e-38   2.7e-34  118.1   0.0     2   194   113   342   112   343 0.80 CobQ/CobB/MinD/ParA nucleotide binding domain
Acetyltransf_1       PF00583.19    83 seq1145_BIOID50945   -            224   1.6e-05   24.6   0.5   1   1   7.7e-09   5.3e-05   23.0   0.4    39    78   170   209   144   214 0.93 Acetyltransferase (GNAT) family
Acetyltransf_10      PF13673.1    117 seq1145_BIOID50945   -            224   3.5e-05   23.7   0.5   1   1   8.5e-09   5.8e-05   23.0   0.3     1   114    92   207    92   212 0.80 Acetyltransferase (GNAT) domain
LysR_substrate       PF03466.15   209 seq1146_BIOID50945   -            315   9.6e-55  184.8   0.6   1   1   1.9e-58   1.3e-54  184.3   0.4     4   208    99   303    96   304 0.99 LysR substrate binding domain
HTH_1                PF00126.22    60 seq1146_BIOID50945   -            315   8.8e-22   76.4   0.5   1   1   2.5e-25   1.7e-21   75.5   0.1     1    59    13    71    13    72 0.98 Bacterial regulatory helix-turn-helix protein, lysR family
UTRA                 PF07702.8    141 seq1147_BIOID50945   -            265   2.9e-32  111.1   0.0   1   1   1.5e-35   6.8e-32  109.9   0.0     1   140   118   256   118   257 0.99 UTRA domain
GntR                 PF00392.16    64 seq1147_BIOID50945   -            265   8.6e-24   82.6   0.0   1   1   2.9e-27   1.3e-23   82.0   0.0     1    64    34    97    34    97 0.99 Bacterial regulatory proteins, gntR family
HTH_DeoR             PF08220.7     57 seq1147_BIOID50945   -            265   8.1e-05   21.9   0.0   1   1   3.8e-08   0.00017   20.9   0.0    18    54    61    97    46   100 0.88 DeoR-like helix-turn-helix domain
ABG_transport        PF03806.8    502 seq1148_BIOID50945   -            267  1.8e-101  339.5   9.3   1   1  1.6e-105  2.1e-101  339.2   6.4     1   242    16   254    16   263 0.96 AbgT putative transporter family
HATPase_c            PF02518.21   111 seq1149_BIOID50945   -            433   1.9e-22   78.9   0.0   1   1   8.1e-26   3.7e-22   78.0   0.0     6   110   320   423   316   424 0.96 Histidine kinase-, DNA gyrase B-, and HSP90-like ATPase
HisKA                PF00512.20    68 seq1149_BIOID50945   -            433   6.2e-08   32.3   1.3   1   1   3.7e-11   1.7e-07   30.9   0.9     1    67   211   270   211   271 0.90 His Kinase A (phospho-acceptor) domain
HAMP                 PF00672.20    70 seq1149_BIOID50945   -            433   1.6e-06   28.0   0.0   1   1   3.6e-10   1.6e-06   28.0   0.0     3    69   140   206   139   207 0.90 HAMP domain
YagB_YeeU_YfjZ       PF06154.6    105 seq1150_BIOID50945   -            122     1e-50  170.2   0.0   1   1   8.7e-55   1.2e-50  170.0   0.0     2   104    16   118    15   119 0.98 YagB/YeeU/YfjZ family
Caps_synth_GfcC      PF06251.6    229 seq1151_BIOID50945   -            277   1.2e-90  302.6   0.0   1   1     1e-94   1.4e-90  302.4   0.0     2   229    52   277    51   277 0.99 Capsule biosynthesis GfcC
Nitrate_red_del      PF02613.10   136 seq1152_BIOID50945   -            199   8.4e-22   77.3   2.1   1   1   1.1e-25   1.5e-21   76.5   1.4     2   136    40   172    14   172 0.88 Nitrate reductase delta subunit
CMD                  PF02627.15    85 seq1153_BIOID50945   -            143   1.5e-20   72.7   0.2   1   1   1.6e-24   2.2e-20   72.1   0.2     1    84    13    94    13    95 0.92 Carboxymuconolactone decarboxylase family
LysR_substrate       PF03466.15   209 seq1155_BIOID50945   -            318   7.2e-34  116.6   0.0   1   1   1.4e-37   9.5e-34  116.2   0.0     2   206   111   317   110   318 0.97 LysR substrate binding domain
HTH_1                PF00126.22    60 seq1155_BIOID50945   -            318   1.6e-18   66.0   0.0   1   1   4.3e-22   2.9e-18   65.2   0.0     1    59    26    84    26    85 0.97 Bacterial regulatory helix-turn-helix protein, lysR family
LysR_substrate       PF03466.15   209 seq1156_BIOID50945   -            354   1.2e-33  115.8   0.0   1   1   2.6e-37   1.8e-33  115.3   0.0     5   208   147   352   143   353 0.97 LysR substrate binding domain
HTH_1                PF00126.22    60 seq1156_BIOID50945   -            354   6.2e-19   67.3   2.6   1   1   1.9e-22   1.3e-18   66.3   1.8     1    60    60   119    60   119 0.94 Bacterial regulatory helix-turn-helix protein, lysR family
DegT_DnrJ_EryC1      PF01041.12   363 seq1157_BIOID50945   -            376   6.3e-87  291.8   0.0   1   1   1.7e-90   7.6e-87  291.5   0.0     7   361    13   370     9   372 0.93 DegT/DnrJ/EryC1/StrS aminotransferase family
Aminotran_1_2        PF00155.16   363 seq1157_BIOID50945   -            376   7.6e-11   41.4   0.1   1   1   3.7e-14   1.7e-10   40.3   0.0    67   189    46   154     9   187 0.88 Aminotransferase class I and II
Aminotran_5          PF00266.14   371 seq1157_BIOID50945   -            376   4.5e-08   32.1   0.0   1   1   1.7e-11   7.8e-08   31.3   0.0    62   182    47   159    33   189 0.90 Aminotransferase class-V
DUF1219              PF06755.7    117 seq1158_BIOID50945   -             87   6.1e-40  135.2   0.0   1   1   5.1e-44   6.9e-40  135.0   0.0     1    73     1    73     1    81 0.97 Protein of unknown function (DUF1219)
Aminotran_1_2        PF00155.16   363 seq1162_BIOID50945   -            384   5.1e-69  232.8   0.0   1   1   1.3e-72   5.8e-69  232.6   0.0     2   363    40   380    39   380 0.96 Aminotransferase class I and II
Beta_elim_lyase      PF01212.16   290 seq1162_BIOID50945   -            384   6.9e-07   28.5   0.1   1   1   6.3e-10   2.9e-06   26.5   0.0    28    87    83   142    68   206 0.83 Beta-eliminating lyase
Cys_Met_Meta_PP      PF01053.15   386 seq1162_BIOID50945   -            384   7.6e-05   21.0   0.0   1   1   2.6e-08   0.00012   20.3   0.0    57   185    86   212    82   215 0.86 Cys/Met metabolism PLP-dependent enzyme
HTH_Tnp_1            PF01527.15    76 seq1165_BIOID50945   -            108   5.5e-11   42.1   1.3   1   1   1.6e-14   2.2e-10   40.2   0.9     1    74     1    87     1    88 0.86 Transposase
Glutaredoxin         PF00462.19    60 seq1167_BIOID50945   -             81   7.9e-14   51.2   0.0   1   1   6.6e-18     9e-14   51.0   0.0     1    57     3    58     3    61 0.95 Glutaredoxin
SSF                  PF00474.12   406 seq1168_BIOID50945   -            502  3.6e-148  493.4  29.5   1   1  4.1e-152  5.6e-148  492.7  20.5     1   406    35   437    35   437 0.99 Sodium:solute symporter family
Sigma54_activat      PF00158.21   168 seq1170_BIOID50945   -            325   1.2e-62  210.2   0.0   1   1   5.1e-66   1.7e-62  209.6   0.0     2   163     9   170     8   175 0.98 Sigma-54 interaction domain
AAA_5                PF07728.9    139 seq1170_BIOID50945   -            325   1.2e-07   31.4   0.0   1   1   6.6e-11   2.2e-07   30.5   0.0     1   122    31   149    31   169 0.82 AAA domain (dynein-related subfamily)
HTH_8                PF02954.14    42 seq1170_BIOID50945   -            325   1.2e-05   24.5   0.7   1   1   7.1e-09   2.4e-05   23.6   0.5     6    41   287   322   283   323 0.89 Bacterial regulatory protein, Fis family
DUF940               PF06082.6    658 seq1171_BIOID50945   -            698  5.9e-257  854.3  13.7   1   1  4.9e-261  6.7e-257  854.1   9.5     1   658    29   693    29   693 0.97 Bacterial putative lipoprotein (DUF940)
Flavodoxin_NdrI      PF07972.6    122 seq1174_BIOID50945   -            136   5.1e-47  158.6   0.0   1   1   4.3e-51   5.8e-47  158.4   0.0     1   122     5   123     5   123 0.97 NrdI Flavodoxin like
Ter                  PF05472.6    290 seq1180_BIOID50945   -            309  7.4e-115  382.9   7.2   1   1    6e-119  8.3e-115  382.7   5.0     2   290     9   307     8   307 0.99 DNA replication terminus site-binding protein (Ter protein)
LrgA                 PF03788.9     96 seq1181_BIOID50945   -            132     5e-29   99.7  10.2   1   1   4.5e-33   6.2e-29   99.4   7.0     1    94    21   114    21   116 0.98 LrgA family
Ribonuc_red_lgC      PF02867.10   537 seq1182_BIOID50945   -            714  1.7e-151  505.3   0.0   1   1  1.7e-153  7.5e-150  499.9   0.0     1   537   175   694   175   694 0.97 Ribonucleotide reductase, barrel domain
RNR_N                PF08343.5     82 seq1182_BIOID50945   -            714   1.8e-29  101.2   0.1   1   1   9.8e-33   4.5e-29   99.9   0.1     1    82    16    97    16    97 0.99 Ribonucleotide reductase N-terminal
Ribonuc_red_lgN      PF00317.16    83 seq1182_BIOID50945   -            714   3.1e-12   45.9   0.0   1   1   1.8e-15     8e-12   44.6   0.0     2    82    99   171    98   172 0.95 Ribonucleotide reductase, all-alpha domain
PduV-EutP            PF10662.4    143 seq1183_BIOID50945   -            118   6.8e-15   54.6   0.0   1   1   7.3e-19     1e-14   54.1   0.0    86   142    57   112    42   113 0.92 Ethanolamine utilisation - propanediol utilisation
Polysacc_synt        PF01943.12   273 seq1185_BIOID50945   -            416   6.1e-14   51.8  18.6   1   1   4.4e-18   6.1e-14   51.8  12.9     1   272     3   283     3   284 0.83 Polysaccharide biosynthesis protein
Methyltransf_11      PF08241.7     95 seq1186_BIOID50945   -            251   4.8e-25   87.7   0.0   1   1   6.1e-28   8.3e-25   86.9   0.0     1    95    47   138    47   138 0.98 Methyltransferase domain
Methyltransf_23      PF13489.1    162 seq1186_BIOID50945   -            251   7.7e-16   58.0   0.1   1   1   8.1e-19   1.1e-15   57.5   0.0     4   151    25   174    17   179 0.79 Methyltransferase domain
Methyltransf_31      PF13847.1    152 seq1186_BIOID50945   -            251   3.5e-15   55.8   0.0   1   1   3.4e-18   4.7e-15   55.3   0.0     6   118    45   147    40   194 0.84 Methyltransferase domain
Methyltransf_12      PF08242.7     99 seq1186_BIOID50945   -            251   1.1e-11   44.9   0.0   1   1   1.6e-14   2.2e-11   43.9   0.0     1    98    47   135    47   136 0.85 Methyltransferase domain
Methyltransf_18      PF12847.2    112 seq1186_BIOID50945   -            251   7.7e-11   42.4   0.0   1   1   1.1e-13   1.5e-10   41.5   0.0     3   110    44   139    42   141 0.79 Methyltransferase domain
Methyltransf_25      PF13649.1    101 seq1186_BIOID50945   -            251   5.4e-10   39.4   0.0   1   1   1.5e-12     2e-09   37.5   0.0     1   101    46   134    46   134 0.87 Methyltransferase domain
Ubie_methyltran      PF01209.13   233 seq1186_BIOID50945   -            251   1.9e-09   36.8   0.0   1   1   1.8e-12   2.5e-09   36.4   0.0    46   168    41   155     7   169 0.83 ubiE/COQ5 methyltransferase family
Methyltransf_26      PF13659.1    117 seq1186_BIOID50945   -            251   2.4e-07   30.6   0.8   1   1   6.3e-10   8.6e-07   28.8   0.1     3   115    45   140    43   141 0.87 Methyltransferase domain
Methyltransf_8       PF05148.10   219 seq1186_BIOID50945   -            251   7.5e-06   25.6   0.0   1   1     8e-09   1.1e-05   25.0   0.0    58   156    29   138    16   158 0.77 Hypothetical methyltransferase
MTS                  PF05175.9    170 seq1186_BIOID50945   -            251   4.1e-05   22.9   0.0   1   1   4.6e-08   6.3e-05   22.3   0.0    19    76    30    85    22   110 0.86 Methyltransferase small domain
LrgB                 PF04172.11   215 seq1188_BIOID50945   -             44   2.5e-06   26.7   0.9   1   1     2e-10   2.7e-06   26.6   0.6     1    33    12    44    12    44 0.96 LrgB-like family
LrgB                 PF04172.11   215 seq1190_BIOID50945   -            186   5.2e-70  234.8  12.0   1   1   4.2e-74   5.8e-70  234.7   8.3    35   215     1   181     1   181 0.99 LrgB-like family
Peptidase_M20        PF01546.23   171 seq1198_BIOID50945   -            388   2.7e-26   92.0   0.1   1   1     5e-30   3.4e-26   91.7   0.1     2   170    72   384    71   385 0.93 Peptidase family M20/M25/M40
M20_dimer            PF07687.9    109 seq1198_BIOID50945   -            388   6.2e-13   48.3   0.1   1   1   1.8e-16   1.2e-12   47.4   0.1     8   106   184   280   180   283 0.94 Peptidase dimerisation domain
AAA_26               PF13500.1    199 seq1200_BIOID50945   -            225   5.4e-41  140.2   0.0   1   1   1.4e-44   6.3e-41  140.0   0.0     1   193     3   208     3   213 0.95 AAA domain
CbiA                 PF01656.18   195 seq1200_BIOID50945   -            225     5e-21   74.8   0.0   1   1   1.3e-24   6.1e-21   74.6   0.0     2   178     6   197     5   215 0.81 CobQ/CobB/MinD/ParA nucleotide binding domain
dCMP_cyt_deam_2      PF08211.6    124 seq1203_BIOID50945   -            294   1.1e-48  164.1   0.3   1   1   3.2e-50   2.2e-46  156.8   0.0     1   123   157   278   157   279 0.98 Cytidine and deoxycytidylate deaminase zinc-binding region
dCMP_cyt_deam_1      PF00383.17   102 seq1203_BIOID50945   -            294   1.3e-17   63.2   0.0   1   1   4.4e-18     3e-14   52.3   0.0    10    93    56   139    47   143 0.86 Cytidine and deoxycytidylate deaminase zinc-binding region
Glyco_transf_56      PF07429.6    361 seq1205_BIOID50945   -            359  1.9e-192  638.8   0.0   1   1  1.6e-196  2.2e-192  638.7   0.0     1   360     1   358     1   359 0.99 4-alpha-L-fucosyltransferase glycosyl transferase group 56
RVT_1                PF00078.22   214 seq1207_BIOID50945   -            574     1e-46  158.8   0.0   1   1   5.2e-50   1.8e-46  158.1   0.0     1   214   115   332   115   332 0.92 Reverse transcriptase (RNA-dependent DNA polymerase)
RVT_N                PF13655.1     84 seq1207_BIOID50945   -            574     5e-32  109.6   0.2   1   1   3.8e-35   1.3e-31  108.3   0.2     1    84    19   101    19   101 0.98 N-terminal domain of reverse transcriptase
GIIM                 PF08388.6     80 seq1207_BIOID50945   -            574   1.8e-25   88.4   5.9   1   1   5.3e-29   1.8e-25   88.4   4.1     2    80   349   426   348   426 0.98 Group II intron, maturase-specific domain
HNH                  PF01844.18    47 seq1207_BIOID50945   -            574   1.3e-11   44.0   3.5   1   1     7e-15   2.4e-11   43.1   2.4     1    47   512   558   512   558 0.97 HNH endonuclease
Ribonuc_red_sm       PF00268.16   281 seq1212_BIOID50945   -            319   1.1e-80  270.5   0.1   1   1   9.6e-85   1.3e-80  270.2   0.0     1   280     1   280     1   281 0.97 Ribonucleotide reductase, small chain
PsiE                 PF06146.7     69 seq1215_BIOID50945   -            136   1.7e-16   60.0   5.3   1   1   1.3e-20   1.7e-16   60.0   3.7     5    69    62   123    58   123 0.95 Phosphate-starvation-inducible E
DUF218               PF02698.12   155 seq1217_BIOID50945   -            239   3.3e-21   75.2   0.0   1   1   3.3e-25   4.6e-21   74.8   0.0     4   132    47   172    45   186 0.93 DUF218 domain
Sugar_tr             PF00083.19   451 seq1219_BIOID50945   -            438   2.1e-34  118.7  36.4   1   2     8e-27   5.5e-23   81.1   9.8     3   191    22   221    20   223 0.87 Sugar (and other) transporter
Sugar_tr             PF00083.19   451 seq1219_BIOID50945   -            438   2.1e-34  118.7  36.4   2   2   1.2e-15     8e-12   44.3   9.6   239   406   238   401   222   434 0.76 Sugar (and other) transporter
MFS_1                PF07690.11   354 seq1219_BIOID50945   -            438   1.7e-30  105.8  80.8   1   1   9.2e-30   6.3e-26   90.8  33.0     3   341    26   382    24   383 0.74 Major Facilitator Superfamily
UvrB                 PF12344.3     44 seq1222_BIOID50945   -            673   6.7e-23   79.8   0.9   1   1   1.3e-25   2.9e-22   77.7   0.1     1    43   552   594   552   595 0.97 Ultra-violet resistance protein B
Helicase_C           PF00271.26    78 seq1222_BIOID50945   -            673   1.2e-15   57.0   0.0   1   1   1.2e-18   2.8e-15   55.8   0.0     2    77   465   545   464   546 0.98 Helicase conserved C-terminal domain
ResIII               PF04851.10   184 seq1222_BIOID50945   -            673   1.1e-11   44.8   0.0   1   1     3e-14   6.9e-11   42.1   0.0     4    94    13   101    10   134 0.79 Type III restriction enzyme, res subunit
UVR                  PF02151.14    36 seq1222_BIOID50945   -            673   5.2e-07   28.8   1.1   1   1     7e-10   1.6e-06   27.3   0.8     2    35   634   667   633   668 0.93 UvrB/uvrC motif
Arginosuc_synth      PF00764.14   388 seq1225_BIOID50945   -            447   4.3e-56  190.5   0.0   1   1     4e-60   5.4e-56  190.2   0.0     2   380    16   408    15   415 0.88 Arginosuccinate synthase
WzyE                 PF06899.6    449 seq1226_BIOID50945   -            450  1.2e-277  920.6  45.5   1   1  9.8e-282  1.3e-277  920.4  31.5     1   448     1   449     1   450 1.00 WzyE protein
His_Phos_2           PF00328.17   347 seq1227_BIOID50945   -            413   9.1e-40  136.9   0.0   1   1   7.9e-44   1.1e-39  136.6   0.0     1   344    30   359    30   364 0.85 Histidine phosphatase superfamily (branch 2)
Trans_reg_C          PF00486.23    77 seq1228_BIOID50945   -            219   1.8e-22   78.8   0.5   1   1     5e-26   3.4e-22   78.0   0.1     1    77   145   216   145   216 0.98 Transcriptional regulatory protein, C terminal
Response_reg         PF00072.19   112 seq1228_BIOID50945   -            219   3.7e-21   75.0   0.0   1   1   7.5e-25   5.1e-21   74.6   0.0     1   111     3   112     3   113 0.98 Response regulator receiver domain
DUF796               PF05638.7    134 seq1229_BIOID50945   -            172   9.9e-35  119.3   0.0   1   1   8.3e-39   1.1e-34  119.1   0.0     1   133     6   155     6   156 0.94 Protein of unknown function (DUF796)
Peptidase_M24        PF00557.19   205 seq1231_BIOID50945   -            264   2.2e-49  167.8   0.2   1   1   1.8e-53   2.5e-49  167.6   0.2     1   205    12   242    12   242 0.86 Metallopeptidase family M24
Sugar-bind           PF04198.8    255 seq1232_BIOID50945   -            317   2.7e-72  242.6   1.8   1   1   2.7e-76   3.6e-72  242.2   1.2     2   255    67   316    66   316 0.97 Putative sugar-binding domain
TerC                 PF03741.11   184 seq1233_BIOID50945   -            540   4.9e-49  166.1  13.4   1   1   1.6e-52   7.4e-49  165.5   9.3     1   183    27   216    27   217 0.94 Integral membrane protein TerC family
CorC_HlyC            PF03471.12    81 seq1233_BIOID50945   -            540   2.4e-20   72.0   0.1   1   1   5.5e-23   2.5e-19   68.7   0.0     2    79   453   529   452   531 0.93 Transporter associated domain
CBS                  PF00571.23    57 seq1233_BIOID50945   -            540   7.2e-16   57.4   1.3   1   2   8.5e-09   3.9e-05   23.1   0.4     1    53   315   371   315   374 0.94 CBS domain
CBS                  PF00571.23    57 seq1233_BIOID50945   -            540   7.2e-16   57.4   1.3   2   2   9.7e-12   4.4e-08   32.5   0.0     3    53   382   432   381   436 0.93 CBS domain
Acetyltransf_3       PF13302.1    142 seq1234_BIOID50945   -            194   8.5e-20   71.3   0.1   1   1     3e-23     1e-19   71.1   0.0     1   142    17   162    17   162 0.87 Acetyltransferase (GNAT) domain
Acetyltransf_4       PF13420.1    155 seq1234_BIOID50945   -            194   6.1e-14   52.1   0.2   1   1   2.4e-17   8.2e-14   51.7   0.1     2   154    21   181    20   182 0.78 Acetyltransferase (GNAT) domain
Acetyltransf_1       PF00583.19    83 seq1234_BIOID50945   -            194   1.9e-08   34.0   0.1   1   1   8.7e-12     3e-08   33.4   0.0     2    83    83   162    82   162 0.96 Acetyltransferase (GNAT) family
Acetyltransf_8       PF13523.1    152 seq1234_BIOID50945   -            194   1.5e-06   28.1   0.1   1   1   5.7e-10   1.9e-06   27.6   0.1    61   141    76   166    20   170 0.80 Acetyltransferase (GNAT) domain
DUF2542              PF10808.3     79 seq1237_BIOID50945   -             79     5e-46  154.7   5.7   1   1     4e-50   5.5e-46  154.6   3.9     1    79     1    79     1    79 1.00 Protein of unknown function (DUF2542)
HATPase_c            PF02518.21   111 seq1242_BIOID50945   -            449   1.3e-18   66.6   0.0   1   1   4.2e-22   2.8e-18   65.5   0.0     4   106   351   447   348   449 0.93 Histidine kinase-, DNA gyrase B-, and HSP90-like ATPase
HisKA                PF00512.20    68 seq1242_BIOID50945   -            449   1.5e-13   50.3   2.1   1   1   5.3e-17   3.6e-13   49.1   1.5     3    67   238   301   236   302 0.96 His Kinase A (phospho-acceptor) domain
Phage_GPD            PF05954.6    292 seq1244_BIOID50945   -            713   5.7e-62  209.4   0.0   1   1   1.2e-65     8e-62  208.9   0.0     2   291    28   328    27   329 0.92 Phage late control gene D protein (GPD)
Phage_base_V         PF04717.7     79 seq1244_BIOID50945   -            713   4.1e-27   93.8   0.1   1   1   1.2e-30     8e-27   92.8   0.1     1    77   366   458   366   460 0.93 Phage-related baseplate assembly protein
Pyr_redox_2          PF07992.9    200 seq1245_BIOID50945   -            412   2.1e-16   60.2   0.2   1   1   3.3e-18   3.8e-15   56.1   0.2     1   198   126   384   126   386 0.82 Pyridine nucleotide-disulphide oxidoreductase
Pyr_redox            PF00070.22    80 seq1245_BIOID50945   -            412   8.4e-14   51.6   1.2   1   1   1.9e-10   2.1e-07   31.0   0.1     2    77   256   329   255   333 0.78 Pyridine nucleotide-disulphide oxidoreductase
NAD_binding_8        PF13450.1     68 seq1245_BIOID50945   -            412   3.6e-09   36.4   0.0   1   1   7.7e-12   8.7e-09   35.1   0.0     1    37   129   165   129   184 0.92 NAD(P)-binding Rossmann-like domain
HI0933_like          PF03486.9    409 seq1245_BIOID50945   -            412   1.1e-06   27.2   0.8   1   1   1.2e-08   1.4e-05   23.6   0.0     2    36   126   160   125   164 0.94 HI0933-like protein
FAD_binding_3        PF01494.14   356 seq1245_BIOID50945   -            412   2.6e-05   23.3   0.5   1   1     1e-07   0.00012   21.1   0.0     3    34   126   157   125   169 0.93 FAD binding domain
Thi4                 PF01946.12   230 seq1245_BIOID50945   -            412   5.9e-05   22.1   0.2   1   1   1.1e-07   0.00013   21.0   0.0    20    59   127   166   121   199 0.89 Thi4 family
GlnD_UR_UTase        PF08335.6    142 seq1246_BIOID50945   -            890   7.7e-40  135.8   0.3   1   1   2.8e-43   7.7e-40  135.8   0.2     1   142   192   331   192   331 0.98 GlnD PII-uridylyltransferase
ACT                  PF01842.20    66 seq1246_BIOID50945   -            890   4.6e-20   70.5   0.2   1   2   8.3e-12   2.3e-08   33.2   0.0     1    55   708   763   708   767 0.91 ACT domain
ACT                  PF01842.20    66 seq1246_BIOID50945   -            890   4.6e-20   70.5   0.2   2   2   2.7e-12   7.4e-09   34.8   0.1     3    63   817   874   815   877 0.82 ACT domain
HD                   PF01966.17   122 seq1246_BIOID50945   -            890   3.9e-15   55.8   0.2   1   1   4.3e-18   1.2e-14   54.2   0.1     1   121   468   601   468   602 0.93 HD domain
NTP_transf_2         PF01909.18    93 seq1246_BIOID50945   -            890   3.5e-11   43.1   0.0   1   1   2.7e-14   7.3e-11   42.1   0.0    11    92    78   168    68   169 0.84 Nucleotidyltransferase domain
DUF294               PF03445.8    169 seq1246_BIOID50945   -            890     2e-05   23.9   0.1   1   1   6.5e-08   0.00018   20.8   0.0     3    88    43   124    41   139 0.84 Putative nucleotidyltransferase DUF294
Gp_dh_C              PF02800.15   157 seq1247_BIOID50945   -            333   1.6e-60  202.9   0.1   1   1   4.8e-64   3.3e-60  201.9   0.1     1   157   155   313   155   313 0.98 Glyceraldehyde 3-phosphate dehydrogenase, C-terminal domain
Gp_dh_N              PF00044.19   151 seq1247_BIOID50945   -            333   2.5e-52  176.7   0.0   1   1   7.1e-56   4.8e-52  175.8   0.0     2   151     3   150     2   150 0.98 Glyceraldehyde 3-phosphate dehydrogenase, NAD binding domain
ABC_tran             PF00005.22   118 seq1248_BIOID50945   -            400   2.6e-26   92.1   0.0   1   1   1.7e-29   5.7e-26   91.1   0.0     1   117    68   192    68   193 0.97 ABC transporter
CBS                  PF00571.23    57 seq1248_BIOID50945   -            400   1.8e-06   27.4   0.0   1   1   3.5e-07    0.0012   18.3   0.0    32    55   369   392   346   394 0.86 CBS domain
DUF480               PF04337.7    148 seq1249_BIOID50945   -            215   2.8e-64  215.3   0.5   1   1   3.5e-68   4.8e-64  214.5   0.4     1   148     5   158     5   158 0.99 Protein of unknown function, DUF480
DUF1281              PF06924.6    134 seq1250_BIOID50945   -            300   1.7e-59  198.8   0.0   1   1   1.8e-63   2.5e-59  198.3   0.0     1   134     1   134     1   134 0.99 Protein of unknown function (DUF1281)
FTR1                 PF03239.9    306 seq1251_BIOID50945   -            276   1.8e-76  256.9  18.6   1   1   1.4e-80     2e-76  256.7  12.9     1   304     1   274     1   276 0.98 Iron permease FTR1 family
TetR_N               PF00440.18    47 seq1252_BIOID50945   -            234   1.3e-13   50.2   2.0   1   1   1.5e-17   2.1e-13   49.5   0.1     1    46    34    80    34    81 0.95 Bacterial regulatory proteins, tetR family
FGGY_N               PF00370.16   245 seq1253_BIOID50945   -            530   7.2e-51  172.7   0.0   1   1   2.5e-54   1.7e-50  171.5   0.0     1   245    13   260    13   260 0.94 FGGY family of carbohydrate kinases, N-terminal domain
FGGY_C               PF02782.11   197 seq1253_BIOID50945   -            530   7.7e-20   71.2   0.0   1   1   2.1e-23   1.5e-19   70.3   0.0    31   196   298   467   268   468 0.84 FGGY family of carbohydrate kinases, C-terminal domain
Glyco_tran_WecB      PF03808.8    172 seq1254_BIOID50945   -            246   3.8e-56  189.0   0.2   1   1   3.8e-60   5.2e-56  188.6   0.1     2   172    61   231    60   231 0.96 Glycosyl transferase WecB/TagA/CpsF family
GFO_IDH_MocA         PF01408.17   120 seq1256_BIOID50945   -            307   9.4e-26   90.5   0.0   1   1   2.2e-29   1.5e-25   89.9   0.0     1   120     4   121     4   121 0.98 Oxidoreductase family, NAD-binding Rossmann fold
GFO_IDH_MocA_C       PF02894.12   115 seq1256_BIOID50945   -            307   2.9e-07   30.1   0.1   1   1     1e-10   6.9e-07   28.9   0.1    20   114   142   226   135   227 0.92 Oxidoreductase family, C-terminal alpha/beta domain
Exonuc_X-T_C         PF08411.5    269 seq1257_BIOID50945   -            491  3.1e-104  347.6   0.1   1   1  5.5e-108  3.8e-104  347.3   0.1     1   268   228   489   228   490 0.99 Exonuclease C-terminal
RNase_T              PF00929.19   164 seq1257_BIOID50945   -            491   2.2e-25   89.7   0.0   1   1   6.2e-29   4.2e-25   88.8   0.0     2   162    29   208    28   210 0.95 Exonuclease
PMI_typeI            PF01238.16   373 seq1258_BIOID50945   -            417  4.3e-125  417.4   0.1   1   1  4.9e-128  3.3e-124  414.5   0.0     1   373    27   383    27   383 0.99 Phosphomannose isomerase type I
PfkB                 PF00294.19   301 seq1259_BIOID50945   -            300     3e-62  210.3   0.6   1   1   2.5e-66   3.5e-62  210.1   0.4     3   299     5   287     3   289 0.93 pfkB family carbohydrate kinase
DUF421               PF04239.7     99 seq1261_BIOID50945   -            230   1.8e-24   84.9   0.0   1   1   1.7e-28   2.4e-24   84.6   0.0     1    69   102   169   102   213 0.86 Protein of unknown function (DUF421)
Gp49                 PF05973.9     91 seq1262_BIOID50945   -            112   1.5e-26   92.1   0.0   1   1   1.2e-30   1.7e-26   91.9   0.0     1    91    13   102    13   102 0.96 Phage derived protein Gp49-like (DUF891)
DUF1422              PF07226.6    118 seq1263_BIOID50945   -            119   1.1e-54  183.0   1.2   1   1   9.1e-59   1.2e-54  182.9   0.9     3   116     2   115     1   117 0.97 Protein of unknown function (DUF1422)
Peptidase_M75        PF09375.5    285 seq1264_BIOID50945   -            375   3.4e-52  177.4   5.4   1   1   6.5e-56   4.5e-52  177.0   3.7     1   285   135   368   135   368 0.96 Imelysin
Cupredoxin_1         PF13473.1    104 seq1264_BIOID50945   -            375   3.4e-25   87.8   0.1   1   1   8.1e-29   5.6e-25   87.1   0.1     4   104    13   115    10   115 0.95 Cupredoxin-like domain
Flavodoxin_2         PF02525.12   199 seq1268_BIOID50945   -            193   6.5e-38  130.1   0.0   1   1   7.2e-42   9.8e-38  129.5   0.0     2   199     3   188     2   190 0.87 Flavodoxin-like fold
DHO_dh               PF01180.16   293 seq1269_BIOID50945   -            411   6.9e-35  120.3   0.0   1   1   1.9e-38   8.7e-35  120.0   0.0     2   293     6   304     5   304 0.84 Dihydroorotate dehydrogenase
Dus                  PF01207.12   310 seq1269_BIOID50945   -            411   5.9e-08   31.7   0.1   1   1   2.4e-11   1.1e-07   30.9   0.1    43   153    91   198    80   203 0.83 Dihydrouridine synthase (Dus)
HTH_37               PF13744.1     80 seq1270_BIOID50945   -             96   5.2e-24   83.7   0.5   1   1   8.4e-28   5.8e-24   83.5   0.3     3    76    14    86    12    91 0.95 Helix-turn-helix domain
HTH_3                PF01381.17    55 seq1270_BIOID50945   -             96   4.8e-07   29.3   0.0   1   1   8.8e-11     6e-07   29.0   0.0     5    47    37    80    33    88 0.87 Helix-turn-helix
BPD_transp_1         PF00528.17   185 seq1271_BIOID50945   -            354   2.5e-26   92.2  16.2   1   1   1.8e-30   2.5e-26   92.2  11.2     1   176   163   324   163   332 0.91 Binding-protein-dependent transport system inner membrane component
AA_permease          PF00324.16   479 seq1272_BIOID50945   -            461   4.9e-99  331.7  55.9   1   1  9.1e-103   6.2e-99  331.3  38.8     1   435    16   427    16   455 0.94 Amino acid permease
AA_permease_2        PF13520.1    426 seq1272_BIOID50945   -            461   1.6e-43  148.7  59.1   1   1   3.1e-47   2.1e-43  148.3  41.0     9   425    20   440    15   441 0.88 Amino acid permease
N6_N4_Mtase          PF01555.13   231 seq1274_BIOID50945   -            227   1.1e-34  119.8   0.0   1   2   2.6e-15   1.8e-11   43.8   0.0     1   114    21   124    21   138 0.88 DNA methylase
N6_N4_Mtase          PF01555.13   231 seq1274_BIOID50945   -            227   1.1e-34  119.8   0.0   2   2   1.1e-24   7.8e-21   74.4   0.0   169   228   141   200   126   203 0.90 DNA methylase
DeoRC                PF00455.17   162 seq1277_BIOID50945   -            268   2.4e-50  170.1   1.3   1   1   2.7e-53   3.1e-50  169.8   0.9     2   161    85   244    84   245 0.99 DeoR C terminal sensor domain
HTH_DeoR             PF08220.7     57 seq1277_BIOID50945   -            268   5.8e-23   80.0   0.9   1   1   5.1e-26   5.8e-23   80.0   0.6     1    56    18    73    18    74 0.97 DeoR-like helix-turn-helix domain
HTH_11               PF08279.7     55 seq1277_BIOID50945   -            268   6.4e-10   38.4   0.1   1   1     1e-12   1.2e-09   37.5   0.1     4    44    21    60    18    67 0.87 HTH domain
MarR_2               PF12802.2     62 seq1277_BIOID50945   -            268   3.5e-07   29.6   0.1   1   1   7.3e-10   8.3e-07   28.4   0.1     5    61    17    70    11    71 0.88 MarR family
MarR                 PF01047.17    59 seq1277_BIOID50945   -            268   4.7e-07   29.2   0.1   1   1   8.8e-10     1e-06   28.2   0.0     8    50    22    64    16    66 0.94 MarR family
HTH_27               PF13463.1     68 seq1277_BIOID50945   -            268   5.2e-06   26.5   0.1   1   1   1.1e-08   1.2e-05   25.4   0.0     2    53    16    66    16    77 0.89 Winged helix DNA-binding domain
GntR                 PF00392.16    64 seq1277_BIOID50945   -            268   8.6e-06   24.9   0.0   1   1   1.7e-08   1.9e-05   23.8   0.0    27    60    34    67    26    70 0.93 Bacterial regulatory proteins, gntR family
HTH_24               PF13412.1     48 seq1277_BIOID50945   -            268   2.2e-05   23.6   0.1   1   1   4.6e-08   5.2e-05   22.4   0.1     7    48    21    62    16    62 0.95 Winged helix-turn-helix DNA-binding
MVIN                 PF03023.9    452 seq1278_BIOID50945   -            511  3.6e-161  536.4  32.4   1   1  3.2e-165  4.4e-161  536.1  22.4     1   450    28   478    28   480 0.99 MviN-like protein
Aminotran_5          PF00266.14   371 seq1280_BIOID50945   -            362   6.7e-71  238.8   0.0   1   1   5.5e-75   7.6e-71  238.6   0.0     1   371     4   350     4   350 0.99 Aminotransferase class-V
ABM                  PF03992.11    78 seq1281_BIOID50945   -            104   5.2e-22   77.5   0.1   1   1   4.5e-26   6.2e-22   77.3   0.0     1    78     1    87     1    87 0.92 Antibiotic biosynthesis monooxygenase
RHS_repeat           PF05593.9     38 seq1284_BIOID50945   -           1404   3.3e-67  221.3 107.9   1   7   2.8e-12   1.9e-08   34.1   1.4     1    38   434   472   434   472 0.97 RHS Repeat
RHS_repeat           PF05593.9     38 seq1284_BIOID50945   -           1404   3.3e-67  221.3 107.9   2   7   6.8e-11   4.6e-07   29.7   2.1     3    37   458   492   456   493 0.94 RHS Repeat
RHS_repeat           PF05593.9     38 seq1284_BIOID50945   -           1404   3.3e-67  221.3 107.9   3   7   5.8e-09   3.9e-05   23.5   1.5     1    38   498   537   498   537 0.89 RHS Repeat
RHS_repeat           PF05593.9     38 seq1284_BIOID50945   -           1404   3.3e-67  221.3 107.9   4   7   5.1e-13   3.5e-09   36.4   0.3     1    37   584   620   584   621 0.98 RHS Repeat
RHS_repeat           PF05593.9     38 seq1284_BIOID50945   -           1404   3.3e-67  221.3 107.9   5   7   1.1e-09   7.2e-06   25.9   0.7     1    37   626   661   626   662 0.97 RHS Repeat
RHS_repeat           PF05593.9     38 seq1284_BIOID50945   -           1404   3.3e-67  221.3 107.9   6   7   3.4e-08   0.00023   21.1   1.1     1    31   667   697   667   701 0.93 RHS Repeat
RHS_repeat           PF05593.9     38 seq1284_BIOID50945   -           1404   3.3e-67  221.3 107.9   7   7   2.8e-08   0.00019   21.3   0.6     1    31   729   762   729   770 0.80 RHS Repeat
RHS                  PF03527.9     41 seq1284_BIOID50945   -           1404     4e-21   74.4   6.4   1   1   7.3e-24     5e-20   70.8   0.6     1    41  1149  1189  1149  1189 0.96 RHS protein
DUF945               PF06097.6    459 seq1286_BIOID50945   -            502  5.7e-150  499.9  18.0   1   1  4.7e-154  6.4e-150  499.7  12.5     1   459     1   482     1   482 0.99 Bacterial protein of unknown function (DUF945)
DUF1380              PF07128.7    139 seq1287_BIOID50945   -            184   9.8e-74  245.6   1.0   1   1   8.9e-78   1.2e-73  245.3   0.7     1   139    41   178    41   178 1.00 Protein of unknown function (DUF1380)
Dyp_perox            PF04261.7    313 seq1288_BIOID50945   -            423  1.6e-110  368.6   0.0   1   1  1.4e-114  1.8e-110  368.4   0.0     1   312    61   410    61   411 0.98 Dyp-type peroxidase family
ESPR                 PF13018.1     24 seq1289_BIOID50945   -            260   1.2e-11   43.5   0.4   1   1   1.9e-15   2.6e-11   42.5   0.3     1    24     1    24     1    24 0.99 Extended Signal Peptide of Type V secretion system
Mob_synth_C          PF06463.8    128 seq1290_BIOID50945   -            352     7e-36  122.6   0.0   1   1   3.6e-39   1.2e-35  121.8   0.0     1   127   209   335   209   336 0.98 Molybdenum Cofactor Synthesis C
Radical_SAM          PF04055.16   166 seq1290_BIOID50945   -            352   6.9e-27   94.5   0.0   1   1   2.7e-30   9.4e-27   94.0   0.0     2   166    42   204    41   204 0.97 Radical SAM superfamily
Fer4_12              PF13353.1    139 seq1290_BIOID50945   -            352   1.6e-07   31.4   0.0   1   1   8.7e-11     3e-07   30.5   0.0    15   116    47   148    36   154 0.84 4Fe-4S single cluster domain
Fer4_14              PF13394.1    117 seq1290_BIOID50945   -            352   5.9e-07   29.4   0.0   1   1   5.8e-10     2e-06   27.7   0.0     6    90    45   127    38   148 0.70 4Fe-4S single cluster domain
OpuAC                PF04069.7    257 seq1291_BIOID50945   -            330   3.7e-56  190.2   3.9   1   1   3.3e-60   4.5e-56  189.9   2.7     2   256    30   312    29   313 0.94 Substrate binding domain of ABC-type glycine betaine transport system
HAD_2                PF13419.1    176 seq1298_BIOID50945   -            199   1.4e-28  100.1   0.1   1   1   4.9e-32   1.7e-28   99.9   0.1     2   176     4   184     3   184 0.84 Haloacid dehalogenase-like hydrolase
Hydrolase_like       PF13242.1     75 seq1298_BIOID50945   -            199   2.6e-08   33.3   0.0   1   1   1.6e-11   5.5e-08   32.2   0.0     2    50   139   186   138   198 0.93 HAD-hyrolase-like
Hydrolase            PF00702.21   204 seq1298_BIOID50945   -            199     2e-06   28.3   0.0   1   1   6.6e-10   2.2e-06   28.2   0.0   110   203    74   177     8   178 0.77 haloacid dehalogenase-like hydrolase
Hexapep              PF00132.19    36 seq1299_BIOID50945   -            274   2.1e-14   52.1   9.5   1   2   2.5e-09   3.5e-05   23.0   1.3     1    36   131   166   131   166 0.96 Bacterial transferase hexapeptide (six repeats)
Hexapep              PF00132.19    36 seq1299_BIOID50945   -            274   2.1e-14   52.1   9.5   2   2   6.2e-12   8.5e-08   31.2   0.9     2    35   176   209   175   210 0.96 Bacterial transferase hexapeptide (six repeats)
TonB_dep_Rec         PF00593.19   276 seq1300_BIOID50945   -            628   1.4e-30  107.0  21.3   1   1     2e-34   1.4e-30  107.0  14.8     1   276   404   627   404   627 0.90 TonB dependent receptor
Plug                 PF07715.10   108 seq1300_BIOID50945   -            628   1.5e-30  105.5   1.6   1   1   2.2e-34   1.5e-30  105.5   1.1     4   108    55   160    52   160 0.97 TonB-dependent Receptor Plug Domain
Gln-synt_C           PF00120.19   259 seq1305_BIOID50945   -            472   1.2e-76  257.1   0.0   1   1   1.2e-80   1.6e-76  256.7   0.0     3   257   135   388   133   390 0.95 Glutamine synthetase, catalytic domain
EPSP_synthase        PF00275.15   419 seq1306_BIOID50945   -            427  3.5e-164  546.0   0.0   1   1  2.9e-168  3.9e-164  545.9   0.0     2   419     7   420     6   420 0.97 EPSP synthase (3-phosphoshikimate 1-carboxyvinyltransferase)
Virul_fac_BrkB       PF03631.10   260 seq1310_BIOID50945   -            290     1e-55  188.8  24.6   1   1   8.7e-60   1.2e-55  188.6  17.0     2   258    29   274    28   276 0.88 Virulence factor BrkB
MoCF_biosynth        PF00994.19   144 seq1312_BIOID50945   -             80   6.1e-10   38.5   0.1   1   1   4.8e-14   6.6e-10   38.4   0.1     1    66    14    79     5    80 0.90 Probable molybdopterin binding domain
MFS_1                PF07690.11   354 seq1314_BIOID50945   -            394   1.1e-36  126.2  55.3   1   2   6.9e-30   9.5e-26   90.2  17.2     2   188    17   198    16   218 0.87 Major Facilitator Superfamily
MFS_1                PF07690.11   354 seq1314_BIOID50945   -            394   1.1e-36  126.2  55.3   2   2   4.1e-15   5.6e-11   41.6  15.8     3   175   218   387   216   394 0.89 Major Facilitator Superfamily
Radical_SAM          PF04055.16   166 seq1315_BIOID50945   -            411     4e-13   49.7   0.0   1   1     2e-16   6.7e-13   49.0   0.0     6   160    20   182    16   208 0.83 Radical SAM superfamily
DUF4008              PF13186.1     64 seq1315_BIOID50945   -            411     2e-12   47.1   0.6   1   1   1.3e-15   4.3e-12   46.0   0.4     4    64   282   343   276   343 0.90 Domain of unknown function (DUF4008)
Fer4_12              PF13353.1    139 seq1315_BIOID50945   -            411   3.5e-07   30.2   0.0   1   1     2e-10   6.7e-07   29.3   0.0    13   115    19   126    17   150 0.64 4Fe-4S single cluster domain
MoCF_biosynth        PF00994.19   144 seq1316_BIOID50945   -            107   3.6e-17   61.9   0.0   1   1   3.2e-21   4.4e-17   61.6   0.0    64   143    14    93    11    94 0.93 Probable molybdopterin binding domain
PhoH                 PF02562.11   205 seq1319_BIOID50945   -            354     9e-76  253.5   0.0   1   1   8.5e-80   1.2e-75  253.1   0.0     2   204   149   353   148   354 0.98 PhoH-like protein
DUF1472              PF07339.7    101 seq1320_BIOID50945   -             48   2.3e-17   63.0   4.4   1   1     2e-21   2.7e-17   62.8   3.1    68   101     1    34     1    34 0.98 Protein of unknown function (DUF1472)
DUF3461              PF11944.3    125 seq1321_BIOID50945   -            128   6.5e-59  197.1   2.9   1   1   5.3e-63   7.2e-59  196.9   2.0     1   125     1   125     1   125 1.00 Protein of unknown function (DUF3461)
MoaC                 PF01967.16   136 seq1322_BIOID50945   -            161   1.5e-60  202.6   1.3   1   1   1.3e-64   1.7e-60  202.4   0.9     1   136    15   150    15   150 1.00 MoaC family
Antirestrict         PF03230.8     94 seq1323_BIOID50945   -            141   5.8e-30  103.0   0.0   1   1   5.4e-34   7.3e-30  102.6   0.0     1    94    42   141    42   141 0.93 Antirestriction protein
Tyr_Deacylase        PF02580.11   145 seq1325_BIOID50945   -            145   6.3e-55  185.0   0.1   1   1   5.1e-59     7e-55  184.8   0.0     2   144     3   144     2   145 0.99 D-Tyr-tRNA(Tyr) deacylase
DUF2583              PF10762.4     89 seq1326_BIOID50945   -             92     1e-51  172.9   1.0   1   1   8.5e-56   1.2e-51  172.7   0.7     1    89     1    89     1    89 0.99 Protein of unknown function (DUF2583)
Iso_dh               PF00180.15   348 seq1327_BIOID50945   -            416  3.4e-116  387.8   0.0   1   1  2.9e-120  3.9e-116  387.6   0.0     2   348    29   412    28   412 0.98 Isocitrate/isopropylmalate dehydrogenase
Peptidase_M48        PF01435.13   226 seq1330_BIOID50945   -            262   1.4e-25   90.0   0.0   1   1   1.4e-29     2e-25   89.6   0.0    28   226    80   253    48   253 0.78 Peptidase family M48
DUF1380              PF07128.7    139 seq1331_BIOID50945   -            140   1.5e-06   27.9   0.3   1   1   1.2e-10   1.6e-06   27.8   0.2     1   103     1   100     1   131 0.81 Protein of unknown function (DUF1380)
ThiS                 PF02597.15    78 seq1332_BIOID50945   -             81   1.2e-22   80.0   0.0   1   1   9.6e-27   1.3e-22   79.8   0.0     1    78     4    81     4    81 0.99 ThiS family
YiiD_Cterm           PF09500.5    144 seq1335_BIOID50945   -            329   6.7e-49  165.0   0.0   1   1   2.9e-52   9.9e-49  164.4   0.0     1   143   174   313   174   314 0.99 Putative thioesterase (yiiD_Cterm)
Acetyltransf_7       PF13508.1     79 seq1335_BIOID50945   -            329   4.5e-13   49.0   0.0   1   1   2.4e-16   8.3e-13   48.1   0.0     3    78    60   139    58   140 0.87 Acetyltransferase (GNAT) domain
Acetyltransf_1       PF00583.19    83 seq1335_BIOID50945   -            329   2.5e-12   46.5   0.0   1   1   2.1e-15   7.1e-12   45.0   0.0     2    82    66   138    65   139 0.96 Acetyltransferase (GNAT) family
Acetyltransf_10      PF13673.1    117 seq1335_BIOID50945   -            329   1.6e-08   34.5   0.0   1   1   7.8e-12   2.7e-08   33.8   0.0    38   117    55   138    16   138 0.81 Acetyltransferase (GNAT) domain
Asp_Glu_race         PF01177.17   217 seq1336_BIOID50945   -            285   6.1e-30  104.6   0.1   1   1   6.1e-34   8.3e-30  104.2   0.1     2   215    25   234    24   236 0.85 Asp/Glu/Hydantoin racemase
AA_permease          PF00324.16   479 seq1337_BIOID50945   -            461   3.8e-43  147.4  35.7   1   1   6.8e-47   4.6e-43  147.1  24.7     2   428    27   421    26   442 0.81 Amino acid permease
AA_permease_2        PF13520.1    426 seq1337_BIOID50945   -            461   6.5e-32  110.4  37.2   1   1   1.2e-35     8e-32  110.1  25.8    39   400    61   416    22   436 0.79 Amino acid permease
MoaE                 PF02391.12   117 seq1338_BIOID50945   -            150   1.1e-39  134.7   0.0   1   1   9.3e-44   1.3e-39  134.5   0.0     2   116     6   121     5   122 0.97 MoaE protein
AzlC                 PF03591.9    143 seq1341_BIOID50945   -            245   7.3e-42  142.5  10.2   1   1   5.3e-46   7.3e-42  142.5   7.1     1   141    23   165    23   167 0.97 AzlC protein
Flg_bb_rod           PF00460.15    31 seq1345_BIOID50945   -            138   7.4e-13   47.7   0.2   1   1   1.5e-16   2.1e-12   46.3   0.2     1    31     9    39     9    39 0.98 Flagella basal body rod protein
MASE1                PF05231.9    299 seq1349_BIOID50945   -            177   7.8e-19   67.6  15.8   1   1   7.2e-23   9.9e-19   67.3  11.0     2   130    19   146    18   148 0.96 MASE1
ABC_tran             PF00005.22   118 seq1350_BIOID50945   -            401   5.6e-22   78.2   0.0   1   1   3.6e-25   1.2e-21   77.0   0.0     1   117    73   191    73   192 0.92 ABC transporter
TOBE_2               PF08402.5     75 seq1350_BIOID50945   -            401   9.6e-12   44.6   0.3   1   1   1.2e-14   4.2e-11   42.5   0.1     1    75   313   385   313   385 0.95 TOBE domain
Bax1-I               PF01027.15   205 seq1351_BIOID50945   -            261   6.4e-59  198.8  36.8   1   1   5.5e-63   7.6e-59  198.6  25.5     2   205    46   257    45   257 0.92 Inhibitor of apoptosis-promoting Bax1
Flg_bbr_C            PF06429.8     74 seq1352_BIOID50945   -            134   1.5e-12   47.0   3.0   1   1   3.6e-16   2.5e-12   46.4   2.1    29    73    87   131    11   132 0.91 Flagellar basal body rod FlgEFG protein C-terminal
Flg_bb_rod           PF00460.15    31 seq1352_BIOID50945   -            134   2.7e-11   42.8   1.2   1   1   3.9e-15   2.7e-11   42.8   0.8     1    30     7    37     7    38 0.95 Flagella basal body rod protein
Cytidylate_kin       PF02224.13   158 seq1353_BIOID50945   -            227     5e-62  207.8   0.4   1   1   1.3e-65     6e-62  207.6   0.2     3   158    63   218    61   218 0.97 Cytidylate kinase
AAA_17               PF13207.1    121 seq1353_BIOID50945   -            227   1.9e-13   51.1   0.0   1   1   1.7e-16   7.9e-13   49.1   0.0     1   120     7   134     7   135 0.85 AAA domain
Cytidylate_kin2      PF13189.1    179 seq1353_BIOID50945   -            227   1.9e-07   31.0   0.0   1   1   1.1e-10   4.9e-07   29.7   0.0     1   155     7   187     7   191 0.78 Cytidylate kinase-like family
GGDEF                PF00990.16   161 seq1354_BIOID50945   -            949     2e-45  154.1   0.6   1   1   2.3e-48   3.9e-45  153.1   0.2     1   160   526   682   526   683 0.97 GGDEF domain
PAS_9                PF13426.1    104 seq1354_BIOID50945   -            949   4.5e-29  100.7   0.0   1   2   2.7e-15   4.6e-12   46.1   0.0     3   104   158   260   156   260 0.95 PAS domain
PAS_9                PF13426.1    104 seq1354_BIOID50945   -            949   4.5e-29  100.7   0.0   2   2   3.1e-12   5.2e-09   36.3   0.0     2   104   410   514   409   514 0.92 PAS domain
PAS_3                PF08447.6     91 seq1354_BIOID50945   -            949   3.8e-26   90.8   0.0   1   2   9.6e-13   1.6e-09   37.5   0.0     5    89   172   253   168   255 0.93 PAS fold
PAS_3                PF08447.6     91 seq1354_BIOID50945   -            949   3.8e-26   90.8   0.0   2   2   1.2e-13   2.1e-10   40.4   0.0     2    91   296   381   295   381 0.96 PAS fold
PAS_4                PF08448.5    110 seq1354_BIOID50945   -            949   2.2e-23   82.2   0.0   1   2   1.5e-09   2.6e-06   27.3   0.0     7   110   158   263   153   263 0.90 PAS fold
PAS_4                PF08448.5    110 seq1354_BIOID50945   -            949   2.2e-23   82.2   0.0   2   2   9.3e-14   1.6e-10   40.8   0.0     1   109   405   516   405   517 0.94 PAS fold
PAS                  PF00989.19   113 seq1354_BIOID50945   -            949   4.9e-23   80.9   0.1   1   2   2.5e-12   4.2e-09   36.0   0.0     2   113   147   258   146   258 0.91 PAS fold
PAS                  PF00989.19   113 seq1354_BIOID50945   -            949   4.9e-23   80.9   0.1   2   2   4.7e-11     8e-08   31.9   0.0     7   113   405   512   399   512 0.94 PAS fold
EAL                  PF00563.15   236 seq1354_BIOID50945   -            949   7.7e-17   61.4   0.1   1   1   1.4e-19   2.4e-16   59.8   0.1    37   233   740   931   735   934 0.92 EAL domain
MASE1                PF05231.9    299 seq1354_BIOID50945   -            949   3.9e-12   45.6  19.7   1   1   2.3e-15   3.9e-12   45.6  13.6   148   298     2   138     1   139 0.81 MASE1
PAS_8                PF13188.1     64 seq1354_BIOID50945   -            949   7.2e-12   44.6   0.0   1   2   6.2e-07    0.0011   18.6   0.0     2    51   147   202   146   215 0.72 PAS domain
PAS_8                PF13188.1     64 seq1354_BIOID50945   -            949   7.2e-12   44.6   0.0   2   2   1.3e-07   0.00023   20.8   0.0     1    52   399   451   399   463 0.80 PAS domain
AzlD                 PF05437.7     99 seq1356_BIOID50945   -            111   2.4e-12   46.5   5.6   1   1   2.1e-16   2.9e-12   46.2   3.9     1    98     5   104     5   105 0.92 Branched-chain amino acid transport protein (AzlD)
FlgD                 PF03963.9     82 seq1357_BIOID50945   -            231   9.5e-25   86.3   5.0   1   1   1.1e-27   4.8e-24   84.1   2.8     7    81     7    79     2    80 0.86 Flagellar hook capping protein - N-terminal region
FlgD_ig              PF13860.1     81 seq1357_BIOID50945   -            231   2.4e-21   75.1   2.5   1   1   5.2e-25   2.4e-21   75.1   1.8     9    81   119   189   105   189 0.91 FlgD Ig-like domain
FLgD_tudor           PF13861.1     61 seq1357_BIOID50945   -            231   3.1e-15   55.8   0.0   1   1   2.3e-18     1e-14   54.1   0.0     1    60    86   230    86   231 0.97 FlgD Tudor-like domain
MarR                 PF01047.17    59 seq1359_BIOID50945   -            176   1.6e-17   62.8   2.8   1   1   1.3e-20     6e-17   60.9   0.1     1    58    53   112    53   113 0.98 MarR family
MarR_2               PF12802.2     62 seq1359_BIOID50945   -            176     1e-08   34.5   0.1   1   1   4.8e-12   2.2e-08   33.5   0.0     5    61    55   111    51   112 0.90 MarR family
HTH_27               PF13463.1     68 seq1359_BIOID50945   -            176   3.6e-07   30.3   0.1   1   1   1.8e-10   8.1e-07   29.1   0.0    17    68    70   121    54   121 0.86 Winged helix DNA-binding domain
DUF2543              PF10820.3     81 seq1361_BIOID50945   -             81   9.2e-51  169.6   1.1   1   1   7.4e-55     1e-50  169.5   0.7     1    81     1    81     1    81 1.00 Protein of unknown function (DUF2543)
S1                   PF00575.18    74 seq1362_BIOID50945   -            557  3.9e-117  382.3  33.3   1   6   7.7e-16     1e-11   44.5   0.6     3    73    19    86    17    87 0.95 S1 RNA binding domain
S1                   PF00575.18    74 seq1362_BIOID50945   -            557  3.9e-117  382.3  33.3   2   6   1.4e-17   1.9e-13   50.1   0.5     3    74   103   171   101   171 0.96 S1 RNA binding domain
S1                   PF00575.18    74 seq1362_BIOID50945   -            557  3.9e-117  382.3  33.3   3   6   3.3e-28   4.6e-24   84.1   0.2     2    74   189   260   188   260 0.97 S1 RNA binding domain
S1                   PF00575.18    74 seq1362_BIOID50945   -            557  3.9e-117  382.3  33.3   4   6   4.2e-26   5.8e-22   77.4   0.2     2    74   274   347   273   347 0.97 S1 RNA binding domain
S1                   PF00575.18    74 seq1362_BIOID50945   -            557  3.9e-117  382.3  33.3   5   6   1.2e-24   1.7e-20   72.7   0.5     2    74   361   434   360   434 0.98 S1 RNA binding domain
S1                   PF00575.18    74 seq1362_BIOID50945   -            557  3.9e-117  382.3  33.3   6   6   1.5e-25   2.1e-21   75.6   0.4     3    74   449   520   447   520 0.98 S1 RNA binding domain
Bax1-I               PF01027.15   205 seq1363_BIOID50945   -            237   8.5e-13   48.2  26.7   1   1   7.8e-17   1.1e-12   47.9  18.5     3   201    19   220    17   225 0.85 Inhibitor of apoptosis-promoting Bax1
Methyltransf_23      PF13489.1    162 seq1364_BIOID50945   -            256   2.7e-24   85.5   0.0   1   1   3.3e-27   3.5e-24   85.2   0.0    23   121    73   198    26   228 0.78 Methyltransferase domain
Methyltransf_31      PF13847.1    152 seq1364_BIOID50945   -            256   8.9e-20   70.7   0.0   1   1   1.1e-22   1.1e-19   70.3   0.0     4   112    73   177    72   227 0.88 Methyltransferase domain
Methyltransf_11      PF08241.7     95 seq1364_BIOID50945   -            256   2.7e-19   69.3   0.1   1   1   3.9e-22   4.1e-19   68.7   0.1     1    95    77   173    77   173 0.96 Methyltransferase domain
Methyltransf_12      PF08242.7     99 seq1364_BIOID50945   -            256   3.8e-14   52.8   0.0   1   1   5.8e-17   6.1e-14   52.1   0.0     1    98    77   170    77   171 0.84 Methyltransferase domain
Methyltransf_18      PF12847.2    112 seq1364_BIOID50945   -            256   1.4e-13   51.2   0.0   1   1   2.2e-16   2.3e-13   50.6   0.0     2   110    73   174    73   176 0.90 Methyltransferase domain
Methyltransf_25      PF13649.1    101 seq1364_BIOID50945   -            256   4.5e-12   46.0   0.1   1   1     7e-15   7.3e-12   45.4   0.1     1   101    76   169    76   169 0.92 Methyltransferase domain
Ubie_methyltran      PF01209.13   233 seq1364_BIOID50945   -            256   9.3e-10   37.8   0.0   1   1   1.1e-12   1.1e-09   37.6   0.0    38   151    63   173    29   199 0.87 ubiE/COQ5 methyltransferase family
Methyltransf_26      PF13659.1    117 seq1364_BIOID50945   -            256     3e-09   36.8   0.1   1   1   7.4e-12   7.8e-09   35.4   0.1     1   115    73   175    73   177 0.89 Methyltransferase domain
CMAS                 PF02353.15   273 seq1364_BIOID50945   -            256     2e-08   33.5   0.0   1   1   2.3e-11   2.4e-08   33.2   0.0    62   193    72   200    49   232 0.80 Mycolic acid cyclopropane synthetase
NodS                 PF05401.6    201 seq1364_BIOID50945   -            256   4.9e-08   32.4   0.0   1   1   5.8e-11   6.1e-08   32.1   0.0    45   175    74   204    27   212 0.78 Nodulation protein S (NodS)
MTS                  PF05175.9    170 seq1364_BIOID50945   -            256     7e-07   28.6   0.0   1   1   9.8e-10     1e-06   28.1   0.0    32   103    73   143    61   186 0.88 Methyltransferase small domain
Methyltransf_9       PF08003.6    315 seq1364_BIOID50945   -            256   8.9e-06   24.5   0.0   1   1   1.1e-08   1.2e-05   24.0   0.0   113   229    70   185    60   219 0.80 Protein of unknown function (DUF1698)
PrmA                 PF06325.8    295 seq1364_BIOID50945   -            256   1.9e-05   23.8   0.0   1   1   2.6e-08   2.7e-05   23.3   0.0   162   258    73   174    64   190 0.79 Ribosomal protein L11 methyltransferase (PrmA)
Transgly             PF00912.17   178 seq1365_BIOID50945   -            858   1.4e-67  226.3   0.0   1   1   4.3e-71   2.9e-67  225.2   0.0     1   177    62   237    62   238 0.98 Transglycosylase
Transpeptidase       PF00905.17   304 seq1365_BIOID50945   -            858   2.9e-28   98.6   3.2   1   1   1.5e-29     1e-25   90.3   0.0     2   204   436   617   435   681 0.79 Penicillin binding protein transpeptidase domain
DUF3560              PF12083.3    126 seq1368_BIOID50945   -            453   3.5e-43  146.5   7.4   1   1   6.5e-47   8.9e-43  145.2   5.1     3   126    88   212    86   212 0.98 Domain of unknown function (DUF3560)
Autotransporter      PF03797.14   265 seq1371_BIOID50945   -            466   1.4e-50  172.0  27.4   1   1     2e-54   1.4e-50  172.0  19.0     2   261   180   453   179   457 0.94 Autotransporter beta-domain
Pertactin            PF03212.9    121 seq1371_BIOID50945   -            466   1.2e-10   41.0   3.3   1   1   4.6e-14   3.1e-10   39.6   2.3    33   120    21   112     4   113 0.81 Pertactin
LamB                 PF02264.10   398 seq1373_BIOID50945   -            446    1e-168  561.4  25.1   1   1  8.3e-173  1.1e-168  561.3  17.4     1   398    28   446    28   446 0.97 LamB porin
FlaE                 PF07559.9    130 seq1374_BIOID50945   -            401   2.7e-23   82.9  10.8   1   1   5.9e-27   2.7e-23   82.9   7.5     1   130   170   282   170   282 0.93 Flagellar basal body protein FlaE
Flg_bbr_C            PF06429.8     74 seq1374_BIOID50945   -            401   4.7e-21   74.3   1.6   1   1   4.6e-24   2.1e-20   72.2   1.1     2    74   323   400   322   400 0.92 Flagellar basal body rod FlgEFG protein C-terminal
Flg_bb_rod           PF00460.15    31 seq1374_BIOID50945   -            401   9.7e-12   44.2   4.1   1   1   2.1e-15   9.7e-12   44.2   2.8     2    31     4    33     3    33 0.96 Flagella basal body rod protein
HlyD                 PF00529.15   306 seq1376_BIOID50945   -            390   3.8e-79  266.0  16.0   1   1   1.4e-82   4.7e-79  265.7  11.1     1   306    60   343    60   343 0.99 HlyD family secretion protein
HlyD_2               PF12700.2    328 seq1376_BIOID50945   -            390   1.3e-17   63.8   1.8   1   1   5.6e-21   1.9e-17   63.3   1.2    20   234    60   290    51   316 0.76 HlyD family secretion protein
HlyD_3               PF13437.1    105 seq1376_BIOID50945   -            390   1.1e-15   57.7   3.2   1   1   1.4e-16   4.9e-13   49.2   0.2     2   105   218   338   217   338 0.79 HlyD family secretion protein
Biotin_lipoyl_2      PF13533.1     50 seq1376_BIOID50945   -            390   8.5e-09   34.8   1.2   1   1   5.4e-11   1.9e-07   30.5   0.1     2    49    61   108    60   109 0.91 Biotin-lipoyl like
SBP_bac_5            PF00496.17   374 seq1377_BIOID50945   -            547   1.5e-81  273.9   0.2   1   1   1.4e-85   1.9e-81  273.7   0.1     3   371    80   456    78   459 0.94 Bacterial extracellular solute-binding proteins, family 5 Middle
Phage_rep_O          PF04492.8    100 seq1383_BIOID50945   -            274   1.8e-23   82.4   0.0   1   1   2.4e-27   3.3e-23   81.6   0.0    33   100    13    80     2    80 0.96 Bacteriophage replication protein O
TonB_dep_Rec         PF00593.19   276 seq1385_BIOID50945   -            713   5.7e-38  131.3   2.5   1   1   8.3e-42   5.7e-38  131.3   1.8     1   275   475   711   475   712 0.95 TonB dependent receptor
Plug                 PF07715.10   108 seq1385_BIOID50945   -            713   7.5e-15   55.0   0.9   1   1   3.5e-18   2.4e-14   53.4   0.6     3   107    72   168    70   169 0.91 TonB-dependent Receptor Plug Domain
DDE_Tnp_1_assoc      PF13808.1     90 seq1386_BIOID50945   -            378   1.3e-32  111.1   0.0   1   1   3.6e-36   2.5e-32  110.3   0.0     1    90     6    95     6    95 0.99 DDE_Tnp_1-associated
DDE_Tnp_1            PF01609.16   211 seq1386_BIOID50945   -            378   1.5e-29  102.9   0.2   1   1   3.7e-33   2.5e-29  102.2   0.1     3   211   102   343   100   343 0.93 Transposase DDE domain
Flg_bbr_C            PF06429.8     74 seq1387_BIOID50945   -            251   8.9e-21   73.4   3.2   1   1   1.7e-24   1.2e-20   73.0   0.5     2    74   170   247   169   247 0.89 Flagellar basal body rod FlgEFG protein C-terminal
Flg_bb_rod           PF00460.15    31 seq1387_BIOID50945   -            251   2.2e-10   39.9   3.3   1   1   3.2e-14   2.2e-10   39.9   2.3     1    31     5    35     5    35 0.97 Flagella basal body rod protein
Methyltransf_26      PF13659.1    117 seq1388_BIOID50945   -            187   9.1e-12   44.9   0.0   1   1   4.8e-15   1.6e-11   44.1   0.0     2   114    52   147    51   150 0.90 Methyltransferase domain
Methyltransf_18      PF12847.2    112 seq1388_BIOID50945   -            187   2.2e-08   34.5   0.0   1   1   1.3e-11   4.5e-08   33.5   0.0     4   109    53   146    50   148 0.89 Methyltransferase domain
MTS                  PF05175.9    170 seq1388_BIOID50945   -            187   4.8e-07   29.1   0.0   1   1     2e-10   6.7e-07   28.7   0.0    31   141    50   149    41   166 0.84 Methyltransferase small domain
RrnaAD               PF00398.15   262 seq1388_BIOID50945   -            187   5.9e-07   28.6   0.0   1   1   2.2e-10   7.4e-07   28.3   0.0     9   113    29   128    24   148 0.88 Ribosomal RNA adenine dimethylase
HisG                 PF01634.13   163 seq1389_BIOID50945   -            299   1.5e-54  183.8   0.0   1   1   3.2e-58   2.2e-54  183.3   0.0     1   163    53   221    53   221 0.94 ATP phosphoribosyltransferase
HisG_C               PF08029.6     75 seq1389_BIOID50945   -            299     1e-27   95.7   0.1   1   1   3.9e-31   2.7e-27   94.4   0.0     1    75   222   297   222   297 0.98 HisG, C-terminal domain
MFS_1                PF07690.11   354 seq1390_BIOID50945   -            512   5.7e-55  186.3  38.3   1   1   4.2e-59   5.7e-55  186.3  26.5     1   353    19   413    19   414 0.89 Major Facilitator Superfamily
HipA_N               PF07805.7     82 seq1391_BIOID50945   -            340   3.4e-21   75.1   0.0   1   1     1e-24   6.9e-21   74.1   0.0     1    82    50   138    50   138 0.98 HipA-like N-terminal domain
HipA_C               PF07804.7     79 seq1391_BIOID50945   -            340   2.1e-17   62.8   0.0   1   1   1.1e-20   7.3e-17   61.1   0.0     1    79   149   232   149   232 0.95 HipA-like C-terminal domain
MalM                 PF07148.7    136 seq1392_BIOID50945   -            306   2.3e-50  169.4   0.1   1   1   2.4e-54   3.3e-50  168.9   0.0     2   136    75   210    74   210 0.98 Maltose operon periplasmic protein precursor (MalM)
Bac_DNA_binding      PF00216.16    90 seq1394_BIOID50945   -             94   2.1e-30  104.4   0.0   1   1   1.7e-34   2.3e-30  104.3   0.0     1    90     1    91     1    91 0.97 Bacterial DNA-binding protein
CRS1_YhbY            PF01985.16    84 seq1395_BIOID50945   -             97   1.7e-29  101.5   1.1   1   1   1.4e-33   1.9e-29  101.3   0.8     1    84     3    86     3    86 0.99 CRS1 / YhbY (CRM) domain
BPD_transp_1         PF00528.17   185 seq1398_BIOID50945   -            321   1.5e-44  151.6  11.2   1   1   1.1e-48   1.5e-44  151.6   7.8     1   181    92   311    92   315 0.99 Binding-protein-dependent transport system inner membrane component
Competence           PF03772.11   271 seq1399_BIOID50945   -            780   2.3e-52  177.6  39.5   1   1   3.3e-56   2.3e-52  177.6  27.3     3   267   228   494   226   517 0.90 Competence protein
Lactamase_B          PF00753.22   194 seq1399_BIOID50945   -            780   3.3e-13   49.5   0.0   1   1   8.1e-17   5.6e-13   48.8   0.0     4   176   533   697   530   714 0.89 Metallo-beta-lactamase superfamily
Flg_bbr_C            PF06429.8     74 seq1402_BIOID50945   -            260   5.3e-27   93.4   3.1   1   1   1.6e-30   1.1e-26   92.4   1.3     2    74   183   260   182   260 0.91 Flagellar basal body rod FlgEFG protein C-terminal
Flg_bb_rod           PF00460.15    31 seq1402_BIOID50945   -            260   2.9e-14   52.2   1.2   1   1   1.1e-17   7.4e-14   50.9   0.8     1    31     5    35     5    35 0.98 Flagella basal body rod protein
Histidinol_dh        PF00815.15   413 seq1405_BIOID50945   -            434  1.2e-181  603.7   1.7   1   1    1e-185  1.4e-181  603.5   1.2     2   413    18   428    17   428 0.99 Histidinol dehydrogenase
RHS                  PF03527.9     41 seq1406_BIOID50945   -            586   1.9e-20   72.2   0.8   1   1   2.7e-24   1.9e-20   72.2   0.5     1    41   333   373   333   373 0.97 RHS protein
RHS_repeat           PF05593.9     38 seq1406_BIOID50945   -            586   2.8e-11   43.1  24.4   1   1   9.8e-09   6.7e-05   22.8   0.8     1    29   129   166   129   175 0.84 RHS Repeat
PNP_UDP_1            PF01048.15   234 seq1407_BIOID50945   -            232   4.8e-50  169.5   2.1   1   1     4e-54   5.5e-50  169.4   1.4     1   233     2   226     2   227 0.94 Phosphorylase superfamily
GlutR_N              PF05201.10   152 seq1410_BIOID50945   -            484   6.1e-57  191.3   0.1   1   1   4.2e-60   1.4e-56  190.1   0.0     1   152    72   223    72   223 0.99 Glutamyl-tRNAGlu reductase, N-terminal domain
Shikimate_DH         PF01488.15   135 seq1410_BIOID50945   -            484   4.2e-43  146.5   0.4   1   1   2.1e-46   7.1e-43  145.8   0.3     2   135   238   372   237   372 0.96 Shikimate / quinate 5-dehydrogenase
GlutR_dimer          PF00745.15   101 seq1410_BIOID50945   -            484   1.4e-27   95.4   2.9   1   1     4e-31   1.4e-27   95.4   2.0     2   100   386   483   385   484 0.97 Glutamyl-tRNAGlu reductase, dimerisation domain
OCD_Mu_crystall      PF02423.10   314 seq1410_BIOID50945   -            484   0.00019   20.2   0.6   1   1   5.4e-08   0.00019   20.2   0.4   130   216   249   329   222   332 0.87 Ornithine cyclodeaminase/mu-crystallin family
SopA                 PF13981.1    135 seq1412_BIOID50945   -            526   1.5e-34  118.7   6.5   1   1   1.1e-37   3.7e-34  117.5   4.5     3   134   293   425   291   426 0.97 SopA-like central domain
Pentapeptide_4       PF13599.1     78 seq1412_BIOID50945   -            526     1e-16   60.3  21.5   1   1   5.1e-17   1.8e-13   50.0   4.8     5    78   173   249   169   249 0.94 Pentapeptide repeats (9 copies)
SSB                  PF00436.20   104 seq1414_BIOID50945   -            150     3e-39  132.9   0.3   1   1   2.6e-43   3.5e-39  132.7   0.2     1   101     6   109     6   112 0.96 Single-strand binding protein family
BPD_transp_1         PF00528.17   185 seq1417_BIOID50945   -            296   8.8e-19   67.6  13.8   1   1   1.3e-22   8.8e-19   67.6   9.5     1   180   113   292   113   296 0.91 Binding-protein-dependent transport system inner membrane component
OppC_N               PF12911.2     56 seq1417_BIOID50945   -            296   8.5e-10   37.7   1.4   1   1   1.7e-11   1.1e-07   30.9   0.0     5    56    16    67    12    67 0.94 N-terminal TM domain of oligopeptide transport permease C
Peptidase_S13        PF02113.10   444 seq1419_BIOID50945   -            477  1.6e-177  590.3   0.0   1   1  2.7e-181  1.9e-177  590.1   0.0     2   443    20   468    19   469 0.99 D-Ala-D-Ala carboxypeptidase 3 (S13) family
Beta-lactamase2      PF13354.1    197 seq1419_BIOID50945   -            477   2.7e-09   36.6   0.3   1   1   7.8e-12   5.3e-08   32.4   0.1    27   195   261   441   252   442 0.75 Beta-lactamase enzyme family
HSP70                PF00012.15   602 seq1422_BIOID50945   -            471   1.4e-24   85.8   0.0   1   2   2.3e-18   1.5e-14   52.7   0.0     2   207    24   249    23   280 0.77 Hsp70 protein
HSP70                PF00012.15   602 seq1422_BIOID50945   -            471   1.4e-24   85.8   0.0   2   2     2e-11   1.4e-07   29.7   0.0   250   352   350   444   326   469 0.80 Hsp70 protein
FlgH                 PF02107.11   180 seq1423_BIOID50945   -            232   3.4e-69  231.9   0.3   1   1   2.9e-73   3.9e-69  231.6   0.2     4   180    44   231    41   231 0.95 Flagellar L-ring protein
Peripla_BP_2         PF01497.13   238 seq1424_BIOID50945   -            266   1.2e-27   96.5   0.1   1   1   1.1e-31   1.5e-27   96.1   0.1     1   203    26   217    26   231 0.93 Periplasmic binding protein
Flavodoxin_2         PF02525.12   199 seq1425_BIOID50945   -            201   5.3e-48  163.0   0.0   1   1   8.8e-52     6e-48  162.8   0.0     2   195     3   195     2   199 0.90 Flavodoxin-like fold
FMN_red              PF03358.10   152 seq1425_BIOID50945   -            201   2.2e-12   46.6   0.0   1   1   4.1e-16   2.8e-12   46.2   0.0     2   148     3   174     2   178 0.77 NADPH-dependent FMN reductase
DUF905               PF06006.7     71 seq1426_BIOID50945   -             77   2.4e-37  126.0   0.3   1   1   1.9e-41   2.6e-37  125.8   0.2     2    71     9    77     8    77 0.97 Bacterial protein of unknown function (DUF905)
IgaA                 PF07095.6    706 seq1431_BIOID50945   -            711         0 1234.1   0.0   1   1         0         0 1233.8   0.0     1   705     1   706     1   707 1.00 Intracellular growth attenuator protein IgaA
Esterase             PF00756.15   251 seq1432_BIOID50945   -            278   2.1e-72  243.4   0.0   1   1   7.1e-76   2.4e-72  243.2   0.0     1   251    21   271    21   271 0.99 Putative esterase
Abhydrolase_5        PF12695.2    142 seq1432_BIOID50945   -            278   8.9e-08   31.8   0.0   1   1   3.5e-11   1.2e-07   31.4   0.0     6   142    50   257    44   257 0.62 Alpha/beta hydrolase family
Peptidase_S9         PF00326.16   213 seq1432_BIOID50945   -            278   8.1e-07   28.3   0.0   1   1   3.7e-10   1.3e-06   27.7   0.0    54   208   127   274   118   278 0.77 Prolyl oligopeptidase family
ParBc                PF02195.13    90 seq1433_BIOID50945   -            672   1.9e-22   79.0   0.0   1   1   3.1e-26   4.3e-22   77.9   0.0     1    89    56   151    56   152 0.97 ParB-like nuclease domain
Fimbrial             PF00419.15   145 seq1435_BIOID50945   -            187   1.3e-19   70.7   3.5   1   1   1.3e-23   1.8e-19   70.2   2.4     1   144    39   186    39   187 0.89 Fimbrial protein
Aminotran_1_2        PF00155.16   363 seq1436_BIOID50945   -            356   4.1e-68  229.8   0.0   1   1   3.6e-72   4.9e-68  229.5   0.0    31   363    46   351    30   351 0.94 Aminotransferase class I and II
Transaldolase        PF00923.14   287 seq1437_BIOID50945   -            115   2.8e-09   36.4   0.0   1   1     2e-13   2.8e-09   36.4   0.0     2    51     1    49     1    92 0.86 Transaldolase
YbhQ                 PF11076.3    135 seq1438_BIOID50945   -            136   4.3e-79  262.5  13.2   1   1   3.7e-83   5.1e-79  262.3   9.1     1   134     1   132     1   134 0.98 Putative inner membrane protein YbhQ
FlgI                 PF02119.11   342 seq1439_BIOID50945   -            366  4.1e-138  459.5  15.4   1   1  3.4e-142  4.6e-138  459.4  10.7     1   342    22   366    22   366 0.99 Flagellar P-ring protein
Transaldolase        PF00923.14   287 seq1440_BIOID50945   -            248   9.6e-87  290.6   0.0   1   1   7.8e-91   1.1e-86  290.4   0.0    56   285     3   242     1   244 0.93 Transaldolase
ABC_tran             PF00005.22   118 seq1441_BIOID50945   -            330   3.1e-19   69.3   0.0   1   1   7.1e-22   3.3e-18   66.0   0.0     1   118    47   187    47   187 0.91 ABC transporter
oligo_HPY            PF08352.7     64 seq1441_BIOID50945   -            330   4.6e-18   65.2   0.4   1   1     2e-21   9.1e-18   64.2   0.2     1    64   238   305   238   305 0.96 Oligopeptide/dipeptide transporter, C-terminal region
AAA_21               PF13304.1    303 seq1441_BIOID50945   -            330   7.7e-11   42.3   0.2   1   1   7.7e-11   3.5e-07   30.3   0.0   234   300   156   220   131   223 0.86 AAA domain
UPF0126              PF03458.8     81 seq1443_BIOID50945   -            207   5.3e-49  163.6  19.4   1   2   3.4e-30   4.7e-26   90.1   2.7     2    78     4    80     3    83 0.97 UPF0126 domain
UPF0126              PF03458.8     81 seq1443_BIOID50945   -            207   5.3e-49  163.6  19.4   2   2   7.9e-27   1.1e-22   79.3   5.3     3    76    92   164    90   169 0.94 UPF0126 domain
PCRF                 PF03462.13   116 seq1444_BIOID50945   -            360   2.6e-43  146.2   0.4   1   1   8.7e-47     6e-43  145.1   0.3     3   116    65   178    63   178 0.98 PCRF domain
RF-1                 PF00472.15   114 seq1444_BIOID50945   -            360   3.2e-39  133.1   0.0   1   1   4.7e-43   3.2e-39  133.1   0.0     9   114   216   321   208   321 0.97 RF-1 domain
ABC_membrane         PF00664.18   275 seq1447_BIOID50945   -            582   2.7e-55  187.6  14.5   1   1   1.1e-58   3.9e-55  187.0  10.0     6   275    29   298    24   298 0.94 ABC transporter transmembrane region
ABC_tran             PF00005.22   118 seq1447_BIOID50945   -            582   2.2e-22   79.5   0.3   1   1   1.8e-25   6.1e-22   78.0   0.0     1   118   383   509   383   509 0.98 ABC transporter
Pili_assembly_N      PF00345.15   122 seq1449_BIOID50945   -            239   2.5e-41  140.1   0.5   1   1   5.4e-45   3.7e-41  139.6   0.4     2   121    36   154    35   155 0.91 Gram-negative pili assembly chaperone, N-terminal domain
Pili_assembly_C      PF02753.12    68 seq1449_BIOID50945   -            239   1.3e-17   63.2   0.6   1   1     2e-21   1.3e-17   63.2   0.4     1    66   174   233   174   235 0.95 Gram-negative pili assembly chaperone, C-terminal domain
Chor_lyase           PF04345.8    168 seq1450_BIOID50945   -            165   4.5e-31  107.4   0.0   1   1   3.9e-35   5.4e-31  107.1   0.0    12   163    17   165    10   165 0.90 Chorismate lyase
Transketolase_N      PF00456.16   333 seq1451_BIOID50945   -            667  6.3e-169  560.9   0.0   1   1    2e-172  9.1e-169  560.3   0.0     2   333     3   333     2   333 1.00 Transketolase, thiamine diphosphate binding domain
Transket_pyr         PF02779.19   178 seq1451_BIOID50945   -            667   5.9e-47  159.3   0.0   1   1   2.4e-50   1.1e-46  158.4   0.0     2   176   353   523   352   525 0.97 Transketolase, pyrimidine binding domain
Transketolase_C      PF02780.15   124 seq1451_BIOID50945   -            667   1.1e-16   60.8   0.0   1   1   6.9e-20   3.1e-16   59.3   0.0     1   124   539   654   539   654 0.86 Transketolase, C-terminal domain
IGPD                 PF00475.13   145 seq1452_BIOID50945   -            355   1.3e-64  216.3   0.3   1   1   6.7e-68   2.3e-64  215.5   0.2     1   145   196   338   196   338 0.99 Imidazoleglycerol-phosphate dehydratase
HAD_2                PF13419.1    176 seq1452_BIOID50945   -            355   1.3e-07   31.9   0.1   1   1   1.2e-09     4e-06   27.0   0.0    75   173    29   145    16   148 0.81 Haloacid dehalogenase-like hydrolase
PNK3P                PF08645.6    158 seq1452_BIOID50945   -            355   8.6e-07   28.4   0.0   1   1   4.4e-10   1.5e-06   27.6   0.0     5   129     8   134     4   183 0.77 Polynucleotide kinase 3 phosphatase
Hydrolase_like       PF13242.1     75 seq1452_BIOID50945   -            355   1.8e-06   27.4   0.0   1   1   1.1e-09   3.9e-06   26.3   0.0     1    44   102   144   102   148 0.90 HAD-hyrolase-like
DDE_Tnp_1_assoc      PF13808.1     90 seq1454_BIOID50945   -            390   6.4e-33  112.1   0.0   1   1   2.1e-36   1.4e-32  111.0   0.0     1    90     6    95     6    95 0.99 DDE_Tnp_1-associated
DDE_Tnp_1            PF01609.16   211 seq1454_BIOID50945   -            390     3e-26   92.1   0.1   1   1   6.1e-30   4.1e-26   91.7   0.1     4   211   103   342   100   342 0.91 Transposase DDE domain
ABC_tran             PF00005.22   118 seq1455_BIOID50945   -            268   1.3e-20   73.8   0.1   1   1   3.8e-24   2.6e-20   72.8   0.0     1   117    54   178    54   179 0.86 ABC transporter
Glucosaminidase      PF01832.15   134 seq1456_BIOID50945   -            323   9.5e-38  129.2   0.9   1   1   2.5e-41   1.7e-37  128.4   0.6     5   133   170   305   167   306 0.96 Mannosyl-glycoprotein endo-beta-N-acetylglucosaminidase
Rod-binding          PF10135.4     49 seq1456_BIOID50945   -            323   1.4e-19   69.7   2.4   1   1   4.8e-23   3.3e-19   68.4   1.7     1    49    60   107    60   107 0.99 Rod binding protein
PTS_EIIC             PF02378.13   321 seq1459_BIOID50945   -            598   5.5e-83  278.3  28.9   1   1   1.3e-86   8.7e-83  277.6  20.0     1   321    87   429    87   429 0.94 Phosphotransferase system, EIIC
PTS_EIIB             PF00367.15    35 seq1459_BIOID50945   -            598   1.4e-16   59.2   0.1   1   1   4.6e-20   3.1e-16   58.1   0.1     3    35   522   554   520   554 0.97 phosphotransferase system, EIIB
UbiA                 PF01040.13   257 seq1461_BIOID50945   -            290   1.1e-40  139.4  25.2   1   1   9.5e-45   1.3e-40  139.1  17.5     2   256    26   277    25   283 0.86 UbiA prenyltransferase family
MTS                  PF05175.9    170 seq1463_BIOID50945   -            277     9e-22   77.1   0.0   1   1   1.5e-24   1.7e-21   76.2   0.0    26   138   105   236    95   251 0.87 Methyltransferase small domain
Methyltransf_31      PF13847.1    152 seq1463_BIOID50945   -            277   2.3e-21   75.8   0.0   1   1   2.8e-24   3.2e-21   75.3   0.0     2   117   108   242   107   268 0.85 Methyltransferase domain
Methyltransf_26      PF13659.1    117 seq1463_BIOID50945   -            277   6.8e-17   61.4   0.2   1   1   1.5e-19   1.7e-16   60.1   0.1     3   114   112   237   110   240 0.89 Methyltransferase domain
Methyltransf_18      PF12847.2    112 seq1463_BIOID50945   -            277   1.2e-16   61.1   0.2   1   1   2.4e-19   2.8e-16   59.9   0.1     4   110   112   237   109   239 0.73 Methyltransferase domain
Methyltransf_4       PF02390.12   197 seq1463_BIOID50945   -            277   9.9e-08   31.1   0.0   1   1   1.5e-10   1.7e-07   30.4   0.0    22    77   112   167    90   183 0.88 Putative methyltransferase
Methyltransf_11      PF08241.7     95 seq1463_BIOID50945   -            277     7e-06   26.3   0.0   1   1   1.1e-08   1.2e-05   25.5   0.0     1    46   114   163   114   236 0.89 Methyltransferase domain
PrmA                 PF06325.8    295 seq1463_BIOID50945   -            277   3.5e-06   26.2   0.0   1   1   4.9e-09   5.5e-06   25.5   0.0   153   232   101   183    94   184 0.79 Ribosomal protein L11 methyltransferase (PrmA)
Cons_hypoth95        PF03602.10   183 seq1463_BIOID50945   -            277   4.9e-06   25.9   0.0   1   1   9.3e-09   1.1e-05   24.8   0.0    42   128   109   190    92   198 0.84 Conserved hypothetical protein 95
UPF0020              PF01170.13   180 seq1463_BIOID50945   -            277   2.2e-05   24.0   0.0   1   1   3.1e-08   3.6e-05   23.3   0.0    38   116   117   186   101   195 0.80 Putative RNA methylase family UPF0020
PCMT                 PF01135.14   210 seq1463_BIOID50945   -            277   2.3e-05   23.8   0.0   1   1     3e-08   3.4e-05   23.3   0.0    53   132    87   167    71   175 0.83 Protein-L-isoaspartate(D-aspartate) O-methyltransferase (PCMT)
Methyltransf_16      PF10294.4    174 seq1463_BIOID50945   -            277   5.8e-05   22.4   0.0   1   1     8e-08   9.1e-05   21.8   0.0    45   111   108   172    96   184 0.84 Putative methyltransferase
TehB                 PF03848.9    192 seq1463_BIOID50945   -            277   5.3e-05   22.3   0.0   1   1   8.3e-08   9.5e-05   21.5   0.0    30   100   109   182    95   187 0.89 Tellurite resistance protein TehB
Ribonuc_red_lgC      PF02867.10   537 seq1464_BIOID50945   -            761  5.3e-134  447.6   0.0   1   1  2.5e-136  1.1e-132  443.2   0.0     1   536   222   731   222   732 0.95 Ribonucleotide reductase, barrel domain
ATP-cone             PF03477.11    90 seq1464_BIOID50945   -            761   5.9e-15   55.3   0.1   1   1   2.8e-18   1.3e-14   54.2   0.1     3    90     7    92     5    92 0.97 ATP cone domain
Ribonuc_red_lgN      PF00317.16    83 seq1464_BIOID50945   -            761   1.4e-12   47.0   1.0   1   1     5e-16   2.3e-12   46.4   0.1     2    82   142   219   141   220 0.93 Ribonucleotide reductase, all-alpha domain
Usher                PF00577.15   552 seq1465_BIOID50945   -            883  2.4e-198  660.2  31.1   1   1  6.7e-202    3e-198  659.8  21.5     1   552   213   795   213   795 0.98 Type VII secretion system (T7SS), usher protein
PapC_N               PF13954.1    146 seq1465_BIOID50945   -            883   1.2e-40  138.3   0.0   1   1   5.1e-44   2.3e-40  137.4   0.0     1   146    42   196    42   196 0.96 PapC N-terminal domain
PapC_C               PF13953.1     68 seq1465_BIOID50945   -            883   2.5e-23   81.3   0.1   1   1   1.5e-26   6.8e-23   79.9   0.1     1    65   805   868   805   871 0.96 PapC C-terminal domain
Adenylate_cycl       PF01295.13   605 seq1467_BIOID50945   -            848    9e-275  912.5   0.0   1   1  1.6e-278  1.1e-274  912.3   0.0     1   601   228   826   228   830 0.98 Adenylate cyclase, class-I
Adenyl_cycl_N        PF12633.2    204 seq1467_BIOID50945   -            848   3.3e-87  291.1   0.0   1   1   2.2e-86   1.5e-82  275.9   0.0     1   203     1   200     1   201 0.96 Adenylate cyclase NT domain
PsiB                 PF06290.6    143 seq1468_BIOID50945   -            144   2.2e-72  241.0   0.0   1   1   1.8e-76   2.5e-72  240.8   0.0     1   143     1   143     1   143 0.99 Plasmid SOS inhibition protein (PsiB)
HAD_2                PF13419.1    176 seq1469_BIOID50945   -            237   4.6e-23   82.2   0.1   1   1   8.7e-27     6e-23   81.8   0.1     1   174    28   205    28   206 0.87 Haloacid dehalogenase-like hydrolase
GATase               PF00117.23   192 seq1470_BIOID50945   -            196   1.3e-26   93.1   0.0   1   1   4.4e-30   1.5e-26   92.9   0.0     6   189     9   194     4   196 0.79 Glutamine amidotransferase class-I
GATase_3             PF07685.9    158 seq1470_BIOID50945   -            196   9.6e-06   25.1   0.0   1   1   4.3e-09   1.5e-05   24.5   0.0     8    79    39   100    32   106 0.87 CobB/CobQ-like glutamine amidotransferase domain
Flg_bbr_C            PF06429.8     74 seq1472_BIOID50945   -            547   7.8e-08   32.0   2.5   1   1   1.1e-11   7.8e-08   32.0   1.7    23    74   491   546   469   546 0.82 Flagellar basal body rod FlgEFG protein C-terminal
Flg_bb_rod           PF00460.15    31 seq1472_BIOID50945   -            547   2.8e-05   23.5  11.0   1   1   4.2e-09   2.8e-05   23.5   7.6     1    31     5    35     5    35 0.97 Flagella basal body rod protein
SirB                 PF04247.7    123 seq1474_BIOID50945   -            130   6.2e-38  129.1   8.6   1   1   5.1e-42     7e-38  129.0   6.0     2   123     4   129     3   129 0.97 Invasion gene expression up-regulator, SirB
PsiA                 PF06952.6    238 seq1475_BIOID50945   -            253  1.1e-113  378.0   7.2   1   1  9.4e-118  1.3e-113  377.8   5.0     1   237     1   236     1   237 1.00 PsiA protein
LpxK                 PF02606.9    326 seq1476_BIOID50945   -            328  8.7e-111  369.8   0.0   1   1  7.7e-115  1.1e-110  369.5   0.0     2   323    13   319    12   324 0.95 Tetraacyldisaccharide-1-P 4'-kinase
GGDEF                PF00990.16   161 seq1477_BIOID50945   -            138   1.5e-40  138.3   0.0   1   1   1.2e-44   1.6e-40  138.1   0.0    36   161     1   125     1   125 0.99 GGDEF domain
Transglut_core2      PF13369.1    153 seq1478_BIOID50945   -            269     9e-38  129.0   0.0   1   1   1.8e-41   1.2e-37  128.5   0.0     2   152    33   184    32   185 0.97 Transglutaminase-like superfamily
TPR_9                PF13371.1     73 seq1478_BIOID50945   -            269   2.8e-28   97.4   0.3   1   1   8.9e-32   6.1e-28   96.3   0.2     1    73   187   259   187   259 0.99 Tetratricopeptide repeat
S4                   PF01479.20    48 seq1479_BIOID50945   -            133   7.7e-13   47.5   0.0   1   1   9.3e-17   1.3e-12   46.8   0.0     1    46     9    53     9    55 0.95 S4 domain
His_biosynth         PF00977.16   228 seq1480_BIOID50945   -            245   6.1e-76  254.5   0.2   1   1   2.5e-79   6.8e-76  254.3   0.2     1   228     1   234     1   234 0.98 Histidine biosynthesis protein
Trp_syntA            PF00290.15   259 seq1480_BIOID50945   -            245   3.7e-06   25.4   1.1   1   1   1.3e-08   3.5e-05   22.2   0.1   174   232    51   108    33   114 0.88 Tryptophan synthase alpha chain
Aminotran_1_2        PF00155.16   363 seq1483_BIOID50945   -            390   7.1e-60  202.7   0.0   1   1   5.9e-64   8.1e-60  202.5   0.0     3   360    30   379    28   382 0.94 Aminotransferase class I and II
HSP33                PF01430.14   280 seq1485_BIOID50945   -            294     1e-97  326.5   0.0   1   1  8.3e-102   1.1e-97  326.3   0.0     1   279     6   275     6   276 0.96 Hsp33 protein
EAL                  PF00563.15   236 seq1486_BIOID50945   -            536   7.6e-61  205.4   0.1   1   1   1.5e-64   1.1e-60  205.0   0.0     2   236   291   523   290   523 0.95 EAL domain
CSS-motif            PF12792.2    208 seq1486_BIOID50945   -            536   4.7e-46  156.6   0.1   1   1   1.4e-49   9.4e-46  155.6   0.0     2   205    61   283    60   284 0.98 CSS motif domain associated with EAL
HOK_GEF              PF01848.11    43 seq1490_BIOID50945   -             52   5.9e-24   82.9   2.6   1   1   4.8e-28   6.5e-24   82.8   1.8     2    43     7    48     6    48 0.97 Hok/gef family
Ivy                  PF08816.6    118 seq1491_BIOID50945   -            149   5.8e-35  119.7   0.1   1   1   5.1e-39     7e-35  119.4   0.1     1   118    29   144    29   144 0.98 Inhibitor of vertebrate lysozyme (Ivy)
His_biosynth         PF00977.16   228 seq1492_BIOID50945   -            258   9.3e-79  263.7   0.6   1   1   3.1e-82   1.1e-78  263.5   0.4     1   227     5   239     5   240 0.96 Histidine biosynthesis protein
DUF1006              PF06224.7    348 seq1494_BIOID50945   -            410   1.4e-86  290.7  14.4   1   1   1.2e-90   1.7e-86  290.5  10.0     4   348    16   381     6   381 0.91 Protein of unknown function (DUF1006)
DAHP_synth_1         PF00793.15   272 seq1495_BIOID50945   -            284   9.5e-82  273.6   0.0   1   1   8.2e-86   1.1e-81  273.3   0.0     9   271    10   275     2   276 0.97 DAHP synthetase I family
Flagellin_N          PF00669.15   139 seq1497_BIOID50945   -            317   6.6e-34  116.5  10.2   1   1   4.8e-38   6.6e-34  116.5   7.1     2   139     4   141     3   141 0.99 Bacterial flagellin N-terminal helical region
polyprenyl_synt      PF00348.12   260 seq1498_BIOID50945   -            323   3.1e-90  301.4   0.0   1   1   2.7e-94   3.7e-90  301.1   0.0     2   257    32   282    31   285 0.97 Polyprenyl synthetase
Ribonuc_red_sm       PF00268.16   281 seq1499_BIOID50945   -            420   1.1e-29  103.1   2.5   1   2   5.3e-17   7.3e-13   48.0   0.3    13   143    75   202    66   209 0.91 Ribonucleotide reductase, small chain
Ribonuc_red_sm       PF00268.16   281 seq1499_BIOID50945   -            420   1.1e-29  103.1   2.5   2   2   3.6e-19   4.9e-15   55.1   0.1   155   274   244   373   226   380 0.89 Ribonucleotide reductase, small chain
OEP                  PF02321.13   188 seq1500_BIOID50945   -            495   6.5e-60  201.8  39.5   1   2   1.2e-30   1.7e-26   92.9  13.5     2   188    28   211    27   211 0.98 Outer membrane efflux protein
OEP                  PF02321.13   188 seq1500_BIOID50945   -            495   6.5e-60  201.8  39.5   2   2   1.7e-37   2.4e-33  115.2   8.3     2   188   234   429   233   429 0.98 Outer membrane efflux protein
PRA-CH               PF01502.13    75 seq1502_BIOID50945   -            203   1.2e-33  114.4   0.0   1   1   3.4e-37   2.3e-33  113.5   0.0     1    74    33   106    33   107 0.99 Phosphoribosyl-AMP cyclohydrolase
PRA-PH               PF01503.12    83 seq1502_BIOID50945   -            203   1.5e-13   50.6   0.5   1   1   3.2e-17   2.2e-13   50.1   0.4     2    82   116   201   115   202 0.96 Phosphoribosyl-ATP pyrophosphohydrolase
Fimbrial             PF00419.15   145 seq1503_BIOID50945   -            176   3.1e-19   69.5   0.2   1   1   2.6e-23   3.6e-19   69.3   0.1     3   145    29   176    27   176 0.91 Fimbrial protein
A_deaminase          PF00962.17   330 seq1504_BIOID50945   -            333  2.6e-100  335.5   0.0   1   1  2.1e-104  2.9e-100  335.3   0.0     2   329     6   328     5   329 0.99 Adenosine/AMP deaminase
Trm112p              PF03966.11    68 seq1509_BIOID50945   -             60   5.7e-09   36.1   0.4   1   1   9.5e-13   1.3e-08   34.9   0.3     1    68     2    41     2    41 0.97 Trm112p-like protein
Fimbrial             PF00419.15   145 seq1510_BIOID50945   -            167   1.9e-09   37.7   5.6   1   1   1.7e-13   2.3e-09   37.4   3.9     1   143    28   165    26   167 0.73 Fimbrial protein
CTP_transf_3         PF02348.14   217 seq1512_BIOID50945   -            248   5.1e-69  232.0   0.0   1   1   8.7e-73     6e-69  231.8   0.0     1   217     4   221     4   221 0.98 Cytidylyltransferase
NTP_transf_3         PF12804.2    179 seq1512_BIOID50945   -            248   1.1e-14   54.9   0.4   1   1   2.8e-18   1.9e-14   54.1   0.3    16   179    19   240    10   240 0.85 MobA-like NTP transferase domain
DAGK_prokar          PF01219.14   104 seq1513_BIOID50945   -            122   5.5e-39  131.8   8.1   1   1   4.6e-43   6.3e-39  131.6   5.6     2   104    16   118    15   118 0.99 Prokaryotic diacylglycerol kinase
HTH_35               PF13693.1     78 seq1514_BIOID50945   -             92   2.6e-38  129.5   0.2   1   1   2.1e-42   2.9e-38  129.3   0.1     1    78     7    85     7    85 0.98 Winged helix-turn-helix DNA-binding
FdhD-NarQ            PF02634.10   236 seq1515_BIOID50945   -            277   7.6e-73  244.7   0.0   1   1   6.6e-77     9e-73  244.4   0.0     1   235    38   275    38   276 0.92 FdhD/NarQ family
Fer2                 PF00111.22    78 seq1516_BIOID50945   -             84   9.2e-11   41.2   2.6   1   1   7.5e-15     1e-10   41.0   1.8     7    78    10    77     4    77 0.83 2Fe-2S iron-sulfur cluster binding domain
LPAM_2               PF13627.1     24 seq1517_BIOID50945   -             67   1.6e-08   33.8   3.3   1   1   1.6e-12   2.1e-08   33.4   2.3     1    24     6    29     6    29 0.94 Prokaryotic lipoprotein-attachment site
HlyD_2               PF12700.2    328 seq1520_BIOID50945   -            464   7.7e-26   90.9   1.4   1   1   2.9e-29   9.8e-26   90.5   1.0     9   328   123   425   115   425 0.82 HlyD family secretion protein
HlyD                 PF00529.15   306 seq1520_BIOID50945   -            464   1.6e-23   83.3  16.2   1   1   6.1e-27   2.1e-23   83.0  11.0     1   241   135   360   135   425 0.85 HlyD family secretion protein
HlyD_3               PF13437.1    105 seq1520_BIOID50945   -            464   1.8e-16   60.2   3.8   1   1   3.7e-14   1.3e-10   41.4   0.4     1   101   246   351   246   356 0.93 HlyD family secretion protein
Biotin_lipoyl_2      PF13533.1     50 seq1520_BIOID50945   -            464   8.3e-14   50.8   9.0   1   1   7.9e-17   2.7e-13   49.2   0.3     2    50   136   184   135   184 0.97 Biotin-lipoyl like
FimH_man-bind        PF09160.5    147 seq1521_BIOID50945   -            304   5.5e-61  204.5   0.7   1   1   1.3e-64   8.7e-61  203.9   0.1     1   147    27   171    27   171 0.99 FimH, mannose binding
Fimbrial             PF00419.15   145 seq1521_BIOID50945   -            304     3e-07   30.6   5.2   1   1   4.3e-11     3e-07   30.6   3.6     6   145   177   304   171   304 0.82 Fimbrial protein
DAP_epimerase        PF01678.14   121 seq1522_BIOID50945   -            275   1.3e-77  257.4   0.7   1   2   1.8e-43   1.2e-39  134.8   0.0     1   120     4   124     4   125 0.98 Diaminopimelate epimerase
DAP_epimerase        PF01678.14   121 seq1522_BIOID50945   -            275   1.3e-77  257.4   0.7   2   2   2.5e-39   1.7e-35  121.4   0.1     2   121   153   268   152   268 0.97 Diaminopimelate epimerase
PhzC-PhzF            PF02567.11   282 seq1522_BIOID50945   -            275   3.6e-05   23.0   0.0   1   1   7.7e-09   5.2e-05   22.5   0.0    45   224    51   224    46   229 0.86 Phenazine biosynthesis-like protein
LexA_DNA_bind        PF01726.11    65 seq1523_BIOID50945   -            202   6.6e-32  108.7   0.1   1   1   1.5e-35   1.1e-31  108.1   0.1     1    65     1    65     1    65 0.99 LexA DNA binding domain
Peptidase_S24        PF00717.18    70 seq1523_BIOID50945   -            202   8.9e-17   60.3   0.8   1   1   1.9e-20   1.3e-16   59.8   0.5     1    68   114   180   114   182 0.96 Peptidase S24-like
Cons_hypoth698       PF03601.9    305 seq1527_BIOID50945   -            349  3.8e-117  390.1  25.3   1   1  3.3e-121  4.4e-117  389.9  17.5     1   305    18   326    18   326 0.98 Conserved hypothetical protein 698
DUF1190              PF06693.6    165 seq1528_BIOID50945   -            223   6.3e-56  188.8  12.3   1   1   5.7e-60   7.8e-56  188.5   8.5     2   164    40   210    39   211 0.96 Protein of unknown function (DUF1190)
TolA                 PF06519.6     96 seq1531_BIOID50945   -            143   3.7e-14   52.3   0.0   1   1   3.5e-18   4.8e-14   51.9   0.0    10    92    56   137    49   141 0.92 TolA C-terminal
MatE                 PF01554.13   162 seq1538_BIOID50945   -            459     3e-38  130.8  30.0   1   2   8.5e-35   1.2e-30  106.2   5.9     1   161    35   195    35   196 0.99 MatE
MatE                 PF01554.13   162 seq1538_BIOID50945   -            459     3e-38  130.8  30.0   2   2   2.7e-12   3.7e-08   33.0   7.1     2   143   259   400   259   422 0.91 MatE
DUF3829              PF12889.2    277 seq1539_BIOID50945   -            351   3.4e-79  265.8  11.8   1   1   2.9e-83   3.9e-79  265.5   8.2     2   277    71   351    70   351 0.97 Protein of unknown function (DUF3829)
PEPCK_ATP            PF01293.15   467 seq1540_BIOID50945   -            540  3.3e-216  718.1   0.0   1   1  2.8e-220  3.8e-216  717.9   0.0     3   467    21   493    19   493 0.98 Phosphoenolpyruvate carboxykinase
DUF484               PF04340.7    225 seq1541_BIOID50945   -            235   1.4e-89  299.2   0.4   1   1   1.2e-93   1.6e-89  299.0   0.3     1   224    10   232    10   233 0.99 Protein of unknown function, DUF484
DEAD                 PF00270.24   173 seq1542_BIOID50945   -            455   2.3e-49  167.0   0.1   1   1   5.9e-52   2.7e-48  163.5   0.0     1   172    25   196    25   197 0.94 DEAD/DEAH box helicase
Helicase_C           PF00271.26    78 seq1542_BIOID50945   -            455   8.2e-26   89.5   0.0   1   1   4.8e-29   2.2e-25   88.2   0.0     2    77   264   339   263   340 0.98 Helicase conserved C-terminal domain
GSP_synth            PF03738.9     97 seq1543_BIOID50945   -            386   2.8e-29  101.0   0.1   1   1   5.1e-33     7e-29   99.8   0.1     2    97   174   265   173   265 0.97 Glutathionylspermidine synthase preATP-grasp
SIS_2                PF13580.1    138 seq1544_BIOID50945   -            246   3.3e-31  107.7   0.3   1   1   9.4e-35   6.4e-31  106.7   0.2    15   138    78   200    56   200 0.92 SIS domain
SIS                  PF01380.17   131 seq1544_BIOID50945   -            246   7.1e-08   32.0   0.0   1   1   2.3e-11   1.6e-07   30.9   0.0    51   104   163   216   152   229 0.91 SIS domain
Molybdopterin        PF00384.17   432 seq1548_BIOID50945   -            759   1.2e-29  103.2   0.0   1   1   4.1e-33   2.8e-29  102.0   0.0     1   358   108   475   108   508 0.78 Molybdopterin oxidoreductase
Molydop_binding      PF01568.16   109 seq1548_BIOID50945   -            759   4.4e-06   26.3   0.0   1   1   2.4e-09   1.7e-05   24.5   0.0     1   108   642   751   642   752 0.77 Molydopterin dinucleotide binding domain
ACR_tran             PF00873.14  1021 seq1549_BIOID50945   -           1040         0 1230.4  34.8   1   1         0         0 1230.2  24.1     2  1020    13  1022    12  1023 1.00 AcrB/AcrD/AcrF family
SecD_SecF            PF02355.11   189 seq1549_BIOID50945   -           1040   1.8e-08   33.6  32.6   1   1   1.6e-09   1.1e-05   24.6  10.9    36   183   348   495   338   501 0.82 Protein export membrane protein
AP_endonuc_2         PF01261.19   211 seq1550_BIOID50945   -            285     8e-39  133.0   0.3   1   1     8e-43   1.1e-38  132.5   0.2     3   211    20   239    19   239 0.93 Xylose isomerase-like TIM barrel
adh_short            PF00106.20   167 seq1552_BIOID50945   -            242     5e-31  107.7   0.0   1   1   2.2e-34   7.5e-31  107.1   0.0     3   165     2   164     1   166 0.94 short chain dehydrogenase
adh_short_C2         PF13561.1    243 seq1552_BIOID50945   -            242   3.8e-22   79.1   0.0   1   1   1.3e-25   4.3e-22   78.9   0.0     7   243    10   240     6   240 0.91 Enoyl-(Acyl carrier protein) reductase
KR                   PF08659.5    181 seq1552_BIOID50945   -            242   2.7e-12   46.5   0.0   1   1   1.1e-15   3.7e-12   46.1   0.0     4   161     3   159     1   169 0.88 KR domain
Epimerase            PF01370.16   236 seq1552_BIOID50945   -            242     2e-07   30.5   0.1   1   1   5.4e-10   1.9e-06   27.4   0.1     2   157     3   164     2   225 0.75 NAD dependent epimerase/dehydratase family
ChaB                 PF06150.7     57 seq1554_BIOID50945   -             76     6e-26   89.9   5.7   1   1   5.5e-30   7.6e-26   89.5   4.0     1    57     9    76     9    76 0.98 ChaB
Phage_integrase      PF00589.17   173 seq1555_BIOID50945   -            298   2.2e-50  170.5   0.0   1   1   5.3e-54   3.6e-50  169.8   0.0     3   172   114   281   112   282 0.97 Phage integrase family
Phage_integr_N       PF02899.12    84 seq1555_BIOID50945   -            298     2e-27   95.0   0.8   1   1   7.9e-31   5.4e-27   93.6   0.6     1    83     8    90     8    91 0.98 Phage integrase, N-terminal SAM-like domain
PilJ                 PF13675.1    112 seq1557_BIOID50945   -            571   2.6e-24   85.6   0.8   1   1   7.5e-28   2.6e-24   85.6   0.5     1   112    34   138    34   138 0.96 Type IV pili methyl-accepting chemotaxis transducer N-term
HisKA_3              PF07730.8     68 seq1557_BIOID50945   -            571     6e-19   68.0   1.8   1   1   1.8e-22     6e-19   68.0   1.2     1    65   366   430   366   434 0.97 Histidine kinase
HAMP                 PF00672.20    70 seq1557_BIOID50945   -            571     6e-13   48.6   0.0   1   1   1.7e-16     6e-13   48.6   0.0     2    69   160   228   159   229 0.91 HAMP domain
HATPase_c            PF02518.21   111 seq1557_BIOID50945   -            571   1.3e-12   47.2   0.0   1   1   7.5e-16   2.6e-12   46.3   0.0     4   108   473   560   470   563 0.89 Histidine kinase-, DNA gyrase B-, and HSP90-like ATPase
HHA                  PF05321.6     57 seq1559_BIOID50945   -             71   3.8e-25   87.6   0.0   1   1   3.2e-29   4.3e-25   87.4   0.0     1    57     8    68     8    68 0.97 Haemolysin expression modulating protein
GATase_4             PF13230.1    272 seq1561_BIOID50945   -            255  6.4e-107  356.1   0.0   1   1    1e-110    7e-107  356.0   0.0     1   252     1   252     1   255 0.99 Glutamine amidotransferases class-II
GATase_2             PF00310.16   361 seq1561_BIOID50945   -            255   5.3e-17   61.4   0.2   1   1   4.5e-15   3.1e-11   42.4   0.1   189   359    65   215    60   217 0.87 Glutamine amidotransferases class-II
IstB_IS21            PF01695.12   178 seq1562_BIOID50945   -            136   4.9e-07   29.2   0.0   1   1     6e-11   8.2e-07   28.4   0.0   125   156   102   133    97   136 0.92 IstB-like ATP binding protein
ChaC                 PF04752.7    177 seq1563_BIOID50945   -            239   2.6e-53  180.5   0.0   1   1   2.3e-57   3.2e-53  180.2   0.0     1   176    55   223    55   224 0.95 ChaC-like protein
DUF2569              PF10754.4    149 seq1564_BIOID50945   -            146   1.9e-48  164.3  11.3   1   1   1.5e-52   2.1e-48  164.2   7.8     2   149     4   145     3   145 0.99 Protein of unknown function (DUF2569)
LysR_substrate       PF03466.15   209 seq1566_BIOID50945   -            292   5.2e-35  120.3   0.0   1   1   1.1e-38   7.6e-35  119.7   0.0     2   188    88   267    87   275 0.93 LysR substrate binding domain
HTH_1                PF00126.22    60 seq1566_BIOID50945   -            292   1.1e-18   66.6   1.0   1   1   7.6e-22   5.2e-18   64.4   0.5     1    60     3    63     3    63 0.95 Bacterial regulatory helix-turn-helix protein, lysR family
CsbD                 PF05532.7     53 seq1567_BIOID50945   -             69   1.5e-21   75.6   8.3   1   1   1.3e-25   1.8e-21   75.4   5.8     1    53     4    56     4    56 0.97 CsbD-like
PfkB                 PF00294.19   301 seq1568_BIOID50945   -            362   7.8e-60  202.4   0.0   1   1   2.2e-63   9.8e-60  202.0   0.0     2   293    58   344    57   352 0.94 pfkB family carbohydrate kinase
HTH_24               PF13412.1     48 seq1568_BIOID50945   -            362   4.5e-09   35.4   1.6   1   1   1.9e-12   8.8e-09   34.5   1.1     1    48     1    48     1    48 0.97 Winged helix-turn-helix DNA-binding
Methyltransf_31      PF13847.1    152 seq1570_BIOID50945   -            230   2.3e-20   72.6   0.0   1   1   2.6e-23     3e-20   72.2   0.0     4   112    45   151    43   198 0.85 Methyltransferase domain
Methyltransf_23      PF13489.1    162 seq1570_BIOID50945   -            230   5.1e-19   68.4   0.0   1   1   5.6e-22   6.4e-19   68.0   0.0    11   120    32   153    22   191 0.79 Methyltransferase domain
Methyltransf_18      PF12847.2    112 seq1570_BIOID50945   -            230     2e-17   63.6   0.1   1   1   2.8e-20   3.2e-17   62.9   0.0     3   108    46   146    44   149 0.93 Methyltransferase domain
Methyltransf_11      PF08241.7     95 seq1570_BIOID50945   -            230   2.5e-17   63.0   0.0   1   1   4.2e-20   4.7e-17   62.1   0.0     1    94    49   146    49   147 0.95 Methyltransferase domain
Methyltransf_12      PF08242.7     99 seq1570_BIOID50945   -            230   1.8e-15   57.0   0.0   1   1   2.6e-18     3e-15   56.3   0.0     1    99    49   145    49   145 0.83 Methyltransferase domain
Methyltransf_26      PF13659.1    117 seq1570_BIOID50945   -            230     8e-11   41.8   0.2   1   1   3.7e-13   4.2e-10   39.5   0.1     2   114    46   148    45   151 0.92 Methyltransferase domain
Ubie_methyltran      PF01209.13   233 seq1570_BIOID50945   -            230   6.9e-11   41.5   0.0   1   1   7.5e-14   8.5e-11   41.2   0.0    31   152    27   148     6   175 0.83 ubiE/COQ5 methyltransferase family
Methyltransf_25      PF13649.1    101 seq1570_BIOID50945   -            230   7.7e-10   38.9   0.0   1   1   1.1e-12   1.3e-09   38.2   0.0     1   101    48   143    48   143 0.90 Methyltransferase domain
Methyltransf_15      PF09445.5    164 seq1570_BIOID50945   -            230   8.2e-08   31.8   0.0   1   1   1.1e-10   1.2e-07   31.3   0.0     3    74    47   116    45   121 0.90 RNA cap guanine-N2 methyltransferase
MTS                  PF05175.9    170 seq1570_BIOID50945   -            230   6.6e-07   28.7   0.1   1   1   8.6e-10   9.8e-07   28.1   0.1    23   137    38   146    28   178 0.77 Methyltransferase small domain
DREV                 PF05219.7    265 seq1570_BIOID50945   -            230   5.2e-05   22.1   0.0   1   1   8.3e-08   9.5e-05   21.2   0.0    93   185    43   144    24   159 0.77 DREV methyltransferase
CMAS                 PF02353.15   273 seq1570_BIOID50945   -            230   0.00015   20.8   0.0   1   1   1.6e-07   0.00019   20.5   0.0    64   164    46   147     5   170 0.81 Mycolic acid cyclopropane synthetase
Rnf-Nqr              PF02508.9    190 seq1573_BIOID50945   -            193   2.6e-71  239.0  21.0   1   1   2.1e-75   2.9e-71  238.8  14.6     1   189     1   191     1   192 0.99 Rnf-Nqr subunit, membrane protein
HAD_2                PF13419.1    176 seq1574_BIOID50945   -            238     9e-20   71.5   0.1   1   1   2.5e-23   1.2e-19   71.1   0.0     1   176    13   207    13   207 0.76 Haloacid dehalogenase-like hydrolase
Hydrolase_like       PF13242.1     75 seq1574_BIOID50945   -            238   4.5e-09   35.7   0.0   1   1   2.2e-12   9.9e-09   34.6   0.0     2    50   161   209   160   223 0.93 HAD-hyrolase-like
Hydrolase            PF00702.21   204 seq1574_BIOID50945   -            238   1.4e-08   35.4   0.0   1   1   4.3e-12     2e-08   34.9   0.0     1   202    10   199    10   201 0.71 haloacid dehalogenase-like hydrolase
TcdA_TcdB            PF12919.2    514 seq1577_BIOID50945   -            389   2.4e-31  108.7   0.7   1   1   3.4e-35   2.4e-31  108.7   0.5     2   105   268   388   267   389 0.97 TcdA/TcdB catalytic glycosyltransferase domain
TcdB_N               PF12918.2     66 seq1577_BIOID50945   -            389   6.5e-11   42.0   1.4   1   1   9.5e-15   6.5e-11   42.0   0.9     3    66   178   234   176   234 0.94 TcdB toxin N-terminal helical domain
SopA_C               PF13979.1    172 seq1578_BIOID50945   -            670     6e-64  214.6   4.8   1   1   8.8e-68     6e-64  214.6   3.3     2   171   495   669   494   670 0.97 SopA-like catalytic domain
SopA                 PF13981.1    135 seq1578_BIOID50945   -            670   2.3e-30  105.2   2.9   1   1   3.4e-34   2.3e-30  105.2   2.0     2   133   259   389   258   391 0.97 SopA-like central domain
DUF2655              PF10848.3     82 seq1581_BIOID50945   -            106   1.4e-57  191.3   1.3   1   1   1.3e-61   1.8e-57  191.0   0.9     1    82     1    82     1    82 1.00 Protein of unknown function (DUF2655)
FeS                  PF04060.8     35 seq1583_BIOID50945   -            192     1e-14   53.6   5.2   1   1   1.9e-17   2.8e-14   52.2   3.6     1    35    43    77    43    77 0.97 Putative Fe-S cluster
Fer4                 PF00037.22    24 seq1583_BIOID50945   -            192   8.5e-13   47.2  25.0   1   2     1e-10   1.5e-07   30.5   4.8     2    23   111   132   110   133 0.95 4Fe-4S binding domain
Fer4                 PF00037.22    24 seq1583_BIOID50945   -            192   8.5e-13   47.2  25.0   2   2   2.5e-09   3.8e-06   26.1   2.4     2    24   141   163   140   163 0.91 4Fe-4S binding domain
Fer4_9               PF13187.1     55 seq1583_BIOID50945   -            192   2.1e-10   40.5  31.8   1   1   1.1e-10   1.6e-07   31.3  10.3     1    55   116   162   116   162 0.95 4Fe-4S dicluster domain
Fer4_6               PF12837.2     24 seq1583_BIOID50945   -            192   2.9e-08   33.0  28.2   1   1   4.9e-10   7.5e-07   28.6   4.5     1    24   109   132   109   132 0.96 4Fe-4S binding domain
Fer4_10              PF13237.1     52 seq1583_BIOID50945   -            192   3.3e-08   33.0  25.8   1   1   1.2e-10   1.8e-07   30.7   9.6     3    52   111   158   109   158 0.86 4Fe-4S dicluster domain
Fer4_2               PF12797.2     22 seq1583_BIOID50945   -            192   1.6e-07   30.6  20.1   1   1   8.7e-09   1.3e-05   24.6   2.9     3    22   110   129   108   129 0.93 4Fe-4S binding domain
Zip                  PF02535.17   319 seq1584_BIOID50945   -            265   2.2e-32  112.2  21.1   1   1   4.2e-31   5.7e-27   94.4   3.7   150   317    94   254    89   256 0.96 ZIP Zinc transporter
KicB                 PF03882.9    440 seq1585_BIOID50945   -            440  2.2e-268  889.8   9.8   1   1  1.8e-272  2.5e-268  889.7   6.8     1   440     1   440     1   440 1.00 KicB killing factor
DUF3442              PF11924.3    280 seq1587_BIOID50945   -            476   6.3e-90  301.4   9.2   1   1   5.7e-94   7.8e-90  301.1   6.4     1   280    69   353    69   353 0.98 Protein of unknown function (DUF3442)
UvrD_C               PF13361.1    319 seq1588_BIOID50945   -            738   1.3e-99  333.6   0.0   1   1  7.6e-103   1.7e-99  333.1   0.0     1   318   295   634   295   635 0.98 UvrD-like helicase C-terminal domain
UvrD-helicase        PF00580.16   315 seq1588_BIOID50945   -            738   2.2e-76  257.0   0.0   1   1   2.7e-79   6.1e-76  255.6   0.0     1   314    28   289    28   290 0.98 UvrD/REP helicase N-terminal domain
AAA_19               PF13245.1     76 seq1588_BIOID50945   -            738   5.5e-14   51.5   0.2   1   1   8.5e-17   1.9e-13   49.8   0.1     1    75    34   111    34   112 0.85 Part of AAA domain
UvrD_C_2             PF13538.1    104 seq1588_BIOID50945   -            738   1.1e-10   41.4   0.0   1   1   1.1e-13   2.6e-10   40.2   0.0    54   103   561   630   509   631 0.77 Family description
DUF2713              PF10897.3    246 seq1591_BIOID50945   -            318  2.7e-166  550.7   5.5   1   1  2.6e-170  3.6e-166  550.3   3.8     1   246    73   318    73   318 1.00 Protein of unknown function (DUF2713)
PseudoU_synth_2      PF00849.17   164 seq1592_BIOID50945   -            319   2.6e-30  105.3   0.1   1   1   6.1e-34   4.2e-30  104.6   0.0     1   163   101   249   101   250 0.90 RNA pseudouridylate synthase
S4                   PF01479.20    48 seq1592_BIOID50945   -            319   1.7e-10   40.0   0.2   1   1   4.7e-14   3.2e-10   39.1   0.2     1    48    20    66    20    66 0.96 S4 domain
ACR_tran             PF00873.14  1021 seq1594_BIOID50945   -           1037         0 1447.8   9.7   1   1         0         0 1447.6   6.7     1  1021     1  1027     1  1027 1.00 AcrB/AcrD/AcrF family
MMPL                 PF03176.10   333 seq1594_BIOID50945   -           1037   8.3e-13   47.6  29.7   1   2   1.6e-12   7.4e-09   34.6   6.2   138   317   333   513   309   537 0.82 MMPL family
MMPL                 PF03176.10   333 seq1594_BIOID50945   -           1037   8.3e-13   47.6  29.7   2   2   1.1e-08     5e-05   22.0   4.6   145   311   871  1035   858  1037 0.85 MMPL family
Complex1_51K         PF01512.12   151 seq1596_BIOID50945   -            772   3.6e-48  163.0   1.9   1   1   4.3e-51   4.6e-48  162.6   0.0     1   151   139   284   139   284 0.98 Respiratory-chain NADH dehydrogenase 51 Kd subunit
RnfC_N               PF13375.1    101 seq1596_BIOID50945   -            772   2.7e-34  116.8   0.0   1   1   7.6e-37     8e-34  115.2   0.0     1   101    14   115    14   115 0.96 RnfC Barrel sandwich hybrid domain
SLBB                 PF10531.4     59 seq1596_BIOID50945   -            772   2.4e-11   43.2   0.1   1   1   6.2e-14   6.5e-11   41.8   0.0     1    58   296   344   296   345 0.95 SLBB domain
Fer4_7               PF12838.2     52 seq1596_BIOID50945   -            772   1.8e-09   37.7   8.8   1   1   5.6e-12   5.9e-09   36.0   6.1     1    52   376   430   376   430 0.81 4Fe-4S dicluster domain
Fer4_8               PF13183.1     57 seq1596_BIOID50945   -            772   8.1e-09   35.2   5.7   1   1   2.3e-11   2.4e-08   33.7   3.9     3    57   375   430   373   455 0.78 4Fe-4S dicluster domain
Fer4_10              PF13237.1     52 seq1596_BIOID50945   -            772   6.4e-08   32.1  10.5   1   1   1.7e-10   1.8e-07   30.7   7.3     6    52   374   427   370   427 0.91 4Fe-4S dicluster domain
Fer4_9               PF13187.1     55 seq1596_BIOID50945   -            772     4e-07   30.0   8.6   1   1   1.4e-09   1.4e-06   28.3   5.9     2    53   377   429   376   430 0.71 4Fe-4S dicluster domain
Fer4_4               PF12800.2     17 seq1596_BIOID50945   -            772   5.9e-07   29.1  11.4   1   2     6e-06    0.0063   16.6   2.0     2    16   375   389   374   395 0.90 4Fe-4S binding domain
Fer4_4               PF12800.2     17 seq1596_BIOID50945   -            772   5.9e-07   29.1  11.4   2   2   5.6e-06    0.0059   16.7   1.0     3    16   415   428   413   436 0.91 4Fe-4S binding domain
Fer4_17              PF13534.1     61 seq1596_BIOID50945   -            772   1.7e-06   28.1  10.5   1   1   1.4e-08   1.5e-05   25.1   7.0     2    61   377   431   376   431 0.82 4Fe-4S dicluster domain
TcdA_TcdB            PF12919.2    514 seq1597_BIOID50945   -             50   2.4e-11   42.7   0.2   1   1   1.8e-15   2.5e-11   42.6   0.1   110   158     1    49     1    50 0.97 TcdA/TcdB catalytic glycosyltransferase domain
TcdA_TcdB            PF12919.2    514 seq1601_BIOID50945   -            486  8.9e-114  380.6   7.4   1   1  1.3e-117  8.9e-114  380.6   5.1   200   512     1   298     1   300 0.98 TcdA/TcdB catalytic glycosyltransferase domain
Gly_transf_sug       PF04488.10   103 seq1601_BIOID50945   -            486   1.2e-11   44.7   0.7   1   1   7.1e-15   4.9e-11   42.8   0.1    56    93     1    39     1    52 0.86 Glycosyltransferase sugar-binding region containing DXD motif
HTH_AraC             PF00165.18    42 seq1603_BIOID50945   -            253   1.3e-16   59.7   0.4   1   2   4.1e-10   2.8e-06   26.8   0.0     5    41   147   182   146   183 0.94 Bacterial regulatory helix-turn-helix proteins, AraC family
HTH_AraC             PF00165.18    42 seq1603_BIOID50945   -            253   1.3e-16   59.7   0.4   2   2   4.4e-11     3e-07   29.9   0.1    10    39   199   229   199   230 0.94 Bacterial regulatory helix-turn-helix proteins, AraC family
HTH_18               PF12833.2     81 seq1603_BIOID50945   -            253   1.1e-14   54.1   0.1   1   1   6.2e-18   4.2e-14   52.2   0.0     1    78   156   230   156   233 0.94 Helix-turn-helix domain
NLPC_P60             PF00877.14   105 seq1605_BIOID50945   -            257   5.7e-31  106.3   0.0   1   1   1.4e-34   9.9e-31  105.5   0.0     1   105   139   249   139   249 0.98 NlpC/P60 family
MukE                 PF04288.8    235 seq1608_BIOID50945   -            234  5.4e-134  444.2   0.2   1   1  4.4e-138    6e-134  444.0   0.2     1   235    10   234    10   234 0.99 MukE-like family
ACR_tran             PF00873.14  1021 seq1609_BIOID50945   -           1025         0 1227.9  15.5   1   1         0         0 1227.7  10.8     2  1020     4  1008     3  1009 0.99 AcrB/AcrD/AcrF family
MMPL                 PF03176.10   333 seq1609_BIOID50945   -           1025   7.7e-13   47.7  20.2   1   2   4.8e-11   2.2e-07   29.7   5.7   138   313   327   501   226   521 0.83 MMPL family
MMPL                 PF03176.10   333 seq1609_BIOID50945   -           1025   7.7e-13   47.7  20.2   2   2   5.1e-09   2.3e-05   23.1   2.9    73   307   785  1013   687  1024 0.76 MMPL family
SecD_SecF            PF02355.11   189 seq1609_BIOID50945   -           1025     2e-11   43.3  21.2   1   2     3e-10   1.4e-06   27.5   6.0    35   186   336   489   317   492 0.80 Protein export membrane protein
SecD_SecF            PF02355.11   189 seq1609_BIOID50945   -           1025     2e-11   43.3  21.2   2   2   2.6e-08   0.00012   21.2   3.2    25   183   844  1005   831  1024 0.87 Protein export membrane protein
adh_short_C2         PF13561.1    243 seq1612_BIOID50945   -            262   2.9e-79  266.2   0.1   1   1   4.7e-83   3.2e-79  266.0   0.1     1   243    13   252    13   252 0.98 Enoyl-(Acyl carrier protein) reductase
adh_short            PF00106.20   167 seq1612_BIOID50945   -            262   6.1e-09   35.8   0.2   1   1   1.2e-12   7.9e-09   35.5   0.1     2   165     8   176     7   178 0.83 short chain dehydrogenase
Dus                  PF01207.12   310 seq1613_BIOID50945   -            345  7.9e-100  333.5   0.0   1   1  6.8e-104  9.3e-100  333.3   0.0     2   308    30   340    29   342 0.98 Dihydrouridine synthase (Dus)
GreA_GreB_N          PF03449.10    74 seq1614_BIOID50945   -            170   1.1e-29  102.1   0.7   1   1   2.7e-33   1.9e-29  101.4   0.5     1    74    13    86    13    86 0.97 Transcription elongation factor, N-terminal
GreA_GreB            PF01272.14    77 seq1614_BIOID50945   -            170   1.6e-22   78.9   0.0   1   1   3.8e-26   2.6e-22   78.2   0.0     2    77    93   167    92   167 0.98 Transcription elongation factor, GreA/GreB, C-term
Helicase_C_2         PF13307.1    167 seq1621_BIOID50945   -            762   4.3e-26   91.7   0.0   1   1     2e-29   6.8e-26   91.0   0.0     8   165   579   734   572   736 0.93 Helicase C-terminal domain
DEAD                 PF00270.24   173 seq1621_BIOID50945   -            762   3.6e-09   36.1   0.1   1   1     2e-09   6.8e-06   25.5   0.0    12    78    89   154    74   172 0.74 DEAD/DEAH box helicase
DEAD_2               PF06733.10   174 seq1621_BIOID50945   -            762   1.3e-08   34.3   0.0   1   1   6.7e-12   2.3e-08   33.5   0.0   103   167   246   309   196   315 0.87 DEAD_2
MukB                 PF04310.7    227 seq1623_BIOID50945   -           1486  2.4e-146  484.9   0.7   1   1    1e-149  4.7e-146  483.9   0.1     1   227     1   227     1   227 1.00 MukB N-terminal
SbcCD_C              PF13558.1     90 seq1623_BIOID50945   -           1486   5.1e-14   51.8   0.3   1   1   4.7e-17   2.2e-13   49.8   0.0     1    89  1335  1424  1335  1425 0.88 Putative exonuclease SbcCD, C subunit
AAA_29               PF13555.1     62 seq1623_BIOID50945   -           1486   5.2e-13   48.2   0.2   1   1   2.7e-16   1.2e-12   47.0   0.2     2    61     8    66     7    67 0.90 P-loop containing region of AAA domain
Na_Ca_ex             PF01699.19   139 seq1624_BIOID50945   -            325   8.6e-54  180.8  24.0   1   2   1.1e-32   1.5e-28   99.0   6.4     1   138    13   142    13   143 0.98 Sodium/calcium exchanger protein
Na_Ca_ex             PF01699.19   139 seq1624_BIOID50945   -            325   8.6e-54  180.8  24.0   2   2     3e-29     4e-25   87.9   4.7     4   137   187   314   183   316 0.94 Sodium/calcium exchanger protein
Sulfatase            PF00884.18   379 seq1627_BIOID50945   -            560  3.9e-114  381.4   8.1   1   1  7.3e-118    5e-114  381.1   5.6     1   371    58   497    58   505 0.96 Sulfatase
Phosphodiest         PF01663.17   364 seq1627_BIOID50945   -            560   3.4e-11   42.9   0.4   1   1   1.3e-14   8.6e-11   41.6   0.2    18   244   106   348    98   350 0.67 Type I phosphodiesterase / nucleotide pyrophosphatase
DUF177               PF02620.12   119 seq1628_BIOID50945   -            173   4.8e-23   81.3   0.7   1   1   5.4e-27   7.4e-23   80.7   0.5     1   119    61   171    61   171 0.90 Uncharacterized ACR, COG1399
Tex_N                PF09371.5    193 seq1629_BIOID50945   -            773   7.7e-80  266.6   0.2   1   1   3.2e-83   1.5e-79  265.7   0.1     1   192    10   201    10   202 0.99 Tex-like protein N-terminal domain
HHH_3                PF12836.2     65 seq1629_BIOID50945   -            773     5e-27   93.5   0.0   1   1   2.5e-30   1.1e-26   92.3   0.0     1    65   491   555   491   555 0.99 Helix-hairpin-helix motif
S1                   PF00575.18    74 seq1629_BIOID50945   -            773   4.2e-24   84.3   0.6   1   1   1.7e-27   7.8e-24   83.4   0.4     2    74   648   720   647   720 0.98 S1 RNA binding domain
BMFP                 PF04380.8     79 seq1630_BIOID50945   -             99   8.7e-27   92.9   5.7   1   1   7.5e-31     1e-26   92.7   3.9     1    79     1    79     1    79 0.98 Membrane fusogenic activity
EII-GUT              PF03608.8    168 seq1633_BIOID50945   -            131   1.3e-57  194.1   0.4   1   1   1.2e-61   1.6e-57  193.9   0.3     2   124     5   127     4   130 0.98 PTS system enzyme II sorbitol-specific factor
Phageshock_PspG      PF09583.5     65 seq1638_BIOID50945   -             80   1.4e-25   89.0  25.7   1   1   1.1e-29   1.5e-25   88.8  17.8     1    64     1    64     1    65 0.98 Phage shock protein G (Phageshock_PspG)
cNMP_binding         PF00027.24    91 seq1639_BIOID50945   -            232   3.6e-14   52.2   0.0   1   1   4.4e-18     6e-14   51.5   0.0     3    87    35   119    33   122 0.95 Cyclic nucleotide-binding domain
Ribosomal_L32p       PF01783.18    56 seq1640_BIOID50945   -             57   4.1e-19   68.3   0.9   1   1   3.3e-23   4.4e-19   68.2   0.7     1    56     2    57     2    57 0.98 Ribosomal L32p protein family
EII-GUT              PF03608.8    168 seq1641_BIOID50945   -             44   2.7e-06   27.2   0.1   1   1   2.2e-10   3.1e-06   27.0   0.1   142   168     2    28     1    28 0.94 PTS system enzyme II sorbitol-specific factor
NQR2_RnfD_RnfE       PF03116.10   314 seq1642_BIOID50945   -            352    1e-121  405.8  15.7   1   1  8.6e-126  1.2e-121  405.6  10.9     3   314     4   350     2   350 0.93 NQR2, RnfD, RnfE family
EIIBC-GUT_N          PF03612.9    183 seq1644_BIOID50945   -             68   6.6e-08   32.2   0.2   1   1   5.8e-12   7.9e-08   31.9   0.2     2    31     3    31     2    38 0.93 Sorbitol phosphotransferase enzyme II N-terminus
SIS                  PF01380.17   131 seq1645_BIOID50945   -            335   1.2e-33  115.3   0.1   1   1     4e-37   2.7e-33  114.2   0.0     2   131    53   184    52   184 0.97 SIS domain
CBS                  PF00571.23    57 seq1645_BIOID50945   -            335   3.6e-14   52.0   3.5   1   2   2.5e-09   1.7e-05   24.2   0.3     1    54   213   268   213   270 0.96 CBS domain
CBS                  PF00571.23    57 seq1645_BIOID50945   -            335   3.6e-14   52.0   3.5   2   2   5.6e-10   3.8e-06   26.3   0.4     2    54   281   332   280   334 0.96 CBS domain
FA_synthesis         PF02504.10   323 seq1646_BIOID50945   -            346  4.2e-124  413.5   0.0   1   1  3.4e-128  4.7e-124  413.3   0.0     8   323     1   321     1   321 0.99 Fatty acid synthesis protein
DUF1449              PF07290.6    202 seq1648_BIOID50945   -            120   5.7e-38  130.1   4.1   1   1   5.1e-42     7e-38  129.8   2.8     1    79     4    82     4    88 0.97 Protein of unknown function (DUF1449)
EIIBC-GUT_C          PF07663.6     93 seq1651_BIOID50945   -            216   2.8e-48  161.8   5.0   1   1   4.1e-52   2.8e-48  161.8   3.5     1    93   123   215   123   215 0.99 Sorbitol phosphotransferase enzyme II C-terminus
EIIBC-GUT_N          PF03612.9    183 seq1651_BIOID50945   -            216   1.8e-13   50.3   0.1   1   1   6.2e-17   4.3e-13   49.1   0.1   104   183     2    68     1    68 0.90 Sorbitol phosphotransferase enzyme II N-terminus
DUF1449              PF07290.6    202 seq1652_BIOID50945   -            132   5.5e-67  224.9   0.0   1   1   4.4e-71     6e-67  224.7   0.0    74   201     5   132     1   132 0.97 Protein of unknown function (DUF1449)
DUF3491              PF11996.3    936 seq1653_BIOID50945   -            939   2.9e-45  154.0   0.0   1   1   3.1e-49   4.3e-45  153.5   0.0     1   110   829   939   829   939 0.98 Protein of unknown function (DUF3491)
RNB                  PF00773.14   325 seq1654_BIOID50945   -            644     2e-82  277.0   0.0   1   1   5.5e-86   2.5e-82  276.6   0.0     1   324   189   516   189   517 0.95 RNB domain
OB_RNB               PF08206.6     58 seq1654_BIOID50945   -            644   4.3e-19   67.6   0.0   1   1   2.6e-22   1.2e-18   66.2   0.0     1    57    24    80    24    81 0.95 Ribonuclease B OB domain
S1                   PF00575.18    74 seq1654_BIOID50945   -            644   2.2e-12   46.7   1.0   1   1   5.6e-13   2.6e-09   36.9   0.2     4    69   560   638   557   640 0.78 S1 RNA binding domain
Band_7               PF01145.20   179 seq1656_BIOID50945   -            553   4.8e-19   68.8   2.2   1   1   3.5e-23   4.8e-19   68.8   1.5     5   148    38   188    34   220 0.85 SPFH domain / Band 7 family
Radical_SAM          PF04055.16   166 seq1658_BIOID50945   -            385   3.2e-16   59.8   0.0   1   1     2e-19   5.6e-16   59.0   0.0     6   165    11   174     7   175 0.89 Radical SAM superfamily
Fer4_12              PF13353.1    139 seq1658_BIOID50945   -            385   1.3e-08   34.8   0.8   1   1   1.2e-11   3.2e-08   33.6   0.1    15   129    12   129     9   141 0.70 4Fe-4S single cluster domain
DUF4008              PF13186.1     64 seq1658_BIOID50945   -            385   2.5e-08   34.0   1.9   1   1   3.1e-11   8.6e-08   32.3   1.3     4    63   263   318   257   328 0.88 Domain of unknown function (DUF4008)
Fer4_14              PF13394.1    117 seq1658_BIOID50945   -            385   8.1e-07   29.0   1.0   1   1   8.4e-10   2.3e-06   27.5   0.1     7    90    11    97     9   119 0.75 4Fe-4S single cluster domain
FMN_bind             PF04205.9     81 seq1659_BIOID50945   -            206   4.2e-18   65.1   0.1   1   1   6.4e-22   8.7e-18   64.1   0.0     1    77    99   187    99   191 0.98 FMN-binding domain
PTSIIA_gutA          PF03829.8    117 seq1660_BIOID50945   -            123   7.6e-45  151.2   0.0   1   1   6.7e-49   9.1e-45  150.9   0.0     1   116     1   116     1   118 0.98 PTS system glucitol/sorbitol-specific IIA component
Sugarporin_N         PF11471.3     60 seq1661_BIOID50945   -            464   1.7e-13   49.9  10.2   1   1     2e-17   2.7e-13   49.2   7.0     1    60     1    58     1    58 0.96 Maltoporin periplasmic N-terminal extension
Hydrolase_3          PF08282.7    254 seq1663_BIOID50945   -            188     1e-12   48.0   0.0   1   1   3.6e-15     5e-11   42.5   0.0   179   243    94   158    88   167 0.94 haloacid dehalogenase-like hydrolase
ArsC                 PF03960.10   110 seq1665_BIOID50945   -            118   2.8e-31  107.7   0.0   1   1   2.3e-35   3.1e-31  107.5   0.0     1   110     5   114     5   114 0.96 ArsC family
ACP_syn_III_C        PF08541.5     90 seq1667_BIOID50945   -            317   2.8e-37  126.5   0.0   1   1   2.8e-40   9.5e-37  124.7   0.0     1    90   228   317   228   317 0.98 3-Oxoacyl-[acyl-carrier-protein (ACP)] synthase III C terminal
ACP_syn_III          PF08545.5     80 seq1667_BIOID50945   -            317   4.2e-30  103.1   1.3   1   1   2.3e-33     8e-30  102.2   0.9     1    80   106   183   106   183 0.99 3-Oxoacyl-[acyl-carrier-protein (ACP)] synthase III
HMG_CoA_synt_N       PF01154.12   174 seq1667_BIOID50945   -            317   1.2e-05   24.8   0.1   1   1   5.7e-09     2e-05   24.1   0.1     7   150     5   143     2   167 0.85 Hydroxymethylglutaryl-coenzyme A synthase N terminal
Chal_sti_synt_N      PF00195.14   227 seq1667_BIOID50945   -            317   2.5e-05   23.5   0.7   1   1   1.3e-08   4.5e-05   22.6   0.5    98   225    48   168    21   170 0.81 Chalcone and stilbene synthases, N-terminal domain
DnaB_C               PF03796.10   265 seq1668_BIOID50945   -            471  4.1e-108  360.1   0.2   1   1  1.2e-111  5.4e-108  359.7   0.1     1   263   206   463   206   465 0.97 DnaB-like helicase C terminal domain
DnaB                 PF00772.16   103 seq1668_BIOID50945   -            471   9.9e-38  128.0   0.0   1   1   4.8e-41   2.2e-37  126.9   0.0     1   103    26   128    26   128 0.99 DnaB-like helicase N terminal domain
AAA_25               PF13481.1    194 seq1668_BIOID50945   -            471     1e-13   51.0   0.1   1   1   3.6e-17   1.6e-13   50.3   0.0    29   190   220   386   179   390 0.84 AAA domain
Glycos_trans_3N      PF02885.12    66 seq1669_BIOID50945   -            320   2.7e-15   55.5   0.0   1   1   3.6e-19     5e-15   54.7   0.0     2    65     3    70     2    71 0.97 Glycosyl transferase family, helical bundle domain
adh_short            PF00106.20   167 seq1671_BIOID50945   -            259   6.2e-25   87.9   1.9   1   1   1.1e-28   7.5e-25   87.6   1.3     2   166     4   172     3   173 0.92 short chain dehydrogenase
adh_short_C2         PF13561.1    243 seq1671_BIOID50945   -            259   6.4e-15   55.5   0.0   1   1   1.4e-18   9.3e-15   54.9   0.0     7   241    13   255     9   256 0.86 Enoyl-(Acyl carrier protein) reductase
MFS_1                PF07690.11   354 seq1672_BIOID50945   -            463   4.4e-17   61.7  60.9   1   1   3.2e-21   4.4e-17   61.7  42.2     2   354    45   422    44   422 0.78 Major Facilitator Superfamily
OmpA                 PF00691.15    97 seq1673_BIOID50945   -            282   4.3e-15   55.7   0.1   1   1   1.2e-18   1.7e-14   53.8   0.0     1    92   141   234   141   238 0.84 OmpA family
MFS_1                PF07690.11   354 seq1674_BIOID50945   -            471   1.5e-49  168.5  51.7   1   1   2.2e-53   1.5e-49  168.5  35.8     1   353    15   405    15   406 0.91 Major Facilitator Superfamily
MFS_3                PF05977.8    524 seq1674_BIOID50945   -            471   5.5e-10   37.8  13.8   1   1     8e-14   5.5e-10   37.8   9.6    20   187    20   183     6   247 0.85 Transmembrane secretion effector
Peptidase_M20        PF01546.23   171 seq1675_BIOID50945   -            375   1.7e-36  125.2   0.1   1   1     3e-40   2.1e-36  125.0   0.1     1   170    62   371    62   372 0.95 Peptidase family M20/M25/M40
M20_dimer            PF07687.9    109 seq1675_BIOID50945   -            375   3.1e-25   87.8   0.1   1   1   1.3e-28   8.7e-25   86.4   0.0     1   108   175   282   175   283 0.98 Peptidase dimerisation domain
DAO                  PF01266.19   358 seq1676_BIOID50945   -            542   1.2e-56  192.0   2.9   1   1   5.5e-60   1.9e-56  191.4   2.0     1   344    10   343    10   367 0.86 FAD dependent oxidoreductase
FAD_binding_2        PF00890.19   421 seq1676_BIOID50945   -            542     5e-08   32.0   8.6   1   1     3e-10     1e-06   27.7   6.0     1   206    10   215    10   234 0.78 FAD binding domain
FAD_binding_3        PF01494.14   356 seq1676_BIOID50945   -            542   1.3e-06   27.5   3.7   1   1   4.2e-09   1.4e-05   24.1   2.7     2   173     9   214     8   225 0.85 FAD binding domain
Fer2_BFD             PF04324.10    55 seq1676_BIOID50945   -            542   2.2e-06   27.4   2.4   1   1   6.5e-10   2.2e-06   27.4   1.7     2    45   432   480   431   486 0.87 BFD-like [2Fe-2S] binding domain
CorA                 PF01544.13   292 seq1678_BIOID50945   -            316   4.9e-56  189.7   0.4   1   1   4.4e-60     6e-56  189.5   0.2     4   292    26   312    24   312 0.95 CorA-like Mg2+ transporter protein
Rnf-Nqr              PF02508.9    190 seq1679_BIOID50945   -            231   7.9e-59  198.3   9.5   1   1   6.7e-63   9.1e-59  198.1   6.6     1   189     1   200     1   201 0.98 Rnf-Nqr subunit, membrane protein
LptC                 PF06835.8    176 seq1680_BIOID50945   -            191   1.2e-53  180.9   2.1   1   1     1e-57   1.4e-53  180.8   1.4     2   176     9   183     8   183 0.97 Lipopolysaccharide-assembly, LptC-related
FeoA                 PF04023.9     74 seq1684_BIOID50945   -             75   3.5e-09   36.3   0.0   1   1     3e-13   4.1e-09   36.1   0.0     7    73     4    71     2    72 0.90 FeoA domain
Acyl_transf_1        PF00698.16   318 seq1686_BIOID50945   -            309   1.4e-42  146.0   2.9   1   1   1.2e-46   1.7e-42  145.7   2.0     2   281     6   290     5   306 0.90 Acyl transferase domain
OstA                 PF03968.9    113 seq1687_BIOID50945   -            185   8.9e-33  112.5   2.3   1   1   8.8e-37   1.2e-32  112.0   1.6     1   113    37   149    37   149 0.98 OstA-like protein
GutM                 PF06923.6    109 seq1688_BIOID50945   -            119   1.4e-36  124.3   0.0   1   1   1.2e-40   1.6e-36  124.1   0.0     2   109     3   110     2   110 0.98 Glucitol operon activator protein (GutM)
HhH-GPD              PF00730.20   121 seq1690_BIOID50945   -            211   9.8e-19   67.6   0.0   1   1   3.1e-22   1.4e-18   67.1   0.0     1   120    34   168    34   169 0.95 HhH-GPD superfamily base excision DNA repair protein
HHH                  PF00633.18    30 seq1690_BIOID50945   -            211     2e-07   30.1   0.0   1   1   1.1e-10   4.8e-07   28.9   0.0     2    29   100   127    99   128 0.92 Helix-hairpin-helix motif
EndIII_4Fe-2S        PF10576.4     17 seq1690_BIOID50945   -            211   9.7e-05   22.2   3.3   1   1   3.7e-08   0.00017   21.5   2.3     1    17   187   203   187   203 0.99 Iron-sulfur binding domain of endonuclease III
FeoB_N               PF02421.13   189 seq1691_BIOID50945   -            773   2.8e-71  238.5   0.1   1   1   2.3e-74   5.3e-71  237.6   0.0     2   187     5   192     4   194 0.94 Ferrous iron transport protein B
Gate                 PF07670.9    109 seq1691_BIOID50945   -            773   6.9e-48  160.9  20.5   1   2   5.2e-18   1.2e-14   54.0   2.5     3   106   352   443   350   450 0.94 Nucleoside recognition
Gate                 PF07670.9    109 seq1691_BIOID50945   -            773   6.9e-48  160.9  20.5   2   2   2.7e-38   6.1e-35  119.2   0.3     1   107   512   689   512   691 0.99 Nucleoside recognition
FeoB_C               PF07664.7     54 seq1691_BIOID50945   -            773   3.2e-21   74.3   2.1   1   1   1.4e-24   3.2e-21   74.3   1.5     1    54   454   507   454   507 0.99 Ferrous iron transport protein B C terminus
MMR_HSR1             PF01926.18   114 seq1691_BIOID50945   -            773   2.1e-17   63.0   0.0   1   1   1.7e-20     4e-17   62.1   0.0     2   113     6   120     5   121 0.68 50S ribosome-binding GTPase
SRPRB                PF09439.5    181 seq1691_BIOID50945   -            773   3.7e-06   26.1   0.0   1   1   2.7e-09   6.1e-06   25.4   0.0     5    71     5    72     1   126 0.67 Signal recognition particle receptor beta subunit
IMS                  PF00817.15   148 seq1692_BIOID50945   -            351     1e-46  158.3   0.0   1   1   3.5e-50   1.6e-46  157.6   0.0     1   148     7   154     7   154 0.98 impB/mucB/samB family
IMS_C                PF11799.3    137 seq1692_BIOID50945   -            351   1.6e-09   38.1   0.1   1   1   5.8e-13   2.6e-09   37.4   0.0     3    99   211   309   209   327 0.85 impB/mucB/samB family C-terminal
IMS_HHH              PF11798.3     32 seq1692_BIOID50945   -            351   3.6e-08   32.8   0.0   1   1     2e-11   9.2e-08   31.6   0.0     1    32   166   197   166   197 0.96 IMS family HHH motif
ABC_membrane_2       PF06472.10   282 seq1693_BIOID50945   -            552   1.1e-47  162.4  10.0   1   1     3e-51   1.4e-47  162.0   7.0    11   281     6   292     2   293 0.95 ABC transporter transmembrane region 2
SbmA_BacA            PF05992.7    315 seq1693_BIOID50945   -            552   1.9e-33  115.9  16.9   1   1   3.3e-36   1.5e-32  112.9  11.7     8   312    22   341    16   344 0.81 SbmA/BacA-like family
ABC_tran             PF00005.22   118 seq1693_BIOID50945   -            552   1.4e-09   38.2   0.0   1   1   7.5e-13   3.4e-09   36.9   0.0    64   118   362   506   210   506 0.71 ABC transporter
Ldh_2                PF02615.9    335 seq1694_BIOID50945   -            361  5.4e-138  459.1   0.0   1   1  4.5e-142  6.1e-138  459.0   0.0     1   334     5   340     5   341 0.99 Malate/L-lactate dehydrogenase
UPF0370              PF13980.1     63 seq1695_BIOID50945   -             74   5.1e-34  115.7  11.7   1   1   4.1e-38   5.6e-34  115.6   8.1     1    61     9    70     9    74 0.94 Uncharacterised protein family (UPF0370)
DeoRC                PF00455.17   162 seq1697_BIOID50945   -            257   1.9e-52  177.0   0.7   1   1   6.5e-56   2.9e-52  176.4   0.3     3   161    74   232    72   233 0.97 DeoR C terminal sensor domain
HTH_DeoR             PF08220.7     57 seq1697_BIOID50945   -            257   9.1e-22   76.2   0.1   1   1   3.8e-25   1.7e-21   75.3   0.1     1    56     6    61     6    62 0.98 DeoR-like helix-turn-helix domain
HTH_11               PF08279.7     55 seq1697_BIOID50945   -            257   5.4e-09   35.4   0.1   1   1   3.9e-12   1.8e-08   33.8   0.0     1    46     6    50     6    56 0.92 HTH domain
Ala_racemase_N       PF01168.15   217 seq1698_BIOID50945   -            359   3.1e-61  206.5   0.0   1   1   5.7e-65   3.9e-61  206.2   0.0     1   217     8   219     8   219 0.94 Alanine racemase, N-terminal domain
Ala_racemase_C       PF00842.16   129 seq1698_BIOID50945   -            359   8.7e-39  131.7   0.1   1   1     2e-42   1.3e-38  131.1   0.1     1   129   234   358   234   358 0.97 Alanine racemase, C-terminal domain
ABC_tran             PF00005.22   118 seq1699_BIOID50945   -            241   1.2e-22   80.4   0.0   1   1   1.2e-25   5.3e-22   78.2   0.0     1   118    43   166    43   166 0.92 ABC transporter
BCA_ABC_TP_C         PF12399.3     23 seq1699_BIOID50945   -            241   8.9e-08   31.5   0.0   1   1   3.9e-11   1.8e-07   30.5   0.0     2    23   215   236   214   236 0.97 Branched-chain amino acid ATP-binding cassette transporter
HATPase_c            PF02518.21   111 seq1701_BIOID50945   -            467   1.2e-24   85.9   0.0   1   1   5.8e-28   2.6e-24   84.9   0.0     1   111   349   460   349   460 0.98 Histidine kinase-, DNA gyrase B-, and HSP90-like ATPase
HAMP                 PF00672.20    70 seq1701_BIOID50945   -            467   1.5e-17   63.4   0.4   1   1   3.3e-21   1.5e-17   63.4   0.2     2    69   168   235   167   236 0.96 HAMP domain
HisKA                PF00512.20    68 seq1701_BIOID50945   -            467   9.5e-14   51.0   0.2   1   1   2.1e-17   9.5e-14   51.0   0.1     1    68   240   304   240   304 0.97 His Kinase A (phospho-acceptor) domain
EAL                  PF00563.15   236 seq1702_BIOID50945   -            661   6.3e-57  192.6   1.4   1   1   3.1e-60   1.1e-56  191.9   1.0     3   236   412   644   410   644 0.94 EAL domain
GGDEF                PF00990.16   161 seq1702_BIOID50945   -            661   5.3e-46  156.0   0.0   1   1   2.9e-49   9.9e-46  155.1   0.0     1   160   237   390   237   391 0.97 GGDEF domain
PAS_9                PF13426.1    104 seq1702_BIOID50945   -            661   1.2e-09   38.3   0.0   1   1   9.4e-13   3.2e-09   37.0   0.0     2   104   122   225   121   225 0.78 PAS domain
PAS                  PF00989.19   113 seq1702_BIOID50945   -            661   4.3e-07   29.5   0.0   1   1   4.5e-10   1.5e-06   27.8   0.0     4   107   114   217   111   223 0.64 PAS fold
adh_short            PF00106.20   167 seq1706_BIOID50945   -            244   8.7e-40  136.2   1.7   1   1   3.2e-43   8.7e-40  136.2   1.2     1   166     6   169     6   170 0.92 short chain dehydrogenase
adh_short_C2         PF13561.1    243 seq1706_BIOID50945   -            244   6.3e-33  114.4   1.7   1   1   2.8e-36   7.6e-33  114.1   1.2     5   242    14   241    12   242 0.94 Enoyl-(Acyl carrier protein) reductase
KR                   PF08659.5    181 seq1706_BIOID50945   -            244   5.3e-21   74.9   1.1   1   1   3.1e-24   8.4e-21   74.3   0.8     3   174     8   180     7   198 0.84 KR domain
NAD_binding_10       PF13460.1    183 seq1706_BIOID50945   -            244   2.7e-06   27.4   0.4   1   1   1.9e-09   5.2e-06   26.4   0.3     2   126     9   157     8   215 0.74 NADH(P)-binding
Epimerase            PF01370.16   236 seq1706_BIOID50945   -            244     2e-05   24.0   0.2   1   1   1.2e-08   3.3e-05   23.3   0.1     1   117     8   140     8   177 0.77 NAD dependent epimerase/dehydratase family
FAD_binding_2        PF00890.19   421 seq1707_BIOID50945   -            419   2.3e-55  188.0   0.0   1   1   3.9e-59   2.7e-55  187.8   0.0     1   421     4   399     4   399 0.95 FAD binding domain
Molybdopterin        PF00384.17   432 seq1709_BIOID50945   -           1247  1.7e-197  656.3   0.0   1   1  3.1e-201  2.1e-197  655.9   0.0     1   432   108   833   108   833 1.00 Molybdopterin oxidoreductase
Molydop_binding      PF01568.16   109 seq1709_BIOID50945   -           1247   3.3e-23   81.4   0.0   1   1   3.6e-26   2.5e-22   78.6   0.0     1   105  1087  1202  1087  1206 0.95 Molydopterin dinucleotide binding domain
DUF3491              PF11996.3    936 seq1712_BIOID50945   -            415  5.2e-139  464.3   9.6   1   1  4.6e-143  6.2e-139  464.0   6.7   123   534     1   412     1   414 0.99 Protein of unknown function (DUF3491)
SIS                  PF01380.17   131 seq1713_BIOID50945   -            321   3.9e-27   94.3   0.0   1   1   9.9e-31   6.8e-27   93.5   0.0     2   130    39   169    38   170 0.98 SIS domain
CBS                  PF00571.23    57 seq1713_BIOID50945   -            321   7.1e-15   54.3   0.0   1   2   1.9e-08   0.00013   21.4   0.0     1    56   199   256   199   257 0.92 CBS domain
CBS                  PF00571.23    57 seq1713_BIOID50945   -            321   7.1e-15   54.3   0.0   2   2   4.7e-10   3.2e-06   26.5   0.0     8    51   272   315   265   318 0.82 CBS domain
PhdYeFM_antitox      PF02604.14    75 seq1714_BIOID50945   -             97   1.5e-09   37.1   0.1   1   1     2e-13   2.8e-09   36.3   0.1     2    73     8    74     7    79 0.90 Antitoxin Phd_YefM, type II toxin-antitoxin system
Sigma54_CBD          PF04963.8    195 seq1716_BIOID50945   -            477   8.2e-76  253.6   1.0   1   1   1.8e-79   8.2e-76  253.6   0.7     2   195   107   304   106   304 0.97 Sigma-54 factor, core binding domain
Sigma54_DBD          PF04552.8    160 seq1716_BIOID50945   -            477   3.8e-70  234.3   0.4   1   1   1.6e-73   7.5e-70  233.4   0.3     2   160   317   475   316   475 0.99 Sigma-54, DNA binding domain
Sigma54_AID          PF00309.15    49 seq1716_BIOID50945   -            477   7.9e-19   66.7  20.7   1   1   3.8e-22   1.8e-18   65.6  14.3     1    47     3    49     3    51 0.97 Sigma-54 factor, Activator interacting domain (AID)
PTR2                 PF00854.16   373 seq1717_BIOID50945   -            500   8.2e-75  251.7  26.1   1   1   1.5e-78     1e-74  251.4  16.0     2   370    89   428    88   431 0.97 POT family
MFS_1                PF07690.11   354 seq1717_BIOID50945   -            500     2e-20   72.7  53.9   1   1   3.2e-21   2.2e-17   62.7  25.3    10   299    35   370    26   380 0.77 Major Facilitator Superfamily
YafO_toxin           PF13957.1    109 seq1718_BIOID50945   -            132   1.6e-33  114.6   0.0   1   1   1.3e-37   1.8e-33  114.4   0.0     1   109    25   132    25   132 0.98 Toxin YafO, type II toxin-antitoxin system
YkuD                 PF03734.9    146 seq1720_BIOID50945   -            615   6.1e-30  104.2   0.1   1   1   1.4e-33   9.7e-30  103.6   0.0     4   140   377   543   374   572 0.94 L,D-transpeptidase catalytic domain
PG_binding_1         PF01471.13    57 seq1720_BIOID50945   -            615   1.1e-09   37.9   0.2   1   1   9.3e-11   6.4e-07   29.1   0.0    25    57   316   348   307   348 0.92 Putative peptidoglycan binding domain
Aminotran_1_2        PF00155.16   363 seq1722_BIOID50945   -            411   8.6e-86  288.0   0.0   1   1   7.1e-90   9.8e-86  287.8   0.0     2   362    41   406    40   407 0.98 Aminotransferase class I and II
PP-binding           PF00550.20    67 seq1723_BIOID50945   -             78   2.7e-16   59.4   0.4   1   1   4.4e-20     3e-16   59.3   0.3     1    67     6    73     6    73 0.96 Phosphopantetheine attachment site
DUF1493              PF07377.7    111 seq1723_BIOID50945   -             78   0.00024   21.0   0.4   1   1   4.1e-08   0.00028   20.8   0.3     1    59     1    55     1    62 0.91 Protein of unknown function (DUF1493)
Plug                 PF07715.10   108 seq1724_BIOID50945   -            790   5.3e-09   36.2   2.6   1   1   6.5e-13   8.9e-09   35.5   0.9    12   106    49   165    39   167 0.89 TonB-dependent Receptor Plug Domain
CorA                 PF01544.13   292 seq1725_BIOID50945   -             39   3.6e-09   35.9   1.2   1   1   2.9e-13   3.9e-09   35.8   0.8   256   292     1    35     1    35 0.98 CorA-like Mg2+ transporter protein
Acetyltransf_10      PF13673.1    117 seq1726_BIOID50945   -            125   1.8e-16   60.2   0.0   1   1   4.7e-20   2.2e-16   59.9   0.0    17   117     5    99     1    99 0.91 Acetyltransferase (GNAT) domain
Acetyltransf_7       PF13508.1     79 seq1726_BIOID50945   -            125     2e-07   30.9   0.0   1   1   9.1e-11   4.1e-07   29.9   0.0     3    78    31   100    29   101 0.87 Acetyltransferase (GNAT) domain
Acetyltransf_1       PF00583.19    83 seq1726_BIOID50945   -            125   2.5e-06   27.3   0.0   1   1   1.6e-09   7.4e-06   25.8   0.0    22    83    43   100     8   100 0.68 Acetyltransferase (GNAT) family
Response_reg         PF00072.19   112 seq1728_BIOID50945   -            240   2.7e-25   88.4   0.0   1   1   5.9e-29     4e-25   87.8   0.0     1   112    13   122    13   122 0.98 Response regulator receiver domain
Trans_reg_C          PF00486.23    77 seq1728_BIOID50945   -            240   9.8e-23   79.7   0.1   1   1   2.7e-26   1.8e-22   78.8   0.0     2    77   157   232   156   232 0.96 Transcriptional regulatory protein, C terminal
Haemagg_act          PF05860.8    121 seq1729_BIOID50945   -           1270     1e-34  118.7  11.0   1   1   1.5e-38     1e-34  118.7   7.6    12   120    40   165    29   166 0.93 haemagglutination activity domain
Fil_haemagg          PF05594.9     77 seq1729_BIOID50945   -           1270   2.1e-11   43.8 232.4   1   7    0.0001      0.72   10.1  17.6     1    76   209   306   209   320 0.92 Haemagluttinin repeat
Fil_haemagg          PF05594.9     77 seq1729_BIOID50945   -           1270   2.1e-11   43.8 232.4   2   7     0.025   1.7e+02    2.5  13.2     4    55   301   361   286   373 0.67 Haemagluttinin repeat
Fil_haemagg          PF05594.9     77 seq1729_BIOID50945   -           1270   2.1e-11   43.8 232.4   3   7   0.00033       2.3    8.5  11.2     9    76   365   434   360   435 0.92 Haemagluttinin repeat
Fil_haemagg          PF05594.9     77 seq1729_BIOID50945   -           1270   2.1e-11   43.8 232.4   4   7   0.00022       1.5    9.1   1.0     4    41   658   689   631   696 0.80 Haemagluttinin repeat
Fil_haemagg          PF05594.9     77 seq1729_BIOID50945   -           1270   2.1e-11   43.8 232.4   5   7   1.9e-07    0.0013   18.8   7.4     2    65   698   765   697   796 0.82 Haemagluttinin repeat
Fil_haemagg          PF05594.9     77 seq1729_BIOID50945   -           1270   2.1e-11   43.8 232.4   6   7     3e-07    0.0021   18.2   3.2     5    76   913   989   911   990 0.87 Haemagluttinin repeat
Fil_haemagg          PF05594.9     77 seq1729_BIOID50945   -           1270   2.1e-11   43.8 232.4   7   7    0.0013       9.1    6.5   7.6     9    63  1020  1090   991  1096 0.81 Haemagluttinin repeat
CCG                  PF02754.11    85 seq1730_BIOID50945   -            396   3.5e-33  113.3   0.7   1   2   3.7e-19   8.3e-16   57.6   0.0     1    85   163   249   163   249 0.94 Cysteine-rich domain
CCG                  PF02754.11    85 seq1730_BIOID50945   -            396   3.5e-33  113.3   0.7   2   2   4.7e-18   1.1e-14   54.1   0.0     1    84   293   376   293   377 0.94 Cysteine-rich domain
Fer4_8               PF13183.1     57 seq1730_BIOID50945   -            396   6.4e-10   38.8   5.9   1   1   2.8e-13   6.4e-10   38.8   4.1     2    57     6    70     5    71 0.81 4Fe-4S dicluster domain
Fer4_17              PF13534.1     61 seq1730_BIOID50945   -            396     3e-07   30.5   6.3   1   1   1.3e-10     3e-07   30.5   4.4     1    60     8    70     8    71 0.78 4Fe-4S dicluster domain
ketoacyl-synt        PF00109.21   255 seq1731_BIOID50945   -            413     6e-60  202.7   1.1   1   1   1.7e-63     6e-60  202.7   0.8     2   255     4   247     3   247 0.93 Beta-ketoacyl synthase, N-terminal domain
Ketoacyl-synt_C      PF02801.17   119 seq1731_BIOID50945   -            413   2.5e-39  133.6   1.7   1   1   1.4e-42   4.7e-39  132.7   1.2     1   119   255   370   255   370 0.97 Beta-ketoacyl synthase, C-terminal domain
Thiolase_N           PF00108.18   264 seq1731_BIOID50945   -            413   1.2e-06   27.6   0.1   1   1   8.7e-10     3e-06   26.3   0.0    80   120   156   196   145   216 0.93 Thiolase, N-terminal domain
FeoC                 PF09012.5     69 seq1734_BIOID50945   -             78   1.9e-15   56.1   0.4   1   1   3.3e-19   2.3e-15   55.9   0.3     1    65     3    69     3    75 0.92 FeoC like transcriptional regulator
TrmB                 PF01978.14    68 seq1734_BIOID50945   -             78   2.2e-06   27.1   0.0   1   1   4.3e-10   2.9e-06   26.7   0.0    17    59    10    53     7    56 0.92 Sugar-specific transcriptional regulator TrmB
DUF3491              PF11996.3    936 seq1735_BIOID50945   -            465  1.2e-113  380.4   5.9   1   1  1.2e-117  1.6e-113  379.9   4.1   545   935     2   360     1   361 0.99 Protein of unknown function (DUF3491)
UPF0027              PF01139.12   420 seq1737_BIOID50945   -             88   3.7e-12   45.8   0.0   1   1     3e-16   4.1e-12   45.7   0.0     6    60    18    72    13    74 0.91 Uncharacterized protein family UPF0027
Ribosomal_S30AE      PF02482.14    94 seq1738_BIOID50945   -             95   6.8e-34  115.9   1.8   1   1   5.5e-38   7.5e-34  115.8   1.3     1    94     2    95     2    95 0.99 Sigma 54 modulation protein / S30EA ribosomal protein
Transposase_31       PF04754.7    205 seq1740_BIOID50945   -            292   1.3e-83  279.3   0.1   1   1   1.2e-87   1.7e-83  278.8   0.0     1   204     8   209     8   210 0.99 Putative transposase, YhgA-like
RF-1                 PF00472.15   114 seq1741_BIOID50945   -            185   8.7e-23   80.1   1.4   1   1   8.8e-27   1.2e-22   79.7   0.9     9   103    84   177    78   181 0.84 RF-1 domain
GST_C                PF00043.20    95 seq1742_BIOID50945   -            201   3.2e-15   55.7   0.1   1   1   1.9e-18   5.3e-15   55.0   0.1     5    95   104   189   100   189 0.94 Glutathione S-transferase, C-terminal domain
GST_N_2              PF13409.1     70 seq1742_BIOID50945   -            201   9.7e-12   44.6   0.0   1   1   1.4e-14   3.7e-11   42.7   0.0     5    69    11    75     9    76 0.95 Glutathione S-transferase, N-terminal domain
GST_N_3              PF13417.1     75 seq1742_BIOID50945   -            201   3.7e-11   42.9   0.0   1   1   2.8e-14   7.6e-11   41.9   0.0    15    73    16    79    11    81 0.89 Glutathione S-transferase, N-terminal domain
GST_C_2              PF13410.1     69 seq1742_BIOID50945   -            201   7.1e-10   38.5   0.1   1   1   3.8e-13   1.1e-09   37.9   0.0     7    69   125   184    71   184 0.90 Glutathione S-transferase, C-terminal domain
GST_N                PF02798.15    76 seq1742_BIOID50945   -            201   8.4e-09   35.3   0.0   1   1     9e-12   2.5e-08   33.8   0.0     3    76     1    75     1    75 0.94 Glutathione S-transferase, N-terminal domain
DUF1508              PF07411.7     49 seq1743_BIOID50945   -            123   1.5e-47  158.6   5.8   1   2   2.9e-27   3.9e-23   80.5   0.1     1    49    23    71    23    71 0.97 Domain of unknown function (DUF1508)
DUF1508              PF07411.7     49 seq1743_BIOID50945   -            123   1.5e-47  158.6   5.8   2   2   2.5e-27   3.4e-23   80.7   0.9     1    48    74   121    74   122 0.97 Domain of unknown function (DUF1508)
DeoRC                PF00455.17   162 seq1745_BIOID50945   -            249   1.5e-46  157.8   0.0   1   1   7.1e-50   2.4e-46  157.1   0.0     2   162    68   228    67   228 0.98 DeoR C terminal sensor domain
HTH_DeoR             PF08220.7     57 seq1745_BIOID50945   -            249   5.5e-16   57.7   0.4   1   1   3.4e-19   1.2e-15   56.6   0.2     1    56     4    59     4    60 0.98 DeoR-like helix-turn-helix domain
HTH_11               PF08279.7     55 seq1745_BIOID50945   -            249   1.9e-09   36.9   0.4   1   1     2e-12   6.7e-09   35.1   0.1     1    42     4    44     4    53 0.91 HTH domain
HTH_Mga              PF08280.6     59 seq1745_BIOID50945   -            249   1.4e-06   27.8   0.0   1   1   1.1e-09   3.8e-06   26.4   0.0     5    44     3    42     2    46 0.94 M protein trans-acting positive regulator (MGA) HTH domain
PTS_EIIA_2           PF00359.17   142 seq1747_BIOID50945   -            163   3.5e-37  127.1   0.1   1   1   2.9e-41     4e-37  126.9   0.0     2   141    13   155    12   156 0.96 Phosphoenolpyruvate-dependent sugar phosphotransferase system, EIIA 2
Peptidase_U32        PF01136.14   233 seq1751_BIOID50945   -            453   6.3e-95  316.4   0.0   1   1     6e-99   8.2e-95  316.0   0.0     1   232    75   344    75   345 0.98 Peptidase family U32
Aminotran_4          PF01063.14   231 seq1752_BIOID50945   -            269   7.6e-44  149.7   0.0   1   1   6.8e-48   9.3e-44  149.4   0.0     2   225    38   259    37   266 0.87 Aminotransferase class IV
Transposase_31       PF04754.7    205 seq1753_BIOID50945   -            308   3.8e-82  274.5   0.5   1   1   3.6e-86   4.9e-82  274.1   0.1     2   204     9   209     8   210 0.99 Putative transposase, YhgA-like
Peptidase_M15_2      PF05951.8    153 seq1754_BIOID50945   -            182   1.2e-61  206.5   0.0   1   1   2.1e-65   1.4e-61  206.3   0.0     3   153    34   182    32   182 0.99 Bacterial protein of unknown function (DUF882)
Peptidase_M15_3      PF08291.6    110 seq1754_BIOID50945   -            182   8.5e-12   44.7   0.0   1   1   1.7e-15   1.1e-11   44.3   0.0    28   110    86   175    62   175 0.84 Peptidase M15
ATP_bind_2           PF03668.10   284 seq1755_BIOID50945   -            284  1.9e-147  489.6   0.0   1   1  1.6e-151  2.1e-147  489.5   0.0     1   284     1   282     1   282 1.00 P-loop ATPase protein family
Lactamase_B          PF00753.22   194 seq1756_BIOID50945   -            411   3.9e-28   98.3   0.2   1   1   7.6e-32   5.2e-28   97.9   0.1     2   158    31   179    30   247 0.90 Metallo-beta-lactamase superfamily
Rubredoxin           PF00301.15    47 seq1756_BIOID50945   -            411   9.2e-20   70.1   2.7   1   1   2.6e-23   1.8e-19   69.2   1.9     1    47   357   403   357   403 0.98 Rubredoxin
Rick_17kDa_Anti      PF05433.10    42 seq1759_BIOID50945   -             72     2e-08   33.6  20.8   1   1     2e-12   2.7e-08   33.1  14.4     2    42    33    71    32    71 0.96 Glycine zipper 2TM domain
Acid_phosphat_B      PF03767.9    230 seq1761_BIOID50945   -            237   5.9e-50  169.6   0.0   1   1   4.9e-54   6.7e-50  169.4   0.0     2   229    11   220    10   221 0.96 HAD superfamily, subfamily IIIB (Acid phosphatase)
Lactamase_B          PF00753.22   194 seq1762_BIOID50945   -            215   1.7e-32  112.5   0.5   1   1   2.8e-36   1.9e-32  112.3   0.3     4   194    11   192     8   192 0.93 Metallo-beta-lactamase superfamily
Lactamase_B_2        PF12706.2    194 seq1762_BIOID50945   -            215   1.1e-07   31.4   0.1   1   1     2e-11   1.3e-07   31.1   0.0     4   154    28   190    25   194 0.60 Beta-lactamase superfamily domain
Peptidase_M16        PF00675.15   149 seq1763_BIOID50945   -            931   1.4e-43  148.0   4.3   1   1   1.1e-45   7.3e-42  142.5   0.0     1   148    46   203    46   204 0.96 Insulinase (Peptidase family M16)
Peptidase_M16_C      PF05193.16   184 seq1763_BIOID50945   -            931   1.6e-42  145.1   1.4   1   2   4.2e-26   2.9e-22   79.1   0.1     2   182   207   386   206   388 0.86 Peptidase M16 inactive domain
Peptidase_M16_C      PF05193.16   184 seq1763_BIOID50945   -            931   1.6e-42  145.1   1.4   2   2   2.3e-20   1.6e-16   60.4   0.0    15   183   698   862   686   863 0.92 Peptidase M16 inactive domain
2-Hacid_dh_C         PF02826.14   178 seq1764_BIOID50945   -            329   5.3e-53  178.6   0.0   1   1   1.8e-56   8.2e-53  178.0   0.0     1   178   110   297   110   297 0.94 D-isomer specific 2-hydroxyacid dehydrogenase, NAD binding domain
2-Hacid_dh           PF00389.25   133 seq1764_BIOID50945   -            329   2.3e-35  120.8   0.0   1   1   5.9e-39   2.7e-35  120.6   0.0     3   132     5   328     3   329 0.98 D-isomer specific 2-hydroxyacid dehydrogenase, catalytic domain
NAD_binding_2        PF03446.10   162 seq1764_BIOID50945   -            329   7.5e-06   25.8   0.0   1   1   5.1e-09   2.3e-05   24.2   0.0     3   119   146   259   144   263 0.91 NAD binding domain of 6-phosphogluconate dehydrogenase
YceG                 PF02618.11   297 seq1767_BIOID50945   -            340   1.3e-94  316.4   0.0   1   1   1.1e-98   1.5e-94  316.2   0.0     3   297    42   330    40   330 0.93 YceG-like family
PTS-HPr              PF00381.14    84 seq1769_BIOID50945   -             90   6.4e-25   86.7   0.4   1   1   5.5e-29   7.6e-25   86.5   0.3     2    84     3    86     2    86 0.96 PTS HPr component phosphorylation site
PLA1                 PF02253.10   260 seq1770_BIOID50945   -            289   1.6e-93  312.8   5.0   1   1   1.4e-97   1.9e-93  312.5   3.4     8   260    39   286    33   286 0.98 Phospholipase A1
Pribosyltran         PF00156.22   125 seq1771_BIOID50945   -            227   1.1e-09   37.9   0.0   1   1   1.3e-13   1.8e-09   37.2   0.0    49   124   145   223   134   224 0.80 Phosphoribosyl transferase domain
HTH_18               PF12833.2     81 seq1772_BIOID50945   -            278   1.4e-25   89.1   2.0   1   1   5.2e-29   1.8e-25   88.7   0.7     1    80   193   271   193   272 0.97 Helix-turn-helix domain
AraC_binding         PF02311.14   136 seq1772_BIOID50945   -            278   7.2e-24   83.8   2.1   1   1   2.1e-27   7.2e-24   83.8   1.5     4   136    16   154    14   154 0.96 AraC-like ligand binding domain
HTH_AraC             PF00165.18    42 seq1772_BIOID50945   -            278   2.5e-21   74.7   0.1   1   2   1.9e-11   6.5e-08   32.0   0.0     1    42   180   221   180   221 0.97 Bacterial regulatory helix-turn-helix proteins, AraC family
HTH_AraC             PF00165.18    42 seq1772_BIOID50945   -            278   2.5e-21   74.7   0.1   2   2   3.8e-14   1.3e-10   40.6   0.0     1    42   232   271   232   271 0.93 Bacterial regulatory helix-turn-helix proteins, AraC family
Fer4_11              PF13247.1     99 seq1773_BIOID50945   -            512   1.5e-40  136.9   6.0   1   1   4.5e-44   1.5e-40  136.9   4.2     2    98   176   272   175   273 0.98 4Fe-4S dicluster domain
Fer4_7               PF12838.2     52 seq1773_BIOID50945   -            512   4.4e-09   36.4  16.7   1   1   5.7e-10   1.9e-06   28.0   4.0     2    50   184   229   183   231 0.90 4Fe-4S dicluster domain
Fer4_10              PF13237.1     52 seq1773_BIOID50945   -            512   7.4e-09   35.1  18.0   1   1   1.9e-09   6.5e-06   25.7   3.7     4    52   179   228   176   228 0.93 4Fe-4S dicluster domain
POTRA_2              PF08479.6     76 seq1774_BIOID50945   -            377   1.9e-24   84.9   0.0   1   1   2.9e-28   3.9e-24   83.9   0.0     1    76    94   170    94   170 0.99 POTRA domain, ShlB-type
UPF0047              PF01894.12   118 seq1776_BIOID50945   -            138   4.5e-39  132.8   0.0   1   1   3.7e-43   5.1e-39  132.6   0.0     1   117    17   135    17   136 0.97 Uncharacterised protein family UPF0047
YrbL-PhoP_reg        PF10707.4    199 seq1777_BIOID50945   -            210   1.1e-62  210.8   0.0   1   1     1e-66   1.4e-62  210.5   0.0     1   198     2   185     2   186 0.97 PhoP regulatory network protein YrbL
Pyr_redox_2          PF07992.9    200 seq1778_BIOID50945   -            377   2.8e-26   92.5   0.0   1   1   5.4e-29   9.2e-26   90.8   0.0     2   198     5   277     4   279 0.90 Pyridine nucleotide-disulphide oxidoreductase
Pyr_redox            PF00070.22    80 seq1778_BIOID50945   -            377   4.4e-18   65.3   0.0   1   1     7e-20   1.2e-16   60.7   0.0     1    75   143   216   143   224 0.95 Pyridine nucleotide-disulphide oxidoreductase
K_oxygenase          PF13434.1    341 seq1778_BIOID50945   -            377   6.5e-10   38.3   0.1   1   1   4.7e-09     8e-06   24.8   0.0   139   214    91   165    67   175 0.85 L-lysine 6-monooxygenase (NADPH-requiring)
Pribosyltran         PF00156.22   125 seq1779_BIOID50945   -            152   2.2e-11   43.4   0.0   1   1   2.3e-15   3.2e-11   42.9   0.0     2   112     4   105     3   112 0.87 Phosphoribosyl transferase domain
Fe-S_biosyn          PF01521.15    91 seq1782_BIOID50945   -            191   2.1e-23   81.7   0.0   1   1   1.6e-26   1.1e-22   79.4   0.0     1    91     2    94     2    94 0.98 Iron-sulphur cluster biosynthesis
NifU                 PF01106.12    68 seq1782_BIOID50945   -            191     2e-10   40.1   0.0   1   1   4.4e-14     3e-10   39.5   0.0     2    65   112   177   111   180 0.90 NifU-like domain
Thymidylate_kin      PF02223.12   186 seq1783_BIOID50945   -            213   2.6e-60  202.8   0.0   1   1   2.1e-64   2.9e-60  202.7   0.0     1   186     8   200     8   200 0.96 Thymidylate kinase
DUF419               PF04237.8     92 seq1785_BIOID50945   -            118   1.2e-22   79.9   0.1   1   1   1.1e-26   1.5e-22   79.6   0.0     1    91    10   102    10   103 0.98 Protein of unknown function (DUF419)
META                 PF03724.11   101 seq1786_BIOID50945   -            140   9.4e-18   63.8   0.2   1   1   8.5e-22   1.2e-17   63.5   0.1     2   100    30   125    29   126 0.93 META domain
AraC_binding         PF02311.14   136 seq1787_BIOID50945   -            312   6.1e-23   80.8   1.4   1   1   2.7e-26   9.2e-23   80.3   0.2     7   120    52   170    48   186 0.89 AraC-like ligand binding domain
HTH_18               PF12833.2     81 seq1787_BIOID50945   -            312   9.4e-22   76.8   0.1   1   1   5.5e-25   1.9e-21   75.8   0.1     2    79   229   305   228   307 0.97 Helix-turn-helix domain
HTH_AraC             PF00165.18    42 seq1787_BIOID50945   -            312   1.5e-20   72.2   0.2   1   2   3.2e-10   1.1e-06   28.1   0.0     2    42   216   256   215   256 0.93 Bacterial regulatory helix-turn-helix proteins, AraC family
HTH_AraC             PF00165.18    42 seq1787_BIOID50945   -            312   1.5e-20   72.2   0.2   2   2   1.6e-14   5.3e-11   41.8   0.0     2    42   268   306   267   306 0.94 Bacterial regulatory helix-turn-helix proteins, AraC family
Cupin_2              PF07883.6     71 seq1787_BIOID50945   -            312   1.4e-06   27.5   0.0   1   1   8.3e-10   2.8e-06   26.6   0.0     7    60    57   109    53   116 0.92 Cupin domain
RQC                  PF09382.5    106 seq1790_BIOID50945   -            611   4.4e-28   96.9   0.0   1   1   3.5e-31   1.2e-27   95.6   0.0     1   104   413   514   413   516 0.97 RQC domain
Helicase_C           PF00271.26    78 seq1790_BIOID50945   -            611   4.6e-24   83.9   0.0   1   1   2.6e-24   8.9e-21   73.4   0.1     3    78   258   333   256   333 0.98 Helicase conserved C-terminal domain
HRDC                 PF00570.18    68 seq1790_BIOID50945   -            611   8.1e-24   83.0   0.1   1   1   6.4e-27   2.2e-23   81.6   0.0     2    68   535   601   534   601 0.97 HRDC domain
DEAD                 PF00270.24   173 seq1790_BIOID50945   -            611   2.6e-21   75.7   0.0   1   1   8.5e-24   2.9e-20   72.3   0.0     2   168    30   189    29   194 0.85 DEAD/DEAH box helicase
DUF1100              PF06500.6    411 seq1791_BIOID50945   -            414  1.8e-221  734.8   0.0   1   1  5.9e-225    2e-221  734.6   0.0     1   411     1   414     1   414 0.99 Alpha/beta hydrolase of unknown function (DUF1100)
Abhydrolase_5        PF12695.2    142 seq1791_BIOID50945   -            414   2.5e-08   33.6   0.0   1   1   1.3e-11   4.6e-08   32.8   0.0     1   121   196   375   196   392 0.76 Alpha/beta hydrolase family
Abhydrolase_6        PF12697.2    228 seq1791_BIOID50945   -            414   4.9e-06   26.5   0.3   1   1   3.1e-09   1.1e-05   25.3   0.0    12   107   208   326   197   390 0.70 Alpha/beta hydrolase family
DAGK_cat             PF00781.19   130 seq1793_BIOID50945   -            299   1.6e-26   92.1   0.3   1   1   3.7e-30   2.5e-26   91.4   0.2     3   129     8   131     6   132 0.96 Diacylglycerol kinase catalytic domain
NAD_kinase           PF01513.16   285 seq1793_BIOID50945   -            299   7.2e-06   24.8   0.1   1   1   1.3e-09   8.6e-06   24.6   0.1    64   134    45   121    12   196 0.82 ATP-NAD kinase
DNA_pol3_delta2      PF13177.1    162 seq1795_BIOID50945   -            334   2.3e-39  134.5   0.0   1   1   5.7e-43   3.9e-39  133.7   0.0     8   159    13   165     9   168 0.96 DNA polymerase III, delta subunit
DNApol3-delta_C      PF09115.5    119 seq1795_BIOID50945   -            334     2e-37  127.7   0.1   1   1   4.5e-41   3.1e-37  127.1   0.1     2   119   207   323   206   323 0.98 DNA polymerase III, delta subunit, C terminal
Methyltransf_10      PF05971.7    299 seq1798_BIOID50945   -            335  2.7e-154  512.5   0.0   1   1  4.6e-158  3.2e-154  512.3   0.0     2   299    30   323    29   323 0.99 Protein of unknown function (DUF890)
MTS                  PF05175.9    170 seq1798_BIOID50945   -            335   4.7e-05   22.7   0.0   1   1   1.5e-08    0.0001   21.6   0.0    30   114   128   221   114   230 0.77 Methyltransferase small domain
MFS_1                PF07690.11   354 seq1800_BIOID50945   -            393   8.8e-40  136.4  62.4   1   1   1.3e-41   1.8e-37  128.7  27.3     2   353    21   356    20   357 0.91 Major Facilitator Superfamily
Nitrate_red_del      PF02613.10   136 seq1802_BIOID50945   -            236   1.7e-28   99.0   6.5   1   1   2.2e-32     3e-28   98.2   4.5     7   133     9   161     3   165 0.84 Nitrate reductase delta subunit
GntP_permease        PF02447.11   441 seq1804_BIOID50945   -            438  2.1e-188  626.2  45.8   1   1  5.2e-192  2.4e-188  626.0  31.7     1   441     1   437     1   437 0.99 GntP family permease
CitMHS               PF03600.11   349 seq1804_BIOID50945   -            438   5.3e-09   35.0  40.0   1   1   1.6e-12   7.2e-09   34.5  27.5     5   348     8   386     3   387 0.78 Citrate transporter
Na_H_antiporter      PF03553.9    303 seq1804_BIOID50945   -            438   3.8e-06   26.0  19.5   1   1   8.3e-10   3.8e-06   26.0  13.5    67   257   215   393   160   394 0.69 Na+/H+ antiporter family
ShlB                 PF03865.8    404 seq1805_BIOID50945   -            454   2.4e-29  102.1   4.2   1   1   4.7e-33   3.2e-29  101.7   2.9    11   357    76   411    70   446 0.86 Haemolysin secretion/activation protein ShlB/FhaC/HecB
POTRA_2              PF08479.6     76 seq1805_BIOID50945   -            454   4.4e-17   61.4   0.1   1   1   1.8e-20   1.3e-16   59.9   0.0    20    76     3    59     1    59 0.95 POTRA domain, ShlB-type
POR_N                PF01855.14   230 seq1807_BIOID50945   -           1174   3.2e-81  272.1   1.2   1   1   4.8e-84     5e-81  271.4   0.9     2   230    13   244    12   244 0.98 Pyruvate flavodoxin/ferredoxin oxidoreductase, thiamine diP-bdg
POR                  PF01558.13   173 seq1807_BIOID50945   -           1174   2.7e-30  105.4   0.0   1   1     5e-33   5.3e-30  104.4   0.0     1   173   426   610   426   610 0.91 Pyruvate ferredoxin/flavodoxin oxidoreductase
EKR                  PF10371.4     60 seq1807_BIOID50945   -           1174   3.5e-23   80.8   0.0   1   1   7.3e-26   7.7e-23   79.7   0.0     6    59   625   678   620   679 0.93 Domain of unknown function
Fer4_7               PF12838.2     52 seq1807_BIOID50945   -           1174   1.9e-10   40.8   8.8   1   1   1.8e-13   1.9e-10   40.8   6.1     2    50   689   757   688   758 0.72 4Fe-4S dicluster domain
TPP_enzyme_C         PF02775.16   153 seq1807_BIOID50945   -           1174   2.9e-09   36.5   0.1   1   1   8.3e-12   8.8e-09   35.0   0.0    46   152   954  1066   939  1067 0.89 Thiamine pyrophosphate enzyme, C-terminal TPP binding domain
Fer4                 PF00037.22    24 seq1807_BIOID50945   -           1174   4.7e-09   35.3  20.6   1   2   1.7e-08   1.8e-05   24.0   0.9     2    24   683   705   682   705 0.93 4Fe-4S binding domain
Fer4                 PF00037.22    24 seq1807_BIOID50945   -           1174   4.7e-09   35.3  20.6   2   2   5.8e-08   6.1e-05   22.3   2.7     3    20   740   757   738   758 0.89 4Fe-4S binding domain
Fer4_16              PF13484.1     67 seq1807_BIOID50945   -           1174   2.8e-08   34.2   7.1   1   1   8.8e-11   9.3e-08   32.5   4.9     2    66   689   757   688   758 0.59 4Fe-4S double cluster binding domain
Fer4_6               PF12837.2     24 seq1807_BIOID50945   -           1174   5.9e-08   32.1  18.8   1   1   1.1e-08   1.2e-05   24.8   1.7     1    24   681   704   681   704 0.94 4Fe-4S binding domain
Fer4_10              PF13237.1     52 seq1807_BIOID50945   -           1174   1.7e-07   30.8  23.1   1   1   9.6e-10     1e-06   28.3   7.7     3    52   683   756   681   756 0.82 4Fe-4S dicluster domain
Fer4_17              PF13534.1     61 seq1807_BIOID50945   -           1174   2.3e-06   27.7   5.6   1   1   2.2e-09   2.3e-06   27.7   3.9     2    58   689   757   673   760 0.73 4Fe-4S dicluster domain
AAA_11               PF13086.1    241 seq1810_BIOID50945   -            722   1.9e-26   93.0   0.1   1   1   7.8e-29   1.5e-25   90.1   0.0     2   237     7   349     6   351 0.79 AAA domain
AAA_12               PF13087.1    199 seq1810_BIOID50945   -            722   6.6e-22   77.7   0.2   1   1   1.6e-16     3e-13   49.4   0.0   112   196   455   536   438   539 0.84 AAA domain
DUF2726              PF10881.3    126 seq1810_BIOID50945   -            722   6.1e-13   48.3   0.0   1   1   1.4e-15   2.7e-12   46.3   0.0    50   112   645   707   609   717 0.86 Protein of unknown function (DUF2726)
AAA_19               PF13245.1     76 seq1810_BIOID50945   -            722   4.1e-12   45.5   0.0   1   1   5.7e-15   1.1e-11   44.1   0.0     2    62    14    69    13    88 0.90 Part of AAA domain
Viral_helicase1      PF01443.13   226 seq1810_BIOID50945   -            722   7.4e-11   41.9   0.2   1   1   1.8e-08   3.5e-05   23.4   0.0    34   226   289   536   260   536 0.70 Viral (Superfamily 1) RNA helicase
AAA_30               PF13604.1    196 seq1810_BIOID50945   -            722   1.7e-08   34.1   0.0   1   1     7e-10   1.4e-06   27.9   0.0     2    66     7    69     6    99 0.85 AAA domain
DUF2075              PF09848.4    352 seq1810_BIOID50945   -            722   2.9e-07   29.6   0.1   1   1   5.4e-10   1.1e-06   27.8   0.0     2    59    22    80    21   115 0.80 Uncharacterized conserved protein (DUF2075)
Nitrate_red_gam      PF02665.9    223 seq1811_BIOID50945   -            225   3.7e-88  294.5  11.3   1   1   3.1e-92   4.2e-88  294.3   7.8     2   222     4   224     3   225 0.99 Nitrate reductase gamma subunit
SH3_3                PF08239.6     52 seq1812_BIOID50945   -            206   9.6e-06   25.0   0.1   1   1   1.4e-09   1.9e-05   24.0   0.0     5    46    36    80    30    86 0.91 Bacterial SH3 domain
TatD_DNase           PF01026.16   255 seq1814_BIOID50945   -            265   1.2e-76  257.2   0.0   1   1   9.8e-81   1.3e-76  257.0   0.0     1   255     4   255     4   255 0.96 TatD related DNase
Crl                  PF07417.7    127 seq1815_BIOID50945   -            133   6.6e-54  180.9   0.1   1   1   5.6e-58   7.6e-54  180.6   0.1     2   122     3   123     2   131 0.96 Transcriptional regulator Crl
Pyridoxal_deC        PF00282.14   373 seq1818_BIOID50945   -            476  1.3e-108  362.7   0.0   1   1  2.2e-112  1.5e-108  362.4   0.0     1   373    43   393    43   393 0.98 Pyridoxal-dependent decarboxylase conserved domain
LysE                 PF01810.13   191 seq1819_BIOID50945   -            206   5.7e-54  182.1  12.2   1   1   4.9e-58   6.7e-54  181.9   8.5     2   190    14   205    13   206 0.98 LysE type translocator
ACT_6                PF13740.1     76 seq1820_BIOID50945   -            190     4e-30  103.2   0.5   1   1   1.1e-31   5.1e-28   96.4   0.0     1    76     7    82     7    82 0.98 ACT domain
ACT                  PF01842.20    66 seq1820_BIOID50945   -            190   8.7e-13   47.3   0.2   1   1     1e-09   4.6e-06   25.8   0.0     2    65    97   166    96   167 0.97 ACT domain
Elong-fact-P_C       PF09285.6     56 seq1821_BIOID50945   -            253     2e-21   74.9   0.0   1   1     1e-24   4.6e-21   73.8   0.0     1    56   196   251   196   251 0.99 Elongation factor P, C-terminal
EFP                  PF01132.15    55 seq1821_BIOID50945   -            253   4.2e-14   51.8   2.2   1   1   1.7e-17   7.7e-14   50.9   1.5     1    54   132   187   132   188 0.91 Elongation factor P (EF-P) OB domain
EFP_N                PF08207.7     58 seq1821_BIOID50945   -            253   3.3e-13   49.1   0.1   1   1   1.8e-16   8.2e-13   47.9   0.1     2    57    67   124    66   125 0.88 Elongation factor P (EF-P) KOW-like domain
PolyA_pol            PF01743.15   126 seq1822_BIOID50945   -            412   2.5e-28   98.6   0.0   1   1   1.3e-31   6.1e-28   97.4   0.0     1   126     3   122     3   122 0.88 Poly A polymerase head domain
PolyA_pol_RNAbd      PF12627.2     64 seq1822_BIOID50945   -            412   3.3e-17   61.7   0.1   1   1     2e-20   9.2e-17   60.2   0.0     1    62   149   212   149   214 0.97 Probable RNA and SrmB- binding site of polymerase A
HD                   PF01966.17   122 seq1822_BIOID50945   -            412   5.7e-12   45.6   0.1   1   1   7.7e-15   3.5e-11   43.0   0.0     2   121   229   328   228   329 0.96 HD domain
Sod_Fe_C             PF02777.13   106 seq1823_BIOID50945   -            208   2.7e-40  136.3   0.5   1   1   5.9e-44     4e-40  135.8   0.1     4   106    98   204    95   204 0.91 Iron/manganese superoxide dismutases, C-terminal domain
Sod_Fe_N             PF00081.17    82 seq1823_BIOID50945   -            208   9.6e-34  115.4   2.3   1   1   2.3e-37   1.5e-33  114.7   1.6     1    81     4    91     4    92 0.97 Iron/manganese superoxide dismutases, alpha-hairpin domain
ACPS                 PF01648.15   113 seq1824_BIOID50945   -            122   6.2e-15   54.9   0.0   1   1   5.4e-19   7.3e-15   54.7   0.0     1   113     2   119     2   119 0.92 4'-phosphopantetheinyl transferase superfamily
adh_short            PF00106.20   167 seq1827_BIOID50945   -            253   1.2e-37  129.2   1.1   1   1   6.4e-41   2.2e-37  128.4   0.1     1   166    12   178    12   179 0.94 short chain dehydrogenase
adh_short_C2         PF13561.1    243 seq1827_BIOID50945   -            253     4e-34  118.3   0.9   1   1   1.4e-37   4.8e-34  118.1   0.6     6   242    21   250    18   251 0.94 Enoyl-(Acyl carrier protein) reductase
KR                   PF08659.5    181 seq1827_BIOID50945   -            253   1.2e-18   67.2   0.6   1   1   1.1e-21   3.6e-18   65.7   0.1     2   169    13   180    12   196 0.87 KR domain
Epimerase            PF01370.16   236 seq1827_BIOID50945   -            253   9.2e-07   28.4   0.1   1   1   4.5e-10   1.5e-06   27.6   0.0     1   123    14   155    14   246 0.82 NAD dependent epimerase/dehydratase family
PTS_EIIC             PF02378.13   321 seq1828_BIOID50945   -            477   1.4e-80  270.4  33.4   1   1   2.1e-84   1.4e-80  270.4  23.2     1   321    13   320    13   320 0.94 Phosphotransferase system, EIIC
PTS_EIIB             PF00367.15    35 seq1828_BIOID50945   -            477   7.7e-14   50.5   0.1   1   1     2e-17   1.3e-13   49.7   0.0     3    35   404   436   402   436 0.95 phosphotransferase system, EIIB
AhpC-TSA             PF00578.16   124 seq1829_BIOID50945   -            156   5.2e-40  135.8   0.0   1   1   1.9e-43   6.6e-40  135.5   0.0     2   123     7   134     6   135 0.99 AhpC/TSA family
Redoxin              PF08534.5    146 seq1829_BIOID50945   -            156   2.1e-27   95.3   0.0   1   1   7.3e-31   2.5e-27   95.1   0.0     1   131     5   136     5   148 0.90 Redoxin
SCO1-SenC            PF02630.9    174 seq1829_BIOID50945   -            156   3.3e-10   39.7   0.0   1   1   1.4e-13   4.7e-10   39.2   0.0    32   171    10   136     4   140 0.89 SCO1/SenC
DUF899               PF05988.7    211 seq1829_BIOID50945   -            156   0.00024   20.4   0.0   1   1   7.9e-08   0.00027   20.3   0.0    48   173    12   137     3   152 0.81 Bacterial protein of unknown function (DUF899)
GTP_cyclohydro2      PF00925.15   169 seq1831_BIOID50945   -            196     1e-69  233.0   0.0   1   1   8.5e-74   1.2e-69  232.8   0.0     2   169     4   171     3   171 0.99 GTP cyclohydrolase II
Rick_17kDa_Anti      PF05433.10    42 seq1834_BIOID50945   -            155   1.4e-07   30.9  26.2   1   1   1.8e-11   2.5e-07   30.1  18.2     1    42    62   103    62   103 0.96 Glycine zipper 2TM domain
Mannitol_dh_C        PF08125.8    245 seq1837_BIOID50945   -            491   3.5e-96  321.0   0.0   1   1  7.2e-100     5e-96  320.4   0.0     1   245   219   465   219   465 0.99 Mannitol dehydrogenase C-terminal domain
Mannitol_dh          PF01232.18   151 seq1837_BIOID50945   -            491   4.1e-54  182.5   0.0   1   1   1.3e-57   8.7e-54  181.4   0.0     2   151    29   191    28   191 0.99 Mannitol dehydrogenase Rossmann domain
KdgT                 PF03812.8    314 seq1839_BIOID50945   -            329  5.7e-180  597.2  30.8   1   1  4.7e-184  6.5e-180  597.0  21.4     1   314     3   316     3   316 1.00 2-keto-3-deoxygluconate permease
AA_kinase            PF00696.23   241 seq1840_BIOID50945   -            396   4.4e-43  147.4   2.1   1   1   8.2e-47   5.6e-43  147.1   1.5     2   240    35   263    34   264 0.93 Amino acid kinase family
PUA                  PF01472.15    74 seq1840_BIOID50945   -            396     1e-22   79.4   0.1   1   1   4.6e-26   3.1e-22   77.9   0.1     1    74   305   379   305   379 0.98 PUA domain
[truncated: 1,484,195 more chars]
