# Supplementary material for: A domain sequence approach to pangenomics: applications to Escherichia coli
Source: F1000Res. 2013 May 29;1:19. Originally published 2012 Oct 1. [Version 2] doi: 10.12688/f1000research.1-19.v2 (PMC3901455; doi:10.12688/f1000research.1-19.v2)
Supplement: The 347 text files show the results from scanning each of the fasta-files against the Pfam-A database [file f1000research-1-1101-s0002.tgz › Escherichia_coli_DEC5A_BIOID50947.txt]

#                                                                            --- full sequence --- -------------- this domain -------------   hmm coord   ali coord   env coord
# target name        accession   tlen query name           accession   qlen   E-value  score  bias   #  of  c-Evalue  i-Evalue  score  bias  from    to  from    to  from    to  acc description of target
#------------------- ---------- ----- -------------------- ---------- ----- --------- ------ ----- --- --- --------- --------- ------ ----- ----- ----- ----- ----- ----- ----- ---- ---------------------
SCP2                 PF02036.12   101 seq4_BIOID50947      -            201   9.6e-20   70.6   0.0   1   1     1e-23   1.4e-19   70.0   0.0     1   100    15   112    15   113 0.97 SCP-2 sterol transfer family
DUF3672              PF12421.3    136 seq5_BIOID50947      -            276   5.6e-38  130.0   1.8   1   1   1.2e-41   8.3e-38  129.4   1.2     1   136    88   238    88   238 0.94 Fibronectin type III protein
DUF1983              PF09327.6     81 seq5_BIOID50947      -            276   3.6e-23   81.2   0.1   1   1   1.6e-26   1.1e-22   79.6   0.1    18    81     1    64     1    64 0.99 Domain of unknown function (DUF1983)
Autotransporter      PF03797.14   265 seq6_BIOID50947      -             80     1e-06   28.2   0.1   1   1   9.1e-11   1.2e-06   27.9   0.1   193   262     3    63     1    65 0.93 Autotransporter beta-domain
rve_3                PF13683.1     67 seq9_BIOID50947      -             68   5.5e-10   38.5   0.0   1   1     1e-13     7e-10   38.1   0.0    19    67     1    50     1    50 0.97 Integrase core domain
rve_2                PF13333.1     52 seq9_BIOID50947      -             68   1.3e-09   37.8   0.1   1   1   2.6e-13   1.8e-09   37.4   0.0     1    50     2    56     2    59 0.91 Integrase core domain
CPSase_L_D2          PF02786.12   211 seq10_BIOID50947     -           1073  8.8e-118  390.9   2.3   1   2     1e-80   1.6e-77  259.4   0.0     1   210   128   334   128   335 0.99 Carbamoyl-phosphate synthase L chain, ATP binding domain
CPSase_L_D2          PF02786.12   211 seq10_BIOID50947     -           1073  8.8e-118  390.9   2.3   2   2   2.1e-41   3.2e-38  131.0   0.4     1   210   674   876   674   877 0.95 Carbamoyl-phosphate synthase L chain, ATP binding domain
CPSase_L_chain       PF00289.17   110 seq10_BIOID50947     -           1073   5.3e-47  158.3   0.0   1   2   7.6e-26   1.1e-22   80.0   0.0     1   110     6   123     6   123 0.97 Carbamoyl-phosphate synthase L chain, N-terminal domain
CPSase_L_chain       PF00289.17   110 seq10_BIOID50947     -           1073   5.3e-47  158.3   0.0   2   2     2e-24     3e-21   75.4   0.0     3   110   560   669   558   669 0.97 Carbamoyl-phosphate synthase L chain, N-terminal domain
CPSase_L_D3          PF02787.14   121 seq10_BIOID50947     -           1073   2.7e-42  143.2   0.1   1   1   5.8e-45   8.8e-42  141.5   0.0     2   121   425   547   424   547 0.98 Carbamoyl-phosphate synthetase large chain, oligomerisation domain
ATP-grasp_4          PF13535.1    184 seq10_BIOID50947     -           1073   1.1e-41  142.4   0.3   1   2   6.7e-22     1e-18   67.6   0.0     4   182   128   307   125   309 0.91 ATP-grasp domain
ATP-grasp_4          PF13535.1    184 seq10_BIOID50947     -           1073   1.1e-41  142.4   0.3   2   2   3.2e-23   4.8e-20   71.9   0.1     2   180   672   847   671   849 0.91 ATP-grasp domain
MGS                  PF02142.17    95 seq10_BIOID50947     -           1073     3e-19   68.6   0.1   1   1   1.4e-21   2.2e-18   65.8   0.0     2    94   957  1041   956  1042 0.97 MGS-like domain
ATP-grasp            PF02222.17   172 seq10_BIOID50947     -           1073   1.3e-14   53.7   0.3   1   2   1.6e-08   2.5e-05   23.5   0.0     2   161   137   304   136   312 0.82 ATP-grasp domain
ATP-grasp            PF02222.17   172 seq10_BIOID50947     -           1073   1.3e-14   53.7   0.3   2   2     8e-10   1.2e-06   27.8   0.1     3   161   684   846   682   849 0.86 ATP-grasp domain
ATP-grasp_3          PF02655.9    161 seq10_BIOID50947     -           1073   7.4e-11   42.0   0.8   1   1   3.9e-10   5.9e-07   29.3   0.0    14   158   685   846   672   849 0.79 ATP-grasp domain
Dala_Dala_lig_C      PF07478.8    203 seq10_BIOID50947     -           1073   7.6e-11   41.6   0.2   1   1   1.9e-09   2.9e-06   26.6   0.1    18   173   698   844   681   864 0.78 D-ala D-ala ligase C-terminus
Phage_fiber_C        PF06820.7     64 seq11_BIOID50947     -             89   8.4e-35  118.6   0.5   1   1   7.9e-39   1.1e-34  118.2   0.3     1    64    28    89    28    89 0.99 Putative prophage tail fibre C-terminus
Ail_Lom              PF06316.6    199 seq14_BIOID50947     -            147   1.2e-88  295.7   6.7   1   1   1.9e-92   1.3e-88  295.6   4.6    53   199     1   147     1   147 0.99 Enterobacterial Ail/Lom protein
OMP_b-brl            PF13505.1    176 seq14_BIOID50947     -            147   5.6e-19   68.6   5.9   1   1   9.2e-23   6.3e-19   68.4   4.1    49   176     2   147     1   147 0.88 Outer membrane protein beta-barrel domain
DUF3491              PF11996.3    936 seq15_BIOID50947     -            283   5.1e-63  212.8   0.6   1   1   4.5e-67   6.1e-63  212.5   0.4   762   936     2   167     1   167 0.99 Protein of unknown function (DUF3491)
DUF3672              PF12421.3    136 seq20_BIOID50947     -            792   4.6e-39  133.5   0.7   1   1   1.9e-42   8.8e-39  132.6   0.0     1   135   610   750   610   751 0.89 Fibronectin type III protein
DUF1983              PF09327.6     81 seq20_BIOID50947     -            792   1.9e-24   85.2   0.0   1   1   1.2e-27   5.5e-24   83.8   0.0     1    81   506   586   506   586 0.99 Domain of unknown function (DUF1983)
Phage-tail_3         PF13550.1    164 seq20_BIOID50947     -            792   4.7e-24   84.8   0.0   1   1   2.2e-27   9.9e-24   83.8   0.0    41   162     6   133     3   135 0.94 Putative phage tail protein
YagB_YeeU_YfjZ       PF06154.6    105 seq21_BIOID50947     -             47   1.3e-19   70.2   0.0   1   1     1e-23   1.4e-19   70.1   0.0    62   104     1    43     1    44 0.97 YagB/YeeU/YfjZ family
HTH_Tnp_1            PF01527.15    76 seq25_BIOID50947     -            108   6.5e-11   41.9   1.8   1   1   2.2e-14     3e-10   39.7   1.2     1    74     1    87     1    88 0.83 Transposase
RHH_1                PF01402.16    39 seq28_BIOID50947     -            275     2e-07   30.5   0.0   1   1   2.7e-11   3.7e-07   29.6   0.0     3    37   185   219   183   221 0.93 Ribbon-helix-helix protein, copG family
DUF1219              PF06755.7    117 seq29_BIOID50947     -            124   1.2e-60  202.0   0.0   1   1     1e-64   1.4e-60  201.8   0.0     1   113     1   113     1   123 0.98 Protein of unknown function (DUF1219)
Caudo_TAP            PF02413.12   130 seq30_BIOID50947     -            139     9e-29  100.1   0.3   1   1   7.1e-33   9.8e-29  100.0   0.2    17   130    15   135     2   135 0.94 Caudovirales tail fibre assembly protein
rve                  PF00665.21   120 seq33_BIOID50947     -            534   1.3e-16   60.6   0.0   1   1     2e-20   2.8e-16   59.6   0.0     2   119   158   289   157   290 0.96 Integrase core domain
DDE_Tnp_1            PF01609.16   211 seq34_BIOID50947     -            203   7.2e-19   68.0   0.1   1   1   6.2e-23   8.4e-19   67.8   0.1     3   125     9   157     7   198 0.80 Transposase DDE domain
ABC1                 PF03109.11   119 seq35_BIOID50947     -            546   1.9e-35  121.3   0.0   1   1   2.7e-39   3.7e-35  120.3   0.0     4   119   115   232   112   232 0.97 ABC1 family
phage_tail_N         PF08400.5    134 seq36_BIOID50947     -            968   1.4e-57  192.9   0.5   1   1   4.2e-61   1.4e-57  192.9   0.3     1   134     1   134     1   134 0.99 Prophage tail fibre N-terminal
Phage_fiber_2        PF03406.8     44 seq36_BIOID50947     -            968   8.1e-51  169.3  33.4   1   3     4e-25   1.4e-21   75.7   4.9     1    44   462   505   462   505 0.98 Phage tail fibre repeat
Phage_fiber_2        PF03406.8     44 seq36_BIOID50947     -            968   8.1e-51  169.3  33.4   2   3   7.3e-24   2.5e-20   71.7   3.9     1    44   506   549   506   549 0.97 Phage tail fibre repeat
Phage_fiber_2        PF03406.8     44 seq36_BIOID50947     -            968   8.1e-51  169.3  33.4   3   3   1.1e-17   3.7e-14   51.9   3.3     1    41   550   587   550   590 0.87 Phage tail fibre repeat
Collar               PF07484.7     57 seq36_BIOID50947     -            968   1.4e-11   43.9   0.2   1   1   9.7e-15   3.3e-11   42.6   0.1     1    56   758   804   758   805 0.97 Phage Tail Collar Domain
Phage_fiber          PF03335.8     14 seq36_BIOID50947     -            968   5.8e-07   28.1  64.4   1   7   0.00054       1.8    8.3   1.5     1    14   821   834   821   834 0.88 Phage tail fibre repeat
Phage_fiber          PF03335.8     14 seq36_BIOID50947     -            968   5.8e-07   28.1  64.4   2   7   2.4e-05     0.083   12.4   2.6     1    14   853   866   853   866 0.92 Phage tail fibre repeat
Phage_fiber          PF03335.8     14 seq36_BIOID50947     -            968   5.8e-07   28.1  64.4   3   7   0.00027      0.91    9.3   2.4     2    13   868   879   867   880 0.89 Phage tail fibre repeat
Phage_fiber          PF03335.8     14 seq36_BIOID50947     -            968   5.8e-07   28.1  64.4   4   7   3.8e-05      0.13   11.8   3.2     1    14   903   916   903   916 0.92 Phage tail fibre repeat
Phage_fiber          PF03335.8     14 seq36_BIOID50947     -            968   5.8e-07   28.1  64.4   5   7   0.00053       1.8    8.3   1.7     2    12   918   928   917   929 0.89 Phage tail fibre repeat
Phage_fiber          PF03335.8     14 seq36_BIOID50947     -            968   5.8e-07   28.1  64.4   6   7   0.00045       1.5    8.6   0.8     2    11   927   936   926   937 0.86 Phage tail fibre repeat
Phage_fiber          PF03335.8     14 seq36_BIOID50947     -            968   5.8e-07   28.1  64.4   7   7   0.00052       1.8    8.4   0.9     2    13   936   947   935   948 0.87 Phage tail fibre repeat
rve                  PF00665.21   120 seq39_BIOID50947     -            296   2.1e-25   89.0   0.1   1   1   2.2e-28   7.4e-25   87.2   0.0     2   119   126   240   125   241 0.97 Integrase core domain
HTH_21               PF13276.1     60 seq39_BIOID50947     -            296   9.3e-17   60.6   3.5   1   1   6.3e-20   2.2e-16   59.5   2.4     2    60    47   104    45   104 0.94 HTH-like domain
rve_3                PF13683.1     67 seq39_BIOID50947     -            296   1.3e-11   43.7   0.1   1   1   8.8e-15     3e-11   42.5   0.0     6    67   217   278   212   278 0.93 Integrase core domain
rve_2                PF13333.1     52 seq39_BIOID50947     -            296   2.8e-06   27.1   0.0   1   1   1.7e-09   5.8e-06   26.1   0.0     1    44   231   277   231   284 0.88 Integrase core domain
Ail_Lom              PF06316.6    199 seq43_BIOID50947     -            199  4.8e-128  424.3   7.3   1   1  7.8e-132  5.3e-128  424.1   5.1     1   199     1   199     1   199 1.00 Enterobacterial Ail/Lom protein
OMP_b-brl            PF13505.1    176 seq43_BIOID50947     -            199   1.4e-25   90.1   7.8   1   1   2.4e-29   1.6e-25   89.8   5.4     2   176    11   199     9   199 0.82 Outer membrane protein beta-barrel domain
Transposase_mut      PF00872.13   381 seq45_BIOID50947     -            131   1.3e-20   73.1   0.0   1   1   1.1e-24   1.5e-20   73.0   0.0     5   121     5   121     1   123 0.83 Transposase, Mutator family
DDE_Tnp_1            PF01609.16   211 seq47_BIOID50947     -            100   7.6e-08   32.0   0.2   1   1   7.1e-12   9.7e-08   31.7   0.1   153   211     3    65     1    65 0.96 Transposase DDE domain
FKBP_C               PF00254.23    94 seq48_BIOID50947     -            206   3.6e-27   94.0   0.0   1   1   9.7e-31   6.6e-27   93.2   0.0     5    94   117   203   114   203 0.96 FKBP-type peptidyl-prolyl cis-trans isomerase
FKBP_N               PF01346.13   124 seq48_BIOID50947     -            206   1.2e-23   83.3   0.0   1   1   2.2e-27   1.5e-23   83.0   0.0    17   124     5   108     1   108 0.96 Domain amino terminal to FKBP-type peptidyl-prolyl isomerase
DUF957               PF06117.6     65 seq52_BIOID50947     -             65   5.3e-33  112.2   1.0   1   1   4.2e-37   5.7e-33  112.1   0.7     1    65     1    65     1    65 0.98 Enterobacterial protein of unknown function (DUF957)
Peptidase_M85        PF13678.1    251 seq55_BIOID50947     -            339    9e-114  378.9   0.2   1   1  8.1e-118  1.1e-113  378.6   0.1     2   251    34   283    33   283 0.99 NFkB-p65-degrading zinc protease
Tautomerase          PF01361.16    60 seq56_BIOID50947     -             75   3.6e-14   51.9   0.0   1   1   3.7e-18   5.1e-14   51.5   0.0     1    51     2    53     2    55 0.98 Tautomerase enzyme
HTH_Tnp_1            PF01527.15    76 seq57_BIOID50947     -            141   2.8e-17   62.3   0.2   1   1   7.6e-21   5.2e-17   61.4   0.0     2    54     9    62     8    99 0.79 Transposase
HTH_23               PF13384.1     50 seq57_BIOID50947     -            141   3.7e-07   29.4   0.0   1   1     1e-10     7e-07   28.5   0.0     6    46    18    59    13    64 0.90 Homeodomain-like domain
LysR_substrate       PF03466.15   209 seq60_BIOID50947     -            257   4.7e-27   94.3   0.0   1   1   1.1e-30   7.2e-27   93.7   0.0     2   166    90   255    89   257 0.93 LysR substrate binding domain
HTH_1                PF00126.22    60 seq60_BIOID50947     -            257   5.5e-21   73.9   2.8   1   1   1.5e-24     1e-20   73.1   1.9     2    60     7    65     6    65 0.97 Bacterial regulatory helix-turn-helix protein, lysR family
DUF303               PF03629.13   255 seq61_BIOID50947     -            648     6e-29  100.9   0.0   1   1   1.2e-32   8.4e-29  100.4   0.0     3   206    83   329    81   385 0.78 Domain of unknown function (DUF303)
DUF1737              PF08410.5     54 seq61_BIOID50947     -            648   7.5e-19   67.1   0.1   1   1   5.1e-22   3.5e-18   65.0   0.0     1    53     1    53     1    54 0.98 Domain of unknown function (DUF1737)
AAA_21               PF13304.1    303 seq63_BIOID50947     -            357   1.7e-21   77.3   8.4   1   1     2e-25   2.8e-21   76.6   5.8     3   302    26   311    25   312 0.70 AAA domain
MurB_C               PF02873.11   105 seq65_BIOID50947     -            342     2e-41  139.8   0.0   1   1   5.2e-45   3.5e-41  139.0   0.0     1   105   203   330   203   330 0.99 UDP-N-acetylenolpyruvoylglucosamine reductase, C-terminal domain
FAD_binding_4        PF01565.18   139 seq65_BIOID50947     -            342   5.9e-27   93.7   0.1   1   1   2.7e-30   1.8e-26   92.1   0.0     2   138    18   149    17   150 0.91 FAD binding domain
TnpB_IS66            PF05717.8    108 seq66_BIOID50947     -            116   2.6e-39  132.8   0.0   1   1   2.1e-43   2.9e-39  132.7   0.0     2   104     7   107     6   111 0.97 IS66 Orf2 like protein
IstB_IS21            PF01695.12   178 seq68_BIOID50947     -            249     1e-59  200.8   0.0   1   1   2.8e-63   1.3e-59  200.5   0.0     2   176    54   228    53   230 0.98 IstB-like ATP binding protein
IstB_IS21_ATP        PF08483.6     30 seq68_BIOID50947     -            249   1.4e-11   43.7   0.1   1   1   7.6e-15   3.5e-11   42.4   0.0     1    28    22    50    22    50 0.96 IstB-like ATP binding N-terminal
Bac_DnaA             PF00308.13   219 seq68_BIOID50947     -            249   4.7e-05   23.0   0.0   1   1   1.6e-08   7.1e-05   22.4   0.0    37   136   102   199    84   205 0.88 Bacterial dnaA  protein
AA_permease          PF00324.16   479 seq70_BIOID50947     -            470  1.5e-119  399.3  46.0   1   1  2.5e-123  1.7e-119  399.1  31.9     1   477    27   468    27   470 0.98 Amino acid permease
AA_permease_2        PF13520.1    426 seq70_BIOID50947     -            470   5.5e-51  173.3  50.0   1   1     1e-54   7.1e-51  172.9  34.6     8   419    30   446    26   459 0.84 Amino acid permease
Methyltransf_27      PF13708.1    194 seq71_BIOID50947     -             48   2.4e-07   30.3   0.0   1   1   1.8e-11   2.4e-07   30.3   0.0   111   156     2    47     1    48 0.93 Methyltransferase domain
MttA_Hcf106          PF02416.11    53 seq74_BIOID50947     -             89   6.9e-16   56.9   0.6   1   1   8.2e-20   1.1e-15   56.3   0.4     1    52     4    55     4    83 0.90 mttA/Hcf106 family
FlxA                 PF14282.1    106 seq76_BIOID50947     -            113   9.4e-16   57.5  24.5   1   1   7.9e-20   1.1e-15   57.3  17.0     5    84    13    92     5   104 0.91 FlxA-like protein
Trehalase            PF01204.13   512 seq80_BIOID50947     -            549  4.4e-161  536.8   0.1   1   1  3.9e-165  5.3e-161  536.5   0.0     1   511    70   546    70   547 0.96 Trehalase
Acetyltransf_2       PF00797.12   240 seq81_BIOID50947     -            281   1.7e-84  283.0   0.2   1   1   1.5e-88     2e-84  282.7   0.1     1   237    21   256    21   259 0.97 N-acetyltransferase
DDE_Tnp_IS66         PF03050.9    271 seq85_BIOID50947     -            467   5.7e-98  327.3   0.6   1   1  3.9e-101   1.3e-97  326.1   0.0     1   271   126   417   126   417 0.98 Transposase IS66 family
DDE_Tnp_IS66_C       PF13817.1     39 seq85_BIOID50947     -            467     5e-20   71.1   0.2   1   1   3.5e-23   1.2e-19   69.8   0.1     2    39   424   461   423   461 0.99 IS66 C-terminal element
HTH_Tnp_IS66         PF13005.2     59 seq85_BIOID50947     -            467     4e-14   52.0   3.6   1   1   1.2e-17     4e-14   52.0   2.5     1    59    64   120    64   120 0.97 putative Helix-turn-helix domain of transposase IS66
LZ_Tnp_IS66          PF13007.2     78 seq85_BIOID50947     -            467   4.9e-09   36.6   5.6   1   1     4e-12   1.4e-08   35.1   3.9    13    77     1    61     1    62 0.88 Transposase C of IS166 homeodomain
DUF1040              PF06288.8     86 seq86_BIOID50947     -             89   1.6e-46  156.3   0.5   1   1   1.3e-50   1.8e-46  156.2   0.3     1    86     1    86     1    86 1.00 Protein of unknown function (DUF1040)
HTS                  PF04204.11   298 seq87_BIOID50947     -            309    8e-132  438.3   0.0   1   1  6.6e-136    9e-132  438.1   0.0     1   298     2   299     2   299 1.00 Homoserine O-succinyltransferase
Ail_Lom              PF06316.6    199 seq89_BIOID50947     -            199  1.6e-120  399.7   5.3   1   1  2.6e-124  1.8e-120  399.5   3.7     1   199     1   199     1   199 1.00 Enterobacterial Ail/Lom protein
OMP_b-brl            PF13505.1    176 seq89_BIOID50947     -            199   3.5e-25   88.8   5.0   1   1   6.4e-29   4.3e-25   88.5   3.5     2   176    11   199     8   199 0.86 Outer membrane protein beta-barrel domain
Response_reg         PF00072.19   112 seq92_BIOID50947     -            215   1.2e-30  105.6   0.4   1   1   5.3e-34   1.8e-30  105.0   0.3     1   112     9   121     9   121 0.99 Response regulator receiver domain
GerE                 PF00196.14    58 seq92_BIOID50947     -            215   4.4e-25   86.6   0.5   1   1   2.5e-28   8.5e-25   85.7   0.4     2    57   152   207   151   208 0.96 Bacterial regulatory proteins, luxR family
Sigma70_r4_2         PF08281.7     54 seq92_BIOID50947     -            215   1.4e-07   30.7   0.1   1   1   8.1e-11   2.8e-07   29.7   0.0    25    54   167   196   154   196 0.93 Sigma-70, region 4
HTH_24               PF13412.1     48 seq92_BIOID50947     -            215   1.7e-05   23.9   1.1   1   1   1.8e-08   6.1e-05   22.2   0.3     6    43   159   194   154   195 0.80 Winged helix-turn-helix DNA-binding
Hexapep              PF00132.19    36 seq93_BIOID50947     -            293   8.6e-19   66.0   6.7   1   3   1.6e-09   2.2e-05   23.5   0.0     2    36   122   156   121   156 0.96 Bacterial transferase hexapeptide (six repeats)
Hexapep              PF00132.19    36 seq93_BIOID50947     -            293   8.6e-19   66.0   6.7   2   3   2.3e-10   3.1e-06   26.3   0.7     3    33   191   220   189   221 0.94 Bacterial transferase hexapeptide (six repeats)
Hexapep              PF00132.19    36 seq93_BIOID50947     -            293   8.6e-19   66.0   6.7   3   3   1.8e-11   2.5e-07   29.7   0.6     1    34   206   239   206   241 0.95 Bacterial transferase hexapeptide (six repeats)
SBP_bac_5            PF00496.17   374 seq94_BIOID50947     -            544   1.7e-86  290.3  12.2   1   1   1.7e-90   2.3e-86  289.8   8.5     1   368    84   459    84   464 0.95 Bacterial extracellular solute-binding proteins, family 5 Middle
Fels1                PF05666.6     45 seq96_BIOID50947     -            122   3.1e-38  128.7   2.3   1   2   5.7e-20   7.8e-16   57.0   0.1     2    45    20    62    19    62 0.94 Fels-1 Prophage Protein-like
Fels1                PF05666.6     45 seq96_BIOID50947     -            122   3.1e-38  128.7   2.3   2   2   1.2e-24   1.7e-20   72.0   0.2     1    45    66   121    66   121 0.98 Fels-1 Prophage Protein-like
APH                  PF01636.18   239 seq97_BIOID50947     -            328   1.6e-41  142.5   1.8   1   1   3.7e-45   2.5e-41  141.8   1.2     2   232    31   259    30   269 0.84 Phosphotransferase enzyme family
EcKinase             PF02958.15   293 seq97_BIOID50947     -            328   0.00012   21.2   0.0   1   1   3.1e-08   0.00021   20.4   0.0   197   280   176   252   149   257 0.79 Ecdysteroid kinase
BPL_LplA_LipB        PF03099.14   125 seq99_BIOID50947     -            321   5.1e-21   74.8   0.0   1   1   1.7e-24   7.6e-21   74.2   0.0     4   125    86   208    83   208 0.89 Biotin/lipoate A/B protein ligase family
HTH_11               PF08279.7     55 seq99_BIOID50947     -            321   8.3e-13   47.6   0.0   1   1   4.4e-16     2e-12   46.4   0.0     4    54     9    58     8    59 0.92 HTH domain
BPL_C                PF02237.12    48 seq99_BIOID50947     -            321   1.6e-11   43.5   0.2   1   1   8.9e-15   4.1e-11   42.2   0.1     1    48   271   317   271   317 0.97 Biotin protein ligase C terminal domain
TatC                 PF00902.13   215 seq103_BIOID50947    -            258     3e-68  229.3  21.2   1   1   3.1e-72   4.2e-68  228.8  14.7     2   215    11   221    10   221 0.99 Sec-independent protein translocase protein (TatC)
DUF957               PF06117.6     65 seq105_BIOID50947    -             80   2.1e-35  119.9   0.5   1   1   1.7e-39   2.3e-35  119.8   0.4     1    65    16    80    16    80 0.99 Enterobacterial protein of unknown function (DUF957)
phage_tail_N         PF08400.5    134 seq106_BIOID50947    -            270   9.4e-60  200.0   0.2   1   1   1.4e-63   9.4e-60  200.0   0.2     1   134     1   134     1   134 0.99 Prophage tail fibre N-terminal
CarboxypepD_reg      PF13620.1     82 seq106_BIOID50947    -            270   7.3e-08   32.2   0.2   1   1   2.9e-11     2e-07   30.8   0.2     1    75     4    83     4    89 0.81 Carboxypeptidase regulatory-like domain
DUF413               PF04219.7     94 seq109_BIOID50947    -            112   1.5e-38  130.2   0.1   1   1   1.4e-42   1.9e-38  129.9   0.1     1    90    10    99    10   102 0.97 Protein of unknown function, DUF
Caudo_TAP            PF02413.12   130 seq111_BIOID50947    -            194   1.3e-39  135.2   0.5   1   1   1.2e-43   1.7e-39  134.8   0.3     1   129    72   191    72   192 0.97 Caudovirales tail fibre assembly protein
DUF1401              PF07180.6    146 seq112_BIOID50947    -            131   8.2e-07   28.7   0.1   1   1   7.5e-11     1e-06   28.4   0.1    19    75     5    61     2    98 0.90 Protein of unknown function (DUF1401)
Methyltransf_27      PF13708.1    194 seq113_BIOID50947    -            280     3e-73  245.3   0.2   1   1   3.1e-77   4.3e-73  244.8   0.2     2   194    86   278    85   278 0.99 Methyltransferase domain
DUF4137              PF13593.1    313 seq114_BIOID50947    -            332  4.9e-106  354.2  22.4   1   1    4e-110  5.5e-106  354.0  15.6     1   313     8   316     8   316 0.98 SBF-like CPA transporter family (DUF4137)
Malate_synthase      PF01274.17   523 seq116_BIOID50947    -            539  2.2e-214  712.2   0.0   1   1  1.8e-218  2.5e-214  712.0   0.0     3   522    19   538    17   539 0.99 Malate synthase
Sod_Cu               PF00080.15   142 seq117_BIOID50947    -            219   1.2e-30  106.4   0.2   1   1   1.1e-34   1.5e-30  106.1   0.1     9   142    77   218    59   218 0.90 Copper/zinc superoxide dismutase (SODC)
DUF1378              PF07125.6     59 seq119_BIOID50947    -             59   4.8e-39  132.0   0.0   1   1   3.8e-43   5.2e-39  131.8   0.0     1    59     1    59     1    59 0.99 Protein of unknown function (DUF1378)
TatD_DNase           PF01026.16   255 seq122_BIOID50947    -            264     8e-70  234.8   0.0   1   1   6.6e-74   9.1e-70  234.6   0.0     1   255     6   261     6   261 0.98 TatD related DNase
DSBA                 PF01323.15   193 seq123_BIOID50947    -            208   6.8e-32  110.4   3.3   1   1   7.9e-35   5.4e-31  107.5   2.3     1   192    40   197    40   198 0.95 DSBA-like thioredoxin domain
Thioredoxin_4        PF13462.1    163 seq123_BIOID50947    -            208   4.4e-10   39.7   0.0   1   1   9.2e-14   6.3e-10   39.1   0.0    16   149    40   180    33   191 0.69 Thioredoxin
YcgL                 PF05166.8     74 seq124_BIOID50947    -             97   3.5e-34  116.6   0.2   1   1   3.4e-38   4.6e-34  116.2   0.1     1    74     3    76     3    76 0.99 YcgL domain
DUF826               PF05696.6     78 seq125_BIOID50947    -             90   7.6e-42  141.2   4.4   1   1   6.3e-46   8.7e-42  141.0   3.0     1    78     1    84     1    84 0.99 Protein of unknown function (DUF826)
Aldo_ket_red         PF00248.16   283 seq127_BIOID50947    -            267   1.5e-57  194.4   0.6   1   1   1.4e-61   1.9e-57  194.1   0.4     2   281     6   250     5   251 0.95 Aldo/keto reductase family
Phage_fiber_C        PF06820.7     64 seq133_BIOID50947    -             92   5.4e-37  125.6   0.3   1   1   4.8e-41   6.5e-37  125.3   0.2     1    64    18    81    18    81 0.99 Putative prophage tail fibre C-terminus
Lysis_S              PF04971.7     68 seq136_BIOID50947    -             71   1.4e-47  159.0   0.5   1   1   1.2e-51   1.6e-47  158.9   0.3     1    68     4    71     4    71 1.00 Lysis protein S
FAA_hydrolase        PF01557.13   217 seq137_BIOID50947    -            219   3.5e-56  189.9   0.0   1   1   2.9e-60     4e-56  189.7   0.0     1   208    18   210    18   219 0.93 Fumarylacetoacetate (FAA) hydrolase family
Phage_fiber_C        PF06820.7     64 seq141_BIOID50947    -             57   9.1e-13   48.0   0.1   1   1     9e-17   1.2e-12   47.6   0.0     1    29    28    55    28    56 0.96 Putative prophage tail fibre C-terminus
Phage_lysozyme       PF00959.14   110 seq142_BIOID50947    -            177   2.5e-28   98.4   0.0   1   1   2.5e-32   3.4e-28   98.0   0.0     1   110    48   166    48   166 0.97 Phage lysozyme
DUF945               PF06097.6    459 seq143_BIOID50947    -            490  4.8e-106  355.1  12.4   1   1  4.1e-110  5.6e-106  354.9   8.6     3   459    18   481    16   481 0.98 Bacterial protein of unknown function (DUF945)
Caudo_TAP            PF02413.12   130 seq148_BIOID50947    -            101   4.8e-19   68.6   0.1   1   1   4.6e-23   6.2e-19   68.3   0.1    70   120    27    77     5    80 0.90 Caudovirales tail fibre assembly protein
DUF1076              PF06416.7    113 seq151_BIOID50947    -            191   1.7e-45  153.2   0.2   1   1     2e-49   2.7e-45  152.5   0.1     1   113    81   189    79   189 0.96 Protein of unknown function (DUF1076)
FliB                 PF03692.10    85 seq158_BIOID50947    -            153   1.3e-08   35.0  10.3   1   1   1.7e-12   2.4e-08   34.2   7.1     2    85    29    97    28    97 0.97 Flagellin N-methylase
LysR_substrate       PF03466.15   209 seq159_BIOID50947    -            323   9.8e-42  142.2   0.2   1   1     2e-45   1.3e-41  141.8   0.1     3   206   113   316   111   319 0.97 LysR substrate binding domain
HTH_1                PF00126.22    60 seq159_BIOID50947    -            323   7.3e-19   67.1   0.6   1   1     2e-22   1.3e-18   66.3   0.4     2    59    29    86    28    87 0.97 Bacterial regulatory helix-turn-helix protein, lysR family
UbiD                 PF01977.11   407 seq162_BIOID50947    -            497  7.2e-165  548.2   0.0   1   1    6e-169  8.3e-165  548.0   0.0     2   407    14   437    13   437 0.95 3-octaprenyl-4-hydroxybenzoate carboxy-lyase
Cys_Met_Meta_PP      PF01053.15   386 seq163_BIOID50947    -            445  1.8e-139  464.2   0.0   1   1  4.6e-143  2.1e-139  464.0   0.0     1   385    65   439    65   440 0.99 Cys/Met metabolism PLP-dependent enzyme
Aminotran_1_2        PF00155.16   363 seq163_BIOID50947    -            445   3.6e-07   29.3   0.0   1   1   1.2e-10   5.3e-07   28.7   0.0    49   192   116   237   102   270 0.83 Aminotransferase class I and II
ICL                  PF00463.16   526 seq166_BIOID50947    -            439  3.1e-200  665.7   1.4   1   2  4.6e-118  3.2e-114  381.9   0.0     1   255    12   262    12   264 0.99 Isocitrate lyase family
ICL                  PF00463.16   526 seq166_BIOID50947    -            439  3.1e-200  665.7   1.4   2   2   1.5e-88     1e-84  284.5   0.8   353   526   262   439   260   439 0.98 Isocitrate lyase family
PEP_mutase           PF13714.1    238 seq166_BIOID50947    -            439   4.5e-19   68.5   0.0   1   1   2.2e-22   1.5e-18   66.7   0.0    26   207    86   329    76   352 0.85 Phosphoenolpyruvate phosphomutase
P22_AR_N             PF10547.4    120 seq167_BIOID50947    -            189     9e-54  180.3   0.0   1   1   2.1e-57   1.5e-53  179.6   0.0     1   120     1   119     1   119 0.99 P22_AR N-terminal domain
ORF11CD3             PF10549.4     57 seq167_BIOID50947    -            189   5.8e-23   80.2   0.2   1   1   8.2e-26   5.6e-22   77.1   0.1     1    56   120   175   120   176 0.98 ORF11CD3 domain
Sel1                 PF08238.7     39 seq168_BIOID50947    -            153   0.00026   21.3   0.2   1   2   0.00093        13    6.5   0.1    28    39    78    89    75    89 0.94 Sel1 repeat
Sel1                 PF08238.7     39 seq168_BIOID50947    -            153   0.00026   21.3   0.2   2   2   1.8e-05      0.25   11.9   0.0     3    39    92   128    90   128 0.73 Sel1 repeat
DUF1076              PF06416.7    113 seq169_BIOID50947    -            209   1.1e-46  157.0   1.0   1   1   1.1e-50   1.5e-46  156.6   0.7     2   113    98   209    97   209 0.98 Protein of unknown function (DUF1076)
TPP_enzyme_N         PF02776.13   172 seq170_BIOID50947    -            548   1.7e-58  196.7   0.3   1   1   3.8e-62   1.7e-58  196.7   0.2     1   169     1   167     1   170 0.98 Thiamine pyrophosphate enzyme, N-terminal TPP binding domain
TPP_enzyme_C         PF02775.16   153 seq170_BIOID50947    -            548   2.3e-52  176.4   0.3   1   1     2e-54     9e-51  171.3   0.0     1   153   374   522   374   522 0.98 Thiamine pyrophosphate enzyme, C-terminal TPP binding domain
TPP_enzyme_M         PF00205.17   137 seq170_BIOID50947    -            548     2e-41  140.8   0.1   1   1   1.1e-44   4.9e-41  139.5   0.1     1   137   186   321   186   321 0.98 Thiamine pyrophosphate enzyme, central domain
GTP_EFTU             PF00009.22   188 seq171_BIOID50947    -            394   1.1e-60  204.1   0.0   1   1   3.4e-64   1.6e-60  203.7   0.0     1   187    10   201    10   202 0.93 Elongation factor Tu GTP binding domain
GTP_EFTU_D3          PF03143.12    97 seq171_BIOID50947    -            394   2.4e-34  117.3   0.1   1   1   1.4e-37   6.6e-34  115.9   0.0     1    96   298   392   298   393 0.98 Elongation factor Tu C-terminal domain
GTP_EFTU_D2          PF03144.20    74 seq171_BIOID50947    -            394     3e-18   65.5   6.3   1   1   1.2e-21   5.5e-18   64.7   3.9     1    74   225   294   225   294 0.96 Elongation factor Tu domain 2
DUF2534              PF10749.4     85 seq172_BIOID50947    -             85   8.3e-44  147.3   3.7   1   1   6.7e-48   9.2e-44  147.1   2.6     2    85     1    84     1    84 0.97 Protein of unknown function (DUF2534)
HTH_3                PF01381.17    55 seq173_BIOID50947    -            307     4e-16   58.4   0.0   1   1   2.4e-19   8.1e-16   57.4   0.0     1    55    92   146    92   146 0.98 Helix-turn-helix
HTH_19               PF12844.2     64 seq173_BIOID50947    -            307   1.9e-13   50.1   0.0   1   1   1.1e-16   3.8e-13   49.1   0.0     2    63    90   151    89   152 0.97 Helix-turn-helix domain
Peptidase_S24        PF00717.18    70 seq173_BIOID50947    -            307   4.3e-10   38.9   0.0   1   1   2.2e-13   7.5e-10   38.1   0.0     1    68   215   290   215   292 0.93 Peptidase S24-like
HTH_31               PF13560.1     64 seq173_BIOID50947    -            307   4.6e-09   36.2   0.0   1   1   2.5e-12   8.6e-09   35.3   0.0     3    49    89   134    87   143 0.89 Helix-turn-helix domain
Exo_endo_phos        PF03372.18   251 seq179_BIOID50947    -            259   5.8e-12   45.9   0.4   1   1   7.6e-16     1e-11   45.1   0.3     2   251    41   245    40   245 0.65 Endonuclease/Exonuclease/phosphatase family
Phage_lysis          PF03245.8    125 seq181_BIOID50947    -            155   8.7e-42  141.9   1.4   1   1   7.3e-46     1e-41  141.7   0.9     1   125    29   154    29   154 0.98 Bacteriophage lysis protein
DDE_Tnp_1_assoc      PF13808.1     90 seq183_BIOID50947    -            378   3.4e-33  113.0   0.0   1   1     1e-36     7e-33  112.0   0.0     1    90     6    95     6    95 0.99 DDE_Tnp_1-associated
DDE_Tnp_1            PF01609.16   211 seq183_BIOID50947    -            378   1.5e-30  106.2   0.6   1   1   3.5e-34   2.4e-30  105.5   0.4     3   211   102   343   100   343 0.92 Transposase DDE domain
Virul_fac_BrkB       PF03631.10   260 seq184_BIOID50947    -            337   3.4e-49  167.4  16.0   1   1     3e-53   4.1e-49  167.1  11.1     4   258    65   325    62   327 0.91 Virulence factor BrkB
DUF1076              PF06416.7    113 seq185_BIOID50947    -            213   2.7e-43  146.1   0.3   1   1   2.7e-47   3.7e-43  145.6   0.2    14   113   113   212    99   212 0.94 Protein of unknown function (DUF1076)
DUF3950              PF13132.1     30 seq187_BIOID50947    -             61     2e-16   59.0   0.1   1   1     2e-20   2.7e-16   58.6   0.1     1    29    21    49    21    50 0.98 Domain of unknown function (DUF3950)
DUF3950              PF13132.1     30 seq188_BIOID50947    -             55   7.8e-16   57.1   0.5   1   1     7e-20   9.6e-16   56.8   0.4     1    29     1    29     1    30 0.96 Domain of unknown function (DUF3950)
HxlR                 PF01638.12    91 seq189_BIOID50947    -            126   1.8e-32  110.7   0.1   1   1   2.8e-36   3.8e-32  109.6   0.0     2    89    29   116    28   118 0.97 HxlR-like helix-turn-helix
SlyX                 PF04102.7     69 seq191_BIOID50947    -             72   4.1e-26   91.0   2.4   1   1   3.4e-30   4.6e-26   90.8   1.7     1    69     5    72     5    72 0.99 SlyX
Homoserine_dh        PF00742.14   179 seq195_BIOID50947    -            810   6.9e-51  172.3   0.0   1   1   2.3e-54   1.1e-50  171.7   0.0     1   178   608   803   608   804 0.99 Homoserine dehydrogenase
AA_kinase            PF00696.23   241 seq195_BIOID50947    -            810   1.8e-42  145.4   0.0   1   1   8.3e-46   3.8e-42  144.3   0.0     2   238    12   284    11   287 0.89 Amino acid kinase family
NAD_binding_3        PF03447.11   117 seq195_BIOID50947    -            810   3.5e-24   85.3   0.0   1   1   1.8e-27   8.4e-24   84.1   0.0     1   116   465   599   465   600 0.98 Homoserine dehydrogenase, NAD binding domain
NAD_binding_1        PF00175.16   109 seq201_BIOID50947    -            233   9.6e-21   74.2   0.0   1   1   2.3e-24   1.6e-20   73.6   0.0     1   108   108   211   108   212 0.97 Oxidoreductase NAD-binding domain
FAD_binding_6        PF00970.19    99 seq201_BIOID50947    -            233   7.9e-09   35.4   0.0   1   1   1.8e-12   1.2e-08   34.8   0.0     1    76     5    74     5    97 0.77 Oxidoreductase FAD-binding domain
AceK                 PF06315.6    562 seq202_BIOID50947    -            578  3.4e-240  798.0   0.0   1   1  2.8e-244  3.8e-240  797.8   0.0     1   562     9   568     9   568 0.99 Isocitrate dehydrogenase kinase/phosphatase (AceK)
Methyltransf_11      PF08241.7     95 seq203_BIOID50947    -            256   7.2e-25   87.1   0.0   1   1   1.3e-27   1.3e-24   86.4   0.0     1    95    49   145    49   145 0.97 Methyltransferase domain
Methyltransf_31      PF13847.1    152 seq203_BIOID50947    -            256     1e-20   73.7   0.0   1   1   1.4e-23   1.4e-20   73.3   0.0     5   113    46   155    43   234 0.85 Methyltransferase domain
Methyltransf_23      PF13489.1    162 seq203_BIOID50947    -            256   8.5e-19   67.7   0.0   1   1   1.2e-21   1.2e-18   67.2   0.0    12   159    36   191    26   194 0.82 Methyltransferase domain
Ubie_methyltran      PF01209.13   233 seq203_BIOID50947    -            256   2.7e-18   65.8   0.0   1   1   3.7e-21   3.6e-18   65.4   0.0     9   158    10   152     2   163 0.84 ubiE/COQ5 methyltransferase family
Methyltransf_18      PF12847.2    112 seq203_BIOID50947    -            256   3.6e-17   62.8   0.1   1   1   7.7e-20   7.5e-17   61.8   0.0     1   109    44   145    44   148 0.92 Methyltransferase domain
Methyltransf_12      PF08242.7     99 seq203_BIOID50947    -            256   5.7e-14   52.2   0.0   1   1   9.6e-17   9.4e-14   51.5   0.0     1    99    49   143    49   143 0.88 Methyltransferase domain
Methyltransf_25      PF13649.1    101 seq203_BIOID50947    -            256   8.4e-13   48.4   0.1   1   1   1.9e-15   1.8e-12   47.3   0.0     1   101    48   141    48   141 0.91 Methyltransferase domain
Methyltransf_26      PF13659.1    117 seq203_BIOID50947    -            256     4e-11   42.8   0.4   1   1   8.6e-14   8.4e-11   41.8   0.2     3   113    47   145    45   147 0.93 Methyltransferase domain
MTS                  PF05175.9    170 seq203_BIOID50947    -            256   2.2e-09   36.8   0.1   1   1   4.4e-12   4.3e-09   35.8   0.0    23   144    36   150    31   174 0.80 Methyltransferase small domain
Methyltransf_8       PF05148.10   219 seq203_BIOID50947    -            256   2.5e-08   33.7   0.0   1   1   1.7e-10   1.7e-07   30.9   0.0    58   166    24   155     6   179 0.68 Hypothetical methyltransferase
Methyltransf_29      PF03141.11   506 seq203_BIOID50947    -            256   1.3e-07   30.2   0.1   1   1   1.7e-10   1.7e-07   29.8   0.1   118   217    45   145     9   169 0.78 Putative S-adenosyl-L-methionine-dependent methyltransferase
Methyltransf_9       PF08003.6    315 seq203_BIOID50947    -            256   7.2e-06   24.7   0.0   1   1     1e-08     1e-05   24.2   0.0   100   224    29   152    23   160 0.84 Protein of unknown function (DUF1698)
TehB                 PF03848.9    192 seq203_BIOID50947    -            256   1.8e-05   23.8   0.0   1   1   3.2e-08   3.1e-05   23.0   0.0    31   132    45   146    16   158 0.79 Tellurite resistance protein TehB
PrmA                 PF06325.8    295 seq203_BIOID50947    -            256   5.1e-05   22.4   0.0   1   1   7.2e-08     7e-05   21.9   0.0   161   262    44   150    33   188 0.76 Ribosomal protein L11 methyltransferase (PrmA)
DUF1391              PF07151.7     49 seq207_BIOID50947    -             76   2.4e-35  119.6   0.4   1   1   2.1e-39   2.9e-35  119.3   0.3     1    48    28    75    28    76 0.97 Protein of unknown function (DUF1391)
Peptidase_S24        PF00717.18    70 seq208_BIOID50947    -            139   1.7e-13   49.8   0.0   1   1   1.8e-17   2.5e-13   49.3   0.0     2    68    56   120    55   122 0.91 Peptidase S24-like
SecE                 PF00584.15    57 seq209_BIOID50947    -            127   2.4e-21   74.9   1.0   1   1   1.8e-25   2.4e-21   74.9   0.7     2    56    68   122    67   123 0.97 SecE/Sec61-gamma subunits of protein translocation complex
YfiO                 PF13525.1    203 seq213_BIOID50947    -            245   1.1e-84  282.8   5.8   1   1   2.8e-88   1.3e-84  282.6   4.0     1   202    28   236    28   238 0.97 Outer membrane lipoprotein
TPR_18               PF13512.1    142 seq213_BIOID50947    -            245   5.1e-65  217.7   7.3   1   1     3e-68   1.4e-64  216.3   1.2     2   142    24   167    23   167 0.98 Tetratricopeptide repeat
ACT_5                PF13710.1     63 seq214_BIOID50947    -             87   2.1e-26   91.4   0.1   1   1   1.9e-30   2.6e-26   91.0   0.1     2    63    13    73    12    73 0.98 ACT domain
DNA_pol_A            PF00476.15   383 seq215_BIOID50947    -            928  8.4e-160  531.4   0.0   1   1  3.3e-163  1.1e-159  531.0   0.0     2   383   548   927   547   927 0.99 DNA polymerase family A
5_3_exonuc_N         PF02739.11   169 seq215_BIOID50947    -            928   1.7e-59  199.8   0.0   1   1   1.1e-62   3.9e-59  198.7   0.0     2   169     8   169     7   169 0.99 5'-3' exonuclease, N-terminal resolvase-like domain
DNA_pol_A_exo1       PF01612.15   174 seq215_BIOID50947    -            928   6.5e-45  152.5   0.1   1   1   3.6e-48   1.2e-44  151.6   0.1     1   174   330   517   330   517 0.97 3'-5' exonuclease
5_3_exonuc           PF01367.15   101 seq215_BIOID50947    -            928     3e-31  107.5   0.0   1   1   2.2e-34   7.5e-31  106.2   0.0     1    99   171   275   171   277 0.97 5'-3' exonuclease, C-terminal SAM fold
IMS                  PF00817.15   148 seq216_BIOID50947    -            422   4.5e-39  133.5   0.0   1   1   3.9e-42   1.3e-38  132.0   0.0     1   147     5   150     5   151 0.96 impB/mucB/samB family
DUF4113              PF13438.1     75 seq216_BIOID50947    -            422     9e-29   99.0   0.2   1   1   1.2e-31     4e-28   97.0   0.0     1    75   347   421   347   421 0.98 Domain of unknown function (DUF4113)
IMS_C                PF11799.3    137 seq216_BIOID50947    -            422     1e-09   38.8   0.0   1   1     6e-13     2e-09   37.8   0.0     3   122   214   333   212   344 0.89 impB/mucB/samB family C-terminal
IMS_HHH              PF11798.3     32 seq216_BIOID50947    -            422   1.4e-07   31.0   0.0   1   1   1.1e-10   3.8e-07   29.6   0.0     4    32   172   200   169   200 0.92 IMS family HHH motif
DUF1722              PF08349.6    117 seq217_BIOID50947    -            169   1.4e-37  128.0   0.1   1   1   1.2e-41   1.7e-37  127.7   0.1     1   116    41   157    41   158 0.98 Protein of unknown function (DUF1722)
BATS                 PF06968.8     92 seq219_BIOID50947    -            346   1.7e-29  101.3   0.0   1   1   5.5e-33   3.7e-29  100.2   0.0     1    92   220   312   220   312 0.99 Biotin and Thiamin Synthesis associated domain
Radical_SAM          PF04055.16   166 seq219_BIOID50947    -            346   3.9e-19   69.3   0.0   1   1   4.6e-22   3.2e-18   66.3   0.0     4   160    50   203    47   209 0.92 Radical SAM superfamily
NusG                 PF02357.14    92 seq220_BIOID50947    -            181   5.3e-25   87.3   0.0   1   1   1.1e-28   7.7e-25   86.8   0.0     1    92     7   106     7   106 0.93 Transcription termination factor nusG
KOW                  PF00467.24    32 seq220_BIOID50947    -            181   1.3e-08   33.9   0.1   1   1   9.1e-12   6.2e-08   31.7   0.0     1    28   130   161   130   165 0.86 KOW motif
DUF1441              PF07278.6    152 seq221_BIOID50947    -            158   8.7e-69  229.8   0.4   1   1   7.3e-73     1e-68  229.7   0.3     1   152     9   155     9   155 0.99 Protein of unknown function (DUF1441)
Pep_deformylase      PF01327.16   157 seq223_BIOID50947    -            169   6.4e-53  178.2   0.1   1   1   5.6e-57   7.6e-53  177.9   0.1     2   156     4   152     3   153 0.94 Polypeptide deformylase
Sugar_tr             PF00083.19   451 seq224_BIOID50947    -            440   1.2e-35  122.8  33.9   1   2   1.1e-31   7.4e-28   97.2   5.7     2   203    23   232    22   236 0.89 Sugar (and other) transporter
Sugar_tr             PF00083.19   451 seq224_BIOID50947    -            440   1.2e-35  122.8  33.9   2   2   2.4e-12   1.6e-08   33.4  11.7   242   443   240   439   226   440 0.69 Sugar (and other) transporter
MFS_1                PF07690.11   354 seq224_BIOID50947    -            440   1.8e-29  102.4  61.0   1   2   4.8e-21   3.3e-17   62.1  18.9     2   239    28   275    27   287 0.71 Major Facilitator Superfamily
MFS_1                PF07690.11   354 seq224_BIOID50947    -            440   1.8e-29  102.4  61.0   2   2   5.7e-16   3.9e-12   45.4  19.4    27   176   283   435   271   440 0.81 Major Facilitator Superfamily
HTH_Tnp_1            PF01527.15    76 seq225_BIOID50947    -            103   5.8e-09   35.6   0.4   1   1   1.5e-12   7.1e-09   35.3   0.3     2    76     4    79     3    85 0.87 Transposase
HTH_28               PF13518.1     52 seq225_BIOID50947    -            103   2.7e-07   30.3   0.1   1   1   1.1e-10     5e-07   29.4   0.1     1    40    13    53    13    60 0.88 Helix-turn-helix domain
Aminotran_4          PF01063.14   231 seq228_BIOID50947    -            309   1.1e-46  159.0   0.0   1   1   9.6e-51   1.3e-46  158.8   0.0     3   231    54   289    52   289 0.96 Aminotransferase class IV
rve                  PF00665.21   120 seq229_BIOID50947    -            348   4.2e-28   97.7   0.0   1   1   3.6e-31   9.9e-28   96.5   0.0     2   120   176   292   175   292 0.98 Integrase core domain
rve_3                PF13683.1     67 seq229_BIOID50947    -            348     6e-14   51.1   0.1   1   1     5e-17   1.4e-13   50.0   0.1     2    67   264   330   263   330 0.97 Integrase core domain
DDE_Tnp_IS240        PF13610.1    140 seq229_BIOID50947    -            348   5.9e-12   45.6   0.0   1   1   3.4e-15   9.3e-12   44.9   0.0     2   139   181   322   180   323 0.91 DDE domain
HTH_21               PF13276.1     60 seq229_BIOID50947    -            348   6.8e-09   35.4   2.0   1   1   3.5e-12   9.6e-09   35.0   0.4     5    58   100   152    86   156 0.88 HTH-like domain
rve_2                PF13333.1     52 seq229_BIOID50947    -            348     4e-08   33.0   0.1   1   1   2.9e-11   7.9e-08   32.1   0.1     1    50   282   336   282   337 0.90 Integrase core domain
FAD_binding_7        PF03441.9    277 seq232_BIOID50947    -            472  1.2e-106  355.8   1.2   1   1  2.3e-110  1.6e-106  355.5   0.8     3   276   205   468   203   469 0.96 FAD binding domain of DNA photolyase
DNA_photolyase       PF00875.13   165 seq232_BIOID50947    -            472   1.1e-45  155.2   0.5   1   1   3.8e-49   2.6e-45  154.0   0.2     2   159     5   168     4   174 0.92 DNA photolyase
Terminase_GpA        PF05876.7    557 seq234_BIOID50947    -            707  1.7e-191  637.2   0.0   1   1  1.5e-195  2.1e-191  636.9   0.0     1   557    38   648    38   648 0.96 Phage terminase large subunit (GpA)
Formyl_trans_N       PF00551.14   181 seq236_BIOID50947    -            315   9.3e-56  188.1   0.0   1   1     2e-59   1.3e-55  187.5   0.0     2   180     6   183     5   184 0.98 Formyl transferase
Formyl_trans_C       PF02911.13   100 seq236_BIOID50947    -            315   1.3e-33  114.9   0.1   1   1   2.9e-37     2e-33  114.3   0.1     1    99   207   304   207   305 0.98 Formyl transferase, C-terminal domain
EI24                 PF07264.6    219 seq238_BIOID50947    -            253   1.3e-52  178.2  20.7   1   1   1.1e-56   1.5e-52  178.0  14.4     1   219    11   232    11   232 0.96 Etoposide-induced protein 2.4 (EI24)
Ribosomal_L11_N      PF03946.9     60 seq240_BIOID50947    -            142   3.2e-32  109.6   0.3   1   1   8.7e-36   5.9e-32  108.7   0.2     1    60     8    67     8    67 0.99 Ribosomal protein L11, N-terminal domain
Ribosomal_L11        PF00298.14    69 seq240_BIOID50947    -            142   6.6e-29   99.7   2.9   1   1   1.8e-32   1.2e-28   98.8   2.0     1    69    72   140    72   140 0.99 Ribosomal protein L11, RNA binding domain
DicB                 PF05358.6     62 seq241_BIOID50947    -             94     1e-38  130.4   1.1   1   1     8e-43   1.1e-38  130.3   0.1     1    62    33    94    33    94 0.99 DicB protein
Ribosomal_S30AE      PF02482.14    94 seq242_BIOID50947    -            113   3.8e-29  100.7   0.1   1   1   3.5e-33   4.8e-29  100.4   0.1     2    92     3    93     2    95 0.97 Sigma 54 modulation protein / S30EA ribosomal protein
HTH_3                PF01381.17    55 seq243_BIOID50947    -            194   5.4e-17   61.2   0.2   1   1   1.3e-19   3.7e-16   58.6   0.5     2    55    19    72    18    72 0.96 Helix-turn-helix
HTH_31               PF13560.1     64 seq243_BIOID50947    -            194   4.3e-12   45.9   0.1   1   1   2.4e-15   6.5e-12   45.3   0.1     2    58    14    69    13    78 0.92 Helix-turn-helix domain
HTH_19               PF12844.2     64 seq243_BIOID50947    -            194   5.8e-12   45.3   0.1   1   1   3.3e-15     9e-12   44.7   0.1     3    62    17    76    15    77 0.94 Helix-turn-helix domain
HTH_26               PF13443.1     63 seq243_BIOID50947    -            194   3.6e-09   36.5   0.1   1   1   2.5e-12     7e-09   35.6   0.1     4    58    20    73    17    78 0.93 Cro/C1-type HTH DNA-binding domain
DDE_Tnp_IS1          PF03400.8    131 seq244_BIOID50947    -             97     2e-30  105.4   0.2   1   1   1.8e-34   2.5e-30  105.1   0.1     1    61    37    97    37    97 0.98 IS1 transposase
Methyltransf_23      PF13489.1    162 seq245_BIOID50947    -            256   2.7e-24   85.5   0.0   1   1   3.3e-27   3.5e-24   85.2   0.0    23   121    73   198    26   228 0.78 Methyltransferase domain
Methyltransf_31      PF13847.1    152 seq245_BIOID50947    -            256   8.9e-20   70.7   0.0   1   1   1.1e-22   1.1e-19   70.3   0.0     4   112    73   177    72   227 0.88 Methyltransferase domain
Methyltransf_11      PF08241.7     95 seq245_BIOID50947    -            256   2.7e-19   69.3   0.1   1   1   3.9e-22   4.1e-19   68.7   0.1     1    95    77   173    77   173 0.96 Methyltransferase domain
Methyltransf_12      PF08242.7     99 seq245_BIOID50947    -            256   3.8e-14   52.8   0.0   1   1   5.8e-17   6.1e-14   52.1   0.0     1    98    77   170    77   171 0.84 Methyltransferase domain
Methyltransf_18      PF12847.2    112 seq245_BIOID50947    -            256   1.4e-13   51.2   0.0   1   1   2.2e-16   2.3e-13   50.6   0.0     2   110    73   174    73   176 0.90 Methyltransferase domain
Methyltransf_25      PF13649.1    101 seq245_BIOID50947    -            256   4.5e-12   46.0   0.1   1   1     7e-15   7.3e-12   45.4   0.1     1   101    76   169    76   169 0.92 Methyltransferase domain
Ubie_methyltran      PF01209.13   233 seq245_BIOID50947    -            256   9.3e-10   37.8   0.0   1   1   1.1e-12   1.1e-09   37.6   0.0    38   151    63   173    29   199 0.87 ubiE/COQ5 methyltransferase family
Methyltransf_26      PF13659.1    117 seq245_BIOID50947    -            256     3e-09   36.8   0.1   1   1   7.4e-12   7.8e-09   35.4   0.1     1   115    73   175    73   177 0.89 Methyltransferase domain
CMAS                 PF02353.15   273 seq245_BIOID50947    -            256     2e-08   33.5   0.0   1   1   2.3e-11   2.4e-08   33.2   0.0    62   193    72   200    49   232 0.80 Mycolic acid cyclopropane synthetase
NodS                 PF05401.6    201 seq245_BIOID50947    -            256   4.9e-08   32.4   0.0   1   1   5.8e-11   6.1e-08   32.1   0.0    45   175    74   204    27   212 0.78 Nodulation protein S (NodS)
MTS                  PF05175.9    170 seq245_BIOID50947    -            256     7e-07   28.6   0.0   1   1   9.8e-10     1e-06   28.1   0.0    32   103    73   143    61   186 0.88 Methyltransferase small domain
Methyltransf_9       PF08003.6    315 seq245_BIOID50947    -            256   8.9e-06   24.5   0.0   1   1   1.1e-08   1.2e-05   24.0   0.0   113   229    70   185    60   219 0.80 Protein of unknown function (DUF1698)
PrmA                 PF06325.8    295 seq245_BIOID50947    -            256   1.9e-05   23.8   0.0   1   1   2.6e-08   2.7e-05   23.3   0.0   162   258    73   174    64   190 0.79 Ribosomal protein L11 methyltransferase (PrmA)
DUF1482              PF07358.6     57 seq247_BIOID50947    -             85   1.7e-26   91.4   0.1   1   1   1.5e-30   2.1e-26   91.1   0.1     1    57    22    80    22    80 0.98 Protein of unknown function (DUF1482)
Aminotran_1_2        PF00155.16   363 seq248_BIOID50947    -            384   5.1e-69  232.8   0.0   1   1   1.3e-72   5.8e-69  232.6   0.0     2   363    40   380    39   380 0.96 Aminotransferase class I and II
Beta_elim_lyase      PF01212.16   290 seq248_BIOID50947    -            384   6.9e-07   28.5   0.1   1   1   6.3e-10   2.9e-06   26.5   0.0    28    87    83   142    68   206 0.83 Beta-eliminating lyase
Cys_Met_Meta_PP      PF01053.15   386 seq248_BIOID50947    -            384   7.6e-05   21.0   0.0   1   1   2.6e-08   0.00012   20.3   0.0    57   185    86   212    82   215 0.86 Cys/Met metabolism PLP-dependent enzyme
ILVD_EDD             PF00920.16   521 seq250_BIOID50947    -            616  5.3e-195  648.6   1.8   1   1  4.4e-199  6.1e-195  648.4   1.2     1   521    34   607    34   607 0.95 Dehydratase family
Ribosomal_L1         PF00687.16   221 seq252_BIOID50947    -            234   9.2e-50  168.8   0.2   1   1   7.9e-54   1.1e-49  168.6   0.2    13   220    28   220     8   221 0.90 Ribosomal protein L1p/L10e family
DUF905               PF06006.7     71 seq254_BIOID50947    -             64   1.1e-19   69.4   0.0   1   1   9.3e-24   1.3e-19   69.2   0.0     3    47    20    64    18    64 0.98 Bacterial protein of unknown function (DUF905)
PDT                  PF00800.13   182 seq255_BIOID50947    -            386   9.1e-61  204.4   0.2   1   1     2e-64   1.3e-60  203.9   0.1     1   180   106   286   106   288 0.96 Prephenate dehydratase
CM_2                 PF01817.16    81 seq255_BIOID50947    -            386   9.1e-22   76.8   1.7   1   1     3e-25   2.1e-21   75.7   1.2     1    80    11    90    11    91 0.99 Chorismate mutase type II
Inositol_P           PF00459.20   271 seq256_BIOID50947    -            246   5.6e-58  196.2   0.0   1   1   4.9e-62   6.6e-58  196.0   0.0     8   253     4   238     1   243 0.86 Inositol monophosphatase family
PALP                 PF00291.20   307 seq260_BIOID50947    -            323   1.3e-63  214.9   0.3   1   1   1.1e-67   1.5e-63  214.7   0.2     3   306    10   300     8   301 0.87 Pyridoxal-phosphate dependent enzyme
Nol1_Nop2_Fmu        PF01189.12   283 seq261_BIOID50947    -            429  1.7e-104  349.1   0.0   1   1  1.1e-107  2.1e-104  348.7   0.0     1   282   164   426   164   427 0.99 NOL1/NOP2/sun family
NusB                 PF01029.13   134 seq261_BIOID50947    -            429   1.6e-25   89.5   0.0   1   1   1.3e-28   2.6e-25   88.8   0.0     1   134     5   127     5   127 0.97 NusB family
Methyltransf_26      PF13659.1    117 seq261_BIOID50947    -            429   3.8e-11   42.9   0.0   1   1   3.7e-14   7.3e-11   42.0   0.0     2   116   248   375   247   376 0.90 Methyltransferase domain
Methyltransf_18      PF12847.2    112 seq261_BIOID50947    -            429   2.3e-10   40.8   0.0   1   1   2.2e-13   4.2e-10   40.0   0.0     2   112   247   375   246   375 0.84 Methyltransferase domain
Methyltransf_31      PF13847.1    152 seq261_BIOID50947    -            429   1.9e-09   37.1   0.0   1   1   1.8e-12   3.5e-09   36.3   0.0     2   113   245   380   244   416 0.82 Methyltransferase domain
MTS                  PF05175.9    170 seq261_BIOID50947    -            429   1.1e-06   28.0   0.0   1   1   1.1e-09   2.1e-06   27.1   0.0    24   151   239   385   229   397 0.86 Methyltransferase small domain
FtsJ                 PF01728.14   181 seq261_BIOID50947    -            429     9e-05   22.4   0.0   1   1   9.1e-08   0.00018   21.4   0.0    19    99   242   323   233   400 0.60 FtsJ-like methyltransferase
UPF0118              PF01594.11   327 seq262_BIOID50947    -            370   1.6e-65  221.1  41.1   1   1   1.4e-69   1.9e-65  220.9  28.5     2   327    15   345    14   345 0.99 Domain of unknown function DUF20
DUF932               PF06067.6    239 seq263_BIOID50947    -            272   3.1e-62  209.8   0.0   1   1   2.6e-66   3.5e-62  209.6   0.0     2   239    37   261    36   261 0.99 Domain of unknown function (DUF932)
MTHFR                PF02219.12   287 seq268_BIOID50947    -            296  3.9e-109  364.0   0.0   1   1  3.2e-113  4.4e-109  363.8   0.0     4   287    14   291    11   291 0.97 Methylenetetrahydrofolate reductase
PTS_EIIA_2           PF00359.17   142 seq270_BIOID50947    -            639   6.8e-33  113.2   0.0   1   1   2.5e-36   1.1e-32  112.5   0.0     5   140   500   636   497   638 0.95 Phosphoenolpyruvate-dependent sugar phosphotransferase system, EIIA 2
PTS_EIIC             PF02378.13   321 seq270_BIOID50947    -            639   2.2e-19   69.3  33.3   1   1   4.7e-23   2.2e-19   69.3  23.1     1   321    17   277    17   277 0.92 Phosphotransferase system, EIIC
PTS_IIB              PF02302.12    90 seq270_BIOID50947    -            639   1.8e-09   37.7   0.3   1   1   1.1e-12   4.9e-09   36.3   0.0     1    79   379   453   379   458 0.87 PTS system, Lactose/Cellobiose specific IIB subunit
YmgB                 PF10798.3     61 seq272_BIOID50947    -             97   1.1e-07   31.4   1.4   1   1   1.1e-11   1.5e-07   31.0   0.9     3    61    40    97    38    97 0.94 Biofilm development protein YmgB/AriR
Methyltransf_11      PF08241.7     95 seq273_BIOID50947    -            251   4.8e-25   87.7   0.0   1   1   6.1e-28   8.3e-25   86.9   0.0     1    95    47   138    47   138 0.98 Methyltransferase domain
Methyltransf_23      PF13489.1    162 seq273_BIOID50947    -            251   7.7e-16   58.0   0.1   1   1   8.1e-19   1.1e-15   57.5   0.0     4   151    25   174    17   179 0.79 Methyltransferase domain
Methyltransf_31      PF13847.1    152 seq273_BIOID50947    -            251   3.5e-15   55.8   0.0   1   1   3.4e-18   4.7e-15   55.3   0.0     6   118    45   147    40   194 0.84 Methyltransferase domain
Methyltransf_12      PF08242.7     99 seq273_BIOID50947    -            251   1.1e-11   44.9   0.0   1   1   1.6e-14   2.2e-11   43.9   0.0     1    98    47   135    47   136 0.85 Methyltransferase domain
Methyltransf_18      PF12847.2    112 seq273_BIOID50947    -            251   7.7e-11   42.4   0.0   1   1   1.1e-13   1.5e-10   41.5   0.0     3   110    44   139    42   141 0.79 Methyltransferase domain
Methyltransf_25      PF13649.1    101 seq273_BIOID50947    -            251   5.4e-10   39.4   0.0   1   1   1.5e-12     2e-09   37.5   0.0     1   101    46   134    46   134 0.87 Methyltransferase domain
Ubie_methyltran      PF01209.13   233 seq273_BIOID50947    -            251   1.9e-09   36.8   0.0   1   1   1.8e-12   2.5e-09   36.4   0.0    46   168    41   155     7   169 0.83 ubiE/COQ5 methyltransferase family
Methyltransf_26      PF13659.1    117 seq273_BIOID50947    -            251   2.4e-07   30.6   0.8   1   1   6.3e-10   8.6e-07   28.8   0.1     3   115    45   140    43   141 0.87 Methyltransferase domain
Methyltransf_8       PF05148.10   219 seq273_BIOID50947    -            251   7.5e-06   25.6   0.0   1   1     8e-09   1.1e-05   25.0   0.0    58   156    29   138    16   158 0.77 Hypothetical methyltransferase
MTS                  PF05175.9    170 seq273_BIOID50947    -            251   4.1e-05   22.9   0.0   1   1   4.6e-08   6.3e-05   22.3   0.0    19    76    30    85    22   110 0.86 Methyltransferase small domain
Ribosomal_L10        PF00466.15   100 seq274_BIOID50947    -            165   2.5e-26   91.3   0.0   1   1   2.6e-30   3.6e-26   90.8   0.0     3   100     5   101     3   101 0.98 Ribosomal protein L10
Methyltransf_11      PF08241.7     95 seq276_BIOID50947    -            240   2.3e-12   47.1   0.0   1   1   2.6e-16   3.6e-12   46.4   0.0    45    95    67   125    50   125 0.83 Methyltransferase domain
ABC_tran             PF00005.22   118 seq281_BIOID50947    -            637   2.5e-36  124.4   0.7   1   2   2.4e-18   3.3e-15   56.3   0.0     1   118    41   178    41   178 0.87 ABC transporter
ABC_tran             PF00005.22   118 seq281_BIOID50947    -            637   2.5e-36  124.4   0.7   2   2   7.3e-21     1e-17   64.4   0.0     1   118   352   459   352   459 0.92 ABC transporter
ABC_tran_2           PF12848.2     85 seq281_BIOID50947    -            637   6.6e-29   99.4   4.3   1   1   4.8e-32   6.6e-29   99.4   3.0     1    83   217   298   217   302 0.93 ABC transporter
Antirestrict         PF03230.8     94 seq283_BIOID50947    -            161     2e-38  130.1   0.2   1   1   1.9e-42   2.6e-38  129.7   0.1     1    94    64   161    64   161 0.98 Antirestriction protein
Ribosomal_L12        PF00542.14    68 seq286_BIOID50947    -            121   1.8e-31  107.8   8.6   1   1   2.8e-35   3.8e-31  106.7   6.0     1    68    54   121    54   121 0.99 Ribosomal protein L7/L12 C-terminal domain
Phage_portal_2       PF05136.8    355 seq287_BIOID50947    -            500   1.9e-98  329.1   0.4   1   1  1.7e-102   2.3e-98  328.8   0.3     3   355    33   371    31   371 0.98 Phage portal protein, lambda family
TrkA_N               PF02254.13   116 seq288_BIOID50947    -            458   4.2e-58  194.2   3.5   1   2   5.4e-33   5.3e-30  103.6   0.0     1   108     3   111     3   125 0.92 TrkA-N domain
TrkA_N               PF02254.13   116 seq288_BIOID50947    -            458   4.2e-58  194.2   3.5   2   2   5.9e-29   5.7e-26   90.6   0.7     1   116   235   350   235   350 0.95 TrkA-N domain
TrkA_C               PF02080.16    71 seq288_BIOID50947    -            458   1.9e-21   75.3   0.7   1   2   4.7e-13   4.5e-10   38.8   0.0     3    70   157   225   155   226 0.91 TrkA-C domain
TrkA_C               PF02080.16    71 seq288_BIOID50947    -            458   1.9e-21   75.3   0.7   2   2     2e-11   1.9e-08   33.6   0.2     8    70   390   451   388   452 0.89 TrkA-C domain
F420_oxidored        PF03807.12    96 seq288_BIOID50947    -            458   1.9e-12   47.2   2.2   1   2   1.5e-07   0.00015   22.0   0.0     1    52     2    49     2    88 0.87 NADP oxidoreductase coenzyme F420-dependent
F420_oxidored        PF03807.12    96 seq288_BIOID50947    -            458   1.9e-12   47.2   2.2   2   2   1.5e-07   0.00015   22.0   0.3     2    48   235   279   234   355 0.80 NADP oxidoreductase coenzyme F420-dependent
NAD_binding_7        PF13241.1    103 seq288_BIOID50947    -            458   1.2e-11   44.6   3.0   1   1   7.5e-08   7.3e-05   22.8   0.0     8    82   233   319   228   323 0.75 Putative NAD(P)-binding
Shikimate_DH         PF01488.15   135 seq288_BIOID50947    -            458   1.4e-11   44.4   0.6   1   1   5.3e-09   5.2e-06   26.4   0.2    12   102   232   332   222   367 0.77 Shikimate / quinate 5-dehydrogenase
AAA_26               PF13500.1    199 seq289_BIOID50947    -            225   1.1e-42  145.8   0.0   1   1   2.7e-46   1.2e-42  145.6   0.0     1   193     3   208     3   213 0.95 AAA domain
CbiA                 PF01656.18   195 seq289_BIOID50947    -            225   3.4e-21   75.4   0.0   1   1   8.8e-25     4e-21   75.1   0.0     2   180     6   199     5   217 0.80 CobQ/CobB/MinD/ParA nucleotide binding domain
PTS-HPr              PF00381.14    84 seq293_BIOID50947    -             85   1.3e-31  108.2   0.2   1   1   9.9e-36   1.4e-31  108.1   0.1     1    82     1    82     1    84 0.98 PTS HPr component phosphorylation site
PALP                 PF00291.20   307 seq295_BIOID50947    -            514   9.6e-70  235.0   2.1   1   1   1.9e-73   1.3e-69  234.6   1.5     5   307    29   316    25   316 0.91 Pyridoxal-phosphate dependent enzyme
Thr_dehydrat_C       PF00585.13    91 seq295_BIOID50947    -            514   3.8e-64  212.2   0.0   1   2   3.6e-35   2.4e-31  107.0   0.0     1    91   329   419   329   419 0.98 C-terminal regulatory domain of Threonine dehydratase
Thr_dehydrat_C       PF00585.13    91 seq295_BIOID50947    -            514   3.8e-64  212.2   0.0   2   2   6.7e-34   4.6e-30  102.9   0.0     2    91   425   512   424   512 0.96 C-terminal regulatory domain of Threonine dehydratase
peroxidase           PF00141.18   229 seq296_BIOID50947    -            739   4.5e-87  291.2   0.0   1   2   4.1e-53   5.6e-49  166.5   0.0     3   229    89   409    87   409 0.87 Peroxidase
peroxidase           PF00141.18   229 seq296_BIOID50947    -            739   4.5e-87  291.2   0.0   2   2   1.3e-39   1.8e-35  122.4   0.0     3   229   416   713   414   713 0.88 Peroxidase
Phytase-like         PF13449.1    326 seq298_BIOID50947    -            457   1.1e-33  116.7   0.0   1   1   1.4e-37   1.9e-33  116.0   0.0    60   311   146   396    49   410 0.84 Esterase-like activity of phytase
DUF1870              PF08965.5    118 seq299_BIOID50947    -            118   4.4e-60  200.4   0.2   1   1   3.6e-64   4.9e-60  200.2   0.2     1   118     1   118     1   118 1.00 Domain of unknown function (DUF1870)
PEP-utilizers_C      PF02896.13   294 seq300_BIOID50947    -            575  1.6e-124  414.4   0.2   1   1  4.8e-128  2.2e-124  414.0   0.1     1   293   250   541   250   542 0.99 PEP-utilising enzyme, TIM barrel domain
PEP-utilisers_N      PF05524.8    123 seq300_BIOID50947    -            575   1.9e-31  108.3   5.0   1   1   4.2e-35   1.9e-31  108.3   3.5     2   123     3   127     2   127 0.96 PEP-utilising enzyme, N-terminal
PEP-utilizers        PF00391.18    81 seq300_BIOID50947    -            575     7e-25   86.2   0.2   1   1   4.5e-28   2.1e-24   84.7   0.1     9    80   152   224   147   225 0.93 PEP-utilising enzyme, mobile domain
RNA_pol_Rpb2_6       PF00562.23   386 seq303_BIOID50947    -           1342  4.7e-162  539.0   0.0   1   1  3.5e-162  7.9e-159  528.4   0.1     2   386   716  1264   715  1264 0.98 RNA polymerase Rpb2, domain 6
RNA_pol_Rpb2_7       PF04560.15    83 seq303_BIOID50947    -           1342   5.7e-32  109.6   0.1   1   1   8.2e-35   1.9e-31  108.0   0.0     1    82  1266  1341  1266  1342 0.98 RNA polymerase Rpb2, domain 7
RNA_pol_Rpb2_3       PF04565.11    68 seq303_BIOID50947    -           1342   7.1e-30  102.4   0.0   1   1   7.4e-33   1.7e-29  101.2   0.0     1    68   513   582   513   582 0.98 RNA polymerase Rpb2, domain 3
RNA_pol_Rpb2_45      PF10385.4     66 seq303_BIOID50947    -           1342   4.6e-29   99.9   0.3   1   1   1.5e-31   3.5e-28   97.0   0.2     1    66   591   656   591   656 1.00 RNA polymerase beta subunit external 1 domain
RNA_pol_Rpb2_1       PF04563.10   203 seq303_BIOID50947    -           1342   1.5e-26   92.4   0.0   1   1   1.4e-29   3.1e-26   91.4   0.0     2   203    27   509    26   509 0.98 RNA polymerase beta subunit
RNA_pol_Rpb2_2       PF04561.9    190 seq303_BIOID50947    -           1342   1.6e-25   89.5   0.9   1   2   8.4e-11   1.9e-07   30.5   0.0     1    74   151   225   151   276 0.82 RNA polymerase Rpb2, domain 2
RNA_pol_Rpb2_2       PF04561.9    190 seq303_BIOID50947    -           1342   1.6e-25   89.5   0.9   2   2   1.9e-18   4.4e-15   55.4   0.0    80   190   340   454   329   454 0.88 RNA polymerase Rpb2, domain 2
RNase_T              PF00929.19   164 seq306_BIOID50947    -            246   4.9e-40  137.3   0.4   1   1   9.7e-44   1.3e-39  135.9   0.1     1   164    12   178    12   178 0.93 Exonuclease
MFS_1                PF07690.11   354 seq307_BIOID50947    -            401   5.6e-29  100.8  50.1   1   2   6.5e-25   8.9e-21   73.9  26.5     2   294    13   291    12   292 0.81 Major Facilitator Superfamily
MFS_1                PF07690.11   354 seq307_BIOID50947    -            401   5.6e-29  100.8  50.1   2   2     2e-14   2.7e-10   39.4   9.8    37   177   249   387   244   399 0.77 Major Facilitator Superfamily
FadR_C               PF07840.7    164 seq308_BIOID50947    -            239   6.9e-73  243.5   0.0   1   1   1.9e-76   8.5e-73  243.2   0.0     1   163    72   234    72   235 0.99 FadR C-terminal domain
GntR                 PF00392.16    64 seq308_BIOID50947    -            239   2.3e-20   71.6   0.0   1   1     1e-23   4.7e-20   70.6   0.0     4    64    11    71     8    71 0.96 Bacterial regulatory proteins, gntR family
Peptidase_M24        PF00557.19   205 seq309_BIOID50947    -            443   1.5e-43  148.7   0.1   1   1   1.4e-47   1.9e-43  148.3   0.1     1   205   168   430   168   430 0.82 Metallopeptidase family M24
NIF3                 PF01784.13   242 seq310_BIOID50947    -            247     1e-56  192.1   0.0   1   1   9.1e-61   1.2e-56  191.8   0.0     2   240     6   235     5   238 0.95 NIF3 (NGG1p interacting factor 3)
DUF1233              PF06806.7     72 seq311_BIOID50947    -            107   1.4e-12   46.8   0.1   1   1   2.1e-16   2.9e-12   45.8   0.1     1    38    28    66    28    75 0.95 Putative excisionase (DUF1233)
Mannitol_dh_C        PF08125.8    245 seq313_BIOID50947    -            425   3.2e-71  239.2   0.0   1   1   9.3e-75   6.3e-71  238.2   0.0     1   243   191   415   191   417 0.98 Mannitol dehydrogenase C-terminal domain
Mannitol_dh          PF01232.18   151 seq313_BIOID50947    -            425   2.2e-27   95.7   0.1   1   1   7.3e-31     5e-27   94.5   0.0     1   151    44   166    44   166 0.97 Mannitol dehydrogenase Rossmann domain
ETF                  PF01012.16   164 seq315_BIOID50947    -            277   6.1e-33  113.7   3.0   1   1   6.5e-37   8.8e-33  113.2   2.1     9   164    51   208    45   208 0.91 Electron transfer flavoprotein domain
DUF3596              PF12167.3     88 seq316_BIOID50947    -            431   7.3e-30  102.2   0.0   1   1     2e-33   1.4e-29  101.3   0.0     1    87     9    94     9    95 0.98 Domain of unknown function (DUF3596)
Phage_integrase      PF00589.17   173 seq316_BIOID50947    -            431     1e-19   70.7   0.1   1   1   3.1e-23   2.1e-19   69.7   0.0     3   167   205   398   204   403 0.88 Phage integrase family
UvrB                 PF12344.3     44 seq318_BIOID50947    -            673   6.7e-23   79.8   0.9   1   1   1.3e-25   2.9e-22   77.7   0.1     1    43   552   594   552   595 0.97 Ultra-violet resistance protein B
Helicase_C           PF00271.26    78 seq318_BIOID50947    -            673   1.2e-15   57.0   0.0   1   1   1.2e-18   2.8e-15   55.8   0.0     2    77   465   545   464   546 0.98 Helicase conserved C-terminal domain
ResIII               PF04851.10   184 seq318_BIOID50947    -            673   1.1e-11   44.8   0.0   1   1     3e-14   6.9e-11   42.1   0.0     4    94    13   101    10   134 0.79 Type III restriction enzyme, res subunit
UVR                  PF02151.14    36 seq318_BIOID50947    -            673   5.2e-07   28.8   1.1   1   1     7e-10   1.6e-06   27.3   0.8     2    35   634   667   633   668 0.93 UvrB/uvrC motif
YihI                 PF04220.7    169 seq319_BIOID50947    -            168   7.8e-56  187.9  14.6   1   1   6.2e-60   8.5e-56  187.7  10.1     6   167     7   164     1   166 0.94 Der GTPase activator (YihI)
DUF1107              PF06526.7     64 seq320_BIOID50947    -             68   6.4e-31  105.8   0.8   1   1   5.1e-35     7e-31  105.7   0.5     1    64     1    64     1    64 0.99 Protein of unknown function (DUF1107)
CLP_protease         PF00574.18   182 seq321_BIOID50947    -            674   7.1e-46  156.0   0.3   1   1   2.5e-49   1.1e-45  155.3   0.2    29   179    46   191    31   194 0.96 Clp protease
Mu-like_gpT          PF10124.4    291 seq321_BIOID50947    -            674   5.9e-10   38.4   0.2   1   1   9.3e-09   4.3e-05   22.5   0.1   230   287   541   603   534   607 0.80 Mu-like prophage major head subunit gpT
SDH_sah              PF01972.11   286 seq321_BIOID50947    -            674   1.3e-07   30.5   0.4   1   1   1.6e-10   7.5e-07   28.0   0.2    92   152    61   121    44   128 0.93 Serine dehydrogenase proteinase
MscL                 PF01741.13   128 seq322_BIOID50947    -            136   2.3e-57  192.5   3.1   1   1   1.9e-61   2.6e-57  192.3   2.2     1   128     3   132     3   132 0.98 Large-conductance mechanosensitive channel, MscL
Abhydrolase_1        PF00561.15   230 seq323_BIOID50947    -            340   3.1e-26   92.2   0.0   1   1   2.6e-29     9e-26   90.7   0.0     4   218   105   312   102   315 0.96 alpha/beta hydrolase fold
Abhydrolase_6        PF12697.2    228 seq323_BIOID50947    -            340     3e-16   59.9   0.7   1   1   1.2e-19   4.2e-16   59.4   0.5     1   219    75   312    75   320 0.70 Alpha/beta hydrolase family
Abhydrolase_5        PF12695.2    142 seq323_BIOID50947    -            340   7.6e-11   41.8   0.4   1   1   7.2e-14   2.5e-10   40.1   0.2     2   141    75   308    74   309 0.65 Alpha/beta hydrolase family
AHS1                 PF02682.11   202 seq324_BIOID50947    -            218   2.9e-69  232.4   0.0   1   1   2.4e-73   3.3e-69  232.2   0.0     2   202     5   202     4   202 0.95 Allophanate hydrolase subunit 1
S-methyl_trans       PF02574.11   305 seq325_BIOID50947    -           1232  5.9e-105  350.8   0.1   1   1    4e-108  1.1e-104  349.9   0.1     1   304    21   331    21   332 0.98 Homocysteine S-methyltransferase
Met_synt_B12         PF02965.12   136 seq325_BIOID50947    -           1232   9.2e-54  180.5   0.0   1   1     9e-57   2.4e-53  179.2   0.0     1   136  1060  1197  1060  1197 0.99 Vitamin B12 dependent methionine synthase, activation domain
Pterin_bind          PF00809.17   210 seq325_BIOID50947    -           1232   7.7e-49  165.7   0.4   1   1   8.9e-52   2.4e-48  164.1   0.3     1   210   361   573   361   573 0.98 Pterin binding enzyme
B12-binding_2        PF02607.12    79 seq325_BIOID50947    -           1232   4.3e-21   74.6   0.0   1   1   6.5e-24   1.8e-20   72.6   0.0     4    79   664   739   662   739 0.96 B12 binding domain
B12-binding          PF02310.14   121 seq325_BIOID50947    -           1232   6.1e-20   71.1   0.2   1   1   1.8e-22     5e-19   68.2   0.1     2    94   753   845   752   856 0.93 B12 binding domain
PfkB                 PF00294.19   301 seq327_BIOID50947    -            337   5.5e-70  235.7   0.0   1   1   4.9e-74   6.7e-70  235.4   0.0     2   297    31   331    30   335 0.97 pfkB family carbohydrate kinase
ETF_alpha            PF00766.14    86 seq328_BIOID50947    -            313     6e-32  109.0   0.1   1   1   2.2e-35   1.5e-31  107.7   0.1     2    86   190   275   189   275 0.97 Electron transfer flavoprotein FAD-binding domain
ETF                  PF01012.16   164 seq328_BIOID50947    -            313   1.1e-20   73.9   0.7   1   1   2.5e-24   1.7e-20   73.2   0.1    19   163    19   153     6   154 0.91 Electron transfer flavoprotein domain
Radical_SAM          PF04055.16   166 seq331_BIOID50947    -            457   3.7e-15   56.3   0.0   1   1     8e-19   5.4e-15   55.8   0.0     2   164    57   227    56   229 0.79 Radical SAM superfamily
HemN_C               PF06969.11    66 seq331_BIOID50947    -            457     4e-12   45.8   0.3   1   1   2.7e-15   1.8e-11   43.7   0.0     1    66   363   431   363   431 0.94 HemN C-terminal domain
PTS_EIIA_1           PF00358.15   133 seq332_BIOID50947    -            169   5.4e-54  181.2   2.2   1   1   4.7e-58   6.5e-54  180.9   1.5     3   132    20   149    18   150 0.98 phosphoenolpyruvate-dependent sugar phosphotransferase system, EIIA 1
DUF2799              PF10973.3     89 seq333_BIOID50947    -            134   3.4e-17   62.1   0.9   1   1   3.3e-21   4.5e-17   61.7   0.6     1    88    44   126    44   127 0.93 Protein of unknown function (DUF2799)
UPF0029              PF01205.14   110 seq334_BIOID50947    -            204   6.5e-37  125.4   0.0   1   1   1.2e-40   8.5e-37  125.0   0.0     1   109    17   125    17   126 0.98 Uncharacterized protein family UPF0029
DUF1949              PF09186.6     56 seq334_BIOID50947    -            204   5.9e-16   57.7   0.0   1   1   1.8e-19   1.2e-15   56.6   0.0     1    55   141   195   141   196 0.98 Domain of unknown function (DUF1949)
MFS_1                PF07690.11   354 seq336_BIOID50947    -            421   5.9e-31  107.3  54.0   1   1   8.3e-32   1.1e-27   96.5  28.0     1   333    18   336    18   337 0.81 Major Facilitator Superfamily
MtlR                 PF05068.7    170 seq339_BIOID50947    -            195   4.1e-76  254.0   0.0   1   1   3.5e-80   4.8e-76  253.8   0.0     5   169    26   188     2   189 0.96 Mannitol repressor
AHS2                 PF02626.10   272 seq340_BIOID50947    -            310  1.3e-100  336.0   0.0   1   1  1.2e-104  1.6e-100  335.7   0.0     2   272    24   288    23   288 0.98 Allophanate hydrolase subunit 2
EamA                 PF00892.15   126 seq343_BIOID50947    -            312   1.7e-47  160.4  35.9   1   2     4e-25   2.8e-21   75.7  11.2     1   125    31   152    31   153 0.93 EamA-like transporter family
EamA                 PF00892.15   126 seq343_BIOID50947    -            312   1.7e-47  160.4  35.9   2   2   8.1e-30   5.5e-26   90.9   8.2     1   125   173   300   173   301 0.98 EamA-like transporter family
Resolvase            PF00239.16   141 seq344_BIOID50947    -            213   1.6e-34  118.6   0.7   1   1   1.8e-38   2.4e-34  118.0   0.5     2   141     4   162     3   162 0.93 Resolvase, N terminal domain
UPF0270              PF06794.7     70 seq345_BIOID50947    -             72   9.2e-36  121.3   0.1   1   1   7.4e-40     1e-35  121.2   0.0     1    70     1    70     1    70 0.99 Uncharacterised protein family (UPF0270)
IlvN                 PF07991.7    165 seq346_BIOID50947    -            536   8.1e-61  204.0   0.2   1   1   1.9e-64   1.3e-60  203.3   0.1     2   165    80   249    79   249 0.98 Acetohydroxy acid isomeroreductase, catalytic domain
IlvC                 PF01450.14   145 seq346_BIOID50947    -            536   9.8e-56  187.5   0.1   1   2   3.9e-21   2.7e-17   62.9   0.0     1   128   255   382   255   390 0.91 Acetohydroxy acid isomeroreductase, catalytic domain
IlvC                 PF01450.14   145 seq346_BIOID50947    -            536   9.8e-56  187.5   0.1   2   2   1.8e-39   1.2e-35  122.4   0.0    15   145   404   530   394   530 0.93 Acetohydroxy acid isomeroreductase, catalytic domain
DUF4154              PF13689.1    145 seq348_BIOID50947    -            172     6e-33  113.3   0.0   1   1   5.4e-37   7.3e-33  113.0   0.0     6   145    32   168    27   168 0.95 Domain of unknown function (DUF4154)
LysR_substrate       PF03466.15   209 seq349_BIOID50947    -            302   1.3e-39  135.3   0.0   1   1   2.6e-43   1.8e-39  134.9   0.0     2   208    91   297    90   298 0.96 LysR substrate binding domain
HTH_1                PF00126.22    60 seq349_BIOID50947    -            302   1.1e-20   72.9   0.4   1   1   3.4e-24   2.3e-20   71.9   0.3     1    60     7    66     7    66 0.97 Bacterial regulatory helix-turn-helix protein, lysR family
TrkH                 PF02386.11   339 seq350_BIOID50947    -            483     4e-78  262.2  24.7   1   1   8.1e-82   1.1e-77  260.8  11.1     2   339   153   481   152   481 0.99 Cation transport protein
PRK                  PF00485.13   194 seq351_BIOID50947    -            289     3e-74  248.6   0.0   1   1   2.7e-78   3.6e-74  248.4   0.0     1   194     7   214     7   214 0.99 Phosphoribulokinase / Uridine kinase family
DAO                  PF01266.19   358 seq352_BIOID50947    -            428   2.5e-23   82.4   3.2   1   2   4.2e-10   4.1e-07   29.1   0.3     1    40     7    46     7    87 0.80 FAD dependent oxidoreductase
DAO                  PF01266.19   358 seq352_BIOID50947    -            428   2.5e-23   82.4   3.2   2   2   1.2e-17   1.2e-14   53.8   0.1   146   356   107   328    99   330 0.74 FAD dependent oxidoreductase
FAD_binding_3        PF01494.14   356 seq352_BIOID50947    -            428   7.3e-12   44.8   7.2   1   1   6.1e-14   5.9e-11   41.8   5.0     3   197     7   189     6   311 0.65 FAD binding domain
FAD_oxidored         PF12831.2    428 seq352_BIOID50947    -            428   8.3e-10   38.1   1.3   1   1   8.5e-13   8.3e-10   38.1   0.9     1   143     7   157     7   172 0.76 FAD dependent oxidoreductase
Thi4                 PF01946.12   230 seq352_BIOID50947    -            428   2.7e-09   36.3   1.5   1   1   2.3e-09   2.2e-06   26.8   0.3    18    64     6    52     2    57 0.94 Thi4 family
NAD_binding_8        PF13450.1     68 seq352_BIOID50947    -            428   5.2e-09   35.8   1.3   1   1   4.5e-11   4.4e-08   32.9   0.4     1    34    10    43    10    74 0.77 NAD(P)-binding Rossmann-like domain
FAD_binding_2        PF00890.19   421 seq352_BIOID50947    -            428   4.3e-09   35.6   7.8   1   1   4.6e-09   4.5e-06   25.6   3.0     1    35     7    41     7    54 0.91 FAD binding domain
HI0933_like          PF03486.9    409 seq352_BIOID50947    -            428   4.8e-09   35.0   3.9   1   1   1.6e-11   1.6e-08   33.3   2.7     2   167     7   165     6   185 0.85 HI0933-like protein
GIDA                 PF01134.17   392 seq352_BIOID50947    -            428   5.6e-08   31.9   0.9   1   1   5.7e-11   5.6e-08   31.9   0.6     1   150     7   162     7   194 0.83 Glucose inhibited division protein A
Pyr_redox_2          PF07992.9    200 seq352_BIOID50947    -            428   1.1e-07   31.8   0.2   1   1   2.2e-10   2.1e-07   30.9   0.2     1   124     7   167     7   201 0.84 Pyridine nucleotide-disulphide oxidoreductase
Trp_halogenase       PF04820.9    454 seq352_BIOID50947    -            428   5.7e-08   31.6   3.1   1   1   8.8e-08   8.6e-05   21.2   0.0   140   216    90   169    54   186 0.84 Tryptophan halogenase
GGDEF                PF00990.16   161 seq353_BIOID50947    -            408   2.7e-44  150.4   0.3   1   1   3.1e-48   4.2e-44  149.8   0.2     1   159   249   403   249   405 0.96 GGDEF domain
LamB_YcsF            PF03746.11   242 seq354_BIOID50947    -            244    1e-102  342.2   0.7   1   1  8.4e-107  1.1e-102  342.0   0.5     1   241     2   237     2   238 0.99 LamB/YcsF family
DUF333               PF03891.10    50 seq357_BIOID50947    -             88   2.4e-13   49.5   0.4   1   1   2.2e-17   3.1e-13   49.2   0.2     7    50    42    85    36    85 0.91 Domain of unknown function (DUF333)
DUF2810              PF10928.3     54 seq361_BIOID50947    -            120   3.1e-32  109.9   2.6   1   1   2.4e-36   3.3e-32  109.8   1.1     1    53    66   118    66   119 0.96 Protein of unknown function (DUF2810)
Ribonuc_red_lgC      PF02867.10   537 seq362_BIOID50947    -            761  5.3e-134  447.6   0.0   1   1  2.5e-136  1.1e-132  443.2   0.0     1   536   222   731   222   732 0.95 Ribonucleotide reductase, barrel domain
ATP-cone             PF03477.11    90 seq362_BIOID50947    -            761   5.9e-15   55.3   0.1   1   1   2.8e-18   1.3e-14   54.2   0.1     3    90     7    92     5    92 0.97 ATP cone domain
Ribonuc_red_lgN      PF00317.16    83 seq362_BIOID50947    -            761   1.4e-12   47.0   1.0   1   1     5e-16   2.3e-12   46.4   0.1     2    82   142   219   141   220 0.93 Ribonucleotide reductase, all-alpha domain
DAO                  PF01266.19   358 seq363_BIOID50947    -            432   4.2e-74  249.4   0.4   1   1   3.6e-77   4.9e-74  249.2   0.3     2   358     3   397     2   397 0.95 FAD dependent oxidoreductase
Pyr_redox_2          PF07992.9    200 seq363_BIOID50947    -            432   7.6e-09   35.6   0.2   1   1   3.9e-08   5.3e-05   23.0   0.2     1    36     2    37     2    65 0.92 Pyridine nucleotide-disulphide oxidoreductase
Pyr_redox            PF00070.22    80 seq363_BIOID50947    -            432   3.2e-08   33.7   0.2   1   1     7e-09   9.6e-06   25.7   0.2     1    33     2    34     2    47 0.91 Pyridine nucleotide-disulphide oxidoreductase
NAD_binding_8        PF13450.1     68 seq363_BIOID50947    -            432   8.7e-07   28.7   0.1   1   1   5.6e-09   7.6e-06   25.7   0.0     1    34     5    38     5    69 0.85 NAD(P)-binding Rossmann-like domain
ApbA                 PF02558.11   151 seq363_BIOID50947    -            432   2.3e-05   23.7   0.2   1   1   3.8e-08   5.3e-05   22.6   0.1     1    33     3    34     3    48 0.87 Ketopantoate reductase PanE/ApbA
AlaDh_PNT_C          PF01262.16   168 seq363_BIOID50947    -            432   0.00013   21.5   0.1   1   1   1.7e-07   0.00023   20.6   0.1    22    59     2    39     1    52 0.85 Alanine dehydrogenase/PNT, C-terminal domain
Shikimate_dh_N       PF08501.6     83 seq365_BIOID50947    -            288     7e-27   93.1   0.0   1   1   2.1e-30   1.4e-26   92.2   0.0     1    83    12    94    12    94 0.99 Shikimate dehydrogenase substrate binding domain
Shikimate_DH         PF01488.15   135 seq365_BIOID50947    -            288     1e-06   28.7   0.0   1   1   2.5e-10   1.7e-06   28.0   0.0     9    95   121   216   114   231 0.85 Shikimate / quinate 5-dehydrogenase
DUF2190              PF09956.4    106 seq366_BIOID50947    -            108     4e-29  100.3   7.0   1   1   3.3e-33   4.6e-29  100.1   4.8     1   106     2   107     2   107 0.94 Uncharacterized conserved protein (DUF2190)
Gifsy-2              PF13856.1     95 seq373_BIOID50947    -             93   2.5e-26   91.5   0.0   1   1     2e-30   2.7e-26   91.4   0.0     1    94     1    89     1    90 0.99 ATP-binding sugar transporter from pro-phage
H2TH                 PF06831.9     93 seq374_BIOID50947    -            263   3.4e-18   65.0   0.0   1   1   1.4e-21   6.5e-18   64.1   0.0     1    77   126   205   126   215 0.86 Formamidopyrimidine-DNA glycosylase H2TH domain
Fapy_DNA_glyco       PF01149.19   116 seq374_BIOID50947    -            263   1.2e-14   54.5   0.0   1   1   4.6e-18   2.1e-14   53.7   0.0     1   106     2   104     2   111 0.89 Formamidopyrimidine-DNA glycosylase N-terminal domain
zf-FPG_IleRS         PF06827.9     30 seq374_BIOID50947    -            263   6.9e-07   28.6   2.7   1   1   2.8e-10   1.3e-06   27.8   1.9     1    29   235   263   235   263 0.97 Zinc finger found in FPG and IleRS
Smr                  PF01713.16    83 seq375_BIOID50947    -            187   3.7e-20   71.7   0.0   1   1   4.3e-24   5.9e-20   71.1   0.0     2    83    89   169    88   169 0.91 Smr domain
Minor_tail_Z         PF06763.6    189 seq379_BIOID50947    -            209   1.2e-88  295.5  10.7   1   1     1e-92   1.4e-88  295.4   7.4     1   189     5   208     5   208 1.00 Prophage minor tail protein Z (GPZ)
Bac_surface_Ag       PF01103.18   323 seq381_BIOID50947    -            577   1.3e-59  202.1   7.0   1   1   3.2e-63   2.2e-59  201.4   4.9     1   322   290   576   290   577 0.92 Surface antigen
Surf_Ag_VNR          PF07244.10    78 seq381_BIOID50947    -            577     1e-15   57.7   0.3   1   1   9.2e-13   6.3e-09   36.0   0.0     1    67   189   249   189   263 0.83 Surface antigen variable number repeat
Flavodoxin_5         PF12724.2    143 seq384_BIOID50947    -            181   1.6e-51  173.9   0.0   1   1   4.3e-55   2.9e-51  173.1   0.0     1   142     4   152     4   153 0.95 Flavodoxin domain
Flavodoxin_1         PF00258.20   143 seq384_BIOID50947    -            181   9.7e-06   25.5   0.0   1   1   3.6e-09   2.5e-05   24.1   0.0     1    54     5    56     5    84 0.90 Flavodoxin
DUF3251              PF11622.3    165 seq386_BIOID50947    -            193   2.1e-07   30.3   3.3   1   1   9.4e-11   1.3e-06   27.8   2.3    12   152    16   169     6   181 0.67 Protein of unknown function (DUF3251)
DHquinase_I          PF01487.10   224 seq387_BIOID50947    -            252   6.5e-72  241.6   0.9   1   1   5.4e-76   7.3e-72  241.5   0.6     2   223    20   246    19   247 0.99 Type I 3-dehydroquinase
Microcin             PF03526.8     55 seq389_BIOID50947    -            111   1.4e-07   30.9   0.0   1   1   1.8e-11   2.5e-07   30.0   0.0    18    55    44    79    34    79 0.93 Colicin E1 (microcin) immunity protein
OmpA                 PF00691.15    97 seq391_BIOID50947    -            160   2.7e-17   62.8   0.1   1   1   3.3e-21   4.5e-17   62.1   0.0     1    97    55   151    55   151 0.94 OmpA family
cNMP_binding         PF00027.24    91 seq393_BIOID50947    -            210   8.9e-24   83.0   0.0   1   1     4e-27   1.4e-23   82.4   0.0     3    90    23   111    21   112 0.97 Cyclic nucleotide-binding domain
Crp                  PF00325.15    32 seq393_BIOID50947    -            210   2.1e-15   55.7   0.4   1   1   1.1e-18   3.9e-15   54.8   0.3     1    32   166   197   166   197 0.98 Bacterial regulatory proteins, crp family
HTH_Crp_2            PF13545.1     76 seq393_BIOID50947    -            210   2.2e-11   43.2   0.1   1   1   1.5e-14     5e-11   42.1   0.1     1    67   142   206   142   207 0.94 Crp-like helix-turn-helix domain
Sugar_tr             PF00083.19   451 seq395_BIOID50947    -            443   1.2e-51  175.5  26.6   1   1   2.2e-55   1.5e-51  175.2  18.4    10   449    28   434    21   436 0.91 Sugar (and other) transporter
MFS_1                PF07690.11   354 seq395_BIOID50947    -            443   6.2e-37  127.0  63.9   1   1   1.7e-38   1.2e-34  119.5  23.5     7   353    29   386    25   387 0.83 Major Facilitator Superfamily
RNA_pol_Rpb1_1       PF04997.7    338 seq397_BIOID50947    -           1407  1.8e-100  336.3   0.1   1   1  1.8e-103  4.8e-100  335.0   0.1     2   338    15   342    14   342 0.95 RNA polymerase Rpb1, domain 1
RNA_pol_Rpb1_5       PF04998.12   277 seq397_BIOID50947    -           1407   1.1e-80  270.7   0.0   1   1     8e-84   2.2e-80  269.7   0.0     1   276   766  1321   766  1322 1.00 RNA polymerase Rpb1, domain 5
RNA_pol_Rpb1_2       PF00623.15   166 seq397_BIOID50947    -           1407   6.1e-51  172.5   0.0   1   1   5.3e-53   1.5e-49  168.0   0.0     1   166   344   486   344   486 0.95 RNA polymerase Rpb1, domain 2
RNA_pol_Rpb1_3       PF04983.13   157 seq397_BIOID50947    -           1407   1.4e-27   96.2   0.0   1   1   1.2e-30   3.3e-27   95.0   0.0     1   157   489   644   489   644 0.93 RNA polymerase Rpb1, domain 3
RNA_pol_Rpb1_4       PF05000.12   108 seq397_BIOID50947    -           1407   2.5e-18   65.7   0.3   1   1   9.1e-22   2.5e-18   65.7   0.2     2   107   674   763   673   764 0.82 RNA polymerase Rpb1, domain 4
Mob_synth_C          PF06463.8    128 seq399_BIOID50947    -            352     7e-36  122.6   0.0   1   1   3.6e-39   1.2e-35  121.8   0.0     1   127   209   335   209   336 0.98 Molybdenum Cofactor Synthesis C
Radical_SAM          PF04055.16   166 seq399_BIOID50947    -            352   6.9e-27   94.5   0.0   1   1   2.7e-30   9.4e-27   94.0   0.0     2   166    42   204    41   204 0.97 Radical SAM superfamily
Fer4_12              PF13353.1    139 seq399_BIOID50947    -            352   1.6e-07   31.4   0.0   1   1   8.7e-11     3e-07   30.5   0.0    15   116    47   148    36   154 0.84 4Fe-4S single cluster domain
Fer4_14              PF13394.1    117 seq399_BIOID50947    -            352   5.9e-07   29.4   0.0   1   1   5.8e-10     2e-06   27.7   0.0     6    90    45   127    38   148 0.70 4Fe-4S single cluster domain
Ala_racemase_N       PF01168.15   217 seq400_BIOID50947    -            356   1.2e-58  198.1   0.1   1   1   2.3e-62   1.6e-58  197.7   0.0     2   217    10   217     9   217 0.95 Alanine racemase, N-terminal domain
Ala_racemase_C       PF00842.16   129 seq400_BIOID50947    -            356   2.5e-39  133.5   0.4   1   1   6.2e-43   4.2e-39  132.7   0.3     1   127   232   354   232   356 0.97 Alanine racemase, C-terminal domain
Phage_tail_U         PF06141.6    133 seq401_BIOID50947    -            132   1.1e-63  213.0   0.2   1   1   8.8e-68   1.2e-63  212.9   0.2     1   133     1   132     1   132 0.99 Phage minor tail protein U
HIM                  PF05662.9     21 seq404_BIOID50947    -           1588     3e-85  276.5  95.7   1   8   1.4e-09   4.7e-06   26.0   0.2     1    21   354   377   354   377 0.99 Haemagglutinin
HIM                  PF05662.9     21 seq404_BIOID50947    -           1588     3e-85  276.5  95.7   2   8   5.7e-11     2e-07   30.3   1.2     2    21   542   564   541   564 0.97 Haemagglutinin
HIM                  PF05662.9     21 seq404_BIOID50947    -           1588     3e-85  276.5  95.7   3   8   2.7e-11   9.4e-08   31.4   0.9     2    21   627   649   626   649 0.97 Haemagglutinin
HIM                  PF05662.9     21 seq404_BIOID50947    -           1588     3e-85  276.5  95.7   4   8   2.4e-11   8.3e-08   31.5   0.7     3    21  1000  1021   998  1021 0.97 Haemagglutinin
HIM                  PF05662.9     21 seq404_BIOID50947    -           1588     3e-85  276.5  95.7   5   8     1e-09   3.4e-06   26.4   0.0     1    21  1155  1175  1155  1175 0.98 Haemagglutinin
HIM                  PF05662.9     21 seq404_BIOID50947    -           1588     3e-85  276.5  95.7   6   8   2.8e-12   9.6e-09   34.5   1.9     1    21  1291  1311  1291  1311 0.98 Haemagglutinin
HIM                  PF05662.9     21 seq404_BIOID50947    -           1588     3e-85  276.5  95.7   7   8   1.4e-12   4.7e-09   35.5   1.6     1    21  1412  1432  1412  1432 0.98 Haemagglutinin
HIM                  PF05662.9     21 seq404_BIOID50947    -           1588     3e-85  276.5  95.7   8   8   4.8e-10   1.6e-06   27.4   1.5     1    21  1465  1485  1465  1485 0.96 Haemagglutinin
Hep_Hag              PF05658.9     28 seq404_BIOID50947    -           1588   7.5e-66  215.4 172.5   1  12   8.9e-08   0.00031   20.7   0.0     1    27   130   156   130   157 0.94 Hep_Hag
Hep_Hag              PF05658.9     28 seq404_BIOID50947    -           1588   7.5e-66  215.4 172.5   2  12   4.6e-09   1.6e-05   24.8   1.5     1    26   158   183   158   185 0.94 Hep_Hag
Hep_Hag              PF05658.9     28 seq404_BIOID50947    -           1588   7.5e-66  215.4 172.5   3  12   7.7e-09   2.6e-05   24.1   1.4     1    26   200   225   200   227 0.94 Hep_Hag
Hep_Hag              PF05658.9     28 seq404_BIOID50947    -           1588   7.5e-66  215.4 172.5   4  12   5.8e-09     2e-05   24.5   2.2     3    27   229   253   228   254 0.94 Hep_Hag
Hep_Hag              PF05658.9     28 seq404_BIOID50947    -           1588   7.5e-66  215.4 172.5   5  12   4.2e-10   1.4e-06   28.1   0.4     1    28   241   268   241   268 0.97 Hep_Hag
Hep_Hag              PF05658.9     28 seq404_BIOID50947    -           1588   7.5e-66  215.4 172.5   6  12   1.3e-09   4.6e-06   26.5   2.4     1    28   269   296   269   296 0.95 Hep_Hag
Hep_Hag              PF05658.9     28 seq404_BIOID50947    -           1588   7.5e-66  215.4 172.5   7  12   3.3e-09   1.1e-05   25.2   2.4     3    27   299   323   297   324 0.94 Hep_Hag
Hep_Hag              PF05658.9     28 seq404_BIOID50947    -           1588   7.5e-66  215.4 172.5   8  12   1.7e-08   5.9e-05   22.9   2.5     1    27   325   351   325   352 0.96 Hep_Hag
Hep_Hag              PF05658.9     28 seq404_BIOID50947    -           1588   7.5e-66  215.4 172.5   9  12   2.7e-10   9.1e-07   28.7   3.9     1    27  1071  1097  1071  1098 0.95 Hep_Hag
Hep_Hag              PF05658.9     28 seq404_BIOID50947    -           1588   7.5e-66  215.4 172.5  10  12   9.8e-08   0.00034   20.6   4.4     1    28  1231  1258  1231  1258 0.96 Hep_Hag
Hep_Hag              PF05658.9     28 seq404_BIOID50947    -           1588   7.5e-66  215.4 172.5  11  12   2.3e-10     8e-07   28.9   4.5     1    28  1369  1396  1369  1396 0.96 Hep_Hag
Hep_Hag              PF05658.9     28 seq404_BIOID50947    -           1588   7.5e-66  215.4 172.5  12  12   1.2e-07   0.00042   20.2   3.4     1    27  1383  1409  1383  1410 0.93 Hep_Hag
YadA                 PF03895.10    78 seq404_BIOID50947    -           1588   7.3e-24   83.4  10.1   1   1   2.1e-27   7.3e-24   83.4   7.0     2    78  1511  1588  1510  1588 0.98 YadA-like C-terminal region
ESPR                 PF13018.1     24 seq404_BIOID50947    -           1588   1.6e-09   36.8   1.3   1   1     3e-12     1e-08   34.3   0.2     1    24     1    24     1    24 0.98 Extended Signal Peptide of Type V secretion system
Big_2                PF02368.13    79 seq405_BIOID50947    -            250     3e-12   46.1  10.6   1   1   4.4e-16     3e-12   46.1   7.4     2    75   161   237   160   243 0.93 Bacterial Ig-like domain (group 2)
FUSC-like            PF12805.2    284 seq406_BIOID50947    -            696   5.3e-72  242.0   4.3   1   1   1.5e-75   5.3e-72  242.0   3.0     2   280    63   335    62   340 0.95 FUSC-like inner membrane protein yccS
FUSC_2               PF13515.1    128 seq406_BIOID50947    -            696   8.6e-20   70.8  11.0   1   1   2.5e-23   8.6e-20   70.8   7.6     2   126   377   498   375   500 0.90 Fusaric acid resistance protein-like
FUSC                 PF04632.7    650 seq406_BIOID50947    -            696   5.1e-08   31.7   4.2   1   1   1.5e-11   5.1e-08   31.7   2.9     7   280   369   659   363   690 0.80 Fusaric acid resistance protein family
ALMT                 PF11744.3    406 seq406_BIOID50947    -            696   1.5e-05   23.7   1.9   1   1   1.7e-08   5.7e-05   21.8   1.0    41   193   389   528   373   594 0.80 Aluminium activated malate transporter
DctA-YdbH            PF11739.3    207 seq408_BIOID50947    -            879   1.6e-56  190.9   1.8   1   1   2.2e-60     3e-56  190.0   0.0     1   207   656   859   656   859 0.99 Dicarboxylate transport
CoA_trans            PF01144.18   217 seq409_BIOID50947    -            531   5.8e-57  192.2   0.8   1   1   7.9e-61   1.1e-56  191.3   0.1     2   216    16   252    15   253 0.98 Coenzyme A transferase
UvrD_C               PF13361.1    319 seq412_BIOID50947    -            690   8.9e-93  311.1   0.0   1   1   3.7e-95   8.4e-92  307.9   0.0     1   318   288   630   288   631 0.97 UvrD-like helicase C-terminal domain
UvrD-helicase        PF00580.16   315 seq412_BIOID50947    -            690   2.2e-74  250.5   0.4   1   1   1.4e-76   3.1e-73  246.6   0.3     1   314    20   282    20   283 0.94 UvrD/REP helicase N-terminal domain
AAA_19               PF13245.1     76 seq412_BIOID50947    -            690   2.2e-13   49.6   0.6   1   1   2.1e-16   4.9e-13   48.5   0.4     8    75    32   104    25   105 0.82 Part of AAA domain
UvrD_C_2             PF13538.1    104 seq412_BIOID50947    -            690   2.2e-10   40.4   0.0   1   1   5.8e-13   1.3e-09   37.9   0.0    54   103   563   626   513   627 0.80 Family description
Na_Pi_cotrans        PF02690.10   142 seq415_BIOID50947    -            543   1.8e-44  150.7  30.3   1   2   1.4e-39   9.8e-36  122.4   7.1     1   140    13   148    13   150 0.98 Na+/Pi-cotransporter
Na_Pi_cotrans        PF02690.10   142 seq415_BIOID50947    -            543   1.8e-44  150.7  30.3   2   2   1.7e-13   1.1e-09   37.9  10.2     1   123   139   265   139   283 0.90 Na+/Pi-cotransporter
DUF1283              PF06932.6     85 seq416_BIOID50947    -            113   5.2e-46  154.4   5.7   1   1   4.5e-50   6.1e-46  154.2   4.0     1    85    29   113    29   113 0.99 Protein of unknown function (DUF1283)
Ecotin               PF03974.8    128 seq417_BIOID50947    -            162   1.9e-52  176.2   0.1   1   1   1.6e-56   2.2e-52  175.9   0.1     2   128    28   153    27   153 0.97 Ecotin
Ribonuc_red_sm       PF00268.16   281 seq419_BIOID50947    -            420   1.1e-29  103.1   2.5   1   2   5.3e-17   7.3e-13   48.0   0.3    13   143    75   202    66   209 0.91 Ribonucleotide reductase, small chain
Ribonuc_red_sm       PF00268.16   281 seq419_BIOID50947    -            420   1.1e-29  103.1   2.5   2   2   3.6e-19   4.9e-15   55.1   0.1   155   274   244   373   226   380 0.89 Ribonucleotide reductase, small chain
MoCF_biosynth        PF00994.19   144 seq420_BIOID50947    -            170   5.6e-31  106.7   0.0   1   1   5.1e-35     7e-31  106.4   0.0     1   143    14   156    12   157 0.92 Probable molybdopterin binding domain
DUF490               PF04357.8    379 seq421_BIOID50947    -           1259   7.5e-80  268.7   3.6   1   1   5.5e-84   7.5e-80  268.7   2.5     6   379   922  1259   914  1259 0.92 Family of unknown function (DUF490)
Phage_lambd_GpG      PF06894.6    127 seq422_BIOID50947    -            140     3e-54  181.8   0.2   1   1   2.6e-58   3.5e-54  181.6   0.2     1   125     1   124     1   126 0.98 Bacteriophage lambda minor tail protein (GpG)
Acetyltransf_3       PF13302.1    142 seq424_BIOID50947    -            186   5.7e-23   81.6   0.0   1   1     4e-26   7.7e-23   81.2   0.0     3   141     8   140     7   141 0.80 Acetyltransferase (GNAT) domain
Acetyltransf_4       PF13420.1    155 seq424_BIOID50947    -            186   7.2e-15   55.1   0.6   1   1   4.7e-18   9.1e-15   54.8   0.4     1   152     9   158     9   160 0.93 Acetyltransferase (GNAT) domain
Acetyltransf_1       PF00583.19    83 seq424_BIOID50947    -            186     6e-15   54.9   0.1   1   1   4.5e-18   8.9e-15   54.3   0.1     2    82    63   140    62   141 0.97 Acetyltransferase (GNAT) family
Acetyltransf_8       PF13523.1    152 seq424_BIOID50947    -            186   1.2e-13   51.1   0.2   1   1   8.2e-17   1.6e-13   50.6   0.2     1   141     9   145     9   157 0.89 Acetyltransferase (GNAT) domain
Acetyltransf_7       PF13508.1     79 seq424_BIOID50947    -            186   3.7e-07   30.1   0.2   1   1   3.4e-10   6.7e-07   29.2   0.1     2    78    56   141    55   142 0.80 Acetyltransferase (GNAT) domain
Acetyltransf_10      PF13673.1    117 seq424_BIOID50947    -            186   1.3e-05   25.1   0.0   1   1   9.3e-09   1.8e-05   24.7   0.0     1   117    16   140    16   140 0.75 Acetyltransferase (GNAT) domain
FR47                 PF08445.5     86 seq424_BIOID50947    -            186   2.1e-05   24.0   0.0   1   1   1.9e-08   3.8e-05   23.2   0.0    26    79    87   142    69   150 0.92 FR47-like protein
Flavodoxin_2         PF02525.12   199 seq425_BIOID50947    -            176   2.7e-41  141.1   0.0   1   1   4.8e-45   3.3e-41  140.8   0.0     3   199     2   167     1   167 0.90 Flavodoxin-like fold
FMN_red              PF03358.10   152 seq425_BIOID50947    -            176   5.3e-08   32.3   0.0   1   1   1.1e-11   7.4e-08   31.9   0.0    58   125    43   117     2   135 0.76 NADPH-dependent FMN reductase
CorA                 PF01544.13   292 seq428_BIOID50947    -            327     6e-63  212.4   0.0   1   1   5.2e-67   7.1e-63  212.2   0.0     3   292    39   323    37   323 0.97 CorA-like Mg2+ transporter protein
MoaC                 PF01967.16   136 seq433_BIOID50947    -            161   1.5e-60  202.6   1.3   1   1   1.3e-64   1.7e-60  202.4   0.9     1   136    15   150    15   150 1.00 MoaC family
Phage_tail_T         PF06223.7    103 seq435_BIOID50947    -            102   6.8e-36  122.6   0.1   1   1     6e-40   8.2e-36  122.4   0.1     6   100     1    99     1   101 0.90 Minor tail protein T
Na_H_Exchanger       PF00999.16   384 seq437_BIOID50947    -            644   1.2e-63  214.8  46.6   1   1   2.4e-67   1.6e-63  214.3  32.3     2   378    35   399    34   403 0.93 Sodium/hydrogen exchanger family
TrkA_N               PF02254.13   116 seq437_BIOID50947    -            644   5.8e-27   93.8   0.0   1   1   2.2e-30   1.5e-26   92.5   0.0     1   111   426   536   426   538 0.97 TrkA-N domain
CesT                 PF05932.8    119 seq438_BIOID50947    -            127   2.5e-18   65.9   0.5   1   1     2e-22   2.8e-18   65.7   0.4     2   115     5   111     4   115 0.91 Tir chaperone protein (CesT) family
TMP_2                PF06791.8    210 seq439_BIOID50947    -            881   1.2e-46  158.9  15.5   1   2   2.1e-27   1.5e-23   83.4   0.8     2    59    61   118    60   130 0.94 Prophage tail length tape measure protein
TMP_2                PF06791.8    210 seq439_BIOID50947    -            881   1.2e-46  158.9  15.5   2   2   2.9e-29     2e-25   89.5   5.0    65   209   156   304   142   305 0.94 Prophage tail length tape measure protein
Tape_meas_lam_C      PF09718.5     78 seq439_BIOID50947    -            881   1.2e-20   73.0   5.6   1   1   1.8e-24   1.2e-20   73.0   3.9     1    77   654   730   654   731 0.98 Lambda phage tail tape-measure protein (Tape_meas_lam_C)
ThiS                 PF02597.15    78 seq440_BIOID50947    -             81   1.2e-22   80.0   0.0   1   1   9.6e-27   1.3e-22   79.8   0.0     1    78     4    81     4    81 0.99 ThiS family
Acyl-CoA_dh_1        PF00441.19   150 seq443_BIOID50947    -            383     4e-46  156.6   4.6   1   1   1.8e-49   6.1e-46  156.0   3.2     1   150   228   377   228   377 0.98 Acyl-CoA dehydrogenase, C-terminal domain
Acyl-CoA_dh_2        PF08028.6    134 seq443_BIOID50947    -            383   1.4e-18   67.3   2.4   1   1   6.1e-22   2.1e-18   66.7   1.7     3   125   245   357   243   360 0.96 Acyl-CoA dehydrogenase, C-terminal domain
Acyl-CoA_dh_N        PF02771.11   113 seq443_BIOID50947    -            383   3.5e-17   62.8   0.0   1   1   2.2e-20   7.7e-17   61.7   0.0     1   105     6   108     6   114 0.92 Acyl-CoA dehydrogenase, N-terminal domain
Acyl-CoA_dh_M        PF02770.14    52 seq443_BIOID50947    -            383   5.7e-15   54.4   0.0   1   1   3.5e-18   1.2e-14   53.4   0.0     1    50   121   170   121   172 0.98 Acyl-CoA dehydrogenase, middle domain
MoaE                 PF02391.12   117 seq445_BIOID50947    -            150   2.5e-40  136.7   0.0   1   1   2.2e-44     3e-40  136.5   0.0     2   116     6   121     5   122 0.97 MoaE protein
Fer2                 PF00111.22    78 seq446_BIOID50947    -             84   9.2e-11   41.2   2.6   1   1   7.5e-15     1e-10   41.0   1.8     7    78    10    77     4    77 0.83 2Fe-2S iron-sulfur cluster binding domain
DUF1161              PF06649.7     52 seq452_BIOID50947    -            102   1.3e-25   88.9   0.0   1   1   1.2e-29   1.6e-25   88.6   0.0     1    52    27    80    27    80 0.99 Protein of unknown function (DUF1161)
DEAD                 PF00270.24   173 seq454_BIOID50947    -            457   4.4e-46  156.3   0.0   1   1   2.3e-47   7.8e-44  149.0   0.0     1   170    27   191    27   194 0.95 DEAD/DEAH box helicase
Helicase_C           PF00271.26    78 seq454_BIOID50947    -            457   1.5e-23   82.3   0.0   1   1   8.4e-27   2.9e-23   81.4   0.0     3    78   261   336   259   336 0.97 Helicase conserved C-terminal domain
DbpA                 PF03880.10    74 seq454_BIOID50947    -            457   1.8e-21   75.4   0.0   1   1   1.1e-24   3.9e-21   74.3   0.0     2    73   384   455   383   456 0.98 DbpA RNA binding domain
ResIII               PF04851.10   184 seq454_BIOID50947    -            457     1e-05   25.3   0.0   1   1     7e-09   2.4e-05   24.1   0.0     4   183    26   188    23   189 0.73 Type III restriction enzyme, res subunit
Bax1-I               PF01027.15   205 seq455_BIOID50947    -            261   6.4e-59  198.8  36.8   1   1   5.5e-63   7.6e-59  198.6  25.5     2   205    46   257    45   257 0.92 Inhibitor of apoptosis-promoting Bax1
Molybdop_Fe4S4       PF04879.11    55 seq456_BIOID50947    -            195   2.2e-21   75.3   0.2   1   1   2.6e-24   1.8e-20   72.4   0.1     2    55    44   104    43   104 0.96 Molybdopterin oxidoreductase Fe4S4 domain
Molybdopterin        PF00384.17   432 seq456_BIOID50947    -            195   2.4e-06   26.4   0.1   1   1   4.2e-10   2.9e-06   26.1   0.0     1    35   107   139   107   190 0.79 Molybdopterin oxidoreductase
Phage_AlpA           PF05930.7     51 seq457_BIOID50947    -             92   8.8e-20   70.0   0.1   1   1   1.7e-23   1.2e-19   69.6   0.1     1    51    34    83    34    83 0.98 Prophage CP4-57 regulatory protein (AlpA)
HTH_17               PF12728.2     51 seq457_BIOID50947    -             92   2.1e-07   30.9   0.0   1   1   4.3e-11   2.9e-07   30.5   0.0     9    50    44    86    39    87 0.90 Helix-turn-helix domain
Molybdopterin        PF00384.17   432 seq460_BIOID50947    -            808   3.7e-96  322.3   0.0   1   1     1e-99   4.6e-96  322.0   0.0     1   432   111   566   111   566 0.92 Molybdopterin oxidoreductase
Molydop_binding      PF01568.16   109 seq460_BIOID50947    -            808   1.4e-27   95.5   0.0   1   1     1e-30   4.8e-27   93.8   0.0     1   107   687   800   687   802 0.97 Molydopterin dinucleotide binding domain
Molybdop_Fe4S4       PF04879.11    55 seq460_BIOID50947    -            808   5.9e-14   51.5   0.7   1   1   2.3e-17   1.1e-13   50.6   0.5     1    55    49   108    49   108 0.96 Molybdopterin oxidoreductase Fe4S4 domain
Lipoprotein_19       PF13617.1     59 seq461_BIOID50947    -             61   5.5e-27   93.0   0.7   1   1   4.3e-31   5.9e-27   92.9   0.5     2    59     3    60     2    60 0.96 YnbE-like lipoprotein
DUF1318              PF07027.7     95 seq464_BIOID50947    -            132   7.7e-33  112.4   2.9   1   1   6.9e-37   9.4e-33  112.2   2.0     2    95    40   132    39   132 0.98 Protein of unknown function (DUF1318)
Molybdopterin        PF00384.17   432 seq465_BIOID50947    -            803     5e-25   88.0   0.0   1   1   1.6e-25   1.1e-21   76.9   0.0   103   379     2   377     1   381 0.84 Molybdopterin oxidoreductase
Molydop_binding      PF01568.16   109 seq465_BIOID50947    -            803   5.5e-17   61.4   0.1   1   1     3e-20     2e-16   59.6   0.1     4   108   681   796   678   797 0.93 Molydopterin dinucleotide binding domain
GTP_EFTU             PF00009.22   188 seq467_BIOID50947    -            607     1e-56  191.2   0.0   1   1   7.2e-60     2e-56  190.3   0.0     2   187     4   195     3   196 0.96 Elongation factor Tu GTP binding domain
EFG_C                PF00679.19    89 seq467_BIOID50947    -            607   1.9e-21   75.6   0.0   1   1   1.6e-24   4.3e-21   74.4   0.0     3    83   397   477   395   483 0.96 Elongation factor G C-terminus
GTP_EFTU_D2          PF03144.20    74 seq467_BIOID50947    -            607   7.4e-10   38.6   3.2   1   1   8.1e-13   2.2e-09   37.1   2.2     1    74   219   289   219   289 0.94 Elongation factor Tu domain 2
MMR_HSR1             PF01926.18   114 seq467_BIOID50947    -            607   1.3e-05   25.0   0.2   1   1   1.5e-08   4.1e-05   23.4   0.0     2   113     8   128     7   129 0.55 50S ribosome-binding GTPase
DHFR_1               PF00186.14   161 seq471_BIOID50947    -            196   1.2e-58  197.0   0.0   1   1   1.1e-62   1.5e-58  196.8   0.0     1   161    38   195    38   195 0.97 Dihydrofolate reductase
Bax1-I               PF01027.15   205 seq472_BIOID50947    -            206   2.3e-10   40.3  20.5   1   1     2e-14   2.7e-10   40.0  14.2     3   172    19   183    17   200 0.82 Inhibitor of apoptosis-promoting Bax1
Cytochrom_C_asm      PF01578.15   214 seq473_BIOID50947    -            288   5.7e-45  153.3  17.3   1   1   4.2e-49   5.7e-45  153.3  12.0     5   212    62   286    58   288 0.97 Cytochrome C assembly protein
ProQ                 PF04352.8    115 seq474_BIOID50947    -            197   9.9e-28   95.9   0.0   1   1   1.2e-31   1.6e-27   95.2   0.0     2   113    80   194    79   196 0.96 ProQ/FINO family
CcdA                 PF07362.7     72 seq483_BIOID50947    -             77   6.2e-28   96.3   0.6   1   1   5.1e-32     7e-28   96.1   0.4     2    72     7    77     6    77 0.98 Post-segregation antitoxin CcdA
ETF                  PF01012.16   164 seq484_BIOID50947    -            254   4.8e-32  110.8   0.8   1   1     5e-36   6.9e-32  110.3   0.5     8   164    28   183    22   183 0.92 Electron transfer flavoprotein domain
Phage_min_tail       PF05939.8    109 seq485_BIOID50947    -            109   9.3e-37  125.2   0.1   1   1   7.5e-41     1e-36  125.0   0.1     1   109     1   109     1   109 0.99 Phage minor tail protein
LysR_substrate       PF03466.15   209 seq486_BIOID50947    -            292   5.2e-35  120.3   0.0   1   1   1.1e-38   7.6e-35  119.7   0.0     2   188    88   267    87   275 0.93 LysR substrate binding domain
HTH_1                PF00126.22    60 seq486_BIOID50947    -            292   1.1e-18   66.6   1.0   1   1   7.6e-22   5.2e-18   64.4   0.5     1    60     3    63     3    63 0.95 Bacterial regulatory helix-turn-helix protein, lysR family
DUF21                PF01595.15   183 seq487_BIOID50947    -            420   3.5e-55  186.0   4.7   1   1   1.1e-58   4.9e-55  185.5   3.3     3   175     2   175     1   180 0.98 Domain of unknown function DUF21
CorC_HlyC            PF03471.12    81 seq487_BIOID50947    -            420   1.6e-20   72.5   0.3   1   1   1.1e-23     5e-20   70.9   0.2     2    79   335   410   334   412 0.95 Transporter associated domain
CBS                  PF00571.23    57 seq487_BIOID50947    -            420   9.3e-06   25.1   0.2   1   1   8.6e-08   0.00039   19.9   0.0     8    56   270   318   249   319 0.87 CBS domain
AIG2                 PF06094.7    102 seq490_BIOID50947    -            113   1.1e-18   67.4   0.1   1   1   9.9e-23   1.3e-18   67.1   0.1     1   102     3    94     3    94 0.95 AIG2-like family
Phage_tail_L         PF05100.7    206 seq491_BIOID50947    -            232   4.7e-97  322.9   0.0   1   1  3.9e-101   5.4e-97  322.7   0.0     1   206    29   230    29   230 0.99 Phage minor tail protein L
PTS_IIB              PF02302.12    90 seq495_BIOID50947    -            106   5.2e-21   74.7   1.5   1   1   4.5e-25   6.1e-21   74.5   1.0     2    88     6    95     5    97 0.94 PTS system, Lactose/Cellobiose specific IIB subunit
ETF_alpha            PF00766.14    86 seq497_BIOID50947    -            312     1e-30  105.0   0.3   1   1   2.8e-34   1.9e-30  104.1   0.2     2    85   189   273   188   274 0.97 Electron transfer flavoprotein FAD-binding domain
ETF                  PF01012.16   164 seq497_BIOID50947    -            312   1.2e-24   86.7   0.4   1   1   3.2e-28   2.2e-24   85.9   0.3     2   164     7   153     6   153 0.92 Electron transfer flavoprotein domain
Lactate_perm         PF02652.9    522 seq498_BIOID50947    -            560  6.8e-234  777.0  41.5   1   1  5.7e-238  7.8e-234  776.8  28.8     1   522    25   551    25   551 0.99 L-lactate permease
Prok-JAB             PF14464.1    105 seq500_BIOID50947    -            334   8.8e-19   66.9   0.2   1   1   2.4e-22   1.7e-18   66.0   0.2     3    99    90   186    88   195 0.92 Prokaryotic homologs of the JAB domain
NLPC_P60             PF00877.14   105 seq500_BIOID50947    -            334     1e-13   50.9   0.0   1   1   2.2e-17   1.5e-13   50.3   0.0     1   105   198   311   198   311 0.94 NlpC/P60 family
Antitoxin-MazE       PF04014.13    47 seq501_BIOID50947    -             83   9.4e-10   37.8   0.0   1   1     1e-13   1.4e-09   37.3   0.0     1    45     6    49     6    51 0.94 Antidote-toxin recognition MazE
UTRA                 PF07702.8    141 seq503_BIOID50947    -            236   2.1e-20   72.6   0.0   1   1   5.6e-24   3.8e-20   71.8   0.0     1   140    91   230    91   231 0.97 UTRA domain
GntR                 PF00392.16    64 seq503_BIOID50947    -            236   6.3e-20   70.2   0.0   1   1   1.4e-23   9.4e-20   69.7   0.0     2    64     8    70     7    70 0.97 Bacterial regulatory proteins, gntR family
Molybdopterin        PF00384.17   432 seq505_BIOID50947    -            808   3.3e-88  296.1   0.0   1   1   8.9e-92     4e-88  295.8   0.0     1   432   115   566   115   566 0.92 Molybdopterin oxidoreductase
Molydop_binding      PF01568.16   109 seq505_BIOID50947    -            808   5.3e-27   93.6   0.0   1   1   2.2e-30     1e-26   92.7   0.0     1   107   687   800   687   802 0.97 Molydopterin dinucleotide binding domain
Molybdop_Fe4S4       PF04879.11    55 seq505_BIOID50947    -            808   2.7e-13   49.4   0.9   1   1     1e-16   4.7e-13   48.6   0.6     1    55    53   112    53   112 0.96 Molybdopterin oxidoreductase Fe4S4 domain
PFL                  PF02901.10   648 seq506_BIOID50947    -            765    2e-204  680.6   0.0   1   1  3.6e-208  2.4e-204  680.3   0.0     1   648     1   626     1   626 0.98 Pyruvate formate lyase
Gly_radical          PF01228.16   106 seq506_BIOID50947    -            765   2.7e-25   88.6   0.0   1   1   9.7e-29   6.6e-25   87.4   0.0     3   106   645   747   643   747 0.97 Glycine radical
PemK                 PF02452.12   110 seq509_BIOID50947    -            116   1.2e-20   73.6   0.0   1   1   9.4e-25   1.3e-20   73.5   0.0     1   109     8   114     8   115 0.93 PemK-like protein
Thioredoxin          PF00085.15   104 seq510_BIOID50947    -            109   3.5e-34  116.5   0.0   1   1   8.4e-38   3.8e-34  116.3   0.0     2   103     5   106     4   107 0.98 Thioredoxin
Thioredoxin_2        PF13098.1    112 seq510_BIOID50947    -            109   1.6e-10   41.0   0.1   1   1   3.2e-13   1.4e-09   37.9   0.0     7   112    23   104    17   104 0.90 Thioredoxin-like domain
Fer4_11              PF13247.1     99 seq515_BIOID50947    -            294   1.2e-29  101.9  13.1   1   1   1.8e-32   2.2e-29  101.1   5.5     2    98    92   188    91   189 0.94 4Fe-4S dicluster domain
Form-deh_trans       PF09163.6     44 seq515_BIOID50947    -            294   7.8e-20   69.9   0.0   1   1   1.1e-22   1.4e-19   69.1   0.0     1    44   246   289   246   290 0.96 Formate dehydrogenase N, transmembrane
Fer4_7               PF12838.2     52 seq515_BIOID50947    -            294   5.4e-15   55.4  24.9   1   1   9.2e-11   1.1e-07   31.9   5.5     1    50    38   114    38   117 0.90 4Fe-4S dicluster domain
Fer4_9               PF13187.1     55 seq515_BIOID50947    -            294     2e-13   50.2  26.5   1   1   4.6e-11   5.7e-08   32.7   7.7     1    55   132   184   132   184 0.97 4Fe-4S dicluster domain
Fer4_10              PF13237.1     52 seq515_BIOID50947    -            294   2.6e-12   46.2  27.8   1   1   3.4e-11   4.2e-08   32.7   7.1     2    52    93   144    92   144 0.86 4Fe-4S dicluster domain
Fer4_2               PF12797.2     22 seq515_BIOID50947    -            294   3.3e-10   39.1  34.5   1   1   6.4e-09     8e-06   25.3   2.4     4    20    33    49    31    51 0.91 4Fe-4S binding domain
Fer4_3               PF12798.2     15 seq515_BIOID50947    -            294   9.7e-08   31.9  41.1   1   3   0.00035      0.43   11.1   3.8     1    15   100   117   100   117 0.89 4Fe-4S binding domain
Fer4_3               PF12798.2     15 seq515_BIOID50947    -            294   9.7e-08   31.9  41.1   2   3   6.7e-05     0.083   13.3   2.9     1    14   133   146   133   147 0.94 4Fe-4S binding domain
Fer4_3               PF12798.2     15 seq515_BIOID50947    -            294   9.7e-08   31.9  41.1   3   3   3.4e-06    0.0042   17.4   2.5     1    15   160   183   160   183 0.98 4Fe-4S binding domain
Fer4_4               PF12800.2     17 seq515_BIOID50947    -            294   3.1e-07   30.0  31.6   1   2   4.7e-05     0.059   13.6   1.8     3    15    38    50    36    56 0.91 4Fe-4S binding domain
Fer4_4               PF12800.2     17 seq515_BIOID50947    -            294   3.1e-07   30.0  31.6   2   2     1e-07   0.00013   21.9   1.8     1    17   130   146   130   146 0.92 4Fe-4S binding domain
Fer4                 PF00037.22    24 seq515_BIOID50947    -            294   3.1e-07   29.6  37.3   1   1   4.1e-08   5.1e-05   22.5   2.0     5    22   130   147   126   149 0.87 4Fe-4S binding domain
SLT                  PF01464.15   121 seq519_BIOID50947    -            203   1.4e-25   89.0   0.1   1   1   1.3e-29   1.8e-25   88.6   0.1     3   120    43   168    41   169 0.95 Transglycosylase SLT domain
SIS                  PF01380.17   131 seq520_BIOID50947    -            298   4.5e-08   32.6   0.0   1   1   6.5e-12   4.5e-08   32.6   0.0    52   128   130   208   126   211 0.95 SIS domain
SIS_2                PF13580.1    138 seq520_BIOID50947    -            298   5.4e-07   29.2   1.4   1   1   2.2e-10   1.5e-06   27.8   0.1    20   136    47   164    39   166 0.84 SIS domain
MFS_1                PF07690.11   354 seq521_BIOID50947    -            393   1.5e-23   83.0  59.5   1   1   1.1e-25   1.5e-21   76.4  35.5     2   328    14   320    10   327 0.84 Major Facilitator Superfamily
AP_endonuc_2         PF01261.19   211 seq524_BIOID50947    -            326   2.3e-14   53.0   0.2   1   1   2.6e-18   3.5e-14   52.5   0.1     1   201    41   219    41   229 0.91 Xylose isomerase-like TIM barrel
DAO                  PF01266.19   358 seq525_BIOID50947    -            429   4.9e-21   74.9   5.7   1   2   3.1e-09   5.2e-06   25.4   0.2     1    37     7    43     7    94 0.78 FAD dependent oxidoreductase
DAO                  PF01266.19   358 seq525_BIOID50947    -            429   4.9e-21   74.9   5.7   2   2   3.2e-17   5.5e-14   51.7   0.6   144   356   105   328    98   330 0.66 FAD dependent oxidoreductase
FAD_binding_3        PF01494.14   356 seq525_BIOID50947    -            429   1.8e-12   46.8   0.5   1   1   4.7e-15     8e-12   44.7   0.0     2   192     6   184     5   217 0.82 FAD binding domain
FAD_oxidored         PF12831.2    428 seq525_BIOID50947    -            429   1.5e-07   30.7   0.9   1   1   8.6e-11   1.5e-07   30.7   0.6     1   143     7   157     7   161 0.76 FAD dependent oxidoreductase
HI0933_like          PF03486.9    409 seq525_BIOID50947    -            429   4.1e-07   28.7   1.2   1   1     1e-09   1.8e-06   26.6   0.8     2   167     7   165     6   174 0.85 HI0933-like protein
Thi4                 PF01946.12   230 seq525_BIOID50947    -            429   2.2e-06   26.7   1.6   1   1   1.3e-08   2.2e-05   23.5   0.4    18    64     6    52     3    57 0.94 Thi4 family
NAD_binding_8        PF13450.1     68 seq525_BIOID50947    -            429   4.3e-06   26.5   1.1   1   1   6.6e-09   1.1e-05   25.1   0.8     1    32    10    41    10    63 0.90 NAD(P)-binding Rossmann-like domain
Pyr_redox_2          PF07992.9    200 seq525_BIOID50947    -            429   1.1e-05   25.2   1.9   1   1     2e-08   3.4e-05   23.7   1.3     1    90     7    95     7   307 0.83 Pyridine nucleotide-disulphide oxidoreductase
ATP-synt_ab          PF00006.20   215 seq526_BIOID50947    -            443   5.9e-42  143.4   0.0   1   1   2.9e-45   7.9e-42  143.0   0.0     3   214   183   388   181   389 0.95 ATP synthase alpha/beta family, nucleotide-binding domain
Rho_RNA_bind         PF07497.7     78 seq526_BIOID50947    -            443   6.5e-42  140.9   0.1   1   1   4.2e-45   1.1e-41  140.1   0.0     1    78    73   150    73   150 0.98 Rho termination factor, RNA-binding domain
Rho_N                PF07498.7     43 seq526_BIOID50947    -            443   8.2e-18   63.7   0.8   1   1   1.7e-20   4.8e-17   61.3   0.2     1    43    29    71    29    71 0.98 Rho termination factor, N-terminal domain
NACHT                PF05729.7    167 seq526_BIOID50947    -            443   8.9e-05   22.0   0.0   1   1   6.2e-08   0.00017   21.1   0.0    12    96   207   297   203   311 0.80 NACHT domain
Lambda_tail_I        PF06805.7     82 seq527_BIOID50947    -            192   7.9e-14   51.1   0.0   1   1     1e-17   1.4e-13   50.3   0.0    25    82     2    64     1    64 0.97 Bacteriophage lambda tail assembly protein I
Cytochrom_B_N        PF00033.14   188 seq532_BIOID50947    -            217   1.4e-20   73.3  19.2   1   1   2.5e-24   1.7e-20   73.0  13.3     4   188    10   186     7   186 0.92 Cytochrome b(N-terminal)/b6/petB
Ni_hydr_CYTB         PF01292.15   182 seq532_BIOID50947    -            217   1.4e-18   66.8  17.8   1   1   2.5e-22   1.7e-18   66.5  12.3     5   182    13   186     9   186 0.89 Prokaryotic cytochrome b561
NAD_kinase           PF01513.16   285 seq533_BIOID50947    -            292   6.2e-73  244.9   0.0   1   1   5.2e-77     7e-73  244.7   0.0     2   284     8   271     7   272 0.98 ATP-NAD kinase
MMR_HSR1             PF01926.18   114 seq534_BIOID50947    -            290   1.3e-13   50.8   0.0   1   1   2.5e-16   5.7e-13   48.7   0.0     2   111    39   150    38   153 0.74 50S ribosome-binding GTPase
DUF258               PF03193.11   161 seq534_BIOID50947    -            290   9.8e-07   27.9   0.0   1   1   7.3e-10   1.7e-06   27.2   0.0    24   103    24   100     4   117 0.72 Protein of unknown function, DUF258
Peripla_BP_4         PF13407.1    258 seq536_BIOID50947    -            318   1.8e-44  151.9   6.7   1   1   4.9e-48   2.2e-44  151.6   4.6     1   243    26   274    26   287 0.91 Periplasmic binding protein domain
Peripla_BP_1         PF00532.16   279 seq536_BIOID50947    -            318   1.2e-16   60.6   0.1   1   1   3.4e-20   1.6e-16   60.2   0.1    15   223    37   252    25   295 0.85 Periplasmic binding proteins and sugar binding domain of LacI family
FCD                  PF07729.7    125 seq537_BIOID50947    -            258   3.1e-23   82.3   2.7   1   1   4.6e-27   3.1e-23   82.3   1.9     1   124   100   223   100   224 0.90 FCD domain
GntR                 PF00392.16    64 seq537_BIOID50947    -            258   2.1e-22   78.2   0.4   1   1   6.1e-26   4.2e-22   77.2   0.3     1    64     8    71     8    71 0.98 Bacterial regulatory proteins, gntR family
PTS_EIIC             PF02378.13   321 seq540_BIOID50947    -            474   1.2e-39  135.9  28.8   1   1   1.8e-43   1.2e-39  135.9  20.0     2   321   119   401   118   401 0.88 Phosphotransferase system, EIIC
PTS_EIIB             PF00367.15    35 seq540_BIOID50947    -            474   1.8e-12   46.1   0.3   1   1     5e-16   3.4e-12   45.2   0.2     4    35    13    44    11    44 0.96 phosphotransferase system, EIIB
Autotransporter      PF03797.14   265 seq543_BIOID50947    -            819   4.3e-20   72.0  10.3   1   1   3.1e-24   4.3e-20   72.0   7.1    50   256   586   797   562   807 0.89 Autotransporter beta-domain
MFS_1                PF07690.11   354 seq544_BIOID50947    -            421   1.8e-22   79.4  39.2   1   1   2.1e-26   2.9e-22   78.8  22.4    22   351    33   365    28   366 0.77 Major Facilitator Superfamily
YbhQ                 PF11076.3    135 seq548_BIOID50947    -            136   4.3e-79  262.5  13.2   1   1   3.7e-83   5.1e-79  262.3   9.1     1   134     1   132     1   134 0.98 Putative inner membrane protein YbhQ
Pyr_redox_2          PF07992.9    200 seq549_BIOID50947    -            847     2e-36  125.6   0.0   1   1   3.9e-39   8.8e-36  123.5   0.0     1   198     5   285     5   287 0.95 Pyridine nucleotide-disulphide oxidoreductase
NIR_SIR              PF01077.17   157 seq549_BIOID50947    -            847   2.8e-27   94.8   0.1   1   1   3.5e-30     8e-27   93.4   0.0     2   150   632   770   631   776 0.94 Nitrite and sulphite reductase 4Fe-4S domain
Fer2_BFD             PF04324.10    55 seq549_BIOID50947    -            847   2.8e-21   75.1   4.8   1   1     7e-19   1.6e-15   56.7   2.0     2    53   423   472   422   474 0.93 BFD-like [2Fe-2S] binding domain
Pyr_redox            PF00070.22    80 seq549_BIOID50947    -            847   1.5e-15   57.2   0.7   1   1   6.4e-19   1.5e-15   57.2   0.5     2    72   148   219   147   229 0.91 Pyridine nucleotide-disulphide oxidoreductase
NIR_SIR_ferr         PF03460.12    69 seq549_BIOID50947    -            847   4.4e-12   45.3   0.0   1   1     4e-15   9.1e-12   44.3   0.0     3    68   560   622   558   623 0.95 Nitrite/Sulfite reductase ferredoxin-like half domain
Pyr_redox_3          PF13738.1    203 seq549_BIOID50947    -            847     2e-08   34.3   0.4   1   1   1.5e-09   3.5e-06   27.1   0.0    78   196    55   174    42   179 0.83 Pyridine nucleotide-disulphide oxidoreductase
Transgly_assoc       PF04226.8     48 seq551_BIOID50947    -             84     2e-13   50.0  14.1   1   1   1.5e-17     2e-13   50.0   9.8     2    48    34    83    33    83 0.98 Transglycosylase associated protein
AAA_23               PF13476.1    202 seq552_BIOID50947    -            553   1.8e-18   67.5   2.1   1   1     2e-20   1.4e-16   61.3   0.0     1   195     4   215     4   251 0.64 AAA domain
SMC_N                PF02463.14   220 seq552_BIOID50947    -            553   9.6e-19   67.3   0.0   1   1   2.4e-22   1.6e-18   66.5   0.0     1   217     1   511     1   514 0.94 RecF/RecN/SMC N terminal domain
FMN_dh               PF01070.13   357 seq553_BIOID50947    -            396  3.2e-125  417.5   0.0   1   1  1.3e-128  4.4e-125  417.1   0.0     1   355    13   375    13   377 0.96 FMN-dependent dehydrogenase
NMO                  PF03060.10   330 seq553_BIOID50947    -            396     3e-05   23.1   2.9   1   1   1.3e-08   4.5e-05   22.6   2.0   138   225   248   335   244   372 0.87 Nitronate monooxygenase
Radical_SAM          PF04055.16   166 seq555_BIOID50947    -            292   1.9e-22   80.0   0.0   1   1   5.8e-26   2.6e-22   79.6   0.0     1   157    41   222    41   231 0.94 Radical SAM superfamily
Fer4_12              PF13353.1    139 seq555_BIOID50947    -            292   1.1e-10   41.6   0.1   1   1   9.2e-14   4.2e-10   39.7   0.1     2    82    34   145    33   186 0.81 4Fe-4S single cluster domain
Fer4_14              PF13394.1    117 seq555_BIOID50947    -            292     1e-06   28.6   0.6   1   1     6e-09   2.7e-05   24.0   0.4     3   103    42   171    40   183 0.83 4Fe-4S single cluster domain
Glycos_transf_4      PF00953.16   159 seq556_BIOID50947    -            367   1.6e-28   99.4  21.9   1   1   1.2e-32   1.6e-28   99.4  15.2     3   157    75   233    73   235 0.94 Glycosyl transferase family 4
AMP-binding          PF00501.23   418 seq557_BIOID50947    -            566  4.1e-101  338.2   0.0   1   1  7.3e-105    5e-101  337.9   0.0     1   418    70   482    70   482 0.94 AMP-binding enzyme
DUF4009              PF13193.1     41 seq557_BIOID50947    -            566   9.1e-11   40.8   0.3   1   1   3.7e-14   2.5e-10   39.4   0.1     1    28   524   551   524   562 0.90 Domain of unknown function (DUF4009)
ESPR                 PF13018.1     24 seq560_BIOID50947    -            294   7.3e-09   34.7   0.1   1   1   1.3e-12   1.7e-08   33.5   0.1     2    24    31    53    31    53 0.96 Extended Signal Peptide of Type V secretion system
Fer4_11              PF13247.1     99 seq561_BIOID50947    -            205   1.2e-31  108.4  10.9   1   1   8.5e-35   1.2e-31  108.4   7.5     3    97    60   153    58   155 0.97 4Fe-4S dicluster domain
Fer4_2               PF12797.2     22 seq561_BIOID50947    -            205   1.1e-13   50.0  30.8   1   1   6.7e-10   9.1e-07   28.3   0.6     2    20     6    24     5    33 0.89 4Fe-4S binding domain
Fer4                 PF00037.22    24 seq561_BIOID50947    -            205   9.1e-13   47.1  35.1   1   1   8.5e-11   1.2e-07   30.9   3.3     1    23    92   114    92   115 0.94 4Fe-4S binding domain
Fer4_7               PF12838.2     52 seq561_BIOID50947    -            205   2.4e-12   46.9  28.1   1   1   9.2e-10   1.3e-06   28.6   7.3     2    50    99   147    98   149 0.87 4Fe-4S dicluster domain
Fer4_9               PF13187.1     55 seq561_BIOID50947    -            205   8.2e-12   45.0  26.6   1   1   5.5e-10   7.5e-07   29.2   7.4     2    53    99   148    98   150 0.95 4Fe-4S dicluster domain
Fer4_10              PF13237.1     52 seq561_BIOID50947    -            205   4.5e-11   42.2  30.2   1   1   8.2e-09   1.1e-05   24.9   8.0     2    52    92   146    91   146 0.76 4Fe-4S dicluster domain
Fer4_4               PF12800.2     17 seq561_BIOID50947    -            205   1.7e-10   40.2  32.5   1   3     3e-05      0.04   14.1   2.3     1    15    11    25    11    29 0.90 4Fe-4S binding domain
Fer4_4               PF12800.2     17 seq561_BIOID50947    -            205   1.7e-10   40.2  32.5   2   3   3.3e-05     0.045   13.9   2.0     2    16    65    81    64    85 0.86 4Fe-4S binding domain
Fer4_4               PF12800.2     17 seq561_BIOID50947    -            205   1.7e-10   40.2  32.5   3   3   2.9e-07    0.0004   20.3   2.0     2    17    97   112    96   112 0.91 4Fe-4S binding domain
Fer4_6               PF12837.2     24 seq561_BIOID50947    -            205   2.4e-10   39.7  39.6   1   1   3.1e-09   4.2e-06   26.2   3.2     1    23    91   113    91   114 0.95 4Fe-4S binding domain
Fer4_3               PF12798.2     15 seq561_BIOID50947    -            205   7.3e-07   29.1  40.1   1   2   9.4e-06     0.013   15.9   4.2     1    15    67    83    67    83 0.98 4Fe-4S binding domain
Fer4_3               PF12798.2     15 seq561_BIOID50947    -            205   7.3e-07   29.1  40.1   2   2   4.8e-05     0.065   13.7   1.6     1    13   126   147   126   149 0.94 4Fe-4S binding domain
ABC_tran             PF00005.22   118 seq563_BIOID50947    -            500   7.9e-38  129.3   0.0   1   2   1.8e-25     5e-22   78.3   0.0     1   118    49   174    49   174 0.95 ABC transporter
ABC_tran             PF00005.22   118 seq563_BIOID50947    -            500   7.9e-38  129.3   0.0   2   2   2.4e-16   6.6e-13   48.9   0.0     5   117   304   430   300   431 0.88 ABC transporter
AAA_21               PF13304.1    303 seq563_BIOID50947    -            500   1.5e-14   54.5   1.7   1   1   1.5e-12   4.2e-09   36.6   0.2     1   297    37   203    37   203 0.84 AAA domain
SepZ                 PF06066.6     99 seq564_BIOID50947    -             99   8.4e-52  173.1   9.8   1   1   6.8e-56   9.3e-52  173.0   6.8     1    99     1    99     1    99 1.00 SepZ
DmsC                 PF04976.7    276 seq565_BIOID50947    -            364  1.5e-114  381.7  20.6   1   1  1.4e-118  1.9e-114  381.5  14.3     1   276    81   354    81   354 0.99 DMSO reductase anchor subunit (DmsC)
Sdh_cyt              PF01127.17   121 seq566_BIOID50947    -            134   4.5e-30  103.8   5.0   1   1   3.8e-34   5.2e-30  103.6   3.4     2   120    11   128    10   129 0.90 Succinate dehydrogenase/Fumarate reductase transmembrane subunit
Beta-lactamase       PF00144.19   330 seq568_BIOID50947    -            434   1.3e-69  234.6   1.1   1   1   1.1e-73   1.6e-69  234.3   0.8     1   328    43   412    43   414 0.95 Beta-lactamase
DEDD_Tnp_IS110       PF01548.12   144 seq569_BIOID50947    -             74   8.9e-12   44.7   0.1   1   1   6.8e-16   9.3e-12   44.6   0.1    20    79     9    71     3    74 0.90 Transposase
PTS_IIB              PF02302.12    90 seq571_BIOID50947    -            113   5.5e-12   45.8   0.0   1   1   4.9e-16   6.7e-12   45.5   0.0     2    87     6    94     5    97 0.91 PTS system, Lactose/Cellobiose specific IIB subunit
MxiH                 PF09392.5     90 seq572_BIOID50947    -            125   2.2e-12   47.2   0.9   1   1   2.7e-16   3.7e-12   46.5   0.6     2    90    39   124    38   124 0.96 Type III secretion needle MxiH like
Sdh_cyt              PF01127.17   121 seq573_BIOID50947    -            115   3.5e-11   42.8  14.2   1   1   3.1e-15   4.3e-11   42.5   9.9    18   120    11   104     2   113 0.83 Succinate dehydrogenase/Fumarate reductase transmembrane subunit
Autotransporter      PF03797.14   265 seq574_BIOID50947    -            781   2.8e-55  187.4  18.0   1   1     2e-59   2.8e-55  187.4  12.5     2   264   481   764   480   765 0.98 Autotransporter beta-domain
Wzz                  PF02706.10   152 seq575_BIOID50947    -            348   5.4e-15   55.4   1.7   1   1   8.6e-19   1.2e-14   54.3   1.2     1   113    15   188    15   247 0.69 Chain length determinant protein
SpoU_methylase       PF00588.14   142 seq578_BIOID50947    -            157   2.4e-34  118.0   0.0   1   1     2e-38   2.7e-34  117.9   0.0     1   142     1   142     1   142 0.95 SpoU rRNA Methylase family
FAD_binding_2        PF00890.19   421 seq579_BIOID50947    -            588  2.6e-117  392.1   6.1   1   1    7e-121  3.2e-117  391.8   4.2     1   421     9   405     9   405 0.98 FAD binding domain
Succ_DH_flav_C       PF02910.15   129 seq579_BIOID50947    -            588   3.1e-38  130.4   0.1   1   1   1.1e-41   5.1e-38  129.7   0.1     1   129   460   588   460   588 0.96 Fumarate reductase flavoprotein C-term
YscJ_FliF            PF01514.12   207 seq580_BIOID50947    -            173   6.9e-55  185.2   5.6   1   1     6e-59   8.2e-55  185.0   3.9    24   196     2   168     1   172 0.98 Secretory protein of YscJ/FliF family
SmpA_OmlA            PF04355.8     71 seq585_BIOID50947    -            113   5.7e-27   93.0   0.3   1   1   5.1e-31     7e-27   92.7   0.2     1    70    35   104    35   105 0.98 SmpA / OmlA family
Nitrate_red_del      PF02613.10   136 seq586_BIOID50947    -            204   1.5e-30  105.6   1.0   1   1   1.5e-34   2.1e-30  105.2   0.7     7   134    41   164    19   166 0.93 Nitrate reductase delta subunit
BPD_transp_2         PF02653.11   267 seq587_BIOID50947    -            340   5.5e-48  163.1  44.1   1   1   5.3e-52   7.2e-48  162.7  30.6     4   267    57   320    54   320 0.91 Branched-chain amino acid transport system / permease component
PseudoU_synth_2      PF00849.17   164 seq588_BIOID50947    -            290     1e-15   57.8   0.1   1   1   6.3e-18   4.3e-14   52.5   0.1     2   164    69   195    68   195 0.87 RNA pseudouridylate synthase
S4                   PF01479.20    48 seq588_BIOID50947    -            290   2.8e-14   52.1   1.5   1   1   1.1e-17   7.6e-14   50.7   0.0     1    48     7    52     7    52 0.98 S4 domain
Hpt                  PF01627.18    90 seq592_BIOID50947    -            890   2.1e-13   49.9   0.0   1   1   5.7e-16   3.9e-12   45.8   0.0     3    83   811   885   809   890 0.89 Hpt domain
HATPase_c            PF02518.21   111 seq592_BIOID50947    -            890   3.4e-11   42.7   0.0   1   1   1.2e-14   8.5e-11   41.4   0.0     1   109   565   675   565   677 0.94 Histidine kinase-, DNA gyrase B-, and HSP90-like ATPase
Aldo_ket_red         PF00248.16   283 seq594_BIOID50947    -            286   7.1e-54  182.4   0.0   1   1     6e-58   8.2e-54  182.2   0.0     1   281    15   283    15   285 0.96 Aldo/keto reductase family
DAO                  PF01266.19   358 seq595_BIOID50947    -            542   1.2e-56  192.0   2.9   1   1   5.5e-60   1.9e-56  191.4   2.0     1   344    10   343    10   367 0.86 FAD dependent oxidoreductase
FAD_binding_2        PF00890.19   421 seq595_BIOID50947    -            542     5e-08   32.0   8.6   1   1     3e-10     1e-06   27.7   6.0     1   206    10   215    10   234 0.78 FAD binding domain
FAD_binding_3        PF01494.14   356 seq595_BIOID50947    -            542   1.3e-06   27.5   3.7   1   1   4.2e-09   1.4e-05   24.1   2.7     2   173     9   214     8   225 0.85 FAD binding domain
Fer2_BFD             PF04324.10    55 seq595_BIOID50947    -            542   2.2e-06   27.4   2.4   1   1   6.5e-10   2.2e-06   27.4   1.7     2    45   432   480   431   486 0.87 BFD-like [2Fe-2S] binding domain
Epimerase_2          PF02350.14   346 seq596_BIOID50947    -            390  1.3e-126  421.9   0.0   1   1  1.2e-130  1.6e-126  421.6   0.0     2   346    36   384    35   384 0.97 UDP-N-acetylglucosamine 2-epimerase
Rieske_2             PF13806.1    104 seq597_BIOID50947    -            108   2.3e-40  136.3   0.0   1   1   1.9e-44   2.6e-40  136.2   0.0     1   103     3   106     3   107 0.98 Rieske-like [2Fe-2S] domain
Secretin             PF00263.16   165 seq598_BIOID50947    -            512   1.8e-32  111.9   3.4   1   1   2.6e-36   1.8e-32  111.9   2.4     1   162   336   504   336   507 0.93 Bacterial type II and III secretion system protein
Secretin_N           PF03958.12    82 seq598_BIOID50947    -            512   2.5e-24   85.1   2.8   1   1   1.6e-22   1.1e-18   67.0   0.2     1    82   180   275   180   275 0.99 Bacterial type II/III secretion system short domain
HTH_3                PF01381.17    55 seq601_BIOID50947    -            135   1.9e-14   53.0   0.0   1   1   7.9e-18   3.6e-14   52.2   0.0     3    55    12    64    10    64 0.97 Helix-turn-helix
HTH_31               PF13560.1     64 seq601_BIOID50947    -            135   1.2e-11   44.5   1.2   1   1   4.4e-15     2e-11   43.7   0.8     2    58     6    61     5    71 0.95 Helix-turn-helix domain
HTH_19               PF12844.2     64 seq601_BIOID50947    -            135   1.7e-09   37.5   0.0   1   1   6.8e-13   3.1e-09   36.6   0.0     1    63     7    69     7    70 0.97 Helix-turn-helix domain
Voltage_CLC          PF00654.15   355 seq602_BIOID50947    -            438   1.7e-72  244.3  34.2   1   1   1.2e-76   1.7e-72  244.3  23.7     5   354    83   422    79   423 0.91 Voltage gated chloride channel
BPD_transp_2         PF02653.11   267 seq606_BIOID50947    -            331   2.3e-44  151.2  43.5   1   1   2.6e-48   3.6e-44  150.6  30.2     2   266    35   304    34   305 0.88 Branched-chain amino acid transport system / permease component
Form_Nir_trans       PF01226.12   250 seq607_BIOID50947    -            268   5.6e-62  208.7  28.4   1   1   4.9e-66   6.6e-62  208.5  19.7    16   249    20   248     4   249 0.92 Formate/nitrite transporter
SmpB                 PF01668.13    68 seq611_BIOID50947    -            160   1.3e-29  101.6   0.0   1   1   1.5e-33   2.1e-29  100.9   0.0     2    67    13    78    12    80 0.96 SmpB protein
DUF1391              PF07151.7     49 seq612_BIOID50947    -             51   1.2e-35  120.6   0.6   1   1   9.4e-40   1.3e-35  120.5   0.4     1    48     2    49     2    50 0.97 Protein of unknown function (DUF1391)
Fer2_3               PF13085.1    110 seq615_BIOID50947    -            238   3.8e-31  107.0   0.0   1   1   1.6e-34   5.5e-31  106.5   0.0     2   109     5   111     4   112 0.93 2Fe-2S iron-sulfur cluster binding domain
Fer4_17              PF13534.1     61 seq615_BIOID50947    -            238     2e-10   40.7   0.8   1   1   1.1e-13   3.9e-10   39.8   0.5     1    61   148   221   148   221 0.80 4Fe-4S dicluster domain
Fer4_8               PF13183.1     57 seq615_BIOID50947    -            238   1.3e-09   37.8   1.5   1   1     8e-13   2.7e-09   36.7   1.0     2    56   146   219   145   220 0.71 4Fe-4S dicluster domain
Fer4_18              PF13746.1     69 seq615_BIOID50947    -            238   3.2e-07   30.5   1.1   1   1     1e-09   3.5e-06   27.2   0.1     2    67   155   221   154   223 0.97 4Fe-4S dicluster domain
UDPG_MGDP_dh_N       PF03721.9    185 seq621_BIOID50947    -            420   2.5e-61  206.1   0.2   1   1   7.1e-63   2.4e-59  199.7   0.0     2   183     5   189     4   191 0.96 UDP-glucose/GDP-mannose dehydrogenase family, NAD binding domain
UDPG_MGDP_dh         PF00984.14    96 seq621_BIOID50947    -            420     4e-30  103.7   0.0   1   1   2.3e-33     8e-30  102.7   0.0     2    93   206   292   205   296 0.88 UDP-glucose/GDP-mannose dehydrogenase family, central domain
UDPG_MGDP_dh_C       PF03720.10   106 seq621_BIOID50947    -            420   7.5e-19   67.7   0.0   1   1   5.7e-22   1.9e-18   66.4   0.0     1   104   324   419   324   420 0.91 UDP-glucose/GDP-mannose dehydrogenase family, UDP binding domain
NAD_binding_2        PF03446.10   162 seq621_BIOID50947    -            420     7e-07   29.1   0.1   1   1   2.1e-09   7.1e-06   25.8   0.0     2   110     4   136     3   141 0.76 NAD binding domain of 6-phosphogluconate dehydrogenase
NUDIX                PF00293.23   135 seq623_BIOID50947    -            257   2.3e-21   75.7   0.0   1   1   1.3e-24   5.8e-21   74.4   0.0     6   125   132   240   128   249 0.90 NUDIX domain
zf-NADH-PPase        PF09297.6     32 seq623_BIOID50947    -            257   2.9e-10   39.3   5.4   1   1     1e-13   4.8e-10   38.6   3.8     1    32    93   124    93   124 0.98 NADH pyrophosphatase zinc ribbon domain
NUDIX-like           PF09296.6     98 seq623_BIOID50947    -            257   9.8e-06   25.7   0.1   1   1   4.5e-09     2e-05   24.7   0.1     2    97    11    90    10    91 0.96 NADH pyrophosphatase-like rudimentary NUDIX domain
TP_methylase         PF00590.15   210 seq626_BIOID50947    -            457   5.4e-50  169.8   0.1   1   1   1.8e-53   8.2e-50  169.3   0.1     2   209   218   426   217   427 0.92 Tetrapyrrole (Corrin/Porphyrin) Methylases
NAD_binding_7        PF13241.1    103 seq626_BIOID50947    -            457   6.2e-28   96.9   0.1   1   1   1.3e-29     6e-26   90.5   0.0     1   103     6   115     6   115 0.89 Putative NAD(P)-binding
CysG_dimeriser       PF10414.4     60 seq626_BIOID50947    -            457   1.7e-19   68.9   0.9   1   1   3.7e-23   1.7e-19   68.9   0.6     2    60   150   209   149   209 0.97 Sirohaem synthase dimerisation region
DUF2773              PF10971.3     81 seq627_BIOID50947    -            544   8.3e-42  140.9   4.3   1   1   6.3e-46   8.6e-42  140.8   1.4     1    81   464   544   464   544 0.99 Protein of unknown function (DUF2773)
FAD_binding_2        PF00890.19   421 seq628_BIOID50947    -            419   2.3e-55  188.0   0.0   1   1   3.9e-59   2.7e-55  187.8   0.0     1   421     4   399     4   399 0.95 FAD binding domain
TPR_3                PF07720.7     36 seq631_BIOID50947    -            151   7.6e-10   38.2   0.2   1   1   5.5e-14   7.6e-10   38.2   0.2     1    36    32    65    32    65 0.96 Tetratricopeptide repeat
OsmC                 PF02566.14   100 seq634_BIOID50947    -            143   1.5e-19   69.9   0.1   1   1   1.4e-23   1.9e-19   69.5   0.0     2    99    42   139    41   140 0.89 OsmC-like protein
DicB                 PF05358.6     62 seq635_BIOID50947    -             97   1.7e-37  126.6   0.6   1   1   1.7e-41   2.3e-37  126.1   0.0     1    62    36    97    36    97 0.99 DicB protein
DnaJ                 PF00226.26    64 seq636_BIOID50947    -            271   2.8e-14   52.4   0.2   1   1   7.4e-18     5e-14   51.6   0.1     4    56   208   266   205   269 0.94 DnaJ domain
TerB                 PF05099.8    140 seq636_BIOID50947    -            271   2.4e-09   36.9   0.6   1   1   3.5e-13   2.4e-09   36.9   0.4    14   137    44   170    32   173 0.89 Tellurite resistance protein TerB
Transket_pyr         PF02779.19   178 seq637_BIOID50947    -            933   5.3e-67  224.6   0.0   1   1   1.3e-70     9e-67  223.8   0.0     3   178   591   785   589   785 0.99 Transketolase, pyrimidine binding domain
E1_dh                PF00676.15   300 seq637_BIOID50947    -            933   1.7e-46  158.1   0.0   1   1   5.4e-50   3.7e-46  157.1   0.0    15   282   219   511   207   516 0.84 Dehydrogenase E1 component
Phage_integrase      PF00589.17   173 seq638_BIOID50947    -            423   8.3e-23   80.8   0.2   1   1   3.6e-26   2.5e-22   79.2   0.0     2   169   232   396   231   399 0.90 Phage integrase family
DUF4102              PF13356.1     89 seq638_BIOID50947    -            423   1.3e-22   79.3   0.0   1   1   6.1e-26   4.2e-22   77.7   0.0     1    87    22   112    22   114 0.90 Domain of unknown function (DUF4102)
DUF1482              PF07358.6     57 seq640_BIOID50947    -             66   2.5e-28   97.3   0.2   1   1   2.1e-32   2.8e-28   97.1   0.1     1    57     7    65     7    65 0.98 Protein of unknown function (DUF1482)
URO-D                PF01208.12   343 seq641_BIOID50947    -            354  1.7e-140  467.7   0.0   1   1  1.4e-144  1.9e-140  467.5   0.0     2   342     5   347     4   348 0.98 Uroporphyrinogen decarboxylase (URO-D)
Kinase-PPPase        PF03618.9    255 seq643_BIOID50947    -            277   3.4e-82  275.6   0.0   1   1   2.8e-86   3.9e-82  275.4   0.0     1   255     9   267     9   267 0.97 Kinase/pyrophosphorylase
Peptidase_A24        PF01478.13   106 seq644_BIOID50947    -            155   4.3e-23   81.3   8.3   1   1   3.1e-27   4.3e-23   81.3   5.7     2   104    10   117     8   120 0.87 Type IV leader peptidase family
Epimerase            PF01370.16   236 seq646_BIOID50947    -            355   2.3e-79  266.0   0.0   1   1   1.3e-82   2.9e-79  265.7   0.0     1   236     4   252     4   252 0.97 NAD dependent epimerase/dehydratase family
RmlD_sub_bind        PF04321.12   287 seq646_BIOID50947    -            355     4e-17   61.9   0.0   1   1   2.7e-20   6.2e-17   61.2   0.0     2   235     3   274     1   332 0.80 RmlD substrate binding domain
Polysacc_synt_2      PF02719.10   294 seq646_BIOID50947    -            355   1.7e-16   59.9   0.0   1   1   1.2e-19   2.8e-16   59.1   0.0     1   117     4   114     4   135 0.93 Polysaccharide biosynthesis protein
3Beta_HSD            PF01073.14   280 seq646_BIOID50947    -            355   2.6e-15   55.7   0.0   1   1   1.8e-18     4e-15   55.1   0.0     1   229     5   240     5   250 0.82 3-beta hydroxysteroid dehydrogenase/isomerase family
NAD_binding_4        PF07993.7    249 seq646_BIOID50947    -            355   2.9e-15   55.7   0.1   1   1   2.8e-14   6.5e-11   41.5   0.0    87   197    74   189    56   250 0.85 Male sterility protein
adh_short            PF00106.20   167 seq646_BIOID50947    -            355   4.5e-08   33.0   0.3   1   1   3.1e-10   7.2e-07   29.1   0.1     3    96     4    91     2   126 0.80 short chain dehydrogenase
Response_reg         PF00072.19   112 seq647_BIOID50947    -            216   1.7e-24   85.8   0.1   1   1   6.7e-28     3e-24   85.0   0.0     1   111     6   120     6   121 0.96 Response regulator receiver domain
GerE                 PF00196.14    58 seq647_BIOID50947    -            216     7e-19   66.7   0.1   1   1   2.5e-22   1.2e-18   66.0   0.1     2    57   149   204   148   205 0.96 Bacterial regulatory proteins, luxR family
Amidase_3            PF01520.13   175 seq648_BIOID50947    -            289   2.7e-52  176.9   0.0   1   1     5e-56   6.8e-52  175.6   0.0     1   174    59   273    59   274 0.99 N-acetylmuramoyl-L-alanine amidase
Mur_ligase_M         PF08245.7    189 seq651_BIOID50947    -            457   4.5e-17   62.5   0.0   1   1   1.4e-20   6.4e-17   62.1   0.0     1   189   108   291   108   291 0.77 Mur ligase middle domain
Mur_ligase           PF01225.20    83 seq651_BIOID50947    -            457   9.2e-16   57.5   0.0   1   1   4.7e-19   2.1e-15   56.4   0.0     1    80     2   100     2   103 0.96 Mur ligase family, catalytic domain
Mur_ligase_C         PF02875.16    91 seq651_BIOID50947    -            457   1.5e-10   40.8   0.0   1   1   1.3e-13     6e-10   38.9   0.0     2    50   312   361   311   390 0.83 Mur ligase family, glutamate ligase domain
DUF1019              PF06254.6     89 seq653_BIOID50947    -            141     1e-23   83.1   0.2   1   1     1e-27   1.4e-23   82.7   0.2     1    88    46   120    46   121 0.97 Protein of unknown function (DUF1019)
CCG                  PF02754.11    85 seq654_BIOID50947    -            396   1.9e-33  114.2   0.9   1   2     2e-19     4e-16   58.6   0.1     1    85   163   249   163   249 0.95 Cysteine-rich domain
CCG                  PF02754.11    85 seq654_BIOID50947    -            396   1.9e-33  114.2   0.9   2   2   5.5e-18   1.1e-14   54.1   0.0     1    84   293   376   293   377 0.94 Cysteine-rich domain
Fer4_8               PF13183.1     57 seq654_BIOID50947    -            396   6.4e-10   38.8   5.9   1   1   3.3e-13   6.4e-10   38.8   4.1     2    57     6    70     5    71 0.81 4Fe-4S dicluster domain
Fer4_17              PF13534.1     61 seq654_BIOID50947    -            396     3e-07   30.5   6.3   1   1   1.5e-10     3e-07   30.5   4.4     1    60     8    70     8    71 0.78 4Fe-4S dicluster domain
Fer4_7               PF12838.2     52 seq654_BIOID50947    -            396   3.8e-06   27.0   9.4   1   1   1.9e-09   3.8e-06   27.0   6.5     1    51     8    69     8    70 0.65 4Fe-4S dicluster domain
PGI                  PF00342.14   486 seq658_BIOID50947    -            549  8.9e-235  779.5   0.1   1   1  7.4e-239    1e-234  779.3   0.0     1   486    52   541    52   541 0.99 Phosphoglucose isomerase
DUF4223              PF13978.1     56 seq660_BIOID50947    -             55   1.2e-36  124.0   0.7   1   1   9.5e-41   1.3e-36  123.9   0.5     1    55     1    55     1    55 0.99 Protein of unknown function (DUF4223)
Metalloenzyme        PF01676.13   262 seq662_BIOID50947    -            514  4.5e-101  337.4   0.5   1   1  1.1e-104  5.2e-101  337.2   0.3     1   261     6   507     6   508 0.99 Metalloenzyme superfamily
iPGM_N               PF06415.8    223 seq662_BIOID50947    -            514   6.9e-89  296.9   0.6   1   1   2.2e-92     1e-88  296.3   0.4     2   223    85   308    84   308 0.99 BPG-independent PGAM N-terminus (iPGM_N)
Phosphodiest         PF01663.17   364 seq662_BIOID50947    -            514   2.3e-05   23.7   0.0   1   1   7.7e-09   3.5e-05   23.1   0.0   104   246   303   449   259   491 0.73 Type I phosphodiesterase / nucleotide pyrophosphatase
DAHP_synth_1         PF00793.15   272 seq663_BIOID50947    -            389  1.4e-102  341.8   0.0   1   1  1.3e-106  1.8e-102  341.5   0.0     8   270    80   377    65   379 0.97 DAHP synthetase I family
Endonuclease_5       PF04493.9    206 seq664_BIOID50947    -            223   1.1e-70  237.0   0.0   1   1   9.3e-75   1.3e-70  236.8   0.0     1   205     9   208     9   209 0.99 Endonuclease V
HTH_36               PF13730.1     55 seq666_BIOID50947    -            322   5.5e-07   29.5   0.0   1   1   6.9e-11   9.4e-07   28.7   0.0     9    55    24    71    19    71 0.90 Helix-turn-helix domain
CDP-OH_P_transf      PF01066.16   101 seq667_BIOID50947    -            203   1.8e-13   50.5  12.4   1   1   6.8e-17   9.2e-13   48.2   8.6     3    77    28   123    26   200 0.80 CDP-alcohol phosphatidyltransferase
Coprogen_oxidas      PF01218.13   296 seq668_BIOID50947    -            299  6.6e-147  487.6   0.1   1   1  5.4e-151  7.4e-147  487.4   0.1     2   296     7   299     6   299 0.99 Coproporphyrinogen III oxidase
AA_permease_2        PF13520.1    426 seq670_BIOID50947    -            462   7.8e-59  199.1  45.5   1   1   1.4e-62   9.7e-59  198.8  31.5     1   405    27   427    27   448 0.85 Amino acid permease
AA_permease          PF00324.16   479 seq670_BIOID50947    -            462   4.5e-36  124.0  41.3   1   1   1.2e-39   7.9e-36  123.2  28.6     2   475    32   457    31   461 0.83 Amino acid permease
NTP_transferase      PF00483.18   248 seq671_BIOID50947    -            293   1.8e-72  243.5   0.0   1   1     3e-76   2.1e-72  243.3   0.0     1   246     2   238     2   240 0.98 Nucleotidyl transferase
NTP_transf_3         PF12804.2    179 seq671_BIOID50947    -            293   1.8e-08   34.6   0.0   1   1   3.3e-12   2.3e-08   34.3   0.0     1   119     3   132     3   186 0.83 MobA-like NTP transferase domain
SLT                  PF01464.15   121 seq677_BIOID50947    -             89   7.8e-18   64.0   0.2   1   1   6.9e-22   9.5e-18   63.7   0.2    45   120     1    75     1    76 0.97 Transglycosylase SLT domain
DEAD                 PF00270.24   173 seq678_BIOID50947    -            455   2.3e-49  167.0   0.1   1   1   5.9e-52   2.7e-48  163.5   0.0     1   172    25   196    25   197 0.94 DEAD/DEAH box helicase
Helicase_C           PF00271.26    78 seq678_BIOID50947    -            455   8.2e-26   89.5   0.0   1   1   4.8e-29   2.2e-25   88.2   0.0     2    77   264   339   263   340 0.98 Helicase conserved C-terminal domain
DUF416               PF04222.7    191 seq680_BIOID50947    -            196   2.2e-87  291.0   0.1   1   1   1.8e-91   2.5e-87  290.8   0.0     1   189     4   192     4   194 0.99 Protein of unknown function (DUF416)
CTP_transf_1         PF01148.15   259 seq681_BIOID50947    -            298   3.4e-60  203.7  21.7   1   1   3.5e-64   4.8e-60  203.2  15.0     3   258    38   295    36   296 0.89 Cytidylyltransferase family
DUF2819              PF10995.3    317 seq684_BIOID50947    -            523  8.2e-129  428.8   0.0   1   1  7.7e-133  1.1e-128  428.4   0.0     2   317   163   474   162   474 0.99 Protein of unknown function (DUF2819)
Transposase_31       PF04754.7    205 seq685_BIOID50947    -            308   3.5e-82  274.6   0.7   1   1   3.6e-86   4.9e-82  274.1   0.1     2   204     9   209     8   210 0.99 Putative transposase, YhgA-like
IstB_IS21            PF01695.12   178 seq686_BIOID50947    -            246   4.5e-18   65.1   0.0   1   1   8.5e-22   5.8e-18   64.8   0.0     4   163    55   219    52   225 0.82 IstB-like ATP binding protein
Bac_DnaA             PF00308.13   219 seq686_BIOID50947    -            246   7.9e-07   28.8   0.0   1   1   1.8e-10   1.2e-06   28.1   0.0     3   118    69   184    67   224 0.82 Bacterial dnaA  protein
Acetyltransf_1       PF00583.19    83 seq689_BIOID50947    -            224   1.6e-05   24.6   0.5   1   1   7.7e-09   5.3e-05   23.0   0.4    39    78   170   209   144   214 0.93 Acetyltransferase (GNAT) family
Acetyltransf_10      PF13673.1    117 seq689_BIOID50947    -            224   3.5e-05   23.7   0.5   1   1   8.5e-09   5.8e-05   23.0   0.3     1   114    92   207    92   212 0.80 Acetyltransferase (GNAT) domain
DUF905               PF06006.7     71 seq690_BIOID50947    -             77   1.3e-34  117.2   0.0   1   1   1.1e-38   1.5e-34  117.0   0.0     2    71     7    76     6    76 0.97 Bacterial protein of unknown function (DUF905)
hemP                 PF10636.4     38 seq691_BIOID50947    -             63   2.7e-16   58.7   1.9   1   1     9e-20   1.2e-15   56.6   0.9     1    38    26    63    26    63 0.98 Hemin uptake protein hemP
Bac_DNA_binding      PF00216.16    90 seq694_BIOID50947    -             90   3.2e-33  113.4   1.4   1   1   2.6e-37   3.6e-33  113.3   1.0     1    90     1    90     1    90 0.99 Bacterial DNA-binding protein
MFS_1                PF07690.11   354 seq695_BIOID50947    -            417   3.4e-39  134.4  62.3   1   2     2e-31   1.4e-27   96.3  18.8     1   224    41   261    41   270 0.82 Major Facilitator Superfamily
MFS_1                PF07690.11   354 seq695_BIOID50947    -            417   3.4e-39  134.4  62.3   2   2   8.5e-15   5.8e-11   41.6  23.0     7   168   249   407   247   415 0.82 Major Facilitator Superfamily
Sugar_tr             PF00083.19   451 seq695_BIOID50947    -            417   3.6e-14   52.0  34.6   1   1   1.2e-17   8.2e-14   50.9   7.2    46   197    71   217    11   222 0.90 Sugar (and other) transporter
Peptidase_M23        PF01551.17    96 seq696_BIOID50947    -            427   2.2e-25   88.4   0.2   1   1   3.6e-29     5e-25   87.2   0.1     3    96   328   421   327   421 0.98 Peptidase family M23
DUF932               PF06067.6    239 seq697_BIOID50947    -            272   4.3e-62  209.4   0.0   1   1   3.6e-66   4.9e-62  209.2   0.0     1   239    36   261    36   261 0.99 Domain of unknown function (DUF932)
2-oxoacid_dh         PF00198.18   231 seq698_BIOID50947    -            405   7.8e-82  273.8   0.0   1   1   2.2e-85     1e-81  273.5   0.0     3   231   175   403   173   403 0.98 2-oxoacid dehydrogenases acyltransferase (catalytic domain)
Biotin_lipoyl        PF00364.17    74 seq698_BIOID50947    -            405   6.9e-18   63.9   0.3   1   1   3.6e-21   1.6e-17   62.7   0.2     2    73     5    76     4    77 0.96 Biotin-requiring enzyme
E3_binding           PF02817.12    39 seq698_BIOID50947    -            405     4e-15   55.0   2.3   1   1     1e-18   4.6e-15   54.8   0.1     5    39   114   148   111   148 0.96 e3 binding domain
SIS                  PF01380.17   131 seq699_BIOID50947    -            347   4.3e-21   74.7   0.0   1   2   1.7e-12   2.3e-08   33.5   0.0     5   122    51   170    48   175 0.87 SIS domain
SIS                  PF01380.17   131 seq699_BIOID50947    -            347   4.3e-21   74.7   0.0   2   2   2.9e-14     4e-10   39.2   0.0     4    87   214   299   211   305 0.92 SIS domain
Methyltransf_20      PF12147.3    311 seq700_BIOID50947    -            585    9e-148  491.0   0.0   1   1  4.3e-151  1.2e-147  490.7   0.0     1   311   273   582   273   582 0.99 Putative methyltransferase
Hydrolase_4          PF12146.3     79 seq700_BIOID50947    -            585   4.7e-27   93.5   0.4   1   1   5.1e-29   1.4e-25   88.8   0.1     1    78    17    95    17    96 0.98 Putative lysophospholipase
Abhydrolase_6        PF12697.2    228 seq700_BIOID50947    -            585   5.1e-19   68.9   5.8   1   1   3.7e-22     1e-18   67.9   3.5     1   216    36   261    36   273 0.75 Alpha/beta hydrolase family
Abhydrolase_5        PF12695.2    142 seq700_BIOID50947    -            585   2.8e-10   39.9   3.3   1   1     4e-13   1.1e-09   38.0   0.6     1   141    35   260    35   261 0.82 Alpha/beta hydrolase family
Methyltransf_18      PF12847.2    112 seq700_BIOID50947    -            585   1.1e-08   35.5   0.0   1   1   8.4e-12   2.3e-08   34.4   0.0     4   110   410   519   408   520 0.87 Methyltransferase domain
DUF4224              PF13986.1     47 seq702_BIOID50947    -             67   5.8e-19   67.2   0.0   1   1   4.8e-23   6.5e-19   67.0   0.0     1    46     4    49     4    50 0.96 Domain of unknown function (DUF4224)
PmbA_TldD            PF01523.11   293 seq704_BIOID50947    -            450   6.2e-66  222.5   0.0   1   1   7.1e-70   9.7e-66  221.8   0.0     1   292    34   326    34   327 0.96 Putative modulator of DNA gyrase
DUF1627              PF07789.7    155 seq705_BIOID50947    -            256   1.9e-89  296.9   0.5   1   1   7.9e-93   2.7e-89  296.4   0.3     1   155    91   245    91   245 1.00 Protein of unknown function (DUF1627)
DUF1481              PF07356.7    195 seq706_BIOID50947    -            211   3.6e-70  235.3   0.6   1   1     3e-74   4.1e-70  235.1   0.4     1   195    22   207    22   207 0.99 Protein of unknown function (DUF1481)
DegT_DnrJ_EryC1      PF01041.12   363 seq709_BIOID50947    -            376   6.2e-87  291.8   0.0   1   1   1.6e-90   7.4e-87  291.6   0.0     7   361    13   370     9   372 0.92 DegT/DnrJ/EryC1/StrS aminotransferase family
Aminotran_1_2        PF00155.16   363 seq709_BIOID50947    -            376   7.4e-11   41.4   0.1   1   1   3.7e-14   1.7e-10   40.3   0.0    67   189    46   154     9   187 0.88 Aminotransferase class I and II
Aminotran_5          PF00266.14   371 seq709_BIOID50947    -            376   4.4e-08   32.1   0.2   1   1   1.2e-11   5.6e-08   31.8   0.1    62   182    47   159    33   317 0.90 Aminotransferase class-V
Phage_integrase      PF00589.17   173 seq711_BIOID50947    -            341   4.1e-11   42.7   0.0   1   1   2.5e-14   1.7e-10   40.7   0.0     3   169   166   320   164   324 0.83 Phage integrase family
Phage_integr_N2      PF13495.1     85 seq711_BIOID50947    -            341   1.1e-06   28.7   0.3   1   1   2.5e-10   1.7e-06   28.1   0.2     2    83    67   145    66   147 0.91 Phage integrase, N-terminal SAM-like domain
YjbE                 PF11106.3     80 seq712_BIOID50947    -             55   1.1e-25   89.2  31.2   1   1   8.7e-30   1.2e-25   89.1  21.6    26    80     1    55     1    55 0.98 Exopolysaccharide production protein YjbE
FCD                  PF07729.7    125 seq713_BIOID50947    -            274   1.1e-22   80.5   6.2   1   1   2.4e-26   1.6e-22   80.0   4.3     1   124   116   246   116   247 0.90 FCD domain
GntR                 PF00392.16    64 seq713_BIOID50947    -            274     6e-14   51.1   0.2   1   1   1.8e-17   1.2e-13   50.1   0.1     4    62    31    89    29    91 0.95 Bacterial regulatory proteins, gntR family
DUF2886              PF11102.3    200 seq718_BIOID50947    -            212   8.9e-55  185.2   1.0   1   1   7.3e-59     1e-54  185.0   0.7     1   199    13   206    13   207 0.98 Protein of unknown function (DUF2886)
Antirestrict         PF03230.8     94 seq722_BIOID50947    -            161     3e-38  129.5   0.2   1   1     3e-42   4.1e-38  129.1   0.1     1    94    64   161    64   161 0.96 Antirestriction protein
OEP                  PF02321.13   188 seq723_BIOID50947    -            460   3.7e-52  176.5  38.9   1   2   7.1e-28   9.7e-24   83.8  12.6     3   188    65   247    63   247 0.97 Outer membrane efflux protein
OEP                  PF02321.13   188 seq723_BIOID50947    -            460   3.7e-52  176.5  38.9   2   2   1.8e-32   2.5e-28   98.8   8.8     7   188   275   455   270   455 0.94 Outer membrane efflux protein
DUF2636              PF11120.3     62 seq724_BIOID50947    -             63   5.2e-33  112.2   0.6   1   1   4.2e-37   5.7e-33  112.1   0.4     1    62     2    63     2    63 0.99 Protein of unknown function (DUF2636)
SopA_C               PF13979.1    172 seq725_BIOID50947    -            670     6e-64  214.6   4.8   1   1   8.8e-68     6e-64  214.6   3.3     2   171   495   669   494   670 0.97 SopA-like catalytic domain
SopA                 PF13981.1    135 seq725_BIOID50947    -            670   7.3e-30  103.6   2.9   1   1   1.1e-33   7.3e-30  103.6   2.0     2   133   259   389   258   391 0.97 SopA-like central domain
DUF977               PF06163.6    127 seq726_BIOID50947    -            130   2.7e-53  178.9   0.1   1   1   4.4e-57     3e-53  178.8   0.1     1   127     1   126     1   126 0.99 Bacterial protein of unknown function (DUF977)
Trp_repressor        PF01371.14    88 seq726_BIOID50947    -            130   1.5e-05   24.6   0.0   1   1   3.8e-09   2.6e-05   23.9   0.0    26    74     4    51     1    57 0.88 Trp repressor protein
DUF3260              PF11658.3    518 seq727_BIOID50947    -            559  4.4e-234  777.2   0.0   1   1  3.7e-238  5.1e-234  777.0   0.0     2   518    24   554    23   554 0.99 Protein of unknown function (DUF3260)
AP_endonuc_2         PF01261.19   211 seq730_BIOID50947    -            275   8.1e-32  110.1   0.0   1   1   7.4e-36     1e-31  109.8   0.0     1   210    19   225    19   226 0.97 Xylose isomerase-like TIM barrel
Caps_synth_GfcC      PF06251.6    229 seq731_BIOID50947    -            277     3e-91  304.5   0.0   1   1   2.5e-95   3.5e-91  304.3   0.0     2   229    52   277    51   277 0.99 Capsule biosynthesis GfcC
Polysacc_deac_2      PF04748.8    213 seq733_BIOID50947    -            319   9.8e-81  269.7   0.4   1   1   8.6e-85   1.2e-80  269.4   0.3     1   212    28   238    28   239 0.99 Divergent polysaccharide deacetylase
ATP-grasp_2          PF08442.5    202 seq734_BIOID50947    -            388   1.4e-82  275.8   0.0   1   1   5.7e-86   1.9e-82  275.4   0.0     1   202     2   203     2   203 1.00 ATP-grasp domain
Ligase_CoA           PF00549.14   153 seq734_BIOID50947    -            388     1e-24   86.7   3.4   1   1   5.1e-28   1.8e-24   86.0   2.4     1   153   262   382   262   382 0.98 CoA-ligase
ATP-grasp_5          PF13549.1    222 seq734_BIOID50947    -            388   1.5e-13   50.3   0.1   1   1   1.2e-16     4e-13   48.9   0.1    10   219     3   215     1   217 0.83 ATP-grasp domain
ATP-grasp_4          PF13535.1    184 seq734_BIOID50947    -            388   7.1e-08   32.2   0.1   1   1   5.1e-11   1.7e-07   31.0   0.0     7   110     7   126     4   200 0.77 ATP-grasp domain
RadC                 PF04002.10   123 seq735_BIOID50947    -            158   5.3e-47  158.4   0.0   1   1   4.6e-51   6.2e-47  158.1   0.0     2   123    37   158    36   158 0.98 RadC-like JAB domain
DUF4406              PF14359.1     92 seq737_BIOID50947    -             98   5.8e-37  125.5   0.1   1   1   9.4e-41   6.5e-37  125.4   0.0     1    92     5    94     5    94 0.99 Domain of unknown function (DUF4406)
Polysacc_synt        PF01943.12   273 seq738_BIOID50947    -            416   1.5e-13   50.5  18.5   1   1   1.1e-17   1.5e-13   50.5  12.9     1   272     3   283     3   284 0.83 Polysaccharide biosynthesis protein
HATPase_c            PF02518.21   111 seq739_BIOID50947    -            458   4.1e-27   93.9   0.5   1   1     2e-30   1.3e-26   92.3   0.0     2   110   346   449   345   450 0.98 Histidine kinase-, DNA gyrase B-, and HSP90-like ATPase
HisKA                PF00512.20    68 seq739_BIOID50947    -            458   1.6e-14   53.5   0.4   1   1     8e-18   5.5e-14   51.7   0.0     2    65   238   300   237   302 0.91 His Kinase A (phospho-acceptor) domain
Semialdhyde_dh       PF01118.19   121 seq740_BIOID50947    -            334   1.8e-32  112.0   0.0   1   1   4.6e-36   3.1e-32  111.3   0.0     3   121     5   146     3   146 0.97 Semialdehyde dehydrogenase, NAD binding domain
Semialdhyde_dhC      PF02774.13   184 seq740_BIOID50947    -            334     5e-20   72.0   0.0   1   1   1.1e-23   7.4e-20   71.4   0.0     1   184   163   311   163   311 0.95 Semialdehyde dehydrogenase, dimerisation domain
MtfA                 PF06167.7    253 seq741_BIOID50947    -            278   5.9e-75  251.7   0.1   1   1   5.3e-79   7.2e-75  251.5   0.1    11   253    18   256     9   256 0.95 Phosphoenolpyruvate:glucose-phosphotransferase regulator
Asr                  PF06392.6     19 seq742_BIOID50947    -            111   7.1e-07   29.3  23.9   1   1   5.2e-11   7.1e-07   29.3  16.6     1    19    53    71    53    71 0.99 Acid shock protein repeat
Ead_Ea22             PF13935.1    139 seq743_BIOID50947    -            202   1.2e-22   80.6   0.2   1   1   2.1e-26   2.9e-22   79.3   0.0     2    90     3   107     2   118 0.93 Ead/Ea22-like protein
Cytochrom_B562       PF07361.6    103 seq744_BIOID50947    -            128   1.1e-35  122.0   5.3   1   1   9.2e-40   1.3e-35  121.8   3.7     1   103    23   128    23   128 0.99 Cytochrome b562
DUF987               PF06174.6     66 seq745_BIOID50947    -             73   1.7e-42  142.6   0.1   1   1   1.4e-46   1.9e-42  142.4   0.1     1    66     1    66     1    66 0.99 Protein of unknown function (DUF987)
DUF940               PF06082.6    658 seq747_BIOID50947    -            698  8.4e-258  857.1  13.7   1   1    7e-262  9.5e-258  856.9   9.5     1   658    29   693    29   693 0.97 Bacterial putative lipoprotein (DUF940)
YagB_YeeU_YfjZ       PF06154.6    105 seq751_BIOID50947    -            122   2.7e-53  178.5   0.0   1   1   2.3e-57   3.2e-53  178.2   0.0     2   104    16   118    15   119 0.98 YagB/YeeU/YfjZ family
Trypsin              PF00089.21   220 seq752_BIOID50947    -            273   6.3e-11   42.1   0.0   1   1   2.5e-14   1.7e-10   40.7   0.0     9   198    50   244    44   265 0.74 Trypsin
Trypsin_2            PF13365.1    120 seq752_BIOID50947    -            273   9.4e-07   28.7   0.0   1   1   2.3e-10   1.6e-06   28.0   0.0     1   119    69   239    69   240 0.65 Trypsin-like peptidase domain
DSPc                 PF00782.15   133 seq753_BIOID50947    -            313   2.3e-25   88.6   0.0   1   1   1.3e-28   4.3e-25   87.7   0.0     1   132   189   312   189   313 0.96 Dual specificity phosphatase, catalytic domain
PAP2                 PF01569.16   129 seq753_BIOID50947    -            313   2.5e-07   30.2   1.6   1   1   7.4e-11   2.5e-07   30.2   1.1    50   125    12    81     3    85 0.91 PAP2 superfamily
PAP2_3               PF14378.1    191 seq753_BIOID50947    -            313   7.6e-07   28.7   1.9   1   1   2.2e-10   7.6e-07   28.7   1.3   129   189    14    73     5    75 0.92 PAP2 superfamily
Y_phosphatase        PF00102.22   236 seq753_BIOID50947    -            313   9.3e-06   25.0   0.1   1   1   3.9e-09   1.3e-05   24.5   0.0   152   225   238   302   216   308 0.84 Protein-tyrosine phosphatase
CusF_Ec              PF11604.3     70 seq754_BIOID50947    -            110   3.8e-21   74.5   0.2   1   1   3.7e-25   5.1e-21   74.2   0.2     1    67    42   107    42   110 0.93 Copper binding periplasmic protein CusF
PfkB                 PF00294.19   301 seq756_BIOID50947    -            144   1.4e-23   83.3   0.1   1   1   1.1e-27   1.5e-23   83.2   0.1   167   294    29   143     8   144 0.83 pfkB family carbohydrate kinase
CoA_binding          PF02629.14    96 seq758_BIOID50947    -            289   1.7e-30  105.2   0.7   1   1   4.9e-34   1.7e-30  105.2   0.5     1    96     6    99     6    99 0.99 CoA binding domain
Ligase_CoA           PF00549.14   153 seq758_BIOID50947    -            289   2.4e-20   72.5   0.6   1   1   1.2e-23     4e-20   71.8   0.4     1   152   151   271   151   272 0.96 CoA-ligase
Succ_CoA_lig         PF13607.1    138 seq758_BIOID50947    -            289   8.7e-12   44.7   0.0   1   1   4.4e-15   1.5e-11   43.9   0.0     1   138   145   284   145   287 0.83 Succinyl-CoA ligase like flavodoxin domain
AA_kinase            PF00696.23   241 seq761_BIOID50947    -            258     1e-39  136.4   2.0   1   1   8.4e-44   1.1e-39  136.2   1.4     3   240     5   235     3   236 0.93 Amino acid kinase family
HlyD_2               PF12700.2    328 seq762_BIOID50947    -            407   3.2e-14   52.6   0.0   1   1   1.5e-17     1e-13   51.0   0.0   136   327   187   378    98   379 0.81 HlyD family secretion protein
HlyD_3               PF13437.1    105 seq762_BIOID50947    -            407   3.2e-13   49.8   0.2   1   1     2e-14   1.4e-10   41.3   0.0     1   105   209   310   209   310 0.96 HlyD family secretion protein
DUF1219              PF06755.7    117 seq763_BIOID50947    -            125   2.3e-59  197.9   0.0   1   1   1.9e-63   2.6e-59  197.7   0.0     1   113     1   113     1   123 0.98 Protein of unknown function (DUF1219)
Glyco_transf_56      PF07429.6    361 seq764_BIOID50947    -            359  5.5e-194  643.9   0.0   1   1  4.5e-198  6.2e-194  643.7   0.0     1   360     1   358     1   359 0.99 4-alpha-L-fucosyltransferase glycosyl transferase group 56
AMP-binding          PF00501.23   418 seq766_BIOID50947    -            573   1.2e-83  280.7   0.0   1   1     1e-87   1.4e-83  280.4   0.0     2   413    49   483    48   486 0.94 AMP-binding enzyme
UTRA                 PF07702.8    141 seq767_BIOID50947    -            265   2.9e-32  111.1   0.0   1   1   1.5e-35   6.8e-32  109.9   0.0     1   140   118   256   118   257 0.99 UTRA domain
GntR                 PF00392.16    64 seq767_BIOID50947    -            265   8.6e-24   82.6   0.0   1   1   2.9e-27   1.3e-23   82.0   0.0     1    64    34    97    34    97 0.99 Bacterial regulatory proteins, gntR family
HTH_DeoR             PF08220.7     57 seq767_BIOID50947    -            265   8.1e-05   21.9   0.0   1   1   3.8e-08   0.00017   20.9   0.0    18    54    61    97    46   100 0.88 DeoR-like helix-turn-helix domain
DUF3442              PF11924.3    280 seq769_BIOID50947    -            378   1.8e-84  283.5   1.9   1   1   1.6e-88   2.2e-84  283.2   1.3     3   229   150   377   148   378 0.98 Protein of unknown function (DUF3442)
Sigma54_activat      PF00158.21   168 seq771_BIOID50947    -            441   1.1e-72  242.8   0.1   1   1   6.6e-76   1.8e-72  242.1   0.1     1   168   141   308   141   308 0.99 Sigma-54 interaction domain
Response_reg         PF00072.19   112 seq771_BIOID50947    -            441   1.2e-29  102.4   0.2   1   1     9e-33   2.5e-29  101.4   0.1     1   111     8   117     8   118 0.98 Response regulator receiver domain
HTH_8                PF02954.14    42 seq771_BIOID50947    -            441     2e-14   52.7   0.6   1   1   7.2e-18     2e-14   52.7   0.4     3    39   403   439   401   441 0.93 Bacterial regulatory protein, Fis family
AAA_5                PF07728.9    139 seq771_BIOID50947    -            441   1.3e-07   31.2   0.0   1   1   9.7e-11   2.7e-07   30.3   0.0     2   123   165   283   164   301 0.84 AAA domain (dynein-related subfamily)
AAA                  PF00004.24   132 seq771_BIOID50947    -            441   1.6e-05   24.9   0.0   1   1   1.2e-08   3.4e-05   23.9   0.0     1   126   165   296   165   302 0.72 ATPase family associated with various cellular activities (AAA)
HTH_3                PF01381.17    55 seq773_BIOID50947    -            139   4.4e-13   48.7   0.0   1   1   3.9e-16   1.8e-12   46.7   0.0     1    55    21    75    21    75 0.98 Helix-turn-helix
HTH_31               PF13560.1     64 seq773_BIOID50947    -            139     5e-11   42.5   0.0   1   1   2.1e-14   9.4e-11   41.6   0.0     3    60    18    74    16    79 0.94 Helix-turn-helix domain
HTH_19               PF12844.2     64 seq773_BIOID50947    -            139   4.3e-10   39.3   0.0   1   1   2.3e-13     1e-09   38.1   0.0     3    63    20    80    19    81 0.97 Helix-turn-helix domain
HOK_GEF              PF01848.11    43 seq777_BIOID50947    -             70   3.1e-19   67.9   4.6   1   1   2.8e-23   3.8e-19   67.6   3.2     1    43    24    66    24    66 0.99 Hok/gef family
Helicase_C_2         PF13307.1    167 seq779_BIOID50947    -            762   4.3e-26   91.7   0.0   1   1     2e-29   6.8e-26   91.0   0.0     8   165   579   734   572   736 0.93 Helicase C-terminal domain
DEAD                 PF00270.24   173 seq779_BIOID50947    -            762   3.7e-09   36.1   0.1   1   1   2.1e-09     7e-06   25.4   0.0    12    78    89   154    74   168 0.73 DEAD/DEAH box helicase
DEAD_2               PF06733.10   174 seq779_BIOID50947    -            762   1.3e-08   34.3   0.0   1   1   6.7e-12   2.3e-08   33.5   0.0   103   167   246   309   196   315 0.87 DEAD_2
Trp_Tyr_perm         PF03222.8    394 seq780_BIOID50947    -            444   3.7e-05   22.6  37.8   1   1   4.9e-09   6.6e-05   21.7  26.2     7   374    42   425    38   436 0.75 Tryptophan/tyrosine permease family
Lyase_1              PF00206.15   312 seq782_BIOID50947    -            457  3.8e-102  341.5   0.0   1   1  1.4e-105  1.9e-101  339.2   0.0     1   312     6   301     6   301 0.99 Lyase
DUF957               PF06117.6     65 seq783_BIOID50947    -             80   4.2e-33  112.5   0.9   1   1   3.5e-37   4.8e-33  112.4   0.7     1    65    16    80    16    80 0.99 Enterobacterial protein of unknown function (DUF957)
DUF1391              PF07151.7     49 seq786_BIOID50947    -             51   2.2e-36  122.9   0.4   1   1   1.7e-40   2.4e-36  122.8   0.3     1    48     2    49     2    50 0.98 Protein of unknown function (DUF1391)
WzyE                 PF06899.6    449 seq787_BIOID50947    -            450  1.2e-277  920.6  45.5   1   1  9.8e-282  1.3e-277  920.4  31.5     1   448     1   449     1   450 1.00 WzyE protein
DUF968               PF06147.6    200 seq788_BIOID50947    -            244   6.1e-14   52.2   0.0   1   1   4.4e-18   6.1e-14   52.2   0.0     2    58   130   186   129   229 0.83 Protein of unknown function (DUF968)
ACR_tran             PF00873.14  1021 seq791_BIOID50947    -           1047  2.5e-237  789.8   2.2   1   1  4.7e-241  3.2e-237  789.5   1.5     2  1019     6  1037     2  1039 0.98 AcrB/AcrD/AcrF family
LysR_substrate       PF03466.15   209 seq795_BIOID50947    -            301   8.8e-29   99.9   0.1   1   1   1.8e-32   1.2e-28   99.4   0.0     6   206    95   293    91   295 0.92 LysR substrate binding domain
HTH_1                PF00126.22    60 seq795_BIOID50947    -            301   3.2e-17   61.8   2.5   1   1   7.5e-20   5.1e-16   58.0   0.5     2    59     9    66     8    67 0.96 Bacterial regulatory helix-turn-helix protein, lysR family
DUF3418              PF11898.3    586 seq796_BIOID50947    -           1300  1.8e-241  802.5   0.6   1   1  1.1e-244  2.5e-241  802.1   0.4     2   586   712  1298   711  1298 0.99 Domain of unknown function (DUF3418)
OB_NTP_bind          PF07717.11   111 seq796_BIOID50947    -           1300   1.1e-24   86.1   0.0   1   1   9.4e-28   2.1e-24   85.2   0.0     2   111   600   699   599   699 0.97 Oligonucleotide/oligosaccharide-binding (OB)-fold
HA2                  PF04408.18   102 seq796_BIOID50947    -           1300   2.7e-24   85.0   0.0   1   1   2.5e-27   5.8e-24   83.9   0.0     2   101   465   558   464   559 0.90 Helicase associated domain (HA2)
Helicase_C           PF00271.26    78 seq796_BIOID50947    -           1300   1.1e-10   41.0   0.1   1   1   1.1e-13   2.5e-10   39.9   0.1     2    77   312   403   311   404 0.94 Helicase conserved C-terminal domain
DEAD                 PF00270.24   173 seq796_BIOID50947    -           1300   5.9e-07   28.9   0.0   1   1     6e-10   1.4e-06   27.7   0.0     7   167    86   233    80   239 0.72 DEAD/DEAH box helicase
Big_1                PF02369.11   100 seq798_BIOID50947    -           2269         0 1111.2 272.9   1  16   3.3e-21   1.1e-17   63.6   8.8     2    94   349   437   344   443 0.88 Bacterial Ig-like domain (group 1)
Big_1                PF02369.11   100 seq798_BIOID50947    -           2269         0 1111.2 272.9   2  16   1.5e-25   5.1e-22   77.5   9.1     3    97   445   537   442   540 0.92 Bacterial Ig-like domain (group 1)
Big_1                PF02369.11   100 seq798_BIOID50947    -           2269         0 1111.2 272.9   3  16   1.9e-27   6.7e-24   83.5   2.6     2    97   542   640   541   642 0.95 Bacterial Ig-like domain (group 1)
Big_1                PF02369.11   100 seq798_BIOID50947    -           2269         0 1111.2 272.9   4  16   3.4e-19   1.2e-15   57.1   3.6     4    96   654   739   651   743 0.88 Bacterial Ig-like domain (group 1)
Big_1                PF02369.11   100 seq798_BIOID50947    -           2269         0 1111.2 272.9   5  16   9.5e-27   3.3e-23   81.3   7.4     3   100   746   845   744   845 0.94 Bacterial Ig-like domain (group 1)
Big_1                PF02369.11   100 seq798_BIOID50947    -           2269         0 1111.2 272.9   6  16   7.2e-21   2.5e-17   62.5   6.8     4    96   857   942   853   946 0.91 Bacterial Ig-like domain (group 1)
Big_1                PF02369.11   100 seq798_BIOID50947    -           2269         0 1111.2 272.9   7  16   1.3e-27   4.3e-24   84.1   7.9     3   100   949  1048   947  1048 0.95 Bacterial Ig-like domain (group 1)
Big_1                PF02369.11   100 seq798_BIOID50947    -           2269         0 1111.2 272.9   8  16   2.9e-22   9.7e-19   67.0   7.5     5   100  1061  1148  1051  1148 0.84 Bacterial Ig-like domain (group 1)
Big_1                PF02369.11   100 seq798_BIOID50947    -           2269         0 1111.2 272.9   9  16   1.2e-27   4.2e-24   84.2   6.7     2   100  1159  1261  1158  1261 0.93 Bacterial Ig-like domain (group 1)
Big_1                PF02369.11   100 seq798_BIOID50947    -           2269         0 1111.2 272.9  10  16   3.7e-25   1.3e-21   76.2   4.2     2    98  1263  1359  1262  1361 0.90 Bacterial Ig-like domain (group 1)
Big_1                PF02369.11   100 seq798_BIOID50947    -           2269         0 1111.2 272.9  11  16   7.6e-29   2.6e-25   88.1   6.6     6    99  1367  1463  1364  1464 0.92 Bacterial Ig-like domain (group 1)
Big_1                PF02369.11   100 seq798_BIOID50947    -           2269         0 1111.2 272.9  12  16   9.3e-29   3.2e-25   87.8   6.2     2    99  1466  1565  1465  1566 0.95 Bacterial Ig-like domain (group 1)
Big_1                PF02369.11   100 seq798_BIOID50947    -           2269         0 1111.2 272.9  13  16   7.1e-25   2.4e-21   75.3   3.9     7    97  1578  1662  1570  1665 0.92 Bacterial Ig-like domain (group 1)
Big_1                PF02369.11   100 seq798_BIOID50947    -           2269         0 1111.2 272.9  14  16   2.7e-21   9.2e-18   63.8   0.8     8    94  1675  1760  1668  1766 0.84 Bacterial Ig-like domain (group 1)
Big_1                PF02369.11   100 seq798_BIOID50947    -           2269         0 1111.2 272.9  15  16   5.3e-24   1.8e-20   72.5   5.1     4    99  1770  1860  1767  1861 0.90 Bacterial Ig-like domain (group 1)
Big_1                PF02369.11   100 seq798_BIOID50947    -           2269         0 1111.2 272.9  16  16   1.6e-21   5.3e-18   64.6   7.4     3   100  1866  1964  1864  1964 0.94 Bacterial Ig-like domain (group 1)
UPF0118              PF01594.11   327 seq799_BIOID50947    -            344   1.4e-74  250.8  42.5   1   1   1.2e-78   1.6e-74  250.7  29.4     2   326    14   328    13   329 0.99 Domain of unknown function DUF20
DUF4102              PF13356.1     89 seq801_BIOID50947    -            297   5.2e-30  103.0   0.1   1   1   6.6e-34   9.1e-30  102.2   0.1     1    88    25   111    25   112 0.97 Domain of unknown function (DUF4102)
Epimerase            PF01370.16   236 seq804_BIOID50947    -            304   8.1e-25   87.5   0.1   1   1     3e-27   5.2e-24   84.8   0.1     1   233     5   206     5   209 0.89 NAD dependent epimerase/dehydratase family
NAD_binding_10       PF13460.1    183 seq804_BIOID50947    -            304     1e-23   84.2   0.0   1   1   8.2e-27   1.4e-23   83.7   0.0     1   177     5   192     5   197 0.87 NADH(P)-binding
NAD_binding_4        PF07993.7    249 seq804_BIOID50947    -            304   3.9e-17   61.9   0.4   1   2   7.8e-08   0.00013   20.8   0.2     1    33     7    37     7    55 0.81 Male sterility protein
NAD_binding_4        PF07993.7    249 seq804_BIOID50947    -            304   3.9e-17   61.9   0.4   2   2   3.8e-08   6.4e-05   21.8   0.0    79   137    55   114    39   121 0.84 Male sterility protein
3Beta_HSD            PF01073.14   280 seq804_BIOID50947    -            304   5.7e-16   57.9   0.0   1   1   2.1e-16   3.6e-13   48.7   0.0     1   198     6   167     6   206 0.81 3-beta hydroxysteroid dehydrogenase/isomerase family
NmrA                 PF05368.8    233 seq804_BIOID50947    -            304   4.4e-14   52.1   0.0   1   1   3.6e-17   6.2e-14   51.7   0.0     1   104     5   113     5   142 0.88 NmrA-like family
adh_short            PF00106.20   167 seq804_BIOID50947    -            304     2e-05   24.4   5.2   1   1   2.2e-08   3.7e-05   23.5   1.8     2   157     4   131     3   140 0.81 short chain dehydrogenase
PsiE                 PF06146.7     69 seq805_BIOID50947    -            136   1.7e-16   60.0   5.3   1   1   1.3e-20   1.7e-16   60.0   3.7     5    69    62   123    58   123 0.95 Phosphate-starvation-inducible E
PfkB                 PF00294.19   301 seq808_BIOID50947    -            300   6.6e-63  212.5   0.6   1   1   5.5e-67   7.5e-63  212.3   0.4     3   299     5   287     3   289 0.93 pfkB family carbohydrate kinase
LysR_substrate       PF03466.15   209 seq811_BIOID50947    -            315   9.6e-55  184.8   0.6   1   1   1.9e-58   1.3e-54  184.3   0.4     4   208    99   303    96   304 0.99 LysR substrate binding domain
HTH_1                PF00126.22    60 seq811_BIOID50947    -            315   8.8e-22   76.4   0.5   1   1   2.5e-25   1.7e-21   75.5   0.1     1    59    13    71    13    72 0.98 Bacterial regulatory helix-turn-helix protein, lysR family
Glyco_tran_WecB      PF03808.8    172 seq812_BIOID50947    -            246   3.8e-56  189.0   0.2   1   1   3.8e-60   5.2e-56  188.6   0.1     2   172    61   231    60   231 0.96 Glycosyl transferase WecB/TagA/CpsF family
Sigma54_activat      PF00158.21   168 seq817_BIOID50947    -            642   6.2e-36  123.2   0.0   1   1   4.9e-39   1.1e-35  122.4   0.0     5   168   334   494   330   494 0.96 Sigma-54 interaction domain
PAS                  PF00989.19   113 seq817_BIOID50947    -            642   4.4e-14   52.1   0.0   1   1     6e-17   1.4e-13   50.5   0.0     2   113   207   309   206   309 0.97 PAS fold
HTH_8                PF02954.14    42 seq817_BIOID50947    -            642   1.7e-13   49.7   0.1   1   1   7.4e-17   1.7e-13   49.7   0.1     2    42   591   631   590   631 0.96 Bacterial regulatory protein, Fis family
GAF                  PF01590.21   154 seq817_BIOID50947    -            642   3.1e-06   27.2   0.2   1   1   3.6e-09   8.2e-06   25.9   0.2     4   151    58   189    56   192 0.92 GAF domain
PAS_8                PF13188.1     64 seq817_BIOID50947    -            642   0.00012   21.6   0.0   1   1   1.4e-07   0.00032   20.3   0.0     2    46   207   255   206   276 0.70 PAS domain
PP-binding           PF00550.20    67 seq819_BIOID50947    -             82   1.2e-12   47.8   0.8   1   1   9.7e-17   1.3e-12   47.6   0.6     1    66     9    74     9    75 0.92 Phosphopantetheine attachment site
EspG                 PF06872.6    383 seq821_BIOID50947    -            398  8.5e-201  666.1   1.7   1   1    7e-205  9.6e-201  665.9   1.2     1   383    15   397    15   397 1.00 EspG protein
Glycos_trans_3N      PF02885.12    66 seq822_BIOID50947    -            320   2.7e-15   55.5   0.0   1   1   3.6e-19     5e-15   54.7   0.0     2    65     3    70     2    71 0.97 Glycosyl transferase family, helical bundle domain
Exonuc_VIII          PF06630.6    182 seq826_BIOID50947    -           1048     5e-79  263.7   0.0   1   1   1.9e-82   1.3e-78  262.3   0.0     1   182     8   189     8   189 0.99 Enterobacterial exodeoxyribonuclease VIII
DUF796               PF05638.7    134 seq827_BIOID50947    -            172   9.9e-35  119.3   0.0   1   1   8.3e-39   1.1e-34  119.1   0.0     1   133     6   155     6   156 0.94 Protein of unknown function (DUF796)
Aminotran_1_2        PF00155.16   363 seq828_BIOID50947    -            390   8.2e-54  182.8   0.0   1   1   2.1e-57   9.7e-54  182.5   0.0     2   362    44   384    43   385 0.92 Aminotransferase class I and II
Aminotran_5          PF00266.14   371 seq828_BIOID50947    -            390   1.5e-05   23.8   0.0   1   1   5.3e-09   2.4e-05   23.1   0.0    47   181    92   216    62   219 0.89 Aminotransferase class-V
Cys_Met_Meta_PP      PF01053.15   386 seq828_BIOID50947    -            390   1.2e-05   23.7   0.0   1   1   3.8e-09   1.7e-05   23.1   0.0    26   183    55   216    47   239 0.89 Cys/Met metabolism PLP-dependent enzyme
DeoRC                PF00455.17   162 seq830_BIOID50947    -            268   2.4e-50  170.1   1.3   1   1   2.7e-53   3.1e-50  169.8   0.9     2   161    85   244    84   245 0.99 DeoR C terminal sensor domain
HTH_DeoR             PF08220.7     57 seq830_BIOID50947    -            268   5.8e-23   80.0   0.9   1   1   5.1e-26   5.8e-23   80.0   0.6     1    56    18    73    18    74 0.97 DeoR-like helix-turn-helix domain
HTH_11               PF08279.7     55 seq830_BIOID50947    -            268   6.4e-10   38.4   0.1   1   1     1e-12   1.2e-09   37.5   0.1     4    44    21    60    18    67 0.87 HTH domain
MarR_2               PF12802.2     62 seq830_BIOID50947    -            268   3.5e-07   29.6   0.1   1   1   7.3e-10   8.3e-07   28.4   0.1     5    61    17    70    11    71 0.88 MarR family
MarR                 PF01047.17    59 seq830_BIOID50947    -            268   4.7e-07   29.2   0.1   1   1   8.8e-10     1e-06   28.2   0.0     8    50    22    64    16    66 0.94 MarR family
HTH_27               PF13463.1     68 seq830_BIOID50947    -            268   5.2e-06   26.5   0.1   1   1   1.1e-08   1.2e-05   25.4   0.0     2    53    16    66    16    77 0.89 Winged helix DNA-binding domain
GntR                 PF00392.16    64 seq830_BIOID50947    -            268   8.6e-06   24.9   0.0   1   1   1.7e-08   1.9e-05   23.8   0.0    27    60    34    67    26    70 0.93 Bacterial regulatory proteins, gntR family
HTH_24               PF13412.1     48 seq830_BIOID50947    -            268   2.2e-05   23.6   0.1   1   1   4.6e-08   5.2e-05   22.4   0.1     7    48    21    62    16    62 0.95 Winged helix-turn-helix DNA-binding
AA_permease          PF00324.16   479 seq834_BIOID50947    -            461   4.9e-99  331.7  55.9   1   1  9.1e-103   6.2e-99  331.3  38.8     1   435    16   427    16   455 0.94 Amino acid permease
AA_permease_2        PF13520.1    426 seq834_BIOID50947    -            461   1.6e-43  148.7  59.1   1   1   3.1e-47   2.1e-43  148.3  41.0     9   425    20   440    15   441 0.88 Amino acid permease
Phage_GPD            PF05954.6    292 seq835_BIOID50947    -            713   4.7e-63  212.9   0.1   1   1   9.8e-67   6.7e-63  212.4   0.0     2   291    28   328    27   329 0.92 Phage late control gene D protein (GPD)
Phage_base_V         PF04717.7     79 seq835_BIOID50947    -            713   4.1e-27   93.8   0.1   1   1   1.2e-30     8e-27   92.8   0.1     1    77   366   458   366   460 0.93 Phage-related baseplate assembly protein
Ldh_2                PF02615.9    335 seq836_BIOID50947    -            361  5.4e-138  459.1   0.0   1   1  4.5e-142  6.1e-138  459.0   0.0     1   334     5   340     5   341 0.99 Malate/L-lactate dehydrogenase
HAD_2                PF13419.1    176 seq837_BIOID50947    -            199   1.4e-28  100.1   0.1   1   1   4.9e-32   1.7e-28   99.9   0.1     2   176     4   184     3   184 0.84 Haloacid dehalogenase-like hydrolase
Hydrolase_like       PF13242.1     75 seq837_BIOID50947    -            199   2.6e-08   33.3   0.0   1   1   1.6e-11   5.5e-08   32.2   0.0     2    50   139   186   138   198 0.93 HAD-hyrolase-like
Hydrolase            PF00702.21   204 seq837_BIOID50947    -            199     2e-06   28.3   0.0   1   1   6.6e-10   2.2e-06   28.2   0.0   110   203    74   177     8   178 0.77 haloacid dehalogenase-like hydrolase
SdiA-regulated       PF06977.6    249 seq839_BIOID50947    -            272   3.1e-71  239.1   0.1   1   1   5.6e-75   3.9e-71  238.8   0.1     7   248    32   268    27   269 0.93 SdiA-regulated
NUDIX                PF00293.23   135 seq840_BIOID50947    -            141   1.9e-21   76.0   0.1   1   1   1.6e-25   2.2e-21   75.7   0.0     2   130     3   136     2   140 0.88 NUDIX domain
AA_permease          PF00324.16   479 seq844_BIOID50947    -            470  1.8e-115  385.8  42.6   1   1    3e-119  2.1e-115  385.7  29.5     1   464    39   462    39   470 0.93 Amino acid permease
AA_permease_2        PF13520.1    426 seq844_BIOID50947    -            470   1.5e-43  148.7  47.3   1   1   2.9e-47     2e-43  148.4  32.8     9   410    43   444    39   464 0.82 Amino acid permease
Epimerase            PF01370.16   236 seq845_BIOID50947    -            310   6.2e-50  169.7   0.0   1   1   2.8e-53   7.7e-50  169.3   0.0     1   236     2   236     2   236 0.92 NAD dependent epimerase/dehydratase family
3Beta_HSD            PF01073.14   280 seq845_BIOID50947    -            310   1.7e-12   46.5   0.0   1   1   8.5e-16   2.3e-12   46.0   0.0     1   223     3   219     3   224 0.79 3-beta hydroxysteroid dehydrogenase/isomerase family
RmlD_sub_bind        PF04321.12   287 seq845_BIOID50947    -            310   7.2e-10   38.1   0.0   1   1   7.5e-13   2.1e-09   36.6   0.0     3   155     2   174     1   267 0.79 RmlD substrate binding domain
NAD_binding_4        PF07993.7    249 seq845_BIOID50947    -            310   1.8e-07   30.2   0.0   1   1   3.6e-08   9.9e-05   21.2   0.0    86   210    67   184    47   220 0.84 Male sterility protein
Virul_fac_BrkB       PF03631.10   260 seq846_BIOID50947    -            290     1e-55  188.8  24.6   1   1   8.7e-60   1.2e-55  188.6  17.0     2   258    29   274    28   276 0.88 Virulence factor BrkB
Peptidase_M20        PF01546.23   171 seq848_BIOID50947    -            388   2.7e-26   92.0   0.1   1   1     5e-30   3.4e-26   91.7   0.1     2   170    72   384    71   385 0.93 Peptidase family M20/M25/M40
M20_dimer            PF07687.9    109 seq848_BIOID50947    -            388   6.2e-13   48.3   0.1   1   1   1.8e-16   1.2e-12   47.4   0.1     8   106   184   280   180   283 0.94 Peptidase dimerisation domain
Glyco_transf_9       PF01075.12   247 seq851_BIOID50947    -            348   2.6e-89  298.5   0.0   1   1   2.3e-93   3.1e-89  298.3   0.0     1   247    69   324    69   324 0.98 Glycosyltransferase family 9 (heptosyltransferase)
Tyr_Deacylase        PF02580.11   145 seq852_BIOID50947    -            145   6.3e-55  185.0   0.1   1   1   5.1e-59     7e-55  184.8   0.0     2   144     3   144     2   145 0.99 D-Tyr-tRNA(Tyr) deacylase
Radical_SAM          PF04055.16   166 seq853_BIOID50947    -            411     4e-13   49.7   0.0   1   1     2e-16   6.7e-13   49.0   0.0     6   160    20   182    16   208 0.83 Radical SAM superfamily
DUF4008              PF13186.1     64 seq853_BIOID50947    -            411     2e-12   47.1   0.6   1   1   1.3e-15   4.3e-12   46.0   0.4     4    64   282   343   276   343 0.90 Domain of unknown function (DUF4008)
Fer4_12              PF13353.1    139 seq853_BIOID50947    -            411   3.5e-07   30.2   0.0   1   1     2e-10   6.7e-07   29.3   0.0    13   115    19   126    17   150 0.64 4Fe-4S single cluster domain
DegT_DnrJ_EryC1      PF01041.12   363 seq855_BIOID50947    -            385  2.2e-131  438.1   0.1   1   1    9e-135  2.5e-131  437.9   0.1     3   363    18   380    16   380 0.97 DegT/DnrJ/EryC1/StrS aminotransferase family
Aminotran_1_2        PF00155.16   363 seq855_BIOID50947    -            385   1.5e-09   37.1   0.1   1   1     2e-12   5.4e-09   35.3   0.0    46   197    41   170    23   217 0.87 Aminotransferase class I and II
Cys_Met_Meta_PP      PF01053.15   386 seq855_BIOID50947    -            385   3.5e-08   32.0   0.1   1   1   1.9e-11   5.2e-08   31.4   0.1    54   192    38   175    36   237 0.81 Cys/Met metabolism PLP-dependent enzyme
Beta_elim_lyase      PF01212.16   290 seq855_BIOID50947    -            385   1.1e-07   31.1   0.1   1   1   7.1e-11   1.9e-07   30.3   0.1    30   235    40   245    33   302 0.73 Beta-eliminating lyase
Aminotran_5          PF00266.14   371 seq855_BIOID50947    -            385   3.1e-06   26.0   0.3   1   1   1.7e-09   4.6e-06   25.5   0.2    55   296    48   282    41   326 0.79 Aminotransferase class-V
YiiD_Cterm           PF09500.5    144 seq858_BIOID50947    -            329   6.7e-49  165.0   0.0   1   1   2.9e-52   9.9e-49  164.4   0.0     1   143   174   313   174   314 0.99 Putative thioesterase (yiiD_Cterm)
Acetyltransf_7       PF13508.1     79 seq858_BIOID50947    -            329   4.5e-13   49.0   0.0   1   1   2.4e-16   8.3e-13   48.1   0.0     3    78    60   139    58   140 0.87 Acetyltransferase (GNAT) domain
Acetyltransf_1       PF00583.19    83 seq858_BIOID50947    -            329   2.5e-12   46.5   0.0   1   1   2.1e-15   7.1e-12   45.0   0.0     2    82    66   138    65   139 0.96 Acetyltransferase (GNAT) family
Acetyltransf_10      PF13673.1    117 seq858_BIOID50947    -            329   1.6e-08   34.5   0.0   1   1   7.8e-12   2.7e-08   33.8   0.0    38   117    55   138    16   138 0.81 Acetyltransferase (GNAT) domain
EamA                 PF00892.15   126 seq859_BIOID50947    -            307     2e-35  121.4  41.3   1   2   4.7e-20   6.5e-16   58.4   9.7     1   126    16   145    16   145 0.85 EamA-like transporter family
EamA                 PF00892.15   126 seq859_BIOID50947    -            307     2e-35  121.4  41.3   2   2     2e-23   2.7e-19   69.3  13.4     1   126   167   291   167   291 0.96 EamA-like transporter family
RHS_repeat           PF05593.9     38 seq860_BIOID50947    -           1410   2.1e-64  212.4 113.7   1   7   2.8e-12   1.9e-08   34.1   1.4     1    38   434   472   434   472 0.97 RHS Repeat
RHS_repeat           PF05593.9     38 seq860_BIOID50947    -           1410   2.1e-64  212.4 113.7   2   7   6.8e-11   4.7e-07   29.7   2.1     3    37   458   492   456   493 0.94 RHS Repeat
RHS_repeat           PF05593.9     38 seq860_BIOID50947    -           1410   2.1e-64  212.4 113.7   3   7   5.8e-09     4e-05   23.5   1.5     1    38   498   537   498   537 0.89 RHS Repeat
RHS_repeat           PF05593.9     38 seq860_BIOID50947    -           1410   2.1e-64  212.4 113.7   4   7   5.1e-13   3.5e-09   36.4   0.3     1    37   584   620   584   621 0.98 RHS Repeat
RHS_repeat           PF05593.9     38 seq860_BIOID50947    -           1410   2.1e-64  212.4 113.7   5   7   1.1e-09   7.2e-06   25.9   0.7     1    37   626   661   626   662 0.97 RHS Repeat
RHS_repeat           PF05593.9     38 seq860_BIOID50947    -           1410   2.1e-64  212.4 113.7   6   7   3.4e-08   0.00023   21.1   1.1     1    31   667   697   667   701 0.93 RHS Repeat
RHS_repeat           PF05593.9     38 seq860_BIOID50947    -           1410   2.1e-64  212.4 113.7   7   7   2.9e-08    0.0002   21.3   0.6     1    31   729   762   729   770 0.80 RHS Repeat
RHS                  PF03527.9     41 seq860_BIOID50947    -           1410   1.5e-20   72.5   8.3   1   1   1.1e-23   7.5e-20   70.3   0.8     1    41  1149  1189  1149  1189 0.96 RHS protein
DUF1471              PF07338.8     56 seq861_BIOID50947    -            314   4.1e-62  205.5   5.4   1   3   2.8e-22   3.9e-18   64.7   0.0     2    56    34    90    33    90 0.98 Protein of unknown function (DUF1471)
DUF1471              PF07338.8     56 seq861_BIOID50947    -            314   4.1e-62  205.5   5.4   2   3     3e-22   4.1e-18   64.6   0.1     3    56   119   174   117   174 0.98 Protein of unknown function (DUF1471)
DUF1471              PF07338.8     56 seq861_BIOID50947    -            314   4.1e-62  205.5   5.4   3   3   3.1e-26   4.3e-22   77.3   0.1     2    56   259   314   258   314 0.99 Protein of unknown function (DUF1471)
RecT                 PF03837.9    199 seq863_BIOID50947    -            350   2.7e-34  118.1   0.0   1   1   3.1e-38   4.3e-34  117.4   0.0     2   194    30   209    29   216 0.90 RecT family
Sugar_tr             PF00083.19   451 seq867_BIOID50947    -            438   2.1e-34  118.7  36.4   1   2     8e-27   5.5e-23   81.1   9.8     3   191    22   221    20   223 0.87 Sugar (and other) transporter
Sugar_tr             PF00083.19   451 seq867_BIOID50947    -            438   2.1e-34  118.7  36.4   2   2   1.2e-15     8e-12   44.3   9.6   239   406   238   401   222   434 0.76 Sugar (and other) transporter
MFS_1                PF07690.11   354 seq867_BIOID50947    -            438   1.7e-30  105.8  80.8   1   1   9.2e-30   6.3e-26   90.8  33.0     3   341    26   382    24   383 0.74 Major Facilitator Superfamily
Glyco_transf_9       PF01075.12   247 seq871_BIOID50947    -            330     6e-85  284.2   0.1   1   1   5.4e-89   7.4e-85  283.9   0.1     1   245    75   315    75   317 0.98 Glycosyltransferase family 9 (heptosyltransferase)
Glycos_transf_2      PF00535.21   169 seq874_BIOID50947    -            322   3.1e-31  108.2   0.0   1   1   9.2e-35   4.2e-31  107.7   0.0     1   165    11   171    11   175 0.85 Glycosyl transferase family 2
Glyco_tranf_2_3      PF13641.1    230 seq874_BIOID50947    -            322   3.4e-12   46.5   0.0   1   1   1.3e-15   5.8e-12   45.8   0.0     2   130     9   134     8   194 0.81 Glycosyltransferase like family 2
Glyco_tranf_2_2      PF10111.4    281 seq874_BIOID50947    -            322   1.9e-05   23.7   0.0   1   1     6e-09   2.8e-05   23.2   0.0     1   104    11   108    11   120 0.81 Glycosyltransferase like family 2
AA_permease_2        PF13520.1    426 seq878_BIOID50947    -            460   3.3e-79  266.2  40.4   1   1   2.9e-83   3.9e-79  266.0  28.0     1   420     5   441     5   449 0.91 Amino acid permease
DUF218               PF02698.12   155 seq880_BIOID50947    -            266   4.5e-24   84.5   0.0   1   1   4.9e-28   6.7e-24   84.0   0.0     1   137    36   183    36   208 0.92 DUF218 domain
E1-E2_ATPase         PF00122.15   230 seq882_BIOID50947    -            898     8e-57  191.7   1.7   1   1   3.5e-60     8e-57  191.7   1.2     1   229   123   362   123   363 0.97 E1-E2 ATPase
Hydrolase            PF00702.21   204 seq882_BIOID50947    -            898   1.9e-24   87.2   0.5   1   1   1.9e-27   4.2e-24   86.0   0.2     1   204   367   653   367   653 0.83 haloacid dehalogenase-like hydrolase
HAD                  PF12710.2    191 seq882_BIOID50947    -            898   1.6e-16   60.9   0.1   1   1   1.4e-19   3.3e-16   59.9   0.0     2   191   371   650   370   650 0.78 haloacid dehalogenase-like hydrolase
Cation_ATPase_N      PF00690.21    69 seq882_BIOID50947    -            898   2.2e-15   55.7   0.0   1   1   2.2e-18   5.1e-15   54.5   0.0     4    69    48   112    46   112 0.97 Cation transporter/ATPase, N-terminus
Hydrolase_like2      PF13246.1     91 seq882_BIOID50947    -            898   5.2e-11   42.2   0.0   1   1   4.8e-14   1.1e-10   41.1   0.0    40    91   411   481   369   481 0.68 Putative hydrolase of sodium-potassium ATPase alpha subunit
HTH_Tnp_1            PF01527.15    76 seq883_BIOID50947    -             48   1.4e-06   28.0   0.0   1   1   1.1e-10   1.5e-06   27.9   0.0     3    48     2    47     1    48 0.94 Transposase
AraC_binding         PF02311.14   136 seq885_BIOID50947    -            295     7e-27   93.6   0.6   1   1   2.1e-30     7e-27   93.6   0.4     4   136    26   163    23   163 0.91 AraC-like ligand binding domain
HTH_AraC             PF00165.18    42 seq885_BIOID50947    -            295   2.7e-22   77.7   0.0   1   2   1.5e-12   5.2e-09   35.5   0.0     2    41   190   230   189   231 0.91 Bacterial regulatory helix-turn-helix proteins, AraC family
HTH_AraC             PF00165.18    42 seq885_BIOID50947    -            295   2.7e-22   77.7   0.0   2   2   1.8e-13   6.1e-10   38.5   0.0     1    41   242   280   242   281 0.96 Bacterial regulatory helix-turn-helix proteins, AraC family
HTH_18               PF12833.2     81 seq885_BIOID50947    -            295   2.5e-19   69.0   0.4   1   1   2.1e-22   7.2e-19   67.5   0.0     1    80   203   281   203   282 0.97 Helix-turn-helix domain
DUF1187              PF06688.6     61 seq886_BIOID50947    -             85   1.1e-36  124.5   1.6   1   1   9.9e-41   1.4e-36  124.3   1.1     1    61    25    85    25    85 0.98 Protein of unknown function (DUF1187)
Wzy_C                PF04932.10   163 seq888_BIOID50947    -            402     6e-18   65.0   9.6   1   1   8.7e-22     6e-18   65.0   6.6     3   162   196   337   193   338 0.82 O-Antigen ligase
O-antigen_lig        PF13425.1    137 seq888_BIOID50947    -            402   3.8e-16   59.2  13.8   1   1   5.5e-20   3.8e-16   59.2   9.6     2   136   190   340   171   341 0.87 O-antigen ligase like membrane protein
TetR_N               PF00440.18    47 seq891_BIOID50947    -            234   1.3e-13   50.2   2.0   1   1   1.5e-17   2.1e-13   49.5   0.1     1    46    34    80    34    81 0.95 Bacterial regulatory proteins, tetR family
Exc                  PF07825.6     77 seq893_BIOID50947    -             93   2.9e-14   52.4   0.2   1   1   3.1e-18   4.3e-14   51.9   0.1     3    56     4    58     2    87 0.88 Excisionase-like protein
Epimerase            PF01370.16   236 seq894_BIOID50947    -            660   1.8e-41  142.0   0.0   1   1     8e-45   2.7e-41  141.4   0.0     1   236   318   566   318   566 0.91 NAD dependent epimerase/dehydratase family
Formyl_trans_N       PF00551.14   181 seq894_BIOID50947    -            660   9.3e-25   87.1   0.0   1   1   4.2e-28   1.4e-24   86.4   0.0    63   178    59   174    17   177 0.89 Formyl transferase
Formyl_trans_C       PF02911.13   100 seq894_BIOID50947    -            660   2.3e-20   72.3   0.0   1   1   1.2e-23   4.3e-20   71.5   0.0     3    98   202   295   200   297 0.95 Formyl transferase, C-terminal domain
3Beta_HSD            PF01073.14   280 seq894_BIOID50947    -            660   5.8e-06   25.1   0.0   1   1   2.4e-09   8.2e-06   24.5   0.0     1   157   319   474   319   504 0.79 3-beta hydroxysteroid dehydrogenase/isomerase family
Phage_integ_N        PF09003.5     81 seq898_BIOID50947    -            358   7.2e-22   76.7   1.0   1   1     2e-25   1.4e-21   75.9   0.7     3    81     2    76     1    76 0.95 Bacteriophage lambda integrase, N-terminal domain
Phage_integrase      PF00589.17   173 seq898_BIOID50947    -            358   8.2e-14   51.5   0.0   1   1   2.4e-17   1.6e-13   50.5   0.0     8   171   185   352   178   354 0.82 Phage integrase family
Relaxase             PF03432.9    242 seq899_BIOID50947    -            410     1e-17   64.2   0.0   1   1   9.8e-22   1.3e-17   63.8   0.0     2   238    10   259     9   263 0.86 Relaxase/Mobilisation nuclease domain
Aldedh               PF00171.17   462 seq902_BIOID50947    -            479  1.8e-164  547.3   1.0   1   1  2.9e-168    2e-164  547.2   0.7     8   462    22   475    15   475 0.98 Aldehyde dehydrogenase family
LuxC                 PF05893.9    400 seq902_BIOID50947    -            479   0.00013   20.7   0.0   1   1   3.6e-08   0.00025   19.7   0.0    88   285   142   335   138   357 0.81 Acyl-CoA reductase (LuxC)
SNARE_assoc          PF09335.6    123 seq903_BIOID50947    -            254     2e-19   69.8   2.2   1   1   1.5e-23     2e-19   69.8   1.5     1   121    36   159    36   161 0.92 SNARE associated Golgi protein
DUF1422              PF07226.6    118 seq904_BIOID50947    -            119   1.1e-54  183.0   1.2   1   1   9.1e-59   1.2e-54  182.9   0.9     3   116     2   115     1   117 0.97 Protein of unknown function (DUF1422)
ABC_tran             PF00005.22   118 seq905_BIOID50947    -            401   5.6e-22   78.2   0.0   1   1   3.6e-25   1.2e-21   77.0   0.0     1   117    73   191    73   192 0.92 ABC transporter
TOBE_2               PF08402.5     75 seq905_BIOID50947    -            401   9.6e-12   44.6   0.3   1   1   1.2e-14   4.2e-11   42.5   0.1     1    75   313   385   313   385 0.95 TOBE domain
adh_short            PF00106.20   167 seq906_BIOID50947    -            240   5.1e-16   58.9   0.2   1   1   1.5e-19   6.8e-16   58.5   0.1     3   166     9   170     8   171 0.87 short chain dehydrogenase
adh_short_C2         PF13561.1    243 seq906_BIOID50947    -            240     2e-07   30.9   0.0   1   1   5.6e-11   2.6e-07   30.6   0.0     8   192    18   193    13   238 0.71 Enoyl-(Acyl carrier protein) reductase
KR                   PF08659.5    181 seq906_BIOID50947    -            240     3e-07   30.1   0.5   1   1   1.2e-10   5.5e-07   29.3   0.4     4   172    10   175     8   184 0.84 KR domain
DUF1044              PF06296.7    120 seq918_BIOID50947    -            117   9.7e-36  122.1   0.9   1   1   7.9e-40   1.1e-35  121.9   0.7     4   120     2   111     1   111 0.99 Protein of unknown function (DUF1044)
LamB                 PF02264.10   398 seq920_BIOID50947    -            446    1e-168  561.4  25.1   1   1  8.3e-173  1.1e-168  561.3  17.4     1   398    28   446    28   446 0.97 LamB porin
Response_reg         PF00072.19   112 seq921_BIOID50947    -            251   1.6e-20   73.0   0.1   1   1   3.6e-24   2.5e-20   72.4   0.1     2   111    17   124    16   125 0.97 Response regulator receiver domain
Trans_reg_C          PF00486.23    77 seq921_BIOID50947    -            251   1.2e-20   73.0   0.2   1   1   6.4e-24   4.3e-20   71.2   0.0     2    77   170   245   169   245 0.98 Transcriptional regulatory protein, C terminal
Polysacc_deac_1      PF01522.16   124 seq922_BIOID50947    -            296   1.5e-13   50.3   0.0   1   1   2.7e-17   3.7e-13   49.0   0.0    16   123    15   169     6   170 0.93 Polysaccharide deacetylase
RHH_1                PF01402.16    39 seq923_BIOID50947    -             81   4.8e-11   41.9   0.5   1   1   5.7e-15   7.7e-11   41.2   0.4     2    39    15    52    14    52 0.96 Ribbon-helix-helix protein, copG family
Methyltransf_10      PF05971.7    299 seq924_BIOID50947    -            335  2.4e-154  512.6   0.0   1   1  4.2e-158  2.9e-154  512.4   0.0     2   299    30   323    29   323 0.99 Protein of unknown function (DUF890)
MTS                  PF05175.9    170 seq924_BIOID50947    -            335   3.9e-05   23.0   0.0   1   1   1.2e-08   8.3e-05   21.9   0.0    30   115   128   222   114   232 0.77 Methyltransferase small domain
Sugar_tr             PF00083.19   451 seq926_BIOID50947    -            438   3.4e-27   95.0  35.2   1   1   5.8e-29   2.6e-25   88.7  24.4     6   417    27   407    23   432 0.76 Sugar (and other) transporter
MFS_1                PF07690.11   354 seq926_BIOID50947    -            438     1e-26   93.4  52.5   1   2   5.9e-19   2.7e-15   55.8  17.7    38   258    70   296    27   301 0.69 Major Facilitator Superfamily
MFS_1                PF07690.11   354 seq926_BIOID50947    -            438     1e-26   93.4  52.5   2   2   1.1e-14   5.2e-11   41.7  14.9    44   172   298   430   291   437 0.84 Major Facilitator Superfamily
MFS_2                PF13347.1    427 seq926_BIOID50947    -            438   5.2e-09   34.8  22.7   1   1   1.1e-12   5.2e-09   34.8  15.8    26   344    48   373    38   390 0.80 MFS/sugar transport protein
HTH_3                PF01381.17    55 seq930_BIOID50947    -            107   1.1e-07   31.4   0.0   1   1   1.6e-11   2.2e-07   30.5   0.0     1    45    52    96    52    98 0.94 Helix-turn-helix
HOK_GEF              PF01848.11    43 seq931_BIOID50947    -             98   8.6e-16   56.8   0.3   1   1   9.6e-20   1.3e-15   56.2   0.2     1    43    52    94    52    94 0.99 Hok/gef family
TonB_dep_Rec         PF00593.19   276 seq932_BIOID50947    -            628   1.4e-30  107.0  21.3   1   1     2e-34   1.4e-30  107.0  14.8     1   276   404   627   404   627 0.90 TonB dependent receptor
Plug                 PF07715.10   108 seq932_BIOID50947    -            628   6.4e-30  103.5   1.5   1   1   9.4e-34   6.4e-30  103.5   1.0     4   108    55   160    52   160 0.97 TonB-dependent Receptor Plug Domain
SmpA_OmlA            PF04355.8     71 seq933_BIOID50947    -            124   3.3e-06   26.5   0.1   1   1   3.4e-10   4.6e-06   26.0   0.0    11    68    36   109    27   112 0.87 SmpA / OmlA family
Ank_2                PF12796.2     89 seq938_BIOID50947    -            196   4.3e-37  126.2   0.0   1   3   4.2e-16   1.1e-12   47.9   0.0    19    81     5    65     1    72 0.89 Ankyrin repeats (3 copies)
Ank_2                PF12796.2     89 seq938_BIOID50947    -            196   4.3e-37  126.2   0.0   2   3   1.2e-13   3.3e-10   40.0   0.0    20    85    94   161    87   161 0.86 Ankyrin repeats (3 copies)
Ank_2                PF12796.2     89 seq938_BIOID50947    -            196   4.3e-37  126.2   0.0   3   3   4.3e-16   1.2e-12   47.8   0.0     1    78   104   187   104   195 0.91 Ankyrin repeats (3 copies)
Ank_4                PF13637.1     54 seq938_BIOID50947    -            196   1.9e-28   98.2   0.4   1   2   2.9e-13   7.9e-10   38.8   0.0     1    53    10    62    10    62 0.98 Ankyrin repeats (many copies)
Ank_4                PF13637.1     54 seq938_BIOID50947    -            196   1.9e-28   98.2   0.4   2   2   3.4e-11   9.3e-08   32.2   0.1     4    54   103   155   100   155 0.90 Ankyrin repeats (many copies)
Ank                  PF00023.25    33 seq938_BIOID50947    -            196     8e-26   88.4   0.1   1   2   1.3e-12   3.6e-09   35.8   0.0     2    32    10    40     9    41 0.97 Ankyrin repeat
Ank                  PF00023.25    33 seq938_BIOID50947    -            196     8e-26   88.4   0.1   2   2   1.5e-08   4.1e-05   23.0   0.0     3    29   136   162   134   165 0.94 Ankyrin repeat
Ank_5                PF13857.1     56 seq938_BIOID50947    -            196   1.8e-24   85.1   0.0   1   2   3.5e-13   9.6e-10   38.2   0.0     8    56     2    50     1    50 0.94 Ankyrin repeats (many copies)
Ank_5                PF13857.1     56 seq938_BIOID50947    -            196   1.8e-24   85.1   0.0   2   2   5.3e-13   1.5e-09   37.7   0.0     3    56   121   175   120   175 0.87 Ankyrin repeats (many copies)
Ank_3                PF13606.1     30 seq938_BIOID50947    -            196     1e-21   74.7   0.1   1   2   5.1e-10   1.4e-06   27.8   0.0     2    28    10    36     9    38 0.95 Ankyrin repeat
Ank_3                PF13606.1     30 seq938_BIOID50947    -            196     1e-21   74.7   0.1   2   2   1.2e-07   0.00032   20.5   0.0     3    29   136   162   132   163 0.93 Ankyrin repeat
HATPase_c            PF02518.21   111 seq940_BIOID50947    -            433   1.9e-22   78.9   0.0   1   1   8.1e-26   3.7e-22   78.0   0.0     6   110   320   423   316   424 0.96 Histidine kinase-, DNA gyrase B-, and HSP90-like ATPase
HisKA                PF00512.20    68 seq940_BIOID50947    -            433   6.2e-08   32.3   1.3   1   1   3.7e-11   1.7e-07   30.9   0.9     1    67   211   270   211   271 0.90 His Kinase A (phospho-acceptor) domain
HAMP                 PF00672.20    70 seq940_BIOID50947    -            433   1.6e-06   28.0   0.0   1   1   3.6e-10   1.6e-06   28.0   0.0     3    69   140   206   139   207 0.90 HAMP domain
DUF2583              PF10762.4     89 seq941_BIOID50947    -             92     1e-51  172.9   1.0   1   1   8.5e-56   1.2e-51  172.7   0.7     1    89     1    89     1    89 0.99 Protein of unknown function (DUF2583)
Toxin_15             PF07906.8    284 seq942_BIOID50947    -            632  7.6e-104  347.0   0.3   1   1  3.5e-105  1.6e-101  339.4   0.0     7   284   121   396   111   396 0.98 ShET2 enterotoxin, N-terminal region
PMT                  PF02366.13   245 seq943_BIOID50947    -            550   2.6e-54  184.0  21.2   1   1   3.8e-58   2.6e-54  184.0  14.7     3   245     5   237     3   237 0.98 Dolichyl-phosphate-mannose-protein mannosyltransferase
PMT_2                PF13231.1    159 seq943_BIOID50947    -            550   6.8e-12   45.4  22.0   1   1     1e-15   6.8e-12   45.4  15.3     2   159    61   222    60   222 0.80 Dolichyl-phosphate-mannose-protein mannosyltransferase
Cytochrom_B_N        PF00033.14   188 seq945_BIOID50947    -            188     6e-25   87.5   9.3   1   1   9.9e-29   6.8e-25   87.4   6.5     3   187    16   184    14   185 0.96 Cytochrome b(N-terminal)/b6/petB
Ni_hydr_CYTB         PF01292.15   182 seq945_BIOID50947    -            188   4.4e-21   74.9  10.1   1   1   7.6e-25   5.2e-21   74.7   7.0     1   181    16   184    16   185 0.89 Prokaryotic cytochrome b561
DNA_pol3_theta       PF06440.6     75 seq949_BIOID50947    -             82   1.8e-38  129.8   0.3   1   1   1.5e-42   2.1e-38  129.6   0.2     3    74     9    80     7    81 0.97 DNA polymerase III, theta subunit
AMNp_N               PF10423.4    160 seq950_BIOID50947    -            519   9.2e-51  171.4   0.1   1   1     2e-54   1.4e-50  170.9   0.1     2   158    47   205    46   207 0.96 Bacterial AMP nucleoside phosphorylase N-terminus
PNP_UDP_1            PF01048.15   234 seq950_BIOID50947    -            519   5.3e-20   71.2   0.0   1   1   1.2e-23   8.5e-20   70.6   0.0    33   200   297   464   264   487 0.83 Phosphorylase superfamily
RHS                  PF03527.9     41 seq951_BIOID50947    -            510   1.5e-20   72.5   0.8   1   1   2.2e-24   1.5e-20   72.5   0.6     1    41   255   295   255   295 0.96 RHS protein
MalM                 PF07148.7    136 seq952_BIOID50947    -            306   2.3e-50  169.4   0.1   1   1   2.4e-54   3.3e-50  168.9   0.0     2   136    75   210    74   210 0.98 Maltose operon periplasmic protein precursor (MalM)
Transgly             PF00912.17   178 seq954_BIOID50947    -            858   1.4e-67  226.3   0.0   1   1   4.3e-71   2.9e-67  225.2   0.0     1   177    62   237    62   238 0.98 Transglycosylase
Transpeptidase       PF00905.17   304 seq954_BIOID50947    -            858   2.9e-28   98.6   3.2   1   1   1.5e-29     1e-25   90.3   0.0     2   204   436   617   435   681 0.79 Penicillin binding protein transpeptidase domain
CN_hydrolase         PF00795.17   184 seq955_BIOID50947    -            218   3.4e-14   52.4   0.0   1   1   3.3e-18   4.6e-14   52.0   0.0     1   119     5   114     5   152 0.91 Carbon-nitrogen hydrolase
DEAD                 PF00270.24   173 seq956_BIOID50947    -           2104   1.9e-21   76.1   0.0   1   1   1.4e-24   4.6e-21   74.9   0.0     2   168    95   296    94   300 0.78 DEAD/DEAH box helicase
DUF1998              PF09369.5     84 seq956_BIOID50947    -           2104   5.8e-15   55.5   0.4   1   1   8.2e-18   2.8e-14   53.3   0.1     1    84  1610  1691  1610  1691 0.97 Domain of unknown function (DUF1998)
Helicase_C           PF00271.26    78 seq956_BIOID50947    -           2104   5.6e-12   45.2   0.0   1   1   3.8e-15   1.3e-11   44.0   0.0     8    78  1070  1140  1063  1140 0.91 Helicase conserved C-terminal domain
ResIII               PF04851.10   184 seq956_BIOID50947    -           2104   2.9e-07   30.3   0.0   1   1   1.7e-10   5.8e-07   29.3   0.0     7   182    96   294    84   296 0.72 Type III restriction enzyme, res subunit
Ter                  PF05472.6    290 seq960_BIOID50947    -            309  7.4e-115  382.9   7.2   1   1    6e-119  8.3e-115  382.7   5.0     2   290     9   307     8   307 0.99 DNA replication terminus site-binding protein (Ter protein)
Asp_Glu_race         PF01177.17   217 seq962_BIOID50947    -            285   6.1e-30  104.6   0.1   1   1   6.1e-34   8.3e-30  104.2   0.1     2   215    25   234    24   236 0.85 Asp/Glu/Hydantoin racemase
RNase_T              PF00929.19   164 seq964_BIOID50947    -            220     4e-18   66.1   0.0   1   1   7.2e-22   9.8e-18   64.8   0.0     2   164     4   147     3   147 0.91 Exonuclease
EamA                 PF00892.15   126 seq967_BIOID50947    -            111   5.1e-10   39.3   9.4   1   1   1.4e-13   6.2e-10   39.0   6.5    24   124     3   107     1   109 0.82 EamA-like transporter family
Multi_Drug_Res       PF00893.14    93 seq967_BIOID50947    -            111   3.4e-08   33.7   5.3   1   1   9.9e-12   4.5e-08   33.3   3.7     1    93     1   100     1   100 0.87 Small Multidrug Resistance protein
SopA                 PF13981.1    135 seq968_BIOID50947    -            526   1.5e-34  118.7   6.5   1   1   1.1e-37   3.7e-34  117.5   4.5     3   134   293   425   291   426 0.97 SopA-like central domain
Pentapeptide_4       PF13599.1     78 seq968_BIOID50947    -            526     1e-16   60.3  21.5   1   1   5.1e-17   1.8e-13   50.0   4.8     5    78   173   249   169   249 0.94 Pentapeptide repeats (9 copies)
Adenine_deam_C       PF13382.1    171 seq969_BIOID50947    -            588   3.6e-58  195.3   0.0   1   1   2.1e-61   5.7e-58  194.7   0.0    23   171   433   581   416   581 0.96 Adenine deaminase C-terminal domain
Amidohydro_1         PF01979.15   333 seq969_BIOID50947    -            588   3.2e-37  128.8   0.0   1   1   4.7e-40   1.3e-36  126.8   0.0     2   333    82   347    81   347 0.95 Amidohydrolase family
Amidohydro_5         PF13594.1     68 seq969_BIOID50947    -            588   3.3e-12   45.9   0.4   1   1   4.4e-15   1.2e-11   44.1   0.3     1    68    52   115    52   115 0.84 Amidohydrolase
Amidohydro_4         PF13147.1    304 seq969_BIOID50947    -            588   7.8e-11   42.4   0.6   1   1   1.3e-11   3.5e-08   33.7   0.3     1   304    76   344    76   344 0.79 Amidohydrolase
MCPsignal            PF00015.16   213 seq970_BIOID50947    -            546   2.6e-70  236.1  47.0   1   1   1.3e-72   5.9e-69  231.7  19.9     3   213   334   526   331   526 0.99 Methyl-accepting chemotaxis protein (MCP) signalling domain
TarH                 PF02203.10   171 seq970_BIOID50947    -            546   8.1e-30  103.7   3.0   1   1   1.8e-33   8.1e-30  103.7   2.1     2   166    12   177    11   189 0.95 Tar ligand binding domain homologue
HAMP                 PF00672.20    70 seq970_BIOID50947    -            546   3.2e-14   52.7   0.6   1   1     7e-18   3.2e-14   52.7   0.4     2    68   205   271   204   273 0.92 HAMP domain
Transcrip_reg        PF01709.15   234 seq980_BIOID50947    -            238   1.2e-82  276.5   0.7   1   1   9.4e-87   1.3e-82  276.3   0.5     1   233     3   235     3   236 0.98 Transcriptional regulator
Adenylate_cycl       PF01295.13   605 seq987_BIOID50947    -            848  1.8e-273  908.2   0.0   1   1  3.1e-277  2.2e-273  907.9   0.0     1   601   228   826   228   830 0.98 Adenylate cyclase, class-I
Adenyl_cycl_N        PF12633.2    204 seq987_BIOID50947    -            848   3.3e-87  291.1   0.0   1   1   2.2e-86   1.5e-82  275.9   0.0     1   203     1   200     1   201 0.96 Adenylate cyclase NT domain
TetR_N               PF00440.18    47 seq989_BIOID50947    -             87   3.3e-06   26.4   0.0   1   1   4.5e-10   6.1e-06   25.6   0.0     2    32    22    52    21    55 0.95 Bacterial regulatory proteins, tetR family
PfkB                 PF00294.19   301 seq990_BIOID50947    -            310     1e-59  202.0   0.4   1   1   1.9e-63   1.3e-59  201.7   0.3     8   298    15   297     8   300 0.92 pfkB family carbohydrate kinase
Phos_pyr_kin         PF08543.7    246 seq990_BIOID50947    -            310   1.2e-08   34.4   0.3   1   1   4.1e-12   2.8e-08   33.1   0.1   117   223   179   279   156   292 0.87 Phosphomethylpyrimidine kinase
Esterase             PF00756.15   251 seq991_BIOID50947    -            400     3e-48  164.3   0.0   1   1   4.5e-52     3e-48  164.3   0.0     1   251   172   391   172   391 0.98 Putative esterase
DUF3327              PF11806.3    122 seq991_BIOID50947    -            400   2.9e-37  127.5   0.5   1   1   4.2e-41   2.9e-37  127.5   0.3     3   121    29   155    21   156 0.97 Domain of unknown function (DUF3327)
Chor_lyase           PF04345.8    168 seq993_BIOID50947    -            202   8.8e-31  106.4   0.0   1   1     8e-35   1.1e-30  106.1   0.0    12   163    54   202    47   202 0.90 Chorismate lyase
DDE_Tnp_1_assoc      PF13808.1     90 seq994_BIOID50947    -            378     3e-33  113.2   0.0   1   1   8.3e-37   5.7e-33  112.3   0.0     1    90     6    95     6    95 0.99 DDE_Tnp_1-associated
DDE_Tnp_1            PF01609.16   211 seq994_BIOID50947    -            378     7e-27   94.2   0.2   1   1   1.8e-30   1.2e-26   93.4   0.1     3   211   102   343   100   343 0.93 Transposase DDE domain
Transaldolase        PF00923.14   287 seq1003_BIOID50947   -            316  1.8e-102  342.2   0.0   1   1  1.5e-106    2e-102  342.0   0.0     1   285    13   310    13   312 0.94 Transaldolase
DUF386               PF04074.7    153 seq1004_BIOID50947   -            150   4.9e-52  175.4   0.0   1   1   3.9e-56   5.4e-52  175.2   0.0     1   152     1   149     1   150 0.99 Domain of unknown function (DUF386)
UbiA                 PF01040.13   257 seq1005_BIOID50947   -            290   1.1e-40  139.4  25.2   1   1   9.5e-45   1.3e-40  139.1  17.5     2   256    26   277    25   283 0.86 UbiA prenyltransferase family
DUF2622              PF11080.3     96 seq1007_BIOID50947   -             96   3.1e-49  164.6   0.6   1   1   2.5e-53   3.4e-49  164.5   0.4     1    95     1    95     1    96 0.99 Protein of unknown function (DUF2622)
IgaA                 PF07095.6    706 seq1008_BIOID50947   -            711         0 1236.8   0.0   1   1         0         0 1236.5   0.0     1   705     1   706     1   707 1.00 Intracellular growth attenuator protein IgaA
MbtH                 PF03621.8     54 seq1011_BIOID50947   -             72   2.8e-21   74.4   0.7   1   1   2.5e-25   3.5e-21   74.2   0.5     1    53     1    54     1    55 0.96 MbtH-like protein
Bac_Ubq_Cox          PF01654.12   436 seq1012_BIOID50947   -            523  1.2e-183  610.3  21.3   1   1    1e-187  1.4e-183  610.1  14.7     1   435     8   503     8   504 0.98 Bacterial Cytochrome Ubiquinol Oxidase
AMP-binding          PF00501.23   418 seq1014_BIOID50947   -           1335  5.6e-117  390.5   0.0   1   1  2.2e-120  7.4e-117  390.1   0.0     1   417   524   928   524   929 0.97 AMP-binding enzyme
Condensation         PF00668.15   301 seq1014_BIOID50947   -           1335   2.5e-59  200.4   0.0   1   1   1.1e-62   3.8e-59  199.8   0.0     2   300    44   342    43   343 0.92 Condensation domain
Thioesterase         PF00975.15   229 seq1014_BIOID50947   -           1335   1.8e-46  159.1   0.6   1   1   6.5e-47   2.2e-43  148.9   0.0     2   215  1109  1318  1108  1332 0.95 Thioesterase domain
PP-binding           PF00550.20    67 seq1014_BIOID50947   -           1335     4e-11   42.9   0.1   1   1   3.8e-14   1.3e-10   41.2   0.1     3    65  1022  1082  1020  1084 0.91 Phosphopantetheine attachment site
RHS                  PF03527.9     41 seq1015_BIOID50947   -            586   1.9e-20   72.2   0.8   1   1   2.7e-24   1.9e-20   72.2   0.5     1    41   333   373   333   373 0.97 RHS protein
RHS_repeat           PF05593.9     38 seq1015_BIOID50947   -            586   2.8e-11   43.1  24.4   1   1   9.8e-09   6.7e-05   22.8   0.8     1    29   129   166   129   175 0.84 RHS Repeat
GlutR_N              PF05201.10   152 seq1016_BIOID50947   -            484   6.1e-57  191.3   0.1   1   1   4.2e-60   1.4e-56  190.1   0.0     1   152    72   223    72   223 0.99 Glutamyl-tRNAGlu reductase, N-terminal domain
Shikimate_DH         PF01488.15   135 seq1016_BIOID50947   -            484   4.2e-43  146.5   0.4   1   1   2.1e-46   7.1e-43  145.8   0.3     2   135   238   372   237   372 0.96 Shikimate / quinate 5-dehydrogenase
GlutR_dimer          PF00745.15   101 seq1016_BIOID50947   -            484   1.4e-27   95.4   2.9   1   1     4e-31   1.4e-27   95.4   2.0     2   100   386   483   385   484 0.97 Glutamyl-tRNAGlu reductase, dimerisation domain
OCD_Mu_crystall      PF02423.10   314 seq1016_BIOID50947   -            484   0.00019   20.2   0.6   1   1   5.4e-08   0.00019   20.2   0.4   130   216   249   329   222   332 0.87 Ornithine cyclodeaminase/mu-crystallin family
Fructosamin_kin      PF03881.9    288 seq1018_BIOID50947   -            286  7.5e-111  369.6   0.0   1   1  1.2e-114  8.3e-111  369.4   0.0     1   287     1   285     1   286 0.99 Fructosamine kinase
APH                  PF01636.18   239 seq1018_BIOID50947   -            286     3e-21   76.1   3.1   1   1   5.8e-25     4e-21   75.7   2.2     4   223    23   239    21   251 0.87 Phosphotransferase enzyme family
DUF1338              PF07063.8    302 seq1019_BIOID50947   -            447   7.2e-95  317.4   0.1   1   1   6.1e-99   8.4e-95  317.1   0.1     1   302    11   401    11   401 0.98 Domain of unknown function (DUF1338)
GST_C_2              PF13410.1     69 seq1021_BIOID50947   -            304   7.6e-10   38.4   0.3   1   1   6.9e-13   1.9e-09   37.1   0.2     2    68   190   260   189   261 0.82 Glutathione S-transferase, C-terminal domain
GST_C                PF00043.20    95 seq1021_BIOID50947   -            304   6.7e-09   35.5   0.0   1   1     5e-12   1.4e-08   34.5   0.0    33    95   199   266   187   266 0.85 Glutathione S-transferase, C-terminal domain
GST_N_2              PF13409.1     70 seq1021_BIOID50947   -            304   1.9e-06   27.6   0.0   1   1   1.7e-09   4.7e-06   26.3   0.0     3    69    69   143    67   144 0.89 Glutathione S-transferase, N-terminal domain
GST_N                PF02798.15    76 seq1021_BIOID50947   -            304   3.3e-05   23.8   0.0   1   1   4.2e-08   0.00012   22.1   0.0    17    76    82   143    74   143 0.91 Glutathione S-transferase, N-terminal domain
SLT                  PF01464.15   121 seq1022_BIOID50947   -            200   3.4e-31  107.1   0.0   1   1   3.1e-35   4.2e-31  106.8   0.0     2   117    53   167    52   171 0.95 Transglycosylase SLT domain
Transketolase_N      PF00456.16   333 seq1023_BIOID50947   -            667  6.3e-169  560.9   0.0   1   1    2e-172  9.1e-169  560.3   0.0     2   333     3   333     2   333 1.00 Transketolase, thiamine diphosphate binding domain
Transket_pyr         PF02779.19   178 seq1023_BIOID50947   -            667   5.9e-47  159.3   0.0   1   1   2.4e-50   1.1e-46  158.4   0.0     2   176   353   523   352   525 0.97 Transketolase, pyrimidine binding domain
Transketolase_C      PF02780.15   124 seq1023_BIOID50947   -            667   1.1e-16   60.8   0.0   1   1   6.9e-20   3.1e-16   59.3   0.0     1   124   539   654   539   654 0.86 Transketolase, C-terminal domain
Glycos_transf_N      PF04413.11   186 seq1028_BIOID50947   -            425   4.5e-75  250.8   0.0   1   1   6.1e-78   4.2e-74  247.6   0.0     1   185    31   212    31   213 0.98 3-Deoxy-D-manno-octulosonic-acid transferase (kdotransferase)
Glycos_transf_1      PF00534.15   172 seq1028_BIOID50947   -            425   3.5e-10   39.4   0.0   1   1   9.8e-14   6.7e-10   38.5   0.0    65   169   291   398   231   401 0.75 Glycosyl transferases group 1
PMI_typeI            PF01238.16   373 seq1029_BIOID50947   -            417  4.3e-125  417.4   0.1   1   1  4.9e-128  3.3e-124  414.5   0.0     1   373    27   383    27   383 0.99 Phosphomannose isomerase type I
FdhD-NarQ            PF02634.10   236 seq1033_BIOID50947   -            277   7.6e-73  244.7   0.0   1   1   6.6e-77     9e-73  244.4   0.0     1   235    38   275    38   276 0.92 FdhD/NarQ family
Cyto_ox_2            PF02322.10   328 seq1035_BIOID50947   -            379  7.9e-121  403.1  36.0   1   1  6.7e-125  9.2e-121  402.8  25.0     2   327     7   362     6   363 0.99 Cytochrome oxidase subunit II
PCRF                 PF03462.13   116 seq1036_BIOID50947   -            360   2.6e-43  146.2   0.4   1   1   8.7e-47     6e-43  145.1   0.3     3   116    65   178    63   178 0.98 PCRF domain
RF-1                 PF00472.15   114 seq1036_BIOID50947   -            360   3.2e-39  133.1   0.0   1   1   4.7e-43   3.2e-39  133.1   0.0     9   114   216   321   208   321 0.97 RF-1 domain
MdoG                 PF04349.7    484 seq1037_BIOID50947   -            551    1e-150  502.0   0.1   1   1  9.1e-155  1.2e-150  501.8   0.1     1   482    45   534    45   536 0.92 Periplasmic glucan biosynthesis protein, MdoG
HAD_2                PF13419.1    176 seq1038_BIOID50947   -            222   9.8e-23   81.1   0.0   1   1   2.5e-26   1.1e-22   80.9   0.0     2   176    11   191    10   191 0.91 Haloacid dehalogenase-like hydrolase
Hydrolase            PF00702.21   204 seq1038_BIOID50947   -            222   5.1e-13   49.9   0.0   1   1   3.1e-16   1.4e-12   48.4   0.0     3   203     9   184     7   185 0.83 haloacid dehalogenase-like hydrolase
Hydrolase_like       PF13242.1     75 seq1038_BIOID50947   -            222   2.7e-05   23.6   0.0   1   1   9.2e-09   4.2e-05   23.0   0.0     2    49   146   192   145   209 0.91 HAD-hyrolase-like
ATP-grasp            PF02222.17   172 seq1040_BIOID50947   -            392   1.4e-55  187.2   0.0   1   1   7.8e-59   2.1e-55  186.5   0.0     2   171   123   294   122   295 0.98 ATP-grasp domain
ATP-grasp_4          PF13535.1    184 seq1040_BIOID50947   -            392   3.8e-19   69.0   0.0   1   1   2.8e-22   7.5e-19   68.0   0.0    10   179   120   284   110   289 0.87 ATP-grasp domain
Dala_Dala_lig_C      PF07478.8    203 seq1040_BIOID50947   -            392   4.8e-08   32.5   0.0   1   1   2.4e-10   6.5e-07   28.8   0.0    23   175   139   284   113   295 0.77 D-ala D-ala ligase C-terminus
ATP-grasp_3          PF02655.9    161 seq1040_BIOID50947   -            392   1.5e-07   31.2   0.0   1   1   1.2e-10   3.4e-07   30.1   0.0     9   159   118   285   113   287 0.83 ATP-grasp domain
CPSase_L_D2          PF02786.12   211 seq1040_BIOID50947   -            392   1.9e-06   27.2   0.0   1   1   9.4e-10   2.6e-06   26.7   0.0    15    90   126   199   114   283 0.85 Carbamoyl-phosphate synthase L chain, ATP binding domain
LPAM_2               PF13627.1     24 seq1042_BIOID50947   -             67   1.6e-08   33.8   3.3   1   1   1.6e-12   2.1e-08   33.4   2.3     1    24     6    29     6    29 0.94 Prokaryotic lipoprotein-attachment site
HAD_2                PF13419.1    176 seq1043_BIOID50947   -            237   4.6e-23   82.2   0.1   1   1   8.7e-27     6e-23   81.8   0.1     1   174    28   205    28   206 0.87 Haloacid dehalogenase-like hydrolase
DAP_epimerase        PF01678.14   121 seq1045_BIOID50947   -            275   1.3e-77  257.4   0.7   1   2   1.8e-43   1.2e-39  134.8   0.0     1   120     4   124     4   125 0.98 Diaminopimelate epimerase
DAP_epimerase        PF01678.14   121 seq1045_BIOID50947   -            275   1.3e-77  257.4   0.7   2   2   2.5e-39   1.7e-35  121.4   0.1     2   121   153   268   152   268 0.97 Diaminopimelate epimerase
PhzC-PhzF            PF02567.11   282 seq1045_BIOID50947   -            275   3.6e-05   23.0   0.0   1   1   7.7e-09   5.2e-05   22.5   0.0    45   224    51   224    46   229 0.86 Phenazine biosynthesis-like protein
CTP_transf_2         PF01467.21   157 seq1046_BIOID50947   -            159   6.5e-25   87.9   0.1   1   1   1.1e-28   7.8e-25   87.6   0.0     1   156     6   134     6   135 0.98 Cytidylyltransferase
Citrate_ly_lig       PF08218.6    182 seq1046_BIOID50947   -            159   1.1e-06   28.0   0.1   1   1   2.7e-10   1.9e-06   27.3   0.0     9   106    12   113    10   117 0.81 Citrate lyase ligase C-terminal domain
DUF945               PF06097.6    459 seq1049_BIOID50947   -            502  5.7e-150  499.9  18.0   1   1  4.7e-154  6.4e-150  499.7  12.5     1   459     1   482     1   482 0.99 Bacterial protein of unknown function (DUF945)
DUF3829              PF12889.2    277 seq1050_BIOID50947   -            351   3.4e-79  265.8  11.8   1   1   2.9e-83   3.9e-79  265.5   8.2     2   277    71   351    70   351 0.97 Protein of unknown function (DUF3829)
DDE_Tnp_1_assoc      PF13808.1     90 seq1051_BIOID50947   -            390   6.4e-33  112.1   0.0   1   1   2.1e-36   1.4e-32  111.0   0.0     1    90     6    95     6    95 0.99 DDE_Tnp_1-associated
DDE_Tnp_1            PF01609.16   211 seq1051_BIOID50947   -            390     3e-26   92.1   0.1   1   1   6.1e-30   4.1e-26   91.7   0.1     4   211   103   342   100   342 0.91 Transposase DDE domain
DUF457               PF04307.9    157 seq1053_BIOID50947   -            196   5.2e-30  103.7   7.1   1   1   4.8e-34   6.6e-30  103.4   4.9     3   152     5   161     3   166 0.86 Predicted membrane-bound metal-dependent hydrolase (DUF457)
MTS                  PF05175.9    170 seq1054_BIOID50947   -            277     9e-22   77.1   0.0   1   1   1.5e-24   1.7e-21   76.2   0.0    26   138   105   236    95   251 0.87 Methyltransferase small domain
Methyltransf_31      PF13847.1    152 seq1054_BIOID50947   -            277   2.3e-21   75.8   0.0   1   1   2.8e-24   3.2e-21   75.3   0.0     2   117   108   242   107   268 0.85 Methyltransferase domain
Methyltransf_26      PF13659.1    117 seq1054_BIOID50947   -            277   6.8e-17   61.4   0.2   1   1   1.5e-19   1.7e-16   60.1   0.1     3   114   112   237   110   240 0.89 Methyltransferase domain
Methyltransf_18      PF12847.2    112 seq1054_BIOID50947   -            277   1.2e-16   61.1   0.2   1   1   2.4e-19   2.8e-16   59.9   0.1     4   110   112   237   109   239 0.73 Methyltransferase domain
Methyltransf_4       PF02390.12   197 seq1054_BIOID50947   -            277   9.9e-08   31.1   0.0   1   1   1.5e-10   1.7e-07   30.4   0.0    22    77   112   167    90   183 0.88 Putative methyltransferase
Methyltransf_11      PF08241.7     95 seq1054_BIOID50947   -            277     7e-06   26.3   0.0   1   1   1.1e-08   1.2e-05   25.5   0.0     1    46   114   163   114   236 0.89 Methyltransferase domain
PrmA                 PF06325.8    295 seq1054_BIOID50947   -            277   3.5e-06   26.2   0.0   1   1   4.9e-09   5.5e-06   25.5   0.0   153   232   101   183    94   184 0.79 Ribosomal protein L11 methyltransferase (PrmA)
Cons_hypoth95        PF03602.10   183 seq1054_BIOID50947   -            277   4.9e-06   25.9   0.0   1   1   9.3e-09   1.1e-05   24.8   0.0    42   128   109   190    92   198 0.84 Conserved hypothetical protein 95
UPF0020              PF01170.13   180 seq1054_BIOID50947   -            277   2.2e-05   24.0   0.0   1   1   3.1e-08   3.6e-05   23.3   0.0    38   116   117   186   101   195 0.80 Putative RNA methylase family UPF0020
PCMT                 PF01135.14   210 seq1054_BIOID50947   -            277   2.3e-05   23.8   0.0   1   1     3e-08   3.4e-05   23.3   0.0    53   132    87   167    71   175 0.83 Protein-L-isoaspartate(D-aspartate) O-methyltransferase (PCMT)
Methyltransf_16      PF10294.4    174 seq1054_BIOID50947   -            277   5.8e-05   22.4   0.0   1   1     8e-08   9.1e-05   21.8   0.0    45   111   108   172    96   184 0.84 Putative methyltransferase
TehB                 PF03848.9    192 seq1054_BIOID50947   -            277   5.3e-05   22.3   0.0   1   1   8.3e-08   9.5e-05   21.5   0.0    30   100   109   182    95   187 0.89 Tellurite resistance protein TehB
S4                   PF01479.20    48 seq1055_BIOID50947   -            133   9.2e-13   47.2   0.0   1   1   1.1e-16   1.5e-12   46.6   0.0     1    46     9    53     9    55 0.95 S4 domain
YbgT_YccB            PF08173.6     28 seq1056_BIOID50947   -             37   6.1e-16   57.8   4.2   1   1   4.9e-20   6.7e-16   57.6   2.9     1    28     1    28     1    28 0.97 Membrane bound YbgT-like protein
OMP_b-brl            PF13505.1    176 seq1059_BIOID50947   -            171   3.9e-27   95.2  13.5   1   1   6.8e-31   4.7e-27   94.9   9.3     2   176     9   171     6   171 0.87 Outer membrane protein beta-barrel domain
Ail_Lom              PF06316.6    199 seq1059_BIOID50947   -            171   1.5e-23   83.2   4.7   1   2   2.2e-18   1.5e-14   53.8   0.9     1   126     1   115     1   127 0.77 Enterobacterial Ail/Lom protein
Ail_Lom              PF06316.6    199 seq1059_BIOID50947   -            171   1.5e-23   83.2   4.7   2   2   2.2e-11   1.5e-07   31.0   0.1   154   199   126   171   120   171 0.93 Enterobacterial Ail/Lom protein
Cyd_oper_YbgE        PF09600.5     82 seq1060_BIOID50947   -             97   1.5e-33  114.6   7.9   1   1   1.4e-37   1.9e-33  114.3   5.5     1    81    16    96    16    97 0.97 Cyd operon protein YbgE (Cyd_oper_YbgE)
SNF2_N               PF00176.18   296 seq1062_BIOID50947   -            952   1.4e-20   73.2   0.1   1   1     7e-23   2.4e-19   69.2   0.0    19   196   123   300    51   376 0.78 SNF2 family N-terminal domain
Helicase_C           PF00271.26    78 seq1062_BIOID50947   -            952   1.9e-09   37.1   0.1   1   1   7.6e-12   2.6e-08   33.4   0.0     5    78   472   548   468   548 0.86 Helicase conserved C-terminal domain
ResIII               PF04851.10   184 seq1062_BIOID50947   -            952   2.7e-09   37.0   0.1   1   1   5.1e-12   1.7e-08   34.3   0.0    20   183   120   272    76   273 0.73 Type III restriction enzyme, res subunit
DEAD                 PF00270.24   173 seq1062_BIOID50947   -            952   9.1e-08   31.6   0.0   1   1   7.3e-11   2.5e-07   30.2   0.0    14   168   123   274   109   279 0.67 DEAD/DEAH box helicase
DUF1260              PF06877.6    104 seq1064_BIOID50947   -            138   1.8e-34  118.3   1.1   1   1   1.7e-38   2.3e-34  118.0   0.8     2   104    10   113     9   113 0.98 Protein of unknown function (DUF1260)
DUF484               PF04340.7    225 seq1065_BIOID50947   -            235   1.4e-89  299.2   0.4   1   1   1.2e-93   1.6e-89  299.0   0.3     1   224    10   232    10   233 0.99 Protein of unknown function, DUF484
HSP33                PF01430.14   280 seq1067_BIOID50947   -            294     1e-97  326.5   0.0   1   1  8.3e-102   1.1e-97  326.3   0.0     1   279     6   275     6   276 0.96 Hsp33 protein
DAGK_prokar          PF01219.14   104 seq1068_BIOID50947   -            122   5.5e-39  131.8   8.1   1   1   4.6e-43   6.3e-39  131.6   5.6     2   104    16   118    15   118 0.99 Prokaryotic diacylglycerol kinase
4HBT                 PF03061.17    79 seq1071_BIOID50947   -            134     8e-19   67.4   0.4   1   1   2.4e-22   1.1e-18   66.9   0.3     1    77    20   103    20   105 0.98 Thioesterase superfamily
4HBT_2               PF13279.1    121 seq1071_BIOID50947   -            134   2.7e-12   47.0   0.2   1   1   7.1e-16   3.2e-12   46.8   0.1     3   117    14   128    12   132 0.88 Thioesterase-like superfamily
Acyl-ACP_TE          PF01643.12   249 seq1071_BIOID50947   -            134   1.3e-05   24.2   0.1   1   1   3.1e-09   1.4e-05   24.0   0.0    31   132    33   132     4   134 0.79 Acyl-ACP thioesterase
SDF                  PF00375.13   390 seq1072_BIOID50947   -            463  1.5e-102  343.1  34.3   1   1  1.4e-106  1.9e-102  342.8  23.8     1   390    29   443    29   443 0.96 Sodium:dicarboxylate symporter family
Adenine_glyco        PF03352.8    179 seq1073_BIOID50947   -            242   4.1e-84  280.4   0.0   1   1   3.6e-88   4.9e-84  280.1   0.0     1   177    61   237    61   239 0.99 Methyladenine glycosylase
SirB                 PF04247.7    123 seq1074_BIOID50947   -            130   6.2e-38  129.1   8.6   1   1   5.1e-42     7e-38  129.0   6.0     2   123     4   129     3   129 0.97 Invasion gene expression up-regulator, SirB
DUF465               PF04325.8     49 seq1075_BIOID50947   -             74   7.2e-14   51.1   0.8   1   1   1.2e-17   1.7e-13   49.9   0.3     1    48    19    67    19    68 0.95 Protein of unknown function (DUF465)
LexA_DNA_bind        PF01726.11    65 seq1076_BIOID50947   -            202   6.6e-32  108.7   0.1   1   1   1.5e-35   1.1e-31  108.1   0.1     1    65     1    65     1    65 0.99 LexA DNA binding domain
Peptidase_S24        PF00717.18    70 seq1076_BIOID50947   -            202   8.9e-17   60.3   0.8   1   1   1.9e-20   1.3e-16   59.8   0.5     1    68   114   180   114   182 0.96 Peptidase S24-like
MotA_ExbB            PF01618.11   139 seq1077_BIOID50947   -            230   6.2e-47  158.6   0.2   1   1     6e-51   8.1e-47  158.2   0.1     2   138    74   210    73   211 0.98 MotA/TolQ/ExbB proton channel family
Phage_integrase      PF00589.17   173 seq1078_BIOID50947   -            298   2.2e-50  170.5   0.0   1   1   5.3e-54   3.6e-50  169.8   0.0     3   172   114   281   112   282 0.97 Phage integrase family
Phage_integr_N       PF02899.12    84 seq1078_BIOID50947   -            298     2e-27   95.0   0.8   1   1   7.9e-31   5.4e-27   93.6   0.6     1    83     8    90     8    91 0.98 Phage integrase, N-terminal SAM-like domain
Acetyltransf_3       PF13302.1    142 seq1079_BIOID50947   -            178   6.9e-20   71.6   0.0   1   1   1.8e-23   8.1e-20   71.4   0.0     2   141    11   150    10   151 0.84 Acetyltransferase (GNAT) domain
Acetyltransf_4       PF13420.1    155 seq1079_BIOID50947   -            178   1.7e-10   40.9   0.1   1   1   4.3e-14     2e-10   40.7   0.1    46   154    63   170    24   171 0.88 Acetyltransferase (GNAT) domain
Acetyltransf_1       PF00583.19    83 seq1079_BIOID50947   -            178   1.9e-10   40.5   0.0   1   1   6.8e-14   3.1e-10   39.8   0.0     3    82    74   150    72   151 0.96 Acetyltransferase (GNAT) family
Transglut_core2      PF13369.1    153 seq1081_BIOID50947   -            269     9e-38  129.0   0.0   1   1   1.8e-41   1.2e-37  128.5   0.0     2   152    33   184    32   185 0.97 Transglutaminase-like superfamily
TPR_9                PF13371.1     73 seq1081_BIOID50947   -            269   2.8e-28   97.4   0.3   1   1   8.9e-32   6.1e-28   96.3   0.2     1    73   187   259   187   259 0.99 Tetratricopeptide repeat
DUF898               PF05987.8    339 seq1083_BIOID50947   -            407   9.8e-77  257.9  31.8   1   1     1e-79   1.4e-75  254.2  22.0     3   328    21   387    19   396 0.97 Bacterial protein of unknown function (DUF898)
Acetyltransf_10      PF13673.1    117 seq1084_BIOID50947   -            146   3.4e-14   52.8   0.0   1   1   1.3e-17   4.5e-14   52.4   0.0     7   117    12   120     8   120 0.84 Acetyltransferase (GNAT) domain
Acetyltransf_7       PF13508.1     79 seq1084_BIOID50947   -            146   7.4e-14   51.5   0.1   1   1   2.9e-17   9.9e-14   51.1   0.1     3    78    48   121    46   122 0.92 Acetyltransferase (GNAT) domain
Acetyltransf_1       PF00583.19    83 seq1084_BIOID50947   -            146   1.5e-12   47.2   0.1   1   1   7.1e-16   2.4e-12   46.5   0.1     1    83    53   121    53   121 0.97 Acetyltransferase (GNAT) family
FR47                 PF08445.5     86 seq1084_BIOID50947   -            146   4.8e-05   22.9   0.0   1   1   2.3e-08   7.7e-05   22.2   0.0    20    80    67   123    51   128 0.84 FR47-like protein
Wzz                  PF02706.10   152 seq1085_BIOID50947   -            377   4.3e-25   88.1   0.9   1   1   3.2e-29   4.3e-25   88.1   0.6     1   150    25   173    25   175 0.92 Chain length determinant protein
MatE                 PF01554.13   162 seq1087_BIOID50947   -            441   6.6e-39  133.0  30.1   1   2   7.8e-35   1.1e-30  106.3   5.9     1   161    17   177    17   178 0.99 MatE
MatE                 PF01554.13   162 seq1087_BIOID50947   -            441   6.6e-39  133.0  30.1   2   2   4.9e-13   6.7e-09   35.4   6.9     2   143   241   382   241   404 0.91 MatE
ExbD                 PF02472.11   130 seq1089_BIOID50947   -            142     5e-23   81.3   0.1   1   1   4.1e-27   5.6e-23   81.2   0.1     2   129    10   141     9   142 0.89 Biopolymer transport protein ExbD/TolR
HAD_2                PF13419.1    176 seq1093_BIOID50947   -            238     9e-20   71.5   0.1   1   1   2.5e-23   1.2e-19   71.1   0.0     1   176    13   207    13   207 0.76 Haloacid dehalogenase-like hydrolase
Hydrolase_like       PF13242.1     75 seq1093_BIOID50947   -            238   4.5e-09   35.7   0.0   1   1   2.2e-12   9.9e-09   34.6   0.0     2    50   161   209   160   223 0.93 HAD-hyrolase-like
Hydrolase            PF00702.21   204 seq1093_BIOID50947   -            238   1.4e-08   35.4   0.0   1   1   4.3e-12     2e-08   34.9   0.0     1   202    10   199    10   201 0.71 haloacid dehalogenase-like hydrolase
Ivy                  PF08816.6    118 seq1094_BIOID50947   -            157   6.8e-35  119.4   0.1   1   1   6.1e-39   8.4e-35  119.2   0.1     1   118    37   152    37   152 0.98 Inhibitor of vertebrate lysozyme (Ivy)
DAHP_synth_1         PF00793.15   272 seq1095_BIOID50947   -            284   5.8e-82  274.3   0.0   1   1     5e-86   6.8e-82  274.0   0.0     9   271    10   275     2   276 0.97 DAHP synthetase I family
TolA                 PF06519.6     96 seq1096_BIOID50947   -            421   2.2e-38  129.9   0.0   1   1   3.3e-42   2.2e-38  129.9   0.0     1    96   325   419   325   419 0.98 TolA C-terminal
TonB_2               PF13103.1     85 seq1096_BIOID50947   -            421   2.7e-05   24.0   0.0   1   1   1.4e-08   9.4e-05   22.2   0.0     2    73   338   405   337   414 0.86 TonB C terminal
DFP                  PF04127.10   183 seq1098_BIOID50947   -            430   5.9e-72  241.0   0.2   1   1   8.7e-76   5.9e-72  241.0   0.2     2   182   211   395   210   396 0.97 DNA / pantothenate metabolism flavoprotein
Flavoprotein         PF02441.14   129 seq1098_BIOID50947   -            430   2.7e-31  107.8   0.3   1   1   8.1e-35   5.6e-31  106.7   0.2     1   128    30   157    30   158 0.90 Flavoprotein
C4dic_mal_tran       PF03595.12   330 seq1099_BIOID50947   -            366   1.8e-54  184.5  36.8   1   1   1.5e-58     2e-54  184.3  25.5     2   329    44   342    43   343 0.97 C4-dicarboxylate transporter/malic acid transport protein
UvrD_C               PF13361.1    319 seq1100_BIOID50947   -            738   1.3e-99  333.6   0.0   1   1  7.6e-103   1.7e-99  333.1   0.0     1   318   295   634   295   635 0.98 UvrD-like helicase C-terminal domain
UvrD-helicase        PF00580.16   315 seq1100_BIOID50947   -            738   2.2e-76  257.0   0.0   1   1   2.7e-79   6.1e-76  255.6   0.0     1   314    28   289    28   290 0.98 UvrD/REP helicase N-terminal domain
AAA_19               PF13245.1     76 seq1100_BIOID50947   -            738   5.5e-14   51.5   0.2   1   1   8.5e-17   1.9e-13   49.8   0.1     1    75    34   111    34   112 0.85 Part of AAA domain
UvrD_C_2             PF13538.1    104 seq1100_BIOID50947   -            738   1.1e-10   41.4   0.0   1   1   1.1e-13   2.6e-10   40.2   0.0    54   103   561   630   509   631 0.77 Family description
Fe_dep_repr_C        PF02742.10    71 seq1102_BIOID50947   -            155     3e-13   49.1   0.7   1   1   3.3e-16   6.4e-13   48.0   0.5     1    57    95   150    95   154 0.95 Iron dependent repressor, metal binding and dimerisation domain
Fe_dep_repress       PF01325.14    60 seq1102_BIOID50947   -            155   7.1e-11   41.7   0.0   1   1   6.3e-14   1.2e-10   40.9   0.0     6    60    38    92    35    92 0.95 Iron dependent repressor, N-terminal DNA binding domain
HTH_24               PF13412.1     48 seq1102_BIOID50947   -            155   1.1e-07   30.9   0.0   1   1     9e-11   1.8e-07   30.3   0.0     3    48    40    85    38    85 0.90 Winged helix-turn-helix DNA-binding
MarR                 PF01047.17    59 seq1102_BIOID50947   -            155   1.8e-06   27.4   0.0   1   1   1.6e-09   3.1e-06   26.6   0.0    11    48    48    85    47    87 0.95 MarR family
CsbD                 PF05532.7     53 seq1103_BIOID50947   -             69   1.5e-21   75.6   8.3   1   1   1.3e-25   1.8e-21   75.4   5.8     1    53     4    56     4    56 0.97 CsbD-like
Methyltransf_26      PF13659.1    117 seq1105_BIOID50947   -           1644   4.8e-12   45.8   0.0   1   1     3e-15     4e-11   42.8   0.0     2   116   597  1073   596  1074 0.94 Methyltransferase domain
HTH_1                PF00126.22    60 seq1107_BIOID50947   -            342   2.5e-18   65.4   0.0   1   1   6.8e-22   4.6e-18   64.5   0.0     1    58    52   109    52   110 0.97 Bacterial regulatory helix-turn-helix protein, lysR family
LysR_substrate       PF03466.15   209 seq1107_BIOID50947   -            342   2.7e-16   59.2   0.0   1   1   6.6e-20   4.5e-16   58.4   0.0    32   205   166   337   144   341 0.89 LysR substrate binding domain
CitMHS               PF03600.11   349 seq1109_BIOID50947   -            372   1.1e-28   99.7  19.9   1   1   1.6e-32   1.1e-28   99.7  13.8    41   320    32   305    11   319 0.89 Citrate transporter
Na_sulph_symp        PF00939.14   471 seq1109_BIOID50947   -            372   1.1e-07   31.0   5.8   1   1   1.6e-11   1.1e-07   31.0   4.0   320   449    41   166    35   184 0.80 Sodium:sulfate symporter transmembrane region
PEPCK_ATP            PF01293.15   467 seq1112_BIOID50947   -            533  3.1e-207  688.5   0.0   1   1  2.6e-211  3.5e-207  688.3   0.0     3   467    21   486    19   486 0.98 Phosphoenolpyruvate carboxykinase
Catalase             PF00199.14   384 seq1113_BIOID50947   -            753  2.1e-170  566.4   0.1   1   1    4e-174  2.8e-170  566.0   0.1     1   382    81   467    81   469 0.99 Catalase
Catalase-rel         PF06628.7     68 seq1113_BIOID50947   -            753     4e-20   71.3   0.0   1   1   1.3e-23   8.7e-20   70.2   0.0     1    68   495   563   495   563 0.98 Catalase-related immune-responsive
Lactamase_B_2        PF12706.2    194 seq1114_BIOID50947   -            305   3.1e-27   95.2   0.0   1   1   7.7e-31   5.3e-27   94.5   0.0     3   193    35   270    34   271 0.81 Beta-lactamase superfamily domain
Lactamase_B          PF00753.22   194 seq1114_BIOID50947   -            305   1.3e-13   50.9   0.2   1   1   2.3e-16   1.6e-12   47.3   0.0     3   124    16   138    14   148 0.86 Metallo-beta-lactamase superfamily
PD40                 PF07676.7     39 seq1116_BIOID50947   -            431   1.2e-35  120.5   5.0   1   4   2.5e-08   8.6e-05   21.9   0.0    11    34   203   224   198   227 0.82 WD40-like Beta Propeller Repeat
PD40                 PF07676.7     39 seq1116_BIOID50947   -            431   1.2e-35  120.5   5.0   2   4   8.4e-13   2.9e-09   36.2   0.0     2    39   238   273   237   273 0.95 WD40-like Beta Propeller Repeat
PD40                 PF07676.7     39 seq1116_BIOID50947   -            431   1.2e-35  120.5   5.0   3   4   6.4e-13   2.2e-09   36.6   0.1     2    38   282   316   281   317 0.96 WD40-like Beta Propeller Repeat
PD40                 PF07676.7     39 seq1116_BIOID50947   -            431   1.2e-35  120.5   5.0   4   4   4.2e-07    0.0014   18.0   0.0     3    30   370   397   368   403 0.93 WD40-like Beta Propeller Repeat
TolB_N               PF04052.8    105 seq1116_BIOID50947   -            431   9.2e-32  109.1   0.0   1   1   7.2e-35   2.5e-31  107.7   0.0     1    99    24   122    24   127 0.97 TolB amino-terminal domain
DPPIV_N              PF00930.16   353 seq1116_BIOID50947   -            431   1.6e-13   49.8   0.0   1   1   2.3e-13     8e-10   37.7   0.0   239   348   249   353   220   358 0.87 Dipeptidyl peptidase IV (DPP IV) N-terminal region
dUTPase              PF00692.14   129 seq1117_BIOID50947   -            152   1.2e-41  141.0   0.0   1   1   9.9e-46   1.4e-41  140.9   0.0     2   129    17   150    16   150 0.98 dUTPase
PilJ                 PF13675.1    112 seq1118_BIOID50947   -            571   1.4e-24   86.4   0.9   1   1     4e-28   1.4e-24   86.4   0.6     1   112    34   138    34   138 0.97 Type IV pili methyl-accepting chemotaxis transducer N-term
HisKA_3              PF07730.8     68 seq1118_BIOID50947   -            571     6e-19   68.0   1.8   1   1   1.8e-22     6e-19   68.0   1.2     1    65   366   430   366   434 0.97 Histidine kinase
HAMP                 PF00672.20    70 seq1118_BIOID50947   -            571     6e-13   48.6   0.0   1   1   1.7e-16     6e-13   48.6   0.0     2    69   160   228   159   229 0.91 HAMP domain
HATPase_c            PF02518.21   111 seq1118_BIOID50947   -            571   1.3e-12   47.2   0.0   1   1   7.5e-16   2.6e-12   46.3   0.0     4   108   473   560   470   563 0.89 Histidine kinase-, DNA gyrase B-, and HSP90-like ATPase
TehB                 PF03848.9    192 seq1120_BIOID50947   -            197  1.2e-102  340.8   0.1   1   1  8.1e-106  1.4e-102  340.6   0.0     1   192     1   193     1   193 0.99 Tellurite resistance protein TehB
Methyltransf_11      PF08241.7     95 seq1120_BIOID50947   -            197   1.7e-12   47.5   0.0   1   1     2e-15   3.4e-12   46.5   0.0     1    93    35   130    35   132 0.96 Methyltransferase domain
Methyltransf_23      PF13489.1    162 seq1120_BIOID50947   -            197   1.4e-12   47.4   0.0   1   1   1.1e-15   1.8e-12   47.1   0.0    20   116    28   134    10   174 0.72 Methyltransferase domain
Methyltransf_12      PF08242.7     99 seq1120_BIOID50947   -            197   1.9e-11   44.1   0.1   1   1   1.8e-14     3e-11   43.5   0.0     1    98    35   129    35   130 0.96 Methyltransferase domain
Methyltransf_31      PF13847.1    152 seq1120_BIOID50947   -            197   2.1e-10   40.2   0.0   1   1   1.4e-13   2.4e-10   40.0   0.0     5   110    32   134    29   193 0.87 Methyltransferase domain
MTS                  PF05175.9    170 seq1120_BIOID50947   -            197   8.1e-10   38.2   0.0   1   1   6.1e-13     1e-09   37.8   0.0    23   141    22   135     3   158 0.86 Methyltransferase small domain
Methyltransf_18      PF12847.2    112 seq1120_BIOID50947   -            197   6.5e-09   36.2   0.0   1   1   5.7e-12   9.8e-09   35.6   0.0     2   109    31   132    30   136 0.80 Methyltransferase domain
DUF2713              PF10897.3    246 seq1123_BIOID50947   -            318  1.8e-165  548.0   4.6   1   1  1.7e-169  2.3e-165  547.6   3.2     1   246    73   318    73   318 1.00 Protein of unknown function (DUF2713)
TetR_N               PF00440.18    47 seq1124_BIOID50947   -            198   2.9e-11   42.7   0.0   1   1   3.4e-15   4.6e-11   42.0   0.0     3    46    18    61    16    62 0.94 Bacterial regulatory proteins, tetR family
OmpA                 PF00691.15    97 seq1125_BIOID50947   -            219   1.2e-23   83.2   0.1   1   1     4e-27   1.8e-23   82.6   0.1     1    97   115   210   115   210 0.97 OmpA family
Gly-zipper_Omp       PF13488.1     46 seq1125_BIOID50947   -            219   1.2e-12   47.1  16.5   1   1   2.7e-16   1.2e-12   47.1  11.4     1    46    37    85    37    85 0.95 Glycine zipper
Gly-zipper_YMGG      PF13441.1     45 seq1125_BIOID50947   -            219   6.8e-09   34.9  18.1   1   1   1.5e-12   6.8e-09   34.9  12.5     5    45    33    80    29    80 0.81 YMGG-like Gly-zipper
TPP_enzyme_N         PF02776.13   172 seq1126_BIOID50947   -            602   2.2e-62  209.4   0.9   1   1   2.9e-62   1.3e-58  197.1   0.2     2   167    33   197    32   202 0.98 Thiamine pyrophosphate enzyme, N-terminal TPP binding domain
TPP_enzyme_C         PF02775.16   153 seq1126_BIOID50947   -            602   1.2e-51  174.2   0.1   1   1   2.7e-53   1.2e-49  167.6   0.0     1   153   422   573   422   573 0.95 Thiamine pyrophosphate enzyme, C-terminal TPP binding domain
TPP_enzyme_M         PF00205.17   137 seq1126_BIOID50947   -            602   1.9e-45  153.8   0.2   1   1   9.7e-49   4.4e-45  152.6   0.1     1   137   224   359   224   359 0.99 Thiamine pyrophosphate enzyme, central domain
DUF3313              PF11769.3    201 seq1130_BIOID50947   -            222   9.3e-66  220.9   0.1   1   1   7.7e-70   1.1e-65  220.7   0.1     1   199    16   214    16   216 0.99 Protein of unknown function (DUF3313)
OmpA                 PF00691.15    97 seq1132_BIOID50947   -            173   1.1e-19   70.5   0.0   1   1   1.4e-23     2e-19   69.6   0.0     1    97    72   167    72   167 0.95 OmpA family
HTH_6                PF01418.12    77 seq1133_BIOID50947   -            289   3.5e-33  113.0   0.2   1   1   3.7e-36   1.7e-32  110.8   0.0     1    76     1    76     1    77 0.99 Helix-turn-helix domain, rpiR family
SIS                  PF01380.17   131 seq1133_BIOID50947   -            289   2.9e-27   94.7   0.1   1   1   1.1e-30     5e-27   93.9   0.1     2   130   125   252   124   253 0.98 SIS domain
SIS_2                PF13580.1    138 seq1133_BIOID50947   -            289     1e-12   47.7   0.9   1   1   1.2e-11   5.3e-08   32.5   0.0    99   138   171   210   157   210 0.89 SIS domain
SIS_2                PF13580.1    138 seq1134_BIOID50947   -            246   3.3e-31  107.7   0.3   1   1   9.4e-35   6.4e-31  106.7   0.2    15   138    78   200    56   200 0.92 SIS domain
SIS                  PF01380.17   131 seq1134_BIOID50947   -            246   7.1e-08   32.0   0.0   1   1   2.3e-11   1.6e-07   30.9   0.0    51   104   163   216   152   229 0.91 SIS domain
2-Hacid_dh_C         PF02826.14   178 seq1136_BIOID50947   -            324   1.4e-62  209.9   0.0   1   1   4.8e-66   2.2e-62  209.2   0.0     1   178   108   287   108   287 0.97 D-isomer specific 2-hydroxyacid dehydrogenase, NAD binding domain
2-Hacid_dh           PF00389.25   133 seq1136_BIOID50947   -            324   1.6e-31  108.4   0.1   1   1     4e-35   1.8e-31  108.2   0.1     1   133     5   319     5   319 0.97 D-isomer specific 2-hydroxyacid dehydrogenase, catalytic domain
NAD_binding_2        PF03446.10   162 seq1136_BIOID50947   -            324     3e-05   23.8   0.1   1   1   2.9e-08   0.00013   21.7   0.0     2   116   146   259   145   267 0.85 NAD binding domain of 6-phosphogluconate dehydrogenase
TPR_6                PF13174.1     33 seq1139_BIOID50947   -            263   1.8e-22   78.1   1.7   1   3   2.8e-07   0.00047   20.3   0.0     4    33   146   176   145   176 0.86 Tetratricopeptide repeat
TPR_6                PF13174.1     33 seq1139_BIOID50947   -            263   1.8e-22   78.1   1.7   2   3   2.2e-08   3.8e-05   23.7   0.1     3    33   183   213   181   213 0.95 Tetratricopeptide repeat
TPR_6                PF13174.1     33 seq1139_BIOID50947   -            263   1.8e-22   78.1   1.7   3   3   7.2e-11   1.2e-07   31.5   0.0     1    33   218   250   218   250 0.96 Tetratricopeptide repeat
TPR_16               PF13432.1     65 seq1139_BIOID50947   -            263   6.3e-12   45.7   0.0   1   1   1.6e-09   2.7e-06   27.7   0.0     2    65   147   214   146   214 0.92 Tetratricopeptide repeat
TPR_2                PF07719.12    34 seq1139_BIOID50947   -            263   1.1e-09   37.3   0.2   1   2   2.1e-06    0.0035   17.0   0.1     2    33   181   212   180   213 0.93 Tetratricopeptide repeat
TPR_2                PF07719.12    34 seq1139_BIOID50947   -            263   1.1e-09   37.3   0.2   2   2   5.3e-06    0.0091   15.7   0.0     1    33   217   249   217   250 0.95 Tetratricopeptide repeat
TPR_8                PF13181.1     34 seq1139_BIOID50947   -            263   2.8e-06   26.5   0.9   1   2   0.00027      0.46   10.2   0.2     2    29   181   208   180   213 0.89 Tetratricopeptide repeat
TPR_8                PF13181.1     34 seq1139_BIOID50947   -            263   2.8e-06   26.5   0.9   2   2   2.7e-05     0.046   13.3   0.0     5    29   221   245   217   250 0.85 Tetratricopeptide repeat
Dus                  PF01207.12   310 seq1140_BIOID50947   -            345  7.9e-100  333.5   0.0   1   1  6.8e-104  9.3e-100  333.3   0.0     2   308    30   340    29   342 0.98 Dihydrouridine synthase (Dus)
ChaB                 PF06150.7     57 seq1141_BIOID50947   -             76     6e-26   89.9   5.7   1   1   5.5e-30   7.6e-26   89.5   4.0     1    57     9    76     9    76 0.98 ChaB
ACR_tran             PF00873.14  1021 seq1143_BIOID50947   -           1037         0 1450.9  10.0   1   1         0         0 1450.7   6.9     1  1021     1  1027     1  1027 1.00 AcrB/AcrD/AcrF family
MMPL                 PF03176.10   333 seq1143_BIOID50947   -           1037   9.6e-13   47.4  29.9   1   2   1.9e-12   8.6e-09   34.4   6.3   138   317   333   513   310   537 0.82 MMPL family
MMPL                 PF03176.10   333 seq1143_BIOID50947   -           1037   9.6e-13   47.4  29.9   2   2   1.1e-08     5e-05   22.0   4.6   145   311   871  1035   858  1037 0.85 MMPL family
MFS_1                PF07690.11   354 seq1144_BIOID50947   -            416   1.6e-25   89.5  61.2   1   2   3.7e-20   2.5e-16   59.2  19.0     1   224    22   237    22   242 0.81 Major Facilitator Superfamily
MFS_1                PF07690.11   354 seq1144_BIOID50947   -            416   1.6e-25   89.5  61.2   2   2   7.4e-13     5e-09   35.2  19.8    10   179   237   409   232   415 0.80 Major Facilitator Superfamily
MFS_3                PF05977.8    524 seq1144_BIOID50947   -            416   5.1e-21   74.2  33.9   1   1   9.8e-25   6.7e-21   73.8  23.5     9   396    16   400    12   413 0.89 Transmembrane secretion effector
ABC_tran             PF00005.22   118 seq1146_BIOID50947   -            530   1.4e-36  125.3   0.0   1   2   1.1e-18   1.9e-15   57.1   0.0     1   118    41   184    41   184 0.98 ABC transporter
ABC_tran             PF00005.22   118 seq1146_BIOID50947   -            530   1.4e-36  125.3   0.0   2   2   2.2e-21   3.7e-18   65.8   0.0     1   118   359   467   359   467 0.95 ABC transporter
ABC_tran_2           PF12848.2     85 seq1146_BIOID50947   -            530   3.4e-23   81.1   3.0   1   1   1.8e-23     3e-20   71.7   1.4     2    85   224   309   223   309 0.91 ABC transporter
PK                   PF00224.16   348 seq1149_BIOID50947   -            527  8.8e-144  478.2   4.6   1   1  1.8e-147  1.2e-143  477.8   3.2     2   345    53   394    52   397 0.98 Pyruvate kinase, barrel domain
PK_C                 PF02887.11   117 seq1149_BIOID50947   -            527   1.7e-31  108.0   1.5   1   1   7.7e-35   5.3e-31  106.4   1.1     2   116   410   524   409   525 0.98 Pyruvate kinase, alpha/beta domain
ChaC                 PF04752.7    177 seq1151_BIOID50947   -            239   2.6e-53  180.5   0.0   1   1   2.3e-57   3.2e-53  180.2   0.0     1   176    55   223    55   224 0.95 ChaC-like protein
TonB_dep_Rec         PF00593.19   276 seq1152_BIOID50947   -            715   1.1e-26   94.3  16.7   1   1   1.6e-30   1.1e-26   94.3  11.6     5   272   466   710   464   714 0.90 TonB dependent receptor
Plug                 PF07715.10   108 seq1152_BIOID50947   -            715   2.9e-24   85.3   1.3   1   1   1.3e-27   8.7e-24   83.8   0.9     4   108    54   159    51   159 0.93 TonB-dependent Receptor Plug Domain
GATase_4             PF13230.1    272 seq1153_BIOID50947   -            255  6.4e-107  356.1   0.0   1   1    1e-110    7e-107  356.0   0.0     1   252     1   252     1   255 0.99 Glutamine amidotransferases class-II
GATase_2             PF00310.16   361 seq1153_BIOID50947   -            255   5.3e-17   61.4   0.2   1   1   4.5e-15   3.1e-11   42.4   0.1   189   359    65   215    60   217 0.87 Glutamine amidotransferases class-II
Sugarporin_N         PF11471.3     60 seq1154_BIOID50947   -            464   1.4e-15   56.5   9.6   1   1   1.6e-19   2.2e-15   55.8   6.7     1    60     1    58     1    58 0.96 Maltoporin periplasmic N-terminal extension
ALS_ss_C             PF10369.4     75 seq1157_BIOID50947   -            163   9.9e-29   98.7   0.6   1   1   3.4e-30   1.5e-26   91.7   0.1     1    75    83   158    83   158 0.99 Small subunit of acetolactate synthase
ACT_5                PF13710.1     63 seq1157_BIOID50947   -            163   2.6e-17   62.2   0.1   1   1   1.3e-20   5.9e-17   61.1   0.0     1    63    11    73    11    73 0.98 ACT domain
ACT                  PF01842.20    66 seq1157_BIOID50947   -            163     2e-14   52.5   0.0   1   1   7.9e-18   3.6e-14   51.7   0.0     2    65     4    68     3    69 0.97 ACT domain
IMS                  PF00817.15   148 seq1158_BIOID50947   -            203   1.9e-15   56.8   0.0   1   1   1.9e-19   2.7e-15   56.4   0.0    34   145    13   124     2   126 0.89 impB/mucB/samB family
YicC_N               PF03755.8    159 seq1159_BIOID50947   -            287   2.6e-49  167.0   0.1   1   1   3.8e-53   2.6e-49  167.0   0.1     1   158     2   154     2   155 0.96 YicC-like family, N-terminal region
DUF1732              PF08340.6     87 seq1159_BIOID50947   -            287     2e-34  117.1   7.3   1   1   2.9e-38     2e-34  117.1   5.0     1    87   202   287   202   287 0.97 Domain of unknown function (DUF1732)
HTH_3                PF01381.17    55 seq1160_BIOID50947   -            178     6e-17   61.1   0.0   1   1   3.7e-20   8.5e-17   60.6   0.0     1    53    12    64    12    66 0.97 Helix-turn-helix
Cupin_2              PF07883.6     71 seq1160_BIOID50947   -            178   4.6e-11   41.9   0.3   1   1   4.3e-14   9.8e-11   40.8   0.2     3    69   104   171   102   173 0.93 Cupin domain
HTH_31               PF13560.1     64 seq1160_BIOID50947   -            178   1.2e-10   41.2   0.0   1   1   8.8e-14     2e-10   40.5   0.0     4    57    10    62     8    74 0.94 Helix-turn-helix domain
HTH_19               PF12844.2     64 seq1160_BIOID50947   -            178     1e-09   38.1   0.0   1   1   6.5e-13   1.5e-09   37.6   0.0     3    59    11    67     9    71 0.95 Helix-turn-helix domain
HTH_26               PF13443.1     63 seq1160_BIOID50947   -            178   5.5e-06   26.3   0.0   1   1   3.5e-09     8e-06   25.8   0.0     2    59    12    68    11    72 0.93 Cro/C1-type HTH DNA-binding domain
HTH_25               PF13413.1     62 seq1160_BIOID50947   -            178   4.7e-06   26.0   0.0   1   1   3.4e-09   7.9e-06   25.3   0.0     2    35    12    45    11    49 0.94 Helix-turn-helix domain
Phageshock_PspG      PF09583.5     65 seq1161_BIOID50947   -             80   1.4e-25   89.0  25.7   1   1   1.1e-29   1.5e-25   88.8  17.8     1    64     1    64     1    65 0.98 Phage shock protein G (Phageshock_PspG)
Aldo_ket_red         PF00248.16   283 seq1164_BIOID50947   -            346   1.6e-75  253.4   0.0   1   1   1.4e-79   1.9e-75  253.2   0.0     2   282    28   332    27   333 0.95 Aldo/keto reductase family
LacI                 PF00356.16    46 seq1165_BIOID50947   -            334   2.5e-18   65.3   0.9   1   1   7.2e-22   2.5e-18   65.3   0.6     2    46     3    50     2    50 0.96 Bacterial regulatory proteins, lacI family
Peripla_BP_3         PF13377.1    160 seq1165_BIOID50947   -            334   6.6e-17   61.8   0.4   1   1     4e-18   1.4e-14   54.3   0.1    10   155   180   326   171   329 0.82 Periplasmic binding protein-like domain
Peripla_BP_1         PF00532.16   279 seq1165_BIOID50947   -            334     3e-14   52.8   0.0   1   1   1.1e-17   3.9e-14   52.4   0.0     2   267    62   312    61   327 0.84 Periplasmic binding proteins and sugar binding domain of LacI family
Peripla_BP_4         PF13407.1    258 seq1165_BIOID50947   -            334     4e-10   39.3   0.0   1   1   1.5e-13   5.1e-10   39.0   0.0     1   208    64   264    64   309 0.84 Periplasmic binding protein domain
DUF1877              PF08974.5    167 seq1167_BIOID50947   -            167   2.7e-45  153.9   0.0   1   1   2.2e-49     3e-45  153.7   0.0     1   167     1   165     1   165 0.99 Domain of unknown function (DUF1877)
DUF4113              PF13438.1     75 seq1168_BIOID50947   -            131   1.4e-23   82.4   0.0   1   1   1.4e-27   1.9e-23   82.0   0.0     1    75    56   129    56   129 0.98 Domain of unknown function (DUF4113)
DUF3442              PF11924.3    280 seq1170_BIOID50947   -            476   6.3e-90  301.4   9.2   1   1   5.7e-94   7.8e-90  301.1   6.4     1   280    69   353    69   353 0.98 Protein of unknown function (DUF3442)
Peptidase_U32        PF01136.14   233 seq1171_BIOID50947   -            667   1.2e-70  237.0   0.1   1   1   3.2e-71   2.2e-67  226.2   0.0     2   231    93   319    92   321 0.90 Peptidase family U32
DUF3656              PF12392.3    122 seq1171_BIOID50947   -            667   2.4e-26   92.0   0.0   1   1   6.9e-30   4.7e-26   91.1   0.0     2   122   405   522   404   522 0.97 Collagenase
HTH_3                PF01381.17    55 seq1173_BIOID50947   -             96   8.2e-06   25.4   0.0   1   1   8.4e-10   1.2e-05   24.9   0.0     1    43    38    80    38    82 0.95 Helix-turn-helix
GreA_GreB_N          PF03449.10    74 seq1174_BIOID50947   -            170   1.1e-29  102.1   0.7   1   1   2.7e-33   1.9e-29  101.4   0.5     1    74    13    86    13    86 0.97 Transcription elongation factor, N-terminal
GreA_GreB            PF01272.14    77 seq1174_BIOID50947   -            170   1.6e-22   78.9   0.0   1   1   3.8e-26   2.6e-22   78.2   0.0     2    77    93   167    92   167 0.98 Transcription elongation factor, GreA/GreB, C-term
NadA                 PF02445.11   296 seq1175_BIOID50947   -            347  3.8e-105  350.8   0.0   1   1  3.2e-109  4.3e-105  350.6   0.0     2   295    31   340    30   341 0.98 Quinolinate synthetase A protein
Bro-N                PF02498.12    87 seq1176_BIOID50947   -            278   2.2e-07   30.9   0.0   1   1   5.3e-11   7.2e-07   29.2   0.0     1    75    14   105    14   113 0.74 BRO family, N-terminal domain
TisB_toxin           PF13939.1     28 seq1178_BIOID50947   -             29   4.8e-16   57.9  11.3   1   1   3.7e-20   5.1e-16   57.8   7.8     1    28     1    28     1    28 0.99 Toxin TisB, type I toxin-antitoxin system
CSD                  PF00313.17    66 seq1182_BIOID50947   -             70   3.6e-33  113.0   0.2   1   1   5.8e-37   3.9e-33  112.9   0.1     1    65     5    69     5    70 0.98 'Cold-shock' DNA-binding domain
OB_RNB               PF08206.6     58 seq1182_BIOID50947   -             70   9.9e-06   24.8   0.4   1   1     2e-09   1.4e-05   24.4   0.3     7    29    15    37     7    39 0.86 Ribonuclease B OB domain
MFS_1                PF07690.11   354 seq1183_BIOID50947   -            396     2e-39  135.2  46.6   1   1   4.4e-43     2e-39  135.2  32.3     2   352    16   351    15   353 0.83 Major Facilitator Superfamily
MFS_3                PF05977.8    524 seq1183_BIOID50947   -            396   5.3e-08   31.3   5.9   1   1   1.2e-11   5.3e-08   31.3   4.1    32   206    32   201     5   207 0.84 Transmembrane secretion effector
TRI12                PF06609.8    599 seq1183_BIOID50947   -            396   2.8e-06   25.7   4.5   1   1   6.2e-10   2.8e-06   25.7   3.1    87   212    54   179    14   190 0.80 Fungal trichothecene efflux pump (TRI12)
Chorismate_bind      PF00425.13   257 seq1185_BIOID50947   -            391   2.1e-68  230.3   0.0   1   1   1.8e-72   2.5e-68  230.0   0.0     2   257   126   380   125   380 0.97 chorismate binding enzyme
Tex_N                PF09371.5    193 seq1186_BIOID50947   -            773   7.7e-80  266.6   0.2   1   1   3.2e-83   1.5e-79  265.7   0.1     1   192    10   201    10   202 0.99 Tex-like protein N-terminal domain
HHH_3                PF12836.2     65 seq1186_BIOID50947   -            773   5.1e-27   93.5   0.0   1   1   2.5e-30   1.1e-26   92.3   0.0     1    65   491   555   491   555 0.99 Helix-hairpin-helix motif
S1                   PF00575.18    74 seq1186_BIOID50947   -            773   4.2e-24   84.3   0.6   1   1   1.7e-27   7.8e-24   83.4   0.4     2    74   648   720   647   720 0.98 S1 RNA binding domain
DEAD                 PF00270.24   173 seq1187_BIOID50947   -           2113   4.9e-18   65.0   0.0   1   1   1.8e-21   8.3e-18   64.3   0.0     4   168    85   276    82   281 0.79 DEAD/DEAH box helicase
DUF1998              PF09369.5     84 seq1187_BIOID50947   -           2113   6.5e-15   55.3   0.0   1   1   4.9e-18   2.2e-14   53.6   0.0     1    84  1547  1638  1547  1638 0.96 Domain of unknown function (DUF1998)
Helicase_C           PF00271.26    78 seq1187_BIOID50947   -           2113   2.4e-11   43.2   0.0   1   1   1.2e-14   5.5e-11   42.0   0.0    12    77   997  1066   986  1067 0.94 Helicase conserved C-terminal domain
DnaB_C               PF03796.10   265 seq1189_BIOID50947   -            471  4.1e-108  360.1   0.2   1   1  1.2e-111  5.4e-108  359.7   0.1     1   263   206   463   206   465 0.97 DnaB-like helicase C terminal domain
DnaB                 PF00772.16   103 seq1189_BIOID50947   -            471   9.9e-38  128.0   0.0   1   1   4.8e-41   2.2e-37  126.9   0.0     1   103    26   128    26   128 0.99 DnaB-like helicase N terminal domain
AAA_25               PF13481.1    194 seq1189_BIOID50947   -            471     1e-13   51.0   0.1   1   1   3.6e-17   1.6e-13   50.3   0.0    29   190   220   386   179   390 0.84 AAA domain
YjgP_YjgQ            PF03739.9    354 seq1190_BIOID50947   -            366   2.7e-70  236.7   6.1   1   1   2.3e-74   3.2e-70  236.5   4.2     1   351     5   345     5   348 0.97 Predicted permease YjgP/YjgQ family
NLPC_P60             PF00877.14   105 seq1191_BIOID50947   -            257   5.7e-31  106.3   0.0   1   1   1.4e-34   9.9e-31  105.5   0.0     1   105   139   249   139   249 0.98 NlpC/P60 family
NMN_transporter      PF04973.7    182 seq1193_BIOID50947   -            239   2.4e-46  157.3  27.0   1   1   1.2e-48   1.6e-44  151.4  18.7     1   180    23   227    23   229 0.94 Nicotinamide mononucleotide transporter
MraZ                 PF02381.13    72 seq1194_BIOID50947   -            152   2.5e-47  158.3   0.0   1   2   1.5e-28     2e-24   84.9   0.0     1    71     1    75     1    76 0.98 MraZ protein
MraZ                 PF02381.13    72 seq1194_BIOID50947   -            152   2.5e-47  158.3   0.0   2   2     2e-24   2.7e-20   71.7   0.0     1    59    77   135    77   146 0.92 MraZ protein
adh_short_C2         PF13561.1    243 seq1195_BIOID50947   -            294   4.9e-30  104.9   0.0   1   1   1.3e-33   5.7e-30  104.7   0.0     5   241    58   290    55   292 0.92 Enoyl-(Acyl carrier protein) reductase
adh_short            PF00106.20   167 seq1195_BIOID50947   -            294   3.3e-26   92.0   0.2   1   1     9e-30   4.1e-26   91.7   0.1     3   166    52   217    50   218 0.95 short chain dehydrogenase
KR                   PF08659.5    181 seq1195_BIOID50947   -            294   2.3e-08   33.7   0.0   1   1   6.9e-12   3.2e-08   33.3   0.0     4   167    53   221    51   234 0.77 KR domain
UPF0126              PF03458.8     81 seq1196_BIOID50947   -            205   1.5e-44  149.3  24.6   1   2   3.2e-25   4.3e-21   74.1   4.6     2    78     4    80     3    83 0.96 UPF0126 domain
UPF0126              PF03458.8     81 seq1196_BIOID50947   -            205   1.5e-44  149.3  24.6   2   2   1.8e-28   2.5e-24   84.5   4.1     1    79    89   166    89   168 0.97 UPF0126 domain
PTS_EIIC             PF02378.13   321 seq1197_BIOID50947   -            598   5.5e-83  278.3  28.9   1   1   1.3e-86   8.7e-83  277.6  20.0     1   321    87   429    87   429 0.94 Phosphotransferase system, EIIC
PTS_EIIB             PF00367.15    35 seq1197_BIOID50947   -            598   1.4e-16   59.2   0.1   1   1   4.6e-20   3.1e-16   58.1   0.1     3    35   522   554   520   554 0.97 phosphotransferase system, EIIB
Methyltransf_5       PF01795.14   310 seq1200_BIOID50947   -            346  2.1e-124  414.6   0.0   1   1  1.8e-128  2.5e-124  414.4   0.0     2   309    38   343    37   344 0.97 MraW methylase family
AMP-binding          PF00501.23   418 seq1204_BIOID50947   -            536   2.7e-84  282.8   0.0   1   1   7.2e-88   3.3e-84  282.5   0.0     1   417    50   461    50   462 0.94 AMP-binding enzyme
DUF4009              PF13193.1     41 seq1204_BIOID50947   -            536     8e-08   31.4   0.1   1   1   5.4e-11   2.4e-07   29.9   0.0     1    29   501   529   501   535 0.92 Domain of unknown function (DUF4009)
ArsC                 PF03960.10   110 seq1207_BIOID50947   -            118   4.3e-32  110.3   0.0   1   1   3.5e-36   4.8e-32  110.1   0.0     1   110     5   114     5   114 0.97 ArsC family
YjgP_YjgQ            PF03739.9    354 seq1209_BIOID50947   -            360   8.9e-69  231.7   5.4   1   1   7.6e-73     1e-68  231.5   3.7     1   354     9   358     9   358 0.98 Predicted permease YjgP/YjgQ family
HTH_Tnp_1            PF01527.15    76 seq1211_BIOID50947   -            103   5.8e-09   35.6   0.4   1   1   1.5e-12   7.1e-09   35.3   0.3     2    76     4    79     3    85 0.87 Transposase
HTH_28               PF13518.1     52 seq1211_BIOID50947   -            103   2.7e-07   30.3   0.1   1   1   1.1e-10     5e-07   29.4   0.1     1    40    13    53    13    60 0.88 Helix-turn-helix domain
Ala_racemase_N       PF01168.15   217 seq1214_BIOID50947   -            359   3.1e-61  206.5   0.0   1   1   5.7e-65   3.9e-61  206.2   0.0     1   217     8   219     8   219 0.94 Alanine racemase, N-terminal domain
Ala_racemase_C       PF00842.16   129 seq1214_BIOID50947   -            359   8.7e-39  131.7   0.1   1   1     2e-42   1.3e-38  131.1   0.1     1   129   234   358   234   358 0.97 Alanine racemase, C-terminal domain
Peptidase_M20        PF01546.23   171 seq1215_BIOID50947   -            375   1.7e-36  125.2   0.1   1   1     3e-40   2.1e-36  125.0   0.1     1   170    62   371    62   372 0.95 Peptidase family M20/M25/M40
M20_dimer            PF07687.9    109 seq1215_BIOID50947   -            375   3.1e-25   87.8   0.1   1   1   1.3e-28   8.7e-25   86.4   0.0     1   108   175   282   175   283 0.98 Peptidase dimerisation domain
CorA                 PF01544.13   292 seq1216_BIOID50947   -             39   3.6e-09   35.9   1.2   1   1   2.9e-13   3.9e-09   35.8   0.8   256   292     1    35     1    35 0.98 CorA-like Mg2+ transporter protein
rve                  PF00665.21   120 seq1217_BIOID50947   -            348   4.2e-28   97.7   0.0   1   1   3.6e-31   9.9e-28   96.5   0.0     2   120   176   292   175   292 0.98 Integrase core domain
rve_3                PF13683.1     67 seq1217_BIOID50947   -            348     6e-14   51.1   0.1   1   1     5e-17   1.4e-13   50.0   0.1     2    67   264   330   263   330 0.97 Integrase core domain
DDE_Tnp_IS240        PF13610.1    140 seq1217_BIOID50947   -            348   5.9e-12   45.6   0.0   1   1   3.4e-15   9.3e-12   44.9   0.0     2   139   181   322   180   323 0.91 DDE domain
HTH_21               PF13276.1     60 seq1217_BIOID50947   -            348   6.8e-09   35.4   2.0   1   1   3.5e-12   9.6e-09   35.0   0.4     5    58   100   152    86   156 0.88 HTH-like domain
rve_2                PF13333.1     52 seq1217_BIOID50947   -            348     4e-08   33.0   0.1   1   1   2.9e-11   7.9e-08   32.1   0.1     1    50   282   336   282   337 0.90 Integrase core domain
Alpha-amylase        PF00128.19   316 seq1219_BIOID50947   -            750   1.1e-12   47.9   1.0   1   1   6.5e-16   4.4e-12   45.9   0.6    22   303   246   588   241   592 0.67 Alpha amylase, catalytic domain
Alpha-amylase_C      PF02806.13    96 seq1219_BIOID50947   -            750     3e-06   27.1   0.0   1   1   5.8e-09     4e-05   23.5   0.0     8    90   649   737   647   741 0.77 Alpha amylase, C-terminal all-beta domain
YcfA                 PF07927.7     58 seq1220_BIOID50947   -             58   4.5e-11   42.4   0.0   1   1   3.7e-15   5.1e-11   42.2   0.0     2    58     4    57     3    57 0.92 YcfA-like protein
UPF0150              PF03681.10    48 seq1221_BIOID50947   -            116   8.2e-13   47.6   0.1   1   1   8.8e-17   1.2e-12   47.1   0.1     1    46     9    54     9    56 0.95 Uncharacterised protein family (UPF0150)
FtsL                 PF04999.8     97 seq1222_BIOID50947   -            121   1.3e-33  114.4   0.1   1   1   1.1e-37   1.5e-33  114.2   0.1     3    96    26   119    24   120 0.97 Cell division protein FtsL
PhdYeFM_antitox      PF02604.14    75 seq1223_BIOID50947   -             83     4e-10   39.0   0.0   1   1   3.4e-14   4.6e-10   38.8   0.0     3    69    10    74     8    80 0.91 Antitoxin Phd_YefM, type II toxin-antitoxin system
Transpeptidase       PF00905.17   304 seq1225_BIOID50947   -            588   1.8e-81  273.4   0.0   1   1   3.5e-85   2.4e-81  272.9   0.0     1   303   260   554   260   555 0.99 Penicillin binding protein transpeptidase domain
PBP_dimer            PF03717.10   190 seq1225_BIOID50947   -            588     2e-34  119.1   0.0   1   1   4.2e-38   2.8e-34  118.6   0.0     4   188    69   220    66   222 0.93 Penicillin-binding Protein dimerisation domain
Plasmid_stabil       PF05016.9     90 seq1226_BIOID50947   -             95   1.8e-15   57.0   0.1   1   1   1.5e-19     2e-15   56.8   0.1     1    88     5    83     5    85 0.97 Plasmid stabilisation system protein
Aminotran_1_2        PF00155.16   363 seq1232_BIOID50947   -            390   7.1e-60  202.7   0.0   1   1   5.9e-64   8.1e-60  202.5   0.0     3   360    30   379    28   382 0.94 Aminotransferase class I and II
UPF0370              PF13980.1     63 seq1233_BIOID50947   -             74   5.1e-34  115.7  11.7   1   1   4.1e-38   5.6e-34  115.6   8.1     1    61     9    70     9    74 0.94 Uncharacterised protein family (UPF0370)
FeoA                 PF04023.9     74 seq1234_BIOID50947   -             75   3.5e-09   36.3   0.0   1   1     3e-13   4.1e-09   36.1   0.0     7    73     4    71     2    72 0.90 FeoA domain
Isochorismatase      PF00857.15   174 seq1235_BIOID50947   -            285     6e-38  130.3   0.0   1   1   1.1e-41   7.6e-38  130.0   0.0     2   173    32   204    31   205 0.97 Isochorismatase family
PP-binding           PF00550.20    67 seq1235_BIOID50947   -            285   2.5e-08   33.9   0.0   1   1   9.9e-12   6.8e-08   32.5   0.0     2    62   217   275   216   280 0.86 Phosphopantetheine attachment site
Aminotran_1_2        PF00155.16   363 seq1237_BIOID50947   -            411   8.6e-86  288.0   0.0   1   1   7.1e-90   9.8e-86  287.8   0.0     2   362    41   406    40   407 0.98 Aminotransferase class I and II
ABC_tran             PF00005.22   118 seq1238_BIOID50947   -            251   3.4e-21   75.6   0.0   1   1   8.5e-25   5.8e-21   74.9   0.0     1   118    44   149    44   149 0.90 ABC transporter
AAA_21               PF13304.1    303 seq1238_BIOID50947   -            251   2.8e-10   40.5   0.0   1   1   4.8e-11   3.3e-07   30.4   0.0     4   302    35   184    32   186 0.87 AAA domain
DAHP_synth_1         PF00793.15   272 seq1239_BIOID50947   -            350  1.3e-105  351.8   0.0   1   1  1.1e-109  1.5e-105  351.6   0.0     8   271    40   338    25   339 0.96 DAHP synthetase I family
Cys_Met_Meta_PP      PF01053.15   386 seq1242_BIOID50947   -            440  6.5e-122  406.4   0.0   1   1  5.4e-126  7.4e-122  406.2   0.0     1   385    52   436    52   437 0.97 Cys/Met metabolism PLP-dependent enzyme
FeoB_N               PF02421.13   189 seq1243_BIOID50947   -            773   2.8e-71  238.5   0.1   1   1   2.3e-74   5.3e-71  237.6   0.0     2   187     5   192     4   194 0.94 Ferrous iron transport protein B
Gate                 PF07670.9    109 seq1243_BIOID50947   -            773   6.9e-48  160.9  20.5   1   2   5.2e-18   1.2e-14   54.0   2.5     3   106   352   443   350   450 0.94 Nucleoside recognition
Gate                 PF07670.9    109 seq1243_BIOID50947   -            773   6.9e-48  160.9  20.5   2   2   2.7e-38   6.1e-35  119.2   0.3     1   107   512   689   512   691 0.99 Nucleoside recognition
FeoB_C               PF07664.7     54 seq1243_BIOID50947   -            773   3.2e-21   74.3   2.1   1   1   1.4e-24   3.2e-21   74.3   1.5     1    54   454   507   454   507 0.99 Ferrous iron transport protein B C terminus
MMR_HSR1             PF01926.18   114 seq1243_BIOID50947   -            773   2.1e-17   63.0   0.0   1   1   1.7e-20     4e-17   62.1   0.0     2   113     6   120     5   121 0.68 50S ribosome-binding GTPase
SRPRB                PF09439.5    181 seq1243_BIOID50947   -            773   3.7e-06   26.1   0.0   1   1   2.7e-09   6.1e-06   25.4   0.0     5    71     5    72     1   126 0.67 Signal recognition particle receptor beta subunit
Guanylate_kin        PF00625.16   183 seq1246_BIOID50947   -            207   5.8e-70  234.3   0.0   1   1   4.9e-74   6.7e-70  234.1   0.0     2   183     4   186     3   186 0.98 Guanylate kinase
MFS_1                PF07690.11   354 seq1248_BIOID50947   -            463   1.3e-16   60.2  60.6   1   1   9.3e-21   1.3e-16   60.2  42.0     2   354    45   422    44   422 0.77 Major Facilitator Superfamily
OmpA                 PF00691.15    97 seq1252_BIOID50947   -            282   4.3e-15   55.7   0.1   1   1   1.2e-18   1.7e-14   53.8   0.0     1    92   141   234   141   238 0.84 OmpA family
adh_short_C2         PF13561.1    243 seq1253_BIOID50947   -            258   1.9e-29  103.1   0.1   1   1   5.1e-33   2.3e-29  102.7   0.1     3   242    24   254    22   255 0.93 Enoyl-(Acyl carrier protein) reductase
adh_short            PF00106.20   167 seq1253_BIOID50947   -            258   1.6e-27   96.3   9.2   1   1   2.3e-30     1e-26   93.7   6.4     2   164    17   170    16   173 0.89 short chain dehydrogenase
KR                   PF08659.5    181 seq1253_BIOID50947   -            258   1.3e-10   41.1   8.7   1   1   4.9e-13   2.2e-09   37.1   5.8    54   160    55   165    17   183 0.90 KR domain
ABC-3                PF00950.12   258 seq1255_BIOID50947   -            261   6.4e-88  294.2  26.0   1   1   1.1e-91   7.2e-88  294.0  18.0     2   257     2   257     1   258 0.99 ABC 3 transport family
FecCD                PF01032.13   311 seq1255_BIOID50947   -            261   7.3e-07   28.1  27.3   1   1   1.1e-10   7.3e-07   28.1  18.9   103   309    56   255    29   257 0.75 FecCD transport family
Rep_3                PF01051.16   218 seq1256_BIOID50947   -            325     3e-21   75.8   0.1   1   1   3.3e-25   4.5e-21   75.2   0.1     4   210    11   265     9   271 0.86 Initiator Replication protein
RNA_pol_Rpb6         PF01192.17    57 seq1260_BIOID50947   -             91     1e-17   63.4   0.1   1   1   9.7e-22   1.3e-17   63.1   0.1     1    56     7    62     7    63 0.95 RNA polymerase Rpb6
A_deaminase          PF00962.17   330 seq1261_BIOID50947   -            333   3.4e-98  328.5   0.0   1   1  2.8e-102   3.8e-98  328.4   0.0     2   329     6   328     5   329 0.99 Adenosine/AMP deaminase
NAD_synthase         PF02540.12   242 seq1262_BIOID50947   -            275   4.3e-79  264.7   0.0   1   1   3.7e-83     5e-79  264.5   0.0     2   242    23   265    22   265 0.98 NAD synthase
HTH_18               PF12833.2     81 seq1263_BIOID50947   -            278   1.4e-25   89.1   2.0   1   1   5.2e-29   1.8e-25   88.7   0.7     1    80   193   271   193   272 0.97 Helix-turn-helix domain
AraC_binding         PF02311.14   136 seq1263_BIOID50947   -            278   7.2e-24   83.8   2.1   1   1   2.1e-27   7.2e-24   83.8   1.5     4   136    16   154    14   154 0.96 AraC-like ligand binding domain
HTH_AraC             PF00165.18    42 seq1263_BIOID50947   -            278   2.5e-21   74.7   0.1   1   2   1.9e-11   6.5e-08   32.0   0.0     1    42   180   221   180   221 0.97 Bacterial regulatory helix-turn-helix proteins, AraC family
HTH_AraC             PF00165.18    42 seq1263_BIOID50947   -            278   2.5e-21   74.7   0.1   2   2   3.8e-14   1.3e-10   40.6   0.0     1    42   232   271   232   271 0.93 Bacterial regulatory helix-turn-helix proteins, AraC family
Mur_ligase_M         PF08245.7    189 seq1265_BIOID50947   -            495   1.3e-45  155.6   0.2   1   1   4.5e-49     2e-45  155.0   0.2     1   188   114   318   114   319 0.90 Mur ligase middle domain
Mur_ligase_C         PF02875.16    91 seq1265_BIOID50947   -            495   2.3e-26   91.5   0.0   1   1   2.8e-29   1.3e-25   89.1   0.0     1    91   339   425   339   425 0.96 Mur ligase family, glutamate ligase domain
Mur_ligase           PF01225.20    83 seq1265_BIOID50947   -            495     1e-12   47.8   0.2   1   1   9.1e-16   4.1e-12   45.8   0.1     5    83    25   102    22   102 0.88 Mur ligase family, catalytic domain
HD_4                 PF13328.1    153 seq1266_BIOID50947   -            702   6.5e-54  181.6   1.2   1   1   2.4e-57   6.5e-54  181.6   0.8     2   152    27   175    26   176 0.97 HD domain
RelA_SpoT            PF04607.12   116 seq1266_BIOID50947   -            702   1.1e-36  125.2   0.5   1   1   1.1e-39   3.1e-36  123.7   0.0     1   115   235   345   235   346 0.98 Region found in RelA / SpoT proteins
TGS                  PF02824.16    60 seq1266_BIOID50947   -            702   6.9e-22   76.9   0.0   1   1   6.1e-25   1.7e-21   75.7   0.0     1    60   388   447   388   447 0.99 TGS domain
ACT_4                PF13291.1     80 seq1266_BIOID50947   -            702   2.2e-18   66.2   2.5   1   1   2.1e-21   5.7e-18   64.9   1.0     2    80   622   699   621   699 0.97 ACT domain
HD                   PF01966.17   122 seq1266_BIOID50947   -            702   1.3e-13   50.8   1.9   1   1   1.7e-16   4.7e-13   49.0   0.3     1   122    45   144    45   144 0.81 HD domain
CsiD                 PF08943.5    297 seq1267_BIOID50947   -            360  3.5e-148  492.2   0.3   1   1    8e-152  5.5e-148  491.5   0.0     1   297    55   350    55   350 1.00 CsiD
TauD                 PF02668.11   258 seq1267_BIOID50947   -            360   4.7e-10   39.4   0.1   1   1   1.4e-13   9.6e-10   38.4   0.1    34   256   125   344   111   346 0.79 Taurine catabolism dioxygenase TauD, TfdA family
PLA1                 PF02253.10   260 seq1268_BIOID50947   -            289   1.6e-93  312.8   5.0   1   1   1.4e-97   1.9e-93  312.5   3.4     8   260    39   286    33   286 0.98 Phospholipase A1
Acyl_transf_3        PF01757.17   340 seq1269_BIOID50947   -            331   2.3e-34  118.6  35.2   1   1   2.1e-38   2.8e-34  118.3  24.4     2   339     6   318     5   322 0.87 Acyltransferase family
4HBT                 PF03061.17    79 seq1270_BIOID50947   -            137   7.5e-17   61.1   0.1   1   1   8.9e-21   1.2e-16   60.4   0.1     1    79    50   127    50   127 0.98 Thioesterase superfamily
IMS                  PF00817.15   148 seq1272_BIOID50947   -            351   9.6e-48  161.6   0.0   1   1   3.4e-51   1.6e-47  160.9   0.0     1   148     7   154     7   154 0.98 impB/mucB/samB family
IMS_C                PF11799.3    137 seq1272_BIOID50947   -            351   1.6e-09   38.1   0.1   1   1   5.8e-13   2.6e-09   37.4   0.0     3    99   211   309   209   327 0.85 impB/mucB/samB family C-terminal
IMS_HHH              PF11798.3     32 seq1272_BIOID50947   -            351   3.6e-08   32.8   0.0   1   1     2e-11   9.2e-08   31.6   0.0     1    32   166   197   166   197 0.96 IMS family HHH motif
SNARE_assoc          PF09335.6    123 seq1273_BIOID50947   -            219   3.3e-19   69.1   5.8   1   1   2.4e-23   3.3e-19   69.1   4.0     1   122    48   173    48   174 0.96 SNARE associated Golgi protein
AraC_binding         PF02311.14   136 seq1277_BIOID50947   -            312   1.9e-22   79.3   1.4   1   1   8.2e-26   2.8e-22   78.7   0.2     7   120    52   170    48   186 0.89 AraC-like ligand binding domain
HTH_18               PF12833.2     81 seq1277_BIOID50947   -            312   9.4e-22   76.8   0.1   1   1   5.5e-25   1.9e-21   75.8   0.1     2    79   229   305   228   307 0.97 Helix-turn-helix domain
HTH_AraC             PF00165.18    42 seq1277_BIOID50947   -            312   1.5e-20   72.2   0.2   1   2   3.2e-10   1.1e-06   28.1   0.0     2    42   216   256   215   256 0.93 Bacterial regulatory helix-turn-helix proteins, AraC family
HTH_AraC             PF00165.18    42 seq1277_BIOID50947   -            312   1.5e-20   72.2   0.2   2   2   1.6e-14   5.3e-11   41.8   0.0     2    42   268   306   267   306 0.94 Bacterial regulatory helix-turn-helix proteins, AraC family
Cupin_2              PF07883.6     71 seq1277_BIOID50947   -            312   5.9e-07   28.7   0.0   1   1   3.5e-10   1.2e-06   27.8   0.0     7    60    57   109    53   116 0.92 Cupin domain
GIY-YIG              PF01541.19    80 seq1279_BIOID50947   -            295   2.9e-05   24.2   0.0   1   1   4.2e-09   5.8e-05   23.2   0.0     2    76    35   104    34   109 0.76 GIY-YIG catalytic domain
CstA                 PF02554.9    376 seq1280_BIOID50947   -            701  5.8e-156  518.7  29.0   1   1  8.4e-160  5.8e-156  518.7  20.1     1   371    32   431    32   436 0.95 Carbon starvation protein CstA
DUF4161              PF13722.1    127 seq1280_BIOID50947   -            701   1.8e-46  157.4   7.5   1   1   2.7e-50   1.8e-46  157.4   5.2     3   127   467   596   464   596 0.98 C-terminal domain on CstA (DUF4161)
Molybdopterin        PF00384.17   432 seq1281_BIOID50947   -           1247  1.7e-197  656.3   0.0   1   1  3.1e-201  2.1e-197  655.9   0.0     1   432   108   833   108   833 1.00 Molybdopterin oxidoreductase
Molydop_binding      PF01568.16   109 seq1281_BIOID50947   -           1247   3.3e-23   81.4   0.0   1   1   3.6e-26   2.5e-22   78.6   0.0     1   105  1087  1202  1087  1206 0.95 Molydopterin dinucleotide binding domain
Transaldolase        PF00923.14   287 seq1283_BIOID50947   -            244   2.7e-44  151.3   0.1   1   1   5.3e-48   7.3e-44  149.9   0.1     1   243    27   229    27   241 0.95 Transaldolase
Acid_phosphat_B      PF03767.9    230 seq1284_BIOID50947   -            237   5.9e-50  169.6   0.0   1   1   4.9e-54   6.7e-50  169.4   0.0     2   229    11   220    10   221 0.96 HAD superfamily, subfamily IIIB (Acid phosphatase)
DAO                  PF01266.19   358 seq1285_BIOID50947   -            444     2e-63  214.3   0.0   1   1   1.7e-67   2.4e-63  214.1   0.0     1   356    25   412    25   414 0.86 FAD dependent oxidoreductase
RQC                  PF09382.5    106 seq1286_BIOID50947   -            611   4.4e-28   96.9   0.0   1   1   3.5e-31   1.2e-27   95.6   0.0     1   104   413   514   413   516 0.97 RQC domain
Helicase_C           PF00271.26    78 seq1286_BIOID50947   -            611   4.6e-24   83.9   0.0   1   1   2.6e-24   8.9e-21   73.4   0.1     3    78   258   333   256   333 0.98 Helicase conserved C-terminal domain
HRDC                 PF00570.18    68 seq1286_BIOID50947   -            611   8.1e-24   83.0   0.1   1   1   6.4e-27   2.2e-23   81.6   0.0     2    68   535   601   534   601 0.97 HRDC domain
DEAD                 PF00270.24   173 seq1286_BIOID50947   -            611   2.6e-21   75.7   0.0   1   1   8.5e-24   2.9e-20   72.3   0.0     2   168    30   189    29   194 0.85 DEAD/DEAH box helicase
FeoC                 PF09012.5     69 seq1287_BIOID50947   -             78   1.9e-15   56.1   0.4   1   1   3.3e-19   2.3e-15   55.9   0.3     1    65     3    69     3    75 0.92 FeoC like transcriptional regulator
TrmB                 PF01978.14    68 seq1287_BIOID50947   -             78   2.2e-06   27.1   0.0   1   1   4.3e-10   2.9e-06   26.7   0.0    17    59    10    53     7    56 0.92 Sugar-specific transcriptional regulator TrmB
Mur_ligase_M         PF08245.7    189 seq1288_BIOID50947   -            452   9.1e-50  169.2   0.0   1   1   3.8e-53   1.7e-49  168.3   0.0     2   188   106   292   105   293 0.97 Mur ligase middle domain
Mur_ligase_C         PF02875.16    91 seq1288_BIOID50947   -            452   2.6e-16   59.3   0.0   1   1   3.2e-19   1.5e-15   56.8   0.0     1    82   313   394   313   403 0.93 Mur ligase family, glutamate ligase domain
Mur_ligase           PF01225.20    83 seq1288_BIOID50947   -            452     3e-15   55.9   0.0   1   1   2.1e-18   9.6e-15   54.3   0.0     3    82    25    94    23    95 0.96 Mur ligase family, catalytic domain
PhdYeFM_antitox      PF02604.14    75 seq1289_BIOID50947   -             97   1.5e-09   37.1   0.1   1   1     2e-13   2.8e-09   36.3   0.1     2    73     8    74     7    79 0.90 Antitoxin Phd_YefM, type II toxin-antitoxin system
DUF4102              PF13356.1     89 seq1290_BIOID50947   -            421   5.2e-27   93.4   0.3   1   1   1.4e-30   9.6e-27   92.6   0.2     1    88     3    89     3    90 0.97 Domain of unknown function (DUF4102)
Phage_integrase      PF00589.17   173 seq1290_BIOID50947   -            421   1.1e-25   90.2   0.0   1   1   2.8e-29   1.9e-25   89.4   0.0     3   171   204   383   202   385 0.95 Phage integrase family
Transposase_31       PF04754.7    205 seq1291_BIOID50947   -            292   1.3e-83  279.3   0.1   1   1   1.2e-87   1.7e-83  278.8   0.0     1   204     8   209     8   210 0.99 Putative transposase, YhgA-like
YafO_toxin           PF13957.1    109 seq1293_BIOID50947   -            132   1.6e-33  114.6   0.0   1   1   1.3e-37   1.8e-33  114.4   0.0     1   109    25   132    25   132 0.98 Toxin YafO, type II toxin-antitoxin system
DUF208               PF02677.9    176 seq1295_BIOID50947   -             51   2.3e-09   37.1   0.0   1   1   1.7e-13   2.4e-09   37.1   0.0    91   131     1    41     1    50 0.93 Uncharacterized BCR, COG1636
UPF0047              PF01894.12   118 seq1297_BIOID50947   -            138   4.5e-39  132.8   0.0   1   1   3.7e-43   5.1e-39  132.6   0.0     1   117    17   135    17   136 0.97 Uncharacterised protein family UPF0047
SpoU_methylase       PF00588.14   142 seq1300_BIOID50947   -            229   4.7e-37  126.9   0.1   1   1   9.5e-41   6.5e-37  126.4   0.1     2   142    20   159    19   159 0.96 SpoU rRNA Methylase family
SpoU_methylas_C      PF12105.3     57 seq1300_BIOID50947   -            229   1.1e-25   88.8   1.7   1   1   2.2e-29   1.5e-25   88.3   0.4     1    57   163   221   163   221 0.99 SpoU, rRNA methylase, C-terminal
Fe-ADH               PF00465.14   366 seq1302_BIOID50947   -            387   7.7e-88  294.4   0.1   1   1   1.3e-91     9e-88  294.2   0.0     1   351     9   363     9   377 0.91 Iron-containing alcohol dehydrogenase
Fe-ADH_2             PF13685.1    250 seq1302_BIOID50947   -            387   2.4e-13   49.8   0.1   1   1   4.4e-11     3e-07   29.8   0.0     4   101    16   111    13   114 0.81 Iron-containing alcohol dehydrogenase
HTH_AraC             PF00165.18    42 seq1303_BIOID50947   -            307   1.1e-21   75.8   0.1   1   2   2.4e-14   1.1e-10   40.8   0.0     1    41   203   243   203   244 0.96 Bacterial regulatory helix-turn-helix proteins, AraC family
HTH_AraC             PF00165.18    42 seq1303_BIOID50947   -            307   1.1e-21   75.8   0.1   2   2   7.6e-12   3.5e-08   32.9   0.0     1    41   255   293   255   294 0.93 Bacterial regulatory helix-turn-helix proteins, AraC family
HTH_18               PF12833.2     81 seq1303_BIOID50947   -            307   8.5e-17   60.9   0.1   1   1   2.8e-20   1.3e-16   60.3   0.0     2    80   217   294   216   295 0.94 Helix-turn-helix domain
AraC_binding         PF02311.14   136 seq1303_BIOID50947   -            307   2.7e-07   30.2   0.2   1   1   1.4e-10   6.3e-07   29.0   0.1    27    91    75   139    65   215 0.87 AraC-like ligand binding domain
MMR_HSR1             PF01926.18   114 seq1306_BIOID50947   -            303   3.4e-13   49.4   0.0   1   1   3.9e-16   1.8e-12   47.1   0.0     3   103    53   153    52   167 0.75 50S ribosome-binding GTPase
DUF258               PF03193.11   161 seq1306_BIOID50947   -            303   4.9e-06   25.7   0.0   1   1   1.9e-09   8.8e-06   24.8   0.0    26   103    39   113    17   130 0.69 Protein of unknown function, DUF258
Acetyltransf_10      PF13673.1    117 seq1307_BIOID50947   -            125   1.8e-16   60.2   0.0   1   1   4.7e-20   2.2e-16   59.9   0.0    17   117     5    99     1    99 0.91 Acetyltransferase (GNAT) domain
Acetyltransf_7       PF13508.1     79 seq1307_BIOID50947   -            125     2e-07   30.9   0.0   1   1   9.1e-11   4.1e-07   29.9   0.0     3    78    31   100    29   101 0.87 Acetyltransferase (GNAT) domain
Acetyltransf_1       PF00583.19    83 seq1307_BIOID50947   -            125   2.5e-06   27.3   0.0   1   1   1.6e-09   7.4e-06   25.8   0.0    22    83    43   100     8   100 0.68 Acetyltransferase (GNAT) family
UvrD_C               PF13361.1    319 seq1308_BIOID50947   -            704   1.1e-23   84.0   0.0   1   2   1.9e-09   6.4e-06   25.7   0.0     2    99   509   610   508   620 0.87 UvrD-like helicase C-terminal domain
UvrD_C               PF13361.1    319 seq1308_BIOID50947   -            704   1.1e-23   84.0   0.0   2   2   1.5e-18   5.1e-15   55.6   0.0   241   316   617   693   609   695 0.84 UvrD-like helicase C-terminal domain
UvrD-helicase        PF00580.16   315 seq1308_BIOID50947   -            704   8.7e-19   67.8   0.0   1   2   1.8e-11     6e-08   32.2   0.0     2    78   241   319   240   356 0.80 UvrD/REP helicase N-terminal domain
UvrD-helicase        PF00580.16   315 seq1308_BIOID50947   -            704   8.7e-19   67.8   0.0   2   2   1.2e-11     4e-08   32.7   0.0   210   298   406   490   385   493 0.92 UvrD/REP helicase N-terminal domain
AAA_19               PF13245.1     76 seq1308_BIOID50947   -            704     4e-10   39.1   1.5   1   1   1.5e-11     5e-08   32.4   0.1     7    62   252   306   246   325 0.84 Part of AAA domain
DUF419               PF04237.8     92 seq1311_BIOID50947   -            118   1.2e-22   79.9   0.1   1   1   1.1e-26   1.5e-22   79.6   0.0     1    91    10   102    10   103 0.98 Protein of unknown function (DUF419)
DUF830               PF05708.7    158 seq1312_BIOID50947   -            233     8e-42  142.7   0.0   1   1     7e-46   9.6e-42  142.5   0.0     2   158    42   218    41   218 0.98 Orthopoxvirus protein of unknown function (DUF830)
HHA                  PF05321.6     57 seq1313_BIOID50947   -             71   3.8e-25   87.6   0.0   1   1   3.2e-29   4.3e-25   87.4   0.0     1    57     8    68     8    68 0.97 Haemolysin expression modulating protein
Aldedh               PF00171.17   462 seq1314_BIOID50947   -            482    3e-175  582.9   0.1   1   1  2.4e-179  3.3e-175  582.7   0.1     1   461    19   477    19   478 0.99 Aldehyde dehydrogenase family
DUF2569              PF10754.4    149 seq1319_BIOID50947   -            146   1.9e-48  164.3  11.3   1   1   1.5e-52   2.1e-48  164.2   7.8     2   149     4   145     3   145 0.99 Protein of unknown function (DUF2569)
DEAD                 PF00270.24   173 seq1320_BIOID50947   -            704   4.6e-24   84.6   0.2   1   1   2.2e-25   5.1e-22   78.0   0.0     4   169   284   445   281   449 0.80 DEAD/DEAH box helicase
Helicase_C           PF00271.26    78 seq1320_BIOID50947   -            704   4.2e-17   61.6   0.0   1   1   2.2e-18   5.1e-15   54.9   0.0     3    77   524   599   522   600 0.95 Helicase conserved C-terminal domain
ResIII               PF04851.10   184 seq1320_BIOID50947   -            704   5.7e-09   35.9   0.0   1   1   5.7e-12   1.3e-08   34.7   0.0    29   182   304   441   278   443 0.74 Type III restriction enzyme, res subunit
tRNA_anti            PF01336.20    76 seq1320_BIOID50947   -            704   2.8e-07   30.1   0.0   1   1   2.5e-10   5.8e-07   29.1   0.0     2    74    74   145    73   147 0.96 OB-fold nucleic acid binding domain
SecA_DEAD            PF07517.9    266 seq1320_BIOID50947   -            704   2.9e-07   29.9   0.0   1   1   2.8e-10   6.4e-07   28.8   0.0    95   162   305   372   241   409 0.87 SecA DEAD-like domain
SNF2_N               PF00176.18   296 seq1320_BIOID50947   -            704   6.9e-05   21.7   0.0   1   1   5.4e-08   0.00012   20.9   0.0    27   172   308   446   285   451 0.78 SNF2 family N-terminal domain
Glycos_transf_4      PF00953.16   159 seq1321_BIOID50947   -            360     6e-34  117.0  16.3   1   1   8.8e-38     6e-34  117.0  11.3     2   158    99   284    98   285 0.91 Glycosyl transferase family 4
MraY_sig1            PF10555.4     13 seq1321_BIOID50947   -            360   0.00011   21.0   3.6   1   1   1.7e-08   0.00011   21.0   2.5     1    13    68    80    68    80 0.95 Phospho-N-acetylmuramoyl-pentapeptide-transferase signature 1
Sod_Fe_C             PF02777.13   106 seq1322_BIOID50947   -            208   2.7e-40  136.3   0.5   1   1   5.9e-44     4e-40  135.8   0.1     4   106    98   204    95   204 0.91 Iron/manganese superoxide dismutases, C-terminal domain
Sod_Fe_N             PF00081.17    82 seq1322_BIOID50947   -            208   9.6e-34  115.4   2.3   1   1   2.3e-37   1.5e-33  114.7   1.6     1    81     4    91     4    92 0.97 Iron/manganese superoxide dismutases, alpha-hairpin domain
UPF0027              PF01139.12   420 seq1323_BIOID50947   -             88   3.7e-12   45.8   0.0   1   1     3e-16   4.1e-12   45.7   0.0     6    60    18    72    13    74 0.91 Uncharacterized protein family UPF0027
LysE                 PF01810.13   191 seq1325_BIOID50947   -            206   5.7e-54  182.1  12.2   1   1   4.9e-58   6.7e-54  181.9   8.5     2   190    14   205    13   206 0.98 LysE type translocator
RF-1                 PF00472.15   114 seq1326_BIOID50947   -            185   8.7e-23   80.1   1.4   1   1   8.8e-27   1.2e-22   79.7   0.9     9   103    84   177    78   181 0.84 RF-1 domain
DUF466               PF04328.8     65 seq1327_BIOID50947   -             65   2.9e-32  110.1   0.5   1   1   2.3e-36   3.1e-32  110.0   0.3     1    65     1    65     1    65 0.99 Protein of unknown function (DUF466)
Rnf-Nqr              PF02508.9    190 seq1329_BIOID50947   -            193   2.6e-71  239.0  21.0   1   1   2.1e-75   2.9e-71  238.8  14.6     1   189     1   191     1   192 0.99 Rnf-Nqr subunit, membrane protein
Dynamin_N            PF00350.18   168 seq1330_BIOID50947   -            798   4.7e-19   68.6   0.3   1   1   3.6e-22   2.5e-18   66.3   0.0     1   167    71   299    71   300 0.74 Dynamin family
MMR_HSR1             PF01926.18   114 seq1330_BIOID50947   -            798   3.6e-08   33.2   0.2   1   1   6.2e-11   4.2e-07   29.8   0.2     2   114    71   299    70   299 0.72 50S ribosome-binding GTPase
Pribosyltran         PF00156.22   125 seq1332_BIOID50947   -            227   1.1e-09   37.9   0.0   1   1   1.3e-13   1.8e-09   37.2   0.0    49   124   145   223   134   224 0.80 Phosphoribosyl transferase domain
Aldo_ket_red         PF00248.16   283 seq1333_BIOID50947   -            275   4.5e-57  192.8   0.0   1   1     4e-61   5.4e-57  192.6   0.0     2   282    18   261    17   262 0.96 Aldo/keto reductase family
KdgT                 PF03812.8    314 seq1338_BIOID50947   -            329  5.7e-180  597.2  30.8   1   1  4.7e-184  6.5e-180  597.0  21.4     1   314     3   316     3   316 1.00 2-keto-3-deoxygluconate permease
FeS                  PF04060.8     35 seq1340_BIOID50947   -            192     1e-14   53.6   5.2   1   1   1.9e-17   2.8e-14   52.2   3.6     1    35    43    77    43    77 0.97 Putative Fe-S cluster
Fer4                 PF00037.22    24 seq1340_BIOID50947   -            192   8.5e-13   47.2  25.0   1   2     1e-10   1.5e-07   30.5   4.8     2    23   111   132   110   133 0.95 4Fe-4S binding domain
Fer4                 PF00037.22    24 seq1340_BIOID50947   -            192   8.5e-13   47.2  25.0   2   2   2.5e-09   3.8e-06   26.1   2.4     2    24   141   163   140   163 0.91 4Fe-4S binding domain
Fer4_9               PF13187.1     55 seq1340_BIOID50947   -            192   2.1e-10   40.5  31.8   1   1   1.1e-10   1.6e-07   31.3  10.3     1    55   116   162   116   162 0.95 4Fe-4S dicluster domain
Fer4_6               PF12837.2     24 seq1340_BIOID50947   -            192   2.9e-08   33.0  28.2   1   1   4.9e-10   7.5e-07   28.6   4.5     1    24   109   132   109   132 0.96 4Fe-4S binding domain
Fer4_10              PF13237.1     52 seq1340_BIOID50947   -            192   3.3e-08   33.0  25.8   1   1   1.2e-10   1.8e-07   30.7   9.6     3    52   111   158   109   158 0.86 4Fe-4S dicluster domain
Fer4_2               PF12797.2     22 seq1340_BIOID50947   -            192   1.6e-07   30.6  20.1   1   1   8.7e-09   1.3e-05   24.6   2.9     3    22   110   129   108   129 0.93 4Fe-4S binding domain
Mur_ligase_M         PF08245.7    189 seq1341_BIOID50947   -            438   4.8e-43  147.3   0.1   1   1     1e-46   7.1e-43  146.7   0.1     1   189   110   280   110   280 0.90 Mur ligase middle domain
Mur_ligase_C         PF02875.16    91 seq1341_BIOID50947   -            438   4.2e-11   42.6   0.0   1   1   3.7e-14   2.5e-10   40.1   0.0     2    77   301   369   300   377 0.88 Mur ligase family, glutamate ligase domain
HTH_Tnp_1            PF01527.15    76 seq1342_BIOID50947   -            108   1.3e-10   40.9   1.2   1   1   3.9e-14   5.3e-10   38.9   0.8     1    74     1    87     1    88 0.86 Transposase
Aminotran_3          PF00202.16   339 seq1344_BIOID50947   -            426  2.8e-121  404.4   0.2   1   1  2.4e-125  3.3e-121  404.1   0.1     2   338    27   360    26   361 0.98 Aminotransferase class-III
Fe-S_biosyn          PF01521.15    91 seq1345_BIOID50947   -            191   2.1e-23   81.7   0.0   1   1   1.6e-26   1.1e-22   79.4   0.0     1    91     2    94     2    94 0.98 Iron-sulphur cluster biosynthesis
NifU                 PF01106.12    68 seq1345_BIOID50947   -            191     2e-10   40.1   0.0   1   1   4.4e-14     3e-10   39.5   0.0     2    65   112   177   111   180 0.90 NifU-like domain
Asparaginase_2       PF01112.13   319 seq1346_BIOID50947   -            321  8.3e-125  415.6   3.5   1   1  7.6e-129    1e-124  415.3   2.4     2   315     3   315     2   317 0.99 Asparaginase
rve                  PF00665.21   120 seq1348_BIOID50947   -            296   2.1e-25   89.0   0.1   1   1   2.2e-28   7.4e-25   87.2   0.0     2   119   126   240   125   241 0.97 Integrase core domain
HTH_21               PF13276.1     60 seq1348_BIOID50947   -            296   9.3e-17   60.6   3.5   1   1   6.3e-20   2.2e-16   59.5   2.4     2    60    47   104    45   104 0.94 HTH-like domain
rve_3                PF13683.1     67 seq1348_BIOID50947   -            296   1.3e-11   43.7   0.1   1   1   8.8e-15     3e-11   42.5   0.0     6    67   217   278   212   278 0.93 Integrase core domain
rve_2                PF13333.1     52 seq1348_BIOID50947   -            296   2.8e-06   27.1   0.0   1   1   1.7e-09   5.8e-06   26.1   0.0     1    44   231   277   231   284 0.88 Integrase core domain
Complex1_51K         PF01512.12   151 seq1351_BIOID50947   -            772   3.7e-48  162.9   1.8   1   1   4.3e-51   4.6e-48  162.6   0.0     1   151   139   284   139   284 0.98 Respiratory-chain NADH dehydrogenase 51 Kd subunit
RnfC_N               PF13375.1    101 seq1351_BIOID50947   -            772   2.3e-34  117.0   0.2   1   1   7.6e-37     8e-34  115.2   0.0     1   101    14   115    14   115 0.96 RnfC Barrel sandwich hybrid domain
SLBB                 PF10531.4     59 seq1351_BIOID50947   -            772   2.4e-11   43.2   0.1   1   1   6.2e-14   6.5e-11   41.8   0.0     1    58   296   344   296   345 0.95 SLBB domain
Fer4_7               PF12838.2     52 seq1351_BIOID50947   -            772   1.8e-09   37.7   8.8   1   1   5.6e-12   5.9e-09   36.0   6.1     1    52   376   430   376   430 0.81 4Fe-4S dicluster domain
Fer4_8               PF13183.1     57 seq1351_BIOID50947   -            772   7.1e-09   35.4   5.5   1   1   2.1e-11   2.2e-08   33.8   3.8     3    57   375   430   373   458 0.78 4Fe-4S dicluster domain
Fer4_10              PF13237.1     52 seq1351_BIOID50947   -            772   6.4e-08   32.1  10.5   1   1   1.7e-10   1.8e-07   30.7   7.3     6    52   374   427   370   427 0.91 4Fe-4S dicluster domain
Fer4_9               PF13187.1     55 seq1351_BIOID50947   -            772     4e-07   30.0   8.6   1   1   1.4e-09   1.4e-06   28.3   5.9     2    53   377   429   376   430 0.71 4Fe-4S dicluster domain
Fer4_4               PF12800.2     17 seq1351_BIOID50947   -            772   5.9e-07   29.1  11.4   1   2     6e-06    0.0063   16.6   2.0     2    16   375   389   374   395 0.90 4Fe-4S binding domain
Fer4_4               PF12800.2     17 seq1351_BIOID50947   -            772   5.9e-07   29.1  11.4   2   2   5.6e-06    0.0059   16.7   1.0     3    16   415   428   413   436 0.91 4Fe-4S binding domain
Fer4_17              PF13534.1     61 seq1351_BIOID50947   -            772   1.7e-06   28.1  10.5   1   1   1.4e-08   1.5e-05   25.1   7.0     2    61   377   431   376   431 0.82 4Fe-4S dicluster domain
DUF3828              PF12883.2    120 seq1352_BIOID50947   -            308   5.2e-11   42.4   2.2   1   1   1.4e-10   9.7e-07   28.6   0.1     2   118    26   142    25   144 0.84 Protein of unknown function (DUF3828)
Abhydrolase_1        PF00561.15   230 seq1353_BIOID50947   -            340   5.4e-31  107.8   0.0   1   1     2e-34     7e-31  107.4   0.0     1   228    82   319    82   321 0.97 alpha/beta hydrolase fold
Hydrolase_4          PF12146.3     79 seq1353_BIOID50947   -            340     4e-24   84.1   0.5   1   1   1.9e-27   6.4e-24   83.4   0.3     3    79    42   122    40   122 0.90 Putative lysophospholipase
Abhydrolase_6        PF12697.2    228 seq1353_BIOID50947   -            340   3.6e-20   72.7   3.2   1   1   1.6e-23   5.4e-20   72.1   2.2     2   220    58   310    57   316 0.72 Alpha/beta hydrolase family
Abhydrolase_5        PF12695.2    142 seq1353_BIOID50947   -            340   8.1e-12   44.9   0.0   1   1     4e-15   1.4e-11   44.2   0.0     1   141    56   305    56   306 0.78 Alpha/beta hydrolase family
Aminotran_1_2        PF00155.16   363 seq1355_BIOID50947   -            386     1e-56  192.3   0.0   1   1   3.3e-60   1.1e-56  192.2   0.0     3   363    32   383    30   383 0.94 Aminotransferase class I and II
Cys_Met_Meta_PP      PF01053.15   386 seq1355_BIOID50947   -            386   5.2e-08   31.4   0.0   1   1   2.8e-11   9.6e-08   30.5   0.0    75   180    96   205    67   212 0.85 Cys/Met metabolism PLP-dependent enzyme
DegT_DnrJ_EryC1      PF01041.12   363 seq1355_BIOID50947   -            386   3.9e-06   26.0   0.0   1   1   2.6e-09   8.7e-06   24.8   0.0    46   146    97   202    79   204 0.88 DegT/DnrJ/EryC1/StrS aminotransferase family
Aminotran_5          PF00266.14   371 seq1355_BIOID50947   -            386   4.5e-05   22.2   0.0   1   1   1.8e-08   6.1e-05   21.8   0.0    59   165    89   189    48   236 0.80 Aminotransferase class-V
Fer4_11              PF13247.1     99 seq1356_BIOID50947   -            512   1.5e-40  136.9   6.0   1   1   4.5e-44   1.5e-40  136.9   4.2     2    98   176   272   175   273 0.98 4Fe-4S dicluster domain
Fer4_7               PF12838.2     52 seq1356_BIOID50947   -            512   4.4e-09   36.4  16.7   1   1   5.7e-10   1.9e-06   28.0   4.0     2    50   184   229   183   231 0.90 4Fe-4S dicluster domain
Fer4_10              PF13237.1     52 seq1356_BIOID50947   -            512   7.4e-09   35.1  18.0   1   1   1.9e-09   6.5e-06   25.7   3.7     4    52   179   228   176   228 0.93 4Fe-4S dicluster domain
MOSC                 PF03473.12   133 seq1357_BIOID50947   -            224   1.7e-27   95.3   0.0   1   1   3.5e-31   2.4e-27   94.9   0.0     2   132    38   161    37   162 0.97 MOSC domain
3-alpha              PF03475.9     47 seq1357_BIOID50947   -            224   1.7e-16   59.5   0.1   1   1   4.6e-20   3.1e-16   58.6   0.0     1    47   168   214   168   214 0.97 3-alpha domain
GntP_permease        PF02447.11   441 seq1358_BIOID50947   -            438  2.1e-188  626.2  45.8   1   1  5.2e-192  2.4e-188  626.0  31.7     1   441     1   437     1   437 0.99 GntP family permease
CitMHS               PF03600.11   349 seq1358_BIOID50947   -            438   5.3e-09   35.0  40.0   1   1   1.6e-12   7.2e-09   34.5  27.5     5   348     8   386     3   387 0.78 Citrate transporter
Na_H_antiporter      PF03553.9    303 seq1358_BIOID50947   -            438   3.8e-06   26.0  19.5   1   1   8.3e-10   3.8e-06   26.0  13.5    67   257   215   393   160   394 0.69 Na+/H+ antiporter family
ABC_tran             PF00005.22   118 seq1359_BIOID50947   -            623   3.1e-40  137.1   0.0   1   2   1.3e-20   1.5e-17   63.9   0.1    24   117    90   196    56   197 0.81 ABC transporter
ABC_tran             PF00005.22   118 seq1359_BIOID50947   -            623   3.1e-40  137.1   0.0   2   2   9.1e-23     1e-19   70.8   0.0     1   117   364   491   364   492 0.93 ABC transporter
oligo_HPY            PF08352.7     64 seq1359_BIOID50947   -            623   8.6e-21   73.9   0.4   1   2   9.6e-12   1.1e-08   35.1   0.0     1    33   248   280   248   303 0.88 Oligopeptide/dipeptide transporter, C-terminal region
oligo_HPY            PF08352.7     64 seq1359_BIOID50947   -            623   8.6e-21   73.9   0.4   2   2   3.3e-12   3.8e-09   36.6   0.0     1    33   543   575   543   594 0.85 Oligopeptide/dipeptide transporter, C-terminal region
FTSW_RODA_SPOVE      PF01098.14   359 seq1361_BIOID50947   -            414  2.4e-130  434.3  23.9   1   1  2.2e-134  3.1e-130  434.0  16.5     2   358    47   402    46   403 0.98 Cell cycle protein
Peripla_BP_4         PF13407.1    258 seq1362_BIOID50947   -            356   2.5e-62  210.4  13.3   1   1   4.2e-66   2.9e-62  210.2   9.2    13   258    66   312    54   312 0.95 Periplasmic binding protein domain
Peripla_BP_1         PF00532.16   279 seq1362_BIOID50947   -            356   4.8e-13   48.8   1.9   1   1   2.1e-16   1.4e-12   47.2   1.3    23   214    73   270    52   304 0.78 Periplasmic binding proteins and sugar binding domain of LacI family
AA_permease          PF00324.16   479 seq1363_BIOID50947   -            487  3.5e-122  408.0  47.9   1   1  5.8e-126  3.9e-122  407.8  33.2     1   476    39   476    39   479 0.98 Amino acid permease
AA_permease_2        PF13520.1    426 seq1363_BIOID50947   -            487   1.6e-42  145.4  47.9   1   1   2.8e-46   1.9e-42  145.1  33.2     5   424    39   460    35   466 0.86 Amino acid permease
Pribosyltran         PF00156.22   125 seq1365_BIOID50947   -            152   2.2e-11   43.4   0.0   1   1   2.3e-15   3.2e-11   42.9   0.0     2   112     4   105     3   112 0.87 Phosphoribosyl transferase domain
Hydrolase_3          PF08282.7    254 seq1367_BIOID50947   -            266   2.7e-61  207.2   0.0   1   1   6.7e-65     3e-61  207.0   0.0     1   254     5   260     5   260 0.96 haloacid dehalogenase-like hydrolase
S6PP                 PF05116.8    247 seq1367_BIOID50947   -            266     4e-16   58.9   0.0   1   2     4e-09   1.8e-05   24.0   0.0     4    75     4    73     1    91 0.89 Sucrose-6F-phosphate phosphohydrolase
S6PP                 PF05116.8    247 seq1367_BIOID50947   -            266     4e-16   58.9   0.0   2   2   7.2e-12   3.3e-08   33.0   0.0   135   218   159   242   141   251 0.83 Sucrose-6F-phosphate phosphohydrolase
Hydrolase            PF00702.21   204 seq1367_BIOID50947   -            266   2.6e-11   44.3   0.1   1   1     2e-13   9.2e-10   39.2   0.1     2   204     3   226     2   226 0.59 haloacid dehalogenase-like hydrolase
YjcZ                 PF13990.1    270 seq1373_BIOID50947   -            301  7.6e-118  392.3   6.6   1   1  6.3e-122  8.7e-118  392.2   4.6     1   270    26   296    26   296 1.00 YjcZ-like protein
ACT_6                PF13740.1     76 seq1374_BIOID50947   -            190     4e-30  103.2   0.5   1   1   1.1e-31   5.1e-28   96.4   0.0     1    76     7    82     7    82 0.98 ACT domain
ACT                  PF01842.20    66 seq1374_BIOID50947   -            190   8.7e-13   47.3   0.2   1   1     1e-09   4.6e-06   25.8   0.0     2    65    97   166    96   167 0.97 ACT domain
SSB                  PF00436.20   104 seq1375_BIOID50947   -            178   8.4e-43  144.3   0.5   1   1   7.4e-47     1e-42  144.1   0.4     1   103     6   112     6   113 0.97 Single-strand binding protein family
DUF1100              PF06500.6    411 seq1376_BIOID50947   -            414    3e-222  737.3   0.0   1   1  9.7e-226  3.3e-222  737.2   0.0     1   411     1   414     1   414 0.99 Alpha/beta hydrolase of unknown function (DUF1100)
Abhydrolase_5        PF12695.2    142 seq1376_BIOID50947   -            414   1.8e-08   34.1   0.0   1   1   9.6e-12   3.3e-08   33.2   0.0     1   121   196   375   196   392 0.76 Alpha/beta hydrolase family
Abhydrolase_6        PF12697.2    228 seq1376_BIOID50947   -            414   2.6e-06   27.4   0.4   1   1   1.6e-09   5.4e-06   26.3   0.0    12   107   208   326   197   390 0.71 Alpha/beta hydrolase family
Nitrate_red_del      PF02613.10   136 seq1379_BIOID50947   -            236   1.7e-28   99.0   6.5   1   1   2.2e-32     3e-28   98.2   4.5     7   133     9   161     3   165 0.84 Nitrate reductase delta subunit
Terminase_GpA        PF05876.7    557 seq1380_BIOID50947   -            660  5.5e-114  381.4   0.0   1   1  5.5e-118  7.5e-114  380.9   0.0    17   548    76   597    64   605 0.93 Phage terminase large subunit (GpA)
UTRA                 PF07702.8    141 seq1382_BIOID50947   -            238   1.5e-31  108.8   0.0   1   1   7.3e-35   2.5e-31  108.0   0.0     1   140    86   224    86   225 0.98 UTRA domain
GntR                 PF00392.16    64 seq1382_BIOID50947   -            238   3.8e-21   74.1   0.0   1   1   1.1e-24   3.8e-21   74.1   0.0     2    63     3    64     2    65 0.98 Bacterial regulatory proteins, gntR family
HTH_11               PF08279.7     55 seq1382_BIOID50947   -            238   2.4e-06   26.9   0.2   1   1   3.1e-09     1e-05   24.9   0.0    19    45    29    55    28    62 0.88 HTH domain
HTH_DeoR             PF08220.7     57 seq1382_BIOID50947   -            238   3.1e-06   26.5   0.3   1   1   5.6e-09   1.9e-05   23.9   0.0    18    50    29    61    29    68 0.92 DeoR-like helix-turn-helix domain
AhpC-TSA             PF00578.16   124 seq1383_BIOID50947   -            156   5.2e-40  135.8   0.0   1   1   1.9e-43   6.6e-40  135.5   0.0     2   123     7   134     6   135 0.99 AhpC/TSA family
Redoxin              PF08534.5    146 seq1383_BIOID50947   -            156   2.1e-27   95.3   0.0   1   1   7.3e-31   2.5e-27   95.1   0.0     1   131     5   136     5   148 0.90 Redoxin
SCO1-SenC            PF02630.9    174 seq1383_BIOID50947   -            156   3.3e-10   39.7   0.0   1   1   1.4e-13   4.7e-10   39.2   0.0    32   171    10   136     4   140 0.89 SCO1/SenC
DUF899               PF05988.7    211 seq1383_BIOID50947   -            156   0.00024   20.4   0.0   1   1   7.9e-08   0.00027   20.3   0.0    48   173    12   137     3   152 0.81 Bacterial protein of unknown function (DUF899)
EamA                 PF00892.15   126 seq1384_BIOID50947   -            299   3.3e-18   65.8  28.8   1   2   5.4e-10   7.4e-06   25.9   9.3     1   124     9   128     9   130 0.91 EamA-like transporter family
EamA                 PF00892.15   126 seq1384_BIOID50947   -            299   3.3e-18   65.8  28.8   2   2   2.7e-16   3.8e-12   46.2   5.2     1   123   149   274   149   277 0.89 EamA-like transporter family
Glyco_transf_28      PF03033.15   139 seq1385_BIOID50947   -            355   8.3e-38  129.1   1.3   1   1   7.3e-41   2.5e-37  127.6   0.3     2   138     9   145     8   146 0.98 Glycosyltransferase family 28 N-terminal domain
Glyco_tran_28_C      PF04101.11   167 seq1385_BIOID50947   -            355   5.7e-35  120.3   0.0   1   1   2.4e-38   8.1e-35  119.8   0.0     2   166   185   344   184   345 0.92 Glycosyltransferase family 28 C-terminal domain
Glyco_trans_1_3      PF13528.1    318 seq1385_BIOID50947   -            355   1.9e-11   43.6   0.0   1   1   8.6e-15   2.9e-11   43.0   0.0     6   315    10   319     6   321 0.80 Glycosyl transferase family 1
ABC_tran             PF00005.22   118 seq1386_BIOID50947   -            513   2.7e-35  121.1   0.2   1   2   4.3e-23   2.9e-19   69.4   0.1     1   118    44   171    44   171 0.89 ABC transporter
ABC_tran             PF00005.22   118 seq1386_BIOID50947   -            513   2.7e-35  121.1   0.2   2   2   6.3e-17   4.3e-13   49.5   0.0    15   117   316   433   302   434 0.79 ABC transporter
Patatin              PF01734.17   204 seq1387_BIOID50947   -            356   3.3e-20   72.7   4.2   1   1   1.4e-23   1.9e-19   70.3   2.9     1   199     9   237     9   242 0.73 Patatin-like phospholipase
NQR2_RnfD_RnfE       PF03116.10   314 seq1388_BIOID50947   -            352    1e-121  405.8  15.7   1   1  8.6e-126  1.2e-121  405.6  10.9     3   314     4   350     2   350 0.93 NQR2, RnfD, RnfE family
FCD                  PF07729.7    125 seq1390_BIOID50947   -            220   5.2e-18   65.4  11.5   1   1   1.2e-21   8.1e-18   64.8   8.0     1   124    76   207    76   208 0.85 FCD domain
GntR                 PF00392.16    64 seq1390_BIOID50947   -            220   9.6e-13   47.2   0.0   1   1   3.1e-16   2.1e-12   46.1   0.0     7    64    10    66     6    66 0.96 Bacterial regulatory proteins, gntR family
SBP_bac_5            PF00496.17   374 seq1391_BIOID50947   -            512   1.8e-95  319.8  11.4   1   1   1.7e-99   2.3e-95  319.4   7.9     1   372    70   429    70   431 0.95 Bacterial extracellular solute-binding proteins, family 5 Middle
Nitrate_red_gam      PF02665.9    223 seq1392_BIOID50947   -            225   3.7e-88  294.5  11.3   1   1   3.1e-92   4.2e-88  294.3   7.8     2   222     4   224     3   225 0.99 Nitrate reductase gamma subunit
Fer4_7               PF12838.2     52 seq1393_BIOID50947   -            205   3.7e-15   55.9  24.4   1   1   7.2e-11   8.2e-08   32.3   4.7     2    52    82   166    81   166 0.62 4Fe-4S dicluster domain
Fer4_9               PF13187.1     55 seq1393_BIOID50947   -            205   4.4e-13   49.1  18.7   1   1   6.3e-10   7.2e-07   29.2   2.2     2    54    82   166    81   167 0.93 4Fe-4S dicluster domain
Fer4_11              PF13247.1     99 seq1393_BIOID50947   -            205   1.1e-12   47.5  15.0   1   1   2.5e-13   2.8e-10   39.8   3.4     4    59    45    98    42   105 0.91 4Fe-4S dicluster domain
Fer4                 PF00037.22    24 seq1393_BIOID50947   -            205   1.3e-12   46.5  38.2   1   1   2.5e-12   2.8e-09   36.0   1.1     2    24    76    98    75    98 0.93 4Fe-4S binding domain
Fer4_10              PF13237.1     52 seq1393_BIOID50947   -            205   5.3e-11   42.0  23.9   1   1   2.9e-09   3.3e-06   26.6   4.3     2    52    75   163    74   163 0.70 4Fe-4S dicluster domain
Fer4_6               PF12837.2     24 seq1393_BIOID50947   -            205   4.6e-10   38.8  37.1   1   1   1.4e-09   1.6e-06   27.6   0.9     3    24    76    97    74    97 0.92 4Fe-4S binding domain
Fer4_3               PF12798.2     15 seq1393_BIOID50947   -            205   1.6e-08   34.4  45.7   1   3   1.4e-05     0.016   15.6   5.3     1    15    51    67    51    67 0.98 4Fe-4S binding domain
Fer4_3               PF12798.2     15 seq1393_BIOID50947   -            205   1.6e-08   34.4  45.7   2   3   3.7e-05     0.042   14.2   4.0     1    15    82    96    82    96 0.98 4Fe-4S binding domain
Fer4_3               PF12798.2     15 seq1393_BIOID50947   -            205   1.6e-08   34.4  45.7   3   3   1.2e-05     0.014   15.8   2.8     1    15   146   166   146   166 0.96 4Fe-4S binding domain
Fer4_4               PF12800.2     17 seq1393_BIOID50947   -            205   4.7e-08   32.6  28.8   1   2   3.4e-05     0.039   14.1   0.8     3    15    11    23     9    32 0.91 4Fe-4S binding domain
Fer4_4               PF12800.2     17 seq1393_BIOID50947   -            205   4.7e-08   32.6  28.8   2   2   1.1e-06    0.0013   18.7   1.5     3    17    81    95    79    95 0.90 4Fe-4S binding domain
Isochorismatase      PF00857.15   174 seq1394_BIOID50947   -            188   1.7e-38  132.1   0.0   1   1   1.5e-42     2e-38  131.9   0.0     1   173     9   182     9   183 0.90 Isochorismatase family
EAL                  PF00563.15   236 seq1396_BIOID50947   -            528     5e-66  222.4   0.2   1   1   1.1e-69   7.3e-66  221.9   0.1     2   235   273   505   272   506 0.96 EAL domain
CSS-motif            PF12792.2    208 seq1396_BIOID50947   -            528   6.5e-38  130.0   1.0   1   1   1.4e-41   9.4e-38  129.5   0.7     2   207    37   246    36   247 0.92 CSS motif domain associated with EAL
Xan_ur_permease      PF00860.15   389 seq1398_BIOID50947   -            463  4.4e-113  377.5  39.0   1   1  4.4e-117    6e-113  377.1  27.0     2   388    34   427    33   428 0.97 Permease family
Crl                  PF07417.7    127 seq1400_BIOID50947   -            133   6.6e-54  180.9   0.1   1   1   5.6e-58   7.6e-54  180.6   0.1     2   122     3   123     2   131 0.96 Transcriptional regulator Crl
Mur_ligase_M         PF08245.7    189 seq1402_BIOID50947   -            491   4.7e-28   98.4   0.0   1   1   1.6e-31   7.1e-28   97.8   0.0     1   189   124   304   124   304 0.89 Mur ligase middle domain
Mur_ligase           PF01225.20    83 seq1402_BIOID50947   -            491   6.4e-25   86.9   0.1   1   1   3.3e-28   1.5e-24   85.7   0.1     1    82    21   119    21   120 0.97 Mur ligase family, catalytic domain
Mur_ligase_C         PF02875.16    91 seq1402_BIOID50947   -            491   4.3e-20   71.4   0.0   1   1   3.1e-23   1.4e-19   69.7   0.0     4    89   327   418   324   420 0.85 Mur ligase family, glutamate ligase domain
DUF72                PF01904.13   230 seq1403_BIOID50947   -            272   1.4e-52  178.5   1.0   1   1   1.3e-56   1.8e-52  178.3   0.7    11   229    21   251    11   252 0.90 Protein of unknown function DUF72
Oxidored_q1          PF00361.15   270 seq1404_BIOID50947   -            672   2.2e-50  171.3  24.9   1   1   1.6e-54   2.2e-50  171.3  17.3     3   267   133   411   131   414 0.94 NADH-Ubiquinone/plastoquinone (complex I), various chains
FMN_bind             PF04205.9     81 seq1407_BIOID50947   -            206   4.2e-18   65.1   0.1   1   1   6.4e-22   8.7e-18   64.1   0.0     1    77    99   187    99   191 0.98 FMN-binding domain
LTXXQ                PF07813.7    100 seq1409_BIOID50947   -            167     4e-20   72.0  12.1   1   1   5.8e-24     4e-20   72.0   8.4     4   100    41   137    38   137 0.96 LTXXQ motif family protein
Metal_resist         PF13801.1    125 seq1409_BIOID50947   -            167   1.5e-09   37.7   9.4   1   1   2.2e-13   1.5e-09   37.7   6.5    19   124    30   131     8   132 0.85 Heavy-metal resistance
BPD_transp_2         PF02653.11   267 seq1410_BIOID50947   -            393   1.2e-50  171.8  42.6   1   1   8.6e-55   1.2e-50  171.8  29.5     2   267    57   383    56   383 0.98 Branched-chain amino acid transport system / permease component
DUF2592              PF10766.4     41 seq1411_BIOID50947   -             49     1e-26   91.8   4.7   1   1   8.2e-31   1.1e-26   91.7   3.3     1    41     4    44     4    44 0.98 Protein of unknown function (DUF2592)
Meth_synt_2          PF01717.13   324 seq1416_BIOID50947   -            753    1e-161  537.2   0.0   1   2   4.6e-10   3.1e-06   26.2   0.0   120   186   154   221   114   237 0.85 Cobalamin-independent synthase, Catalytic domain
Meth_synt_2          PF01717.13   324 seq1416_BIOID50947   -            753    1e-161  537.2   0.0   2   2  7.8e-157  5.3e-153  508.5   0.0     1   324   426   749   426   749 1.00 Cobalamin-independent synthase, Catalytic domain
Meth_synt_1          PF08267.7    311 seq1416_BIOID50947   -            753  1.7e-139  464.2   0.0   1   2  4.6e-128  3.1e-124  414.1   0.0     2   307     5   312     4   316 0.98 Cobalamin-independent synthase, N-terminal domain
Meth_synt_1          PF08267.7    311 seq1416_BIOID50947   -            753  1.7e-139  464.2   0.0   2   2   3.6e-14   2.5e-10   40.0   0.0   141   285   538   690   528   715 0.80 Cobalamin-independent synthase, N-terminal domain
SBP_bac_11           PF13531.1    231 seq1417_BIOID50947   -            257     3e-55  187.2   4.9   1   1   5.1e-59   3.5e-55  187.0   3.4     1   231    29   255    29   255 0.95 Bacterial extracellular solute-binding protein
SBP_bac_1            PF01547.20   314 seq1417_BIOID50947   -            257   8.5e-17   61.7   7.1   1   1   1.6e-20   1.1e-16   61.3   5.0     1   313    34   246    34   247 0.89 Bacterial extracellular solute-binding protein
HTH_5                PF01022.15    47 seq1418_BIOID50947   -             99   8.9e-15   53.9   0.1   1   1   5.2e-18   1.4e-14   53.3   0.1     1    47    23    70    23    70 0.97 Bacterial regulatory protein, arsR family
HTH_20               PF12840.2     61 seq1418_BIOID50947   -             99   2.5e-11   43.1   0.3   1   1   1.3e-14   3.5e-11   42.6   0.2     2    58    16    72    15    75 0.96 Helix-turn-helix domain
MarR_2               PF12802.2     62 seq1418_BIOID50947   -             99   3.5e-09   36.0   0.1   1   1     2e-12   5.5e-09   35.4   0.1     5    59    24    74    19    77 0.89 MarR family
HTH_24               PF13412.1     48 seq1418_BIOID50947   -             99   2.9e-08   32.8   0.0   1   1   2.6e-11   7.1e-08   31.5   0.0     5    47    26    68    24    69 0.96 Winged helix-turn-helix DNA-binding
MarR                 PF01047.17    59 seq1418_BIOID50947   -             99   4.6e-06   26.1   0.0   1   1   3.1e-09   8.6e-06   25.2   0.0     5    53    26    74    23    75 0.95 MarR family
Rnf-Nqr              PF02508.9    190 seq1419_BIOID50947   -            231   7.9e-59  198.3   9.5   1   1   6.7e-63   9.1e-59  198.1   6.6     1   189     1   200     1   201 0.98 Rnf-Nqr subunit, membrane protein
MAPEG                PF01124.13   129 seq1420_BIOID50947   -            131   1.3e-26   92.5   9.3   1   1   1.1e-30   1.5e-26   92.3   6.5     1   129     3   120     3   120 0.98 MAPEG family
BPD_transp_1         PF00528.17   185 seq1421_BIOID50947   -            306     4e-43  146.9  10.6   1   1   2.9e-47     4e-43  146.9   7.4     1   184   113   304   113   305 0.99 Binding-protein-dependent transport system inner membrane component
Cation_efflux        PF01545.16   285 seq1423_BIOID50947   -            300   2.3e-65  220.4   5.4   1   1   1.9e-69   2.5e-65  220.2   3.7     2   283    14   289    13   291 0.97 Cation efflux family
Rhodanese            PF00581.15   113 seq1424_BIOID50947   -            172   1.9e-11   44.2   0.0   1   1   4.1e-15   2.8e-11   43.6   0.0     2   112     8    98     7    99 0.79 Rhodanese-like domain
DUF2892              PF11127.3     66 seq1424_BIOID50947   -            172   9.2e-11   41.3   3.5   1   1   2.1e-14   1.4e-10   40.7   2.4    10    59   115   167   112   172 0.89 Protein of unknown function (DUF2892)
AsmA                 PF05170.9    604 seq1425_BIOID50947   -            577  1.7e-166  555.3   7.4   1   1  4.4e-170    2e-166  555.0   5.1     1   567     9   560     9   576 0.97 AsmA family
Phage_portal_2       PF05136.8    355 seq1428_BIOID50947   -            503   5.6e-61  205.9   0.1   1   1   6.1e-65   8.3e-61  205.3   0.1    14   354    61   392    50   393 0.96 Phage portal protein, lambda family
Methyltransf_18      PF12847.2    112 seq1429_BIOID50947   -            247   7.1e-15   55.4   0.0   1   1   7.3e-18   1.1e-14   54.8   0.0     2   110    57   163    56   165 0.92 Methyltransferase domain
Methyltransf_11      PF08241.7     95 seq1429_BIOID50947   -            247   6.9e-12   45.5   0.0   1   1   9.1e-15   1.4e-11   44.6   0.0     2    95    62   162    61   162 0.95 Methyltransferase domain
Methyltransf_31      PF13847.1    152 seq1429_BIOID50947   -            247   1.5e-10   40.7   0.0   1   1   1.3e-13     2e-10   40.3   0.0     3   110    56   164    54   215 0.86 Methyltransferase domain
Methyltransf_25      PF13649.1    101 seq1429_BIOID50947   -            247   1.2e-09   38.3   0.0   1   1   1.6e-12   2.4e-09   37.3   0.0     1   101    60   158    60   158 0.89 Methyltransferase domain
Methyltransf_12      PF08242.7     99 seq1429_BIOID50947   -            247   3.7e-09   36.8   0.0   1   1     4e-12     6e-09   36.1   0.0     2    99    62   160    61   160 0.91 Methyltransferase domain
Methyltransf_23      PF13489.1    162 seq1429_BIOID50947   -            247   3.3e-07   30.0   0.0   1   1   3.4e-10   5.2e-07   29.3   0.0    14   131    51   181    36   228 0.68 Methyltransferase domain
MTS                  PF05175.9    170 seq1429_BIOID50947   -            247   1.7e-05   24.1   0.0   1   1   1.6e-08   2.4e-05   23.6   0.0    23   166    49   190    44   194 0.78 Methyltransferase small domain
Ubie_methyltran      PF01209.13   233 seq1429_BIOID50947   -            247   1.9e-05   23.7   0.0   1   1   2.3e-08   3.5e-05   22.9   0.0    45   154    54   165    48   240 0.80 ubiE/COQ5 methyltransferase family
AA_kinase            PF00696.23   241 seq1431_BIOID50947   -            396   4.4e-43  147.4   2.1   1   1   8.2e-47   5.6e-43  147.1   1.5     2   240    35   263    34   264 0.93 Amino acid kinase family
PUA                  PF01472.15    74 seq1431_BIOID50947   -            396     1e-22   79.4   0.1   1   1   4.6e-26   3.1e-22   77.9   0.1     1    74   305   379   305   379 0.98 PUA domain
Dala_Dala_lig_C      PF07478.8    203 seq1432_BIOID50947   -            306   9.8e-70  233.9   0.0   1   1   3.6e-73   1.2e-69  233.6   0.0     1   203   103   303   103   303 0.97 D-ala D-ala ligase C-terminus
Dala_Dala_lig_N      PF01820.16   117 seq1432_BIOID50947   -            306   1.3e-23   83.4   0.8   1   2   1.1e-12   3.8e-09   36.7   0.0     2    42     4    44     3    54 0.90 D-ala D-ala ligase N-terminus
Dala_Dala_lig_N      PF01820.16   117 seq1432_BIOID50947   -            306   1.3e-23   83.4   0.8   2   2   2.3e-15   7.8e-12   45.4   0.2    83   117    52    86    43    86 0.89 D-ala D-ala ligase N-terminus
ATP-grasp_4          PF13535.1    184 seq1432_BIOID50947   -            306     1e-15   57.8   0.0   1   1   4.6e-19   1.6e-15   57.2   0.0     3   176    95   272    93   276 0.78 ATP-grasp domain
CPSase_L_D2          PF02786.12   211 seq1432_BIOID50947   -            306   1.4e-07   30.9   0.0   1   1   2.1e-10   7.1e-07   28.6   0.0    27   179   127   274    96   301 0.83 Carbamoyl-phosphate synthase L chain, ATP binding domain
BPD_transp_1         PF00528.17   185 seq1433_BIOID50947   -            229     4e-22   78.5  13.4   1   1   3.7e-26     5e-22   78.1   9.3     2   175    26   215    25   227 0.78 Binding-protein-dependent transport system inner membrane component
HhH-GPD              PF00730.20   121 seq1434_BIOID50947   -            211   9.8e-19   67.6   0.0   1   1   3.1e-22   1.4e-18   67.1   0.0     1   120    34   168    34   169 0.95 HhH-GPD superfamily base excision DNA repair protein
HHH                  PF00633.18    30 seq1434_BIOID50947   -            211   7.1e-08   31.6   0.0   1   1   3.7e-11   1.7e-07   30.4   0.0     2    29   100   127    99   128 0.94 Helix-hairpin-helix motif
EndIII_4Fe-2S        PF10576.4     17 seq1434_BIOID50947   -            211   9.7e-05   22.2   3.3   1   1   3.7e-08   0.00017   21.5   2.3     1    17   187   203   187   203 0.99 Iron-sulfur binding domain of endonuclease III
MerR-DNA-bind        PF09278.6     65 seq1435_BIOID50947   -            154     7e-15   55.0   0.1   1   1   2.6e-18   1.2e-14   54.3   0.0     2    65    55   119    54   119 0.96 MerR, DNA binding
MerR                 PF00376.18    38 seq1435_BIOID50947   -            154   4.6e-14   51.5   0.3   1   1   2.5e-17   1.1e-13   50.3   0.1     1    38    13    49    13    49 0.98 MerR family regulatory protein
MerR_1               PF13411.1     69 seq1435_BIOID50947   -            154   2.8e-12   46.1   0.0   1   1     1e-15   4.6e-12   45.4   0.0     2    65    13    76    12    78 0.96 MerR HTH family regulatory protein
DUF932               PF06067.6    239 seq1436_BIOID50947   -            273   4.1e-63  212.7   0.0   1   1   3.5e-67   4.8e-63  212.5   0.0     2   239    38   262    37   262 0.99 Domain of unknown function (DUF932)
Peripla_BP_3         PF13377.1    160 seq1438_BIOID50947   -            392   2.7e-38  131.3   0.7   1   1   6.8e-40   2.3e-36  125.0   0.1     3   160   113   277   111   277 0.95 Periplasmic binding protein-like domain
HTH_AraC             PF00165.18    42 seq1438_BIOID50947   -            392   3.3e-22   77.5   0.1   1   2   2.8e-11   9.7e-08   31.4   0.0     1    42   294   335   294   335 0.97 Bacterial regulatory helix-turn-helix proteins, AraC family
HTH_AraC             PF00165.18    42 seq1438_BIOID50947   -            392   3.3e-22   77.5   0.1   2   2   9.9e-15   3.4e-11   42.4   0.1     6    41   348   384   346   385 0.95 Bacterial regulatory helix-turn-helix proteins, AraC family
HTH_18               PF12833.2     81 seq1438_BIOID50947   -            392   8.3e-20   70.5   0.1   1   1   1.7e-22   5.8e-19   67.8   0.0     3    79   309   384   307   385 0.97 Helix-turn-helix domain
Peripla_BP_4         PF13407.1    258 seq1438_BIOID50947   -            392   5.4e-13   48.7   0.0   1   1   2.6e-16   8.8e-13   48.0   0.0    75   258    72   258    52   258 0.85 Periplasmic binding protein domain
BPD_transp_1         PF00528.17   185 seq1439_BIOID50947   -            303   7.2e-31  107.0  13.0   1   1   1.1e-34   7.2e-31  107.0   9.0     1   184   119   302   119   303 0.99 Binding-protein-dependent transport system inner membrane component
OppC_N               PF12911.2     56 seq1439_BIOID50947   -            303   1.3e-17   62.7   0.2   1   1     2e-21   1.3e-17   62.7   0.2     2    56    24    79    23    79 0.86 N-terminal TM domain of oligopeptide transport permease C
PFK                  PF00365.15   282 seq1441_BIOID50947   -            340  1.5e-129  430.8   2.2   1   1  1.3e-133  1.8e-129  430.5   1.6     1   281    23   297    23   298 0.98 Phosphofructokinase
Methyltransf_9       PF08003.6    315 seq1442_BIOID50947   -            323  4.6e-173  574.0   0.0   1   1  2.3e-176  5.2e-173  573.9   0.0     1   315     7   322     7   322 1.00 Protein of unknown function (DUF1698)
Methyltransf_23      PF13489.1    162 seq1442_BIOID50947   -            323   4.4e-11   42.6   0.0   1   1   3.5e-14     8e-11   41.7   0.0    12   159   114   269   103   272 0.71 Methyltransferase domain
Methyltransf_18      PF12847.2    112 seq1442_BIOID50947   -            323   8.2e-08   32.7   0.0   1   1   7.1e-11   1.6e-07   31.7   0.0     2   111   123   226   122   227 0.86 Methyltransferase domain
Methyltransf_31      PF13847.1    152 seq1442_BIOID50947   -            323   1.2e-07   31.3   0.0   1   1   9.6e-11   2.2e-07   30.4   0.0     5   112   124   228   121   284 0.90 Methyltransferase domain
Methyltransf_11      PF08241.7     95 seq1442_BIOID50947   -            323   2.6e-05   24.4   0.0   1   1   2.2e-08   4.9e-05   23.6   0.0     1    94   127   223   127   224 0.81 Methyltransferase domain
CMAS                 PF02353.15   273 seq1442_BIOID50947   -            323   5.8e-05   22.1   0.0   1   1   4.5e-08    0.0001   21.3   0.0    50   173   110   233   105   293 0.79 Mycolic acid cyclopropane synthetase
NADHdh               PF00146.16   311 seq1443_BIOID50947   -            138   7.3e-07   28.4   2.8   1   1   6.7e-11   9.2e-07   28.0   1.9     6   124    14   125     8   130 0.83 NADH dehydrogenase
Exo_endo_phos        PF03372.18   251 seq1444_BIOID50947   -            272     1e-25   90.9   0.0   1   1   8.9e-30   1.2e-25   90.7   0.0     1   251     8   263     8   263 0.80 Endonuclease/Exonuclease/phosphatase family
ABC_tran             PF00005.22   118 seq1445_BIOID50947   -            352   6.2e-26   90.9   0.0   1   1   2.9e-29   1.3e-25   89.9   0.0     1   117    38   156    38   157 0.91 ABC transporter
TOBE                 PF03459.12    64 seq1445_BIOID50947   -            352   3.5e-19   68.5   0.0   1   1     2e-20   9.2e-17   60.7   0.0     1    62   290   350   290   352 0.97 TOBE domain
AhpC-TSA             PF00578.16   124 seq1447_BIOID50947   -            187   1.5e-33  114.9   0.1   1   1   4.3e-37     2e-33  114.6   0.1     4   123     7   133     4   134 0.94 AhpC/TSA family
Redoxin              PF08534.5    146 seq1447_BIOID50947   -            187   1.8e-13   50.1   0.0   1   1   4.7e-17   2.2e-13   49.9   0.0    15   140    18   146     4   152 0.84 Redoxin
1-cysPrx_C           PF10417.4     40 seq1447_BIOID50947   -            187   1.6e-06   27.4   0.1   1   1   6.5e-10     3e-06   26.6   0.1     1    31   154   182   154   186 0.88 C-terminal domain of 1-Cys peroxiredoxin
FtsQ                 PF03799.10   117 seq1448_BIOID50947   -            276     6e-34  116.6   0.2   1   1   1.4e-37   9.5e-34  115.9   0.1     1   117   129   247   129   247 0.93 Cell division protein FtsQ
POTRA_1              PF08478.5     69 seq1448_BIOID50947   -            276   6.2e-20   70.8   0.1   1   1   2.3e-23   1.6e-19   69.5   0.1     2    69    56   126    55   126 0.97 POTRA domain, FtsQ-type
Patatin              PF01734.17   204 seq1449_BIOID50947   -            314   1.9e-24   86.6   0.5   1   1   2.5e-28   3.4e-24   85.8   0.1     1   201    21   178    21   180 0.95 Patatin-like phospholipase
DUF1375              PF07119.7     76 seq1452_BIOID50947   -            135   7.7e-22   76.7   0.7   1   1     9e-26   1.2e-21   76.1   0.5     5    75    40   102    31   103 0.93 Protein of unknown function (DUF1375)
Antirestrict         PF03230.8     94 seq1453_BIOID50947   -            159   8.7e-39  131.2   0.2   1   1   8.2e-43   1.1e-38  130.9   0.1     1    94    62   159    62   159 0.98 Antirestriction protein
NADHdh               PF00146.16   311 seq1455_BIOID50947   -            177   7.2e-16   58.0   5.8   1   1   6.1e-20   8.3e-16   57.7   4.0   147   308    10   176     3   177 0.85 NADH dehydrogenase
Xan_ur_permease      PF00860.15   389 seq1456_BIOID50947   -            449   2.1e-88  296.3  48.3   1   1   1.9e-92   2.6e-88  296.0  33.5     1   388    26   409    26   410 0.99 Permease family
Phage_integrase      PF00589.17   173 seq1457_BIOID50947   -            210   9.2e-49  165.3   0.0   1   1   7.9e-53   1.1e-48  165.0   0.0     1   171    21   191    21   193 0.98 Phage integrase family
Aldedh               PF00171.17   462 seq1458_BIOID50947   -            417   4.2e-20   71.4   2.7   1   1   9.9e-20   1.4e-15   56.5   0.7    37   299     8   283     2   304 0.80 Aldehyde dehydrogenase family
DUF1144              PF06610.8    143 seq1460_BIOID50947   -            149   4.1e-71  237.2   7.6   1   1   3.3e-75   4.5e-71  237.0   5.3     4   143     3   142     1   142 0.98 Protein of unknown function (DUF1144)
PTR2                 PF00854.16   373 seq1461_BIOID50947   -            500   8.2e-75  251.7  26.1   1   1   1.5e-78     1e-74  251.4  16.0     2   370    89   428    88   431 0.97 POT family
MFS_1                PF07690.11   354 seq1461_BIOID50947   -            500     2e-20   72.7  53.9   1   1   3.2e-21   2.2e-17   62.7  25.3    10   299    35   370    26   380 0.77 Major Facilitator Superfamily
Phage_capsid         PF05065.8    276 seq1463_BIOID50947   -            668   3.5e-30  105.0   0.2   1   1   1.2e-33   8.1e-30  103.8   0.1    11   275   410   664   401   665 0.83 Phage capsid family
Peptidase_U35        PF04586.12   163 seq1463_BIOID50947   -            668   1.5e-15   57.4   1.4   1   1   4.8e-18   3.3e-14   53.1   0.0    35   158    55   170    39   174 0.85 Caudovirus prohead protease
EAL                  PF00563.15   236 seq1464_BIOID50947   -            782   1.5e-63  214.3   0.1   1   1   1.8e-67   2.4e-63  213.6   0.1     2   236   532   767   531   767 0.97 EAL domain
RadC                 PF04002.10   123 seq1465_BIOID50947   -            158   4.9e-47  158.5   0.0   1   1   4.6e-51   6.2e-47  158.1   0.0     2   123    37   158    36   158 0.98 RadC-like JAB domain
Pyr_redox_2          PF07992.9    200 seq1466_BIOID50947   -            531   1.5e-32  113.0   0.0   1   1   2.4e-34   4.7e-31  108.1   0.0     1   199   224   503   224   504 0.91 Pyridine nucleotide-disulphide oxidoreductase
Pyr_redox            PF00070.22    80 seq1466_BIOID50947   -            531   1.9e-14   53.6   7.3   1   1   1.4e-17   2.7e-14   53.2   0.3     1    75   367   437   367   442 0.93 Pyridine nucleotide-disulphide oxidoreductase
Pyr_redox_3          PF13738.1    203 seq1466_BIOID50947   -            531   3.9e-11   43.2   1.9   1   1   7.1e-13   1.4e-09   38.2   0.6    15   196   216   394   213   400 0.80 Pyridine nucleotide-disulphide oxidoreductase
Thioredoxin_3        PF13192.1     76 seq1466_BIOID50947   -            531   2.5e-08   33.4   0.0   1   1   3.9e-11   7.6e-08   31.9   0.0     4    74   132   205   129   207 0.82 Thioredoxin domain
Oxidored_q1          PF00361.15   270 seq1467_BIOID50947   -            479   6.8e-50  169.7  14.3   1   1   4.9e-54   6.8e-50  169.7   9.9     1   268   132   400   132   402 0.93 NADH-Ubiquinone/plastoquinone (complex I), various chains
SNARE_assoc          PF09335.6    123 seq1468_BIOID50947   -            236   2.8e-27   95.2   6.7   1   1   2.1e-31   2.8e-27   95.2   4.7     1   121    63   180    63   182 0.98 SNARE associated Golgi protein
FtsA                 PF14450.1    120 seq1469_BIOID50947   -            420   1.6e-50  169.8   3.7   1   2   2.1e-23   1.4e-19   69.9   0.7     1   119    10   195    10   196 0.97 Cell division protein FtsA
FtsA                 PF14450.1    120 seq1469_BIOID50947   -            420   1.6e-50  169.8   3.7   2   2   6.5e-33   4.5e-29  100.6   0.0     1   120   206   382   206   382 0.99 Cell division protein FtsA
SHS2_FTSA            PF02491.15    80 seq1469_BIOID50947   -            420   2.4e-32  110.5   1.4   1   1   6.8e-36   4.6e-32  109.6   1.0     1    80    84   163    84   163 0.99 SHS2 domain inserted in FTSA
SBP_bac_11           PF13531.1    231 seq1471_BIOID50947   -            329   1.8e-43  148.7   0.2   1   1   6.6e-47   2.2e-43  148.4   0.1     4   231    28   280    25   280 0.87 Bacterial extracellular solute-binding protein
SBP_bac_1            PF01547.20   314 seq1471_BIOID50947   -            329     1e-18   68.0   2.7   1   1   3.8e-22   1.3e-18   67.6   1.9     4   314    32   272    29   272 0.88 Bacterial extracellular solute-binding protein
SBP_bac_8            PF13416.1    281 seq1471_BIOID50947   -            329   6.3e-13   48.9   1.1   1   1   3.3e-16   1.1e-12   48.1   0.8    85   262   108   281    34   300 0.74 Bacterial extracellular solute-binding protein
SBP_bac_6            PF13343.1    242 seq1471_BIOID50947   -            329   4.8e-12   45.5   1.2   1   1   2.9e-15   9.9e-12   44.5   0.8    53   235   112   303    77   306 0.83 Bacterial extracellular solute-binding protein
Response_reg         PF00072.19   112 seq1472_BIOID50947   -            337   3.8e-28   97.6   0.5   1   1   6.5e-32   8.9e-28   96.4   0.1     1   111    10   120    10   121 0.97 Response regulator receiver domain
DUF987               PF06174.6     66 seq1474_BIOID50947   -             73   4.5e-43  144.4   0.1   1   1   3.7e-47     5e-43  144.3   0.1     1    66     1    66     1    66 0.99 Protein of unknown function (DUF987)
Phage_integrase      PF00589.17   173 seq1476_BIOID50947   -            198   4.7e-46  156.5   0.5   1   1   3.9e-50   5.3e-46  156.3   0.4     1   172     5   177     5   178 0.98 Phage integrase family
DUF883               PF05957.8     94 seq1477_BIOID50947   -            113   2.4e-26   91.8   1.0   1   1   2.1e-30   2.9e-26   91.5   0.7     1    94    19   111    19   111 0.97 Bacterial protein of unknown function (DUF883)
YagB_YeeU_YfjZ       PF06154.6    105 seq1479_BIOID50947   -            122   5.8e-51  171.0   0.0   1   1     5e-55   6.8e-51  170.7   0.0     2   104    16   118    15   119 0.98 YagB/YeeU/YfjZ family
GerE                 PF00196.14    58 seq1483_BIOID50947   -            901   4.2e-20   70.7   0.0   1   1   1.3e-23   1.7e-19   68.7   0.0     2    58   834   890   833   890 0.97 Bacterial regulatory proteins, luxR family
Na_H_Exchanger       PF00999.16   384 seq1484_BIOID50947   -            549   3.4e-72  242.9  43.6   1   1   3.1e-76   4.2e-72  242.6  30.2     2   383     8   421     5   422 0.91 Sodium/hydrogen exchanger family
PNP_UDP_1            PF01048.15   234 seq1485_BIOID50947   -            253   8.2e-42  142.6   1.4   1   1   6.8e-46   9.2e-42  142.4   1.0     2   230    21   247    20   253 0.85 Phosphorylase superfamily
Alpha-amylase        PF00128.19   316 seq1486_BIOID50947   -            676   1.7e-42  145.8   6.2   1   1   3.2e-46   4.4e-42  144.4   4.3     1   308   226   595   226   598 0.74 Alpha amylase, catalytic domain
DUF4102              PF13356.1     89 seq1488_BIOID50947   -            410   5.6e-28   96.5   0.1   1   1   1.5e-31     1e-27   95.7   0.1     1    88    20   106    20   107 0.97 Domain of unknown function (DUF4102)
Phage_integrase      PF00589.17   173 seq1488_BIOID50947   -            410   1.3e-26   93.1   0.0   1   1   3.4e-30   2.3e-26   92.3   0.0     2   170   223   387   222   389 0.95 Phage integrase family
FAD_binding_3        PF01494.14   356 seq1489_BIOID50947   -            360   1.4e-09   37.3   0.0   1   1   2.1e-09   2.8e-05   23.2   0.0   148   178   141   171   118   239 0.86 FAD binding domain
Lactonase            PF10282.4    344 seq1490_BIOID50947   -            331   6.5e-87  291.6   0.0   1   1   1.8e-90   8.3e-87  291.3   0.0     2   343     5   327     4   328 0.95 Lactonase, 7-bladed beta-propeller
DUF1219              PF06755.7    117 seq1491_BIOID50947   -             87   6.1e-40  135.2   0.0   1   1   5.1e-44   6.9e-40  135.0   0.0     1    73     1    73     1    81 0.97 Protein of unknown function (DUF1219)
CDH                  PF02611.10   222 seq1492_BIOID50947   -            300   1.6e-95  318.4   0.0   1   1   1.4e-99   1.9e-95  318.2   0.0     2   221    80   299    79   300 0.99 CDP-diacylglycerol pyrophosphatase
GST_C                PF00043.20    95 seq1493_BIOID50947   -            201   3.2e-15   55.7   0.1   1   1   1.9e-18   5.3e-15   55.0   0.1     5    95   104   189   100   189 0.94 Glutathione S-transferase, C-terminal domain
GST_N_2              PF13409.1     70 seq1493_BIOID50947   -            201   9.7e-12   44.6   0.0   1   1   1.4e-14   3.7e-11   42.7   0.0     5    69    11    75     9    76 0.95 Glutathione S-transferase, N-terminal domain
GST_N_3              PF13417.1     75 seq1493_BIOID50947   -            201   3.7e-11   42.9   0.0   1   1   2.8e-14   7.6e-11   41.9   0.0    15    73    16    79    11    81 0.89 Glutathione S-transferase, N-terminal domain
GST_C_2              PF13410.1     69 seq1493_BIOID50947   -            201   7.1e-10   38.5   0.1   1   1   3.8e-13   1.1e-09   37.9   0.0     7    69   125   184    71   184 0.90 Glutathione S-transferase, C-terminal domain
GST_N                PF02798.15    76 seq1493_BIOID50947   -            201   8.4e-09   35.3   0.0   1   1     9e-12   2.5e-08   33.8   0.0     3    76     1    75     1    75 0.94 Glutathione S-transferase, N-terminal domain
FtsZ_C               PF12327.3     95 seq1494_BIOID50947   -            383   8.6e-38  128.2   1.2   1   1   3.5e-41   2.4e-37  126.7   0.8     1    94   221   315   221   316 0.99 FtsZ family, C-terminal domain
Tubulin              PF00091.20   216 seq1494_BIOID50947   -            383   4.4e-37  127.8   1.7   1   1     2e-40   1.4e-36  126.2   1.2     2   212    13   180    12   184 0.96 Tubulin/FtsZ family, GTPase domain
Oxidored_q2          PF00420.19    95 seq1495_BIOID50947   -            216   4.6e-11   42.0   1.2   1   1   3.4e-15   4.6e-11   42.0   0.9     3    95   128   216   126   216 0.94 NADH-ubiquinone/plastoquinone oxidoreductase chain 4L
NTP_transferase      PF00483.18   248 seq1496_BIOID50947   -            302   2.4e-25   89.1   0.0   1   1   4.5e-29   3.1e-25   88.8   0.0     1   241    10   275    10   280 0.87 Nucleotidyl transferase
NTP_transf_3         PF12804.2    179 seq1496_BIOID50947   -            302   9.5e-08   32.3   0.0   1   1   2.7e-11   1.8e-07   31.3   0.0     1   116    11   164    11   184 0.75 MobA-like NTP transferase domain
Fimbrial             PF00419.15   145 seq1498_BIOID50947   -            182   1.7e-21   76.8   8.8   1   1   1.7e-25   2.3e-21   76.4   6.1     1   145    33   182    33   182 0.84 Fimbrial protein
RmuC                 PF02646.11   305 seq1507_BIOID50947   -            475  7.2e-112  373.0   2.2   1   1  5.3e-116  7.2e-112  373.0   1.5     1   304   135   437   135   438 0.99 RmuC family
ABC_tran             PF00005.22   118 seq1509_BIOID50947   -            511   9.9e-30  103.2   0.1   1   2   3.8e-21   2.6e-17   63.1   0.0     1   118    51   169    51   169 0.95 ABC transporter
ABC_tran             PF00005.22   118 seq1509_BIOID50947   -            511   9.9e-30  103.2   0.1   2   2   2.5e-13   1.7e-09   37.9   0.0     3   117   305   431   303   432 0.76 ABC transporter
Oxidored_q1          PF00361.15   270 seq1510_BIOID50947   -            526   7.3e-50  169.6  21.3   1   1   5.3e-54   7.3e-50  169.6  14.8     1   266   132   409   132   413 0.96 NADH-Ubiquinone/plastoquinone (complex I), various chains
CMD                  PF02627.15    85 seq1514_BIOID50947   -            182   9.1e-09   34.9   0.1   1   1     4e-12   5.5e-08   32.4   0.0    14    85    52   122    43   122 0.91 Carboxymuconolactone decarboxylase family
PduV-EutP            PF10662.4    143 seq1515_BIOID50947   -            118   6.8e-15   54.6   0.0   1   1   7.3e-19     1e-14   54.1   0.0    86   142    57   112    42   113 0.92 Ethanolamine utilisation - propanediol utilisation
GGDEF                PF00990.16   161 seq1516_BIOID50947   -            442   1.1e-26   93.1   0.0   1   1   1.6e-30   2.2e-26   92.2   0.0     1   160   295   437   295   438 0.89 GGDEF domain
Fimbrial             PF00419.15   145 seq1518_BIOID50947   -            179   6.8e-16   58.6   0.0   1   1   5.9e-20     8e-16   58.4   0.0     2   145    33   179    32   179 0.86 Fimbrial protein
ADH_N                PF08240.7    109 seq1519_BIOID50947   -            412   3.5e-30  103.8   0.1   1   1   1.7e-33   7.7e-30  102.7   0.1     2   106    26   151    25   154 0.94 Alcohol dehydrogenase GroES-like domain
ADH_N_assoc          PF13823.1     23 seq1519_BIOID50947   -            412   3.7e-13   48.7   0.1   1   1   1.5e-16     7e-13   47.8   0.1     1    23     1    23     1    23 0.99 Alcohol dehydrogenase GroES-associated
ADH_zinc_N           PF00107.21   130 seq1519_BIOID50947   -            412   2.3e-12   46.4   0.2   1   1   4.5e-13     2e-09   36.9   0.0     1    69   197   268   197   286 0.90 Zinc-binding dehydrogenase
Aminotran_1_2        PF00155.16   363 seq1522_BIOID50947   -            405   9.2e-47  159.6   0.0   1   1   2.4e-50   1.1e-46  159.3   0.0    30   353    58   387    33   391 0.88 Aminotransferase class I and II
DegT_DnrJ_EryC1      PF01041.12   363 seq1522_BIOID50947   -            405   3.2e-06   26.3   0.0   1   1   1.1e-09     5e-06   25.6   0.0    47   146   101   207    96   208 0.73 DegT/DnrJ/EryC1/StrS aminotransferase family
CMD                  PF02627.15    85 seq1523_BIOID50947   -            143   1.5e-20   72.7   0.2   1   1   1.6e-24   2.2e-20   72.1   0.2     1    84    13    94    13    95 0.92 Carboxymuconolactone decarboxylase family
LpxC                 PF03331.8    277 seq1525_BIOID50947   -            305  9.7e-125  414.9   0.0   1   1  8.6e-129  1.2e-124  414.6   0.0     1   277     2   280     2   280 0.99 UDP-3-O-acyl N-acetylglycosamine deacetylase
SBP_bac_8            PF13416.1    281 seq1527_BIOID50947   -            389   3.9e-32  112.0   0.3   1   1   8.9e-36   6.1e-32  111.3   0.1    10   265    61   343    52   354 0.84 Bacterial extracellular solute-binding protein
SBP_bac_1            PF01547.20   314 seq1527_BIOID50947   -            389   9.5e-05   22.1   2.1   1   1   1.4e-08   9.8e-05   22.1   0.7    19   313    58   327    46   328 0.76 Bacterial extracellular solute-binding protein
Pili_assembly_N      PF00345.15   122 seq1529_BIOID50947   -            241   1.8e-40  137.3   0.1   1   1   4.5e-44   3.1e-40  136.6   0.0     1   121    37   156    37   157 0.91 Gram-negative pili assembly chaperone, N-terminal domain
Pili_assembly_C      PF02753.12    68 seq1529_BIOID50947   -            241   1.2e-16   60.1   0.2   1   1   9.6e-20   6.5e-16   57.8   0.1     1    65   176   234   176   237 0.95 Gram-negative pili assembly chaperone, C-terminal domain
Aminotran_1_2        PF00155.16   363 seq1531_BIOID50947   -            452   6.6e-22   77.8   0.0   1   1   1.5e-25   2.1e-21   76.2   0.0   127   348   201   426    68   440 0.80 Aminotransferase class I and II
Glutaredoxin         PF00462.19    60 seq1532_BIOID50947   -             81   7.9e-14   51.2   0.0   1   1   6.6e-18     9e-14   51.0   0.0     1    57     3    58     3    61 0.95 Glutaredoxin
PrpF                 PF04303.8    371 seq1535_BIOID50947   -            350  3.8e-161  535.8   1.8   1   1  6.2e-165  4.2e-161  535.6   1.3     1   371     1   350     1   350 0.99 PrpF protein
Flavodoxin_NdrI      PF07972.6    122 seq1536_BIOID50947   -            136   5.1e-47  158.6   0.0   1   1   4.3e-51   5.8e-47  158.4   0.0     1   122     5   123     5   123 0.97 NrdI Flavodoxin like
Peptidase_S74        PF13884.1     58 seq1537_BIOID50947   -           1141   3.9e-13   49.2   0.1   1   1     2e-16   1.4e-12   47.4   0.1     1    58  1025  1081  1025  1081 0.88 Chaperone of endosialidase
gp37_C               PF12604.3    145 seq1537_BIOID50947   -           1141   1.3e-06   28.0   1.2   1   1   9.2e-10   6.3e-06   25.9   0.8     1    66   826   891   826   932 0.77 Tail fiber protein gp37 C terminal
BPD_transp_2         PF02653.11   267 seq1538_BIOID50947   -            342     3e-45  154.1  43.2   1   1   3.1e-49   4.2e-45  153.6  30.0     5   267    40   301    36   301 0.96 Branched-chain amino acid transport system / permease component
DUF1778              PF08681.6     80 seq1539_BIOID50947   -             94   5.3e-19   67.7   2.7   1   1   4.7e-23   6.4e-19   67.4   1.9     2    76    12    88    11    91 0.90 Protein of unknown function (DUF1778)
TK                   PF00265.13   176 seq1540_BIOID50947   -            205   2.6e-64  215.9   0.0   1   1   2.2e-68   2.9e-64  215.7   0.0     1   176     2   186     2   186 0.99 Thymidine kinase
HD_3                 PF13023.1    165 seq1542_BIOID50947   -            199   5.7e-18   65.0   0.6   1   1   1.6e-21   7.2e-18   64.7   0.4     2   144    11   159    10   180 0.83 HD domain
HD_2                 PF12917.2    214 seq1542_BIOID50947   -            199   9.1e-16   58.1   0.1   1   1   2.2e-19     1e-15   58.0   0.1     5   189     5   186     1   197 0.89 HD containing hydrolase-like enzyme
HD                   PF01966.17   122 seq1542_BIOID50947   -            199     9e-08   32.0   0.2   1   1   2.5e-11   1.1e-07   31.7   0.2     2   119    31   139    30   178 0.83 HD domain
Complex1_49kDa       PF00346.14   272 seq1544_BIOID50947   -            571     2e-32  112.1   0.0   1   2     5e-27   2.3e-23   82.4   0.0     2   163   297   458   296   471 0.96 Respiratory-chain NADH dehydrogenase, 49 Kd subunit
Complex1_49kDa       PF00346.14   272 seq1544_BIOID50947   -            571     2e-32  112.1   0.0   2   2   1.7e-10   7.9e-07   28.2   0.0   207   272   474   539   459   539 0.89 Respiratory-chain NADH dehydrogenase, 49 Kd subunit
Complex1_30kDa       PF00329.14   103 seq1544_BIOID50947   -            571   2.7e-25   88.4   0.0   1   1   1.2e-28   5.3e-25   87.5   0.0     2   103    48   153    47   153 0.94 Respiratory-chain NADH dehydrogenase, 30 Kd subunit
NiFeSe_Hases         PF00374.14   507 seq1544_BIOID50947   -            571   1.4e-15   56.9   0.1   1   1   3.5e-16   1.6e-12   46.9   0.0     1    68   220   288   220   297 0.91 Nickel-dependent hydrogenase
Usher                PF00577.15   552 seq1545_BIOID50947   -            878  9.8e-223  740.7  25.9   1   1  2.6e-226  1.2e-222  740.4  18.0     1   552   208   790   208   790 0.99 Type VII secretion system (T7SS), usher protein
PapC_N               PF13954.1    146 seq1545_BIOID50947   -            878   4.3e-48  162.4   0.0   1   1   2.4e-51   1.1e-47  161.1   0.0     2   146    48   194    47   194 0.98 PapC N-terminal domain
PapC_C               PF13953.1     68 seq1545_BIOID50947   -            878   1.1e-27   95.3   0.1   1   1   1.1e-30   4.8e-27   93.2   0.1     1    67   800   865   800   866 0.97 PapC C-terminal domain
DUF805               PF05656.9    117 seq1546_BIOID50947   -            146   2.4e-20   72.4  11.7   1   1   3.8e-24   5.2e-20   71.3   8.1     2   116     7   134     6   135 0.82 Protein of unknown function (DUF805)
SecM                 PF06558.7    148 seq1548_BIOID50947   -            195     1e-67  226.2   1.9   1   1   8.9e-72   1.2e-67  226.0   1.3     1   148    49   195    49   195 0.99 Secretion monitor precursor protein (SecM)
Ribonuc_red_lgC      PF02867.10   537 seq1552_BIOID50947   -            714  1.7e-151  505.3   0.0   1   1  1.7e-153  7.5e-150  499.9   0.0     1   537   175   694   175   694 0.97 Ribonucleotide reductase, barrel domain
RNR_N                PF08343.5     82 seq1552_BIOID50947   -            714   1.8e-29  101.2   0.1   1   1   9.8e-33   4.5e-29   99.9   0.1     1    82    16    97    16    97 0.99 Ribonucleotide reductase N-terminal
Ribonuc_red_lgN      PF00317.16    83 seq1552_BIOID50947   -            714   3.1e-12   45.9   0.0   1   1   1.8e-15     8e-12   44.6   0.0     2    82    99   171    98   172 0.95 Ribonucleotide reductase, all-alpha domain
BPD_transp_1         PF00528.17   185 seq1553_BIOID50947   -            511   9.1e-09   34.9  17.9   1   1   6.6e-13   9.1e-09   34.9  12.4    26   183   346   503   344   505 0.91 Binding-protein-dependent transport system inner membrane component
Phage_integrase      PF00589.17   173 seq1556_BIOID50947   -            417   3.6e-27   95.0   0.0   1   1   9.6e-31   6.5e-27   94.1   0.0     2   171   230   395   229   397 0.94 Phage integrase family
DUF4102              PF13356.1     89 seq1556_BIOID50947   -            417     1e-26   92.4   0.3   1   1   3.7e-30   2.5e-26   91.2   0.2     1    88    27   113    27   114 0.98 Domain of unknown function (DUF4102)
DUF406               PF04175.7     94 seq1560_BIOID50947   -             99     2e-28   98.5   3.2   1   1   1.6e-32   2.2e-28   98.4   2.2     4    94     3    96     1    96 0.96 Protein of unknown function (DUF406)
SecA_DEAD            PF07517.9    266 seq1561_BIOID50947   -            901  7.2e-122  405.6   0.2   1   1  5.6e-125  1.5e-121  404.6   0.1     2   265     7   401     6   402 1.00 SecA DEAD-like domain
SecA_SW              PF07516.8    214 seq1561_BIOID50947   -            901   1.4e-76  256.8   5.6   1   1   1.5e-79     4e-76  255.4   3.9     1   213   617   830   617   831 0.98 SecA Wing and Scaffold domain
SecA_PP_bind         PF01043.15   113 seq1561_BIOID50947   -            901   1.7e-40  137.7   0.2   1   1   1.8e-43   4.9e-40  136.2   0.1     2   113   229   358   228   358 0.94 SecA preprotein cross-linking domain
SEC-C                PF02810.10    21 seq1561_BIOID50947   -            901   9.2e-12   44.1   7.5   1   1   5.4e-15   1.5e-11   43.4   5.2     1    20   881   900   881   901 0.95 SEC-C motif
Na_sulph_symp        PF00939.14   471 seq1563_BIOID50947   -            477  2.5e-176  587.0  46.1   1   1  2.1e-180  2.9e-176  586.8  32.0     2   471     4   474     3   474 0.99 Sodium:sulfate symporter transmembrane region
BPD_transp_2         PF02653.11   267 seq1564_BIOID50947   -            330   4.4e-46  156.8  43.5   1   1   3.9e-50   5.4e-46  156.6  30.1     3   267    36   305    34   305 0.94 Branched-chain amino acid transport system / permease component
Usp                  PF00582.21   140 seq1565_BIOID50947   -            142   5.6e-17   62.1   0.0   1   1   4.8e-21   6.5e-17   61.9   0.0     2   139     3   137     2   138 0.93 Universal stress protein family
Trans_reg_C          PF00486.23    77 seq1570_BIOID50947   -            219   1.8e-22   78.8   0.5   1   1     5e-26   3.4e-22   78.0   0.1     1    77   145   216   145   216 0.98 Transcriptional regulatory protein, C terminal
Response_reg         PF00072.19   112 seq1570_BIOID50947   -            219   3.7e-21   75.0   0.0   1   1   7.5e-25   5.1e-21   74.6   0.0     1   111     3   112     3   113 0.98 Response regulator receiver domain
Fer4_7               PF12838.2     52 seq1572_BIOID50947   -            181   2.6e-14   53.2  33.1   1   1   9.9e-15   1.9e-11   44.0   9.8     1    52    39    89    39    89 0.91 4Fe-4S dicluster domain
Fer4                 PF00037.22    24 seq1572_BIOID50947   -            181   1.3e-13   49.7  22.9   1   2   1.1e-09   2.1e-06   26.9   4.3     4    24    36    56    33    56 0.91 4Fe-4S binding domain
Fer4                 PF00037.22    24 seq1572_BIOID50947   -            181   1.3e-13   49.7  22.9   2   2   1.3e-11   2.5e-08   33.0   1.0     6    24    73    91    69    91 0.92 4Fe-4S binding domain
Fer4_9               PF13187.1     55 seq1572_BIOID50947   -            181   2.9e-09   36.9  13.6   1   1   1.5e-12   2.9e-09   36.9   9.5     2    55    40    90    39    90 0.95 4Fe-4S dicluster domain
Fer4_10              PF13237.1     52 seq1572_BIOID50947   -            181   4.5e-07   29.4  35.5   1   1     2e-09     4e-06   26.4  11.6     6    52    37    86    32    86 0.87 4Fe-4S dicluster domain
ABC_tran             PF00005.22   118 seq1573_BIOID50947   -            228   2.9e-19   69.4   0.0   1   1   2.8e-23   3.8e-19   69.0   0.0     1   117    52   172    52   173 0.85 ABC transporter
Peripla_BP_4         PF13407.1    258 seq1574_BIOID50947   -            340   9.7e-54  182.3   4.3   1   1   1.8e-57   1.2e-53  182.0   3.0     1   256    30   285    30   287 0.95 Periplasmic binding protein domain
tRNA-synt_1d         PF00750.14   354 seq1577_BIOID50947   -            577  2.1e-148  493.7   0.2   1   1  5.9e-152  2.7e-148  493.4   0.1     1   354    95   446    95   446 0.99 tRNA synthetases class I (R)
DALR_1               PF05746.10   119 seq1577_BIOID50947   -            577   7.3e-36  122.6   0.3   1   1   4.8e-39   2.2e-35  121.0   0.2     1   119   460   577   460   577 0.98 DALR anticodon binding domain
Arg_tRNA_synt_N      PF03485.11    85 seq1577_BIOID50947   -            577   2.6e-22   79.0   0.2   1   1   2.4e-25   1.1e-21   77.0   0.1     3    85     7    87     1    87 0.91 Arginyl tRNA synthetase N terminal domain
HATPase_c            PF02518.21   111 seq1578_BIOID50947   -            449   1.3e-18   66.6   0.0   1   1   4.2e-22   2.8e-18   65.5   0.0     4   106   351   447   348   449 0.93 Histidine kinase-, DNA gyrase B-, and HSP90-like ATPase
HisKA                PF00512.20    68 seq1578_BIOID50947   -            449   1.5e-13   50.3   2.1   1   1   5.3e-17   3.6e-13   49.1   1.5     3    67   238   301   236   302 0.96 His Kinase A (phospho-acceptor) domain
Oxidored_q6          PF01058.17   131 seq1580_BIOID50947   -            252   5.2e-20   71.2   0.2   1   1   5.6e-24   7.6e-20   70.7   0.1     1   127    44   151    44   155 0.93 NADH ubiquinone oxidoreductase, 20 Kd subunit
Ribonuc_red_sm       PF00268.16   281 seq1581_BIOID50947   -            319   1.1e-80  270.5   0.1   1   1   9.6e-85   1.3e-80  270.2   0.0     1   280     1   280     1   281 0.97 Ribonucleotide reductase, small chain
YliH                 PF10799.3    127 seq1582_BIOID50947   -            127   2.3e-73  243.8   4.9   1   1   1.8e-77   2.5e-73  243.6   3.4     1   127     1   127     1   127 0.99 Biofilm formation protein (YliH/bssR)
Aconitase            PF00330.15   465 seq1583_BIOID50947   -            753   2.8e-47  161.1   0.1   1   1   5.9e-51   4.1e-47  160.6   0.0    91   450   113   456    38   471 0.87 Aconitase family (aconitate hydratase)
Aconitase_C          PF00694.14   131 seq1583_BIOID50947   -            753   1.1e-05   25.4   0.0   1   1   3.3e-09   2.2e-05   24.4   0.0    84   128   637   682   624   685 0.89 Aconitase C-terminal domain
Rhodanese            PF00581.15   113 seq1585_BIOID50947   -            440   7.4e-30  103.5   0.2   1   2   3.6e-15     5e-11   42.8   0.0    22   112   183   268   161   269 0.81 Rhodanese-like domain
Rhodanese            PF00581.15   113 seq1585_BIOID50947   -            440   7.4e-30  103.5   0.2   2   2   4.9e-15   6.6e-11   42.4   0.0     5   112   304   423   300   424 0.83 Rhodanese-like domain
Fimbrial             PF00419.15   145 seq1587_BIOID50947   -            176   1.7e-21   76.8   4.1   1   1   1.5e-25     2e-21   76.6   2.8     1   145    27   176    27   176 0.94 Fimbrial protein
Exonuc_X-T_C         PF08411.5    269 seq1588_BIOID50947   -            491  3.1e-104  347.6   0.1   1   1  5.5e-108  3.8e-104  347.3   0.1     1   268   228   489   228   490 0.99 Exonuclease C-terminal
RNase_T              PF00929.19   164 seq1588_BIOID50947   -            491   2.2e-25   89.7   0.0   1   1   6.2e-29   4.2e-25   88.8   0.0     2   162    29   208    28   210 0.95 Exonuclease
MFS_2                PF13347.1    427 seq1589_BIOID50947   -            466  8.7e-105  350.4  38.8   1   1  2.3e-108  1.1e-104  350.1  26.9     1   426    24   448    24   449 0.97 MFS/sugar transport protein
MFS_1                PF07690.11   354 seq1589_BIOID50947   -            466     7e-09   34.7  45.4   1   1   1.5e-12     7e-09   34.7  31.5    12   326    38   361    33   396 0.72 Major Facilitator Superfamily
GSDH                 PF07995.6    331 seq1590_BIOID50947   -            371  6.2e-128  426.4   0.1   1   1  5.2e-132  7.1e-128  426.2   0.1     1   331    34   366    34   366 0.98 Glucose / Sorbosone dehydrogenase
DeoC                 PF01791.4    236 seq1592_BIOID50947   -            305   2.3e-16   59.7   0.1   1   1   2.2e-20     3e-16   59.3   0.1     1   235    51   258    51   259 0.90 DeoC/LacD family aldolase
HycH                 PF07450.6    131 seq1594_BIOID50947   -            137   1.4e-52  177.1   0.0   1   1   1.1e-56   1.5e-52  177.0   0.0     2   130     7   135     6   136 0.99 Formate hydrogenlyase maturation protein HycH
Rick_17kDa_Anti      PF05433.10    42 seq1596_BIOID50947   -            155   1.4e-07   30.9  26.2   1   1   1.8e-11   2.5e-07   30.1  18.2     1    42    62   103    62   103 0.96 Glycine zipper 2TM domain
RtcR                 PF06956.6    183 seq1597_BIOID50947   -            532   9.1e-88  292.2   0.0   1   1     6e-91   1.4e-87  291.6   0.0     1   183     1   185     1   185 0.99 Regulator of RNA terminal phosphate cyclase
Sigma54_activat      PF00158.21   168 seq1597_BIOID50947   -            532   1.7e-51  173.8   0.1   1   1   1.4e-54   3.1e-51  173.0   0.0     2   166   187   355   186   357 0.93 Sigma-54 interaction domain
AAA                  PF00004.24   132 seq1597_BIOID50947   -            532   5.8e-08   32.9   0.0   1   1   6.9e-11   1.6e-07   31.4   0.0     1    99   211   312   211   343 0.81 ATPase family associated with various cellular activities (AAA)
AAA_5                PF07728.9    139 seq1597_BIOID50947   -            532   6.3e-07   29.0   0.0   1   1   1.4e-09   3.2e-06   26.8   0.0     2   119   211   328   210   341 0.78 AAA domain (dynein-related subfamily)
Mg_chelatase         PF01078.16   207 seq1597_BIOID50947   -            532     2e-06   26.9   0.2   1   1   2.2e-08     5e-05   22.4   0.2    16   135   202   311   194   330 0.71 Magnesium chelatase, subunit ChlI
NACHT                PF05729.7    167 seq1597_BIOID50947   -            532   2.6e-05   23.7   0.0   1   1   2.4e-08   5.4e-05   22.7   0.0     2   109   210   301   209   315 0.83 NACHT domain
Sigma54_activat      PF00158.21   168 seq1602_BIOID50947   -            670   8.7e-74  246.4   0.0   1   1   9.4e-77   1.6e-73  245.5   0.0     1   167   347   513   347   514 0.99 Sigma-54 interaction domain
GAF_3                PF13492.1    129 seq1602_BIOID50947   -            670   1.9e-11   44.0   0.0   1   1   1.1e-13   1.9e-10   40.8   0.0     1   129   169   313   169   313 0.81 GAF domain
GAF_2                PF13185.1    148 seq1602_BIOID50947   -            670   3.7e-09   37.1   0.1   1   1     8e-12   1.4e-08   35.2   0.0     2   147   168   311   167   311 0.73 GAF domain
GAF                  PF01590.21   154 seq1602_BIOID50947   -            670   1.8e-08   34.5   0.3   1   1   3.2e-11   5.5e-08   32.9   0.2     1   154   169   311   169   311 0.86 GAF domain
AAA_5                PF07728.9    139 seq1602_BIOID50947   -            670   1.1e-07   31.5   0.0   1   1   1.6e-10   2.7e-07   30.2   0.0     2   123   371   489   370   503 0.79 AAA domain (dynein-related subfamily)
AAA                  PF00004.24   132 seq1602_BIOID50947   -            670   3.7e-06   27.0   0.0   1   1   6.5e-09   1.1e-05   25.4   0.0     1   115   371   495   371   512 0.79 ATPase family associated with various cellular activities (AAA)
HTH_8                PF02954.14    42 seq1602_BIOID50947   -            670   5.4e-05   22.5   1.8   1   1   4.8e-08   8.1e-05   21.9   0.4     4    42   621   662   619   662 0.90 Bacterial regulatory protein, Fis family
Flavodoxin_2         PF02525.12   199 seq1603_BIOID50947   -            193   6.5e-38  130.1   0.0   1   1   7.2e-42   9.8e-38  129.5   0.0     2   199     3   188     2   190 0.87 Flavodoxin-like fold
NUDIX                PF00293.23   135 seq1604_BIOID50947   -            132   7.7e-22   77.2   0.1   1   1   6.7e-26   9.1e-22   77.0   0.1     4   132     7   126     4   129 0.88 NUDIX domain
ABC_tran             PF00005.22   118 seq1606_BIOID50947   -            400   3.9e-26   91.6   0.0   1   1   2.4e-29   8.4e-26   90.5   0.0     1   117    68   192    68   193 0.97 ABC transporter
CBS                  PF00571.23    57 seq1606_BIOID50947   -            400   1.8e-06   27.4   0.0   1   1   3.5e-07    0.0012   18.3   0.0    32    55   369   392   346   394 0.86 CBS domain
FimH_man-bind        PF09160.5    147 seq1608_BIOID50947   -            300   5.6e-57  191.5   0.2   1   1   1.5e-60     1e-56  190.7   0.1     1   147    24   168    24   168 0.99 FimH, mannose binding
Fimbrial             PF00419.15   145 seq1608_BIOID50947   -            300   1.1e-09   38.5   7.6   1   1   1.6e-13   1.1e-09   38.5   5.3     7   145   173   300   167   300 0.85 Fimbrial protein
ABM                  PF03992.11    78 seq1609_BIOID50947   -             96   4.4e-16   58.5   0.1   1   1   3.6e-20   4.9e-16   58.4   0.1     1    77     1    76     1    77 0.95 Antibiotic biosynthesis monooxygenase
DUF1311              PF07007.7     95 seq1610_BIOID50947   -            162   5.2e-20   71.2   1.5   1   1   4.7e-24   6.4e-20   70.9   1.1     1    95    34   145    34   145 0.83 Protein of unknown function (DUF1311)
MarC                 PF01914.12   203 seq1613_BIOID50947   -            215   1.5e-74  249.3  11.2   1   1   1.3e-78   1.7e-74  249.2   7.7     2   203     9   210     8   210 0.99 MarC family integral membrane protein
ABM                  PF03992.11    78 seq1614_BIOID50947   -            104   5.2e-22   77.5   0.1   1   1   4.5e-26   6.2e-22   77.3   0.0     1    78     1    87     1    87 0.92 Antibiotic biosynthesis monooxygenase
DUF1680              PF07944.7    520 seq1616_BIOID50947   -            664  2.9e-197  655.9   0.0   1   1  2.4e-201  3.3e-197  655.7   0.0     2   520    19   568    18   568 0.98 Putative glycosyl hydrolase of unknown function (DUF1680)
Methyltransf_23      PF13489.1    162 seq1617_BIOID50947   -            252   3.5e-19   68.9   0.0   1   1   3.7e-22     5e-19   68.4   0.0     2   159    13   176     9   178 0.81 Methyltransferase domain
Methyltransf_18      PF12847.2    112 seq1617_BIOID50947   -            252   1.5e-16   60.8   0.0   1   1   1.8e-18   2.4e-15   56.9   0.0     5   111    35   130    33   131 0.90 Methyltransferase domain
Methyltransf_31      PF13847.1    152 seq1617_BIOID50947   -            252     2e-16   59.8   0.0   1   1     2e-19   2.7e-16   59.3   0.0     6   117    34   145    30   201 0.83 Methyltransferase domain
Methyltransf_11      PF08241.7     95 seq1617_BIOID50947   -            252   4.3e-16   59.0   0.0   1   1     4e-18   5.5e-15   55.5   0.0     2    94    37   127    36   128 0.97 Methyltransferase domain
Methyltransf_25      PF13649.1    101 seq1617_BIOID50947   -            252   1.9e-11   44.0   0.0   1   1   5.4e-14   7.4e-11   42.1   0.0     1   101    35   124    35   124 0.89 Methyltransferase domain
Methyltransf_12      PF08242.7     99 seq1617_BIOID50947   -            252   3.2e-11   43.4   0.0   1   1     4e-14   5.5e-11   42.6   0.0     2    99    37   126    36   126 0.92 Methyltransferase domain
Methyltransf_26      PF13659.1    117 seq1617_BIOID50947   -            252   9.9e-07   28.6   0.0   1   1   1.4e-09   1.8e-06   27.8   0.0     4   116    35   131    32   132 0.90 Methyltransferase domain
MTS                  PF05175.9    170 seq1617_BIOID50947   -            252   1.3e-05   24.5   0.0   1   1   1.3e-08   1.8e-05   24.0   0.0    21   106    22   101    11   137 0.82 Methyltransferase small domain
Methyltransf_2       PF00891.13   241 seq1617_BIOID50947   -            252   4.8e-05   22.5   0.0   1   1   5.1e-08     7e-05   22.0   0.0    91   163    22    98     9   110 0.87 O-methyltransferase
DUF1656              PF07869.7     58 seq1620_BIOID50947   -             78   3.3e-18   65.1   9.6   1   1   2.4e-22   3.3e-18   65.1   6.7     3    57    16    70    14    72 0.95 Protein of unknown function (DUF1656)
NUDIX                PF00293.23   135 seq1623_BIOID50947   -            135   2.8e-21   75.4   0.2   1   1   2.7e-25   3.7e-21   75.0   0.1     5   132     6   125     3   128 0.83 NUDIX domain
HlyD                 PF00529.15   306 seq1625_BIOID50947   -            285   6.2e-46  156.9   6.6   1   2   1.4e-22   3.8e-19   68.9   1.7     1    78    43   120    43   128 0.92 HlyD family secretion protein
HlyD                 PF00529.15   306 seq1625_BIOID50947   -            285   6.2e-46  156.9   6.6   2   2   2.7e-29   7.3e-26   91.0   0.2   139   302   127   278   116   282 0.91 HlyD family secretion protein
HlyD_2               PF12700.2    328 seq1625_BIOID50947   -            285   1.2e-21   77.1   0.3   1   1   5.9e-25   1.6e-21   76.7   0.2    15   239    38   229    31   242 0.87 HlyD family secretion protein
HlyD_3               PF13437.1    105 seq1625_BIOID50947   -            285     9e-19   67.6   0.1   1   1   2.1e-15   5.7e-12   45.7   0.0     1    82   153   232   153   248 0.90 HlyD family secretion protein
Biotin_lipoyl_2      PF13533.1     50 seq1625_BIOID50947   -            285   2.8e-18   65.2   1.6   1   1   1.9e-18   5.1e-15   54.7   0.7     1    50    43    92    43   103 0.89 Biotin-lipoyl like
Acetate_kinase       PF00871.12   388 seq1627_BIOID50947   -            400  1.6e-173  576.5   0.1   1   1  1.3e-177  1.8e-173  576.4   0.0     2   388     6   393     5   393 0.99 Acetokinase family
Phage_AlpA           PF05930.7     51 seq1630_BIOID50947   -             86   1.4e-24   85.4   0.0   1   1   2.5e-28   1.7e-24   85.1   0.0     1    51    23    73    23    73 0.99 Prophage CP4-57 regulatory protein (AlpA)
HTH_17               PF12728.2     51 seq1630_BIOID50947   -             86     1e-06   28.7   0.0   1   1   1.9e-10   1.3e-06   28.4   0.0     2    49    26    75    25    77 0.84 Helix-turn-helix domain
BPD_transp_1         PF00528.17   185 seq1631_BIOID50947   -            354   2.5e-26   92.2  16.2   1   1   1.8e-30   2.5e-26   92.2  11.2     1   176   163   324   163   332 0.91 Binding-protein-dependent transport system inner membrane component
Peptidase_S11        PF00768.15   241 seq1633_BIOID50947   -            407  8.9e-101  336.0   0.4   1   1  2.5e-104  1.1e-100  335.7   0.2     2   241    36   273    35   273 0.99 D-alanyl-D-alanine carboxypeptidase
PBP5_C               PF07943.8     91 seq1633_BIOID50947   -            407   5.7e-25   87.0   0.0   1   1   2.3e-28   1.1e-24   86.1   0.0     1    91   292   383   292   383 0.99 Penicillin-binding protein 5, C-terminal domain
Beta-lactamase2      PF13354.1    197 seq1633_BIOID50947   -            407     1e-13   51.0   0.1   1   1   3.1e-17   1.4e-13   50.6   0.1     4   144    57   209    54   262 0.75 Beta-lactamase enzyme family
Phage_ASH            PF10554.4    108 seq1637_BIOID50947   -            185   4.7e-38  129.7   0.2   1   1   4.5e-42   6.1e-38  129.3   0.1     1   107    22   132    22   133 0.99 Ash protein family
Cytochrom_C552       PF02335.10   435 seq1638_BIOID50947   -            478  1.2e-172  574.3   8.0   1   1  2.2e-176  1.5e-172  574.0   5.5     3   433    43   472    41   474 0.98 Cytochrome c552
SBP_bac_5            PF00496.17   374 seq1640_BIOID50947   -            567   4.6e-87  292.1   9.8   1   1     5e-91   6.9e-87  291.5   6.8     3   373   107   487   105   488 0.92 Bacterial extracellular solute-binding proteins, family 5 Middle
ELFV_dehydrog        PF00208.16   244 seq1642_BIOID50947   -            447   2.4e-88  295.7   2.2   1   1   5.7e-92   3.9e-88  295.0   1.5     1   244   202   445   202   445 0.96 Glutamate/Leucine/Phenylalanine/Valine dehydrogenase
ELFV_dehydrog_N      PF02812.13   131 seq1642_BIOID50947   -            447   8.4e-47  157.9   0.0   1   1   3.5e-50   2.4e-46  156.4   0.0     1   130    57   186    57   187 0.99 Glu/Leu/Phe/Val dehydrogenase, dimerisation domain
FUSC                 PF04632.7    650 seq1645_BIOID50947   -            670  9.9e-163  542.8  47.6   1   1  1.7e-166  1.1e-162  542.7  33.0     1   649    20   662    20   663 0.97 Fusaric acid resistance protein family
FUSC_2               PF13515.1    128 seq1645_BIOID50947   -            670   2.7e-16   59.5  13.2   1   1     4e-20   2.7e-16   59.5   9.2     1   125    33   163    31   166 0.86 Fusaric acid resistance protein-like
Form_Nir_trans       PF01226.12   250 seq1647_BIOID50947   -            282   7.5e-66  221.4  27.9   1   1   6.2e-70   8.5e-66  221.2  19.4     5   250    16   277    12   277 0.97 Formate/nitrite transporter
IMPDH                PF00478.20   351 seq1650_BIOID50947   -            347  9.9e-114  379.7   0.2   1   1  8.9e-118  1.2e-113  379.4   0.1     3   346     9   342     7   346 0.94 IMP dehydrogenase / GMP reductase domain
PTA_PTB              PF01515.14   319 seq1652_BIOID50947   -            714  4.3e-128  426.7   0.8   1   1  1.1e-131  5.2e-128  426.4   0.1     2   319   392   707   391   707 0.99 Phosphate acetyl/butaryl transferase
AAA_26               PF13500.1    199 seq1652_BIOID50947   -            714   3.2e-44  150.8   0.2   1   1   1.6e-47   7.3e-44  149.6   0.2     2   198     4   230     3   231 0.88 AAA domain
DRTGG                PF07085.7    105 seq1652_BIOID50947   -            714   3.1e-31  106.9   0.0   1   1   3.1e-34   1.4e-30  104.8   0.0     1   104   234   345   234   346 0.98 DRTGG domain
OpuAC                PF04069.7    257 seq1653_BIOID50947   -            330     4e-56  190.1   4.0   1   1   3.6e-60   4.9e-56  189.8   2.8     2   256    30   312    29   313 0.94 Substrate binding domain of ABC-type glycine betaine transport system
Pox_D5               PF03288.11    86 seq1654_BIOID50947   -            796   8.7e-20   70.6   0.0   1   1   5.3e-23   1.5e-19   69.9   0.0     1    86   689   788   689   788 0.96 Poxvirus D5 protein-like
Prim_Zn_Ribbon       PF08273.7     40 seq1654_BIOID50947   -            796   3.1e-18   65.4   8.0   1   1   2.4e-21   6.5e-18   64.4   5.6     1    40    50    86    50    86 0.97 Zinc-binding domain of primase-helicase
D5_N                 PF08706.6    150 seq1654_BIOID50947   -            796   6.2e-09   35.9   0.0   1   1   6.6e-12   1.8e-08   34.4   0.0    58   148   394   487   298   489 0.62 D5 N terminal like
Toprim_3             PF13362.1     96 seq1654_BIOID50947   -            796   3.4e-08   33.4   0.3   1   1   5.4e-11   1.5e-07   31.4   0.0     2    96   229   320   228   320 0.82 Toprim domain
Toprim_4             PF13662.1     81 seq1654_BIOID50947   -            796   2.2e-06   27.4   0.0   1   1   2.9e-09     8e-06   25.6   0.0     1    60   227   285   227   300 0.91 Toprim domain
DUF904               PF06005.7     72 seq1656_BIOID50947   -             79     3e-28   97.7  17.2   1   1   2.6e-32   3.6e-28   97.5  11.9     1    72     1    79     1    79 0.99 Protein of unknown function (DUF904)
UxuA                 PF03786.8    351 seq1657_BIOID50947   -            394  4.2e-163  541.7   0.2   1   1    7e-167  4.8e-163  541.6   0.1     1   350     1   388     1   389 0.99 D-mannonate dehydratase (UxuA)
AP_endonuc_2         PF01261.19   211 seq1657_BIOID50947   -            394   7.7e-09   35.0   0.0   1   1   7.8e-12   5.3e-08   32.3   0.0     3   189    18   299    16   322 0.81 Xylose isomerase-like TIM barrel
Paired_CXXCH_1       PF09699.5     41 seq1658_BIOID50947   -            188   6.2e-08   31.9  26.0   1   1   1.9e-08   6.6e-05   22.2   3.7     4    40   133   171   129   172 0.78 Doubled CXXCH motif (Paired_CXXCH_1)
DAO                  PF01266.19   358 seq1660_BIOID50947   -            501   1.9e-44  151.9   0.1   1   1   4.1e-48   5.6e-44  150.3   0.1     1   356     5   357     5   359 0.82 FAD dependent oxidoreductase
LysR_substrate       PF03466.15   209 seq1663_BIOID50947   -            324     3e-16   59.0   0.0   1   1     8e-20   5.5e-16   58.1   0.0    55   207   147   303    91   305 0.81 LysR substrate binding domain
HTH_1                PF00126.22    60 seq1663_BIOID50947   -            324   1.5e-12   46.8   0.0   1   1     4e-16   2.7e-12   46.1   0.0     2    59     9    66     8    67 0.97 Bacterial regulatory helix-turn-helix protein, lysR family
BPD_transp_1         PF00528.17   185 seq1664_BIOID50947   -            306   1.1e-38  132.4  18.3   1   1   8.3e-43   1.1e-38  132.4  12.7     1   185   112   306   112   306 0.99 Binding-protein-dependent transport system inner membrane component
MFS_1                PF07690.11   354 seq1665_BIOID50947   -            394   1.1e-36  126.2  55.3   1   2   6.9e-30   9.5e-26   90.2  17.2     2   188    17   198    16   218 0.87 Major Facilitator Superfamily
MFS_1                PF07690.11   354 seq1665_BIOID50947   -            394   1.1e-36  126.2  55.3   2   2   4.1e-15   5.6e-11   41.6  15.8     3   175   218   387   216   394 0.89 Major Facilitator Superfamily
Fer4_11              PF13247.1     99 seq1666_BIOID50947   -            223   1.4e-26   92.1  10.8   1   1     1e-29   1.4e-26   92.1   7.5     2    98    84   181    83   182 0.95 4Fe-4S dicluster domain
Fer4_7               PF12838.2     52 seq1666_BIOID50947   -            223     4e-17   62.2  26.6   1   2   2.1e-12   2.9e-09   37.0   5.6     2    52    46   108    45   108 0.75 4Fe-4S dicluster domain
Fer4_7               PF12838.2     52 seq1666_BIOID50947   -            223     4e-17   62.2  26.6   2   2   1.5e-09   2.1e-06   27.9   8.5     2    52   125   176   124   176 0.81 4Fe-4S dicluster domain
Fer4_9               PF13187.1     55 seq1666_BIOID50947   -            223   1.2e-15   57.3  25.1   1   2   4.7e-10   6.4e-07   29.4   4.8     2    54    46   108    45   111 0.87 4Fe-4S dicluster domain
Fer4_9               PF13187.1     55 seq1666_BIOID50947   -            223   1.2e-15   57.3  25.1   2   2     2e-11   2.8e-08   33.7   7.1     2    54   125   176   124   177 0.96 4Fe-4S dicluster domain
Fer4                 PF00037.22    24 seq1666_BIOID50947   -            223   3.5e-13   48.4  40.5   1   1   2.7e-09   3.7e-06   26.1   2.2     2    21   119   138   118   141 0.90 4Fe-4S binding domain
Fer4_10              PF13237.1     52 seq1666_BIOID50947   -            223   3.3e-12   45.8  50.0   1   2   7.1e-09   9.7e-06   25.1   8.5     7    52    90   136    84   136 0.93 4Fe-4S dicluster domain
Fer4_10              PF13237.1     52 seq1666_BIOID50947   -            223   3.3e-12   45.8  50.0   2   2   2.1e-09   2.9e-06   26.8   7.1     4    52   120   173   117   173 0.85 4Fe-4S dicluster domain
Fer4_2               PF12797.2     22 seq1666_BIOID50947   -            223     4e-10   38.8  36.2   1   1   9.6e-09   1.3e-05   24.6   1.2     2    20    38    56    37    64 0.89 4Fe-4S binding domain
Fer4_3               PF12798.2     15 seq1666_BIOID50947   -            223   1.6e-09   37.5  44.1   1   3   2.8e-05     0.039   14.4   5.2     1    15    92   108    92   108 0.98 4Fe-4S binding domain
Fer4_3               PF12798.2     15 seq1666_BIOID50947   -            223   1.6e-09   37.5  44.1   2   3   0.00027      0.37   11.3   3.7     1    13   125   137   125   139 0.94 4Fe-4S binding domain
Fer4_3               PF12798.2     15 seq1666_BIOID50947   -            223   1.6e-09   37.5  44.1   3   3   2.6e-07   0.00036   20.7   1.5     1    15   152   176   152   176 0.98 4Fe-4S binding domain
Fer4_4               PF12800.2     17 seq1666_BIOID50947   -            223   4.8e-07   29.4  37.0   1   3    0.0002      0.27   11.5   1.9     3    15    45    57    43    61 0.90 4Fe-4S binding domain
Fer4_4               PF12800.2     17 seq1666_BIOID50947   -            223   4.8e-07   29.4  37.0   2   3   0.00016      0.22   11.8   3.0     2    17    90   107    89   107 0.86 4Fe-4S binding domain
Fer4_4               PF12800.2     17 seq1666_BIOID50947   -            223   4.8e-07   29.4  37.0   3   3   1.9e-06    0.0026   17.8   2.4     2    17   123   138   122   138 0.91 4Fe-4S binding domain
DUF2163              PF09931.4    163 seq1670_BIOID50947   -            217   2.6e-05   23.9   0.0   1   1   2.8e-09   3.8e-05   23.3   0.0    20   121    44   149    31   181 0.72 Uncharacterized conserved protein (DUF2163)
Peptidase_M48        PF01435.13   226 seq1671_BIOID50947   -            487   1.3e-26   93.4   1.5   1   1   4.3e-30     2e-26   92.8   0.1     8   225    47   254    40   255 0.85 Peptidase family M48
Ribosomal_L34        PF00468.12    44 seq1672_BIOID50947   -             46   5.1e-25   86.7  10.1   1   1   4.1e-29   5.5e-25   86.6   7.0     1    44     1    44     1    44 0.99 Ribosomal protein L34
Mannitol_dh_C        PF08125.8    245 seq1673_BIOID50947   -            486   1.8e-96  321.9   0.0   1   1  3.5e-100   2.4e-96  321.5   0.0     1   245   216   463   216   463 0.99 Mannitol dehydrogenase C-terminal domain
Mannitol_dh          PF01232.18   151 seq1673_BIOID50947   -            486   2.9e-54  182.9   0.0   1   1   7.2e-58   4.9e-54  182.2   0.0     2   151    24   188    23   188 0.99 Mannitol dehydrogenase Rossmann domain
NrfD                 PF03916.9    313 seq1674_BIOID50947   -            318  9.1e-110  366.8  33.2   1   1  7.5e-114    1e-109  366.6  23.0     2   313     5   318     4   318 0.99 Polysulphide reductase, NrfD
MFS_1                PF07690.11   354 seq1675_BIOID50947   -            410   9.5e-29  100.1  41.1   1   1   1.9e-32   1.3e-28   99.6  28.5     5   351    26   362    22   365 0.71 Major Facilitator Superfamily
Sugar_tr             PF00083.19   451 seq1675_BIOID50947   -            410   2.8e-06   26.0  31.7   1   1     2e-09   1.4e-05   23.7   8.2    52   188    58   188    44   196 0.92 Sugar (and other) transporter
Ribonuclease_P       PF00825.13   111 seq1676_BIOID50947   -            108   2.9e-29  101.0   0.3   1   1   2.3e-33   3.2e-29  100.9   0.2     9   109     3   100     1   102 0.97 Ribonuclease P
BPD_transp_1         PF00528.17   185 seq1680_BIOID50947   -            302   6.3e-26   90.9   9.9   1   1   9.3e-30   6.3e-26   90.9   6.8     1   182   119   300   115   302 0.98 Binding-protein-dependent transport system inner membrane component
OppC_N               PF12911.2     56 seq1680_BIOID50947   -            302   1.7e-19   68.7   0.4   1   1   2.5e-23   1.7e-19   68.7   0.2     1    55    22    76    22    77 0.94 N-terminal TM domain of oligopeptide transport permease C
DcuC                 PF03606.10   463 seq1682_BIOID50947   -            506    3e-164  546.6  32.0   1   1  2.4e-168  3.3e-164  546.4  22.2     1   462    15   501    15   502 0.99 C4-dicarboxylate anaerobic carrier
NUMOD3               PF07460.6     37 seq1684_BIOID50947   -            257   6.6e-09   35.4   6.7   1   1   8.3e-10   1.1e-05   25.0   0.0     8    37   153   184   145   184 0.92 NUMOD3 motif (2 copies)
60KD_IMP             PF02096.15   196 seq1686_BIOID50947   -            548   3.4e-67  225.7  14.3   1   1   2.5e-71   3.4e-67  225.7   9.9     1   193   352   533   352   536 0.94 60Kd inner membrane protein
AzlC                 PF03591.9    143 seq1687_BIOID50947   -            245   7.3e-42  142.5  10.2   1   1   5.3e-46   7.3e-42  142.5   7.1     1   141    23   165    23   167 0.97 AzlC protein
HATPase_c            PF02518.21   111 seq1690_BIOID50947   -            572     2e-19   69.1   0.0   1   1     1e-22   3.5e-19   68.4   0.0     2   110   449   559   448   560 0.95 Histidine kinase-, DNA gyrase B-, and HSP90-like ATPase
PAS_8                PF13188.1     64 seq1690_BIOID50947   -            572   2.9e-06   26.8   0.0   1   1   4.1e-09   1.4e-05   24.6   0.0     2    49   243   296   242   312 0.73 PAS domain
PAS                  PF00989.19   113 seq1690_BIOID50947   -            572   1.2e-05   24.9   0.0   1   1     1e-08   3.5e-05   23.4   0.0     4    64   245   305   242   313 0.88 PAS fold
Cytochrom_C_asm      PF01578.15   214 seq1691_BIOID50947   -            552   6.7e-50  169.4  20.9   1   1   4.9e-54   6.7e-50  169.4  14.5     1   212    72   279    72   281 0.97 Cytochrome C assembly protein
oligo_HPY            PF08352.7     64 seq1693_BIOID50947   -            337   2.1e-21   75.9   0.1   1   1   8.3e-25   3.8e-21   75.0   0.1     1    64   248   312   248   312 0.99 Oligopeptide/dipeptide transporter, C-terminal region
ABC_tran             PF00005.22   118 seq1693_BIOID50947   -            337   1.1e-18   67.5   0.0   1   1   4.1e-22   1.9e-18   66.8   0.0    15   118    80   197    65   197 0.85 ABC transporter
AAA_21               PF13304.1    303 seq1693_BIOID50947   -            337   3.2e-11   43.6   0.2   1   1   7.2e-14   3.3e-10   40.3   0.0   227   300   159   230    84   233 0.82 AAA domain
[truncated: 1,455,730 more chars]
