# Supplementary material for: A domain sequence approach to pangenomics: applications to Escherichia coli
Source: F1000Res. 2013 May 29;1:19. Originally published 2012 Oct 1. [Version 2] doi: 10.12688/f1000research.1-19.v2 (PMC3901455; doi:10.12688/f1000research.1-19.v2)
Supplement: The 347 text files show the results from scanning each of the fasta-files against the Pfam-A database [file f1000research-1-1101-s0002.tgz › Escherichia_coli_DEC5B_BIOID50949.txt]

#                                                                            --- full sequence --- -------------- this domain -------------   hmm coord   ali coord   env coord
# target name        accession   tlen query name           accession   qlen   E-value  score  bias   #  of  c-Evalue  i-Evalue  score  bias  from    to  from    to  from    to  acc description of target
#------------------- ---------- ----- -------------------- ---------- ----- --------- ------ ----- --- --- --------- --------- ------ ----- ----- ----- ----- ----- ----- ----- ---- ---------------------
Sod_Cu               PF00080.15   142 seq1_BIOID50949      -            328     3e-30  105.1   0.1   1   1   3.3e-34   4.5e-30  104.5   0.1     9   142   186   327   172   327 0.89 Copper/zinc superoxide dismutase (SODC)
rve_3                PF13683.1     67 seq3_BIOID50949      -             68   5.5e-10   38.5   0.0   1   1     1e-13     7e-10   38.1   0.0    19    67     1    50     1    50 0.97 Integrase core domain
rve_2                PF13333.1     52 seq3_BIOID50949      -             68   1.3e-09   37.8   0.1   1   1   2.6e-13   1.8e-09   37.4   0.0     1    50     2    56     2    59 0.91 Integrase core domain
PTS_EIIC             PF02378.13   321 seq8_BIOID50949      -            648     5e-71  239.0  33.0   1   1   1.1e-74     5e-71  239.0  22.9     2   321    12   300    11   300 0.94 Phosphotransferase system, EIIC
PTS_EIIA_1           PF00358.15   133 seq8_BIOID50949      -            648   1.6e-52  176.4   0.6   1   1   5.5e-56   2.5e-52  175.8   0.4     4   131   499   626   496   628 0.98 phosphoenolpyruvate-dependent sugar phosphotransferase system, EIIA 1
PTS_EIIB             PF00367.15    35 seq8_BIOID50949      -            648   1.2e-12   46.6   0.9   1   1   5.3e-16   2.4e-12   45.7   0.7     1    35   393   427   393   427 0.97 phosphotransferase system, EIIB
DUF3672              PF12421.3    136 seq9_BIOID50949      -           1132     2e-44  150.9   3.1   1   1   1.3e-47   4.6e-44  149.7   2.1     1   136   949  1091   949  1091 0.94 Fibronectin type III protein
Phage-tail_3         PF13550.1    164 seq9_BIOID50949      -           1132   4.9e-40  136.8   0.0   1   1   3.7e-43   1.3e-39  135.5   0.0     1   161   330   497   330   500 0.94 Putative phage tail protein
DUF1983              PF09327.6     81 seq9_BIOID50949      -           1132   1.1e-27   95.7   0.1   1   1   9.1e-31   3.1e-27   94.2   0.0     2    81   846   925   845   925 0.97 Domain of unknown function (DUF1983)
Phage_HK97_TLTM      PF06120.6    301 seq10_BIOID50949     -            779  4.3e-104  347.9  12.1   1   1  3.2e-108  4.3e-104  347.9   8.4     2   301   410   703   409   703 0.97 Tail length tape measure protein
RHS_repeat           PF05593.9     38 seq11_BIOID50949     -           1385   1.3e-62  206.6 106.2   1   8   1.5e-10     1e-06   28.6   2.2     1    38   411   449   411   449 0.97 RHS Repeat
RHS_repeat           PF05593.9     38 seq11_BIOID50949     -           1385   1.3e-62  206.6 106.2   2   8   2.1e-10   1.4e-06   28.1   0.1     1    37   454   490   454   491 0.96 RHS Repeat
RHS_repeat           PF05593.9     38 seq11_BIOID50949     -           1385   1.3e-62  206.6 106.2   3   8   2.8e-09   1.9e-05   24.5   0.7     1    25   475   499   475   503 0.95 RHS Repeat
RHS_repeat           PF05593.9     38 seq11_BIOID50949     -           1385   1.3e-62  206.6 106.2   4   8   4.5e-09   3.1e-05   23.9   0.0     1    36   519   554   519   556 0.92 RHS Repeat
RHS_repeat           PF05593.9     38 seq11_BIOID50949     -           1385   1.3e-62  206.6 106.2   5   8   2.9e-13     2e-09   37.2   0.4     1    37   561   597   561   598 0.98 RHS Repeat
RHS_repeat           PF05593.9     38 seq11_BIOID50949     -           1385   1.3e-62  206.6 106.2   6   8   1.7e-12   1.2e-08   34.8   0.4     1    38   623   660   623   660 0.99 RHS Repeat
RHS_repeat           PF05593.9     38 seq11_BIOID50949     -           1385   1.3e-62  206.6 106.2   7   8     2e-08   0.00014   21.8   0.9     1    31   685   715   685   719 0.95 RHS Repeat
RHS_repeat           PF05593.9     38 seq11_BIOID50949     -           1385   1.3e-62  206.6 106.2   8   8   1.6e-12   1.1e-08   34.8   3.1     1    37   925   970   925   971 0.92 RHS Repeat
RHS                  PF03527.9     41 seq11_BIOID50949     -           1385   1.8e-23   81.9   2.7   1   1   1.3e-23   8.8e-20   70.0   0.4     1    41  1129  1169  1129  1169 0.98 RHS protein
Alpha-amylase        PF00128.19   316 seq12_BIOID50949     -            750   7.1e-13   48.5   0.7   1   1   4.6e-16   3.1e-12   46.4   0.5    22   303   246   588   241   592 0.68 Alpha amylase, catalytic domain
Alpha-amylase_C      PF02806.13    96 seq12_BIOID50949     -            750   2.9e-06   27.2   0.0   1   1   5.8e-09     4e-05   23.5   0.0     8    90   649   737   647   741 0.77 Alpha amylase, C-terminal all-beta domain
DUF3927              PF13064.1     46 seq13_BIOID50949     -             55   2.6e-25   87.5  10.7   1   1   2.1e-29   2.9e-25   87.3   7.4     1    46     3    48     3    48 0.98 Protein of unknown function (DUF3927)
DicB                 PF05358.6     62 seq16_BIOID50949     -             62   4.5e-38  128.4   0.0   1   1   3.6e-42   4.9e-38  128.3   0.0     1    62     1    62     1    62 0.99 DicB protein
YagB_YeeU_YfjZ       PF06154.6    105 seq18_BIOID50949     -             47   1.3e-19   70.2   0.0   1   1     1e-23   1.4e-19   70.1   0.0    62   104     1    43     1    44 0.97 YagB/YeeU/YfjZ family
TonB_dep_Rec         PF00593.19   276 seq20_BIOID50949     -            540   5.8e-27   95.1  16.7   1   1   4.3e-31   5.8e-27   95.1  11.6     5   272   291   535   289   539 0.90 TonB dependent receptor
DUF1482              PF07358.6     57 seq30_BIOID50949     -             66   2.5e-28   97.3   0.2   1   1   2.1e-32   2.8e-28   97.1   0.1     1    57     7    65     7    65 0.98 Protein of unknown function (DUF1482)
SecE                 PF00584.15    57 seq35_BIOID50949     -            127   2.4e-21   74.9   1.0   1   1   1.8e-25   2.4e-21   74.9   0.7     2    56    68   122    67   123 0.97 SecE/Sec61-gamma subunits of protein translocation complex
DUF1219              PF06755.7    117 seq36_BIOID50949     -            124   1.2e-60  202.0   0.0   1   1     1e-64   1.4e-60  201.8   0.0     1   113     1   113     1   123 0.98 Protein of unknown function (DUF1219)
DUF1722              PF08349.6    117 seq38_BIOID50949     -            169   1.4e-37  128.0   0.1   1   1   1.2e-41   1.7e-37  127.7   0.1     1   116    41   157    41   158 0.98 Protein of unknown function (DUF1722)
Phage_lambd_GpG      PF06894.6    127 seq40_BIOID50949     -            140   5.7e-54  180.9   0.5   1   1   4.7e-58   6.5e-54  180.8   0.4     1   126     1   125     1   126 0.98 Bacteriophage lambda minor tail protein (GpG)
DUF3672              PF12421.3    136 seq43_BIOID50949     -            424   1.8e-39  134.8   0.2   1   1   2.7e-43   1.8e-39  134.8   0.2     1   136   241   383   241   383 0.94 Fibronectin type III protein
DUF1983              PF09327.6     81 seq43_BIOID50949     -            424   5.3e-25   87.0   0.0   1   1   2.6e-28   1.8e-24   85.3   0.0     1    81   137   217   137   217 0.99 Domain of unknown function (DUF1983)
RIO1                 PF01163.17   187 seq44_BIOID50949     -            100   1.2e-05   24.6   0.1   1   1   1.5e-09   2.1e-05   23.8   0.0    99   155     8    66     1    78 0.78 RIO1 family
Lambda_tail_I        PF06805.7     82 seq45_BIOID50949     -            170   2.3e-08   33.6   0.0   1   1     3e-12   4.1e-08   32.8   0.0    37    82     2    52     1    52 0.97 Bacteriophage lambda tail assembly protein I
DUF303               PF03629.13   255 seq46_BIOID50949     -            616     1e-29  103.4   0.0   1   1     2e-33   1.4e-29  103.0   0.0     1   200    64   295    64   355 0.80 Domain of unknown function (DUF303)
DUF1737              PF08410.5     54 seq46_BIOID50949     -            616   1.5e-16   59.7   0.0   1   1   5.5e-20   3.7e-16   58.5   0.0     1    53     1    50     1    51 0.96 Domain of unknown function (DUF1737)
IpaB_EvcA            PF03278.8    153 seq49_BIOID50949     -            149   2.7e-53  179.1   1.3   1   1   2.3e-57   3.1e-53  178.9   0.9    14   152     1   134     1   135 0.98 IpaB/EvcA family
IstB_IS21            PF01695.12   178 seq52_BIOID50949     -            259     6e-71  237.4   0.1   1   1   3.9e-74   1.3e-70  236.3   0.0     1   178    56   235    56   235 0.98 IstB-like ATP binding protein
Bac_DnaA             PF00308.13   219 seq52_BIOID50949     -            259   1.4e-07   31.2   0.0   1   1   6.2e-11   2.1e-07   30.6   0.0    37   136   105   202    75   207 0.85 Bacterial dnaA  protein
PhoH                 PF02562.11   205 seq52_BIOID50949     -            259   1.3e-05   24.4   0.1   1   1   1.6e-08   5.5e-05   22.3   0.0    11    48    94   131    83   142 0.80 PhoH-like protein
AAA                  PF00004.24   132 seq52_BIOID50949     -            259   2.5e-05   24.3   0.0   1   1   1.3e-08   4.3e-05   23.6   0.0     1    74   105   180   105   214 0.77 ATPase family associated with various cellular activities (AAA)
Phage_fiber_C        PF06820.7     64 seq53_BIOID50949     -             92   6.3e-38  128.6   0.3   1   1   5.5e-42   7.6e-38  128.3   0.2     1    64    18    81    18    81 0.99 Putative prophage tail fibre C-terminus
PduV-EutP            PF10662.4    143 seq55_BIOID50949     -            118   6.8e-15   54.6   0.0   1   1   7.3e-19     1e-14   54.1   0.0    86   142    57   112    42   113 0.92 Ethanolamine utilisation - propanediol utilisation
NusG                 PF02357.14    92 seq57_BIOID50949     -            181   5.3e-25   87.3   0.0   1   1   1.1e-28   7.7e-25   86.8   0.0     1    92     7   106     7   106 0.93 Transcription termination factor nusG
KOW                  PF00467.24    32 seq57_BIOID50949     -            181   1.3e-08   33.9   0.1   1   1   9.1e-12   6.2e-08   31.7   0.0     1    28   130   161   130   165 0.86 KOW motif
Peptidase_S49        PF01343.13   154 seq62_BIOID50949     -            316   2.9e-47  160.1   0.7   1   1   3.6e-51   4.9e-47  159.4   0.5     2   153    46   196    45   197 0.97 Peptidase family S49
RHS_repeat           PF05593.9     38 seq64_BIOID50949     -            799   4.7e-65  214.5 102.9   1   8     4e-11   5.5e-07   29.4   2.2     1    38   114   152   114   152 0.97 RHS Repeat
RHS_repeat           PF05593.9     38 seq64_BIOID50949     -            799   4.7e-65  214.5 102.9   2   8   5.6e-11   7.6e-07   29.0   0.1     1    37   157   193   157   194 0.96 RHS Repeat
RHS_repeat           PF05593.9     38 seq64_BIOID50949     -            799   4.7e-65  214.5 102.9   3   8   7.1e-10   9.7e-06   25.5   1.0     1    26   178   203   178   217 0.88 RHS Repeat
RHS_repeat           PF05593.9     38 seq64_BIOID50949     -            799   4.7e-65  214.5 102.9   4   8   1.2e-09   1.6e-05   24.7   0.0     1    36   222   257   222   259 0.92 RHS Repeat
RHS_repeat           PF05593.9     38 seq64_BIOID50949     -            799   4.7e-65  214.5 102.9   5   8   7.5e-14     1e-09   38.1   0.4     1    37   264   300   264   301 0.98 RHS Repeat
RHS_repeat           PF05593.9     38 seq64_BIOID50949     -            799   4.7e-65  214.5 102.9   6   8   4.9e-13   6.7e-09   35.5   0.4     1    38   326   363   326   363 0.99 RHS Repeat
RHS_repeat           PF05593.9     38 seq64_BIOID50949     -            799   4.7e-65  214.5 102.9   7   8   5.6e-09   7.7e-05   22.6   1.1     1    31   388   418   388   425 0.94 RHS Repeat
RHS_repeat           PF05593.9     38 seq64_BIOID50949     -            799   4.7e-65  214.5 102.9   8   8   4.3e-13   5.9e-09   35.7   3.1     1    37   628   673   628   674 0.92 RHS Repeat
FAD_binding_7        PF03441.9    277 seq66_BIOID50949     -            472  1.2e-106  355.8   1.2   1   1  2.3e-110  1.6e-106  355.5   0.8     3   276   205   468   203   469 0.96 FAD binding domain of DNA photolyase
DNA_photolyase       PF00875.13   165 seq66_BIOID50949     -            472   1.1e-45  155.2   0.5   1   1   3.8e-49   2.6e-45  154.0   0.2     2   159     5   168     4   174 0.92 DNA photolyase
Usp                  PF00582.21   140 seq67_BIOID50949     -            142   4.9e-15   55.8   0.0   1   1     4e-19   5.5e-15   55.6   0.0     2   140     3   138     2   138 0.96 Universal stress protein family
Toxin_15             PF07906.8    284 seq68_BIOID50949     -            167   4.7e-67  226.3   3.8   1   1     4e-71   5.5e-67  226.0   2.7    14   181     6   164     3   167 0.98 ShET2 enterotoxin, N-terminal region
Transthyretin        PF00576.16   112 seq71_BIOID50949     -            137   1.9e-42  143.5   0.1   1   1   1.6e-46   2.2e-42  143.3   0.1     2   112    28   136    27   136 0.98 HIUase/Transthyretin family
Phage_fiber_C        PF06820.7     64 seq72_BIOID50949     -             82   6.9e-35  118.9   0.5   1   1   6.1e-39   8.3e-35  118.6   0.3     1    64    21    82    21    82 0.99 Putative prophage tail fibre C-terminus
Phage_tail_T         PF06223.7    103 seq74_BIOID50949     -             93   1.9e-30  105.1   0.2   1   1   2.5e-28   3.5e-24   85.0   0.0    42   103     1    62     1    62 0.98 Minor tail protein T
Phage-tail_3         PF13550.1    164 seq82_BIOID50949     -            720   2.6e-40  137.7   0.0   1   1   4.5e-44   6.1e-40  136.5   0.0     1   161   330   497   330   500 0.94 Putative phage tail protein
DUF3521              PF12035.3     35 seq83_BIOID50949     -             39   7.3e-15   54.4   1.0   1   1   6.2e-19   8.5e-15   54.1   0.7     1    34     1    34     1    35 0.99 Protein of unknown function (DUF3521)
DUF957               PF06117.6     65 seq87_BIOID50949     -             65   5.3e-33  112.2   1.0   1   1   4.2e-37   5.7e-33  112.1   0.7     1    65     1    65     1    65 0.98 Enterobacterial protein of unknown function (DUF957)
TMP_2                PF06791.8    210 seq91_BIOID50949     -            280   2.6e-68  229.6  13.4   1   1   2.7e-72   3.7e-68  229.1   9.3     2   209    50   257    49   258 0.97 Prophage tail length tape measure protein
Toxin_15             PF07906.8    284 seq92_BIOID50949     -             83     1e-10   41.4   0.2   1   1   7.6e-15     1e-10   41.4   0.1   182   233    16    66     6    82 0.84 ShET2 enterotoxin, N-terminal region
Ribosomal_L11_N      PF03946.9     60 seq96_BIOID50949     -            142   3.2e-32  109.6   0.3   1   1   8.7e-36   5.9e-32  108.7   0.2     1    60     8    67     8    67 0.99 Ribosomal protein L11, N-terminal domain
Ribosomal_L11        PF00298.14    69 seq96_BIOID50949     -            142   6.6e-29   99.7   2.9   1   1   1.8e-32   1.2e-28   98.8   2.0     1    69    72   140    72   140 0.99 Ribosomal protein L11, RNA binding domain
Oxidored_molyb       PF00174.14   169 seq97_BIOID50949     -            334   8.2e-41  139.1   0.0   1   1   9.6e-45   1.3e-40  138.4   0.0    11   168   108   268    97   269 0.94 Oxidoreductase molybdopterin binding domain
DEAD                 PF00270.24   173 seq99_BIOID50949     -            922   6.5e-22   77.6   0.0   1   1     2e-25   1.4e-21   76.6   0.0     2   168    95   296    94   300 0.78 DEAD/DEAH box helicase
ResIII               PF04851.10   184 seq99_BIOID50949     -            922   8.2e-08   32.1   0.0   1   1   2.5e-11   1.7e-07   31.1   0.0     7   182    96   294    83   296 0.72 Type III restriction enzyme, res subunit
rve                  PF00665.21   120 seq109_BIOID50949    -            182   5.7e-20   71.5   0.0   1   1   1.2e-23   8.1e-20   71.0   0.0    24   120    12   108     2   108 0.96 Integrase core domain
rve_3                PF13683.1     67 seq109_BIOID50949    -            182   1.5e-19   69.1   0.0   1   1   3.9e-23   2.7e-19   68.3   0.0     1    67    79   144    79   144 0.98 Integrase core domain
rve                  PF00665.21   120 seq113_BIOID50949    -            338   5.4e-17   61.8   0.0   1   1     7e-21   9.6e-17   61.0   0.0     3   120    87   214    86   214 0.94 Integrase core domain
Ribosomal_L1         PF00687.16   221 seq114_BIOID50949    -            234   9.2e-50  168.8   0.2   1   1   7.9e-54   1.1e-49  168.6   0.2    13   220    28   220     8   221 0.90 Ribosomal protein L1p/L10e family
HTH_3                PF01381.17    55 seq118_BIOID50949    -            100   7.4e-07   28.8   0.1   1   1   7.9e-11   1.1e-06   28.2   0.0    13    47    16    50     7    58 0.92 Helix-turn-helix
DUF1076              PF06416.7    113 seq121_BIOID50949    -            215   4.7e-36  122.8   2.0   1   1   8.3e-40   1.1e-35  121.5   1.2     8   113   102   207    95   207 0.96 Protein of unknown function (DUF1076)
rve                  PF00665.21   120 seq123_BIOID50949    -            124   2.9e-12   46.6   0.0   1   1   6.6e-16   4.5e-12   46.0   0.0    51   120     4    73     1    73 0.97 Integrase core domain
rve_3                PF13683.1     67 seq123_BIOID50949    -            124   3.5e-11   42.3   0.0   1   1   8.4e-15   5.7e-11   41.6   0.0     2    60    45   104    44   108 0.96 Integrase core domain
HDPD                 PF02924.9    118 seq124_BIOID50949    -            115   2.1e-17   62.9   0.3   1   1   1.7e-21   2.3e-17   62.7   0.2     2   115     4   109     3   112 0.92 Bacteriophage lambda head decoration protein D
HTH_Tnp_1            PF01527.15    76 seq127_BIOID50949    -            136   4.5e-19   68.0   0.6   1   1   1.2e-22     8e-19   67.2   0.4     2    74    23   102    22   104 0.89 Transposase
HTH_28               PF13518.1     52 seq127_BIOID50949    -            136   2.1e-06   27.4   0.5   1   1   6.5e-10   4.4e-06   26.4   0.0     1    43    32    75    32    78 0.93 Helix-turn-helix domain
Tape_meas_lam_C      PF09718.5     78 seq128_BIOID50949    -            441   3.3e-16   58.8   4.6   1   1   2.4e-20   3.3e-16   58.8   3.2     1    66   363   428   363   433 0.96 Lambda phage tail tape-measure protein (Tape_meas_lam_C)
Methyltransf_27      PF13708.1    194 seq129_BIOID50949    -             48   2.4e-07   30.3   0.0   1   1   1.8e-11   2.4e-07   30.3   0.0   111   156     2    47     1    48 0.93 Methyltransferase domain
tRNA-synt_1c         PF00749.16   314 seq132_BIOID50949    -            554  2.5e-124  413.9   0.0   1   1  4.6e-128  3.2e-124  413.5   0.0     2   313    28   337    27   338 0.99 tRNA synthetases class I (E and Q), catalytic domain
tRNA-synt_1c_C       PF03950.13   174 seq132_BIOID50949    -            554   8.8e-64  214.2   0.0   1   1   2.7e-67   1.8e-63  213.2   0.0     1   174   340   528   340   528 0.97 tRNA synthetases class I (E and Q), anti-codon binding domain
RelB                 PF04221.7     83 seq134_BIOID50949    -            179   1.7e-09   37.1   0.0   1   1   1.8e-13   2.4e-09   36.6   0.0     3    79     5    83     3    87 0.81 RelB antitoxin
DUF1019              PF06254.6     89 seq135_BIOID50949    -            141   4.3e-24   84.3   0.2   1   1   4.4e-28     6e-24   83.8   0.1     1    88    46   120    46   121 0.97 Protein of unknown function (DUF1019)
rve_2                PF13333.1     52 seq136_BIOID50949    -             73   8.1e-12   44.9   0.1   1   1     2e-15   1.4e-11   44.1   0.0     1    50    14    69    14    70 0.89 Integrase core domain
rve_3                PF13683.1     67 seq136_BIOID50949    -             73   2.5e-07   30.0   0.0   1   1   4.2e-11   2.9e-07   29.7   0.0     7    67     1    63     1    63 0.91 Integrase core domain
Peptidase_M85        PF13678.1    251 seq145_BIOID50949    -            339    9e-114  378.9   0.2   1   1  8.1e-118  1.1e-113  378.6   0.1     2   251    34   283    33   283 0.99 NFkB-p65-degrading zinc protease
Phage_cap_E          PF03864.10   329 seq146_BIOID50949    -            342   6.3e-62  209.2   0.1   1   1   5.1e-66     7e-62  209.1   0.1     1   329     4   341     4   341 0.93 Phage major capsid protein E
rve                  PF00665.21   120 seq147_BIOID50949    -            301   7.4e-23   80.8   0.1   1   1   3.4e-26   1.6e-22   79.7   0.0     3   119   123   243   121   244 0.96 Integrase core domain
rve_3                PF13683.1     67 seq147_BIOID50949    -            301   1.3e-17   62.9   0.0   1   1   9.9e-21   4.5e-17   61.2   0.0     2    67   216   281   215   281 0.98 Integrase core domain
HTH_21               PF13276.1     60 seq147_BIOID50949    -            301   3.7e-15   55.5   0.5   1   1   8.1e-19   3.7e-15   55.5   0.4     6    57    49   106    45   109 0.79 HTH-like domain
Tape_meas_lam_C      PF09718.5     78 seq148_BIOID50949    -             97   5.1e-05   22.9   1.5   1   1     4e-09   5.5e-05   22.8   0.3     1    26    61    86    61    88 0.94 Lambda phage tail tape-measure protein (Tape_meas_lam_C)
Ferric_reduct        PF01794.14   125 seq149_BIOID50949    -            211   1.2e-13   51.0   9.6   1   1   8.9e-18   1.2e-13   51.0   6.7     5   124    51   161    46   162 0.89 Ferric reductase like transmembrane component
DUF1471              PF07338.8     56 seq150_BIOID50949    -             91     3e-17   61.8   0.5   1   1   3.5e-21   4.8e-17   61.2   0.3     1    56    36    89    36    89 0.98 Protein of unknown function (DUF1471)
CsiD                 PF08943.5    297 seq153_BIOID50949    -            325  3.3e-148  492.2   0.0   1   1  5.5e-152  3.8e-148  492.1   0.0     1   297    20   315    20   315 1.00 CsiD
TauD                 PF02668.11   258 seq153_BIOID50949    -            325   3.6e-10   39.8   0.1   1   1   1.1e-13   7.7e-10   38.7   0.1    34   256    90   309    80   311 0.79 Taurine catabolism dioxygenase TauD, TfdA family
HTH_36               PF13730.1     55 seq155_BIOID50949    -            320   4.7e-07   29.7   0.0   1   1   6.8e-11   9.3e-07   28.7   0.0     9    55    24    71    19    71 0.90 Helix-turn-helix domain
Hexapep              PF00132.19    36 seq157_BIOID50949    -            293   8.6e-19   66.0   6.7   1   3   1.6e-09   2.2e-05   23.5   0.0     2    36   122   156   121   156 0.96 Bacterial transferase hexapeptide (six repeats)
Hexapep              PF00132.19    36 seq157_BIOID50949    -            293   8.6e-19   66.0   6.7   2   3   2.3e-10   3.1e-06   26.3   0.7     3    33   191   220   189   221 0.94 Bacterial transferase hexapeptide (six repeats)
Hexapep              PF00132.19    36 seq157_BIOID50949    -            293   8.6e-19   66.0   6.7   3   3   1.8e-11   2.5e-07   29.7   0.6     1    34   206   239   206   241 0.95 Bacterial transferase hexapeptide (six repeats)
Tape_meas_lam_C      PF09718.5     78 seq158_BIOID50949    -            185   3.7e-07   29.8   0.5   1   1   6.2e-11   8.5e-07   28.6   0.1    37    77     1    41     1    42 0.95 Lambda phage tail tape-measure protein (Tape_meas_lam_C)
HTH_18               PF12833.2     81 seq159_BIOID50949    -            164     2e-16   59.7   0.4   1   1   6.2e-20   4.2e-16   58.6   0.3     1    80    74   148    74   149 0.94 Helix-turn-helix domain
Lysis_S              PF04971.7     68 seq162_BIOID50949    -             68   1.3e-46  155.9   0.6   1   1   1.1e-50   1.5e-46  155.8   0.4     1    68     1    68     1    68 1.00 Lysis protein S
Response_reg         PF00072.19   112 seq163_BIOID50949    -            215   1.2e-30  105.6   0.4   1   1   5.3e-34   1.8e-30  105.0   0.3     1   112     9   121     9   121 0.99 Response regulator receiver domain
GerE                 PF00196.14    58 seq163_BIOID50949    -            215   4.4e-25   86.6   0.5   1   1   2.5e-28   8.5e-25   85.7   0.4     2    57   152   207   151   208 0.96 Bacterial regulatory proteins, luxR family
Sigma70_r4_2         PF08281.7     54 seq163_BIOID50949    -            215   1.4e-07   30.7   0.1   1   1   8.1e-11   2.8e-07   29.7   0.0    25    54   167   196   154   196 0.93 Sigma-70, region 4
HTH_24               PF13412.1     48 seq163_BIOID50949    -            215   1.7e-05   23.9   1.1   1   1   1.8e-08   6.1e-05   22.2   0.3     6    43   159   194   154   195 0.80 Winged helix-turn-helix DNA-binding
Ribosomal_L10        PF00466.15   100 seq164_BIOID50949    -            165   2.5e-26   91.3   0.0   1   1   2.6e-30   3.6e-26   90.8   0.0     3   100     5   101     3   101 0.98 Ribosomal protein L10
HTH_Tnp_1            PF01527.15    76 seq168_BIOID50949    -             69   4.2e-06   26.5   0.3   1   1   3.5e-10   4.8e-06   26.3   0.2     3    48    11    54     9    66 0.88 Transposase
Phage_lysozyme       PF00959.14   110 seq172_BIOID50949    -            165     2e-32  111.6   0.1   1   1   1.8e-36   2.5e-32  111.3   0.1     1   109    48   154    48   155 0.98 Phage lysozyme
Resolvase            PF00239.16   141 seq173_BIOID50949    -            148   1.2e-12   47.7   0.0   1   1   1.5e-16     2e-12   47.0   0.0    66   141     3    97     1    97 0.90 Resolvase, N terminal domain
Cys_Met_Meta_PP      PF01053.15   386 seq175_BIOID50949    -            445  1.8e-139  464.2   0.0   1   1  4.6e-143  2.1e-139  464.0   0.0     1   385    65   439    65   440 0.99 Cys/Met metabolism PLP-dependent enzyme
Aminotran_1_2        PF00155.16   363 seq175_BIOID50949    -            445   3.6e-07   29.3   0.0   1   1   1.2e-10   5.3e-07   28.7   0.0    49   192   116   237   102   270 0.83 Aminotransferase class I and II
DUF1233              PF06806.7     72 seq176_BIOID50949    -             83   2.3e-32  110.2   0.1   1   1     2e-36   2.7e-32  110.0   0.1     1    70     4    74     4    77 0.97 Putative excisionase (DUF1233)
CbiA                 PF01656.18   195 seq177_BIOID50949    -            296   1.2e-15   57.3   0.0   1   1   2.2e-19   1.5e-15   56.9   0.0     1   158    20   209    20   236 0.80 CobQ/CobB/MinD/ParA nucleotide binding domain
RHS                  PF03527.9     41 seq178_BIOID50949    -            328   3.9e-20   71.2   1.0   1   1   5.1e-24   6.9e-20   70.4   0.7     2    41    47    86    46    86 0.98 RHS protein
Ail_Lom              PF06316.6    199 seq180_BIOID50949    -            175   1.4e-47  161.6   1.1   1   1   2.4e-51   1.6e-47  161.4   0.7    45   199    21   175    10   175 0.97 Enterobacterial Ail/Lom protein
OMP_b-brl            PF13505.1    176 seq180_BIOID50949    -            175   1.8e-17   63.7   2.2   1   1   3.1e-21   2.1e-17   63.4   1.5    37   176    16   175     2   175 0.79 Outer membrane protein beta-barrel domain
IpaB_EvcA            PF03278.8    153 seq181_BIOID50949    -            193   1.9e-27   95.2   3.1   1   1   1.8e-31   2.5e-27   94.8   2.1     4   142    35   171    32   189 0.94 IpaB/EvcA family
DUF3672              PF12421.3    136 seq182_BIOID50949    -            427   1.4e-36  125.5   1.3   1   1   3.4e-40   2.3e-36  124.8   0.9     1   136   239   389   239   389 0.94 Fibronectin type III protein
DUF1983              PF09327.6     81 seq182_BIOID50949    -            427   3.3e-28   97.3   0.1   1   1   1.2e-31   7.9e-28   96.1   0.0     2    81   136   215   135   215 0.97 Domain of unknown function (DUF1983)
HTH_Tnp_1            PF01527.15    76 seq183_BIOID50949    -            103   5.8e-09   35.6   0.4   1   1   1.5e-12   7.1e-09   35.3   0.3     2    76     4    79     3    85 0.87 Transposase
HTH_28               PF13518.1     52 seq183_BIOID50949    -            103   2.7e-07   30.3   0.1   1   1   1.1e-10     5e-07   29.4   0.1     1    40    13    53    13    60 0.88 Helix-turn-helix domain
Phage_min_tail       PF05939.8    109 seq187_BIOID50949    -            113   1.2e-35  121.6   0.0   1   1   9.7e-40   1.3e-35  121.4   0.0     1   109     4   113     4   113 0.98 Phage minor tail protein
YodA                 PF09223.6    182 seq189_BIOID50949    -            223   1.3e-85  285.5   4.7   1   1   1.1e-89   1.5e-85  285.3   3.2     2   182    43   223    42   223 0.99 YodA lipocalin-like domain
DUF3596              PF12167.3     88 seq190_BIOID50949    -             56     5e-09   35.5   0.0   1   1   4.2e-13   5.7e-09   35.3   0.0     1    30     9    38     9    48 0.86 Domain of unknown function (DUF3596)
rve                  PF00665.21   120 seq191_BIOID50949    -            348   4.2e-28   97.7   0.0   1   1   3.6e-31   9.9e-28   96.5   0.0     2   120   176   292   175   292 0.98 Integrase core domain
rve_3                PF13683.1     67 seq191_BIOID50949    -            348     6e-14   51.1   0.1   1   1     5e-17   1.4e-13   50.0   0.1     2    67   264   330   263   330 0.97 Integrase core domain
DDE_Tnp_IS240        PF13610.1    140 seq191_BIOID50949    -            348   5.9e-12   45.6   0.0   1   1   3.4e-15   9.3e-12   44.9   0.0     2   139   181   322   180   323 0.91 DDE domain
HTH_21               PF13276.1     60 seq191_BIOID50949    -            348   6.8e-09   35.4   2.0   1   1   3.5e-12   9.6e-09   35.0   0.4     5    58   100   152    86   156 0.88 HTH-like domain
rve_2                PF13333.1     52 seq191_BIOID50949    -            348     4e-08   33.0   0.1   1   1   2.9e-11   7.9e-08   32.1   0.1     1    50   282   336   282   337 0.90 Integrase core domain
Ribosomal_L12        PF00542.14    68 seq194_BIOID50949    -            121   1.8e-31  107.8   8.6   1   1   2.8e-35   3.8e-31  106.7   6.0     1    68    54   121    54   121 0.99 Ribosomal protein L7/L12 C-terminal domain
DUF3950              PF13132.1     30 seq195_BIOID50949    -             78   9.2e-18   63.3   0.2   1   1     1e-21   1.4e-17   62.7   0.1     1    29    25    53    25    54 0.98 Domain of unknown function (DUF3950)
Ail_Lom              PF06316.6    199 seq198_BIOID50949    -            199  1.7e-120  399.6   5.2   1   1    4e-124  1.8e-120  399.5   3.6     1   199     1   199     1   199 1.00 Enterobacterial Ail/Lom protein
OMP_b-brl            PF13505.1    176 seq198_BIOID50949    -            199     4e-25   88.6   5.1   1   1   1.1e-28   4.9e-25   88.3   3.6     2   176    11   199     8   199 0.86 Outer membrane protein beta-barrel domain
OmpA_membrane        PF01389.12   183 seq198_BIOID50949    -            199   5.6e-05   22.6   0.2   1   1   1.9e-08   8.6e-05   22.0   0.1    14   148    23   178    17   181 0.80 OmpA-like transmembrane domain
Packaging_FI         PF14000.1    125 seq201_BIOID50949    -            127   2.5e-40  137.4   0.1   1   1     2e-44   2.8e-40  137.2   0.1     1   125     3   124     3   124 0.92 DNA packaging protein FI
EspG                 PF06872.6    383 seq203_BIOID50949    -             91   2.4e-07   29.3   0.1   1   1   2.1e-11   2.8e-07   29.1   0.1   232   290    11    69     9    85 0.89 EspG protein
Phage_lysis          PF03245.8    125 seq205_BIOID50949    -            155   1.3e-47  160.7   6.3   1   1   1.1e-51   1.5e-47  160.5   4.4     1   124    29   153    29   154 0.99 Bacteriophage lysis protein
DAO                  PF01266.19   358 seq207_BIOID50949    -            444     2e-63  214.3   0.0   1   1   1.8e-67   2.4e-63  214.0   0.0     1   356    25   412    25   414 0.86 FAD dependent oxidoreductase
Phage_tail_L         PF05100.7    206 seq212_BIOID50949    -            232   5.3e-96  319.5   0.1   1   1  4.5e-100   6.1e-96  319.3   0.0     1   206    29   230    29   230 0.99 Phage minor tail protein L
Y1_Tnp               PF01797.11   121 seq217_BIOID50949    -            208   4.1e-37  126.6   0.0   1   1     4e-41   5.5e-37  126.2   0.0     5   121     2   118     1   118 0.98 Transposase IS200 like
HTS                  PF04204.11   298 seq221_BIOID50949    -            309    8e-132  438.3   0.0   1   1  6.6e-136    9e-132  438.1   0.0     1   298     2   299     2   299 1.00 Homoserine O-succinyltransferase
DUF1019              PF06254.6     89 seq222_BIOID50949    -            179   2.1e-33  114.2   0.1   1   1   2.2e-37   3.1e-33  113.6   0.1     1    89    65   157    65   157 0.98 Protein of unknown function (DUF1019)
Hexapep              PF00132.19    36 seq223_BIOID50949    -            195   4.8e-10   38.3  18.9   1   1   1.9e-09   2.6e-05   23.3   3.3    11    35   106   130    94   131 0.93 Bacterial transferase hexapeptide (six repeats)
phage_tail_N         PF08400.5    134 seq224_BIOID50949    -            386   6.1e-61  203.8   0.1   1   1   1.8e-64   6.1e-61  203.8   0.1     1   134     1   134     1   134 0.99 Prophage tail fibre N-terminal
Phage_fiber_C        PF06820.7     64 seq224_BIOID50949    -            386   1.9e-36  123.8   0.2   1   1   8.5e-40   2.9e-36  123.2   0.1     1    64   312   375   312   375 0.99 Putative prophage tail fibre C-terminus
Collagen             PF01391.13    60 seq224_BIOID50949    -            386   1.1e-09   37.5  37.1   1   1   7.4e-13   2.5e-09   36.4  25.7     1    59   251   309   251   310 0.82 Collagen triple helix repeat (20 copies)
CarboxypepD_reg      PF13620.1     82 seq224_BIOID50949    -            386   8.5e-08   32.0   0.2   1   1   6.2e-11   2.1e-07   30.7   0.2     1    74     4    82     4    89 0.82 Carboxypeptidase regulatory-like domain
MurB_C               PF02873.11   105 seq226_BIOID50949    -            342     2e-41  139.8   0.0   1   1   5.2e-45   3.5e-41  139.0   0.0     1   105   203   330   203   330 0.99 UDP-N-acetylenolpyruvoylglucosamine reductase, C-terminal domain
FAD_binding_4        PF01565.18   139 seq226_BIOID50949    -            342   5.9e-27   93.7   0.1   1   1   2.7e-30   1.8e-26   92.1   0.0     2   138    18   149    17   150 0.91 FAD binding domain
Hexapep              PF00132.19    36 seq227_BIOID50949    -            273   2.1e-09   36.3  18.5   1   1     3e-09   4.1e-05   22.7   3.2    11    35   184   208   172   209 0.94 Bacterial transferase hexapeptide (six repeats)
Phage_min_tail       PF05939.8    109 seq228_BIOID50949    -            109   1.3e-37  127.9   0.0   1   1   1.1e-41   1.4e-37  127.8   0.0     1   109     1   109     1   109 0.99 Phage minor tail protein
Phage_integrase      PF00589.17   173 seq230_BIOID50949    -            264   2.3e-20   72.8   0.1   1   1   2.7e-24   3.7e-20   72.1   0.1     3   167    38   231    37   236 0.88 Phage integrase family
Phage_attach         PF05354.6    117 seq231_BIOID50949    -            117   1.1e-58  195.8   0.1   1   1   1.7e-62   1.2e-58  195.6   0.1     1   117     1   117     1   117 1.00 Phage Head-Tail Attachment
Gifsy-2              PF13856.1     95 seq231_BIOID50949    -            117   2.4e-29  101.1   0.0   1   1   4.1e-33   2.8e-29  100.9   0.0     1    95     4   105     4   105 0.98 ATP-binding sugar transporter from pro-phage
IstB_IS21            PF01695.12   178 seq232_BIOID50949    -            169   1.8e-20   72.9   0.0   1   1     5e-24   2.3e-20   72.6   0.0    43   163    20   142     4   150 0.90 IstB-like ATP binding protein
Bac_DnaA             PF00308.13   219 seq232_BIOID50949    -            169   3.4e-07   30.0   0.0   1   1   8.6e-11   3.9e-07   29.8   0.0    14   138     4   127     1   150 0.80 Bacterial dnaA  protein
ArsA_ATPase          PF02374.10   305 seq232_BIOID50949    -            169   1.2e-05   24.4   0.0   1   1     3e-09   1.4e-05   24.2   0.0     4    93    27   122    24   146 0.72 Anion-transporting ATPase
Zn_Tnp_IS91          PF14319.1    111 seq233_BIOID50949    -            179   3.2e-28   97.3   0.0   1   1   3.1e-32   4.2e-28   96.9   0.0     2   102    30   135    29   138 0.95 Transposase zinc-binding domain
KorB                 PF08535.5     93 seq239_BIOID50949    -            343   1.1e-26   92.6   0.9   1   1   2.8e-30   1.9e-26   91.9   0.2     2    92   177   267   176   268 0.97 KorB domain
ParBc                PF02195.13    90 seq239_BIOID50949    -            343   6.8e-06   25.9   0.6   1   1   3.8e-09   2.6e-05   24.1   0.1    12    89    73   155    63   156 0.85 ParB-like nuclease domain
RNA_pol_Rpb2_6       PF00562.23   386 seq244_BIOID50949    -           1342  4.7e-162  539.0   0.0   1   1  3.5e-162  7.9e-159  528.4   0.1     2   386   716  1264   715  1264 0.98 RNA polymerase Rpb2, domain 6
RNA_pol_Rpb2_7       PF04560.15    83 seq244_BIOID50949    -           1342   5.7e-32  109.6   0.1   1   1   8.2e-35   1.9e-31  108.0   0.0     1    82  1266  1341  1266  1342 0.98 RNA polymerase Rpb2, domain 7
RNA_pol_Rpb2_3       PF04565.11    68 seq244_BIOID50949    -           1342   7.1e-30  102.4   0.0   1   1   7.4e-33   1.7e-29  101.2   0.0     1    68   513   582   513   582 0.98 RNA polymerase Rpb2, domain 3
RNA_pol_Rpb2_45      PF10385.4     66 seq244_BIOID50949    -           1342   4.6e-29   99.9   0.3   1   1   1.5e-31   3.5e-28   97.0   0.2     1    66   591   656   591   656 1.00 RNA polymerase beta subunit external 1 domain
RNA_pol_Rpb2_1       PF04563.10   203 seq244_BIOID50949    -           1342   1.5e-26   92.4   0.0   1   1   1.4e-29   3.1e-26   91.4   0.0     2   203    27   509    26   509 0.98 RNA polymerase beta subunit
RNA_pol_Rpb2_2       PF04561.9    190 seq244_BIOID50949    -           1342   1.6e-25   89.5   0.9   1   2   8.4e-11   1.9e-07   30.5   0.0     1    74   151   225   151   276 0.82 RNA polymerase Rpb2, domain 2
RNA_pol_Rpb2_2       PF04561.9    190 seq244_BIOID50949    -           1342   1.6e-25   89.5   0.9   2   2   1.9e-18   4.4e-15   55.4   0.0    80   190   340   454   329   454 0.88 RNA polymerase Rpb2, domain 2
phage_tail_N         PF08400.5    134 seq246_BIOID50949    -            971   1.4e-57  192.9   0.5   1   1   4.2e-61   1.4e-57  192.9   0.3     1   134     1   134     1   134 0.99 Prophage tail fibre N-terminal
Phage_fiber_2        PF03406.8     44 seq246_BIOID50949    -            971   1.1e-56  188.0  35.0   1   3   4.1e-25   1.4e-21   75.7   4.9     1    44   462   505   462   505 0.98 Phage tail fibre repeat
Phage_fiber_2        PF03406.8     44 seq246_BIOID50949    -            971   1.1e-56  188.0  35.0   2   3   7.3e-24   2.5e-20   71.7   3.9     1    44   506   549   506   549 0.97 Phage tail fibre repeat
Phage_fiber_2        PF03406.8     44 seq246_BIOID50949    -            971   1.1e-56  188.0  35.0   3   3   1.5e-23     5e-20   70.7   4.4     1    42   550   591   550   593 0.95 Phage tail fibre repeat
Collar               PF07484.7     57 seq246_BIOID50949    -            971   1.4e-11   43.8   0.2   1   1   9.7e-15   3.3e-11   42.6   0.1     1    56   761   807   761   808 0.97 Phage Tail Collar Domain
Phage_fiber          PF03335.8     14 seq246_BIOID50949    -            971     6e-07   28.1  64.4   1   7   0.00054       1.8    8.3   1.5     1    14   824   837   824   837 0.88 Phage tail fibre repeat
Phage_fiber          PF03335.8     14 seq246_BIOID50949    -            971     6e-07   28.1  64.4   2   7   2.4e-05     0.083   12.4   2.6     1    14   856   869   856   869 0.92 Phage tail fibre repeat
Phage_fiber          PF03335.8     14 seq246_BIOID50949    -            971     6e-07   28.1  64.4   3   7   0.00027      0.91    9.3   2.4     2    13   871   882   870   883 0.89 Phage tail fibre repeat
Phage_fiber          PF03335.8     14 seq246_BIOID50949    -            971     6e-07   28.1  64.4   4   7   3.8e-05      0.13   11.8   3.2     1    14   906   919   906   919 0.92 Phage tail fibre repeat
Phage_fiber          PF03335.8     14 seq246_BIOID50949    -            971     6e-07   28.1  64.4   5   7   0.00053       1.8    8.3   1.7     2    12   921   931   920   932 0.89 Phage tail fibre repeat
Phage_fiber          PF03335.8     14 seq246_BIOID50949    -            971     6e-07   28.1  64.4   6   7   0.00045       1.5    8.6   0.8     2    11   930   939   929   940 0.86 Phage tail fibre repeat
Phage_fiber          PF03335.8     14 seq246_BIOID50949    -            971     6e-07   28.1  64.4   7   7   0.00053       1.8    8.4   0.9     2    13   939   950   938   951 0.87 Phage tail fibre repeat
Phage_tail_L         PF05100.7    206 seq248_BIOID50949    -            232   5.9e-97  322.6   0.2   1   1  5.1e-101     7e-97  322.4   0.2     1   206    29   230    29   230 0.99 Phage minor tail protein L
NIF3                 PF01784.13   242 seq249_BIOID50949    -            247   7.2e-57  192.6   0.0   1   1   6.3e-61   8.6e-57  192.3   0.0     2   240     6   235     5   238 0.95 NIF3 (NGG1p interacting factor 3)
DUF3950              PF13132.1     30 seq252_BIOID50949    -             61     2e-16   59.0   0.1   1   1     2e-20   2.7e-16   58.6   0.1     1    29    21    49    21    50 0.98 Domain of unknown function (DUF3950)
Minor_tail_Z         PF06763.6    189 seq255_BIOID50949    -            177   1.6e-77  259.3  13.1   1   1   1.5e-81   2.1e-77  258.9   9.1     1   189     3   177     3   177 0.98 Prophage minor tail protein Z (GPZ)
Phage_rep_O          PF04492.8    100 seq256_BIOID50949    -            339   1.7e-39  133.9   0.1   1   1   2.2e-43     3e-39  133.1   0.0     2   100    47   145    46   145 0.99 Bacteriophage replication protein O
Prok-JAB             PF14464.1    105 seq258_BIOID50949    -            247   3.2e-18   65.1   0.3   1   1   8.3e-22   5.7e-18   64.3   0.2     3    99     3    99     1   108 0.91 Prokaryotic homologs of the JAB domain
NLPC_P60             PF00877.14   105 seq258_BIOID50949    -            247   9.3e-14   51.0   0.0   1   1     2e-17   1.4e-13   50.4   0.0     2   105   112   224   111   224 0.93 NlpC/P60 family
Cytochrom_B_N        PF00033.14   188 seq259_BIOID50949    -            184   1.7e-22   79.5  12.3   1   1   2.9e-26     2e-22   79.3   8.5     2   187    10   181     9   182 0.96 Cytochrome b(N-terminal)/b6/petB
Ni_hydr_CYTB         PF01292.15   182 seq259_BIOID50949    -            184   1.2e-18   67.0  11.5   1   1   2.1e-22   1.4e-18   66.7   8.0     1   181    11   181    11   182 0.85 Prokaryotic cytochrome b561
DUF1998              PF09369.5     84 seq261_BIOID50949    -           1160   4.9e-15   55.7   0.1   1   1     2e-18   1.4e-14   54.3   0.1     1    84   666   747   666   747 0.97 Domain of unknown function (DUF1998)
Helicase_C           PF00271.26    78 seq261_BIOID50949    -           1160   3.1e-12   46.0   0.0   1   1   9.5e-16   6.5e-12   45.0   0.0     8    78   126   196   119   196 0.91 Helicase conserved C-terminal domain
OprD                 PF03573.8    391 seq262_BIOID50949    -            468   7.2e-26   90.7  12.0   1   1   6.7e-30   9.1e-26   90.4   8.3     1   365    33   431    33   443 0.83 outer membrane porin, OprD family
DUF1627              PF07789.7    155 seq263_BIOID50949    -            256   8.4e-91  301.3   0.6   1   1   2.7e-94   1.2e-90  300.8   0.4     1   155    91   245    91   245 1.00 Protein of unknown function (DUF1627)
Homoserine_dh        PF00742.14   179 seq266_BIOID50949    -            810   6.9e-51  172.3   0.0   1   1   2.3e-54   1.1e-50  171.7   0.0     1   178   608   803   608   804 0.99 Homoserine dehydrogenase
AA_kinase            PF00696.23   241 seq266_BIOID50949    -            810   1.8e-42  145.4   0.0   1   1   8.3e-46   3.8e-42  144.3   0.0     2   238    12   284    11   287 0.89 Amino acid kinase family
NAD_binding_3        PF03447.11   117 seq266_BIOID50949    -            810   3.5e-24   85.3   0.0   1   1   1.8e-27   8.4e-24   84.1   0.0     1   116   465   599   465   600 0.98 Homoserine dehydrogenase, NAD binding domain
PerC                 PF06069.6     90 seq268_BIOID50949    -            104     4e-44  148.4   2.0   1   1   3.4e-48   4.6e-44  148.2   1.4     1    89     1    89     1    90 0.99 PerC transcriptional activator
Rop                  PF01815.11    61 seq270_BIOID50949    -             74   1.2e-32  110.9   0.9   1   1     1e-36   1.4e-32  110.7   0.6     1    60    12    71    12    72 0.97 Rop protein
Ail_Lom              PF06316.6    199 seq272_BIOID50949    -            199  2.5e-131  435.0   6.7   1   1    4e-135  2.8e-131  434.8   4.6     1   199     1   199     1   199 1.00 Enterobacterial Ail/Lom protein
OMP_b-brl            PF13505.1    176 seq272_BIOID50949    -            199   8.6e-26   90.8   6.9   1   1   1.6e-29   1.1e-25   90.5   4.8     2   176    11   199     7   199 0.85 Outer membrane protein beta-barrel domain
APH_6_hur            PF04655.9    253 seq275_BIOID50949    -            165     2e-44  151.5   0.0   1   1   1.7e-48   2.3e-44  151.3   0.0   106   251     2   144     1   146 0.96 Aminoglycoside/hydroxyurea antibiotic resistance kinase
DUF1040              PF06288.8     86 seq276_BIOID50949    -             89   1.6e-46  156.3   0.5   1   1   1.3e-50   1.8e-46  156.2   0.3     1    86     1    86     1    86 1.00 Protein of unknown function (DUF1040)
PEP_mutase           PF13714.1    238 seq277_BIOID50949    -            296   1.3e-53  181.5   4.4   1   1   2.1e-57   1.5e-53  181.3   3.0     1   233    10   250    10   255 0.92 Phosphoenolpyruvate phosphomutase
ICL                  PF00463.16   526 seq277_BIOID50949    -            296   1.3e-16   59.8   1.9   1   1   4.6e-20   3.1e-16   58.5   1.3   150   255    80   183    71   213 0.86 Isocitrate lyase family
Phage_tail_U         PF06141.6    133 seq284_BIOID50949    -            131   5.1e-64  214.1   1.0   1   1   4.1e-68   5.6e-64  213.9   0.7     1   133     1   131     1   131 0.99 Phage minor tail protein U
Phage_integrase      PF00589.17   173 seq285_BIOID50949    -            260   1.2e-36  125.8   0.1   1   1   1.2e-40   1.6e-36  125.4   0.1     1   171    42   234    42   236 0.87 Phage integrase family
BPL_LplA_LipB        PF03099.14   125 seq287_BIOID50949    -            321   5.1e-21   74.8   0.0   1   1   1.7e-24   7.6e-21   74.2   0.0     4   125    86   208    83   208 0.89 Biotin/lipoate A/B protein ligase family
HTH_11               PF08279.7     55 seq287_BIOID50949    -            321   8.3e-13   47.6   0.0   1   1   4.4e-16     2e-12   46.4   0.0     4    54     9    58     8    59 0.92 HTH domain
BPL_C                PF02237.12    48 seq287_BIOID50949    -            321   1.6e-11   43.5   0.2   1   1   8.9e-15   4.1e-11   42.2   0.1     1    48   271   317   271   317 0.97 Biotin protein ligase C terminal domain
Exonuc_X-T_C         PF08411.5    269 seq288_BIOID50949    -            491  3.1e-104  347.6   0.1   1   1  5.5e-108  3.8e-104  347.3   0.1     1   268   228   489   228   490 0.99 Exonuclease C-terminal
RNase_T              PF00929.19   164 seq288_BIOID50949    -            491   2.2e-25   89.7   0.0   1   1   6.2e-29   4.2e-25   88.8   0.0     2   162    29   208    28   210 0.95 Exonuclease
Malate_synthase      PF01274.17   523 seq291_BIOID50949    -            539    6e-214  710.7   0.0   1   1    5e-218  6.8e-214  710.5   0.0     3   522    19   538    17   539 0.99 Malate synthase
Aldedh               PF00171.17   462 seq293_BIOID50949    -            482    3e-175  582.9   0.1   1   1  2.4e-179  3.3e-175  582.7   0.1     1   461    19   477    19   478 0.99 Aldehyde dehydrogenase family
DEDD_Tnp_IS110       PF01548.12   144 seq294_BIOID50949    -             65   1.1e-10   41.2   0.0   1   1   8.2e-15   1.1e-10   41.1   0.0    52   119     1    62     1    65 0.90 Transposase
AHS1                 PF02682.11   202 seq297_BIOID50949    -            218   2.9e-69  232.4   0.0   1   1   2.4e-73   3.3e-69  232.2   0.0     2   202     5   202     4   202 0.95 Allophanate hydrolase subunit 1
HTH_Tnp_1            PF01527.15    76 seq298_BIOID50949    -            136   3.6e-09   36.3   0.9   1   1   1.1e-12   1.4e-08   34.4   0.6     1    74     1    87     1    88 0.83 Transposase
APH                  PF01636.18   239 seq303_BIOID50949    -            328   1.6e-41  142.5   1.8   1   1   3.7e-45   2.5e-41  141.8   1.2     2   232    31   259    30   269 0.84 Phosphotransferase enzyme family
EcKinase             PF02958.15   293 seq303_BIOID50949    -            328   0.00012   21.2   0.0   1   1   3.1e-08   0.00021   20.4   0.0   197   280   176   252   149   257 0.79 Ecdysteroid kinase
Dynamin_N            PF00350.18   168 seq307_BIOID50949    -            798   4.7e-19   68.6   0.3   1   1   3.6e-22   2.5e-18   66.3   0.0     1   167    71   299    71   300 0.74 Dynamin family
MMR_HSR1             PF01926.18   114 seq307_BIOID50949    -            798   3.6e-08   33.2   0.2   1   1   6.2e-11   4.2e-07   29.8   0.2     2   114    71   299    70   299 0.72 50S ribosome-binding GTPase
HNH                  PF01844.18    47 seq308_BIOID50949    -            150   1.7e-10   40.4   3.4   1   1   1.8e-14   2.5e-10   39.9   2.4     1    45    49    92    49    94 0.97 HNH endonuclease
HTH_Tnp_1            PF01527.15    76 seq311_BIOID50949    -             94   7.8e-14   51.2   0.4   1   1   6.8e-18   9.3e-14   51.0   0.2     2    76     6    81     5    81 0.87 Transposase
DUF977               PF06163.6    127 seq313_BIOID50949    -            131   4.9e-70  233.0   0.3   1   1     4e-74   5.5e-70  232.9   0.2     1   127     1   127     1   127 1.00 Bacterial protein of unknown function (DUF977)
Ureidogly_hydro      PF04115.7    165 seq316_BIOID50949    -            160   1.7e-52  177.0   0.0   1   1   1.4e-56   1.9e-52  176.8   0.0     3   159     2   153     1   158 0.95 Ureidoglycolate hydrolase
phage_tail_N         PF08400.5    134 seq317_BIOID50949    -            438   3.7e-60  201.3   0.2   1   1   1.1e-63   3.7e-60  201.3   0.2     2   134     3   135     1   135 0.99 Prophage tail fibre N-terminal
Phage_fiber_C        PF06820.7     64 seq317_BIOID50949    -            438   6.4e-36  122.1   0.2   1   1     3e-39     1e-35  121.5   0.1     1    64   364   427   364   427 0.99 Putative prophage tail fibre C-terminus
Collagen             PF01391.13    60 seq317_BIOID50949    -            438   8.8e-18   63.4  72.1   1   2   9.7e-12   3.3e-08   32.8  27.1     1    59   252   310   250   312 0.62 Collagen triple helix repeat (20 copies)
Collagen             PF01391.13    60 seq317_BIOID50949    -            438   8.8e-18   63.4  72.1   2   2   6.8e-13   2.3e-09   36.5  21.9     1    59   303   361   303   364 0.93 Collagen triple helix repeat (20 copies)
CarboxypepD_reg      PF13620.1     82 seq317_BIOID50949    -            438   1.5e-07   31.2   0.2   1   1     1e-10   3.5e-07   30.0   0.1     1    74     5    83     5    90 0.81 Carboxypeptidase regulatory-like domain
Phage_lambda_P       PF06992.6    233 seq319_BIOID50949    -            233  1.7e-165  547.7   3.5   1   1  1.4e-169  1.9e-165  547.6   2.4     1   233     1   233     1   233 1.00 Replication protein P
InvH                 PF04741.7    147 seq320_BIOID50949    -             97   2.1e-08   34.0   0.6   1   1     2e-12   2.8e-08   33.6   0.4    90   144    41    95    18    97 0.89 InvH outer membrane lipoprotein
Aldo_ket_red         PF00248.16   283 seq323_BIOID50949    -            267   1.5e-57  194.4   0.6   1   1   1.4e-61   1.9e-57  194.1   0.4     2   281     6   250     5   251 0.95 Aldo/keto reductase family
rve                  PF00665.21   120 seq325_BIOID50949    -            170   5.3e-12   45.7   0.0   1   1   6.1e-16   8.3e-12   45.1   0.0     2    71    59   125    58   134 0.92 Integrase core domain
Sel1                 PF08238.7     39 seq327_BIOID50949    -            153   0.00026   21.3   0.2   1   2   0.00093        13    6.5   0.1    28    39    78    89    75    89 0.94 Sel1 repeat
Sel1                 PF08238.7     39 seq327_BIOID50949    -            153   0.00026   21.3   0.2   2   2   1.8e-05      0.25   11.9   0.0     3    39    92   128    90   128 0.73 Sel1 repeat
HTH_Tnp_1            PF01527.15    76 seq329_BIOID50949    -            136   4.5e-19   68.0   0.6   1   1   1.2e-22     8e-19   67.2   0.4     2    74    23   102    22   104 0.89 Transposase
HTH_28               PF13518.1     52 seq329_BIOID50949    -            136   2.1e-06   27.4   0.5   1   1   6.5e-10   4.4e-06   26.4   0.0     1    43    32    75    32    78 0.93 Helix-turn-helix domain
AHS2                 PF02626.10   272 seq332_BIOID50949    -            310  1.3e-100  336.0   0.0   1   1  1.2e-104  1.6e-100  335.7   0.0     2   272    24   288    23   288 0.98 Allophanate hydrolase subunit 2
DUF551               PF04448.7     69 seq333_BIOID50949    -            194   1.7e-18   66.9   0.0   1   1   2.7e-22   3.7e-18   65.9   0.0     2    69   128   190   127   190 0.98 Protein of unknown function (DUF551)
Citrate_synt         PF00285.16   356 seq334_BIOID50949    -            417  1.7e-116  388.7   0.0   1   1  1.6e-120  2.2e-116  388.3   0.0     2   356    50   398    50   398 0.98 Citrate synthase
Terminase_2          PF03592.11   144 seq338_BIOID50949    -            187   4.2e-08   33.4   2.3   1   1   4.9e-12   6.7e-08   32.8   1.6     1    57     2    58     2   172 0.91 Terminase small subunit
IclR                 PF01614.13   129 seq339_BIOID50949    -            271   1.9e-40  137.3   0.0   1   1   4.5e-44   3.1e-40  136.7   0.0     2   128   140   263   139   264 0.98 Bacterial transcriptional regulator
HTH_IclR             PF09339.5     52 seq339_BIOID50949    -            271   1.2e-12   47.1   0.1   1   1   5.9e-16     4e-12   45.4   0.0     1    51    23    73    23    74 0.98 IclR helix-turn-helix domain
YbfN                 PF13982.1     89 seq340_BIOID50949    -            108   6.2e-50  167.2   6.7   1   1   5.2e-54   7.2e-50  166.9   4.6     1    89    19   107    19   107 0.99 YbfN-like lipoprotein
DinI                 PF06183.8     65 seq341_BIOID50949    -             82   2.4e-26   91.4   0.2   1   1   2.1e-30   2.9e-26   91.1   0.1     1    65    16    80    16    80 0.97 DinI-like family
DDE_3                PF13358.1    146 seq345_BIOID50949    -            281   6.2e-16   58.3   0.1   1   1   4.5e-19   1.2e-15   57.3   0.0     2   125   159   280   158   281 0.97 DDE superfamily endonuclease
HTH_29               PF13551.1    113 seq345_BIOID50949    -            281   1.8e-11   43.9   0.3   1   1   1.3e-14   3.5e-11   43.0   0.2     1   109    16   122    16   124 0.91 Winged helix-turn helix
HTH_23               PF13384.1     50 seq345_BIOID50949    -            281   1.5e-09   37.0   0.6   1   1     2e-11   5.4e-08   32.1   0.1     3    50    12    59    10    62 0.89 Homeodomain-like domain
HTH_32               PF13565.1     77 seq345_BIOID50949    -            281   7.6e-08   32.9   3.7   1   1   6.8e-11   1.9e-07   31.6   0.4     1    77    42   122    42   122 0.87 Homeodomain-like domain
AvrPphF-ORF-2        PF09143.5    175 seq347_BIOID50949    -            217   1.9e-07   30.8   0.0   1   1     2e-11   2.8e-07   30.3   0.0    33   174    69   212    57   213 0.80 AvrPphF-ORF-2
DSBA                 PF01323.15   193 seq348_BIOID50949    -            208   6.8e-32  110.4   3.3   1   1   7.9e-35   5.4e-31  107.5   2.3     1   192    40   197    40   198 0.95 DSBA-like thioredoxin domain
Thioredoxin_4        PF13462.1    163 seq348_BIOID50949    -            208   4.4e-10   39.7   0.0   1   1   9.2e-14   6.3e-10   39.1   0.0    16   149    40   180    33   191 0.69 Thioredoxin
Peptidase_S24        PF00717.18    70 seq353_BIOID50949    -            145   1.6e-15   56.3   0.0   1   1   1.8e-19   2.5e-15   55.7   0.0     2    67    60   125    59   127 0.92 Peptidase S24-like
DUF413               PF04219.7     94 seq354_BIOID50949    -            112   1.5e-38  130.2   0.1   1   1   1.4e-42   1.9e-38  129.9   0.1     1    90    10    99    10   102 0.97 Protein of unknown function, DUF
Terminase_1          PF03354.10   477 seq357_BIOID50949    -            553   1.1e-36  126.1   0.0   1   1   1.2e-40   1.6e-36  125.6   0.0     7   469    65   534    60   539 0.84 Phage Terminase
DDE_Tnp_1_assoc      PF13808.1     90 seq358_BIOID50949    -            207   9.3e-33  111.6   0.0   1   1   2.1e-36   1.4e-32  111.0   0.0     1    90     6    95     6    95 0.99 DDE_Tnp_1-associated
DDE_Tnp_1            PF01609.16   211 seq358_BIOID50949    -            207   2.9e-07   30.1   0.2   1   1   6.7e-11   4.6e-07   29.5   0.0     3    89   102   180   100   191 0.89 Transposase DDE domain
Aminotran_3          PF00202.16   339 seq360_BIOID50949    -            426  2.8e-121  404.4   0.2   1   1  2.4e-125  3.3e-121  404.1   0.1     2   338    27   360    26   361 0.98 Aminotransferase class-III
LamB_YcsF            PF03746.11   242 seq363_BIOID50949    -            244    1e-102  342.2   0.7   1   1  8.4e-107  1.1e-102  342.0   0.5     1   241     2   237     2   238 0.99 LamB/YcsF family
Phage_fiber_C        PF06820.7     64 seq365_BIOID50949    -            102   5.8e-36  122.3   0.6   1   1   6.1e-40   8.4e-36  121.8   0.4     1    64    41   102    41   102 0.99 Putative prophage tail fibre C-terminus
ICL                  PF00463.16   526 seq366_BIOID50949    -            439  3.1e-200  665.7   1.4   1   2  4.6e-118  3.2e-114  381.9   0.0     1   255    12   262    12   264 0.99 Isocitrate lyase family
ICL                  PF00463.16   526 seq366_BIOID50949    -            439  3.1e-200  665.7   1.4   2   2   1.5e-88     1e-84  284.5   0.8   353   526   262   439   260   439 0.98 Isocitrate lyase family
PEP_mutase           PF13714.1    238 seq366_BIOID50949    -            439   4.5e-19   68.5   0.0   1   1   2.2e-22   1.5e-18   66.7   0.0    26   207    86   329    76   352 0.85 Phosphoenolpyruvate phosphomutase
IMS                  PF00817.15   148 seq367_BIOID50949    -            110   4.2e-27   94.7   0.1   1   1   3.7e-31     5e-27   94.4   0.0     2   102     6   106     5   109 0.93 impB/mucB/samB family
TPP_enzyme_N         PF02776.13   172 seq369_BIOID50949    -            623   2.4e-54  183.2   2.8   1   1   4.8e-56   2.2e-52  176.9   0.9     1   170    34   203    34   205 0.98 Thiamine pyrophosphate enzyme, N-terminal TPP binding domain
TPP_enzyme_C         PF02775.16   153 seq369_BIOID50949    -            623   7.1e-36  122.9   0.3   1   1   1.6e-37   7.2e-34  116.4   0.0     2   153   423   583   422   583 0.96 Thiamine pyrophosphate enzyme, C-terminal TPP binding domain
TPP_enzyme_M         PF00205.17   137 seq369_BIOID50949    -            623     1e-34  119.1   0.6   1   1   4.8e-38   2.2e-34  118.0   0.0     1   136   223   358   223   359 0.94 Thiamine pyrophosphate enzyme, central domain
HOK_GEF              PF01848.11    43 seq372_BIOID50949    -             70   1.5e-19   68.8   4.5   1   1   1.3e-23   1.8e-19   68.6   3.1     1    43    24    66    24    66 0.99 Hok/gef family
Big_2                PF02368.13    79 seq373_BIOID50949    -            174   4.6e-12   45.5  11.6   1   1   3.3e-16   4.6e-12   45.5   8.0     2    75    85   161    84   170 0.93 Bacterial Ig-like domain (group 2)
DUF945               PF06097.6    459 seq377_BIOID50949    -            490  4.8e-106  355.1  12.4   1   1  4.1e-110  5.6e-106  354.9   8.6     3   459    18   481    16   481 0.98 Bacterial protein of unknown function (DUF945)
MmgE_PrpD            PF03972.9    445 seq380_BIOID50949    -            483  9.1e-177  587.5   0.0   1   1  7.5e-181    1e-176  587.4   0.0     2   445    14   475    13   475 0.98 MmgE/PrpD family
DUF1076              PF06416.7    113 seq381_BIOID50949    -            190   1.9e-41  140.2   0.0   1   1   2.1e-45   2.9e-41  139.6   0.0    14   113    89   188    74   188 0.96 Protein of unknown function (DUF1076)
YfiO                 PF13525.1    203 seq382_BIOID50949    -            245   1.1e-84  282.8   5.8   1   1   2.8e-88   1.3e-84  282.6   4.0     1   202    28   236    28   238 0.97 Outer membrane lipoprotein
TPR_18               PF13512.1    142 seq382_BIOID50949    -            245   5.1e-65  217.7   7.3   1   1     3e-68   1.4e-64  216.3   1.2     2   142    24   167    23   167 0.98 Tetratricopeptide repeat
EspF                 PF04806.7     47 seq384_BIOID50949    -            196   2.4e-72  238.7  41.3   1   3   8.6e-09   3.9e-05   23.6   0.3    31    47    79    95    69    95 0.92 EspF protein repeat
EspF                 PF04806.7     47 seq384_BIOID50949    -            196   2.4e-72  238.7  41.3   2   3   8.2e-37   3.7e-33  113.3   8.9     1    47    96   142    96   142 0.99 EspF protein repeat
EspF                 PF04806.7     47 seq384_BIOID50949    -            196   2.4e-72  238.7  41.3   3   3   1.6e-36   7.4e-33  112.3   9.9     1    47   143   189   143   189 0.99 EspF protein repeat
DUF3950              PF13132.1     30 seq386_BIOID50949    -             61     2e-16   59.0   0.1   1   1     2e-20   2.7e-16   58.6   0.1     1    29    21    49    21    50 0.98 Domain of unknown function (DUF3950)
Caudo_TAP            PF02413.12   130 seq387_BIOID50949    -            194   1.3e-39  135.2   0.5   1   1   1.2e-43   1.7e-39  134.8   0.3     1   129    72   191    72   192 0.97 Caudovirales tail fibre assembly protein
Phage_lambd_GpG      PF06894.6    127 seq389_BIOID50949    -            143     3e-56  188.3   1.2   1   1   2.6e-60   3.5e-56  188.1   0.8     1   127     1   127     1   127 0.98 Bacteriophage lambda minor tail protein (GpG)
MTHFR                PF02219.12   287 seq390_BIOID50949    -            296  3.9e-109  364.0   0.0   1   1  3.2e-113  4.4e-109  363.8   0.0     4   287    14   291    11   291 0.97 Methylenetetrahydrofolate reductase
H2TH                 PF06831.9     93 seq392_BIOID50949    -            263   3.4e-18   65.0   0.0   1   1   1.4e-21   6.5e-18   64.1   0.0     1    77   126   205   126   215 0.86 Formamidopyrimidine-DNA glycosylase H2TH domain
Fapy_DNA_glyco       PF01149.19   116 seq392_BIOID50949    -            263   1.2e-14   54.5   0.0   1   1   4.6e-18   2.1e-14   53.7   0.0     1   106     2   104     2   111 0.89 Formamidopyrimidine-DNA glycosylase N-terminal domain
zf-FPG_IleRS         PF06827.9     30 seq392_BIOID50949    -            263   6.9e-07   28.6   2.7   1   1   2.8e-10   1.3e-06   27.8   1.9     1    29   235   263   235   263 0.97 Zinc finger found in FPG and IleRS
DUF968               PF06147.6    200 seq393_BIOID50949    -            349   4.7e-78  261.5   0.1   1   1   4.8e-82   6.6e-78  261.0   0.0     2   199   130   345   129   346 0.99 Protein of unknown function (DUF968)
DUF1076              PF06416.7    113 seq394_BIOID50949    -            206   8.3e-39  131.6   0.7   1   1   8.4e-43   1.1e-38  131.2   0.5    11   112   104   205    95   206 0.95 Protein of unknown function (DUF1076)
Exo_endo_phos        PF03372.18   251 seq395_BIOID50949    -            259   5.8e-12   45.9   0.4   1   1   7.6e-16     1e-11   45.1   0.3     2   251    41   245    40   245 0.65 Endonuclease/Exonuclease/phosphatase family
YjcZ                 PF13990.1    270 seq400_BIOID50949    -            301  7.6e-118  392.3   6.6   1   1  6.3e-122  8.7e-118  392.2   4.6     1   270    26   296    26   296 1.00 YjcZ-like protein
Pep_deformylase      PF01327.16   157 seq401_BIOID50949    -            169   6.4e-53  178.2   0.1   1   1   5.6e-57   7.6e-53  177.9   0.1     2   156     4   152     3   153 0.94 Polypeptide deformylase
TcdA_TcdB            PF12919.2    514 seq405_BIOID50949    -            378   6.6e-34  117.1   2.2   1   1   9.7e-38   6.6e-34  117.1   1.5     1   102   258   363   258   378 0.92 TcdA/TcdB catalytic glycosyltransferase domain
TcdB_N               PF12918.2     66 seq405_BIOID50949    -            378   1.1e-17   63.7   3.2   1   1   1.6e-21   1.1e-17   63.7   2.2     2    66   164   225   163   225 0.97 TcdB toxin N-terminal helical domain
Phage_tail_T         PF06223.7    103 seq406_BIOID50949    -            137   6.7e-42  141.9   0.5   1   1   3.8e-41   5.2e-37  126.2   0.1     6   100     1    99     1   102 0.88 Minor tail protein T
DUF1283              PF06932.6     85 seq410_BIOID50949    -            113   5.2e-46  154.4   5.7   1   1   4.5e-50   6.1e-46  154.2   4.0     1    85    29   113    29   113 0.99 Protein of unknown function (DUF1283)
DUF1364              PF07102.7     94 seq412_BIOID50949    -             96   3.8e-39  132.3   0.8   1   1     3e-43   4.1e-39  132.2   0.6     1    94     1    94     1    94 0.98 Protein of unknown function (DUF1364)
AA_permease          PF00324.16   479 seq413_BIOID50949    -            487  3.5e-122  408.0  47.9   1   1  5.8e-126  3.9e-122  407.8  33.2     1   476    39   476    39   479 0.98 Amino acid permease
AA_permease_2        PF13520.1    426 seq413_BIOID50949    -            487   1.6e-42  145.4  47.9   1   1   2.8e-46   1.9e-42  145.1  33.2     5   424    39   460    35   466 0.86 Amino acid permease
Ribosomal_S30AE      PF02482.14    94 seq415_BIOID50949    -            113   3.8e-29  100.7   0.1   1   1   3.5e-33   4.8e-29  100.4   0.1     2    92     3    93     2    95 0.97 Sigma 54 modulation protein / S30EA ribosomal protein
Formyl_trans_N       PF00551.14   181 seq417_BIOID50949    -            315   2.7e-55  186.6   0.0   1   1   5.6e-59   3.8e-55  186.1   0.0     2   180     6   183     5   184 0.98 Formyl transferase
Formyl_trans_C       PF02911.13   100 seq417_BIOID50949    -            315   1.3e-33  114.9   0.1   1   1   2.9e-37     2e-33  114.3   0.1     1    99   207   304   207   305 0.98 Formyl transferase, C-terminal domain
Ferritin             PF00210.19   142 seq418_BIOID50949    -            167   1.2e-22   80.1   1.4   1   1   9.7e-27   1.3e-22   79.9   1.0     3   140     9   142     7   144 0.93 Ferritin-like domain
SNF2_N               PF00176.18   296 seq419_BIOID50949    -            952   1.4e-20   73.2   0.1   1   1     7e-23   2.4e-19   69.2   0.0    19   196   123   300    51   376 0.78 SNF2 family N-terminal domain
Helicase_C           PF00271.26    78 seq419_BIOID50949    -            952   1.9e-09   37.1   0.1   1   1   7.6e-12   2.6e-08   33.4   0.0     5    78   472   548   468   548 0.86 Helicase conserved C-terminal domain
ResIII               PF04851.10   184 seq419_BIOID50949    -            952   2.7e-09   37.0   0.1   1   1   5.1e-12   1.7e-08   34.3   0.0    20   183   120   272    76   273 0.73 Type III restriction enzyme, res subunit
DEAD                 PF00270.24   173 seq419_BIOID50949    -            952   9.1e-08   31.6   0.0   1   1   7.3e-11   2.5e-07   30.2   0.0    14   168   123   274   109   279 0.67 DEAD/DEAH box helicase
Rep_3                PF01051.16   218 seq420_BIOID50949    -            295   5.1e-12   45.6   0.3   1   1   1.3e-10   1.8e-06   27.5   0.2    38   211   113   283   100   287 0.80 Initiator Replication protein
AceK                 PF06315.6    562 seq421_BIOID50949    -            578  3.4e-240  798.0   0.0   1   1  2.8e-244  3.8e-240  797.8   0.0     1   562     9   568     9   568 0.99 Isocitrate dehydrogenase kinase/phosphatase (AceK)
TMP_2                PF06791.8    210 seq422_BIOID50949    -            859   2.6e-68  229.6  12.3   1   1   3.8e-72   2.6e-68  229.6   8.5     2   209    50   257    49   258 0.98 Prophage tail length tape measure protein
Tape_meas_lam_C      PF09718.5     78 seq422_BIOID50949    -            859   3.6e-20   71.5   4.2   1   1   5.3e-24   3.6e-20   71.5   2.9     1    78   632   709   632   709 0.98 Lambda phage tail tape-measure protein (Tape_meas_lam_C)
RusA                 PF05866.6    116 seq424_BIOID50949    -            120   3.9e-25   88.4   0.0   1   1   3.2e-29   4.4e-25   88.2   0.0     1   116     8   117     8   117 0.94 Endodeoxyribonuclease RusA
Acetyltransf_3       PF13302.1    142 seq425_BIOID50949    -            186   5.7e-23   81.6   0.0   1   1     4e-26   7.7e-23   81.2   0.0     3   141     8   140     7   141 0.80 Acetyltransferase (GNAT) domain
Acetyltransf_4       PF13420.1    155 seq425_BIOID50949    -            186   7.2e-15   55.1   0.6   1   1   4.7e-18   9.1e-15   54.8   0.4     1   152     9   158     9   160 0.93 Acetyltransferase (GNAT) domain
Acetyltransf_1       PF00583.19    83 seq425_BIOID50949    -            186     6e-15   54.9   0.1   1   1   4.5e-18   8.9e-15   54.3   0.1     2    82    63   140    62   141 0.97 Acetyltransferase (GNAT) family
Acetyltransf_8       PF13523.1    152 seq425_BIOID50949    -            186   1.2e-13   51.1   0.2   1   1   8.2e-17   1.6e-13   50.6   0.2     1   141     9   145     9   157 0.89 Acetyltransferase (GNAT) domain
Acetyltransf_7       PF13508.1     79 seq425_BIOID50949    -            186   3.7e-07   30.1   0.2   1   1   3.4e-10   6.7e-07   29.2   0.1     2    78    56   141    55   142 0.80 Acetyltransferase (GNAT) domain
Acetyltransf_10      PF13673.1    117 seq425_BIOID50949    -            186   1.3e-05   25.1   0.0   1   1   9.3e-09   1.8e-05   24.7   0.0     1   117    16   140    16   140 0.75 Acetyltransferase (GNAT) domain
FR47                 PF08445.5     86 seq425_BIOID50949    -            186   2.1e-05   24.0   0.0   1   1   1.9e-08   3.8e-05   23.2   0.0    26    79    87   142    69   150 0.92 FR47-like protein
Methyltransf_23      PF13489.1    162 seq427_BIOID50949    -            256   2.7e-24   85.5   0.0   1   1   3.3e-27   3.5e-24   85.2   0.0    23   121    73   198    26   228 0.78 Methyltransferase domain
Methyltransf_31      PF13847.1    152 seq427_BIOID50949    -            256   8.9e-20   70.7   0.0   1   1   1.1e-22   1.1e-19   70.3   0.0     4   112    73   177    72   227 0.88 Methyltransferase domain
Methyltransf_11      PF08241.7     95 seq427_BIOID50949    -            256   2.7e-19   69.3   0.1   1   1   3.9e-22   4.1e-19   68.7   0.1     1    95    77   173    77   173 0.96 Methyltransferase domain
Methyltransf_12      PF08242.7     99 seq427_BIOID50949    -            256   3.8e-14   52.8   0.0   1   1   5.8e-17   6.1e-14   52.1   0.0     1    98    77   170    77   171 0.84 Methyltransferase domain
Methyltransf_18      PF12847.2    112 seq427_BIOID50949    -            256   1.4e-13   51.2   0.0   1   1   2.2e-16   2.3e-13   50.6   0.0     2   110    73   174    73   176 0.90 Methyltransferase domain
Methyltransf_25      PF13649.1    101 seq427_BIOID50949    -            256   4.5e-12   46.0   0.1   1   1     7e-15   7.3e-12   45.4   0.1     1   101    76   169    76   169 0.92 Methyltransferase domain
Ubie_methyltran      PF01209.13   233 seq427_BIOID50949    -            256   9.3e-10   37.8   0.0   1   1   1.1e-12   1.1e-09   37.6   0.0    38   151    63   173    29   199 0.87 ubiE/COQ5 methyltransferase family
Methyltransf_26      PF13659.1    117 seq427_BIOID50949    -            256     3e-09   36.8   0.1   1   1   7.4e-12   7.8e-09   35.4   0.1     1   115    73   175    73   177 0.89 Methyltransferase domain
CMAS                 PF02353.15   273 seq427_BIOID50949    -            256     2e-08   33.5   0.0   1   1   2.3e-11   2.4e-08   33.2   0.0    62   193    72   200    49   232 0.80 Mycolic acid cyclopropane synthetase
NodS                 PF05401.6    201 seq427_BIOID50949    -            256   4.9e-08   32.4   0.0   1   1   5.8e-11   6.1e-08   32.1   0.0    45   175    74   204    27   212 0.78 Nodulation protein S (NodS)
MTS                  PF05175.9    170 seq427_BIOID50949    -            256     7e-07   28.6   0.0   1   1   9.8e-10     1e-06   28.1   0.0    32   103    73   143    61   186 0.88 Methyltransferase small domain
Methyltransf_9       PF08003.6    315 seq427_BIOID50949    -            256   8.9e-06   24.5   0.0   1   1   1.1e-08   1.2e-05   24.0   0.0   113   229    70   185    60   219 0.80 Protein of unknown function (DUF1698)
PrmA                 PF06325.8    295 seq427_BIOID50949    -            256   1.9e-05   23.8   0.0   1   1   2.6e-08   2.7e-05   23.3   0.0   162   258    73   174    64   190 0.79 Ribosomal protein L11 methyltransferase (PrmA)
Methyltransf_11      PF08241.7     95 seq428_BIOID50949    -            256   7.2e-25   87.1   0.0   1   1   1.3e-27   1.3e-24   86.4   0.0     1    95    49   145    49   145 0.97 Methyltransferase domain
Methyltransf_31      PF13847.1    152 seq428_BIOID50949    -            256     1e-20   73.7   0.0   1   1   1.4e-23   1.4e-20   73.3   0.0     5   113    46   155    43   234 0.85 Methyltransferase domain
Methyltransf_23      PF13489.1    162 seq428_BIOID50949    -            256   8.5e-19   67.7   0.0   1   1   1.2e-21   1.2e-18   67.2   0.0    12   159    36   191    26   194 0.82 Methyltransferase domain
Ubie_methyltran      PF01209.13   233 seq428_BIOID50949    -            256   2.7e-18   65.8   0.0   1   1   3.7e-21   3.6e-18   65.4   0.0     9   158    10   152     2   163 0.84 ubiE/COQ5 methyltransferase family
Methyltransf_18      PF12847.2    112 seq428_BIOID50949    -            256   3.6e-17   62.8   0.1   1   1   7.7e-20   7.5e-17   61.8   0.0     1   109    44   145    44   148 0.92 Methyltransferase domain
Methyltransf_12      PF08242.7     99 seq428_BIOID50949    -            256   5.7e-14   52.2   0.0   1   1   9.6e-17   9.4e-14   51.5   0.0     1    99    49   143    49   143 0.88 Methyltransferase domain
Methyltransf_25      PF13649.1    101 seq428_BIOID50949    -            256   8.4e-13   48.4   0.1   1   1   1.9e-15   1.8e-12   47.3   0.0     1   101    48   141    48   141 0.91 Methyltransferase domain
Methyltransf_26      PF13659.1    117 seq428_BIOID50949    -            256     4e-11   42.8   0.4   1   1   8.6e-14   8.4e-11   41.8   0.2     3   113    47   145    45   147 0.93 Methyltransferase domain
MTS                  PF05175.9    170 seq428_BIOID50949    -            256   2.2e-09   36.8   0.1   1   1   4.4e-12   4.3e-09   35.8   0.0    23   144    36   150    31   174 0.80 Methyltransferase small domain
Methyltransf_8       PF05148.10   219 seq428_BIOID50949    -            256   2.5e-08   33.7   0.0   1   1   1.7e-10   1.7e-07   30.9   0.0    58   166    24   155     6   179 0.68 Hypothetical methyltransferase
Methyltransf_29      PF03141.11   506 seq428_BIOID50949    -            256   1.3e-07   30.2   0.1   1   1   1.7e-10   1.7e-07   29.8   0.1   118   217    45   145     9   169 0.78 Putative S-adenosyl-L-methionine-dependent methyltransferase
Methyltransf_9       PF08003.6    315 seq428_BIOID50949    -            256   7.2e-06   24.7   0.0   1   1     1e-08     1e-05   24.2   0.0   100   224    29   152    23   160 0.84 Protein of unknown function (DUF1698)
TehB                 PF03848.9    192 seq428_BIOID50949    -            256   1.8e-05   23.8   0.0   1   1   3.2e-08   3.1e-05   23.0   0.0    31   132    45   146    16   158 0.79 Tellurite resistance protein TehB
PrmA                 PF06325.8    295 seq428_BIOID50949    -            256   5.1e-05   22.4   0.0   1   1   7.2e-08     7e-05   21.9   0.0   161   262    44   150    33   188 0.76 Ribosomal protein L11 methyltransferase (PrmA)
RNA_pol_Rpb1_1       PF04997.7    338 seq429_BIOID50949    -           1407  1.8e-100  336.3   0.1   1   1  1.8e-103  4.8e-100  335.0   0.1     2   338    15   342    14   342 0.95 RNA polymerase Rpb1, domain 1
RNA_pol_Rpb1_5       PF04998.12   277 seq429_BIOID50949    -           1407   1.1e-80  270.7   0.0   1   1     8e-84   2.2e-80  269.7   0.0     1   276   766  1321   766  1322 1.00 RNA polymerase Rpb1, domain 5
RNA_pol_Rpb1_2       PF00623.15   166 seq429_BIOID50949    -           1407   6.1e-51  172.5   0.0   1   1   5.3e-53   1.5e-49  168.0   0.0     1   166   344   486   344   486 0.95 RNA polymerase Rpb1, domain 2
RNA_pol_Rpb1_3       PF04983.13   157 seq429_BIOID50949    -           1407   1.4e-27   96.2   0.0   1   1   1.2e-30   3.3e-27   95.0   0.0     1   157   489   644   489   644 0.93 RNA polymerase Rpb1, domain 3
RNA_pol_Rpb1_4       PF05000.12   108 seq429_BIOID50949    -           1407   2.5e-18   65.7   0.3   1   1   9.1e-22   2.5e-18   65.7   0.2     2   107   674   763   673   764 0.82 RNA polymerase Rpb1, domain 4
DUF1391              PF07151.7     49 seq432_BIOID50949    -             50   5.1e-36  121.8   0.4   1   1   3.9e-40   5.4e-36  121.7   0.3     1    48     2    49     2    50 0.97 Protein of unknown function (DUF1391)
GIIM                 PF08388.6     80 seq433_BIOID50949    -            192   2.6e-12   46.2   8.8   1   1   3.3e-16   4.5e-12   45.4   6.1     1    74    76   149    76   158 0.92 Group II intron, maturase-specific domain
RusA                 PF05866.6    116 seq434_BIOID50949    -            119   4.6e-19   68.8   0.0   1   1   3.8e-23   5.2e-19   68.6   0.0     1   116     7   116     7   116 0.89 Endodeoxyribonuclease RusA
peroxidase           PF00141.18   229 seq436_BIOID50949    -            739   4.5e-87  291.2   0.0   1   2   4.1e-53   5.6e-49  166.5   0.0     3   229    89   409    87   409 0.87 Peroxidase
peroxidase           PF00141.18   229 seq436_BIOID50949    -            739   4.5e-87  291.2   0.0   2   2   1.3e-39   1.8e-35  122.4   0.0     3   229   416   713   414   713 0.88 Peroxidase
Patatin              PF01734.17   204 seq437_BIOID50949    -            356   5.1e-20   72.1   3.9   1   1   2.2e-23     3e-19   69.6   2.7     1   199     9   237     9   242 0.73 Patatin-like phospholipase
Caudo_TAP            PF02413.12   130 seq438_BIOID50949    -            101   4.8e-19   68.6   0.1   1   1   4.6e-23   6.2e-19   68.3   0.1    70   120    27    77     5    80 0.90 Caudovirales tail fibre assembly protein
AMP-binding          PF00501.23   418 seq439_BIOID50949    -            628   1.8e-91  306.4   0.0   1   1   4.7e-95   2.2e-91  306.2   0.0     1   418    85   525    85   525 0.96 AMP-binding enzyme
DUF3448              PF11930.3     82 seq439_BIOID50949    -            628   4.2e-26   90.3   0.3   1   1   1.6e-29   7.5e-26   89.5   0.2     7    79     3    75     1    78 0.95 Domain of unknown function (DUF3448)
DUF4009              PF13193.1     41 seq439_BIOID50949    -            628     9e-15   53.7   0.0   1   1   5.8e-18   2.7e-14   52.2   0.0     3    41   575   615   573   615 0.96 Domain of unknown function (DUF4009)
BATS                 PF06968.8     92 seq440_BIOID50949    -            346   1.7e-29  101.3   0.0   1   1   5.5e-33   3.7e-29  100.2   0.0     1    92   220   312   220   312 0.99 Biotin and Thiamin Synthesis associated domain
Radical_SAM          PF04055.16   166 seq440_BIOID50949    -            346   3.9e-19   69.3   0.0   1   1   4.6e-22   3.2e-18   66.3   0.0     4   160    50   203    47   209 0.92 Radical SAM superfamily
AP_endonuc_2         PF01261.19   211 seq442_BIOID50949    -            258   6.7e-33  113.6   0.2   1   1   5.9e-37   8.1e-33  113.3   0.1     1   211    21   219    21   219 0.95 Xylose isomerase-like TIM barrel
PDT                  PF00800.13   182 seq443_BIOID50949    -            386   9.1e-61  204.4   0.2   1   1     2e-64   1.3e-60  203.9   0.1     1   180   106   286   106   288 0.96 Prephenate dehydratase
CM_2                 PF01817.16    81 seq443_BIOID50949    -            386   9.1e-22   76.8   1.7   1   1     3e-25   2.1e-21   75.7   1.2     1    80    11    90    11    91 0.99 Chorismate mutase type II
Phage_antiter_Q      PF06323.6    230 seq445_BIOID50949    -            229  7.5e-109  362.3   8.9   1   1  6.1e-113  8.4e-109  362.2   6.1     1   229     1   228     1   229 0.99 Phage antitermination protein Q
TPP_enzyme_N         PF02776.13   172 seq447_BIOID50949    -            548   1.7e-58  196.7   0.3   1   1   3.8e-62   1.7e-58  196.7   0.2     1   169     1   167     1   170 0.98 Thiamine pyrophosphate enzyme, N-terminal TPP binding domain
TPP_enzyme_C         PF02775.16   153 seq447_BIOID50949    -            548   2.3e-52  176.4   0.3   1   1     2e-54     9e-51  171.3   0.0     1   153   374   522   374   522 0.98 Thiamine pyrophosphate enzyme, C-terminal TPP binding domain
TPP_enzyme_M         PF00205.17   137 seq447_BIOID50949    -            548     2e-41  140.8   0.1   1   1   1.1e-44   4.9e-41  139.5   0.1     1   137   186   321   186   321 0.98 Thiamine pyrophosphate enzyme, central domain
DUF3491              PF11996.3    936 seq450_BIOID50949    -           2467  3.2e-310 1030.9   0.1   1   1  1.9e-313  8.6e-310 1029.5   0.0     1   720  1745  2463  1745  2466 0.99 Protein of unknown function (DUF3491)
TcdA_TcdB            PF12919.2    514 seq450_BIOID50949    -           2467  2.4e-146  488.1   5.4   1   1  5.3e-150  2.4e-146  488.1   3.7   107   514     1   393     1   393 0.98 TcdA/TcdB catalytic glycosyltransferase domain
Gly_transf_sug       PF04488.10   103 seq450_BIOID50949    -           2467   7.8e-23   80.7   1.6   1   1   1.7e-26   7.8e-23   80.7   1.1     2    96    37   140    36   147 0.88 Glycosyltransferase sugar-binding region containing DXD motif
Nol1_Nop2_Fmu        PF01189.12   283 seq458_BIOID50949    -            429  1.7e-104  349.1   0.0   1   1  1.1e-107  2.1e-104  348.7   0.0     1   282   164   426   164   427 0.99 NOL1/NOP2/sun family
NusB                 PF01029.13   134 seq458_BIOID50949    -            429   3.3e-25   88.5   0.0   1   1   2.7e-28   5.3e-25   87.8   0.0     1   134     5   127     5   127 0.97 NusB family
Methyltransf_26      PF13659.1    117 seq458_BIOID50949    -            429   3.9e-11   42.8   0.0   1   1   3.7e-14   7.3e-11   42.0   0.0     2   116   248   375   247   376 0.90 Methyltransferase domain
Methyltransf_18      PF12847.2    112 seq458_BIOID50949    -            429   2.3e-10   40.8   0.0   1   1   2.2e-13   4.2e-10   40.0   0.0     2   112   247   375   246   375 0.84 Methyltransferase domain
Methyltransf_31      PF13847.1    152 seq458_BIOID50949    -            429   1.9e-09   37.1   0.0   1   1   1.8e-12   3.5e-09   36.3   0.0     2   113   245   380   244   416 0.82 Methyltransferase domain
MTS                  PF05175.9    170 seq458_BIOID50949    -            429   1.1e-06   28.0   0.0   1   1   1.1e-09   2.1e-06   27.1   0.0    24   151   239   385   229   397 0.86 Methyltransferase small domain
FtsJ                 PF01728.14   181 seq458_BIOID50949    -            429   9.1e-05   22.4   0.0   1   1   9.1e-08   0.00018   21.4   0.0    19    99   242   323   233   400 0.60 FtsJ-like methyltransferase
SeqA                 PF03925.8    189 seq459_BIOID50949    -            181   7.9e-71  237.5   0.1   1   1   6.5e-75   8.8e-71  237.3   0.1     1   189     1   181     1   181 0.91 SeqA protein
IpaB_EvcA            PF03278.8    153 seq461_BIOID50949    -            196   3.6e-63  211.2   5.6   1   1   3.1e-67   4.2e-63  211.0   3.9     1   152    39   184    39   185 0.99 IpaB/EvcA family
HTH_Tnp_1            PF01527.15    76 seq462_BIOID50949    -             99   7.6e-09   35.2   2.9   1   1   7.1e-13   9.7e-09   34.9   2.0     3    76    11    79     9    79 0.90 Transposase
FCD                  PF07729.7    125 seq466_BIOID50949    -            220   5.2e-18   65.4  11.5   1   1   1.2e-21   8.1e-18   64.8   8.0     1   124    76   207    76   208 0.85 FCD domain
GntR                 PF00392.16    64 seq466_BIOID50949    -            220   9.6e-13   47.2   0.0   1   1   3.1e-16   2.1e-12   46.1   0.0     7    64    10    66     6    66 0.96 Bacterial regulatory proteins, gntR family
DUF4113              PF13438.1     75 seq467_BIOID50949    -            317   9.9e-28   95.7   0.0   1   1   5.9e-31     2e-27   94.7   0.0     1    74   242   314   242   315 0.98 Domain of unknown function (DUF4113)
IMS_C                PF11799.3    137 seq467_BIOID50949    -            317     4e-11   43.3   0.0   1   1   1.9e-14   6.6e-11   42.6   0.0     4   126   110   232   107   239 0.85 impB/mucB/samB family C-terminal
IMS_HHH              PF11798.3     32 seq467_BIOID50949    -            317   7.9e-07   28.6   0.8   1   1   6.5e-10   2.2e-06   27.2   0.5     6    32    69    95    67    95 0.92 IMS family HHH motif
YecR                 PF13992.1     74 seq468_BIOID50949    -            107   1.7e-26   92.0   0.1   1   1   1.6e-30   2.2e-26   91.7   0.1     2    74    26    98    25    98 0.98 YecR-like lipoprotein
Antirestrict         PF03230.8     94 seq469_BIOID50949    -            141   5.8e-30  103.0   0.0   1   1   5.4e-34   7.3e-30  102.6   0.0     1    94    42   141    42   141 0.93 Antirestriction protein
NAD_binding_2        PF03446.10   162 seq470_BIOID50949    -            292   5.1e-49  166.1   0.7   1   1   1.7e-52   1.2e-48  165.0   0.3     2   161     1   160     1   162 0.97 NAD binding domain of 6-phosphogluconate dehydrogenase
F420_oxidored        PF03807.12    96 seq470_BIOID50949    -            292   1.1e-07   32.0   0.2   1   1   7.7e-11   5.3e-07   29.8   0.1     1    93     2    92     2    94 0.82 NADP oxidoreductase coenzyme F420-dependent
rve                  PF00665.21   120 seq472_BIOID50949    -            243   2.1e-21   76.1   0.0   1   1   7.1e-25   4.8e-21   74.9   0.0     3    94   126   215   124   220 0.95 Integrase core domain
HTH_21               PF13276.1     60 seq472_BIOID50949    -            243   1.3e-10   40.9   0.1   1   1   9.7e-14   6.6e-10   38.7   0.0     4    59    47   101    44   102 0.90 HTH-like domain
Inositol_P           PF00459.20   271 seq473_BIOID50949    -            267   2.5e-77  259.7   0.0   1   1   2.1e-81   2.8e-77  259.5   0.0     3   268     2   260     1   263 0.97 Inositol monophosphatase family
Aminotran_1_2        PF00155.16   363 seq476_BIOID50949    -            384   5.1e-69  232.8   0.0   1   1   1.3e-72   5.8e-69  232.6   0.0     2   363    40   380    39   380 0.96 Aminotransferase class I and II
Beta_elim_lyase      PF01212.16   290 seq476_BIOID50949    -            384   6.9e-07   28.5   0.1   1   1   6.3e-10   2.9e-06   26.5   0.0    28    87    83   142    68   206 0.83 Beta-eliminating lyase
Cys_Met_Meta_PP      PF01053.15   386 seq476_BIOID50949    -            384   7.6e-05   21.0   0.0   1   1   2.6e-08   0.00012   20.3   0.0    57   185    86   212    82   215 0.86 Cys/Met metabolism PLP-dependent enzyme
DUF1161              PF06649.7     52 seq477_BIOID50949    -            102   1.3e-25   88.9   0.0   1   1   1.2e-29   1.6e-25   88.6   0.0     1    52    27    80    27    80 0.99 Protein of unknown function (DUF1161)
DicB                 PF05358.6     62 seq479_BIOID50949    -             97   1.8e-37  126.4   0.9   1   1   1.7e-41   2.3e-37  126.1   0.0     1    62    36    97    36    97 0.99 DicB protein
PTS_EIIA_2           PF00359.17   142 seq480_BIOID50949    -            637   6.7e-33  113.2   0.0   1   1   2.5e-36   1.1e-32  112.5   0.0     5   140   498   634   495   636 0.95 Phosphoenolpyruvate-dependent sugar phosphotransferase system, EIIA 2
PTS_EIIC             PF02378.13   321 seq480_BIOID50949    -            637   1.9e-19   69.6  33.1   1   1   4.1e-23   1.9e-19   69.6  23.0     1   321    17   277    17   277 0.92 Phosphotransferase system, EIIC
PTS_IIB              PF02302.12    90 seq480_BIOID50949    -            637   1.9e-09   37.7   0.3   1   1   1.1e-12   4.9e-09   36.3   0.0     1    79   379   453   379   458 0.87 PTS system, Lactose/Cellobiose specific IIB subunit
DNA_pol_A            PF00476.15   383 seq482_BIOID50949    -            928  8.4e-160  531.4   0.0   1   1  3.3e-163  1.1e-159  531.0   0.0     2   383   548   927   547   927 0.99 DNA polymerase family A
5_3_exonuc_N         PF02739.11   169 seq482_BIOID50949    -            928   1.7e-59  199.8   0.0   1   1   1.1e-62   3.9e-59  198.7   0.0     2   169     8   169     7   169 0.99 5'-3' exonuclease, N-terminal resolvase-like domain
DNA_pol_A_exo1       PF01612.15   174 seq482_BIOID50949    -            928   6.5e-45  152.5   0.1   1   1   3.6e-48   1.2e-44  151.6   0.1     1   174   330   517   330   517 0.97 3'-5' exonuclease
5_3_exonuc           PF01367.15   101 seq482_BIOID50949    -            928     3e-31  107.5   0.0   1   1   2.2e-34   7.5e-31  106.2   0.0     1    99   171   275   171   277 0.97 5'-3' exonuclease, C-terminal SAM fold
PGM_PMM_I            PF02878.11   138 seq483_BIOID50949    -            546   8.5e-36  122.3   0.2   1   1   9.4e-39   3.2e-35  120.4   0.1     2   134    40   180    39   183 0.97 Phosphoglucomutase/phosphomannomutase, alpha/beta/alpha domain I
PGM_PMM_III          PF02880.11   111 seq483_BIOID50949    -            546   2.7e-27   94.9   0.0   1   1   1.5e-30   5.3e-27   93.9   0.0     1   111   320   440   320   440 0.93 Phosphoglucomutase/phosphomannomutase, alpha/beta/alpha domain III
PGM_PMM_II           PF02879.11   104 seq483_BIOID50949    -            546   3.4e-13   49.6   0.0   1   1   3.2e-16   1.1e-12   48.0   0.0     2   104   210   317   209   317 0.90 Phosphoglucomutase/phosphomannomutase, alpha/beta/alpha domain II
PGM_PMM_IV           PF00408.15    73 seq483_BIOID50949    -            546   3.6e-13   49.1   0.0   1   1   3.2e-16   1.1e-12   47.6   0.0    12    72   479   539   465   542 0.90 Phosphoglucomutase/phosphomannomutase, C-terminal domain
HTH_Tnp_1            PF01527.15    76 seq489_BIOID50949    -            103   2.8e-09   36.6   0.5   1   1   7.7e-13   3.5e-09   36.3   0.3     2    76     4    79     3    85 0.89 Transposase
HTH_28               PF13518.1     52 seq489_BIOID50949    -            103   2.5e-07   30.4   0.1   1   1     1e-10   4.7e-07   29.5   0.0     1    40    13    53    13    60 0.88 Helix-turn-helix domain
DUF1380              PF07128.7    139 seq490_BIOID50949    -            140   1.9e-07   30.8   0.5   1   1   1.6e-11   2.2e-07   30.6   0.4     1   109     1   105     1   132 0.81 Protein of unknown function (DUF1380)
Ferritin             PF00210.19   142 seq492_BIOID50949    -            165   7.3e-34  116.4   5.6   1   1   6.2e-38   8.5e-34  116.2   3.9     1   140     7   142     7   144 0.93 Ferritin-like domain
DUF1482              PF07358.6     57 seq493_BIOID50949    -             62   5.4e-24   83.4   0.0   1   1   4.4e-28     6e-24   83.2   0.0     1    57     4    62     4    62 0.98 Protein of unknown function (DUF1482)
Caudo_TAP            PF02413.12   130 seq495_BIOID50949    -             43   3.4e-17   62.7   0.3   1   1   2.6e-21   3.5e-17   62.6   0.2    91   129     2    40     1    41 0.96 Caudovirales tail fibre assembly protein
Phage_lysozyme       PF00959.14   110 seq496_BIOID50949    -            158   3.5e-23   81.8   0.0   1   1   3.7e-27   5.1e-23   81.3   0.0     1   109    33   140    33   141 0.98 Phage lysozyme
Molybdopterin        PF00384.17   432 seq499_BIOID50949    -            808   3.8e-96  322.3   0.0   1   1     1e-99   4.7e-96  322.0   0.0     1   432   111   566   111   566 0.92 Molybdopterin oxidoreductase
Molydop_binding      PF01568.16   109 seq499_BIOID50949    -            808   2.2e-28   98.1   0.1   1   1   1.7e-31   7.6e-28   96.3   0.0     1   107   687   800   687   802 0.97 Molydopterin dinucleotide binding domain
Molybdop_Fe4S4       PF04879.11    55 seq499_BIOID50949    -            808   5.9e-14   51.4   0.7   1   1   2.3e-17   1.1e-13   50.6   0.5     1    55    49   108    49   108 0.96 Molybdopterin oxidoreductase Fe4S4 domain
Exonuc_VIII          PF06630.6    182 seq500_BIOID50949    -            805   5.6e-62  208.1   0.8   1   1   1.2e-65   1.6e-61  206.6   0.0     2   182     9   187     8   187 0.97 Enterobacterial exodeoxyribonuclease VIII
rve                  PF00665.21   120 seq504_BIOID50949    -            187   4.8e-19   68.5   0.0   1   1   2.1e-22   9.8e-19   67.5   0.0     2   101    76   173    75   176 0.96 Integrase core domain
HTH_21               PF13276.1     60 seq504_BIOID50949    -            187     5e-09   35.9   0.1   1   1   2.2e-12     1e-08   34.9   0.0     9    58     4    52     2    56 0.90 HTH-like domain
TrkA_N               PF02254.13   116 seq507_BIOID50949    -            458   4.2e-58  194.2   3.5   1   2   5.4e-33   5.3e-30  103.6   0.0     1   108     3   111     3   125 0.92 TrkA-N domain
TrkA_N               PF02254.13   116 seq507_BIOID50949    -            458   4.2e-58  194.2   3.5   2   2   5.9e-29   5.7e-26   90.6   0.7     1   116   235   350   235   350 0.95 TrkA-N domain
TrkA_C               PF02080.16    71 seq507_BIOID50949    -            458   1.9e-21   75.3   0.7   1   2   4.7e-13   4.5e-10   38.8   0.0     3    70   157   225   155   226 0.91 TrkA-C domain
TrkA_C               PF02080.16    71 seq507_BIOID50949    -            458   1.9e-21   75.3   0.7   2   2     2e-11   1.9e-08   33.6   0.2     8    70   390   451   388   452 0.89 TrkA-C domain
F420_oxidored        PF03807.12    96 seq507_BIOID50949    -            458   1.9e-12   47.2   2.2   1   2   1.5e-07   0.00015   22.0   0.0     1    52     2    49     2    88 0.87 NADP oxidoreductase coenzyme F420-dependent
F420_oxidored        PF03807.12    96 seq507_BIOID50949    -            458   1.9e-12   47.2   2.2   2   2   1.5e-07   0.00015   22.0   0.3     2    48   235   279   234   355 0.80 NADP oxidoreductase coenzyme F420-dependent
NAD_binding_7        PF13241.1    103 seq507_BIOID50949    -            458   1.2e-11   44.6   3.0   1   1   7.5e-08   7.3e-05   22.8   0.0     8    82   233   319   228   323 0.75 Putative NAD(P)-binding
Shikimate_DH         PF01488.15   135 seq507_BIOID50949    -            458   1.4e-11   44.4   0.6   1   1   5.3e-09   5.2e-06   26.4   0.2    12   102   232   332   222   367 0.77 Shikimate / quinate 5-dehydrogenase
ACT_5                PF13710.1     63 seq508_BIOID50949    -             87   2.1e-26   91.4   0.1   1   1   1.9e-30   2.6e-26   91.0   0.1     2    63    13    73    12    73 0.98 ACT domain
Abhydrolase_5        PF12695.2    142 seq509_BIOID50949    -            293   5.3e-27   94.2   0.0   1   1     3e-30   6.7e-27   93.8   0.0     1   141    89   265    89   266 0.89 Alpha/beta hydrolase family
Abhydrolase_6        PF12697.2    228 seq509_BIOID50949    -            293   2.5e-16   60.1   0.3   1   1   6.6e-15   1.5e-11   44.5   0.0     1   102    90   194    90   212 0.88 Alpha/beta hydrolase family
Abhydrolase_1        PF00561.15   230 seq509_BIOID50949    -            293     5e-11   42.4   0.2   1   1   2.2e-09   4.9e-06   26.1   0.0     1    79   115   193   115   217 0.91 alpha/beta hydrolase fold
Peptidase_S9         PF00326.16   213 seq509_BIOID50949    -            293   1.8e-10   40.2   0.0   1   1   5.4e-13   1.2e-09   37.5   0.0     8   212   108   291   103   292 0.71 Prolyl oligopeptidase family
Hydrolase_4          PF12146.3     79 seq509_BIOID50949    -            293   2.1e-07   30.5   0.0   1   1   6.9e-10   1.6e-06   27.7   0.0    11    61    82   132    76   149 0.82 Putative lysophospholipase
Phage_lysis          PF03245.8    125 seq510_BIOID50949    -            153   1.7e-48  163.6  12.7   1   1   1.4e-52   1.9e-48  163.4   8.8     1   125    29   153    29   153 0.99 Bacteriophage lysis protein
Transp_cyt_pur       PF02133.10   439 seq512_BIOID50949    -            463  6.8e-140  466.3  41.6   1   1  5.6e-144  7.7e-140  466.2  28.8     1   439    19   457    19   457 0.99 Permease for cytosine/purines, uracil, thiamine, allantoin
Rz1                  PF06085.6     40 seq518_BIOID50949    -             60     2e-22   78.2   9.6   1   1   1.8e-26   2.5e-22   77.8   6.7     1    39    20    59    20    60 0.96 Lipoprotein Rz1 precursor
Phage_min_tail       PF05939.8    109 seq519_BIOID50949    -            109   8.2e-38  128.5   0.1   1   1   6.6e-42     9e-38  128.4   0.1     1   109     1   109     1   109 0.99 Phage minor tail protein
Aminotran_4          PF01063.14   231 seq520_BIOID50949    -            309   1.1e-46  159.0   0.0   1   1   9.6e-51   1.3e-46  158.8   0.0     3   231    54   289    52   289 0.96 Aminotransferase class IV
Methyltransf_11      PF08241.7     95 seq522_BIOID50949    -            251   4.8e-25   87.7   0.0   1   1   6.1e-28   8.3e-25   86.9   0.0     1    95    47   138    47   138 0.98 Methyltransferase domain
Methyltransf_23      PF13489.1    162 seq522_BIOID50949    -            251   7.7e-16   58.0   0.1   1   1   8.1e-19   1.1e-15   57.5   0.0     4   151    25   174    17   179 0.79 Methyltransferase domain
Methyltransf_31      PF13847.1    152 seq522_BIOID50949    -            251   3.5e-15   55.8   0.0   1   1   3.4e-18   4.7e-15   55.3   0.0     6   118    45   147    40   194 0.84 Methyltransferase domain
Methyltransf_12      PF08242.7     99 seq522_BIOID50949    -            251   1.1e-11   44.9   0.0   1   1   1.6e-14   2.2e-11   43.9   0.0     1    98    47   135    47   136 0.85 Methyltransferase domain
Methyltransf_18      PF12847.2    112 seq522_BIOID50949    -            251   7.7e-11   42.4   0.0   1   1   1.1e-13   1.5e-10   41.5   0.0     3   110    44   139    42   141 0.79 Methyltransferase domain
Methyltransf_25      PF13649.1    101 seq522_BIOID50949    -            251   5.4e-10   39.4   0.0   1   1   1.5e-12     2e-09   37.5   0.0     1   101    46   134    46   134 0.87 Methyltransferase domain
Ubie_methyltran      PF01209.13   233 seq522_BIOID50949    -            251   1.9e-09   36.8   0.0   1   1   1.8e-12   2.5e-09   36.4   0.0    46   168    41   155     7   169 0.83 ubiE/COQ5 methyltransferase family
Methyltransf_26      PF13659.1    117 seq522_BIOID50949    -            251   2.4e-07   30.6   0.8   1   1   6.3e-10   8.6e-07   28.8   0.1     3   115    45   140    43   141 0.87 Methyltransferase domain
Methyltransf_8       PF05148.10   219 seq522_BIOID50949    -            251   7.5e-06   25.6   0.0   1   1     8e-09   1.1e-05   25.0   0.0    58   156    29   138    16   158 0.77 Hypothetical methyltransferase
MTS                  PF05175.9    170 seq522_BIOID50949    -            251   4.1e-05   22.9   0.0   1   1   4.6e-08   6.3e-05   22.3   0.0    19    76    30    85    22   110 0.86 Methyltransferase small domain
EamA                 PF00892.15   126 seq525_BIOID50949    -            312   1.7e-47  160.4  35.9   1   2     4e-25   2.8e-21   75.7  11.2     1   125    31   152    31   153 0.93 EamA-like transporter family
EamA                 PF00892.15   126 seq525_BIOID50949    -            312   1.7e-47  160.4  35.9   2   2   8.1e-30   5.5e-26   90.9   8.2     1   125   173   300   173   301 0.98 EamA-like transporter family
rve_2                PF13333.1     52 seq527_BIOID50949    -             68   2.3e-11   43.4   0.1   1   1   4.6e-15   3.1e-11   43.0   0.1     1    50     2    56     2    59 0.91 Integrase core domain
rve_3                PF13683.1     67 seq527_BIOID50949    -             68   3.6e-11   42.3   0.1   1   1   6.7e-15   4.6e-11   41.9   0.1    19    67     1    50     1    50 0.96 Integrase core domain
Trp_Tyr_perm         PF03222.8    394 seq528_BIOID50949    -            403  2.7e-143  477.4  30.8   1   1  4.4e-147    3e-143  477.2  21.3     2   393     2   390     1   391 0.99 Tryptophan/tyrosine permease family
Aa_trans             PF01490.13   410 seq528_BIOID50949    -            403   8.9e-11   40.7  21.0   1   1   1.3e-14   8.9e-11   40.7  14.6     6   248     6   236     1   239 0.82 Transmembrane amino acid transporter protein
HTH_5                PF01022.15    47 seq529_BIOID50949    -             99   8.9e-15   53.9   0.1   1   1   5.2e-18   1.4e-14   53.3   0.1     1    47    23    70    23    70 0.97 Bacterial regulatory protein, arsR family
HTH_20               PF12840.2     61 seq529_BIOID50949    -             99   2.5e-11   43.1   0.3   1   1   1.3e-14   3.5e-11   42.6   0.2     2    58    16    72    15    75 0.96 Helix-turn-helix domain
MarR_2               PF12802.2     62 seq529_BIOID50949    -             99   3.5e-09   36.0   0.1   1   1     2e-12   5.5e-09   35.4   0.1     5    59    24    74    19    77 0.89 MarR family
HTH_24               PF13412.1     48 seq529_BIOID50949    -             99   2.9e-08   32.8   0.0   1   1   2.6e-11   7.1e-08   31.5   0.0     5    47    26    68    24    69 0.96 Winged helix-turn-helix DNA-binding
MarR                 PF01047.17    59 seq529_BIOID50949    -             99   4.6e-06   26.1   0.0   1   1   3.1e-09   8.6e-06   25.2   0.0     5    53    26    74    23    75 0.95 MarR family
OEP                  PF02321.13   188 seq530_BIOID50949    -            460   3.7e-52  176.5  38.9   1   2   7.1e-28   9.7e-24   83.8  12.6     3   188    65   247    63   247 0.97 Outer membrane efflux protein
OEP                  PF02321.13   188 seq530_BIOID50949    -            460   3.7e-52  176.5  38.9   2   2   1.8e-32   2.5e-28   98.8   8.8     7   188   275   455   270   455 0.94 Outer membrane efflux protein
Methyltransf_26      PF13659.1    117 seq531_BIOID50949    -           1644   4.8e-12   45.8   0.0   1   1     3e-15     4e-11   42.8   0.0     2   116   597  1073   596  1074 0.94 Methyltransferase domain
Phage_tail_L         PF05100.7    206 seq535_BIOID50949    -            232     5e-97  322.8   0.1   1   1  4.2e-101   5.8e-97  322.6   0.0     1   206    29   230    29   230 0.99 Phage minor tail protein L
Transposase_mut      PF00872.13   381 seq536_BIOID50949    -            120   5.5e-32  110.6   0.0   1   1   9.8e-36   6.7e-32  110.3   0.0   173   271     5   103     2   107 0.98 Transposase, Mutator family
MULE                 PF10551.4     93 seq536_BIOID50949    -            120   7.5e-11   41.9   0.0   1   1   1.3e-14     9e-11   41.6   0.0    24    91    27    94     4    96 0.79 MULE transposase domain
Transp_cyt_pur       PF02133.10   439 seq538_BIOID50949    -            419   1.2e-83  281.0  48.4   1   1   9.7e-88   1.3e-83  280.8  33.5     1   438    11   397    11   398 0.98 Permease for cytosine/purines, uracil, thiamine, allantoin
Rhodanese            PF00581.15   113 seq539_BIOID50949    -            172   1.9e-11   44.2   0.0   1   1   4.1e-15   2.8e-11   43.6   0.0     2   112     8    98     7    99 0.79 Rhodanese-like domain
DUF2892              PF11127.3     66 seq539_BIOID50949    -            172   9.2e-11   41.3   3.5   1   1   2.1e-14   1.4e-10   40.7   2.4    10    59   115   167   112   172 0.89 Protein of unknown function (DUF2892)
Methyltransf_11      PF08241.7     95 seq540_BIOID50949    -            240   2.3e-12   47.1   0.0   1   1   2.6e-16   3.6e-12   46.4   0.0    45    95    67   125    50   125 0.83 Methyltransferase domain
AAA_26               PF13500.1    199 seq543_BIOID50949    -            225   1.1e-42  145.8   0.0   1   1   2.7e-46   1.2e-42  145.6   0.0     1   193     3   208     3   213 0.95 AAA domain
CbiA                 PF01656.18   195 seq543_BIOID50949    -            225   3.4e-21   75.4   0.0   1   1   8.8e-25     4e-21   75.1   0.0     2   180     6   199     5   217 0.80 CobQ/CobB/MinD/ParA nucleotide binding domain
Mannitol_dh_C        PF08125.8    245 seq545_BIOID50949    -            425   3.2e-71  239.2   0.0   1   1   9.3e-75   6.3e-71  238.2   0.0     1   243   191   415   191   417 0.98 Mannitol dehydrogenase C-terminal domain
Mannitol_dh          PF01232.18   151 seq545_BIOID50949    -            425   2.2e-27   95.7   0.1   1   1   7.3e-31     5e-27   94.5   0.0     1   151    44   166    44   166 0.97 Mannitol dehydrogenase Rossmann domain
PRD                  PF00874.15    90 seq546_BIOID50949    -            433   2.2e-25   88.4   0.0   1   2   1.7e-13   2.3e-09   37.1   0.0     2    89   138   224   137   225 0.97 PRD domain
PRD                  PF00874.15    90 seq546_BIOID50949    -            433   2.2e-25   88.4   0.0   2   2   2.6e-17   3.6e-13   49.3   0.0     2    89   247   335   246   336 0.97 PRD domain
ILVD_EDD             PF00920.16   521 seq550_BIOID50949    -            616  5.3e-195  648.6   1.8   1   1  4.4e-199  6.1e-195  648.4   1.2     1   521    34   607    34   607 0.95 Dehydratase family
Prok-JAB             PF14464.1    105 seq553_BIOID50949    -            247   3.2e-18   65.1   0.3   1   1   8.3e-22   5.7e-18   64.3   0.2     3    99     3    99     1   108 0.91 Prokaryotic homologs of the JAB domain
NLPC_P60             PF00877.14   105 seq553_BIOID50949    -            247   9.4e-14   51.0   0.0   1   1     2e-17   1.4e-13   50.4   0.0     2   105   112   224   111   224 0.93 NlpC/P60 family
MscL                 PF01741.13   128 seq555_BIOID50949    -            136   2.3e-57  192.5   3.1   1   1   1.9e-61   2.6e-57  192.3   2.2     1   128     3   132     3   132 0.98 Large-conductance mechanosensitive channel, MscL
Antirestrict         PF03230.8     94 seq556_BIOID50949    -            159   8.7e-39  131.2   0.2   1   1   8.2e-43   1.1e-38  130.9   0.1     1    94    62   159    62   159 0.98 Antirestriction protein
Amidohydro_4         PF13147.1    304 seq557_BIOID50949    -            453   4.2e-29  102.3   0.3   1   1   3.3e-32   1.1e-28  100.9   0.2     1   304    45   389    45   389 0.86 Amidohydrolase
Amidohydro_1         PF01979.15   333 seq557_BIOID50949    -            453   9.5e-18   64.8   0.0   1   1   7.8e-20   2.7e-16   60.0   0.0     1   332    50   391    50   392 0.66 Amidohydrolase family
Amidohydro_5         PF13594.1     68 seq557_BIOID50949    -            453   4.3e-17   61.5   0.9   1   1   2.9e-20   9.8e-17   60.4   0.6     1    68    23    88    23    88 0.84 Amidohydrolase
CbiA                 PF01656.18   195 seq559_BIOID50949    -            214   8.2e-16   57.8   0.0   1   1     5e-19   1.1e-15   57.4   0.0     2   148     4   138     3   182 0.72 CobQ/CobB/MinD/ParA nucleotide binding domain
MipZ                 PF09140.6    261 seq559_BIOID50949    -            214   1.2e-13   50.6   3.3   1   1   1.1e-10   2.6e-07   29.9   0.1     2    53     2    52     1    61 0.88 ATPase MipZ
SRP54                PF00448.17   196 seq559_BIOID50949    -            214   4.1e-09   36.0   0.3   1   1   3.3e-12   7.6e-09   35.1   0.2     6    98     4    93     1   100 0.79 SRP54-type protein, GTPase domain
VirC1                PF07015.6    231 seq559_BIOID50949    -            214   3.5e-06   26.1   0.1   1   1   1.9e-09   4.4e-06   25.8   0.1     8   200     7   199     1   209 0.72 VirC1 protein
HTH_3                PF01381.17    55 seq564_BIOID50949    -            194   5.4e-17   61.2   0.2   1   1   1.3e-19   3.7e-16   58.6   0.5     2    55    19    72    18    72 0.96 Helix-turn-helix
HTH_31               PF13560.1     64 seq564_BIOID50949    -            194   4.3e-12   45.9   0.1   1   1   2.4e-15   6.5e-12   45.3   0.1     2    58    14    69    13    78 0.92 Helix-turn-helix domain
HTH_19               PF12844.2     64 seq564_BIOID50949    -            194   5.8e-12   45.3   0.1   1   1   3.3e-15     9e-12   44.7   0.1     3    62    17    76    15    77 0.94 Helix-turn-helix domain
HTH_26               PF13443.1     63 seq564_BIOID50949    -            194   3.6e-09   36.5   0.1   1   1   2.5e-12     7e-09   35.6   0.1     4    58    20    73    17    78 0.93 Cro/C1-type HTH DNA-binding domain
DUF2799              PF10973.3     89 seq566_BIOID50949    -            134   3.4e-17   62.1   0.9   1   1   3.3e-21   4.5e-17   61.7   0.6     1    88    44   126    44   127 0.93 Protein of unknown function (DUF2799)
Amidohydro_3         PF07969.6    404 seq569_BIOID50949    -            432   5.7e-56  190.3   0.9   1   1   4.8e-59   2.2e-55  188.4   0.6     1   404    58   384    58   384 0.98 Amidohydrolase family
Amidohydro_4         PF13147.1    304 seq569_BIOID50949    -            432   6.7e-15   55.7   0.9   1   1   1.8e-18   8.2e-15   55.4   0.6     1   303    53   382    53   393 0.93 Amidohydrolase
Amidohydro_5         PF13594.1     68 seq569_BIOID50949    -            432   9.5e-06   25.2   1.8   1   1   4.7e-09   2.1e-05   24.1   0.1     2    45    29    85    28   135 0.74 Amidohydrolase
CusF_Ec              PF11604.3     70 seq570_BIOID50949    -            110   3.8e-21   74.5   0.2   1   1   3.7e-25   5.1e-21   74.2   0.2     1    67    42   107    42   110 0.93 Copper binding periplasmic protein CusF
HisG                 PF01634.13   163 seq572_BIOID50949    -            299   8.2e-55  184.7   0.0   1   1   1.7e-58   1.2e-54  184.1   0.0     1   163    53   221    53   221 0.94 ATP phosphoribosyltransferase
HisG_C               PF08029.6     75 seq572_BIOID50949    -            299   5.6e-28   96.5   0.1   1   1   2.2e-31   1.5e-27   95.2   0.0     1    75   222   297   222   297 0.98 HisG, C-terminal domain
RadC                 PF04002.10   123 seq573_BIOID50949    -            158   4.9e-47  158.5   0.0   1   1   4.6e-51   6.2e-47  158.1   0.0     2   123    37   158    36   158 0.98 RadC-like JAB domain
Lambda_tail_I        PF06805.7     82 seq574_BIOID50949    -            193   1.9e-12   46.7   0.0   1   1   2.2e-16     3e-12   46.0   0.0    25    82     2    64     1    64 0.98 Bacteriophage lambda tail assembly protein I
RNase_T              PF00929.19   164 seq575_BIOID50949    -            246   4.9e-40  137.3   0.4   1   1   9.7e-44   1.3e-39  135.9   0.1     1   164    12   178    12   178 0.93 Exonuclease
Molybdopterin        PF00384.17   432 seq576_BIOID50949    -            808   3.3e-88  296.1   0.0   1   1   8.9e-92     4e-88  295.8   0.0     1   432   115   566   115   566 0.92 Molybdopterin oxidoreductase
Molydop_binding      PF01568.16   109 seq576_BIOID50949    -            808   5.3e-27   93.6   0.0   1   1   2.2e-30     1e-26   92.7   0.0     1   107   687   800   687   802 0.97 Molydopterin dinucleotide binding domain
Molybdop_Fe4S4       PF04879.11    55 seq576_BIOID50949    -            808   2.7e-13   49.4   0.9   1   1     1e-16   4.7e-13   48.6   0.6     1    55    53   112    53   112 0.96 Molybdopterin oxidoreductase Fe4S4 domain
DUF4224              PF13986.1     47 seq581_BIOID50949    -             67   1.2e-18   66.2   0.0   1   1   9.7e-23   1.3e-18   66.1   0.0     2    46     5    49     4    50 0.97 Domain of unknown function (DUF4224)
HlyD_2               PF12700.2    328 seq582_BIOID50949    -            407   3.2e-14   52.6   0.0   1   1   1.5e-17     1e-13   51.0   0.0   136   327   187   378    98   379 0.81 HlyD family secretion protein
HlyD_3               PF13437.1    105 seq582_BIOID50949    -            407   3.2e-13   49.8   0.2   1   1     2e-14   1.4e-10   41.3   0.0     1   105   209   310   209   310 0.96 HlyD family secretion protein
UvrB                 PF12344.3     44 seq585_BIOID50949    -            673   6.7e-23   79.8   0.9   1   1   1.3e-25   2.9e-22   77.7   0.1     1    43   552   594   552   595 0.97 Ultra-violet resistance protein B
Helicase_C           PF00271.26    78 seq585_BIOID50949    -            673   1.2e-15   57.0   0.0   1   1   1.2e-18   2.8e-15   55.8   0.0     2    77   465   545   464   546 0.98 Helicase conserved C-terminal domain
ResIII               PF04851.10   184 seq585_BIOID50949    -            673   1.1e-11   44.8   0.0   1   1     3e-14   6.9e-11   42.1   0.0     4    94    13   101    10   134 0.79 Type III restriction enzyme, res subunit
UVR                  PF02151.14    36 seq585_BIOID50949    -            673   5.2e-07   28.8   1.1   1   1     7e-10   1.6e-06   27.3   0.8     2    35   634   667   633   668 0.93 UvrB/uvrC motif
DUF4154              PF13689.1    145 seq587_BIOID50949    -            172     6e-33  113.3   0.0   1   1   5.4e-37   7.3e-33  113.0   0.0     6   145    32   168    27   168 0.95 Domain of unknown function (DUF4154)
MtlR                 PF05068.7    170 seq588_BIOID50949    -            195   4.1e-76  254.0   0.0   1   1   3.5e-80   4.8e-76  253.8   0.0     5   169    26   188     2   189 0.96 Mannitol repressor
Phage_integrase      PF00589.17   173 seq589_BIOID50949    -            341   2.6e-12   46.6   0.0   1   1   5.4e-16   7.4e-12   45.1   0.0     2   169   165   320   164   324 0.85 Phage integrase family
DUF1144              PF06610.8    143 seq590_BIOID50949    -            149   4.1e-71  237.2   7.6   1   1   3.3e-75   4.5e-71  237.0   5.3     4   143     3   142     1   142 0.98 Protein of unknown function (DUF1144)
DUF987               PF06174.6     66 seq591_BIOID50949    -             73   1.7e-43  145.8   0.2   1   1   1.4e-47   1.9e-43  145.6   0.1     1    66     1    66     1    66 0.99 Protein of unknown function (DUF987)
Phage_Nu1            PF07471.7    164 seq598_BIOID50949    -            181   5.2e-92  305.5   1.4   1   1   4.3e-96   5.9e-92  305.4   1.0     1   164     1   164     1   164 0.99 Phage DNA packaging protein Nu1
YagB_YeeU_YfjZ       PF06154.6    105 seq599_BIOID50949    -            122     1e-50  170.2   0.0   1   1   8.7e-55   1.2e-50  170.0   0.0     2   104    16   118    15   119 0.98 YagB/YeeU/YfjZ family
GGDEF                PF00990.16   161 seq600_BIOID50949    -            408   2.7e-44  150.4   0.3   1   1   3.1e-48   4.2e-44  149.8   0.2     1   159   249   403   249   405 0.96 GGDEF domain
Histidinol_dh        PF00815.15   413 seq602_BIOID50949    -            434  3.9e-182  605.3   0.9   1   1  3.3e-186  4.5e-182  605.1   0.6     2   413    18   428    17   428 0.99 Histidinol dehydrogenase
Xan_ur_permease      PF00860.15   389 seq604_BIOID50949    -            433   2.9e-98  328.8  32.9   1   1  2.5e-102   3.5e-98  328.5  22.8     2   387     9   394     8   396 0.97 Permease family
S-methyl_trans       PF02574.11   305 seq605_BIOID50949    -           1232  5.9e-105  350.8   0.1   1   1    4e-108  1.1e-104  349.9   0.1     1   304    21   331    21   332 0.98 Homocysteine S-methyltransferase
Met_synt_B12         PF02965.12   136 seq605_BIOID50949    -           1232   9.2e-54  180.5   0.0   1   1     9e-57   2.4e-53  179.2   0.0     1   136  1060  1197  1060  1197 0.99 Vitamin B12 dependent methionine synthase, activation domain
Pterin_bind          PF00809.17   210 seq605_BIOID50949    -           1232   7.7e-49  165.7   0.4   1   1   8.9e-52   2.4e-48  164.1   0.3     1   210   361   573   361   573 0.98 Pterin binding enzyme
B12-binding_2        PF02607.12    79 seq605_BIOID50949    -           1232   4.3e-21   74.6   0.0   1   1   6.5e-24   1.8e-20   72.6   0.0     4    79   664   739   662   739 0.96 B12 binding domain
B12-binding          PF02310.14   121 seq605_BIOID50949    -           1232   6.1e-20   71.1   0.2   1   1   1.8e-22     5e-19   68.2   0.1     2    94   753   845   752   856 0.93 B12 binding domain
PALP                 PF00291.20   307 seq609_BIOID50949    -            514   9.6e-70  235.0   2.1   1   1   1.9e-73   1.3e-69  234.6   1.5     5   307    29   316    25   316 0.91 Pyridoxal-phosphate dependent enzyme
Thr_dehydrat_C       PF00585.13    91 seq609_BIOID50949    -            514   3.8e-64  212.2   0.0   1   2   3.6e-35   2.4e-31  107.0   0.0     1    91   329   419   329   419 0.98 C-terminal regulatory domain of Threonine dehydratase
Thr_dehydrat_C       PF00585.13    91 seq609_BIOID50949    -            514   3.8e-64  212.2   0.0   2   2   6.7e-34   4.6e-30  102.9   0.0     2    91   425   512   424   512 0.96 C-terminal regulatory domain of Threonine dehydratase
Ribonuc_red_lgC      PF02867.10   537 seq611_BIOID50949    -            761  5.3e-134  447.6   0.0   1   1  2.5e-136  1.1e-132  443.2   0.0     1   536   222   731   222   732 0.95 Ribonucleotide reductase, barrel domain
ATP-cone             PF03477.11    90 seq611_BIOID50949    -            761   5.9e-15   55.3   0.1   1   1   2.8e-18   1.3e-14   54.2   0.1     3    90     7    92     5    92 0.97 ATP cone domain
Ribonuc_red_lgN      PF00317.16    83 seq611_BIOID50949    -            761   1.4e-12   47.0   1.0   1   1     5e-16   2.3e-12   46.4   0.1     2    82   142   219   141   220 0.93 Ribonucleotide reductase, all-alpha domain
DUF1219              PF06755.7    117 seq612_BIOID50949    -             87   6.1e-40  135.2   0.0   1   1   5.1e-44   6.9e-40  135.0   0.0     1    73     1    73     1    81 0.97 Protein of unknown function (DUF1219)
Terminase_GpA        PF05876.7    557 seq613_BIOID50949    -            641  1.1e-176  588.4   0.3   1   1    1e-180  1.4e-176  588.0   0.2     1   547    39   600    39   607 0.97 Phage terminase large subunit (GpA)
DUF883               PF05957.8     94 seq618_BIOID50949    -            113   6.8e-27   93.5   1.2   1   1   5.9e-31   8.1e-27   93.3   0.9     1    94    19   111    19   111 0.97 Bacterial protein of unknown function (DUF883)
DUF2810              PF10928.3     54 seq619_BIOID50949    -            120   3.1e-32  109.9   2.6   1   1   2.4e-36   3.3e-32  109.8   1.1     1    53    66   118    66   119 0.96 Protein of unknown function (DUF2810)
ACR_tran             PF00873.14  1021 seq620_BIOID50949    -           1047  2.2e-238  793.3   2.2   1   1    4e-242  2.7e-238  793.0   1.5     2  1019     6  1037     2  1039 0.98 AcrB/AcrD/AcrF family
YihI                 PF04220.7    169 seq623_BIOID50949    -            168   7.8e-56  187.9  14.6   1   1   6.2e-60   8.5e-56  187.7  10.1     6   167     7   164     1   166 0.94 Der GTPase activator (YihI)
DUF4102              PF13356.1     89 seq625_BIOID50949    -            410   5.6e-28   96.5   0.1   1   1   1.5e-31     1e-27   95.7   0.1     1    88    20   106    20   107 0.97 Domain of unknown function (DUF4102)
Phage_integrase      PF00589.17   173 seq625_BIOID50949    -            410   1.3e-26   93.1   0.0   1   1   3.4e-30   2.3e-26   92.3   0.0     2   170   223   387   222   389 0.95 Phage integrase family
rve                  PF00665.21   120 seq633_BIOID50949    -            513   1.2e-16   60.7   0.0   1   1   1.9e-20   2.6e-16   59.7   0.0     2   119   137   268   136   269 0.96 Integrase core domain
OmpA                 PF00691.15    97 seq634_BIOID50949    -            160   3.6e-18   65.6   0.1   1   1     4e-22   5.5e-18   65.0   0.1     1    97    55   151    55   151 0.95 OmpA family
Aminotran_1_2        PF00155.16   363 seq638_BIOID50949    -            356     1e-67  228.5   0.0   1   1   8.8e-72   1.2e-67  228.3   0.0    31   363    46   351    30   351 0.94 Aminotransferase class I and II
Gly_kinase           PF02595.10   378 seq639_BIOID50949    -            381  2.3e-183  609.0  19.6   1   1  1.9e-187  2.6e-183  608.8  13.6     1   377     1   377     1   378 1.00 Glycerate kinase family
Radical_SAM          PF04055.16   166 seq640_BIOID50949    -            457   3.7e-15   56.3   0.0   1   1     8e-19   5.4e-15   55.8   0.0     2   164    57   227    56   229 0.79 Radical SAM superfamily
HemN_C               PF06969.11    66 seq640_BIOID50949    -            457     4e-12   45.8   0.3   1   1   2.7e-15   1.8e-11   43.7   0.0     1    66   363   431   363   431 0.94 HemN C-terminal domain
Pro_CA               PF00484.14   148 seq641_BIOID50949    -            219   2.7e-48  163.5   0.0   1   1   2.4e-52   3.3e-48  163.3   0.0     1   147    34   188    34   189 0.85 Carbonic anhydrase
OmpW                 PF03922.9    192 seq642_BIOID50949    -             35   6.4e-10   38.8   0.0   1   1   4.9e-14   6.7e-10   38.8   0.0   157   192     1    35     1    35 0.97 OmpW family
DUF3251              PF11622.3    165 seq644_BIOID50949    -            193   2.1e-07   30.3   3.3   1   1   9.4e-11   1.3e-06   27.8   2.3    12   152    16   169     6   181 0.67 Protein of unknown function (DUF3251)
Fer4_11              PF13247.1     99 seq645_BIOID50949    -            205   1.2e-31  108.4  10.9   1   1   8.5e-35   1.2e-31  108.4   7.5     3    97    60   153    58   155 0.97 4Fe-4S dicluster domain
Fer4_2               PF12797.2     22 seq645_BIOID50949    -            205   1.1e-13   50.0  30.8   1   1   6.7e-10   9.1e-07   28.3   0.6     2    20     6    24     5    33 0.89 4Fe-4S binding domain
Fer4                 PF00037.22    24 seq645_BIOID50949    -            205   9.1e-13   47.1  35.1   1   1   8.5e-11   1.2e-07   30.9   3.3     1    23    92   114    92   115 0.94 4Fe-4S binding domain
Fer4_7               PF12838.2     52 seq645_BIOID50949    -            205   2.4e-12   46.9  28.1   1   1   9.2e-10   1.3e-06   28.6   7.3     2    50    99   147    98   149 0.87 4Fe-4S dicluster domain
Fer4_9               PF13187.1     55 seq645_BIOID50949    -            205   8.2e-12   45.0  26.6   1   1   5.5e-10   7.5e-07   29.2   7.4     2    53    99   148    98   150 0.95 4Fe-4S dicluster domain
Fer4_10              PF13237.1     52 seq645_BIOID50949    -            205   4.5e-11   42.2  30.2   1   1   8.2e-09   1.1e-05   24.9   8.0     2    52    92   146    91   146 0.76 4Fe-4S dicluster domain
Fer4_4               PF12800.2     17 seq645_BIOID50949    -            205   1.7e-10   40.2  32.5   1   3     3e-05      0.04   14.1   2.3     1    15    11    25    11    29 0.90 4Fe-4S binding domain
Fer4_4               PF12800.2     17 seq645_BIOID50949    -            205   1.7e-10   40.2  32.5   2   3   3.3e-05     0.045   13.9   2.0     2    16    65    81    64    85 0.86 4Fe-4S binding domain
Fer4_4               PF12800.2     17 seq645_BIOID50949    -            205   1.7e-10   40.2  32.5   3   3   2.9e-07    0.0004   20.3   2.0     2    17    97   112    96   112 0.91 4Fe-4S binding domain
Fer4_6               PF12837.2     24 seq645_BIOID50949    -            205   2.4e-10   39.7  39.6   1   1   3.1e-09   4.2e-06   26.2   3.2     1    23    91   113    91   114 0.95 4Fe-4S binding domain
Fer4_3               PF12798.2     15 seq645_BIOID50949    -            205   7.3e-07   29.1  40.1   1   2   9.4e-06     0.013   15.9   4.2     1    15    67    83    67    83 0.98 4Fe-4S binding domain
Fer4_3               PF12798.2     15 seq645_BIOID50949    -            205   7.3e-07   29.1  40.1   2   2   4.8e-05     0.065   13.7   1.6     1    13   126   147   126   149 0.94 4Fe-4S binding domain
Ring_hydroxyl_A      PF00848.14   209 seq648_BIOID50949    -            453   2.4e-32  112.1   0.0   1   1   4.9e-36   3.4e-32  111.6   0.0     2   208   164   433   163   435 0.90 Ring hydroxylating alpha subunit (catalytic domain)
Rieske               PF00355.21    98 seq648_BIOID50949    -            453   2.5e-24   84.5   0.1   1   1   6.3e-28   4.3e-24   83.7   0.1     1    86    42   125    42   142 0.90 Rieske [2Fe-2S] domain
KfrA_N               PF11740.3    120 seq652_BIOID50949    -            199     6e-27   94.3  11.7   1   1   4.4e-31     6e-27   94.3   8.1     2   119     8   122     7   123 0.98 Plasmid replication region DNA-binding N-term
DmsC                 PF04976.7    276 seq653_BIOID50949    -            364  4.9e-114  380.1  20.6   1   1  4.4e-118    6e-114  379.8  14.3     1   276    81   354    81   354 0.99 DMSO reductase anchor subunit (DmsC)
Cyanate_lyase        PF02560.9     73 seq656_BIOID50949    -            156   1.8e-33  113.7   0.0   1   1   1.9e-37   2.6e-33  113.2   0.0     3    72    85   155    83   156 0.95 Cyanate lyase C-terminal domain
HIM                  PF05662.9     21 seq657_BIOID50949    -           1588     3e-85  276.5  95.7   1   8   1.4e-09   4.7e-06   26.0   0.2     1    21   354   377   354   377 0.99 Haemagglutinin
HIM                  PF05662.9     21 seq657_BIOID50949    -           1588     3e-85  276.5  95.7   2   8   5.7e-11     2e-07   30.3   1.2     2    21   542   564   541   564 0.97 Haemagglutinin
HIM                  PF05662.9     21 seq657_BIOID50949    -           1588     3e-85  276.5  95.7   3   8   2.7e-11   9.4e-08   31.4   0.9     2    21   627   649   626   649 0.97 Haemagglutinin
HIM                  PF05662.9     21 seq657_BIOID50949    -           1588     3e-85  276.5  95.7   4   8   2.4e-11   8.3e-08   31.5   0.7     3    21  1000  1021   998  1021 0.97 Haemagglutinin
HIM                  PF05662.9     21 seq657_BIOID50949    -           1588     3e-85  276.5  95.7   5   8     1e-09   3.4e-06   26.4   0.0     1    21  1155  1175  1155  1175 0.98 Haemagglutinin
HIM                  PF05662.9     21 seq657_BIOID50949    -           1588     3e-85  276.5  95.7   6   8   2.8e-12   9.6e-09   34.5   1.9     1    21  1291  1311  1291  1311 0.98 Haemagglutinin
HIM                  PF05662.9     21 seq657_BIOID50949    -           1588     3e-85  276.5  95.7   7   8   1.4e-12   4.7e-09   35.5   1.6     1    21  1412  1432  1412  1432 0.98 Haemagglutinin
HIM                  PF05662.9     21 seq657_BIOID50949    -           1588     3e-85  276.5  95.7   8   8   4.8e-10   1.6e-06   27.4   1.5     1    21  1465  1485  1465  1485 0.96 Haemagglutinin
Hep_Hag              PF05658.9     28 seq657_BIOID50949    -           1588   7.5e-66  215.4 172.5   1  12   8.9e-08   0.00031   20.7   0.0     1    27   130   156   130   157 0.94 Hep_Hag
Hep_Hag              PF05658.9     28 seq657_BIOID50949    -           1588   7.5e-66  215.4 172.5   2  12   4.6e-09   1.6e-05   24.8   1.5     1    26   158   183   158   185 0.94 Hep_Hag
Hep_Hag              PF05658.9     28 seq657_BIOID50949    -           1588   7.5e-66  215.4 172.5   3  12   7.7e-09   2.6e-05   24.1   1.4     1    26   200   225   200   227 0.94 Hep_Hag
Hep_Hag              PF05658.9     28 seq657_BIOID50949    -           1588   7.5e-66  215.4 172.5   4  12   5.8e-09     2e-05   24.5   2.2     3    27   229   253   228   254 0.94 Hep_Hag
Hep_Hag              PF05658.9     28 seq657_BIOID50949    -           1588   7.5e-66  215.4 172.5   5  12   4.2e-10   1.4e-06   28.1   0.4     1    28   241   268   241   268 0.97 Hep_Hag
Hep_Hag              PF05658.9     28 seq657_BIOID50949    -           1588   7.5e-66  215.4 172.5   6  12   1.3e-09   4.6e-06   26.5   2.4     1    28   269   296   269   296 0.95 Hep_Hag
Hep_Hag              PF05658.9     28 seq657_BIOID50949    -           1588   7.5e-66  215.4 172.5   7  12   3.3e-09   1.1e-05   25.2   2.4     3    27   299   323   297   324 0.94 Hep_Hag
Hep_Hag              PF05658.9     28 seq657_BIOID50949    -           1588   7.5e-66  215.4 172.5   8  12   1.7e-08   5.9e-05   22.9   2.5     1    27   325   351   325   352 0.96 Hep_Hag
Hep_Hag              PF05658.9     28 seq657_BIOID50949    -           1588   7.5e-66  215.4 172.5   9  12   2.7e-10   9.1e-07   28.7   3.9     1    27  1071  1097  1071  1098 0.95 Hep_Hag
Hep_Hag              PF05658.9     28 seq657_BIOID50949    -           1588   7.5e-66  215.4 172.5  10  12   9.8e-08   0.00034   20.6   4.4     1    28  1231  1258  1231  1258 0.96 Hep_Hag
Hep_Hag              PF05658.9     28 seq657_BIOID50949    -           1588   7.5e-66  215.4 172.5  11  12   2.3e-10     8e-07   28.9   4.5     1    28  1369  1396  1369  1396 0.96 Hep_Hag
Hep_Hag              PF05658.9     28 seq657_BIOID50949    -           1588   7.5e-66  215.4 172.5  12  12   1.2e-07   0.00042   20.2   3.4     1    27  1383  1409  1383  1410 0.93 Hep_Hag
YadA                 PF03895.10    78 seq657_BIOID50949    -           1588   7.3e-24   83.4  10.1   1   1   2.1e-27   7.3e-24   83.4   7.0     2    78  1511  1588  1510  1588 0.98 YadA-like C-terminal region
ESPR                 PF13018.1     24 seq657_BIOID50949    -           1588   1.6e-09   36.8   1.3   1   1     3e-12     1e-08   34.3   0.2     1    24     1    24     1    24 0.98 Extended Signal Peptide of Type V secretion system
gpW                  PF02831.10    68 seq658_BIOID50949    -             68   3.5e-37  125.6   1.1   1   1   2.7e-41   3.8e-37  125.5   0.8     1    68     1    68     1    68 0.99 gpW
IGPD                 PF00475.13   145 seq659_BIOID50949    -            355   1.3e-64  216.3   0.3   1   1   6.7e-68   2.3e-64  215.5   0.2     1   145   196   338   196   338 0.99 Imidazoleglycerol-phosphate dehydratase
HAD_2                PF13419.1    176 seq659_BIOID50949    -            355   5.6e-07   29.8   0.0   1   1   5.3e-09   1.8e-05   24.9   0.0    76   173    30   145    19   148 0.81 Haloacid dehalogenase-like hydrolase
PNK3P                PF08645.6    158 seq659_BIOID50949    -            355   9.4e-07   28.2   0.0   1   1   4.9e-10   1.7e-06   27.4   0.0     5   129     8   134     4   183 0.77 Polynucleotide kinase 3 phosphatase
Hydrolase_like       PF13242.1     75 seq659_BIOID50949    -            355   1.8e-06   27.4   0.0   1   1   1.1e-09   3.8e-06   26.4   0.0     1    44   102   144   102   149 0.90 HAD-hyrolase-like
CMD                  PF02627.15    85 seq661_BIOID50949    -            143   1.5e-20   72.7   0.2   1   1   1.6e-24   2.2e-20   72.1   0.2     1    84    13    94    13    95 0.92 Carboxymuconolactone decarboxylase family
Phage_portal_2       PF05136.8    355 seq663_BIOID50949    -            533  4.2e-105  351.0   1.5   1   1  3.8e-109  5.1e-105  350.7   1.0     2   355    30   401    29   401 0.98 Phage portal protein, lambda family
DEAD                 PF00270.24   173 seq665_BIOID50949    -           2113   4.9e-18   65.0   0.0   1   1   1.8e-21   8.3e-18   64.3   0.0     4   168    85   276    82   281 0.79 DEAD/DEAH box helicase
DUF1998              PF09369.5     84 seq665_BIOID50949    -           2113   6.4e-15   55.3   0.0   1   1   4.9e-18   2.2e-14   53.6   0.0     1    84  1547  1638  1547  1638 0.96 Domain of unknown function (DUF1998)
Helicase_C           PF00271.26    78 seq665_BIOID50949    -           2113   2.4e-11   43.2   0.0   1   1   1.2e-14   5.5e-11   42.0   0.0    12    77   997  1066   986  1067 0.94 Helicase conserved C-terminal domain
MFS_1                PF07690.11   354 seq667_BIOID50949    -            393   2.8e-24   85.4  46.8   1   1   4.1e-28   2.8e-24   85.4  32.5    14   354    27   346    10   346 0.79 Major Facilitator Superfamily
MFS_2                PF13347.1    427 seq667_BIOID50949    -            393   1.8e-07   29.7  11.9   1   1   2.7e-11   1.8e-07   29.7   8.2   130   332   121   310   118   328 0.74 MFS/sugar transport protein
Ribonuc_red_sm       PF00268.16   281 seq669_BIOID50949    -            420   1.1e-29  103.1   2.5   1   2   5.3e-17   7.3e-13   48.0   0.3    13   143    75   202    66   209 0.91 Ribonucleotide reductase, small chain
Ribonuc_red_sm       PF00268.16   281 seq669_BIOID50949    -            420   1.1e-29  103.1   2.5   2   2   3.6e-19   4.9e-15   55.1   0.1   155   274   244   373   226   380 0.89 Ribonucleotide reductase, small chain
IstB_IS21            PF01695.12   178 seq670_BIOID50949    -            249     1e-59  200.8   0.0   1   1   2.8e-63   1.3e-59  200.5   0.0     2   176    54   228    53   230 0.98 IstB-like ATP binding protein
IstB_IS21_ATP        PF08483.6     30 seq670_BIOID50949    -            249   2.5e-13   49.3   0.1   1   1   1.3e-16   5.9e-13   48.1   0.1     1    30    22    52    22    52 0.97 IstB-like ATP binding N-terminal
Bac_DnaA             PF00308.13   219 seq670_BIOID50949    -            249   4.6e-05   23.0   0.0   1   1   1.6e-08   7.1e-05   22.4   0.0    37   136   102   199    84   205 0.88 Bacterial dnaA  protein
IlvN                 PF07991.7    165 seq671_BIOID50949    -            536   8.1e-61  204.0   0.2   1   1   1.9e-64   1.3e-60  203.3   0.1     2   165    80   249    79   249 0.98 Acetohydroxy acid isomeroreductase, catalytic domain
IlvC                 PF01450.14   145 seq671_BIOID50949    -            536   9.8e-56  187.5   0.1   1   2   3.9e-21   2.7e-17   62.9   0.0     1   128   255   382   255   390 0.91 Acetohydroxy acid isomeroreductase, catalytic domain
IlvC                 PF01450.14   145 seq671_BIOID50949    -            536   9.8e-56  187.5   0.1   2   2   1.8e-39   1.2e-35  122.4   0.0    15   145   404   530   394   530 0.93 Acetohydroxy acid isomeroreductase, catalytic domain
Ecotin               PF03974.8    128 seq672_BIOID50949    -            162   1.9e-52  176.2   0.1   1   1   1.6e-56   2.2e-52  175.9   0.1     2   128    28   153    27   153 0.97 Ecotin
Mob_synth_C          PF06463.8    128 seq673_BIOID50949    -            352     7e-36  122.6   0.0   1   1   3.6e-39   1.2e-35  121.8   0.0     1   127   209   335   209   336 0.98 Molybdenum Cofactor Synthesis C
Radical_SAM          PF04055.16   166 seq673_BIOID50949    -            352   6.9e-27   94.5   0.0   1   1   2.7e-30   9.4e-27   94.0   0.0     2   166    42   204    41   204 0.97 Radical SAM superfamily
Fer4_12              PF13353.1    139 seq673_BIOID50949    -            352   1.6e-07   31.4   0.0   1   1   8.7e-11     3e-07   30.5   0.0    15   116    47   148    36   154 0.84 4Fe-4S single cluster domain
Fer4_14              PF13394.1    117 seq673_BIOID50949    -            352   5.9e-07   29.4   0.0   1   1   5.8e-10     2e-06   27.7   0.0     6    90    45   127    38   148 0.70 4Fe-4S single cluster domain
DUF3491              PF11996.3    936 seq674_BIOID50949    -            321   6.1e-74  248.9   0.7   1   1   5.3e-78   7.2e-74  248.7   0.5   726   936     3   205     1   205 0.99 Protein of unknown function (DUF3491)
Glutaredoxin         PF00462.19    60 seq677_BIOID50949    -             81   7.9e-14   51.2   0.0   1   1   6.6e-18     9e-14   51.0   0.0     1    57     3    58     3    61 0.95 Glutaredoxin
Ring_hydroxyl_B      PF00866.13   145 seq679_BIOID50949    -            172   1.6e-47  160.7   4.1   1   1   1.4e-51   1.9e-47  160.4   2.8     1   145    19   166    19   166 0.98 Ring hydroxylating beta subunit
Nitrate_red_del      PF02613.10   136 seq681_BIOID50949    -            204   1.5e-30  105.6   1.0   1   1   1.5e-34   2.1e-30  105.2   0.7     7   134    41   164    19   166 0.93 Nitrate reductase delta subunit
DUF2971              PF11185.3     90 seq682_BIOID50949    -            274   2.6e-10   40.7   0.0   1   1   3.5e-14   4.7e-10   39.9   0.0     1    90   102   200   102   200 0.84 Protein of unknown function (DUF2971)
Sdh_cyt              PF01127.17   121 seq683_BIOID50949    -            134   4.5e-30  103.8   5.0   1   1   3.8e-34   5.2e-30  103.6   3.4     2   120    11   128    10   129 0.90 Succinate dehydrogenase/Fumarate reductase transmembrane subunit
Flavodoxin_NdrI      PF07972.6    122 seq684_BIOID50949    -            136   5.1e-47  158.6   0.0   1   1   4.3e-51   5.8e-47  158.4   0.0     1   122     5   123     5   123 0.97 NrdI Flavodoxin like
GATase               PF00117.23   192 seq687_BIOID50949    -            196   4.6e-28   97.8   0.0   1   1   1.5e-31   5.3e-28   97.6   0.0     1   189     4   194     4   196 0.81 Glutamine amidotransferase class-I
GATase_3             PF07685.9    158 seq687_BIOID50949    -            196   9.6e-06   25.1   0.0   1   1   4.3e-09   1.5e-05   24.5   0.0     8    79    39   100    32   106 0.87 CobB/CobQ-like glutamine amidotransferase domain
CesT                 PF05932.8    119 seq688_BIOID50949    -            127   2.5e-18   65.9   0.5   1   1     2e-22   2.8e-18   65.7   0.4     2   115     5   111     4   115 0.91 Tir chaperone protein (CesT) family
Sdh_cyt              PF01127.17   121 seq692_BIOID50949    -            115   3.5e-11   42.8  14.2   1   1   3.1e-15   4.3e-11   42.5   9.9    18   120    11   104     2   113 0.83 Succinate dehydrogenase/Fumarate reductase transmembrane subunit
DUF2594              PF10769.4     74 seq693_BIOID50949    -             74   1.4e-42  143.4   2.3   1   1   1.1e-46   1.6e-42  143.3   1.6     1    74     1    74     1    74 1.00 Protein of unknown function (DUF2594)
Rieske               PF00355.21    98 seq694_BIOID50949    -            106   1.7e-17   62.6   0.0   1   1   2.8e-21   1.9e-17   62.4   0.0     3    97     4    94     2    95 0.85 Rieske [2Fe-2S] domain
Rieske_2             PF13806.1    104 seq694_BIOID50949    -            106   1.9e-12   46.6   0.0   1   1   3.3e-16   2.2e-12   46.4   0.0    18   103    17    99     4   100 0.82 Rieske-like [2Fe-2S] domain
Ribonuc_red_lgC      PF02867.10   537 seq696_BIOID50949    -            714  1.7e-151  505.3   0.0   1   1  1.7e-153  7.5e-150  499.9   0.0     1   537   175   694   175   694 0.97 Ribonucleotide reductase, barrel domain
RNR_N                PF08343.5     82 seq696_BIOID50949    -            714   1.8e-29  101.2   0.1   1   1   9.8e-33   4.5e-29   99.9   0.1     1    82    16    97    16    97 0.99 Ribonucleotide reductase N-terminal
Ribonuc_red_lgN      PF00317.16    83 seq696_BIOID50949    -            714   3.1e-12   45.9   0.0   1   1   1.8e-15     8e-12   44.6   0.0     2    82    99   171    98   172 0.95 Ribonucleotide reductase, all-alpha domain
DUF957               PF06117.6     65 seq698_BIOID50949    -             80   2.1e-35  119.9   0.5   1   1   1.7e-39   2.3e-35  119.8   0.4     1    65    16    80    16    80 0.99 Enterobacterial protein of unknown function (DUF957)
AA_permease          PF00324.16   479 seq699_BIOID50949    -            470  1.8e-115  385.8  42.6   1   1    3e-119  2.1e-115  385.7  29.5     1   464    39   462    39   470 0.93 Amino acid permease
AA_permease_2        PF13520.1    426 seq699_BIOID50949    -            470   1.5e-43  148.7  47.3   1   1   2.9e-47     2e-43  148.4  32.8     9   410    43   444    39   464 0.82 Amino acid permease
MoCF_biosynth        PF00994.19   144 seq702_BIOID50949    -            170   5.6e-31  106.7   0.0   1   1   5.1e-35     7e-31  106.4   0.0     1   143    14   156    12   157 0.92 Probable molybdopterin binding domain
Na_Pi_cotrans        PF02690.10   142 seq703_BIOID50949    -            543   1.8e-44  150.7  30.3   1   2   1.4e-39   9.8e-36  122.4   7.1     1   140    13   148    13   150 0.98 Na+/Pi-cotransporter
Na_Pi_cotrans        PF02690.10   142 seq703_BIOID50949    -            543   1.8e-44  150.7  30.3   2   2   1.7e-13   1.1e-09   37.9  10.2     1   123   139   265   139   283 0.90 Na+/Pi-cotransporter
Fer2                 PF00111.22    78 seq704_BIOID50949    -             84   9.2e-11   41.2   2.6   1   1   7.5e-15     1e-10   41.0   1.8     7    78    10    77     4    77 0.83 2Fe-2S iron-sulfur cluster binding domain
Voltage_CLC          PF00654.15   355 seq705_BIOID50949    -            438   1.2e-71  241.5  35.2   1   1   8.8e-76   1.2e-71  241.5  24.4     5   354    83   422    79   423 0.91 Voltage gated chloride channel
adh_short            PF00106.20   167 seq707_BIOID50949    -            270   2.4e-22   79.4   0.3   1   1   8.7e-26     4e-22   78.7   0.2     2   166     8   174     7   175 0.87 short chain dehydrogenase
adh_short_C2         PF13561.1    243 seq707_BIOID50949    -            270   5.9e-13   49.0   0.0   1   1   1.5e-16   6.9e-13   48.8   0.0     6   225    16   238    13   257 0.74 Enoyl-(Acyl carrier protein) reductase
KR                   PF08659.5    181 seq707_BIOID50949    -            270   2.2e-06   27.3   0.0   1   1   1.2e-09   5.7e-06   26.0   0.0     4   103    10   103     8   120 0.84 KR domain
FAD_binding_2        PF00890.19   421 seq708_BIOID50949    -            588  2.1e-117  392.4   5.8   1   1  5.7e-121  2.6e-117  392.1   4.0     1   421     9   405     9   405 0.98 FAD binding domain
Succ_DH_flav_C       PF02910.15   129 seq708_BIOID50949    -            588   3.1e-38  130.4   0.1   1   1   1.1e-41   5.1e-38  129.7   0.1     1   129   460   588   460   588 0.96 Fumarate reductase flavoprotein C-term
His_biosynth         PF00977.16   228 seq709_BIOID50949    -            245   1.1e-75  253.7   0.4   1   1   4.6e-79   1.2e-75  253.5   0.3     1   228     1   234     1   234 0.98 Histidine biosynthesis protein
Trp_syntA            PF00290.15   259 seq709_BIOID50949    -            245   3.5e-06   25.5   0.7   1   1   1.8e-08     5e-05   21.7   0.0   174   232    51   108    33   118 0.87 Tryptophan synthase alpha chain
Transposase_mut      PF00872.13   381 seq711_BIOID50949    -            131   1.3e-20   73.1   0.0   1   1   1.1e-24   1.5e-20   73.0   0.0     5   121     5   121     1   123 0.83 Transposase, Mutator family
Abi_C                PF14355.1     80 seq712_BIOID50949    -            246   2.1e-16   59.4   0.3   1   1   6.1e-20   8.4e-16   57.5   0.0     2    79   170   244   169   245 0.96 Abortive infection C-terminus
Peptidase_S49        PF01343.13   154 seq713_BIOID50949    -            439   3.5e-46  156.6   0.6   1   1   5.1e-50   3.5e-46  156.6   0.4     2   151   149   297   148   300 0.96 Peptidase family S49
HTH_Tnp_1            PF01527.15    76 seq714_BIOID50949    -            136   4.5e-19   68.0   0.6   1   1   1.2e-22     8e-19   67.2   0.4     2    74    23   102    22   104 0.89 Transposase
HTH_28               PF13518.1     52 seq714_BIOID50949    -            136   2.1e-06   27.4   0.5   1   1   6.5e-10   4.4e-06   26.4   0.0     1    43    32    75    32    78 0.93 Helix-turn-helix domain
Methyltransf_27      PF13708.1    194 seq715_BIOID50949    -            280     3e-73  245.3   0.2   1   1   3.1e-77   4.3e-73  244.8   0.2     2   194    86   278    85   278 0.99 Methyltransferase domain
MoaC                 PF01967.16   136 seq719_BIOID50949    -            161   1.5e-60  202.6   1.3   1   1   1.3e-64   1.7e-60  202.4   0.9     1   136    15   150    15   150 1.00 MoaC family
AA_kinase            PF00696.23   241 seq720_BIOID50949    -            120   3.5e-13   49.5   0.1   1   1   2.9e-17   3.9e-13   49.3   0.1   137   239     3   100     1   102 0.88 Amino acid kinase family
HTH_Tnp_1            PF01527.15    76 seq722_BIOID50949    -            141   2.8e-17   62.3   0.2   1   1   7.6e-21   5.2e-17   61.4   0.0     2    54     9    62     8    99 0.79 Transposase
HTH_23               PF13384.1     50 seq722_BIOID50949    -            141   3.7e-07   29.4   0.0   1   1     1e-10     7e-07   28.5   0.0     6    46    18    59    13    64 0.90 Homeodomain-like domain
His_biosynth         PF00977.16   228 seq725_BIOID50949    -            258     9e-79  263.8   0.5   1   1     3e-82     1e-78  263.6   0.4     1   227     5   239     5   240 0.96 Histidine biosynthesis protein
Pyr_redox_2          PF07992.9    200 seq727_BIOID50949    -            400     1e-28  100.4   0.0   1   1   4.9e-31   6.7e-28   97.8   0.0     2   196     6   277     5   281 0.89 Pyridine nucleotide-disulphide oxidoreductase
Pyr_redox            PF00070.22    80 seq727_BIOID50949    -            400   3.3e-20   72.1   0.4   1   1   4.2e-20   5.8e-17   61.7   0.1     1    77   146   222   146   226 0.92 Pyridine nucleotide-disulphide oxidoreductase
ThiS                 PF02597.15    78 seq730_BIOID50949    -             81   1.2e-22   80.0   0.0   1   1   9.6e-27   1.3e-22   79.8   0.0     1    78     4    81     4    81 0.99 ThiS family
PTS_IIB              PF02302.12    90 seq732_BIOID50949    -            106   5.2e-21   74.7   1.5   1   1   4.5e-25   6.1e-21   74.5   1.0     2    88     6    95     5    97 0.94 PTS system, Lactose/Cellobiose specific IIB subunit
TnpB_IS66            PF05717.8    108 seq733_BIOID50949    -            116   2.6e-39  132.8   0.0   1   1   2.1e-43   2.9e-39  132.7   0.0     2   104     7   107     6   111 0.97 IS66 Orf2 like protein
MoaE                 PF02391.12   117 seq735_BIOID50949    -            150   2.5e-40  136.7   0.0   1   1   2.2e-44     3e-40  136.5   0.0     2   116     6   121     5   122 0.97 MoaE protein
PFL                  PF02901.10   648 seq736_BIOID50949    -            765    2e-204  680.6   0.0   1   1  3.6e-208  2.4e-204  680.3   0.0     1   648     1   626     1   626 0.98 Pyruvate formate lyase
Gly_radical          PF01228.16   106 seq736_BIOID50949    -            765   2.7e-25   88.6   0.0   1   1   9.7e-29   6.6e-25   87.4   0.0     3   106   645   747   643   747 0.97 Glycine radical
Cytochrom_C_asm      PF01578.15   214 seq737_BIOID50949    -            288   5.7e-45  153.3  17.3   1   1   4.2e-49   5.7e-45  153.3  12.0     5   212    62   286    58   288 0.97 Cytochrome C assembly protein
HDPD                 PF02924.9    118 seq739_BIOID50949    -            112   8.1e-16   57.7   1.1   1   1   6.8e-20   9.3e-16   57.5   0.8     4   114     7   108     4   111 0.87 Bacteriophage lambda head decoration protein D
UvrD_C               PF13361.1    319 seq742_BIOID50949    -            690   8.9e-93  311.1   0.0   1   1   3.7e-95   8.4e-92  307.9   0.0     1   318   288   630   288   631 0.97 UvrD-like helicase C-terminal domain
UvrD-helicase        PF00580.16   315 seq742_BIOID50949    -            690   2.2e-74  250.5   0.4   1   1   1.4e-76   3.1e-73  246.6   0.3     1   314    20   282    20   283 0.94 UvrD/REP helicase N-terminal domain
AAA_19               PF13245.1     76 seq742_BIOID50949    -            690   2.2e-13   49.6   0.6   1   1   2.1e-16   4.9e-13   48.5   0.4     8    75    32   104    25   105 0.82 Part of AAA domain
UvrD_C_2             PF13538.1    104 seq742_BIOID50949    -            690   2.2e-10   40.4   0.0   1   1   5.8e-13   1.3e-09   37.9   0.0    54   103   563   626   513   627 0.80 Family description
PRA-CH               PF01502.13    75 seq743_BIOID50949    -            203   2.2e-33  113.5   0.0   1   1   5.2e-37   3.5e-33  112.9   0.0     1    74    33   106    33   107 0.99 Phosphoribosyl-AMP cyclohydrolase
PRA-PH               PF01503.12    83 seq743_BIOID50949    -            203   1.2e-14   54.1   0.3   1   1   2.5e-18   1.7e-14   53.7   0.2     2    82   116   201   115   202 0.96 Phosphoribosyl-ATP pyrophosphohydrolase
DDE_Tnp_IS66         PF03050.9    271 seq745_BIOID50949    -            467   5.7e-98  327.3   0.6   1   1  3.9e-101   1.3e-97  326.1   0.0     1   271   126   417   126   417 0.98 Transposase IS66 family
DDE_Tnp_IS66_C       PF13817.1     39 seq745_BIOID50949    -            467     5e-20   71.1   0.2   1   1   3.5e-23   1.2e-19   69.8   0.1     2    39   424   461   423   461 0.99 IS66 C-terminal element
HTH_Tnp_IS66         PF13005.2     59 seq745_BIOID50949    -            467     4e-14   52.0   3.6   1   1   1.2e-17     4e-14   52.0   2.5     1    59    64   120    64   120 0.97 putative Helix-turn-helix domain of transposase IS66
LZ_Tnp_IS66          PF13007.2     78 seq745_BIOID50949    -            467   4.9e-09   36.6   5.6   1   1     4e-12   1.4e-08   35.1   3.9    13    77     1    61     1    62 0.88 Transposase C of IS166 homeodomain
Bax1-I               PF01027.15   205 seq748_BIOID50949    -            261   6.4e-59  198.8  36.8   1   1   5.5e-63   7.6e-59  198.6  25.5     2   205    46   257    45   257 0.92 Inhibitor of apoptosis-promoting Bax1
Phage_cap_E          PF03864.10   329 seq750_BIOID50949    -            350   1.3e-63  214.7   0.1   1   1   1.1e-67   1.5e-63  214.6   0.0     1   328    13   348    13   349 0.93 Phage major capsid protein E
Fer2_3               PF13085.1    110 seq751_BIOID50949    -            238   3.8e-31  107.0   0.0   1   1   1.6e-34   5.5e-31  106.5   0.0     2   109     5   111     4   112 0.93 2Fe-2S iron-sulfur cluster binding domain
Fer4_17              PF13534.1     61 seq751_BIOID50949    -            238     2e-10   40.7   0.8   1   1   1.1e-13   3.9e-10   39.8   0.5     1    61   148   221   148   221 0.80 4Fe-4S dicluster domain
Fer4_8               PF13183.1     57 seq751_BIOID50949    -            238   1.3e-09   37.8   1.5   1   1     8e-13   2.7e-09   36.7   1.0     2    56   146   219   145   220 0.71 4Fe-4S dicluster domain
Fer4_18              PF13746.1     69 seq751_BIOID50949    -            238   3.2e-07   30.5   1.1   1   1     1e-09   3.5e-06   27.2   0.1     2    67   155   221   154   223 0.97 4Fe-4S dicluster domain
Ribonuc_red_sm       PF00268.16   281 seq752_BIOID50949    -            319   1.1e-80  270.5   0.1   1   1   9.6e-85   1.3e-80  270.2   0.0     1   280     1   280     1   281 0.97 Ribonucleotide reductase, small chain
DoxX                 PF07681.7     85 seq755_BIOID50949    -            155   9.8e-17   61.0  14.4   1   1   2.5e-20   1.7e-16   60.2  10.0     1    85    31   113    31   113 0.98 DoxX
SURF4                PF02077.10   267 seq755_BIOID50949    -            155   5.9e-08   32.2   5.8   1   1   3.6e-11   2.4e-07   30.2   4.0   154   262    30   154    21   155 0.74 SURF4 family
DUF21                PF01595.15   183 seq757_BIOID50949    -            420   3.5e-55  186.0   4.7   1   1   1.1e-58   4.9e-55  185.5   3.3     3   175     2   175     1   180 0.98 Domain of unknown function DUF21
CorC_HlyC            PF03471.12    81 seq757_BIOID50949    -            420   1.6e-20   72.5   0.3   1   1   1.1e-23     5e-20   70.9   0.2     2    79   335   410   334   412 0.95 Transporter associated domain
CBS                  PF00571.23    57 seq757_BIOID50949    -            420   9.3e-06   25.1   0.2   1   1   8.6e-08   0.00039   19.9   0.0     8    56   270   318   249   319 0.87 CBS domain
LysR_substrate       PF03466.15   209 seq758_BIOID50949    -            292   5.2e-35  120.3   0.0   1   1   1.1e-38   7.6e-35  119.7   0.0     2   188    88   267    87   275 0.93 LysR substrate binding domain
HTH_1                PF00126.22    60 seq758_BIOID50949    -            292   1.1e-18   66.6   1.0   1   1   7.6e-22   5.2e-18   64.4   0.5     1    60     3    63     3    63 0.95 Bacterial regulatory helix-turn-helix protein, lysR family
NUDIX                PF00293.23   135 seq759_BIOID50949    -            257   2.3e-21   75.7   0.0   1   1   1.3e-24   5.8e-21   74.4   0.0     6   125   132   240   128   249 0.90 NUDIX domain
zf-NADH-PPase        PF09297.6     32 seq759_BIOID50949    -            257   2.9e-10   39.3   5.4   1   1     1e-13   4.8e-10   38.6   3.8     1    32    93   124    93   124 0.98 NADH pyrophosphatase zinc ribbon domain
NUDIX-like           PF09296.6     98 seq759_BIOID50949    -            257   9.8e-06   25.7   0.1   1   1   4.5e-09     2e-05   24.7   0.1     2    97    11    90    10    91 0.96 NADH pyrophosphatase-like rudimentary NUDIX domain
HTH_Tnp_1            PF01527.15    76 seq761_BIOID50949    -            103   2.8e-09   36.6   0.5   1   1   7.7e-13   3.5e-09   36.3   0.3     2    76     4    79     3    85 0.89 Transposase
HTH_28               PF13518.1     52 seq761_BIOID50949    -            103   2.5e-07   30.4   0.1   1   1     1e-10   4.7e-07   29.5   0.0     1    40    13    53    13    60 0.88 Helix-turn-helix domain
Bax1-I               PF01027.15   205 seq762_BIOID50949    -            237   8.5e-13   48.2  26.7   1   1   7.8e-17   1.1e-12   47.9  18.5     3   201    19   220    17   225 0.85 Inhibitor of apoptosis-promoting Bax1
Transket_pyr         PF02779.19   178 seq763_BIOID50949    -            933   5.3e-67  224.6   0.0   1   1   1.3e-70     9e-67  223.8   0.0     3   178   591   785   589   785 0.99 Transketolase, pyrimidine binding domain
E1_dh                PF00676.15   300 seq763_BIOID50949    -            933   1.7e-46  158.1   0.0   1   1   5.4e-50   3.7e-46  157.1   0.0    15   282   219   511   207   516 0.84 Dehydrogenase E1 component
Packaging_FI         PF14000.1    125 seq764_BIOID50949    -            131   1.4e-41  141.4   3.4   1   1   1.2e-45   1.6e-41  141.2   2.3     1   125     2   128     2   128 0.97 DNA packaging protein FI
rve                  PF00665.21   120 seq768_BIOID50949    -            248   6.5e-28   97.1   0.0   1   1   4.3e-31   1.2e-27   96.3   0.0     2   120    76   192    75   192 0.98 Integrase core domain
rve_3                PF13683.1     67 seq768_BIOID50949    -            248   7.4e-15   54.1   0.3   1   1   5.9e-18   1.6e-14   53.0   0.2     2    67   164   230   163   230 0.96 Integrase core domain
DDE_Tnp_IS240        PF13610.1    140 seq768_BIOID50949    -            248   1.4e-12   47.6   0.0   1   1   7.5e-16   2.1e-12   47.1   0.0     2   139    81   222    80   223 0.90 DDE domain
rve_2                PF13333.1     52 seq768_BIOID50949    -            248   4.3e-10   39.3   0.2   1   1     3e-13   8.3e-10   38.4   0.1     1    50   182   236   182   237 0.90 Integrase core domain
HTH_21               PF13276.1     60 seq768_BIOID50949    -            248   7.2e-09   35.4   0.1   1   1     6e-12   1.6e-08   34.2   0.0     9    58     4    52     2    56 0.90 HTH-like domain
ABC_tran             PF00005.22   118 seq770_BIOID50949    -            400   3.9e-26   91.6   0.0   1   1   2.4e-29   8.4e-26   90.5   0.0     1   117    68   192    68   193 0.97 ABC transporter
CBS                  PF00571.23    57 seq770_BIOID50949    -            400   1.8e-06   27.4   0.0   1   1   3.5e-07    0.0012   18.3   0.0    32    55   369   392   346   394 0.86 CBS domain
URO-D                PF01208.12   343 seq771_BIOID50949    -            354  1.7e-140  467.7   0.0   1   1  1.4e-144  1.9e-140  467.5   0.0     2   342     5   347     4   348 0.98 Uroporphyrinogen decarboxylase (URO-D)
Phage_attach         PF05354.6    117 seq772_BIOID50949    -            117   1.3e-62  208.4   0.1   1   1   2.1e-66   1.5e-62  208.2   0.1     1   117     1   117     1   117 1.00 Phage Head-Tail Attachment
Gifsy-2              PF13856.1     95 seq772_BIOID50949    -            117   6.4e-30  103.0   0.0   1   1   1.1e-33   7.3e-30  102.8   0.0     1    95     4   105     4   105 0.99 ATP-binding sugar transporter from pro-phage
Lactate_perm         PF02652.9    522 seq773_BIOID50949    -            560  3.9e-234  777.8  41.7   1   1  3.2e-238  4.4e-234  777.6  28.9     1   522    25   551    25   551 0.99 L-lactate permease
Radical_SAM          PF04055.16   166 seq779_BIOID50949    -            292   1.9e-22   80.0   0.0   1   1   5.8e-26   2.6e-22   79.6   0.0     1   157    41   222    41   231 0.94 Radical SAM superfamily
Fer4_12              PF13353.1    139 seq779_BIOID50949    -            292   1.1e-10   41.6   0.1   1   1   9.2e-14   4.2e-10   39.7   0.1     2    82    34   145    33   186 0.81 4Fe-4S single cluster domain
Fer4_14              PF13394.1    117 seq779_BIOID50949    -            292     1e-06   28.6   0.6   1   1     6e-09   2.7e-05   24.0   0.4     3   103    42   171    40   183 0.83 4Fe-4S single cluster domain
GTP_EFTU             PF00009.22   188 seq780_BIOID50949    -            607     1e-56  191.2   0.0   1   1   7.2e-60     2e-56  190.3   0.0     2   187     4   195     3   196 0.96 Elongation factor Tu GTP binding domain
EFG_C                PF00679.19    89 seq780_BIOID50949    -            607   1.9e-21   75.6   0.0   1   1   1.6e-24   4.3e-21   74.4   0.0     3    83   397   477   395   483 0.96 Elongation factor G C-terminus
GTP_EFTU_D2          PF03144.20    74 seq780_BIOID50949    -            607   7.4e-10   38.6   3.2   1   1   8.1e-13   2.2e-09   37.1   2.2     1    74   219   289   219   289 0.94 Elongation factor Tu domain 2
MMR_HSR1             PF01926.18   114 seq780_BIOID50949    -            607   1.3e-05   25.0   0.2   1   1   1.5e-08   4.1e-05   23.4   0.0     2   113     8   128     7   129 0.55 50S ribosome-binding GTPase
Minor_tail_Z         PF06763.6    189 seq782_BIOID50949    -            192   2.2e-91  304.5  15.2   1   1   1.8e-95   2.5e-91  304.3  10.6     1   189     3   192     3   192 1.00 Prophage minor tail protein Z (GPZ)
tRNA-synt_1e         PF01406.14   301 seq789_BIOID50949    -            461  4.2e-144  479.1   0.1   1   1  2.1e-147  5.7e-144  478.6   0.1     2   300    15   313    14   314 0.99 tRNA synthetases class I (C) catalytic domain
DALR_2               PF09190.6     63 seq789_BIOID50949    -            461     4e-26   90.9   1.1   1   1   1.5e-29     4e-26   90.9   0.8     1    63   341   402   341   402 0.99 DALR domain
tRNA-synt_1g         PF09334.6    391 seq789_BIOID50949    -            461   2.2e-16   59.4   1.6   1   2   3.9e-10   1.1e-06   27.5   0.1    13   112    35   133    29   147 0.82 tRNA synthetases class I (M)
tRNA-synt_1g         PF09334.6    391 seq789_BIOID50949    -            461   2.2e-16   59.4   1.6   2   2   3.1e-11   8.6e-08   31.1   0.1   312   373   251   311   231   317 0.85 tRNA synthetases class I (M)
tRNA-synt_1f         PF01921.13   360 seq789_BIOID50949    -            461   1.7e-07   30.1   0.0   1   1     2e-08   5.6e-05   21.8   0.0   276   317   261   301   214   329 0.85 tRNA synthetases class I (K)
tRNA-synt_1          PF00133.17   601 seq789_BIOID50949    -            461   1.1e-06   26.8   0.2   1   1   3.5e-09   9.5e-06   23.7   0.0   515   596   221   300   206   305 0.81 tRNA synthetases class I (I, L, M and V)
Phage_AlpA           PF05930.7     51 seq791_BIOID50949    -             86   1.4e-24   85.4   0.0   1   1   2.5e-28   1.7e-24   85.1   0.0     1    51    23    73    23    73 0.99 Prophage CP4-57 regulatory protein (AlpA)
HTH_17               PF12728.2     51 seq791_BIOID50949    -             86     1e-06   28.7   0.0   1   1   1.9e-10   1.3e-06   28.4   0.0     2    49    26    75    25    77 0.84 Helix-turn-helix domain
Ald_Xan_dh_C2        PF02738.13   543 seq792_BIOID50949    -            765  2.5e-174  580.5   0.0   1   1  4.6e-178  3.1e-174  580.1   0.0    12   543   159   700   147   700 0.98 Molybdopterin-binding domain of aldehyde dehydrogenase
Ald_Xan_dh_C         PF01315.17   111 seq792_BIOID50949    -            765   6.8e-35  119.3   0.1   1   1   2.2e-38   1.5e-34  118.2   0.0     1   111    23   139    23   139 0.92 Aldehyde oxidase and xanthine dehydrogenase, a/b hammerhead domain
Phage_tail_U         PF06141.6    133 seq793_BIOID50949    -            131   4.2e-63  211.1   0.4   1   1   3.4e-67   4.6e-63  211.0   0.3     1   133     1   131     1   131 0.99 Phage minor tail protein U
NAD_kinase           PF01513.16   285 seq796_BIOID50949    -            292   6.2e-73  244.9   0.0   1   1   5.2e-77     7e-73  244.7   0.0     2   284     8   271     7   272 0.98 ATP-NAD kinase
Endonuclease_5       PF04493.9    206 seq798_BIOID50949    -            223   1.1e-70  237.0   0.0   1   1   9.3e-75   1.3e-70  236.8   0.0     1   205     9   208     9   209 0.99 Endonuclease V
Nterm_IS4            PF13006.2     98 seq799_BIOID50949    -            199   5.6e-17   61.4   0.1   1   1   1.9e-20   1.3e-16   60.2   0.0    39    97     1    57     1    58 0.97 Insertion element 4 transposase N-terminal
DDE_Tnp_1            PF01609.16   211 seq799_BIOID50949    -            199   1.6e-07   30.9   0.0   1   1   3.2e-11   2.2e-07   30.5   0.0     4    95    75   171    72   179 0.76 Transposase DDE domain
BPD_transp_1         PF00528.17   185 seq800_BIOID50949    -            354   2.5e-26   92.2  16.2   1   1   1.8e-30   2.5e-26   92.2  11.2     1   176   163   324   163   332 0.91 Binding-protein-dependent transport system inner membrane component
MFS_1                PF07690.11   354 seq801_BIOID50949    -            417   3.4e-39  134.4  62.3   1   2     2e-31   1.4e-27   96.3  18.8     1   224    41   261    41   270 0.82 Major Facilitator Superfamily
MFS_1                PF07690.11   354 seq801_BIOID50949    -            417   3.4e-39  134.4  62.3   2   2   8.5e-15   5.8e-11   41.6  23.0     7   168   249   407   247   415 0.82 Major Facilitator Superfamily
Sugar_tr             PF00083.19   451 seq801_BIOID50949    -            417   3.6e-14   52.0  34.6   1   1   1.2e-17   8.2e-14   50.9   7.2    46   197    71   217    11   222 0.90 Sugar (and other) transporter
Phage_ASH            PF10554.4    108 seq802_BIOID50949    -            185   4.7e-38  129.7   0.2   1   1   4.5e-42   6.1e-38  129.3   0.1     1   107    22   132    22   133 0.99 Ash protein family
PTS_IIB              PF02302.12    90 seq804_BIOID50949    -            113   5.5e-12   45.8   0.0   1   1   4.9e-16   6.7e-12   45.5   0.0     2    87     6    94     5    97 0.91 PTS system, Lactose/Cellobiose specific IIB subunit
Big_2                PF02368.13    79 seq805_BIOID50949    -            252   3.2e-13   49.2  10.3   1   1   2.4e-17   3.2e-13   49.2   7.1     2    76   167   244   166   247 0.94 Bacterial Ig-like domain (group 2)
UvrD_C               PF13361.1    319 seq809_BIOID50949    -            704   1.1e-23   84.0   0.0   1   2   1.9e-09   6.4e-06   25.7   0.0     2    99   509   610   508   620 0.87 UvrD-like helicase C-terminal domain
UvrD_C               PF13361.1    319 seq809_BIOID50949    -            704   1.1e-23   84.0   0.0   2   2   1.5e-18   5.1e-15   55.6   0.0   241   316   617   693   609   695 0.84 UvrD-like helicase C-terminal domain
UvrD-helicase        PF00580.16   315 seq809_BIOID50949    -            704   8.7e-19   67.8   0.0   1   2   1.8e-11     6e-08   32.2   0.0     2    78   241   319   240   356 0.80 UvrD/REP helicase N-terminal domain
UvrD-helicase        PF00580.16   315 seq809_BIOID50949    -            704   8.7e-19   67.8   0.0   2   2   1.2e-11     4e-08   32.7   0.0   210   298   406   490   385   493 0.92 UvrD/REP helicase N-terminal domain
AAA_19               PF13245.1     76 seq809_BIOID50949    -            704     4e-10   39.1   1.5   1   1   1.5e-11     5e-08   32.4   0.1     7    62   252   306   246   325 0.84 Part of AAA domain
FCD                  PF07729.7    125 seq810_BIOID50949    -            258   3.1e-23   82.3   2.7   1   1   4.6e-27   3.1e-23   82.3   1.9     1   124   100   223   100   224 0.90 FCD domain
GntR                 PF00392.16    64 seq810_BIOID50949    -            258   2.1e-22   78.2   0.4   1   1   6.1e-26   4.2e-22   77.2   0.3     1    64     8    71     8    71 0.98 Bacterial regulatory proteins, gntR family
DUF416               PF04222.7    191 seq812_BIOID50949    -            196   2.2e-87  291.0   0.1   1   1   1.8e-91   2.5e-87  290.8   0.0     1   189     4   192     4   194 0.99 Protein of unknown function (DUF416)
SMC_N                PF02463.14   220 seq816_BIOID50949    -            553   9.6e-19   67.3   0.0   1   1   2.4e-22   1.6e-18   66.5   0.0     1   217     1   511     1   514 0.94 RecF/RecN/SMC N terminal domain
AAA_23               PF13476.1    202 seq816_BIOID50949    -            553   2.5e-18   67.0   4.3   1   1   2.5e-20   1.7e-16   61.0   0.0     1   195     4   215     4   222 0.62 AAA domain
DUF1391              PF07151.7     49 seq818_BIOID50949    -             78   2.8e-33  113.0   1.2   1   1   2.6e-37   3.6e-33  112.6   0.8     1    48    29    76    29    77 0.97 Protein of unknown function (DUF1391)
Phage_lambd_GpG      PF06894.6    127 seq820_BIOID50949    -            140     1e-57  193.0   1.1   1   1   8.7e-62   1.2e-57  192.8   0.7     1   126     1   125     1   126 0.99 Bacteriophage lambda minor tail protein (GpG)
Pox_D5               PF03288.11    86 seq821_BIOID50949    -            796   8.4e-20   70.7   0.0   1   1   5.3e-23   1.5e-19   69.9   0.0     1    86   689   788   689   788 0.96 Poxvirus D5 protein-like
Prim_Zn_Ribbon       PF08273.7     40 seq821_BIOID50949    -            796     3e-18   65.4   8.0   1   1   2.4e-21   6.5e-18   64.4   5.6     1    40    50    86    50    86 0.97 Zinc-binding domain of primase-helicase
D5_N                 PF08706.6    150 seq821_BIOID50949    -            796   1.1e-08   35.2   0.0   1   1   1.1e-11   3.1e-08   33.7   0.0    52   148   356   487   298   489 0.63 D5 N terminal like
Toprim_3             PF13362.1     96 seq821_BIOID50949    -            796   3.5e-08   33.4   0.3   1   1   5.4e-11   1.5e-07   31.4   0.0     2    96   229   320   228   320 0.82 Toprim domain
Toprim_4             PF13662.1     81 seq821_BIOID50949    -            796   2.1e-06   27.5   0.0   1   1   2.9e-09     8e-06   25.6   0.0     1    60   227   285   227   300 0.91 Toprim domain
OpuAC                PF04069.7    257 seq822_BIOID50949    -            330   3.7e-56  190.2   3.9   1   1   3.3e-60   4.5e-56  189.9   2.7     2   256    30   312    29   313 0.94 Substrate binding domain of ABC-type glycine betaine transport system
HOK_GEF              PF01848.11    43 seq825_BIOID50949    -             98     1e-15   56.6   0.4   1   1   1.1e-19   1.5e-15   56.0   0.2     1    43    52    94    52    94 0.99 Hok/gef family
2-oxoacid_dh         PF00198.18   231 seq826_BIOID50949    -            405   7.8e-82  273.8   0.0   1   1   2.2e-85     1e-81  273.5   0.0     3   231   175   403   173   403 0.98 2-oxoacid dehydrogenases acyltransferase (catalytic domain)
Biotin_lipoyl        PF00364.17    74 seq826_BIOID50949    -            405   6.9e-18   63.9   0.3   1   1   3.6e-21   1.6e-17   62.7   0.2     2    73     5    76     4    77 0.96 Biotin-requiring enzyme
E3_binding           PF02817.12    39 seq826_BIOID50949    -            405     4e-15   55.0   2.3   1   1     1e-18   4.6e-15   54.8   0.1     5    39   114   148   111   148 0.96 e3 binding domain
UTRA                 PF07702.8    141 seq827_BIOID50949    -            236   2.1e-20   72.6   0.0   1   1   5.6e-24   3.8e-20   71.8   0.0     1   140    91   230    91   231 0.97 UTRA domain
GntR                 PF00392.16    64 seq827_BIOID50949    -            236   6.3e-20   70.2   0.0   1   1   1.4e-23   9.4e-20   69.7   0.0     2    64     8    70     7    70 0.97 Bacterial regulatory proteins, gntR family
FMN_dh               PF01070.13   357 seq830_BIOID50949    -            396  3.2e-125  417.5   0.0   1   1  1.3e-128  4.4e-125  417.1   0.0     1   355    13   375    13   377 0.96 FMN-dependent dehydrogenase
NMO                  PF03060.10   330 seq830_BIOID50949    -            396     3e-05   23.1   2.9   1   1   1.3e-08   4.5e-05   22.6   2.0   138   225   248   335   244   372 0.87 Nitronate monooxygenase
Phage_tail_T         PF06223.7    103 seq831_BIOID50949    -            144   1.5e-57  192.2   1.4   1   1   5.1e-56     7e-52  174.0   0.1     1   103    11   113    11   113 0.99 Minor tail protein T
Bac_DNA_binding      PF00216.16    90 seq832_BIOID50949    -             90   3.2e-33  113.4   1.4   1   1   2.6e-37   3.6e-33  113.3   1.0     1    90     1    90     1    90 0.99 Bacterial DNA-binding protein
Asr                  PF06392.6     19 seq837_BIOID50949    -            111   7.1e-07   29.3  23.9   1   1   5.2e-11   7.1e-07   29.3  16.6     1    19    53    71    53    71 0.99 Acid shock protein repeat
HOK_GEF              PF01848.11    43 seq838_BIOID50949    -             83   6.7e-16   57.2   0.3   1   1   6.4e-20   8.7e-16   56.8   0.2     1    43    37    79    37    79 0.99 Hok/gef family
SepZ                 PF06066.6     99 seq839_BIOID50949    -             99   8.4e-52  173.1   9.8   1   1   6.8e-56   9.3e-52  173.0   6.8     1    99     1    99     1    99 1.00 SepZ
DUF1481              PF07356.7    195 seq840_BIOID50949    -            211   5.4e-71  237.9   0.6   1   1   4.5e-75   6.2e-71  237.7   0.4     1   195    22   207    22   207 0.99 Protein of unknown function (DUF1481)
PHP                  PF02811.14   175 seq841_BIOID50949    -            293   7.3e-33  113.6   0.1   1   1   7.3e-37     1e-32  113.2   0.1     1   169    10   233    10   239 0.92 PHP domain
TMP_2                PF06791.8    210 seq842_BIOID50949    -            853   5.3e-67  225.3  13.4   1   1   7.7e-71   5.3e-67  225.3   9.3     2   209    50   257    49   258 0.97 Prophage tail length tape measure protein
Tape_meas_lam_C      PF09718.5     78 seq842_BIOID50949    -            853   7.1e-20   70.6   6.3   1   1     1e-23   7.1e-20   70.6   4.3     1    78   626   703   626   703 0.98 Lambda phage tail tape-measure protein (Tape_meas_lam_C)
DUF2517              PF10725.4     63 seq845_BIOID50949    -             68   1.6e-36  123.7   1.7   1   1   1.3e-40   1.7e-36  123.5   1.2     1    62     3    64     3    65 0.98 Protein of unknown function (DUF2517)
DicB                 PF05358.6     62 seq847_BIOID50949    -             97   1.7e-37  126.6   0.6   1   1   1.7e-41   2.3e-37  126.1   0.0     1    62    36    97    36    97 0.99 DicB protein
AP_endonuc_2         PF01261.19   211 seq848_BIOID50949    -            326   2.3e-14   53.0   0.2   1   1   2.6e-18   3.5e-14   52.5   0.1     1   201    41   219    41   229 0.91 Xylose isomerase-like TIM barrel
YbhQ                 PF11076.3    135 seq853_BIOID50949    -            136   1.3e-77  257.7  12.0   1   1   1.2e-81   1.6e-77  257.4   8.3     1   134     1   132     1   134 0.98 Putative inner membrane protein YbhQ
MxiH                 PF09392.5     90 seq854_BIOID50949    -            125   2.2e-12   47.2   0.9   1   1   2.7e-16   3.7e-12   46.5   0.6     2    90    39   124    38   124 0.96 Type III secretion needle MxiH like
FAD_binding_5        PF00941.16   171 seq855_BIOID50949    -            292     2e-50  170.4   0.0   1   1     4e-54   2.8e-50  170.0   0.0     4   170     6   173     3   174 0.98 FAD binding domain in molybdopterin dehydrogenase
CO_deh_flav_C        PF03450.12   103 seq855_BIOID50949    -            292   5.8e-25   87.1   0.1   1   1   2.5e-28   1.7e-24   85.6   0.0     2   103   183   283   182   283 0.97 CO dehydrogenase flavoprotein C-terminal domain
Thioredoxin          PF00085.15   104 seq858_BIOID50949    -            109   3.5e-34  116.5   0.0   1   1   8.4e-38   3.8e-34  116.3   0.0     2   103     5   106     4   107 0.98 Thioredoxin
Thioredoxin_2        PF13098.1    112 seq858_BIOID50949    -            109   1.6e-10   41.0   0.1   1   1   3.2e-13   1.4e-09   37.9   0.0     7   112    23   104    17   104 0.90 Thioredoxin-like domain
DUF1482              PF07358.6     57 seq860_BIOID50949    -             66   4.7e-28   96.4   0.1   1   1   3.8e-32   5.3e-28   96.2   0.1     1    57     7    65     7    65 0.98 Protein of unknown function (DUF1482)
Trypsin              PF00089.21   220 seq861_BIOID50949    -            273   8.6e-12   44.9   0.0   1   1   3.3e-15   2.2e-11   43.6   0.0     9   198    50   244    44   266 0.75 Trypsin
Trypsin_2            PF13365.1    120 seq861_BIOID50949    -            273   1.4e-07   31.4   0.0   1   1   3.3e-11   2.3e-07   30.7   0.0     1   120    69   240    69   240 0.67 Trypsin-like peptidase domain
MFS_1                PF07690.11   354 seq862_BIOID50949    -            394   1.1e-36  126.2  55.3   1   2   6.9e-30   9.5e-26   90.2  17.2     2   188    17   198    16   218 0.87 Major Facilitator Superfamily
MFS_1                PF07690.11   354 seq862_BIOID50949    -            394   1.1e-36  126.2  55.3   2   2   4.1e-15   5.6e-11   41.6  15.8     3   175   218   387   216   394 0.89 Major Facilitator Superfamily
Phage_AlpA           PF05930.7     51 seq864_BIOID50949    -             68   2.8e-19   68.4   0.1   1   1   4.8e-23   3.3e-19   68.2   0.1     1    51    10    59    10    59 0.97 Prophage CP4-57 regulatory protein (AlpA)
HTH_17               PF12728.2     51 seq864_BIOID50949    -             68   2.4e-07   30.8   0.0   1   1     4e-11   2.7e-07   30.6   0.0     9    50    20    62    14    63 0.90 Helix-turn-helix domain
ATP-grasp_2          PF08442.5    202 seq865_BIOID50949    -            388   1.4e-82  275.8   0.0   1   1   5.7e-86   1.9e-82  275.4   0.0     1   202     2   203     2   203 1.00 ATP-grasp domain
Ligase_CoA           PF00549.14   153 seq865_BIOID50949    -            388     1e-24   86.7   3.4   1   1   5.1e-28   1.8e-24   86.0   2.4     1   153   262   382   262   382 0.98 CoA-ligase
ATP-grasp_5          PF13549.1    222 seq865_BIOID50949    -            388   1.5e-13   50.3   0.1   1   1   1.2e-16     4e-13   48.9   0.1    10   219     3   215     1   217 0.83 ATP-grasp domain
ATP-grasp_4          PF13535.1    184 seq865_BIOID50949    -            388   7.1e-08   32.2   0.1   1   1   5.1e-11   1.7e-07   31.0   0.0     7   110     7   126     4   200 0.77 ATP-grasp domain
YscJ_FliF            PF01514.12   207 seq867_BIOID50949    -            173   6.9e-55  185.2   5.6   1   1     6e-59   8.2e-55  185.0   3.9    24   196     2   168     1   172 0.98 Secretory protein of YscJ/FliF family
Sua5_yciO_yrdC       PF01300.13   179 seq870_BIOID50949    -            206   1.2e-47  161.3   0.0   1   1   1.1e-51   1.4e-47  161.0   0.0     2   179    23   198    22   198 0.95 Telomere recombination
SmpA_OmlA            PF04355.8     71 seq871_BIOID50949    -            113   5.7e-27   93.0   0.3   1   1   5.1e-31     7e-27   92.7   0.2     1    70    35   104    35   105 0.98 SmpA / OmlA family
SpoU_methylase       PF00588.14   142 seq872_BIOID50949    -            157   2.4e-34  118.0   0.0   1   1     2e-38   2.7e-34  117.9   0.0     1   142     1   142     1   142 0.95 SpoU rRNA Methylase family
ATP-synt_ab          PF00006.20   215 seq874_BIOID50949    -            443   5.9e-42  143.4   0.0   1   1   2.9e-45   7.9e-42  143.0   0.0     3   214   183   388   181   389 0.95 ATP synthase alpha/beta family, nucleotide-binding domain
Rho_RNA_bind         PF07497.7     78 seq874_BIOID50949    -            443   6.5e-42  140.9   0.1   1   1   4.2e-45   1.1e-41  140.1   0.0     1    78    73   150    73   150 0.98 Rho termination factor, RNA-binding domain
Rho_N                PF07498.7     43 seq874_BIOID50949    -            443   8.2e-18   63.7   0.8   1   1   1.7e-20   4.8e-17   61.3   0.2     1    43    29    71    29    71 0.98 Rho termination factor, N-terminal domain
NACHT                PF05729.7    167 seq874_BIOID50949    -            443   8.9e-05   22.0   0.0   1   1   6.2e-08   0.00017   21.1   0.0    12    96   207   297   203   311 0.80 NACHT domain
Fer2_2               PF01799.15    75 seq876_BIOID50949    -            159     4e-27   93.8   0.4   1   1   5.8e-31     4e-27   93.8   0.3     1    73    78   152    78   154 0.93 [2Fe-2S] binding domain
Fer2                 PF00111.22    78 seq876_BIOID50949    -            159   4.4e-07   29.4   1.1   1   1   6.5e-11   4.4e-07   29.4   0.8     2    55    12    64    11    85 0.81 2Fe-2S iron-sulfur cluster binding domain
MFS_1                PF07690.11   354 seq877_BIOID50949    -            246   7.1e-18   64.3  14.6   1   1   6.4e-22   8.8e-18   64.0  10.1    21   223    32   235    10   245 0.82 Major Facilitator Superfamily
HATPase_c            PF02518.21   111 seq878_BIOID50949    -            458   4.1e-27   93.9   0.5   1   1     2e-30   1.3e-26   92.3   0.0     2   110   346   449   345   450 0.98 Histidine kinase-, DNA gyrase B-, and HSP90-like ATPase
HisKA                PF00512.20    68 seq878_BIOID50949    -            458   1.6e-14   53.5   0.4   1   1     8e-18   5.5e-14   51.7   0.0     2    65   238   300   237   302 0.91 His Kinase A (phospho-acceptor) domain
HTH_Tnp_1            PF01527.15    76 seq881_BIOID50949    -            103   5.8e-09   35.6   0.4   1   1   1.5e-12   7.1e-09   35.3   0.3     2    76     4    79     3    85 0.87 Transposase
HTH_28               PF13518.1     52 seq881_BIOID50949    -            103   2.7e-07   30.3   0.1   1   1   1.1e-10     5e-07   29.4   0.1     1    40    13    53    13    60 0.88 Helix-turn-helix domain
rve                  PF00665.21   120 seq883_BIOID50949    -            348   4.2e-28   97.7   0.0   1   1   3.6e-31   9.9e-28   96.5   0.0     2   120   176   292   175   292 0.98 Integrase core domain
rve_3                PF13683.1     67 seq883_BIOID50949    -            348     6e-14   51.1   0.1   1   1     5e-17   1.4e-13   50.0   0.1     2    67   264   330   263   330 0.97 Integrase core domain
DDE_Tnp_IS240        PF13610.1    140 seq883_BIOID50949    -            348   5.9e-12   45.6   0.0   1   1   3.4e-15   9.3e-12   44.9   0.0     2   139   181   322   180   323 0.91 DDE domain
HTH_21               PF13276.1     60 seq883_BIOID50949    -            348   6.8e-09   35.4   2.0   1   1   3.5e-12   9.6e-09   35.0   0.4     5    58   100   152    86   156 0.88 HTH-like domain
rve_2                PF13333.1     52 seq883_BIOID50949    -            348     4e-08   33.0   0.1   1   1   2.9e-11   7.9e-08   32.1   0.1     1    50   282   336   282   337 0.90 Integrase core domain
DAO                  PF01266.19   358 seq884_BIOID50949    -            542   1.2e-56  192.0   2.9   1   1   5.5e-60   1.9e-56  191.4   2.0     1   344    10   343    10   367 0.86 FAD dependent oxidoreductase
FAD_binding_2        PF00890.19   421 seq884_BIOID50949    -            542     5e-08   32.0   8.6   1   1     3e-10     1e-06   27.7   6.0     1   206    10   215    10   234 0.78 FAD binding domain
FAD_binding_3        PF01494.14   356 seq884_BIOID50949    -            542   1.3e-06   27.5   3.7   1   1   4.2e-09   1.4e-05   24.1   2.7     2   173     9   214     8   225 0.85 FAD binding domain
Fer2_BFD             PF04324.10    55 seq884_BIOID50949    -            542   2.2e-06   27.4   2.4   1   1   6.5e-10   2.2e-06   27.4   1.7     2    45   432   480   431   486 0.87 BFD-like [2Fe-2S] binding domain
DUF2207              PF09972.4    511 seq885_BIOID50949    -            527   8.7e-63  212.5   0.0   1   2   1.1e-52   1.5e-48  165.5   0.0     2   262    33   279    32   291 0.94 Predicted membrane protein (DUF2207)
DUF2207              PF09972.4    511 seq885_BIOID50949    -            527   8.7e-63  212.5   0.0   2   2   2.9e-16     4e-12   45.3   0.2   398   507   300   472   276   475 0.86 Predicted membrane protein (DUF2207)
Fimbrial             PF00419.15   145 seq886_BIOID50949    -            180     8e-20   71.4   7.7   1   1     7e-24   9.6e-20   71.1   5.3     1   145    30   180    30   180 0.87 Fimbrial protein
Hpt                  PF01627.18    90 seq887_BIOID50949    -            890   2.1e-13   49.9   0.0   1   1   5.7e-16   3.9e-12   45.8   0.0     3    83   811   885   809   890 0.89 Hpt domain
HATPase_c            PF02518.21   111 seq887_BIOID50949    -            890   3.4e-11   42.7   0.0   1   1   1.2e-14   8.5e-11   41.4   0.0     1   109   565   675   565   677 0.94 Histidine kinase-, DNA gyrase B-, and HSP90-like ATPase
Secretin             PF00263.16   165 seq888_BIOID50949    -            512   1.8e-32  111.9   3.4   1   1   2.6e-36   1.8e-32  111.9   2.4     1   162   336   504   336   507 0.93 Bacterial type II and III secretion system protein
Secretin_N           PF03958.12    82 seq888_BIOID50949    -            512   2.5e-24   85.1   2.8   1   1   1.6e-22   1.1e-18   67.0   0.2     1    82   180   275   180   275 0.99 Bacterial type II/III secretion system short domain
FliD_C               PF07195.7    239 seq889_BIOID50949    -            474   1.5e-59  201.1  19.8   1   1   2.1e-63   1.5e-59  201.1  13.7     1   239   228   458   228   458 0.98 Flagellar hook-associated protein 2 C-terminus
FliD_N               PF02465.13    99 seq889_BIOID50949    -            474   1.2e-23   83.2  12.7   1   1   1.7e-27   1.2e-23   83.2   8.8     1    99    16   113    16   113 0.96 Flagellar hook-associated protein 2 C-terminus
AzlC                 PF03591.9    143 seq890_BIOID50949    -            245   7.3e-42  142.5  10.2   1   1   5.3e-46   7.3e-42  142.5   7.1     1   141    23   165    23   167 0.97 AzlC protein
HTH_3                PF01381.17    55 seq893_BIOID50949    -            207   1.8e-13   50.0   0.0   1   1   7.6e-17   2.6e-13   49.4   0.0     2    55     8    60     7    60 0.96 Helix-turn-helix
HTH_19               PF12844.2     64 seq893_BIOID50949    -            207   4.7e-12   45.6   0.0   1   1   2.1e-15   7.2e-12   45.0   0.0     2    62     5    64     4    66 0.92 Helix-turn-helix domain
Peptidase_S24        PF00717.18    70 seq893_BIOID50949    -            207   9.4e-11   41.0   0.0   1   1   4.2e-14   1.4e-10   40.4   0.0     1    47   118   163   118   184 0.88 Peptidase S24-like
HTH_31               PF13560.1     64 seq893_BIOID50949    -            207   3.1e-10   39.9   0.0   1   1   1.6e-13   5.4e-10   39.2   0.0     2    59     3    58     2    62 0.95 Helix-turn-helix domain
CoA_binding          PF02629.14    96 seq895_BIOID50949    -            289   1.7e-30  105.2   0.7   1   1   4.9e-34   1.7e-30  105.2   0.5     1    96     6    99     6    99 0.99 CoA binding domain
Ligase_CoA           PF00549.14   153 seq895_BIOID50949    -            289   2.4e-20   72.5   0.6   1   1   1.2e-23     4e-20   71.8   0.4     1   152   151   271   151   272 0.96 CoA-ligase
Succ_CoA_lig         PF13607.1    138 seq895_BIOID50949    -            289   8.7e-12   44.7   0.0   1   1   4.4e-15   1.5e-11   43.9   0.0     1   138   145   284   145   287 0.83 Succinyl-CoA ligase like flavodoxin domain
Pili_assembly_N      PF00345.15   122 seq902_BIOID50949    -            230   2.2e-37  127.4   0.2   1   1   8.5e-41   5.8e-37  126.0   0.0     1   121    26   145    26   146 0.91 Gram-negative pili assembly chaperone, N-terminal domain
Pili_assembly_C      PF02753.12    68 seq902_BIOID50949    -            230     2e-16   59.4   0.3   1   1   5.2e-20   3.6e-16   58.6   0.2     1    65   165   223   165   226 0.96 Gram-negative pili assembly chaperone, C-terminal domain
UPF0118              PF01594.11   327 seq905_BIOID50949    -            344   1.4e-74  250.8  42.5   1   1   1.2e-78   1.6e-74  250.7  29.4     2   326    14   328    13   329 0.99 Domain of unknown function DUF20
AzlD                 PF05437.7     99 seq907_BIOID50949    -            111   2.4e-12   46.5   5.6   1   1   2.1e-16   2.9e-12   46.2   3.9     1    98     5   104     5   105 0.92 Branched-chain amino acid transport protein (AzlD)
Phage_min_tail       PF05939.8    109 seq908_BIOID50949    -            109   1.3e-37  127.9   0.0   1   1   1.1e-41   1.4e-37  127.8   0.0     1   109     1   109     1   109 0.99 Phage minor tail protein
Glycos_transf_4      PF00953.16   159 seq909_BIOID50949    -            367   1.6e-28   99.4  21.9   1   1   1.2e-32   1.6e-28   99.4  15.2     3   157    75   233    73   235 0.94 Glycosyl transferase family 4
PseudoU_synth_2      PF00849.17   164 seq910_BIOID50949    -            290     1e-15   57.8   0.1   1   1   6.3e-18   4.3e-14   52.5   0.1     2   164    69   195    68   195 0.87 RNA pseudouridylate synthase
S4                   PF01479.20    48 seq910_BIOID50949    -            290   2.8e-14   52.1   1.5   1   1   1.1e-17   7.6e-14   50.7   0.0     1    48     7    52     7    52 0.98 S4 domain
DUF905               PF06006.7     71 seq911_BIOID50949    -             64   1.1e-19   69.4   0.0   1   1   9.3e-24   1.3e-19   69.2   0.0     3    47    20    64    18    64 0.98 Bacterial protein of unknown function (DUF905)
Sigma54_activat      PF00158.21   168 seq912_BIOID50949    -            441   1.1e-72  242.8   0.1   1   1   6.6e-76   1.8e-72  242.1   0.1     1   168   141   308   141   308 0.99 Sigma-54 interaction domain
Response_reg         PF00072.19   112 seq912_BIOID50949    -            441   1.2e-29  102.4   0.2   1   1     9e-33   2.5e-29  101.4   0.1     1   111     8   117     8   118 0.98 Response regulator receiver domain
HTH_8                PF02954.14    42 seq912_BIOID50949    -            441     2e-14   52.7   0.6   1   1   7.2e-18     2e-14   52.7   0.4     3    39   403   439   401   441 0.93 Bacterial regulatory protein, Fis family
AAA_5                PF07728.9    139 seq912_BIOID50949    -            441   1.3e-07   31.2   0.0   1   1   9.7e-11   2.7e-07   30.3   0.0     2   123   165   283   164   301 0.84 AAA domain (dynein-related subfamily)
AAA                  PF00004.24   132 seq912_BIOID50949    -            441   1.6e-05   24.9   0.0   1   1   1.2e-08   3.4e-05   23.9   0.0     1   126   165   296   165   302 0.72 ATPase family associated with various cellular activities (AAA)
FAD_binding_3        PF01494.14   356 seq915_BIOID50949    -            554   1.2e-81  274.4   0.0   1   1   2.3e-85   1.5e-81  274.0   0.0     2   355    16   352    15   353 0.95 FAD binding domain
MarR                 PF01047.17    59 seq916_BIOID50949    -            176   1.6e-17   62.8   2.8   1   1   1.3e-20     6e-17   60.9   0.1     1    58    53   112    53   113 0.98 MarR family
MarR_2               PF12802.2     62 seq916_BIOID50949    -            176     1e-08   34.5   0.1   1   1   4.8e-12   2.2e-08   33.5   0.0     5    61    55   111    51   112 0.90 MarR family
HTH_27               PF13463.1     68 seq916_BIOID50949    -            176   3.6e-07   30.3   0.1   1   1   1.8e-10   8.1e-07   29.1   0.0    17    68    70   121    54   121 0.86 Winged helix DNA-binding domain
DUF932               PF06067.6    239 seq917_BIOID50949    -            272   3.3e-63  213.0   0.0   1   1   2.8e-67   3.8e-63  212.8   0.0     2   239    37   261    36   261 0.99 Domain of unknown function (DUF932)
Usher                PF00577.15   552 seq918_BIOID50949    -            869  2.6e-208  693.1  23.0   1   1  6.7e-212    3e-208  692.8  15.9     5   552   202   777   198   777 0.99 Type VII secretion system (T7SS), usher protein
PapC_N               PF13954.1    146 seq918_BIOID50949    -            869   1.3e-48  164.1   0.0   1   1   5.3e-52   2.4e-48  163.2   0.0     2   146    38   189    37   189 0.98 PapC N-terminal domain
PapC_C               PF13953.1     68 seq918_BIOID50949    -            869   7.4e-23   79.8   0.1   1   1   4.5e-26   2.1e-22   78.4   0.0     1    67   787   852   787   853 0.96 PapC C-terminal domain
FAD_binding_2        PF00890.19   421 seq920_BIOID50949    -            419   2.3e-55  188.0   0.0   1   1   3.9e-59   2.7e-55  187.8   0.0     1   421     4   399     4   399 0.95 FAD binding domain
FliS                 PF02561.9    122 seq924_BIOID50949    -            136   3.6e-45  152.6   1.2   1   1   2.9e-49     4e-45  152.4   0.8     2   121     4   128     2   129 0.97 Flagellar protein FliS
TPR_3                PF07720.7     36 seq926_BIOID50949    -            151   7.6e-10   38.2   0.2   1   1   5.5e-14   7.6e-10   38.2   0.2     1    36    32    65    32    65 0.96 Tetratricopeptide repeat
DUF4224              PF13986.1     47 seq927_BIOID50949    -             67   1.5e-18   65.9   0.0   1   1   1.2e-22   1.7e-18   65.7   0.0     1    46     4    49     4    50 0.96 Domain of unknown function (DUF4224)
PseudoU_synth_2      PF00849.17   164 seq928_BIOID50949    -            290   3.3e-16   59.4   0.0   1   1   2.8e-19   1.9e-15   56.9   0.0     2   161    69   199    68   202 0.83 RNA pseudouridylate synthase
S4                   PF01479.20    48 seq928_BIOID50949    -            290     1e-11   43.9   0.2   1   1     4e-15   2.7e-11   42.5   0.1     2    43     4    43     3    57 0.93 S4 domain
Phage_integrase      PF00589.17   173 seq929_BIOID50949    -            423   8.3e-23   80.8   0.2   1   1   3.6e-26   2.5e-22   79.2   0.0     2   169   232   396   231   399 0.90 Phage integrase family
DUF4102              PF13356.1     89 seq929_BIOID50949    -            423   1.3e-22   79.3   0.0   1   1   6.1e-26   4.2e-22   77.7   0.0     1    87    22   112    22   114 0.90 Domain of unknown function (DUF4102)
LysR_substrate       PF03466.15   209 seq930_BIOID50949    -            301   8.8e-29   99.9   0.1   1   1   1.8e-32   1.2e-28   99.4   0.0     6   206    95   293    91   295 0.92 LysR substrate binding domain
HTH_1                PF00126.22    60 seq930_BIOID50949    -            301   3.2e-17   61.8   2.5   1   1   7.5e-20   5.1e-16   58.0   0.5     2    59     9    66     8    67 0.96 Bacterial regulatory helix-turn-helix protein, lysR family
Phage_integrase      PF00589.17   173 seq931_BIOID50949    -            341   5.3e-12   45.6   0.0   1   1     3e-15     2e-11   43.7   0.0     3   169   166   320   164   324 0.84 Phage integrase family
Phage_integr_N2      PF13495.1     85 seq931_BIOID50949    -            341   2.6e-07   30.7   0.1   1   1     6e-11   4.1e-07   30.1   0.1     2    83    67   145    66   147 0.91 Phage integrase, N-terminal SAM-like domain
Esterase             PF00756.15   251 seq932_BIOID50949    -            400   1.1e-48  165.8   0.0   1   1   1.5e-52   1.1e-48  165.8   0.0     1   251   172   391   172   391 0.98 Putative esterase
DUF3327              PF11806.3    122 seq932_BIOID50949    -            400   2.9e-37  127.5   0.5   1   1   4.2e-41   2.9e-37  127.5   0.3     3   121    29   155    21   156 0.97 Domain of unknown function (DUF3327)
HlyD                 PF00529.15   306 seq933_BIOID50949    -            390   3.8e-79  266.0  16.0   1   1   1.4e-82   4.7e-79  265.7  11.1     1   306    60   343    60   343 0.99 HlyD family secretion protein
HlyD_2               PF12700.2    328 seq933_BIOID50949    -            390   1.3e-17   63.8   1.8   1   1   5.6e-21   1.9e-17   63.3   1.2    20   234    60   290    51   316 0.76 HlyD family secretion protein
HlyD_3               PF13437.1    105 seq933_BIOID50949    -            390   1.1e-15   57.7   3.2   1   1   1.4e-16   4.9e-13   49.2   0.2     2   105   218   338   217   338 0.79 HlyD family secretion protein
Biotin_lipoyl_2      PF13533.1     50 seq933_BIOID50949    -            390   8.5e-09   34.8   1.2   1   1   5.4e-11   1.9e-07   30.5   0.1     2    49    61   108    60   109 0.91 Biotin-lipoyl like
FliT                 PF05400.8     84 seq935_BIOID50949    -            121   3.5e-17   62.4   3.9   1   1   3.8e-21   5.2e-17   61.9   2.7     1    84    21   106    21   106 0.98 Flagellar protein FliT
Wzz                  PF02706.10   152 seq936_BIOID50949    -            348   5.4e-15   55.4   1.7   1   1   8.6e-19   1.2e-14   54.3   1.2     1   113    15   188    15   247 0.69 Chain length determinant protein
Antirestrict         PF03230.8     94 seq938_BIOID50949    -            111   1.1e-11   44.3   0.1   1   1   1.1e-15   1.6e-11   43.9   0.0     1    41    64   108    64   111 0.92 Antirestriction protein
OTCace               PF00185.19   158 seq940_BIOID50949    -            396   1.1e-34  119.5   0.0   1   1   2.7e-38   1.8e-34  118.7   0.0     1   156   187   373   187   374 0.91 Aspartate/ornithine carbamoyltransferase, Asp/Orn binding domain
OTCace_N             PF02729.16   142 seq940_BIOID50949    -            396   3.3e-28   98.0   0.0   1   1     2e-31   1.4e-27   95.9   0.0     1   142    22   179    22   179 0.88 Aspartate/ornithine carbamoyltransferase, carbamoyl-P binding domain
Peptidase_A24        PF01478.13   106 seq941_BIOID50949    -            155   4.3e-23   81.3   8.3   1   1   3.1e-27   4.3e-23   81.3   5.7     2   104    10   117     8   120 0.87 Type IV leader peptidase family
Alpha-amylase        PF00128.19   316 seq942_BIOID50949    -            495     2e-25   89.7   0.7   1   1   6.8e-29   4.7e-25   88.5   0.5     8   304    26   367    21   374 0.69 Alpha amylase, catalytic domain
Glyco_hydro_70       PF02324.11   809 seq942_BIOID50949    -            495   1.7e-12   45.8   0.3   1   1   7.3e-10     5e-06   24.4   0.0   589   698    24   132    22   143 0.86 Glycosyl hydrolase family 70
DUF2800              PF10926.3    372 seq943_BIOID50949    -            433  5.6e-131  436.9   0.0   1   1  9.3e-135  6.4e-131  436.7   0.0     1   372     5   412     5   412 0.96 Protein of unknown function (DUF2800)
PDDEXK_1             PF12705.2    257 seq943_BIOID50949    -            433   1.2e-12   47.6   0.0   1   1   3.4e-16   2.3e-12   46.7   0.0     2   256     8   255     7   256 0.74 PD-(D/E)XK nuclease superfamily
Response_reg         PF00072.19   112 seq944_BIOID50949    -            216   1.7e-24   85.8   0.1   1   1   6.7e-28     3e-24   85.0   0.0     1   111     6   120     6   121 0.96 Response regulator receiver domain
GerE                 PF00196.14    58 seq944_BIOID50949    -            216     7e-19   66.7   0.1   1   1   2.5e-22   1.2e-18   66.0   0.1     2    57   149   204   148   205 0.96 Bacterial regulatory proteins, luxR family
CCG                  PF02754.11    85 seq945_BIOID50949    -            396   3.6e-33  113.3   0.9   1   2     2e-19     4e-16   58.6   0.1     1    85   163   249   163   249 0.95 Cysteine-rich domain
CCG                  PF02754.11    85 seq945_BIOID50949    -            396   3.6e-33  113.3   0.9   2   2     1e-17     2e-14   53.2   0.0     1    84   293   376   293   377 0.92 Cysteine-rich domain
Fer4_8               PF13183.1     57 seq945_BIOID50949    -            396   6.4e-10   38.8   5.9   1   1   3.3e-13   6.4e-10   38.8   4.1     2    57     6    70     5    71 0.81 4Fe-4S dicluster domain
Fer4_17              PF13534.1     61 seq945_BIOID50949    -            396     3e-07   30.5   6.3   1   1   1.5e-10     3e-07   30.5   4.4     1    60     8    70     8    71 0.78 4Fe-4S dicluster domain
Fer4_7               PF12838.2     52 seq945_BIOID50949    -            396   3.8e-06   27.0   9.4   1   1   1.9e-09   3.8e-06   27.0   6.5     1    51     8    69     8    70 0.65 4Fe-4S dicluster domain
adh_short            PF00106.20   167 seq947_BIOID50949    -            240   3.5e-31  108.2   1.1   1   1   2.1e-34   5.9e-31  107.5   0.8     1   165     3   168     3   170 0.95 short chain dehydrogenase
adh_short_C2         PF13561.1    243 seq947_BIOID50949    -            240   1.4e-13   51.1   0.2   1   1   6.5e-17   1.8e-13   50.7   0.1     5   201    11   200     9   229 0.87 Enoyl-(Acyl carrier protein) reductase
KR                   PF08659.5    181 seq947_BIOID50949    -            240   5.5e-12   45.6   1.7   1   1   4.1e-15   1.1e-11   44.5   0.5     3   174     5   178     4   185 0.82 KR domain
NAD_binding_10       PF13460.1    183 seq947_BIOID50949    -            240   4.2e-08   33.2   2.0   1   1   2.1e-11   5.7e-08   32.8   1.4     1   182     5   221     5   222 0.77 NADH(P)-binding
LigB                 PF02900.13   272 seq949_BIOID50949    -            314   2.6e-86  288.8   0.0   1   1   2.1e-90   2.9e-86  288.7   0.0     2   272     5   306     4   306 0.97 Catalytic LigB subunit of aromatic ring-opening dioxygenase
MtfA                 PF06167.7    253 seq952_BIOID50949    -            278   5.9e-75  251.7   0.1   1   1   5.3e-79   7.2e-75  251.5   0.1    11   253    18   256     9   256 0.95 Phosphoenolpyruvate:glucose-phosphotransferase regulator
Epimerase_2          PF02350.14   346 seq954_BIOID50949    -            390  1.3e-126  421.9   0.0   1   1  1.2e-130  1.6e-126  421.6   0.0     2   346    36   384    35   384 0.97 UDP-N-acetylglucosamine 2-epimerase
MbtH                 PF03621.8     54 seq955_BIOID50949    -             72   2.8e-21   74.4   0.7   1   1   2.5e-25   3.5e-21   74.2   0.5     1    53     1    54     1    55 0.96 MbtH-like protein
MFS_1                PF07690.11   354 seq957_BIOID50949    -            512   5.7e-55  186.3  38.3   1   1   4.2e-59   5.7e-55  186.3  26.5     1   353    19   413    19   414 0.89 Major Facilitator Superfamily
AMP-binding          PF00501.23   418 seq959_BIOID50949    -           1335  5.6e-117  390.5   0.0   1   1  2.2e-120  7.4e-117  390.1   0.0     1   417   524   928   524   929 0.97 AMP-binding enzyme
Condensation         PF00668.15   301 seq959_BIOID50949    -           1335   2.5e-59  200.4   0.0   1   1   1.1e-62   3.8e-59  199.8   0.0     2   300    44   342    43   343 0.92 Condensation domain
Thioesterase         PF00975.15   229 seq959_BIOID50949    -           1335   1.4e-46  159.4   0.5   1   1     5e-47   1.7e-43  149.3   0.0     2   216  1109  1320  1108  1333 0.95 Thioesterase domain
PP-binding           PF00550.20    67 seq959_BIOID50949    -           1335     4e-11   42.9   0.1   1   1   3.8e-14   1.3e-10   41.2   0.1     3    65  1022  1082  1020  1084 0.91 Phosphopantetheine attachment site
Metalloenzyme        PF01676.13   262 seq960_BIOID50949    -            165   2.2e-23   82.7   0.0   1   1   3.4e-27   2.3e-23   82.6   0.0     1    66     6   118     6   159 0.78 Metalloenzyme superfamily
iPGM_N               PF06415.8    223 seq960_BIOID50949    -            165   5.5e-19   68.3   0.3   1   1     1e-22   7.2e-19   67.9   0.2     2    67    85   151    84   154 0.91 BPG-independent PGAM N-terminus (iPGM_N)
PALP                 PF00291.20   307 seq962_BIOID50949    -            398   1.1e-44  152.7   0.2   1   1     1e-48   1.4e-44  152.4   0.1     4   305    41   374    39   377 0.81 Pyridoxal-phosphate dependent enzyme
Antirestrict         PF03230.8     94 seq965_BIOID50949    -             89   4.1e-21   74.6   0.2   1   1   3.6e-25   4.9e-21   74.4   0.1    39    94    34    89    23    89 0.96 Antirestriction protein
SLT                  PF01464.15   121 seq966_BIOID50949    -             89   7.8e-18   64.0   0.2   1   1   6.9e-22   9.5e-18   63.7   0.2    45   120     1    75     1    76 0.97 Transglycosylase SLT domain
ROK                  PF00480.15   179 seq967_BIOID50949    -            397   1.1e-27   96.9   0.0   1   1   1.1e-31   1.5e-27   96.4   0.0    26   179   111   267    85   267 0.89 ROK family
DUF2815              PF10991.3    181 seq969_BIOID50949    -            182   8.6e-59  197.9   0.0   1   1   7.1e-63   9.7e-59  197.8   0.0     1   179     1   177     1   179 0.97 Protein of unknown function (DUF2815)
Abhydrolase_6        PF12697.2    228 seq970_BIOID50949    -            293   9.7e-36  123.6   0.0   1   1   2.5e-39   1.1e-35  123.4   0.0     1   227    43   284    43   285 0.72 Alpha/beta hydrolase family
Abhydrolase_1        PF00561.15   230 seq970_BIOID50949    -            293   2.7e-24   85.9   0.0   1   1   8.2e-28   3.7e-24   85.4   0.0     1   228    71   286    71   288 0.90 alpha/beta hydrolase fold
Abhydrolase_5        PF12695.2    142 seq970_BIOID50949    -            293   9.2e-18   64.2   0.0   1   1   1.7e-20   7.6e-17   61.2   0.0     1   141    42   272    42   273 0.69 Alpha/beta hydrolase family
Metalloenzyme        PF01676.13   262 seq971_BIOID50949    -            324   1.4e-74  250.5   0.7   1   1   3.4e-78   1.5e-74  250.4   0.5    68   261   119   317    24   318 0.93 Metalloenzyme superfamily
iPGM_N               PF06415.8    223 seq971_BIOID50949    -            324   2.4e-39  134.8   3.5   1   1   8.7e-43   3.9e-39  134.1   2.5   108   223     1   118     1   118 0.99 BPG-independent PGAM N-terminus (iPGM_N)
Phosphodiest         PF01663.17   364 seq971_BIOID50949    -            324   9.3e-06   25.0   0.0   1   1   2.4e-09   1.1e-05   24.8   0.0   103   247   112   260    68   302 0.72 Type I phosphodiesterase / nucleotide pyrophosphatase
RadC                 PF04002.10   123 seq973_BIOID50949    -            158   4.9e-47  158.5   0.0   1   1   4.6e-51   6.2e-47  158.1   0.0     2   123    37   158    36   158 0.98 RadC-like JAB domain
Fimbrial             PF00419.15   145 seq975_BIOID50949    -            335   8.2e-19   68.1   0.1   1   1   9.9e-23   1.4e-18   67.4   0.0     2   145   188   335   187   335 0.92 Fimbrial protein
Transposase_31       PF04754.7    205 seq976_BIOID50949    -            308   3.8e-82  274.5   0.5   1   1   3.6e-86   4.9e-82  274.1   0.1     2   204     9   209     8   210 0.99 Putative transposase, YhgA-like
Peptidase_S49_N      PF08496.5    155 seq977_BIOID50949    -            349   2.6e-64  215.5   3.4   1   1   5.7e-68   2.6e-64  215.5   2.3     1   155     1   158     1   158 0.98 Peptidase family S49 N-terminal
Peptidase_S49        PF01343.13   154 seq977_BIOID50949    -            349   1.2e-50  171.1   2.1   1   1   3.1e-54   1.4e-50  170.9   0.0     2   153   161   310   160   311 0.98 Peptidase family S49
SDH_sah              PF01972.11   286 seq977_BIOID50949    -            349     2e-05   23.4   2.0   1   1   5.1e-09   2.3e-05   23.2   0.0    89   163   133   208   119   225 0.81 Serine dehydrogenase proteinase
PGI                  PF00342.14   486 seq979_BIOID50949    -            549  8.9e-235  779.5   0.1   1   1  7.4e-239    1e-234  779.3   0.0     1   486    52   541    52   541 0.99 Phosphoglucose isomerase
Semialdhyde_dh       PF01118.19   121 seq981_BIOID50949    -            334   1.9e-32  111.9   0.0   1   1   4.9e-36   3.3e-32  111.2   0.0     3   121     5   146     3   146 0.97 Semialdehyde dehydrogenase, NAD binding domain
Semialdhyde_dhC      PF02774.13   184 seq981_BIOID50949    -            334   4.9e-20   72.0   0.0   1   1   1.1e-23   7.4e-20   71.4   0.0     1   184   163   311   163   311 0.95 Semialdehyde dehydrogenase, dimerisation domain
UDPG_MGDP_dh_N       PF03721.9    185 seq983_BIOID50949    -            420   2.5e-61  206.1   0.2   1   1   7.1e-63   2.4e-59  199.7   0.0     2   183     5   189     4   191 0.96 UDP-glucose/GDP-mannose dehydrogenase family, NAD binding domain
UDPG_MGDP_dh         PF00984.14    96 seq983_BIOID50949    -            420     4e-30  103.7   0.0   1   1   2.3e-33     8e-30  102.7   0.0     2    93   206   292   205   296 0.88 UDP-glucose/GDP-mannose dehydrogenase family, central domain
UDPG_MGDP_dh_C       PF03720.10   106 seq983_BIOID50949    -            420   7.5e-19   67.7   0.0   1   1   5.7e-22   1.9e-18   66.4   0.0     1   104   324   419   324   420 0.91 UDP-glucose/GDP-mannose dehydrogenase family, UDP binding domain
NAD_binding_2        PF03446.10   162 seq983_BIOID50949    -            420     7e-07   29.1   0.1   1   1   2.1e-09   7.1e-06   25.8   0.0     2   110     4   136     3   141 0.76 NAD binding domain of 6-phosphogluconate dehydrogenase
Big_1                PF02369.11   100 seq984_BIOID50949    -           2669         0 1106.5 272.7   1  16     5e-21   1.4e-17   63.3   8.8     2    94   749   837   744   843 0.88 Bacterial Ig-like domain (group 1)
Big_1                PF02369.11   100 seq984_BIOID50949    -           2669         0 1106.5 272.7   2  16   2.2e-25   6.1e-22   77.2   9.1     3    97   845   937   842   940 0.92 Bacterial Ig-like domain (group 1)
Big_1                PF02369.11   100 seq984_BIOID50949    -           2669         0 1106.5 272.7   3  16   2.9e-27     8e-24   83.3   2.6     2    97   942  1040   941  1042 0.95 Bacterial Ig-like domain (group 1)
Big_1                PF02369.11   100 seq984_BIOID50949    -           2669         0 1106.5 272.7   4  16   5.1e-19   1.4e-15   56.8   3.6     4    96  1054  1139  1051  1143 0.88 Bacterial Ig-like domain (group 1)
Big_1                PF02369.11   100 seq984_BIOID50949    -           2669         0 1106.5 272.7   5  16   1.4e-26   3.9e-23   81.1   7.4     3   100  1146  1245  1144  1245 0.94 Bacterial Ig-like domain (group 1)
Big_1                PF02369.11   100 seq984_BIOID50949    -           2669         0 1106.5 272.7   6  16   1.1e-20     3e-17   62.2   6.8     4    96  1257  1342  1253  1346 0.91 Bacterial Ig-like domain (group 1)
Big_1                PF02369.11   100 seq984_BIOID50949    -           2669         0 1106.5 272.7   7  16   1.9e-27   5.2e-24   83.9   7.9     3   100  1349  1448  1347  1448 0.95 Bacterial Ig-like domain (group 1)
Big_1                PF02369.11   100 seq984_BIOID50949    -           2669         0 1106.5 272.7   8  16   4.3e-22   1.2e-18   66.7   7.5     5   100  1461  1548  1451  1548 0.84 Bacterial Ig-like domain (group 1)
Big_1                PF02369.11   100 seq984_BIOID50949    -           2669         0 1106.5 272.7   9  16   1.9e-27   5.1e-24   83.9   6.7     2   100  1559  1661  1558  1661 0.93 Bacterial Ig-like domain (group 1)
Big_1                PF02369.11   100 seq984_BIOID50949    -           2669         0 1106.5 272.7  10  16   5.6e-25   1.5e-21   76.0   4.2     2    98  1663  1759  1662  1761 0.90 Bacterial Ig-like domain (group 1)
Big_1                PF02369.11   100 seq984_BIOID50949    -           2669         0 1106.5 272.7  11  16   1.1e-28   3.1e-25   87.8   6.6     6    99  1767  1863  1764  1864 0.92 Bacterial Ig-like domain (group 1)
Big_1                PF02369.11   100 seq984_BIOID50949    -           2669         0 1106.5 272.7  12  16   1.4e-28   3.9e-25   87.5   6.2     2    99  1866  1965  1865  1966 0.95 Bacterial Ig-like domain (group 1)
Big_1                PF02369.11   100 seq984_BIOID50949    -           2669         0 1106.5 272.7  13  16   1.1e-24   2.9e-21   75.1   3.9     7    97  1978  2062  1970  2065 0.92 Bacterial Ig-like domain (group 1)
Big_1                PF02369.11   100 seq984_BIOID50949    -           2669         0 1106.5 272.7  14  16   4.1e-21   1.1e-17   63.6   0.8     8    94  2075  2160  2068  2166 0.84 Bacterial Ig-like domain (group 1)
Big_1                PF02369.11   100 seq984_BIOID50949    -           2669         0 1106.5 272.7  15  16   7.9e-24   2.2e-20   72.3   5.1     4    99  2170  2260  2167  2261 0.90 Bacterial Ig-like domain (group 1)
Big_1                PF02369.11   100 seq984_BIOID50949    -           2669         0 1106.5 272.7  16  16   2.3e-21   6.4e-18   64.3   7.4     3   100  2266  2364  2264  2364 0.94 Bacterial Ig-like domain (group 1)
DUF3442              PF11924.3    280 seq984_BIOID50949    -           2669   7.7e-99  330.6   2.2   1   1  2.8e-102   7.7e-99  330.6   1.5     3   280   150   428   148   428 0.99 Protein of unknown function (DUF3442)
DUF987               PF06174.6     66 seq985_BIOID50949    -             73   4.5e-43  144.4   0.1   1   1   3.7e-47     5e-43  144.3   0.1     1    66     1    66     1    66 0.99 Protein of unknown function (DUF987)
Sulf_transp          PF04143.9     43 seq987_BIOID50949    -            401     3e-19   68.6  35.9   1   2     6e-14   8.2e-10   38.4   5.6     3    41   114   153   112   155 0.94 Sulphur transport
Sulf_transp          PF04143.9     43 seq987_BIOID50949    -            401     3e-19   68.6  35.9   2   2   1.2e-15   1.6e-11   43.8   5.0     3    42   290   329   288   336 0.93 Sulphur transport
FAA_hydrolase        PF01557.13   217 seq989_BIOID50949    -            269   1.7e-23   83.1   0.0   1   1   1.6e-27   2.2e-23   82.7   0.0     2   214    56   257    55   260 0.87 Fumarylacetoacetate (FAA) hydrolase family
Peptidase_M20        PF01546.23   171 seq990_BIOID50949    -            403   4.4e-20   71.8   0.0   1   1     1e-23   7.1e-20   71.1   0.0     1   168    77   395    77   398 0.94 Peptidase family M20/M25/M40
M20_dimer            PF07687.9    109 seq990_BIOID50949    -            403   2.4e-17   62.5   0.0   1   1   6.5e-21   4.5e-17   61.6   0.0     2   100   183   282   182   290 0.96 Peptidase dimerisation domain
Peptidase_M23        PF01551.17    96 seq991_BIOID50949    -            427   8.2e-26   89.7   0.2   1   1   1.4e-29   1.9e-25   88.6   0.1     3    96   328   421   327   421 0.98 Peptidase family M23
DEAD                 PF00270.24   173 seq992_BIOID50949    -            455   2.3e-49  167.0   0.1   1   1   5.9e-52   2.7e-48  163.5   0.0     1   172    25   196    25   197 0.94 DEAD/DEAH box helicase
Helicase_C           PF00271.26    78 seq992_BIOID50949    -            455   8.2e-26   89.5   0.0   1   1   4.8e-29   2.2e-25   88.2   0.0     2    77   264   339   263   340 0.98 Helicase conserved C-terminal domain
Phage_integrase      PF00589.17   173 seq993_BIOID50949    -            210   9.2e-49  165.3   0.0   1   1   7.9e-53   1.1e-48  165.0   0.0     1   171    21   191    21   193 0.98 Phage integrase family
Fimbrial             PF00419.15   145 seq994_BIOID50949    -            171   2.4e-15   56.8   0.0   1   1   2.2e-19     3e-15   56.6   0.0     1   145    29   171    27   171 0.88 Fimbrial protein
DNA_pol_A            PF00476.15   383 seq995_BIOID50949    -            687   8.5e-10   37.6   0.0   1   1   4.1e-11   5.7e-07   28.3   0.0   142   225   368   456   258   462 0.88 DNA polymerase family A
AA_kinase            PF00696.23   241 seq996_BIOID50949    -            258     1e-39  136.4   2.0   1   1   8.4e-44   1.1e-39  136.2   1.4     3   240     5   235     3   236 0.93 Amino acid kinase family
DUF1471              PF07338.8     56 seq997_BIOID50949    -            314   4.1e-62  205.5   5.4   1   3   2.8e-22   3.9e-18   64.7   0.0     2    56    34    90    33    90 0.98 Protein of unknown function (DUF1471)
DUF1471              PF07338.8     56 seq997_BIOID50949    -            314   4.1e-62  205.5   5.4   2   3     3e-22   4.1e-18   64.6   0.1     3    56   119   174   117   174 0.98 Protein of unknown function (DUF1471)
DUF1471              PF07338.8     56 seq997_BIOID50949    -            314   4.1e-62  205.5   5.4   3   3   3.1e-26   4.3e-22   77.3   0.1     2    56   259   314   258   314 0.99 Protein of unknown function (DUF1471)
Epimerase            PF01370.16   236 seq999_BIOID50949    -            355     1e-79  267.2   0.0   1   1   5.5e-83   1.2e-79  266.9   0.0     1   236     4   252     4   252 0.98 NAD dependent epimerase/dehydratase family
RmlD_sub_bind        PF04321.12   287 seq999_BIOID50949    -            355   4.4e-17   61.7   0.0   1   1   2.9e-20   6.7e-17   61.1   0.0     2   235     3   274     1   332 0.80 RmlD substrate binding domain
Polysacc_synt_2      PF02719.10   294 seq999_BIOID50949    -            355   1.2e-16   60.3   0.0   1   1   8.8e-20     2e-16   59.6   0.0     1   118     4   115     4   138 0.89 Polysaccharide biosynthesis protein
3Beta_HSD            PF01073.14   280 seq999_BIOID50949    -            355   3.6e-16   58.5   0.0   1   1   2.2e-19   5.1e-16   58.0   0.0     1   229     5   240     5   250 0.83 3-beta hydroxysteroid dehydrogenase/isomerase family
NAD_binding_4        PF07993.7    249 seq999_BIOID50949    -            355   3.4e-15   55.5   0.1   1   1   3.3e-14   7.6e-11   41.2   0.0    87   197    74   189    56   250 0.85 Male sterility protein
adh_short            PF00106.20   167 seq999_BIOID50949    -            355   4.4e-08   33.1   0.3   1   1   3.1e-10   7.1e-07   29.1   0.0     3    96     4    91     2   126 0.79 short chain dehydrogenase
AcetDehyd-dimer      PF09290.6    137 seq1000_BIOID50949   -            316   1.5e-65  219.1   0.3   1   1   3.2e-69   2.2e-65  218.5   0.2     1   137   131   284   131   284 1.00 Prokaryotic acetaldehyde dehydrogenase, dimerisation
Semialdhyde_dh       PF01118.19   121 seq1000_BIOID50949   -            316   3.8e-17   62.6   0.0   1   1   1.3e-20     9e-17   61.3   0.0     1   117     5   119     5   123 0.92 Semialdehyde dehydrogenase, NAD binding domain
Abhydrolase_6        PF12697.2    228 seq1002_BIOID50949   -            382   4.7e-13   49.4   0.1   1   1   6.2e-16   2.1e-12   47.3   0.1    18   220   110   362    97   366 0.77 Alpha/beta hydrolase family
Abhydrolase_5        PF12695.2    142 seq1002_BIOID50949   -            382   2.7e-12   46.5   0.3   1   1   1.6e-14   5.6e-11   42.2   0.2    14   141   105   357    90   358 0.76 Alpha/beta hydrolase family
Peptidase_S15        PF02129.13   272 seq1002_BIOID50949   -            382   3.2e-05   23.3   0.1   1   1   1.9e-08   6.3e-05   22.4   0.0     2   140    71   201    71   359 0.66 X-Pro dipeptidyl-peptidase (S15 family)
SirA                 PF01206.12    70 seq1003_BIOID50949   -             77   2.7e-20   71.6   0.0   1   1   2.2e-24   2.9e-20   71.5   0.0     2    70     9    77     8    77 0.98 SirA-like protein
Topoisom_bac         PF01131.15   403 seq1005_BIOID50949   -            879    1e-130  436.0   0.7   1   1  5.4e-134  1.8e-130  435.2   0.5     2   403   171   579   170   579 0.93 DNA topoisomerase
Topo_Zn_Ribbon       PF08272.6     42 seq1005_BIOID50949   -            879   1.1e-39  133.3   0.7   1   2   1.5e-19   5.2e-16   57.6   0.0     2    42   772   811   771   811 0.96 Topoisomerase I zinc-ribbon-like
Topo_Zn_Ribbon       PF08272.6     42 seq1005_BIOID50949   -            879   1.1e-39  133.3   0.7   2   2   7.4e-24   2.5e-20   71.4   1.8     1    42   838   879   838   879 0.98 Topoisomerase I zinc-ribbon-like
Toprim               PF01751.17    88 seq1005_BIOID50949   -            879   3.4e-26   90.8   0.0   1   1   2.1e-29   7.1e-26   89.7   0.0     2    88    19   156    18   156 0.98 Toprim domain
zf-C4_Topoisom       PF01396.14    39 seq1005_BIOID50949   -            879   4.1e-19   67.6  16.9   1   2   3.6e-09   1.2e-05   24.5   0.3     3    27   612   636   610   653 0.84 Topoisomerase DNA binding C4 zinc finger
zf-C4_Topoisom       PF01396.14    39 seq1005_BIOID50949   -            879   4.1e-19   67.6  16.9   2   2   6.9e-15   2.4e-11   42.8   1.9     2    38   723   758   722   759 0.94 Topoisomerase DNA binding C4 zinc finger
Amidohydro_4         PF13147.1    304 seq1007_BIOID50949   -            461   1.9e-28  100.1   0.7   1   1     7e-32   2.4e-28   99.8   0.5     1   304    45   392    45   392 0.90 Amidohydrolase
Amidohydro_1         PF01979.15   333 seq1007_BIOID50949   -            461   7.7e-13   48.6   0.0   1   1   3.8e-15   1.3e-11   44.6   0.0     1   333    50   395    50   395 0.73 Amidohydrolase family
Amidohydro_5         PF13594.1     68 seq1007_BIOID50949   -            461   1.7e-11   43.6   0.6   1   1   2.3e-14   7.9e-11   41.5   0.4     2    68    22    90     3    90 0.76 Amidohydrolase
DUF159               PF02586.9    208 seq1008_BIOID50949   -            222   3.6e-47  160.4   0.0   1   1   2.9e-51     4e-47  160.3   0.0     1   207     1   215     1   216 0.91 Uncharacterised ACR, COG2135
Lyase_1              PF00206.15   312 seq1009_BIOID50949   -            457  3.8e-102  341.5   0.0   1   1  1.4e-105  1.9e-101  339.2   0.0     1   312     6   301     6   301 0.99 Lyase
Phage_integrase      PF00589.17   173 seq1010_BIOID50949   -            198   4.7e-46  156.5   0.5   1   1   3.9e-50   5.3e-46  156.3   0.4     1   172     5   177     5   178 0.98 Phage integrase family
Polysacc_deac_2      PF04748.8    213 seq1011_BIOID50949   -            319   9.8e-81  269.7   0.4   1   1   8.6e-85   1.2e-80  269.4   0.3     1   212    28   238    28   239 0.99 Divergent polysaccharide deacetylase
YjbE                 PF11106.3     80 seq1017_BIOID50949   -             80   1.5e-43  146.4  27.9   1   1   1.2e-47   1.7e-43  146.3  19.3     1    80     1    80     1    80 0.99 Exopolysaccharide production protein YjbE
AA_permease_2        PF13520.1    426 seq1021_BIOID50949   -            460   3.3e-79  266.2  40.4   1   1   2.9e-83   3.9e-79  266.0  28.0     1   420     5   441     5   449 0.91 Amino acid permease
HMGL-like            PF00682.14   237 seq1024_BIOID50949   -            337   2.3e-63  213.8   4.9   1   1   4.2e-67   2.8e-63  213.6   3.4     1   235    14   245    14   247 0.99 HMGL-like
DmpG_comm            PF07836.6     66 seq1024_BIOID50949   -            337   1.9e-32  110.3   0.1   1   1   5.6e-36   3.8e-32  109.3   0.0     1    65   271   335   271   336 0.97 DmpG-like communication domain
HTH_Tnp_1            PF01527.15    76 seq1028_BIOID50949   -             92   4.1e-18   64.9   0.2   1   1   1.4e-21   4.9e-18   64.7   0.1     1    76     1    72     1    72 0.89 Transposase
HTH_28               PF13518.1     52 seq1028_BIOID50949   -             92   1.7e-05   24.5   0.0   1   1   9.1e-09   3.1e-05   23.7   0.0     1    36    10    46    10    48 0.92 Helix-turn-helix domain
Terminase_5          PF06056.7     58 seq1028_BIOID50949   -             92   0.00015   21.1   0.1   1   1   6.6e-08   0.00022   20.5   0.1    12    55    21    64    14    67 0.87 Putative ATPase subunit of terminase (gpP-like)
Globin               PF00042.17   108 seq1029_BIOID50949   -            403   3.4e-15   56.1   0.0   1   1   1.7e-18   7.7e-15   55.0   0.0     2   107    14   109    13   110 0.96 Globin
NAD_binding_1        PF00175.16   109 seq1029_BIOID50949   -            403   1.5e-14   54.3   0.0   1   1   6.1e-18   2.8e-14   53.4   0.0     1   108   271   379   271   380 0.83 Oxidoreductase NAD-binding domain
FAD_binding_6        PF00970.19    99 seq1029_BIOID50949   -            403   1.1e-13   51.0   0.0   1   1   4.8e-17   2.2e-13   50.0   0.0     2    97   162   259   161   261 0.90 Oxidoreductase FAD-binding domain
NTP_transferase      PF00483.18   248 seq1030_BIOID50949   -            293   1.8e-72  243.5   0.0   1   1     3e-76   2.1e-72  243.3   0.0     1   246     2   238     2   240 0.98 Nucleotidyl transferase
NTP_transf_3         PF12804.2    179 seq1030_BIOID50949   -            293   1.8e-08   34.6   0.0   1   1   3.3e-12   2.3e-08   34.3   0.0     1   119     3   132     3   186 0.83 MobA-like NTP transferase domain
DUF2886              PF11102.3    200 seq1031_BIOID50949   -            212   8.9e-55  185.2   1.0   1   1   7.3e-59     1e-54  185.0   0.7     1   199    13   206    13   207 0.98 Protein of unknown function (DUF2886)
Acetyltransf_1       PF00583.19    83 seq1036_BIOID50949   -            159   8.1e-10   38.4   0.1   1   1   1.7e-13   1.1e-09   38.0   0.1     2    82    53   130    52   131 0.91 Acetyltransferase (GNAT) family
Acetyltransf_10      PF13673.1    117 seq1036_BIOID50949   -            159   2.2e-07   30.8   0.0   1   1   4.1e-11   2.8e-07   30.5   0.0     3   117    12   130    11   130 0.78 Acetyltransferase (GNAT) domain
SopA_C               PF13979.1    172 seq1037_BIOID50949   -            670     6e-64  214.6   4.8   1   1   8.8e-68     6e-64  214.6   3.3     2   171   495   669   494   670 0.97 SopA-like catalytic domain
SopA                 PF13981.1    135 seq1037_BIOID50949   -            670   2.3e-30  105.2   2.9   1   1   3.4e-34   2.3e-30  105.2   2.0     2   133   259   389   258   391 0.97 SopA-like central domain
rve                  PF00665.21   120 seq1040_BIOID50949   -            270   1.1e-35  122.2   0.1   1   1   6.9e-39   1.9e-35  121.4   0.0     2   119   102   217   101   218 0.98 Integrase core domain
rve_2                PF13333.1     52 seq1040_BIOID50949   -            270   6.9e-17   61.1   4.3   1   1   4.8e-20   1.3e-16   60.2   3.0     1    51   208   263   208   264 0.94 Integrase core domain
HTH_21               PF13276.1     60 seq1040_BIOID50949   -            270     1e-13   50.9   0.6   1   1     1e-16   2.8e-13   49.5   0.4     2    56    23    76    22    84 0.90 HTH-like domain
rve_3                PF13683.1     67 seq1040_BIOID50949   -            270   1.6e-13   49.8   0.1   1   1   2.1e-16   5.7e-13   48.0   0.0     1    67   189   256   189   256 0.95 Integrase core domain
DDE_Tnp_IS240        PF13610.1    140 seq1040_BIOID50949   -            270   7.6e-09   35.5   0.4   1   1   3.6e-12   9.9e-09   35.1   0.2     2   139   107   248   106   249 0.85 DDE domain
Fimbrial             PF00419.15   145 seq1047_BIOID50949   -            182   1.7e-21   76.8   8.8   1   1   1.7e-25   2.3e-21   76.4   6.1     1   145    33   182    33   182 0.84 Fimbrial protein
Caps_synth_GfcC      PF06251.6    229 seq1051_BIOID50949   -            277     3e-91  304.5   0.0   1   1   2.5e-95   3.5e-91  304.3   0.0     2   229    52   277    51   277 0.99 Capsule biosynthesis GfcC
Wzz                  PF02706.10   152 seq1052_BIOID50949   -            377   4.3e-25   88.1   0.9   1   1   3.2e-29   4.3e-25   88.1   0.6     1   150    25   173    25   175 0.92 Chain length determinant protein
Acetyltransf_1       PF00583.19    83 seq1053_BIOID50949   -            224   1.6e-05   24.6   0.5   1   1   7.7e-09   5.3e-05   23.0   0.4    39    78   170   209   144   214 0.93 Acetyltransferase (GNAT) family
Acetyltransf_10      PF13673.1    117 seq1053_BIOID50949   -            224   3.5e-05   23.7   0.5   1   1   8.5e-09   5.8e-05   23.0   0.3     1   114    92   207    92   212 0.80 Acetyltransferase (GNAT) domain
AA_kinase            PF00696.23   241 seq1054_BIOID50949   -            310   1.1e-27   96.9   0.8   1   1     1e-31   1.4e-27   96.6   0.5     1   239     3   290     3   291 0.89 Amino acid kinase family
LysR_substrate       PF03466.15   209 seq1057_BIOID50949   -            315   9.6e-55  184.8   0.6   1   1   1.9e-58   1.3e-54  184.3   0.4     4   208    99   303    96   304 0.99 LysR substrate binding domain
HTH_1                PF00126.22    60 seq1057_BIOID50949   -            315   8.8e-22   76.4   0.5   1   1   2.5e-25   1.7e-21   75.5   0.1     1    59    13    71    13    72 0.98 Bacterial regulatory helix-turn-helix protein, lysR family
MFS_1                PF07690.11   354 seq1059_BIOID50949   -            403   1.4e-38  132.5  72.1   1   1   8.4e-41   5.7e-37  127.1  31.1     2   296    21   301    20   304 0.89 Major Facilitator Superfamily
Sugar_tr             PF00083.19   451 seq1059_BIOID50949   -            403   4.6e-16   58.3  13.4   1   1   6.7e-20   4.6e-16   58.3   9.3    44   199    48   197     9   203 0.87 Sugar (and other) transporter
adh_short            PF00106.20   167 seq1061_BIOID50949   -            240   5.3e-16   58.8   0.2   1   1   1.6e-19   7.2e-16   58.4   0.1     3   166     9   170     8   171 0.87 short chain dehydrogenase
adh_short_C2         PF13561.1    243 seq1061_BIOID50949   -            240   2.1e-07   30.9   0.0   1   1   5.8e-11   2.6e-07   30.5   0.0     8   192    18   193    13   238 0.71 Enoyl-(Acyl carrier protein) reductase
KR                   PF08659.5    181 seq1061_BIOID50949   -            240   3.8e-07   29.8   0.5   1   1   1.6e-10   7.1e-07   28.9   0.4     4   172    10   175     8   184 0.84 KR domain
Fimbrial             PF00419.15   145 seq1062_BIOID50949   -            165   5.1e-16   59.0   0.0   1   1   4.4e-20     6e-16   58.8   0.0     2   145    19   165    18   165 0.86 Fimbrial protein
TerC                 PF03741.11   184 seq1063_BIOID50949   -            540   4.9e-49  166.1  13.4   1   1   1.6e-52   7.4e-49  165.5   9.3     1   183    27   216    27   217 0.94 Integral membrane protein TerC family
CorC_HlyC            PF03471.12    81 seq1063_BIOID50949   -            540   2.4e-20   72.0   0.1   1   1   5.5e-23   2.5e-19   68.7   0.0     2    79   453   529   452   531 0.93 Transporter associated domain
CBS                  PF00571.23    57 seq1063_BIOID50949   -            540   7.2e-16   57.4   1.3   1   2   8.5e-09   3.9e-05   23.1   0.4     1    53   315   371   315   374 0.94 CBS domain
CBS                  PF00571.23    57 seq1063_BIOID50949   -            540   7.2e-16   57.4   1.3   2   2   9.7e-12   4.4e-08   32.5   0.0     3    53   382   432   381   436 0.93 CBS domain
DUF940               PF06082.6    658 seq1068_BIOID50949   -            698  8.4e-258  857.1  13.7   1   1    7e-262  9.5e-258  856.9   9.5     1   658    29   693    29   693 0.97 Bacterial putative lipoprotein (DUF940)
DegT_DnrJ_EryC1      PF01041.12   363 seq1072_BIOID50949   -            376   6.2e-87  291.8   0.0   1   1   1.6e-90   7.4e-87  291.6   0.0     7   361    13   370     9   372 0.92 DegT/DnrJ/EryC1/StrS aminotransferase family
Aminotran_1_2        PF00155.16   363 seq1072_BIOID50949   -            376   7.4e-11   41.4   0.1   1   1   3.7e-14   1.7e-10   40.3   0.0    67   189    46   154     9   187 0.88 Aminotransferase class I and II
Aminotran_5          PF00266.14   371 seq1072_BIOID50949   -            376   4.4e-08   32.1   0.2   1   1   1.2e-11   5.6e-08   31.8   0.1    62   182    47   159    33   317 0.90 Aminotransferase class-V
Pili_assembly_N      PF00345.15   122 seq1073_BIOID50949   -            241   1.8e-40  137.3   0.1   1   1   4.5e-44   3.1e-40  136.6   0.0     1   121    37   156    37   157 0.91 Gram-negative pili assembly chaperone, N-terminal domain
Pili_assembly_C      PF02753.12    68 seq1073_BIOID50949   -            241   1.2e-16   60.1   0.2   1   1   9.6e-20   6.5e-16   57.8   0.1     1    65   176   234   176   237 0.95 Gram-negative pili assembly chaperone, C-terminal domain
VRR_NUC              PF08774.6    100 seq1074_BIOID50949   -             89   7.5e-14   51.4   0.0   1   1   6.8e-18   9.4e-14   51.1   0.0     2    99     5    83     4    84 0.90 VRR-NUC domain
LysR_substrate       PF03466.15   209 seq1077_BIOID50949   -            324   1.8e-44  151.2   0.0   1   1   3.5e-48   2.4e-44  150.8   0.0     5   206    92   293    90   296 0.96 LysR substrate binding domain
HTH_1                PF00126.22    60 seq1077_BIOID50949   -            324   5.4e-16   57.9   0.0   1   1   1.4e-19   9.6e-16   57.1   0.0     1    60     3    64     3    64 0.97 Bacterial regulatory helix-turn-helix protein, lysR family
Response_reg         PF00072.19   112 seq1080_BIOID50949   -            251   1.6e-20   73.0   0.1   1   1   3.6e-24   2.5e-20   72.4   0.1     2   111    17   124    16   125 0.97 Response regulator receiver domain
Trans_reg_C          PF00486.23    77 seq1080_BIOID50949   -            251   1.2e-20   73.0   0.2   1   1   6.4e-24   4.3e-20   71.2   0.0     2    77   170   245   169   245 0.98 Transcriptional regulatory protein, C terminal
Helicase_C_2         PF13307.1    167 seq1081_BIOID50949   -            762   4.3e-26   91.7   0.0   1   1     2e-29   6.8e-26   91.0   0.0     8   165   579   734   572   736 0.93 Helicase C-terminal domain
DEAD                 PF00270.24   173 seq1081_BIOID50949   -            762   3.6e-09   36.1   0.1   1   1     2e-09   6.8e-06   25.5   0.0    12    78    89   154    74   172 0.74 DEAD/DEAH box helicase
DEAD_2               PF06733.10   174 seq1081_BIOID50949   -            762   1.3e-08   34.3   0.0   1   1   6.7e-12   2.3e-08   33.5   0.0   103   167   246   309   196   315 0.87 DEAD_2
DUF2058              PF09831.4    177 seq1082_BIOID50949   -            179     6e-64  215.0   9.4   1   1     5e-68   6.8e-64  214.8   6.5     1   177     5   179     5   179 0.99 Uncharacterized protein conserved in bacteria (DUF2058)
Usher                PF00577.15   552 seq1084_BIOID50949   -            878  9.7e-223  740.7  25.9   1   1  2.6e-226  1.2e-222  740.4  18.0     1   552   208   790   208   790 0.99 Type VII secretion system (T7SS), usher protein
PapC_N               PF13954.1    146 seq1084_BIOID50949   -            878   4.3e-48  162.4   0.0   1   1   2.4e-51   1.1e-47  161.1   0.0     2   146    48   194    47   194 0.98 PapC N-terminal domain
PapC_C               PF13953.1     68 seq1084_BIOID50949   -            878   1.3e-27   95.1   0.1   1   1   1.3e-30   5.9e-27   92.9   0.1     1    67   800   865   800   866 0.97 PapC C-terminal domain
Polysacc_synt        PF01943.12   273 seq1087_BIOID50949   -            416   1.5e-13   50.5  18.5   1   1   1.1e-17   1.5e-13   50.5  12.9     1   272     3   283     3   284 0.83 Polysaccharide biosynthesis protein
SNF2_N               PF00176.18   296 seq1088_BIOID50949   -            463   4.1e-12   45.4   0.0   1   1   4.1e-16   5.6e-12   45.0   0.0    27   182    28   183    11   292 0.83 SNF2 family N-terminal domain
rve                  PF00665.21   120 seq1091_BIOID50949   -            295   1.2e-20   73.6   0.1   1   1     2e-24   2.7e-20   72.5   0.0     3   118    25   149    24   151 0.96 Integrase core domain
Gp49                 PF05973.9     91 seq1093_BIOID50949   -            112   1.5e-26   92.1   0.0   1   1   1.2e-30   1.7e-26   91.9   0.0     1    91    13   102    13   102 0.96 Phage derived protein Gp49-like (DUF891)
HATPase_c            PF02518.21   111 seq1095_BIOID50949   -            433   1.9e-22   78.9   0.0   1   1   8.1e-26   3.7e-22   78.0   0.0     6   110   320   423   316   424 0.96 Histidine kinase-, DNA gyrase B-, and HSP90-like ATPase
HisKA                PF00512.20    68 seq1095_BIOID50949   -            433   6.2e-08   32.3   1.3   1   1   3.7e-11   1.7e-07   30.9   0.9     1    67   211   270   211   271 0.90 His Kinase A (phospho-acceptor) domain
HAMP                 PF00672.20    70 seq1095_BIOID50949   -            433   1.6e-06   28.0   0.0   1   1   3.6e-10   1.6e-06   28.0   0.0     3    69   140   206   139   207 0.90 HAMP domain
HTH_37               PF13744.1     80 seq1099_BIOID50949   -             96   5.7e-24   83.6   0.6   1   1   9.4e-28   6.4e-24   83.4   0.4     3    76    14    86    12    91 0.96 Helix-turn-helix domain
HTH_3                PF01381.17    55 seq1099_BIOID50949   -             96   4.9e-07   29.3   0.0   1   1   8.8e-11     6e-07   29.0   0.0     5    47    37    80    33    88 0.87 Helix-turn-helix
EspG                 PF06872.6    383 seq1104_BIOID50949   -            398  8.5e-201  666.1   1.7   1   1    7e-205  9.6e-201  665.9   1.2     1   383    15   397    15   397 1.00 EspG protein
Acetyltransf_1       PF00583.19    83 seq1106_BIOID50949   -             99   5.9e-08   32.5   0.1   1   1   5.5e-12   7.5e-08   32.1   0.1    16    82     7    70     1    71 0.85 Acetyltransferase (GNAT) family
IstB_IS21            PF01695.12   178 seq1107_BIOID50949   -            220   2.1e-70  235.6   0.0   1   1   7.5e-74   2.5e-70  235.3   0.0     1   178    17   196    17   196 0.97 IstB-like ATP binding protein
Bac_DnaA             PF00308.13   219 seq1107_BIOID50949   -            220   2.4e-07   30.5   0.0   1   1     1e-10   3.4e-07   30.0   0.0    37   136    66   163    36   168 0.85 Bacterial dnaA  protein
PhoH                 PF02562.11   205 seq1107_BIOID50949   -            220   1.6e-05   24.1   0.1   1   1   1.1e-08   3.9e-05   22.8   0.0    11    48    55    92    44   113 0.82 PhoH-like protein
AAA                  PF00004.24   132 seq1107_BIOID50949   -            220   3.9e-05   23.7   0.0   1   1   1.9e-08   6.4e-05   23.0   0.0     1    74    66   141    66   175 0.74 ATPase family associated with various cellular activities (AAA)
Peptidase_M20        PF01546.23   171 seq1108_BIOID50949   -            388   2.7e-26   92.0   0.1   1   1     5e-30   3.4e-26   91.7   0.1     2   170    72   384    71   385 0.93 Peptidase family M20/M25/M40
M20_dimer            PF07687.9    109 seq1108_BIOID50949   -            388   6.2e-13   48.3   0.1   1   1   1.8e-16   1.2e-12   47.4   0.1     8   106   184   280   180   283 0.94 Peptidase dimerisation domain
Glyco_transf_56      PF07429.6    361 seq1110_BIOID50949   -            359  5.5e-194  643.9   0.0   1   1  4.5e-198  6.2e-194  643.7   0.0     1   360     1   358     1   359 0.99 4-alpha-L-fucosyltransferase glycosyl transferase group 56
Aconitase            PF00330.15   465 seq1111_BIOID50949   -            891  3.1e-186  619.2   0.0   1   1  5.7e-190  3.9e-186  618.9   0.0     1   465    57   562    57   562 0.99 Aconitase family (aconitate hydratase)
Aconitase_C          PF00694.14   131 seq1111_BIOID50949   -            891   8.1e-49  164.9   0.0   1   1   2.7e-52   1.8e-48  163.8   0.0     3   130   691   818   689   819 0.98 Aconitase C-terminal domain
PsiE                 PF06146.7     69 seq1114_BIOID50949   -            136   1.7e-16   60.0   5.3   1   1   1.3e-20   1.7e-16   60.0   3.7     5    69    62   123    58   123 0.95 Phosphate-starvation-inducible E
NTP_transf_3         PF12804.2    179 seq1116_BIOID50949   -            192   6.9e-31  107.6   0.0   1   1   5.7e-35   7.8e-31  107.5   0.0     1   179     6   182     6   182 0.86 MobA-like NTP transferase domain
Ter                  PF05472.6    290 seq1117_BIOID50949   -            309  7.4e-115  382.9   7.2   1   1    6e-119  8.3e-115  382.7   5.0     2   290     9   307     8   307 0.99 DNA replication terminus site-binding protein (Ter protein)
SlyX                 PF04102.7     69 seq1119_BIOID50949   -             72   4.1e-26   91.0   2.4   1   1   3.4e-30   4.6e-26   90.8   1.7     1    69     5    72     5    72 0.99 SlyX
Glycos_trans_3N      PF02885.12    66 seq1120_BIOID50949   -            320   2.7e-15   55.5   0.0   1   1   3.6e-19     5e-15   54.7   0.0     2    65     3    70     2    71 0.97 Glycosyl transferase family, helical bundle domain
SdiA-regulated       PF06977.6    249 seq1121_BIOID50949   -            272   3.1e-71  239.1   0.1   1   1   5.6e-75   3.9e-71  238.8   0.1     7   248    32   268    27   269 0.93 SdiA-regulated
MFS_1                PF07690.11   354 seq1122_BIOID50949   -            416   1.6e-25   89.5  61.2   1   2   3.7e-20   2.5e-16   59.2  19.0     1   224    22   237    22   242 0.81 Major Facilitator Superfamily
MFS_1                PF07690.11   354 seq1122_BIOID50949   -            416   1.6e-25   89.5  61.2   2   2   7.4e-13     5e-09   35.2  19.8    10   179   237   409   232   415 0.80 Major Facilitator Superfamily
MFS_3                PF05977.8    524 seq1122_BIOID50949   -            416   5.1e-21   74.2  33.9   1   1   9.8e-25   6.7e-21   73.8  23.5     9   396    16   400    12   413 0.89 Transmembrane secretion effector
NUDIX                PF00293.23   135 seq1124_BIOID50949   -            141   1.9e-21   76.0   0.1   1   1   1.6e-25   2.2e-21   75.7   0.0     2   130     3   136     2   140 0.88 NUDIX domain
Sugar_tr             PF00083.19   451 seq1126_BIOID50949   -            438   2.1e-34  118.7  36.4   1   2     8e-27   5.5e-23   81.1   9.8     3   191    22   221    20   223 0.87 Sugar (and other) transporter
Sugar_tr             PF00083.19   451 seq1126_BIOID50949   -            438   2.1e-34  118.7  36.4   2   2   1.2e-15     8e-12   44.3   9.6   239   406   238   401   222   434 0.76 Sugar (and other) transporter
MFS_1                PF07690.11   354 seq1126_BIOID50949   -            438   1.7e-30  105.8  80.8   1   1   9.2e-30   6.3e-26   90.8  33.0     3   341    26   382    24   383 0.74 Major Facilitator Superfamily
WzyE                 PF06899.6    449 seq1128_BIOID50949   -            450  1.2e-277  920.6  45.5   1   1  9.8e-282  1.3e-277  920.4  31.5     1   448     1   449     1   450 1.00 WzyE protein
Fimbrial             PF00419.15   145 seq1132_BIOID50949   -            176   1.7e-21   76.8   4.1   1   1   1.5e-25     2e-21   76.6   2.8     1   145    27   176    27   176 0.94 Fimbrial protein
PfkB                 PF00294.19   301 seq1133_BIOID50949   -            300   6.6e-63  212.5   0.6   1   1   5.5e-67   7.5e-63  212.3   0.4     3   299     5   287     3   289 0.93 pfkB family carbohydrate kinase
DUF796               PF05638.7    134 seq1134_BIOID50949   -            172   9.9e-35  119.3   0.0   1   1   8.3e-39   1.1e-34  119.1   0.0     1   133     6   155     6   156 0.94 Protein of unknown function (DUF796)
Pyr_redox_2          PF07992.9    200 seq1135_BIOID50949   -           1032     2e-19   70.1   0.0   1   1     3e-22   4.6e-19   68.9   0.0     2   198   553   829   552   831 0.85 Pyridine nucleotide-disulphide oxidoreductase
NAD_binding_8        PF13450.1     68 seq1135_BIOID50949   -           1032   1.7e-08   34.2   1.3   1   1   3.4e-11   5.2e-08   32.6   0.1     1    37   555   591   555   615 0.90 NAD(P)-binding Rossmann-like domain
Fer4_9               PF13187.1     55 seq1135_BIOID50949   -           1032   3.1e-06   27.2   7.6   1   1     2e-09   3.1e-06   27.2   5.3     1    53   897   951   867   952 0.90 4Fe-4S dicluster domain
Thi4                 PF01946.12   230 seq1135_BIOID50949   -           1032   4.2e-06   25.9   0.1   1   1   6.6e-08    0.0001   21.4   0.0    20    54   553   587   538   591 0.93 Thi4 family
FAD_binding_3        PF01494.14   356 seq1135_BIOID50949   -           1032   5.4e-05   22.2   0.1   1   1   7.4e-08   0.00011   21.2   0.1     3    35   552   584   550   590 0.92 FAD binding domain
FAD_binding_2        PF00890.19   421 seq1135_BIOID50949   -           1032    0.0001   21.2   0.8   1   1   6.6e-08    0.0001   21.2   0.5     2    36   553   587   552   591 0.94 FAD binding domain
Epimerase            PF01370.16   236 seq1137_BIOID50949   -            310   6.2e-50  169.7   0.0   1   1   2.8e-53   7.7e-50  169.3   0.0     1   236     2   236     2   236 0.92 NAD dependent epimerase/dehydratase family
3Beta_HSD            PF01073.14   280 seq1137_BIOID50949   -            310   1.7e-12   46.5   0.0   1   1   8.5e-16   2.3e-12   46.0   0.0     1   223     3   219     3   224 0.79 3-beta hydroxysteroid dehydrogenase/isomerase family
RmlD_sub_bind        PF04321.12   287 seq1137_BIOID50949   -            310   7.2e-10   38.1   0.0   1   1   7.5e-13   2.1e-09   36.6   0.0     3   155     2   174     1   267 0.79 RmlD substrate binding domain
NAD_binding_4        PF07993.7    249 seq1137_BIOID50949   -            310   1.8e-07   30.2   0.0   1   1   3.6e-08   9.9e-05   21.2   0.0    86   210    67   184    47   220 0.84 Male sterility protein
Fimbrial             PF00419.15   145 seq1138_BIOID50949   -            169   1.7e-09   37.9   8.2   1   1   1.6e-13   2.1e-09   37.6   5.7     1   144    30   168    30   169 0.76 Fimbrial protein
Ldh_2                PF02615.9    335 seq1140_BIOID50949   -            361  5.4e-138  459.1   0.0   1   1  4.5e-142  6.1e-138  459.0   0.0     1   334     5   340     5   341 0.99 Malate/L-lactate dehydrogenase
Fer4_10              PF13237.1     52 seq1144_BIOID50949   -             73   1.4e-07   31.0   7.7   1   1   1.4e-11   1.9e-07   30.6   5.3    14    52     1    42     1    42 0.91 4Fe-4S dicluster domain
Phage_GPD            PF05954.6    292 seq1145_BIOID50949   -            713   4.7e-63  212.9   0.1   1   1   9.8e-67   6.7e-63  212.4   0.0     2   291    28   328    27   329 0.92 Phage late control gene D protein (GPD)
Phage_base_V         PF04717.7     79 seq1145_BIOID50949   -            713   4.1e-27   93.8   0.1   1   1   1.2e-30     8e-27   92.8   0.1     1    77   366   458   366   460 0.93 Phage-related baseplate assembly protein
YscJ_FliF            PF01514.12   207 seq1146_BIOID50949   -            552   1.1e-65  220.5   0.0   1   1   7.4e-69   5.1e-65  218.3   0.0     9   205    28   223    17   225 0.96 Secretory protein of YscJ/FliF family
YscJ_FliF_C          PF08345.6    160 seq1146_BIOID50949   -            552   5.8e-52  175.7   5.6   1   1   8.5e-56   5.8e-52  175.7   3.9     1   160   250   429   250   429 0.87 Flagellar M-ring protein C-terminal
DeoRC                PF00455.17   162 seq1147_BIOID50949   -            268   2.4e-50  170.1   1.3   1   1   2.7e-53   3.1e-50  169.8   0.9     2   161    85   244    84   245 0.99 DeoR C terminal sensor domain
HTH_DeoR             PF08220.7     57 seq1147_BIOID50949   -            268   5.8e-23   80.0   0.9   1   1   5.1e-26   5.8e-23   80.0   0.6     1    56    18    73    18    74 0.97 DeoR-like helix-turn-helix domain
HTH_11               PF08279.7     55 seq1147_BIOID50949   -            268   6.4e-10   38.4   0.1   1   1     1e-12   1.2e-09   37.5   0.1     4    44    21    60    18    67 0.87 HTH domain
MarR_2               PF12802.2     62 seq1147_BIOID50949   -            268   3.5e-07   29.6   0.1   1   1   7.3e-10   8.3e-07   28.4   0.1     5    61    17    70    11    71 0.88 MarR family
MarR                 PF01047.17    59 seq1147_BIOID50949   -            268   4.7e-07   29.2   0.1   1   1   8.8e-10     1e-06   28.2   0.0     8    50    22    64    16    66 0.94 MarR family
HTH_27               PF13463.1     68 seq1147_BIOID50949   -            268   5.2e-06   26.5   0.1   1   1   1.1e-08   1.2e-05   25.4   0.0     2    53    16    66    16    77 0.89 Winged helix DNA-binding domain
GntR                 PF00392.16    64 seq1147_BIOID50949   -            268   8.6e-06   24.9   0.0   1   1   1.7e-08   1.9e-05   23.8   0.0    27    60    34    67    26    70 0.93 Bacterial regulatory proteins, gntR family
HTH_24               PF13412.1     48 seq1147_BIOID50949   -            268   2.2e-05   23.6   0.1   1   1   4.6e-08   5.2e-05   22.4   0.1     7    48    21    62    16    62 0.95 Winged helix-turn-helix DNA-binding
FimH_man-bind        PF09160.5    147 seq1148_BIOID50949   -            300   5.6e-57  191.5   0.2   1   1   1.5e-60     1e-56  190.7   0.1     1   147    24   168    24   168 0.99 FimH, mannose binding
Fimbrial             PF00419.15   145 seq1148_BIOID50949   -            300   1.1e-09   38.5   7.6   1   1   1.6e-13   1.1e-09   38.5   5.3     7   145   173   300   167   300 0.85 Fimbrial protein
DegT_DnrJ_EryC1      PF01041.12   363 seq1149_BIOID50949   -            385  2.2e-131  438.1   0.1   1   1    9e-135  2.5e-131  437.9   0.1     3   363    18   380    16   380 0.97 DegT/DnrJ/EryC1/StrS aminotransferase family
Aminotran_1_2        PF00155.16   363 seq1149_BIOID50949   -            385   1.5e-09   37.1   0.1   1   1     2e-12   5.4e-09   35.3   0.0    46   197    41   170    23   217 0.87 Aminotransferase class I and II
Cys_Met_Meta_PP      PF01053.15   386 seq1149_BIOID50949   -            385   3.5e-08   32.0   0.1   1   1   1.9e-11   5.2e-08   31.4   0.1    54   192    38   175    36   237 0.81 Cys/Met metabolism PLP-dependent enzyme
Beta_elim_lyase      PF01212.16   290 seq1149_BIOID50949   -            385   1.1e-07   31.1   0.1   1   1   7.1e-11   1.9e-07   30.3   0.1    30   235    40   245    33   302 0.73 Beta-eliminating lyase
Aminotran_5          PF00266.14   371 seq1149_BIOID50949   -            385   3.1e-06   26.0   0.3   1   1   1.7e-09   4.6e-06   25.5   0.2    55   296    48   282    41   326 0.79 Aminotransferase class-V
TetR_N               PF00440.18    47 seq1150_BIOID50949   -            234   1.3e-13   50.2   2.0   1   1   1.5e-17   2.1e-13   49.5   0.1     1    46    34    80    34    81 0.95 Bacterial regulatory proteins, tetR family
Glyco_tran_WecB      PF03808.8    172 seq1151_BIOID50949   -            246   3.8e-56  189.0   0.2   1   1   3.8e-60   5.2e-56  188.6   0.1     2   172    61   231    60   231 0.96 Glycosyl transferase WecB/TagA/CpsF family
Glyco_transf_9       PF01075.12   247 seq1152_BIOID50949   -            348   2.6e-89  298.5   0.0   1   1   2.3e-93   3.1e-89  298.3   0.0     1   247    69   324    69   324 0.98 Glycosyltransferase family 9 (heptosyltransferase)
DUF1440              PF07274.7    136 seq1155_BIOID50949   -            204   3.9e-55  185.4   2.3   1   1   3.4e-59   4.7e-55  185.1   1.6     1   136    26   182    26   182 0.99 Protein of unknown function (DUF1440)
EamA                 PF00892.15   126 seq1156_BIOID50949   -            307     2e-35  121.4  41.3   1   2   4.7e-20   6.5e-16   58.4   9.7     1   126    16   145    16   145 0.85 EamA-like transporter family
EamA                 PF00892.15   126 seq1156_BIOID50949   -            307     2e-35  121.4  41.3   2   2     2e-23   2.7e-19   69.3  13.4     1   126   167   291   167   291 0.96 EamA-like transporter family
DUF1422              PF07226.6    118 seq1157_BIOID50949   -            119   1.1e-54  183.0   1.2   1   1   9.1e-59   1.2e-54  182.9   0.9     3   116     2   115     1   117 0.97 Protein of unknown function (DUF1422)
HAD_2                PF13419.1    176 seq1158_BIOID50949   -            199   1.4e-28  100.1   0.1   1   1   4.9e-32   1.7e-28   99.9   0.1     2   176     4   184     3   184 0.84 Haloacid dehalogenase-like hydrolase
Hydrolase_like       PF13242.1     75 seq1158_BIOID50949   -            199   2.6e-08   33.3   0.0   1   1   1.6e-11   5.5e-08   32.2   0.0     2    50   139   186   138   198 0.93 HAD-hyrolase-like
Hydrolase            PF00702.21   204 seq1158_BIOID50949   -            199     2e-06   28.3   0.0   1   1   6.6e-10   2.2e-06   28.2   0.0   110   203    74   177     8   178 0.77 haloacid dehalogenase-like hydrolase
MASE1                PF05231.9    299 seq1160_BIOID50949   -            145   2.1e-18   66.2  16.7   1   1   1.8e-22   2.4e-18   66.0  11.6     2   123    19   139    18   144 0.96 MASE1
Chorismate_bind      PF00425.13   257 seq1162_BIOID50949   -            391   2.1e-68  230.3   0.0   1   1   1.8e-72   2.5e-68  230.0   0.0     2   257   126   380   125   380 0.97 chorismate binding enzyme
AA_permease          PF00324.16   479 seq1163_BIOID50949   -            461   4.9e-99  331.7  55.9   1   1  9.1e-103   6.2e-99  331.3  38.8     1   435    16   427    16   455 0.94 Amino acid permease
AA_permease_2        PF13520.1    426 seq1163_BIOID50949   -            461   1.6e-43  148.7  59.1   1   1   3.1e-47   2.1e-43  148.3  41.0     9   425    20   440    15   441 0.88 Amino acid permease
Sugar_tr             PF00083.19   451 seq1164_BIOID50949   -            438   3.4e-27   95.0  35.2   1   1   5.8e-29   2.6e-25   88.7  24.4     6   417    27   407    23   432 0.76 Sugar (and other) transporter
MFS_1                PF07690.11   354 seq1164_BIOID50949   -            438     1e-26   93.4  52.5   1   2   5.9e-19   2.7e-15   55.8  17.7    38   258    70   296    27   301 0.69 Major Facilitator Superfamily
MFS_1                PF07690.11   354 seq1164_BIOID50949   -            438     1e-26   93.4  52.5   2   2   1.1e-14   5.2e-11   41.7  14.9    44   172   298   430   291   437 0.84 Major Facilitator Superfamily
MFS_2                PF13347.1    427 seq1164_BIOID50949   -            438   5.2e-09   34.8  22.7   1   1   1.1e-12   5.2e-09   34.8  15.8    26   344    48   373    38   390 0.80 MFS/sugar transport protein
Glyco_transf_9       PF01075.12   247 seq1166_BIOID50949   -            330     6e-85  284.2   0.1   1   1   5.4e-89   7.4e-85  283.9   0.1     1   245    75   315    75   317 0.98 Glycosyltransferase family 9 (heptosyltransferase)
Glycos_transf_2      PF00535.21   169 seq1168_BIOID50949   -            322   3.1e-31  108.2   0.0   1   1   9.2e-35   4.2e-31  107.7   0.0     1   165    11   171    11   175 0.85 Glycosyl transferase family 2
Glyco_tranf_2_3      PF13641.1    230 seq1168_BIOID50949   -            322   3.4e-12   46.5   0.0   1   1   1.3e-15   5.8e-12   45.8   0.0     2   130     9   134     8   194 0.81 Glycosyltransferase like family 2
Glyco_tranf_2_2      PF10111.4    281 seq1168_BIOID50949   -            322   1.9e-05   23.7   0.0   1   1     6e-09   2.8e-05   23.2   0.0     1   104    11   108    11   120 0.81 Glycosyltransferase like family 2
PAP2                 PF01569.16   129 seq1169_BIOID50949   -            254   2.5e-28   98.2   1.2   1   1   1.8e-32   2.5e-28   98.2   0.9     6   126    78   232    73   234 0.89 PAP2 superfamily
GGDEF                PF00990.16   161 seq1170_BIOID50949   -            949   1.7e-45  154.3   0.2   1   1   2.3e-48   3.9e-45  153.1   0.2     1   160   526   682   526   683 0.97 GGDEF domain
PAS_9                PF13426.1    104 seq1170_BIOID50949   -            949   4.5e-29  100.8   0.0   1   2   2.7e-15   4.6e-12   46.1   0.0     3   104   158   260   156   260 0.95 PAS domain
PAS_9                PF13426.1    104 seq1170_BIOID50949   -            949   4.5e-29  100.8   0.0   2   2   3.1e-12   5.2e-09   36.3   0.0     2   104   410   514   409   514 0.92 PAS domain
PAS_3                PF08447.6     91 seq1170_BIOID50949   -            949   3.9e-26   90.8   0.0   1   2   9.6e-13   1.6e-09   37.5   0.0     5    89   172   253   168   255 0.93 PAS fold
PAS_3                PF08447.6     91 seq1170_BIOID50949   -            949   3.9e-26   90.8   0.0   2   2   1.2e-13   2.1e-10   40.4   0.0     2    91   296   381   295   381 0.96 PAS fold
PAS_4                PF08448.5    110 seq1170_BIOID50949   -            949   2.3e-23   82.2   0.0   1   2   1.5e-09   2.6e-06   27.3   0.0     7   110   158   263   153   263 0.90 PAS fold
PAS_4                PF08448.5    110 seq1170_BIOID50949   -            949   2.3e-23   82.2   0.0   2   2   9.3e-14   1.6e-10   40.8   0.0     1   109   405   516   405   517 0.94 PAS fold
PAS                  PF00989.19   113 seq1170_BIOID50949   -            949   4.9e-23   80.9   0.1   1   2   2.5e-12   4.2e-09   36.0   0.0     2   113   147   258   146   258 0.91 PAS fold
PAS                  PF00989.19   113 seq1170_BIOID50949   -            949   4.9e-23   80.9   0.1   2   2   4.7e-11     8e-08   31.9   0.0     7   113   405   512   399   512 0.94 PAS fold
EAL                  PF00563.15   236 seq1170_BIOID50949   -            949   6.6e-18   64.9   0.2   1   1   1.2e-20   2.1e-17   63.2   0.1    37   234   740   932   735   934 0.92 EAL domain
MASE1                PF05231.9    299 seq1170_BIOID50949   -            949   3.9e-12   45.6  19.7   1   1   2.3e-15   3.9e-12   45.6  13.6   148   298     2   138     1   139 0.81 MASE1
PAS_8                PF13188.1     64 seq1170_BIOID50949   -            949   6.7e-12   44.6   0.0   1   2   6.2e-07    0.0011   18.6   0.0     2    51   147   202   146   215 0.72 PAS domain
PAS_8                PF13188.1     64 seq1170_BIOID50949   -            949   6.7e-12   44.6   0.0   2   2   1.3e-07   0.00023   20.8   0.0     1    52   399   451   399   463 0.80 PAS domain
Virul_fac_BrkB       PF03631.10   260 seq1171_BIOID50949   -            290     1e-55  188.8  24.6   1   1   8.7e-60   1.2e-55  188.6  17.0     2   258    29   274    28   276 0.88 Virulence factor BrkB
FliG_C               PF01706.11   110 seq1172_BIOID50949   -            331   1.8e-39  134.0  15.8   1   1   3.2e-42   2.2e-38  130.5   2.3     2   109   216   323   215   324 0.98 FliG C-terminal domain
ABC_tran             PF00005.22   118 seq1175_BIOID50949   -            637   3.2e-37  127.3   1.2   1   2   2.4e-18   3.3e-15   56.3   0.0     1   118    41   178    41   178 0.87 ABC transporter
ABC_tran             PF00005.22   118 seq1175_BIOID50949   -            637   3.2e-37  127.3   1.2   2   2   7.5e-22     1e-18   67.6   0.0     1   118   352   459   352   459 0.92 ABC transporter
ABC_tran_2           PF12848.2     85 seq1175_BIOID50949   -            637   6.6e-29   99.4   4.3   1   1   4.8e-32   6.6e-29   99.4   3.0     1    83   217   298   217   302 0.93 ABC transporter
Wzy_C                PF04932.10   163 seq1176_BIOID50949   -            402     6e-18   65.0   9.6   1   1   8.7e-22     6e-18   65.0   6.6     3   162   196   337   193   338 0.82 O-Antigen ligase
O-antigen_lig        PF13425.1    137 seq1176_BIOID50949   -            402   3.8e-16   59.2  13.8   1   1   5.5e-20   3.8e-16   59.2   9.6     2   136   190   340   171   341 0.87 O-antigen ligase like membrane protein
Amidohydro_1         PF01979.15   333 seq1177_BIOID50949   -            442   5.3e-49  167.5   0.2   1   1   1.1e-52   7.6e-49  167.0   0.1     1   333    53   375    53   375 0.96 Amidohydrolase family
Amidohydro_5         PF13594.1     68 seq1177_BIOID50949   -            442   2.6e-08   33.4   0.0   1   1     9e-12   6.2e-08   32.2   0.0     1    68    23   122    23   122 0.66 Amidohydrolase
Epimerase            PF01370.16   236 seq1178_BIOID50949   -            660   1.8e-41  142.0   0.0   1   1     8e-45   2.7e-41  141.4   0.0     1   236   318   566   318   566 0.91 NAD dependent epimerase/dehydratase family
Formyl_trans_N       PF00551.14   181 seq1178_BIOID50949   -            660   6.4e-25   87.6   0.0   1   1   2.6e-28   8.8e-25   87.1   0.0    60   178    53   174     1   177 0.84 Formyl transferase
Formyl_trans_C       PF02911.13   100 seq1178_BIOID50949   -            660   2.3e-20   72.3   0.0   1   1   1.2e-23   4.3e-20   71.5   0.0     3    98   202   295   200   297 0.95 Formyl transferase, C-terminal domain
3Beta_HSD            PF01073.14   280 seq1178_BIOID50949   -            660   5.8e-06   25.1   0.0   1   1   2.4e-09   8.2e-06   24.5   0.0     1   157   319   474   319   504 0.79 3-beta hydroxysteroid dehydrogenase/isomerase family
DUF1049              PF06305.6     68 seq1179_BIOID50949   -            102   8.1e-25   85.9   0.8   1   1   5.9e-29   8.1e-25   85.9   0.6     1    66    22    87    22    89 0.97 Protein of unknown function (DUF1049)
AMP-binding          PF00501.23   418 seq1180_BIOID50949   -            536   2.7e-84  282.8   0.0   1   1   7.2e-88   3.3e-84  282.5   0.0     1   417    50   461    50   462 0.94 AMP-binding enzyme
DUF4009              PF13193.1     41 seq1180_BIOID50949   -            536     8e-08   31.4   0.1   1   1   5.4e-11   2.4e-07   29.9   0.0     1    29   501   529   501   535 0.92 Domain of unknown function (DUF4009)
Tyr_Deacylase        PF02580.11   145 seq1182_BIOID50949   -            145   6.3e-55  185.0   0.1   1   1   5.1e-59     7e-55  184.8   0.0     2   144     3   144     2   145 0.99 D-Tyr-tRNA(Tyr) deacylase
AMNp_N               PF10423.4    160 seq1185_BIOID50949   -            519   9.4e-51  171.4   0.1   1   1     2e-54   1.4e-50  170.9   0.1     2   158    47   205    46   207 0.96 Bacterial AMP nucleoside phosphorylase N-terminus
PNP_UDP_1            PF01048.15   234 seq1185_BIOID50949   -            519   1.2e-19   70.1   0.0   1   1   2.8e-23   1.9e-19   69.4   0.0    33   200   297   464   264   487 0.83 Phosphorylase superfamily
FliH                 PF02108.11   128 seq1186_BIOID50949   -            228   5.3e-40  136.1   0.5   1   1   1.2e-43   5.3e-40  136.1   0.3     5   128    96   219    76   219 0.98 Flagellar assembly protein FliH
HrpE                 PF06188.7    191 seq1186_BIOID50949   -            228   4.3e-08   33.0   7.3   1   1   2.3e-11     1e-07   31.7   5.0    24   182    47   211    21   222 0.74 HrpE/YscL/FliH and V-type ATPase subunit E
PMI_typeI            PF01238.16   373 seq1187_BIOID50949   -            417  4.3e-125  417.4   0.1   1   1  4.9e-128  3.3e-124  414.5   0.0     1   373    27   383    27   383 0.99 Phosphomannose isomerase type I
TPR_7                PF13176.1     36 seq1188_BIOID50949   -            389     1e-13   49.8  11.5   1   1   1.8e-05     0.025   14.2   0.0     1    27    71    97    71   106 0.82 Tetratricopeptide repeat
TPR_2                PF07719.12    34 seq1188_BIOID50949   -            389   1.8e-12   46.0   7.2   1   1   1.4e-05     0.019   14.7   0.0     5    32   218   245   214   247 0.88 Tetratricopeptide repeat
Apc3                 PF12895.2     84 seq1188_BIOID50949   -            389   7.3e-10   38.7   1.4   1   1   1.3e-09   1.8e-06   27.8   0.1     4    83   156   239   153   240 0.89 Anaphase-promoting complex, cyclosome, subunit 3
TPR_1                PF00515.23    34 seq1188_BIOID50949   -            389   4.6e-09   35.3   2.5   1   1   2.6e-05     0.035   13.5   0.0     7    32   220   245   214   247 0.89 Tetratricopeptide repeat
TPR_8                PF13181.1     34 seq1188_BIOID50949   -            389   1.4e-07   30.6   1.1   1   1   1.7e-05     0.024   14.3   0.0     5    29   218   242   214   246 0.89 Tetratricopeptide repeat
RHS_repeat           PF05593.9     38 seq1190_BIOID50949   -           1410   2.1e-64  212.4 113.7   1   7   2.8e-12   1.9e-08   34.1   1.4     1    38   434   472   434   472 0.97 RHS Repeat
RHS_repeat           PF05593.9     38 seq1190_BIOID50949   -           1410   2.1e-64  212.4 113.7   2   7   6.8e-11   4.7e-07   29.7   2.1     3    37   458   492   456   493 0.94 RHS Repeat
RHS_repeat           PF05593.9     38 seq1190_BIOID50949   -           1410   2.1e-64  212.4 113.7   3   7   5.8e-09     4e-05   23.5   1.5     1    38   498   537   498   537 0.89 RHS Repeat
RHS_repeat           PF05593.9     38 seq1190_BIOID50949   -           1410   2.1e-64  212.4 113.7   4   7   5.1e-13   3.5e-09   36.4   0.3     1    37   584   620   584   621 0.98 RHS Repeat
RHS_repeat           PF05593.9     38 seq1190_BIOID50949   -           1410   2.1e-64  212.4 113.7   5   7   1.1e-09   7.2e-06   25.9   0.7     1    37   626   661   626   662 0.97 RHS Repeat
RHS_repeat           PF05593.9     38 seq1190_BIOID50949   -           1410   2.1e-64  212.4 113.7   6   7   3.4e-08   0.00023   21.1   1.1     1    31   667   697   667   701 0.93 RHS Repeat
RHS_repeat           PF05593.9     38 seq1190_BIOID50949   -           1410   2.1e-64  212.4 113.7   7   7   2.9e-08    0.0002   21.3   0.6     1    31   729   762   729   770 0.80 RHS Repeat
RHS                  PF03527.9     41 seq1190_BIOID50949   -           1410   1.5e-20   72.5   8.3   1   1   1.1e-23   7.5e-20   70.3   0.8     1    41  1149  1189  1149  1189 0.96 RHS protein
TonB_dep_Rec         PF00593.19   276 seq1192_BIOID50949   -            628   1.4e-30  107.0  21.3   1   1     2e-34   1.4e-30  107.0  14.8     1   276   404   627   404   627 0.90 TonB dependent receptor
Plug                 PF07715.10   108 seq1192_BIOID50949   -            628   6.4e-30  103.5   1.5   1   1   9.4e-34   6.4e-30  103.5   1.0     4   108    55   160    52   160 0.97 TonB-dependent Receptor Plug Domain
Bac_Ubq_Cox          PF01654.12   436 seq1193_BIOID50949   -            523  1.2e-183  610.3  21.3   1   1    1e-187  1.4e-183  610.1  14.7     1   435     8   503     8   504 0.98 Bacterial Cytochrome Ubiquinol Oxidase
YiiD_Cterm           PF09500.5    144 seq1194_BIOID50949   -            329   6.7e-49  165.0   0.0   1   1   2.9e-52   9.9e-49  164.4   0.0     1   143   174   313   174   314 0.99 Putative thioesterase (yiiD_Cterm)
Acetyltransf_7       PF13508.1     79 seq1194_BIOID50949   -            329   4.5e-13   49.0   0.0   1   1   2.4e-16   8.3e-13   48.1   0.0     3    78    60   139    58   140 0.87 Acetyltransferase (GNAT) domain
Acetyltransf_1       PF00583.19    83 seq1194_BIOID50949   -            329   2.5e-12   46.5   0.0   1   1   2.1e-15   7.1e-12   45.0   0.0     2    82    66   138    65   139 0.96 Acetyltransferase (GNAT) family
Acetyltransf_10      PF13673.1    117 seq1194_BIOID50949   -            329   1.6e-08   34.5   0.0   1   1   7.8e-12   2.7e-08   33.8   0.0    38   117    55   138    16   138 0.81 Acetyltransferase (GNAT) domain
UxuA                 PF03786.8    351 seq1195_BIOID50949   -            394  4.2e-163  541.7   0.2   1   1    7e-167  4.8e-163  541.6   0.1     1   350     1   388     1   389 0.99 D-mannonate dehydratase (UxuA)
AP_endonuc_2         PF01261.19   211 seq1195_BIOID50949   -            394   7.7e-09   35.0   0.0   1   1   7.8e-12   5.3e-08   32.3   0.0     3   189    18   299    16   322 0.81 Xylose isomerase-like TIM barrel
Radical_SAM          PF04055.16   166 seq1196_BIOID50949   -            411     4e-13   49.7   0.0   1   1     2e-16   6.7e-13   49.0   0.0     6   160    20   182    16   208 0.83 Radical SAM superfamily
DUF4008              PF13186.1     64 seq1196_BIOID50949   -            411     2e-12   47.1   0.6   1   1   1.3e-15   4.3e-12   46.0   0.4     4    64   282   343   276   343 0.90 Domain of unknown function (DUF4008)
Fer4_12              PF13353.1    139 seq1196_BIOID50949   -            411   3.5e-07   30.2   0.0   1   1     2e-10   6.7e-07   29.3   0.0    13   115    19   126    17   150 0.64 4Fe-4S single cluster domain
ATP-synt_ab          PF00006.20   215 seq1197_BIOID50949   -            457   3.9e-69  232.3   0.0   1   1     4e-73   5.5e-69  231.8   0.0     1   215   161   373   161   373 1.00 ATP synthase alpha/beta family, nucleotide-binding domain
EII-GUT              PF03608.8    168 seq1199_BIOID50949   -            187     7e-77  256.8   0.7   1   1   5.9e-81     8e-77  256.6   0.5     2   168     5   171     4   171 0.99 PTS system enzyme II sorbitol-specific factor
FAD_binding_5        PF00941.16   171 seq1200_BIOID50949   -            259   3.7e-23   81.6   0.0   1   1   9.2e-27   6.3e-23   80.9   0.0     4   167     4   153     1   156 0.90 FAD binding domain in molybdopterin dehydrogenase
CO_deh_flav_C        PF03450.12   103 seq1200_BIOID50949   -            259   7.3e-10   38.6   0.3   1   1   2.3e-13   1.6e-09   37.5   0.2     4   102   165   250   161   251 0.85 CO dehydrogenase flavoprotein C-terminal domain
SBP_bac_3            PF00497.15   225 seq1203_BIOID50949   -            518   1.1e-30  106.5   0.0   1   1   4.4e-34     2e-30  105.6   0.0    10   224    52   267    45   268 0.91 Bacterial extracellular solute-binding proteins, family 3
SLT                  PF01464.15   121 seq1203_BIOID50949   -            518   4.8e-27   93.7   0.1   1   1   1.7e-30     8e-27   93.0   0.1     5   118   295   404   292   407 0.95 Transglycosylase SLT domain
Lysozyme_like        PF13702.1    160 seq1203_BIOID50949   -            518   1.5e-06   27.7   0.0   1   1   1.2e-09   5.3e-06   25.8   0.0     8   100   291   391   283   448 0.65 Lysozyme-like
OMPdecase            PF00215.19   226 seq1205_BIOID50949   -            265   9.1e-55  185.3   0.0   1   1   7.8e-59   1.1e-54  185.1   0.0     1   226    35   257    35   257 0.96 Orotidine 5'-phosphate decarboxylase / HUMPS family
EIIBC-GUT_N          PF03612.9    183 seq1206_BIOID50949   -            319   6.2e-72  240.9   1.8   1   1   1.7e-75   1.2e-71  240.0   1.3     2   183     3   171     2   171 0.95 Sorbitol phosphotransferase enzyme II N-terminus
EIIBC-GUT_C          PF07663.6     93 seq1206_BIOID50949   -            319   6.4e-48  160.7   5.0   1   1   9.3e-52   6.4e-48  160.7   3.5     1    93   226   318   226   318 0.99 Sorbitol phosphotransferase enzyme II C-terminus
Isochorismatase      PF00857.15   174 seq1207_BIOID50949   -            285     6e-38  130.3   0.0   1   1   1.1e-41   7.6e-38  130.0   0.0     2   173    32   204    31   205 0.97 Isochorismatase family
PP-binding           PF00550.20    67 seq1207_BIOID50949   -            285   2.5e-08   33.9   0.0   1   1   9.9e-12   6.8e-08   32.5   0.0     2    62   217   275   216   280 0.86 Phosphopantetheine attachment site
DUF945               PF06097.6    459 seq1208_BIOID50949   -            502  5.7e-150  499.9  18.0   1   1  4.7e-154  6.4e-150  499.7  12.5     1   459     1   482     1   482 0.99 Bacterial protein of unknown function (DUF945)
Abhydrolase_1        PF00561.15   230 seq1210_BIOID50949   -            340   3.1e-26   92.2   0.0   1   1   2.6e-29     9e-26   90.7   0.0     4   218   105   312   102   315 0.96 alpha/beta hydrolase fold
Abhydrolase_6        PF12697.2    228 seq1210_BIOID50949   -            340     3e-16   59.9   0.7   1   1   1.2e-19   4.2e-16   59.4   0.5     1   219    75   312    75   320 0.70 Alpha/beta hydrolase family
Abhydrolase_5        PF12695.2    142 seq1210_BIOID50949   -            340   7.6e-11   41.8   0.4   1   1   7.2e-14   2.5e-10   40.1   0.2     2   141    75   308    74   309 0.65 Alpha/beta hydrolase family
Mannitol_dh_C        PF08125.8    245 seq1213_BIOID50949   -            486   1.8e-96  321.9   0.0   1   1  3.5e-100   2.4e-96  321.5   0.0     1   245   216   463   216   463 0.99 Mannitol dehydrogenase C-terminal domain
Mannitol_dh          PF01232.18   151 seq1213_BIOID50949   -            486   2.9e-54  182.9   0.0   1   1   7.2e-58   4.9e-54  182.2   0.0     2   151    24   188    23   188 0.99 Mannitol dehydrogenase Rossmann domain
DUF1044              PF06296.7    120 seq1214_BIOID50949   -            117   3.6e-36  123.4   0.9   1   1     3e-40     4e-36  123.3   0.7     4   120     2   111     1   111 0.99 Protein of unknown function (DUF1044)
Polysacc_deac_1      PF01522.16   124 seq1215_BIOID50949   -            296   1.5e-13   50.3   0.0   1   1   2.7e-17   3.7e-13   49.0   0.0    16   123    15   169     6   170 0.93 Polysaccharide deacetylase
Cyto_ox_2            PF02322.10   328 seq1216_BIOID50949   -            379  7.9e-121  403.1  36.0   1   1  6.7e-125  9.2e-121  402.8  25.0     2   327     7   362     6   363 0.99 Cytochrome oxidase subunit II
ABC_tran             PF00005.22   118 seq1217_BIOID50949   -            401   5.6e-22   78.2   0.0   1   1   3.6e-25   1.2e-21   77.0   0.0     1   117    73   191    73   192 0.92 ABC transporter
TOBE_2               PF08402.5     75 seq1217_BIOID50949   -            401   9.6e-12   44.6   0.3   1   1   1.2e-14   4.2e-11   42.5   0.1     1    75   313   385   313   385 0.95 TOBE domain
Ald_Xan_dh_C2        PF02738.13   543 seq1218_BIOID50949   -            956  1.8e-190  633.7   0.0   1   1  5.6e-194  2.6e-190  633.2   0.0    17   543   363   893   351   893 0.98 Molybdopterin-binding domain of aldehyde dehydrogenase
Ald_Xan_dh_C         PF01315.17   111 seq1218_BIOID50949   -            956   3.4e-31  107.4   0.0   1   1   1.5e-34   6.9e-31  106.4   0.0     2   111   187   298   186   298 0.96 Aldehyde oxidase and xanthine dehydrogenase, a/b hammerhead domain
Fer2_2               PF01799.15    75 seq1218_BIOID50949   -            956   7.1e-13   48.1   0.0   1   1   4.3e-16     2e-12   46.7   0.0     1    73    73   145    73   147 0.97 [2Fe-2S] binding domain
Transcrip_reg        PF01709.15   234 seq1219_BIOID50949   -            238   1.2e-82  276.5   0.7   1   1   9.4e-87   1.3e-82  276.3   0.5     1   233     3   235     3   236 0.98 Transcriptional regulator
HTH_3                PF01381.17    55 seq1220_BIOID50949   -            107   1.1e-07   31.4   0.0   1   1   1.6e-11   2.2e-07   30.5   0.0     1    45    52    96    52    98 0.94 Helix-turn-helix
Asp_Glu_race         PF01177.17   217 seq1221_BIOID50949   -            285   6.1e-30  104.6   0.1   1   1   6.1e-34   8.3e-30  104.2   0.1     2   215    25   234    24   236 0.85 Asp/Glu/Hydantoin racemase
FliJ                 PF02050.11   123 seq1223_BIOID50949   -            147   2.5e-32  111.3  20.6   1   1   2.3e-36   3.1e-32  111.0  14.3     1   122    19   141    19   142 0.98 Flagellar FliJ protein
SUI1                 PF01253.17    83 seq1224_BIOID50949   -            108   2.3e-21   75.2   2.6   1   1     2e-25   2.8e-21   75.0   1.8     2    82    28   104    27   105 0.94 Translation initiation factor SUI1
adh_short_C2         PF13561.1    243 seq1226_BIOID50949   -            258   1.9e-29  103.1   0.1   1   1   5.1e-33   2.3e-29  102.7   0.1     3   242    24   254    22   255 0.93 Enoyl-(Acyl carrier protein) reductase
adh_short            PF00106.20   167 seq1226_BIOID50949   -            258   1.6e-27   96.3   9.2   1   1   2.3e-30     1e-26   93.7   6.4     2   164    17   170    16   173 0.89 short chain dehydrogenase
KR                   PF08659.5    181 seq1226_BIOID50949   -            258   1.3e-10   41.1   8.7   1   1   4.9e-13   2.2e-09   37.1   5.8    54   160    55   165    17   183 0.90 KR domain
PTSIIA_gutA          PF03829.8    117 seq1227_BIOID50949   -            123   7.6e-45  151.2   0.0   1   1   6.7e-49   9.1e-45  150.9   0.0     1   116     1   116     1   118 0.98 PTS system glucitol/sorbitol-specific IIA component
UPF0270              PF06794.7     70 seq1230_BIOID50949   -             72   9.2e-36  121.3   0.1   1   1   7.4e-40     1e-35  121.2   0.0     1    70     1    70     1    70 0.99 Uncharacterised protein family (UPF0270)
Flg_hook             PF02120.11    85 seq1231_BIOID50949   -            375   3.1e-19   68.3   7.4   1   1   4.3e-23   5.8e-19   67.4   5.1     4    84   248   328   245   336 0.91 Flagellar hook-length control protein FliK
PMT                  PF02366.13   245 seq1233_BIOID50949   -            550   2.6e-54  184.0  21.2   1   1   3.8e-58   2.6e-54  184.0  14.7     3   245     5   237     3   237 0.98 Dolichyl-phosphate-mannose-protein mannosyltransferase
PMT_2                PF13231.1    159 seq1233_BIOID50949   -            550   6.8e-12   45.4  22.0   1   1     1e-15   6.8e-12   45.4  15.3     2   159    61   222    60   222 0.80 Dolichyl-phosphate-mannose-protein mannosyltransferase
adh_short            PF00106.20   167 seq1234_BIOID50949   -            259   6.2e-25   87.9   1.9   1   1   1.1e-28   7.5e-25   87.6   1.3     2   166     4   172     3   173 0.92 short chain dehydrogenase
adh_short_C2         PF13561.1    243 seq1234_BIOID50949   -            259   6.4e-15   55.5   0.0   1   1   1.4e-18   9.3e-15   54.9   0.0     7   241    13   255     9   256 0.86 Enoyl-(Acyl carrier protein) reductase
HSP70                PF00012.15   602 seq1235_BIOID50949   -            471   8.7e-25   86.5   0.0   1   2   7.2e-19   9.8e-15   53.3   0.0     2   207    24   249    23   280 0.76 Hsp70 protein
HSP70                PF00012.15   602 seq1235_BIOID50949   -            471   8.7e-25   86.5   0.0   2   2     1e-11   1.4e-07   29.7   0.0   250   352   350   444   326   469 0.80 Hsp70 protein
PRK                  PF00485.13   194 seq1236_BIOID50949   -            289     3e-74  248.6   0.0   1   1   2.7e-78   3.6e-74  248.4   0.0     1   194     7   214     7   214 0.99 Phosphoribulokinase / Uridine kinase family
4HBT                 PF03061.17    79 seq1237_BIOID50949   -            137   7.5e-17   61.1   0.1   1   1   8.9e-21   1.2e-16   60.4   0.1     1    79    50   127    50   127 0.98 Thioesterase superfamily
YbgT_YccB            PF08173.6     28 seq1238_BIOID50949   -             37   6.1e-16   57.8   4.2   1   1   4.9e-20   6.7e-16   57.6   2.9     1    28     1    28     1    28 0.97 Membrane bound YbgT-like protein
Methyltransf_10      PF05971.7    299 seq1240_BIOID50949   -            335  2.4e-154  512.6   0.0   1   1  4.2e-158  2.9e-154  512.4   0.0     2   299    30   323    29   323 0.99 Protein of unknown function (DUF890)
MTS                  PF05175.9    170 seq1240_BIOID50949   -            335   3.9e-05   23.0   0.0   1   1   1.2e-08   8.3e-05   21.9   0.0    30   115   128   222   114   232 0.77 Methyltransferase small domain
Cyd_oper_YbgE        PF09600.5     82 seq1242_BIOID50949   -             97   1.5e-33  114.6   7.9   1   1   1.4e-37   1.9e-33  114.3   5.5     1    81    16    96    16    97 0.97 Cyd operon protein YbgE (Cyd_oper_YbgE)
LamB                 PF02264.10   398 seq1243_BIOID50949   -            446    1e-168  561.4  25.1   1   1  8.3e-173  1.1e-168  561.3  17.4     1   398    28   446    28   446 0.97 LamB porin
GntR                 PF00392.16    64 seq1244_BIOID50949   -            257   1.8e-23   81.5   1.4   1   1     7e-27   3.2e-23   80.8   0.2     1    64    10    73    10    73 0.99 Bacterial regulatory proteins, gntR family
FCD                  PF07729.7    125 seq1244_BIOID50949   -            257   3.9e-21   75.5   7.6   1   1   1.3e-24   5.8e-21   74.9   5.3     1   125    97   226    97   226 0.92 FCD domain
Rrf2                 PF02082.15    83 seq1244_BIOID50949   -            257   6.6e-05   22.8   0.1   1   1   3.8e-08   0.00017   21.4   0.0    28    67    36    74    23    80 0.88 Transcriptional regulator
4HBT                 PF03061.17    79 seq1245_BIOID50949   -            134     8e-19   67.4   0.4   1   1   2.4e-22   1.1e-18   66.9   0.3     1    77    20   103    20   105 0.98 Thioesterase superfamily
4HBT_2               PF13279.1    121 seq1245_BIOID50949   -            134   2.7e-12   47.0   0.2   1   1   7.1e-16   3.2e-12   46.8   0.1     3   117    14   128    12   132 0.88 Thioesterase-like superfamily
Acyl-ACP_TE          PF01643.12   249 seq1245_BIOID50949   -            134   1.3e-05   24.2   0.1   1   1   3.1e-09   1.4e-05   24.0   0.0    31   132    33   132     4   134 0.79 Acyl-ACP thioesterase
CstA                 PF02554.9    376 seq1246_BIOID50949   -            701  5.8e-156  518.7  29.0   1   1  8.4e-160  5.8e-156  518.7  20.1     1   371    32   431    32   436 0.95 Carbon starvation protein CstA
DUF4161              PF13722.1    127 seq1246_BIOID50949   -            701   1.8e-46  157.4   7.5   1   1   2.7e-50   1.8e-46  157.4   5.2     3   127   467   596   464   596 0.98 C-terminal domain on CstA (DUF4161)
GutM                 PF06923.6    109 seq1247_BIOID50949   -            119   1.4e-36  124.3   0.0   1   1   1.2e-40   1.6e-36  124.1   0.0     2   109     3   110     2   110 0.98 Glucitol operon activator protein (GutM)
FCD                  PF07729.7    125 seq1249_BIOID50949   -            274   1.1e-22   80.5   6.2   1   1   2.4e-26   1.6e-22   80.0   4.3     1   124   116   246   116   247 0.90 FCD domain
GntR                 PF00392.16    64 seq1249_BIOID50949   -            274     6e-14   51.1   0.2   1   1   1.8e-17   1.2e-13   50.1   0.1     4    62    31    89    29    91 0.95 Bacterial regulatory proteins, gntR family
FliL                 PF03748.9     99 seq1250_BIOID50949   -            154   4.4e-23   81.0   0.0   1   1     4e-27   5.5e-23   80.7   0.0     1    98    54   153    54   154 0.94 Flagellar basal body-associated protein FliL
MotA_ExbB            PF01618.11   139 seq1254_BIOID50949   -            230   6.2e-47  158.6   0.2   1   1     6e-51   8.1e-47  158.2   0.1     2   138    74   210    73   211 0.98 MotA/TolQ/ExbB proton channel family
DeoRC                PF00455.17   162 seq1255_BIOID50949   -            257   1.9e-52  177.0   0.7   1   1   6.5e-56   2.9e-52  176.4   0.3     3   161    74   232    72   233 0.97 DeoR C terminal sensor domain
HTH_DeoR             PF08220.7     57 seq1255_BIOID50949   -            257   9.1e-22   76.2   0.1   1   1   3.8e-25   1.7e-21   75.3   0.1     1    56     6    61     6    62 0.98 DeoR-like helix-turn-helix domain
HTH_11               PF08279.7     55 seq1255_BIOID50949   -            257   5.4e-09   35.4   0.1   1   1   3.9e-12   1.8e-08   33.8   0.0     1    46     6    50     6    56 0.92 HTH domain
RHH_1                PF01402.16    39 seq1257_BIOID50949   -             81   4.8e-11   41.9   0.5   1   1   5.7e-15   7.7e-11   41.2   0.4     2    39    15    52    14    52 0.96 Ribbon-helix-helix protein, copG family
SIS                  PF01380.17   131 seq1258_BIOID50949   -            306   1.7e-30  105.2   0.5   1   1   4.3e-34     3e-30  104.4   0.3     1   131   152   282   152   282 0.99 SIS domain
HTH_6                PF01418.12    77 seq1258_BIOID50949   -            306   1.1e-29  101.9   0.2   1   1   3.1e-33   2.1e-29  100.9   0.1     1    76    25   100    25   101 0.98 Helix-turn-helix domain, rpiR family
FliM                 PF02154.10   192 seq1260_BIOID50949   -            349   1.4e-80  269.3   0.2   1   1   3.6e-84   2.5e-80  268.6   0.0     1   192    53   246    53   246 0.99 Flagellar motor switch protein FliM
SpoA                 PF01052.15    77 seq1260_BIOID50949   -            349   1.5e-15   56.3   0.0   1   1   4.7e-19   3.2e-15   55.3   0.0     3    75   267   337   265   338 0.96 Surface presentation of antigens (SPOA)
EamA                 PF00892.15   126 seq1262_BIOID50949   -            111   5.1e-10   39.3   9.4   1   1   1.4e-13   6.2e-10   39.0   6.5    24   124     3   107     1   109 0.82 EamA-like transporter family
Multi_Drug_Res       PF00893.14    93 seq1262_BIOID50949   -            111   3.4e-08   33.7   5.3   1   1   9.9e-12   4.5e-08   33.3   3.7     1    93     1   100     1   100 0.87 Small Multidrug Resistance protein
cNMP_binding         PF00027.24    91 seq1264_BIOID50949   -            210   8.9e-24   83.0   0.0   1   1     4e-27   1.4e-23   82.4   0.0     3    90    23   111    21   112 0.97 Cyclic nucleotide-binding domain
Crp                  PF00325.15    32 seq1264_BIOID50949   -            210   2.1e-15   55.7   0.4   1   1   1.1e-18   3.9e-15   54.8   0.3     1    32   166   197   166   197 0.98 Bacterial regulatory proteins, crp family
HTH_Crp_2            PF13545.1     76 seq1264_BIOID50949   -            210   2.2e-11   43.2   0.1   1   1   1.5e-14     5e-11   42.1   0.1     1    67   142   206   142   207 0.94 Crp-like helix-turn-helix domain
Adenine_deam_C       PF13382.1    171 seq1266_BIOID50949   -            588   3.7e-58  195.3   0.0   1   1   2.1e-61   5.7e-58  194.7   0.0    23   171   433   581   416   581 0.96 Adenine deaminase C-terminal domain
Amidohydro_1         PF01979.15   333 seq1266_BIOID50949   -            588   6.1e-38  131.1   0.0   1   1   9.1e-41   2.5e-37  129.1   0.0     2   333    82   347    81   347 0.95 Amidohydrolase family
Amidohydro_5         PF13594.1     68 seq1266_BIOID50949   -            588   3.3e-12   45.9   0.4   1   1   4.4e-15   1.2e-11   44.1   0.3     1    68    52   115    52   115 0.84 Amidohydrolase
Amidohydro_4         PF13147.1    304 seq1266_BIOID50949   -            588   2.6e-11   43.9   0.4   1   1   1.8e-12   4.8e-09   36.5   0.2     1   304    76   344    76   344 0.80 Amidohydrolase
Ank_2                PF12796.2     89 seq1267_BIOID50949   -            196   4.3e-37  126.2   0.0   1   3   4.2e-16   1.1e-12   47.9   0.0    19    81     5    65     1    72 0.89 Ankyrin repeats (3 copies)
Ank_2                PF12796.2     89 seq1267_BIOID50949   -            196   4.3e-37  126.2   0.0   2   3   1.2e-13   3.3e-10   40.0   0.0    20    85    94   161    87   161 0.86 Ankyrin repeats (3 copies)
Ank_2                PF12796.2     89 seq1267_BIOID50949   -            196   4.3e-37  126.2   0.0   3   3   4.3e-16   1.2e-12   47.8   0.0     1    78   104   187   104   195 0.91 Ankyrin repeats (3 copies)
Ank_4                PF13637.1     54 seq1267_BIOID50949   -            196   1.9e-28   98.2   0.4   1   2   2.9e-13   7.9e-10   38.8   0.0     1    53    10    62    10    62 0.98 Ankyrin repeats (many copies)
Ank_4                PF13637.1     54 seq1267_BIOID50949   -            196   1.9e-28   98.2   0.4   2   2   3.4e-11   9.3e-08   32.2   0.1     4    54   103   155   100   155 0.90 Ankyrin repeats (many copies)
Ank                  PF00023.25    33 seq1267_BIOID50949   -            196     8e-26   88.4   0.1   1   2   1.3e-12   3.6e-09   35.8   0.0     2    32    10    40     9    41 0.97 Ankyrin repeat
Ank                  PF00023.25    33 seq1267_BIOID50949   -            196     8e-26   88.4   0.1   2   2   1.5e-08   4.1e-05   23.0   0.0     3    29   136   162   134   165 0.94 Ankyrin repeat
Ank_5                PF13857.1     56 seq1267_BIOID50949   -            196   1.8e-24   85.1   0.0   1   2   3.5e-13   9.6e-10   38.2   0.0     8    56     2    50     1    50 0.94 Ankyrin repeats (many copies)
Ank_5                PF13857.1     56 seq1267_BIOID50949   -            196   1.8e-24   85.1   0.0   2   2   5.3e-13   1.5e-09   37.7   0.0     3    56   121   175   120   175 0.87 Ankyrin repeats (many copies)
Ank_3                PF13606.1     30 seq1267_BIOID50949   -            196     1e-21   74.7   0.1   1   2   5.1e-10   1.4e-06   27.8   0.0     2    28    10    36     9    38 0.95 Ankyrin repeat
Ank_3                PF13606.1     30 seq1267_BIOID50949   -            196     1e-21   74.7   0.1   2   2   1.2e-07   0.00032   20.5   0.0     3    29   136   162   132   163 0.93 Ankyrin repeat
MalM                 PF07148.7    136 seq1272_BIOID50949   -            306   2.3e-50  169.4   0.1   1   1   2.4e-54   3.3e-50  168.9   0.0     2   136    75   210    74   210 0.98 Maltose operon periplasmic protein precursor (MalM)
ExbD                 PF02472.11   130 seq1273_BIOID50949   -            142     5e-23   81.3   0.1   1   1   4.1e-27   5.6e-23   81.2   0.1     2   129    10   141     9   142 0.89 Biopolymer transport protein ExbD/TolR
SIS                  PF01380.17   131 seq1275_BIOID50949   -            321   3.9e-27   94.3   0.0   1   1   9.9e-31   6.8e-27   93.5   0.0     2   130    39   169    38   170 0.98 SIS domain
CBS                  PF00571.23    57 seq1275_BIOID50949   -            321   7.1e-15   54.3   0.0   1   2   1.9e-08   0.00013   21.4   0.0     1    56   199   256   199   257 0.92 CBS domain
CBS                  PF00571.23    57 seq1275_BIOID50949   -            321   7.1e-15   54.3   0.0   2   2   4.7e-10   3.2e-06   26.5   0.0     8    51   272   315   265   318 0.82 CBS domain
Xan_ur_permease      PF00860.15   389 seq1277_BIOID50949   -            485  2.4e-110  368.5  44.5   1   1    2e-114  2.7e-110  368.3  30.8     1   389    41   435    41   435 0.98 Permease family
OpuAC                PF04069.7    257 seq1279_BIOID50949   -            320   1.9e-27   96.1   2.0   1   1   7.9e-31   2.7e-27   95.6   1.4     2   248    24   247    23   252 0.86 Substrate binding domain of ABC-type glycine betaine transport system
NMT1_2               PF13379.1    252 seq1279_BIOID50949   -            320   8.7e-25   87.4   2.1   1   1   3.8e-28   1.3e-24   86.8   1.4     7   236    22   235    18   249 0.86 NMT1-like family
NMT1                 PF09084.6    216 seq1279_BIOID50949   -            320   7.3e-20   71.3   0.1   1   1   2.9e-23     1e-19   70.9   0.0    14   214    44   240    30   241 0.87 NMT1/THI5 like
Phosphonate-bd       PF12974.2    243 seq1279_BIOID50949   -            320   1.2e-09   37.8   0.2   1   1   5.1e-13   1.7e-09   37.2   0.2    23   214    45   225    27   251 0.78 ABC transporter, phosphonate, periplasmic substrate-binding protein
FUSC-like            PF12805.2    284 seq1280_BIOID50949   -            696     3e-72  242.8   3.3   1   1   8.7e-76     3e-72  242.8   2.3     2   280    63   335    62   340 0.95 FUSC-like inner membrane protein yccS
FUSC_2               PF13515.1    128 seq1280_BIOID50949   -            696   8.6e-20   70.8  11.0   1   1   2.5e-23   8.6e-20   70.8   7.6     2   126   377   498   375   500 0.90 Fusaric acid resistance protein-like
FUSC                 PF04632.7    650 seq1280_BIOID50949   -            696   5.1e-08   31.7   4.2   1   1   1.5e-11   5.1e-08   31.7   2.9     7   280   369   659   363   690 0.80 Fusaric acid resistance protein family
ALMT                 PF11744.3    406 seq1280_BIOID50949   -            696   1.5e-05   23.7   1.9   1   1   1.7e-08   5.7e-05   21.8   1.0    41   193   389   528   373   594 0.80 Aluminium activated malate transporter
TolA                 PF06519.6     96 seq1281_BIOID50949   -            421   2.2e-38  129.9   0.0   1   1   3.3e-42   2.2e-38  129.9   0.0     1    96   325   419   325   419 0.98 TolA C-terminal
TonB_2               PF13103.1     85 seq1281_BIOID50949   -            421   2.7e-05   24.0   0.0   1   1   1.4e-08   9.4e-05   22.2   0.0     2    73   338   405   337   414 0.86 TonB C terminal
SpoA                 PF01052.15    77 seq1283_BIOID50949   -            137   2.9e-24   84.3   0.8   1   1   2.7e-28   3.7e-24   84.0   0.6     3    76    55   128    54   129 0.97 Surface presentation of antigens (SPOA)
RHS                  PF03527.9     41 seq1286_BIOID50949   -            510   1.5e-20   72.5   0.8   1   1   2.2e-24   1.5e-20   72.5   0.6     1    41   255   295   255   295 0.96 RHS protein
FliO                 PF04347.8     84 seq1289_BIOID50949   -            122     3e-24   84.7   0.2   1   1     3e-28   4.1e-24   84.3   0.2     1    84    37   118    37   118 0.88 Flagellar biosynthesis protein, FliO
GPW_gp25             PF04965.9     99 seq1290_BIOID50949   -            130   2.4e-11   42.9   0.0   1   1   2.3e-15   3.2e-11   42.5   0.0     5    94    20   108    16   113 0.90 Gene 25-like lysozyme
SopA                 PF13981.1    135 seq1292_BIOID50949   -            422   2.1e-17   63.2   6.5   1   1   6.2e-21   2.1e-17   63.2   4.5     3    94   293   385   291   400 0.94 SopA-like central domain
Pentapeptide_4       PF13599.1     78 seq1292_BIOID50949   -            422   6.1e-17   61.0  21.9   1   1   3.6e-17   1.2e-13   50.4   4.8     5    78   173   249   169   249 0.94 Pentapeptide repeats (9 copies)
DUF466               PF04328.8     65 seq1293_BIOID50949   -             65   2.9e-32  110.1   0.5   1   1   2.3e-36   3.1e-32  110.0   0.3     1    65     1    65     1    65 0.99 Protein of unknown function (DUF466)
FliP                 PF00813.15   194 seq1295_BIOID50949   -            222   3.8e-67  225.6   7.0   1   1   3.8e-71   5.2e-67  225.2   4.8     2   172    48   218    47   222 0.97 FliP family
ABC_tran             PF00005.22   118 seq1296_BIOID50949   -            255   1.4e-21   76.8   0.0   1   1   3.1e-25   2.1e-21   76.3   0.0     1   117    41   156    41   157 0.89 ABC transporter
AMP-binding          PF00501.23   418 seq1297_BIOID50949   -            573   1.2e-83  280.7   0.0   1   1     1e-87   1.4e-83  280.4   0.0     2   413    49   483    48   486 0.94 AMP-binding enzyme
Amidohydro_1         PF01979.15   333 seq1298_BIOID50949   -            439   6.9e-61  206.6   0.0   1   1   2.5e-64   8.5e-61  206.3   0.0     2   332    74   391    73   392 0.97 Amidohydrolase family
Amidohydro_5         PF13594.1     68 seq1298_BIOID50949   -            439   1.3e-09   37.6   0.0   1   1   1.3e-12   4.3e-09   35.9   0.0     2    67    41   137    40   138 0.67 Amidohydrolase
Amidohydro_3         PF07969.6    404 seq1298_BIOID50949   -            439   1.3e-08   34.4   1.3   1   1   4.3e-09   1.5e-05   24.3   0.0   314   404   308   390   113   390 0.89 Amidohydrolase family
PD40                 PF07676.7     39 seq1299_BIOID50949   -            431   1.2e-35  120.5   5.0   1   4   2.5e-08   8.6e-05   21.9   0.0    11    34   203   224   198   227 0.82 WD40-like Beta Propeller Repeat
PD40                 PF07676.7     39 seq1299_BIOID50949   -            431   1.2e-35  120.5   5.0   2   4   8.4e-13   2.9e-09   36.2   0.0     2    39   238   273   237   273 0.95 WD40-like Beta Propeller Repeat
PD40                 PF07676.7     39 seq1299_BIOID50949   -            431   1.2e-35  120.5   5.0   3   4   6.4e-13   2.2e-09   36.6   0.1     2    38   282   316   281   317 0.96 WD40-like Beta Propeller Repeat
PD40                 PF07676.7     39 seq1299_BIOID50949   -            431   1.2e-35  120.5   5.0   4   4   4.2e-07    0.0014   18.0   0.0     3    30   370   397   368   403 0.93 WD40-like Beta Propeller Repeat
TolB_N               PF04052.8    105 seq1299_BIOID50949   -            431   9.2e-32  109.1   0.0   1   1   7.2e-35   2.5e-31  107.7   0.0     1    99    24   122    24   127 0.97 TolB amino-terminal domain
DPPIV_N              PF00930.16   353 seq1299_BIOID50949   -            431   1.6e-13   49.8   0.0   1   1   2.3e-13     8e-10   37.7   0.0   239   348   249   353   220   358 0.87 Dipeptidyl peptidase IV (DPP IV) N-terminal region
Bac_export_3         PF01313.14    76 seq1302_BIOID50949   -             89   2.3e-30  103.9   9.5   1   1   1.9e-34   2.6e-30  103.8   6.6     2    75     5    78     4    79 0.97 Bacterial export proteins, family 3
BPD_transp_1         PF00528.17   185 seq1304_BIOID50949   -            275   2.2e-22   79.3  16.4   1   1   1.6e-26   2.2e-22   79.3  11.3     1   181    98   269    98   271 0.97 Binding-protein-dependent transport system inner membrane component
Bac_export_1         PF01311.15   249 seq1308_BIOID50949   -            261   1.8e-76  256.5  29.0   1   1   1.5e-80     2e-76  256.4  20.1     1   248     7   251     7   252 0.99 Bacterial export proteins, family 1
Aminotran_1_2        PF00155.16   363 seq1311_BIOID50949   -            386   4.2e-57  193.6   0.0   1   1   1.4e-60   4.8e-57  193.4   0.0     3   363    32   383    30   383 0.94 Aminotransferase class I and II
Cys_Met_Meta_PP      PF01053.15   386 seq1311_BIOID50949   -            386   5.2e-08   31.4   0.0   1   1   2.8e-11   9.5e-08   30.6   0.0    75   180    96   205    63   212 0.86 Cys/Met metabolism PLP-dependent enzyme
DegT_DnrJ_EryC1      PF01041.12   363 seq1311_BIOID50949   -            386     4e-06   25.9   0.1   1   1   2.8e-09   9.5e-06   24.7   0.0    46   146    97   202    86   204 0.88 DegT/DnrJ/EryC1/StrS aminotransferase family
Aminotran_5          PF00266.14   371 seq1311_BIOID50949   -            386   3.4e-05   22.6   0.0   1   1   1.5e-08     5e-05   22.1   0.0    46   165    74   189    48   236 0.79 Aminotransferase class-V
Lactamase_B          PF00753.22   194 seq1315_BIOID50949   -            479   7.6e-28   97.3   0.1   1   1   2.3e-31     1e-27   96.9   0.1     2   158    31   179    30   246 0.90 Metallo-beta-lactamase superfamily
Rubredoxin           PF00301.15    47 seq1315_BIOID50949   -            479   1.2e-19   69.8   2.7   1   1   4.7e-23   2.2e-19   68.9   1.9     1    47   425   471   425   471 0.98 Rubredoxin
Flavodoxin_1         PF00258.20   143 seq1315_BIOID50949   -            479   9.9e-12   44.9   0.0   1   1   3.8e-15   1.7e-11   44.1   0.0     1   142   256   388   256   389 0.78 Flavodoxin
Chor_lyase           PF04345.8    168 seq1317_BIOID50949   -            165   4.5e-31  107.4   0.0   1   1   3.9e-35   5.4e-31  107.1   0.0    12   163    17   165    10   165 0.90 Chorismate lyase
TauD                 PF02668.11   258 seq1318_BIOID50949   -            283     9e-62  208.9   1.4   1   1   7.5e-66     1e-61  208.7   1.0     2   258     7   272     6   272 0.91 Taurine catabolism dioxygenase TauD, TfdA family
Caudo_TAP            PF02413.12   130 seq1319_BIOID50949   -            197   6.7e-27   94.0   2.5   1   1   4.4e-30   6.1e-26   91.0   1.8     1   130    75   196    23   196 0.88 Caudovirales tail fibre assembly protein
Xan_ur_permease      PF00860.15   389 seq1320_BIOID50949   -            455   1.3e-78  264.1  50.1   1   1   1.3e-82   1.8e-78  263.6  34.7     1   388    32   415    32   416 0.98 Permease family
Epimerase            PF01370.16   236 seq1323_BIOID50949   -            304   8.1e-25   87.5   0.1   1   1     3e-27   5.2e-24   84.8   0.1     1   233     5   206     5   209 0.89 NAD dependent epimerase/dehydratase family
NAD_binding_10       PF13460.1    183 seq1323_BIOID50949   -            304     1e-23   84.2   0.0   1   1   8.2e-27   1.4e-23   83.7   0.0     1   177     5   192     5   197 0.87 NADH(P)-binding
NAD_binding_4        PF07993.7    249 seq1323_BIOID50949   -            304   3.9e-17   61.9   0.4   1   2   7.8e-08   0.00013   20.8   0.2     1    33     7    37     7    55 0.81 Male sterility protein
NAD_binding_4        PF07993.7    249 seq1323_BIOID50949   -            304   3.9e-17   61.9   0.4   2   2   3.8e-08   6.4e-05   21.8   0.0    79   137    55   114    39   121 0.84 Male sterility protein
3Beta_HSD            PF01073.14   280 seq1323_BIOID50949   -            304   5.7e-16   57.9   0.0   1   1   2.1e-16   3.6e-13   48.7   0.0     1   198     6   167     6   206 0.81 3-beta hydroxysteroid dehydrogenase/isomerase family
NmrA                 PF05368.8    233 seq1323_BIOID50949   -            304   4.4e-14   52.1   0.0   1   1   3.6e-17   6.2e-14   51.7   0.0     1   104     5   113     5   142 0.88 NmrA-like family
adh_short            PF00106.20   167 seq1323_BIOID50949   -            304     2e-05   24.4   5.2   1   1   2.2e-08   3.7e-05   23.5   1.8     2   157     4   131     3   140 0.81 short chain dehydrogenase
OmpA                 PF00691.15    97 seq1324_BIOID50949   -            173   1.1e-19   70.5   0.0   1   1   1.4e-23     2e-19   69.6   0.0     1    97    72   167    72   167 0.95 OmpA family
FAD_binding_2        PF00890.19   421 seq1325_BIOID50949   -            540  3.9e-107  358.5   1.3   1   1  1.7e-110  4.7e-107  358.3   0.9     1   421    10   392    10   392 0.95 FAD binding domain
Succ_DH_flav_C       PF02910.15   129 seq1325_BIOID50949   -            540   3.1e-19   68.9   0.2   1   1     2e-22   5.5e-19   68.1   0.1     2    88   441   521   440   526 0.96 Fumarate reductase flavoprotein C-term
Pyr_redox_2          PF07992.9    200 seq1325_BIOID50949   -            540   4.5e-12   46.1   3.0   1   1   4.3e-13   1.2e-09   38.2   2.1     1   196    10   377    10   380 0.81 Pyridine nucleotide-disulphide oxidoreductase
UbiA                 PF01040.13   257 seq1327_BIOID50949   -            290   1.1e-40  139.4  25.2   1   1   9.5e-45   1.3e-40  139.1  17.5     2   256    26   277    25   283 0.86 UbiA prenyltransferase family
GerE                 PF00196.14    58 seq1329_BIOID50949   -            207   3.2e-19   67.8   1.4   1   1   4.6e-23   6.3e-19   66.9   1.0     3    57   137   191   135   192 0.96 Bacterial regulatory proteins, luxR family
DDE_Tnp_1_assoc      PF13808.1     90 seq1332_BIOID50949   -            278   1.6e-33  114.1   0.0   1   1   4.7e-37   3.2e-33  113.1   0.0     1    90     6    95     6    95 0.99 DDE_Tnp_1-associated
DDE_Tnp_1            PF01609.16   211 seq1332_BIOID50949   -            278   5.2e-17   62.0   0.0   1   1   1.2e-20   8.2e-17   61.3   0.0     3   149   102   232   100   262 0.85 Transposase DDE domain
HlyD_2               PF12700.2    328 seq1334_BIOID50949   -            464   7.7e-26   90.9   1.4   1   1   2.9e-29   9.8e-26   90.5   1.0     9   328   123   425   115   425 0.82 HlyD family secretion protein
HlyD                 PF00529.15   306 seq1334_BIOID50949   -            464   1.6e-23   83.3  16.2   1   1   6.1e-27   2.1e-23   83.0  11.0     1   241   135   360   135   425 0.85 HlyD family secretion protein
HlyD_3               PF13437.1    105 seq1334_BIOID50949   -            464   1.8e-16   60.2   3.8   1   1   3.7e-14   1.3e-10   41.4   0.4     1   101   246   351   246   356 0.93 HlyD family secretion protein
Biotin_lipoyl_2      PF13533.1     50 seq1334_BIOID50949   -            464   8.3e-14   50.8   9.0   1   1   7.9e-17   2.7e-13   49.2   0.3     2    50   136   184   135   184 0.97 Biotin-lipoyl like
Glycos_transf_N      PF04413.11   186 seq1335_BIOID50949   -            425   4.5e-75  250.8   0.0   1   1   6.1e-78   4.2e-74  247.6   0.0     1   185    31   212    31   213 0.98 3-Deoxy-D-manno-octulosonic-acid transferase (kdotransferase)
Glycos_transf_1      PF00534.15   172 seq1335_BIOID50949   -            425   3.5e-10   39.4   0.0   1   1   9.8e-14   6.7e-10   38.5   0.0    65   169   291   398   231   401 0.75 Glycosyl transferases group 1
TPR_6                PF13174.1     33 seq1337_BIOID50949   -            263   1.8e-22   78.1   1.7   1   3   2.8e-07   0.00047   20.3   0.0     4    33   146   176   145   176 0.86 Tetratricopeptide repeat
TPR_6                PF13174.1     33 seq1337_BIOID50949   -            263   1.8e-22   78.1   1.7   2   3   2.2e-08   3.8e-05   23.7   0.1     3    33   183   213   181   213 0.95 Tetratricopeptide repeat
TPR_6                PF13174.1     33 seq1337_BIOID50949   -            263   1.8e-22   78.1   1.7   3   3   7.2e-11   1.2e-07   31.5   0.0     1    33   218   250   218   250 0.96 Tetratricopeptide repeat
TPR_16               PF13432.1     65 seq1337_BIOID50949   -            263   6.3e-12   45.7   0.0   1   1   1.6e-09   2.7e-06   27.7   0.0     2    65   147   214   146   214 0.92 Tetratricopeptide repeat
TPR_2                PF07719.12    34 seq1337_BIOID50949   -            263   1.1e-09   37.3   0.2   1   2   2.1e-06    0.0035   17.0   0.1     2    33   181   212   180   213 0.93 Tetratricopeptide repeat
TPR_2                PF07719.12    34 seq1337_BIOID50949   -            263   1.1e-09   37.3   0.2   2   2   5.3e-06    0.0091   15.7   0.0     1    33   217   249   217   250 0.95 Tetratricopeptide repeat
TPR_8                PF13181.1     34 seq1337_BIOID50949   -            263   2.8e-06   26.5   0.9   1   2   0.00027      0.46   10.2   0.2     2    29   181   208   180   213 0.89 Tetratricopeptide repeat
TPR_8                PF13181.1     34 seq1337_BIOID50949   -            263   2.8e-06   26.5   0.9   2   2   2.7e-05     0.046   13.3   0.0     5    29   221   245   217   250 0.85 Tetratricopeptide repeat
PP-binding           PF00550.20    67 seq1342_BIOID50949   -             82   1.2e-12   47.8   0.8   1   1   9.7e-17   1.3e-12   47.6   0.6     1    66     9    74     9    75 0.92 Phosphopantetheine attachment site
Pyr_redox_2          PF07992.9    200 seq1344_BIOID50949   -            377   2.8e-26   92.5   0.0   1   1   5.4e-29   9.2e-26   90.8   0.0     2   198     5   277     4   279 0.90 Pyridine nucleotide-disulphide oxidoreductase
Pyr_redox            PF00070.22    80 seq1344_BIOID50949   -            377   4.4e-18   65.3   0.0   1   1     7e-20   1.2e-16   60.7   0.0     1    75   143   216   143   224 0.95 Pyridine nucleotide-disulphide oxidoreductase
K_oxygenase          PF13434.1    341 seq1344_BIOID50949   -            377   6.5e-10   38.3   0.1   1   1   4.7e-09     8e-06   24.8   0.0   139   214    91   165    67   175 0.85 L-lysine 6-monooxygenase (NADPH-requiring)
Adenylate_cycl       PF01295.13   605 seq1345_BIOID50949   -            848    9e-275  912.5   0.0   1   1  1.6e-278  1.1e-274  912.3   0.0     1   601   228   826   228   830 0.98 Adenylate cyclase, class-I
Adenyl_cycl_N        PF12633.2    204 seq1345_BIOID50949   -            848   3.3e-87  291.1   0.0   1   1   2.2e-86   1.5e-82  275.9   0.0     1   203     1   200     1   201 0.96 Adenylate cyclase NT domain
DDE_Tnp_1            PF01609.16   211 seq1348_BIOID50949   -            118   1.3e-09   37.8   0.2   1   1   1.3e-13   1.7e-09   37.4   0.1   143   211    11    83     4    83 0.93 Transposase DDE domain
Aminotran_1_2        PF00155.16   363 seq1349_BIOID50949   -            390   8.2e-54  182.8   0.0   1   1   2.1e-57   9.7e-54  182.5   0.0     2   362    44   384    43   385 0.92 Aminotransferase class I and II
Aminotran_5          PF00266.14   371 seq1349_BIOID50949   -            390   1.5e-05   23.8   0.0   1   1   5.3e-09   2.4e-05   23.1   0.0    47   181    92   216    62   219 0.89 Aminotransferase class-V
Cys_Met_Meta_PP      PF01053.15   386 seq1349_BIOID50949   -            390   1.2e-05   23.7   0.0   1   1   3.8e-09   1.7e-05   23.1   0.0    26   183    55   216    47   239 0.89 Cys/Met metabolism PLP-dependent enzyme
DUF2525              PF10733.4     58 seq1350_BIOID50949   -             76   5.4e-38  128.5   4.1   1   1   5.1e-42     7e-38  128.1   2.9     1    58    19    76    19    76 0.99 Protein of unknown function (DUF2525)
RHS                  PF03527.9     41 seq1352_BIOID50949   -            577   1.8e-20   72.2   0.8   1   1   2.7e-24   1.8e-20   72.2   0.5     1    41   333   373   333   373 0.97 RHS protein
RHS_repeat           PF05593.9     38 seq1352_BIOID50949   -            577   3.9e-11   42.6  24.8   1   1     1e-08     7e-05   22.7   0.9     1    29   129   166   129   177 0.84 RHS Repeat
CTP_transf_2         PF01467.21   157 seq1356_BIOID50949   -            159   6.5e-25   87.9   0.1   1   1   1.1e-28   7.8e-25   87.6   0.0     1   156     6   134     6   135 0.98 Cytidylyltransferase
Citrate_ly_lig       PF08218.6    182 seq1356_BIOID50949   -            159   1.1e-06   28.0   0.1   1   1   2.7e-10   1.9e-06   27.3   0.0     9   106    12   113    10   117 0.81 Citrate lyase ligase C-terminal domain
PTS_2-RNA            PF01885.11   186 seq1357_BIOID50949   -            183   4.8e-53  179.1   0.0   1   1   4.2e-57   5.8e-53  178.8   0.0     2   180     6   175     5   180 0.96 RNA 2'-phosphotransferase, Tpt1 / KptA family
Hydrolase_3          PF08282.7    254 seq1358_BIOID50949   -            226   3.2e-11   43.1   0.0   1   1   2.7e-15   3.7e-11   42.9   0.0     1   102    10   119    10   163 0.81 haloacid dehalogenase-like hydrolase
ACR_tran             PF00873.14  1021 seq1359_BIOID50949   -           1040         0 1227.5  34.5   1   1         0         0 1227.3  23.9     2  1020    13  1022    12  1023 1.00 AcrB/AcrD/AcrF family
SecD_SecF            PF02355.11   189 seq1359_BIOID50949   -           1040   8.7e-08   31.4  34.2   1   1   1.6e-09   1.1e-05   24.6  10.9    36   183   348   495   338   501 0.82 Protein export membrane protein
S6PP                 PF05116.8    247 seq1361_BIOID50949   -            108   1.2e-05   24.6   0.0   1   1   1.1e-09   1.5e-05   24.3   0.0   155   245    14   104     5   105 0.83 Sucrose-6F-phosphate phosphohydrolase
NadA                 PF02445.11   296 seq1366_BIOID50949   -            347  3.8e-105  350.8   0.0   1   1  3.2e-109  4.3e-105  350.6   0.0     2   295    31   340    30   341 0.98 Quinolinate synthetase A protein
DEAD                 PF00270.24   173 seq1367_BIOID50949   -            444   1.3e-45  154.7   0.0   1   1   1.1e-48   5.1e-45  152.8   0.0     1   171    28   197    28   199 0.92 DEAD/DEAH box helicase
Helicase_C           PF00271.26    78 seq1367_BIOID50949   -            444   5.9e-27   93.2   0.0   1   1   2.5e-30   1.1e-26   92.3   0.0     3    78   268   343   266   343 0.98 Helicase conserved C-terminal domain
ResIII               PF04851.10   184 seq1367_BIOID50949   -            444   8.1e-05   22.4   0.2   1   1   3.8e-08   0.00017   21.3   0.0    31   183    47   192    18   193 0.73 Type III restriction enzyme, res subunit
PTS_EIIC             PF02378.13   321 seq1368_BIOID50949   -            580   1.4e-83  280.2  28.6   1   1   3.3e-87   2.3e-83  279.6  19.8     1   321    69   411    69   411 0.94 Phosphotransferase system, EIIC
PTS_EIIB             PF00367.15    35 seq1368_BIOID50949   -            580   1.4e-16   59.3   0.1   1   1   4.4e-20     3e-16   58.2   0.1     3    35   504   536   502   536 0.97 phosphotransferase system, EIIB
SLT                  PF01464.15   121 seq1370_BIOID50949   -            215   4.5e-31  106.7   0.0   1   1   4.3e-35   5.8e-31  106.3   0.0     2   118    68   183    67   186 0.95 Transglycosylase SLT domain
MFS_1                PF07690.11   354 seq1372_BIOID50949   -            393   1.5e-23   83.0  59.5   1   1   1.1e-25   1.5e-21   76.4  35.5     2   328    14   320    10   327 0.84 Major Facilitator Superfamily
FdhD-NarQ            PF02634.10   236 seq1373_BIOID50949   -            277   7.6e-73  244.7   0.0   1   1   6.6e-77     9e-73  244.4   0.0     1   235    38   275    38   276 0.92 FdhD/NarQ family
LysR_substrate       PF03466.15   209 seq1374_BIOID50949   -            329   1.4e-30  105.8   0.0   1   1     3e-34   2.1e-30  105.3   0.0     3   206   115   322   113   324 0.95 LysR substrate binding domain
HTH_1                PF00126.22    60 seq1374_BIOID50949   -            329   8.4e-18   63.7   0.3   1   1     2e-21   1.4e-17   63.0   0.2     4    60    33    89    30    89 0.96 Bacterial regulatory helix-turn-helix protein, lysR family
TetR_N               PF00440.18    47 seq1375_BIOID50949   -            188     1e-16   60.1   0.8   1   1   2.3e-20   1.6e-16   59.5   0.0     1    47    16    62    16    62 0.98 Bacterial regulatory proteins, tetR family
OMP_b-brl            PF13505.1    176 seq1377_BIOID50949   -            171   3.9e-27   95.2  13.5   1   1   6.8e-31   4.7e-27   94.9   9.3     2   176     9   171     6   171 0.87 Outer membrane protein beta-barrel domain
Ail_Lom              PF06316.6    199 seq1377_BIOID50949   -            171   1.5e-23   83.2   4.7   1   2   2.2e-18   1.5e-14   53.8   0.9     1   126     1   115     1   127 0.77 Enterobacterial Ail/Lom protein
Ail_Lom              PF06316.6    199 seq1377_BIOID50949   -            171   1.5e-23   83.2   4.7   2   2   2.2e-11   1.5e-07   31.0   0.1   154   199   126   171   120   171 0.93 Enterobacterial Ail/Lom protein
NMN_transporter      PF04973.7    182 seq1379_BIOID50949   -            239   2.4e-46  157.3  27.0   1   1   1.2e-48   1.6e-44  151.4  18.7     1   180    23   227    23   229 0.94 Nicotinamide mononucleotide transporter
HlyD                 PF00529.15   306 seq1381_BIOID50949   -            384     4e-61  206.8  12.2   1   1   1.5e-64   5.1e-61  206.5   8.5     3   306    69   360    68   360 0.96 HlyD family secretion protein
HlyD_2               PF12700.2    328 seq1381_BIOID50949   -            384   2.5e-17   62.9   0.1   1   1   1.1e-20   3.8e-17   62.3   0.1     1   327    47   359    47   360 0.80 HlyD family secretion protein
HlyD_3               PF13437.1    105 seq1381_BIOID50949   -            384   7.2e-12   45.4   1.8   1   1   4.6e-11   1.6e-07   31.5   0.1     1   105   178   289   178   289 0.93 HlyD family secretion protein
Biotin_lipoyl_2      PF13533.1     50 seq1381_BIOID50949   -            384   8.3e-12   44.4   4.7   1   1   1.2e-13     4e-10   39.0   0.3     3    46    69   119    64   123 0.85 Biotin-lipoyl like
DAGK_prokar          PF01219.14   104 seq1382_BIOID50949   -            122   5.5e-39  131.8   8.1   1   1   4.6e-43   6.3e-39  131.6   5.6     2   104    16   118    15   118 0.99 Prokaryotic diacylglycerol kinase
DDE_Tnp_1_assoc      PF13808.1     90 seq1383_BIOID50949   -            390   6.4e-33  112.1   0.0   1   1   2.1e-36   1.4e-32  111.0   0.0     1    90     6    95     6    95 0.99 DDE_Tnp_1-associated
DDE_Tnp_1            PF01609.16   211 seq1383_BIOID50949   -            390     3e-26   92.1   0.1   1   1   6.1e-30   4.1e-26   91.7   0.1     4   211   103   342   100   342 0.91 Transposase DDE domain
Xan_ur_permease      PF00860.15   389 seq1385_BIOID50949   -            525  5.6e-121  403.5  46.5   1   1  5.7e-125  7.8e-121  403.0  32.2     2   385    72   451    71   455 0.98 Permease family
DUF3829              PF12889.2    277 seq1386_BIOID50949   -            351   3.4e-79  265.8  11.8   1   1   2.9e-83   3.9e-79  265.5   8.2     2   277    71   351    70   351 0.97 Protein of unknown function (DUF3829)
LexA_DNA_bind        PF01726.11    65 seq1387_BIOID50949   -            202   6.6e-32  108.7   0.1   1   1   1.5e-35   1.1e-31  108.1   0.1     1    65     1    65     1    65 0.99 LexA DNA binding domain
Peptidase_S24        PF00717.18    70 seq1387_BIOID50949   -            202   8.9e-17   60.3   0.8   1   1   1.9e-20   1.3e-16   59.8   0.5     1    68   114   180   114   182 0.96 Peptidase S24-like
LPAM_2               PF13627.1     24 seq1388_BIOID50949   -             67   1.6e-08   33.8   3.3   1   1   1.6e-12   2.1e-08   33.4   2.3     1    24     6    29     6    29 0.94 Prokaryotic lipoprotein-attachment site
Pyr_redox_2          PF07992.9    200 seq1389_BIOID50949   -            847     2e-36  125.6   0.0   1   1   3.9e-39   8.8e-36  123.5   0.0     1   198     5   285     5   287 0.95 Pyridine nucleotide-disulphide oxidoreductase
NIR_SIR              PF01077.17   157 seq1389_BIOID50949   -            847   2.8e-27   94.8   0.1   1   1   3.5e-30     8e-27   93.4   0.0     2   150   632   770   631   776 0.94 Nitrite and sulphite reductase 4Fe-4S domain
Fer2_BFD             PF04324.10    55 seq1389_BIOID50949   -            847   2.8e-21   75.1   4.8   1   1     7e-19   1.6e-15   56.7   2.0     2    53   423   472   422   474 0.93 BFD-like [2Fe-2S] binding domain
Pyr_redox            PF00070.22    80 seq1389_BIOID50949   -            847   1.5e-15   57.2   0.7   1   1   6.4e-19   1.5e-15   57.2   0.5     2    72   148   219   147   229 0.91 Pyridine nucleotide-disulphide oxidoreductase
NIR_SIR_ferr         PF03460.12    69 seq1389_BIOID50949   -            847   4.4e-12   45.3   0.0   1   1     4e-15   9.1e-12   44.3   0.0     3    68   560   622   558   623 0.95 Nitrite/Sulfite reductase ferredoxin-like half domain
Pyr_redox_3          PF13738.1    203 seq1389_BIOID50949   -            847     2e-08   34.3   0.4   1   1   1.5e-09   3.5e-06   27.1   0.0    78   196    55   174    42   179 0.83 Pyridine nucleotide-disulphide oxidoreductase
Aminotran_1_2        PF00155.16   363 seq1390_BIOID50949   -            390   7.1e-60  202.7   0.0   1   1   5.9e-64   8.1e-60  202.5   0.0     3   360    30   379    28   382 0.94 Aminotransferase class I and II
DFP                  PF04127.10   183 seq1394_BIOID50949   -            430   5.9e-72  241.0   0.2   1   1   8.7e-76   5.9e-72  241.0   0.2     2   182   211   395   210   396 0.97 DNA / pantothenate metabolism flavoprotein
Flavoprotein         PF02441.14   129 seq1394_BIOID50949   -            430   2.7e-31  107.8   0.3   1   1   8.1e-35   5.6e-31  106.7   0.2     1   128    30   157    30   158 0.90 Flavoprotein
Plug                 PF07715.10   108 seq1395_BIOID50949   -            188   4.2e-25   88.0   1.3   1   1   4.4e-29     6e-25   87.5   0.9     4   108    58   163    55   163 0.93 TonB-dependent Receptor Plug Domain
DAP_epimerase        PF01678.14   121 seq1396_BIOID50949   -            275   1.3e-77  257.4   0.7   1   2   1.8e-43   1.2e-39  134.8   0.0     1   120     4   124     4   125 0.98 Diaminopimelate epimerase
DAP_epimerase        PF01678.14   121 seq1396_BIOID50949   -            275   1.3e-77  257.4   0.7   2   2   2.5e-39   1.7e-35  121.4   0.1     2   121   153   268   152   268 0.97 Diaminopimelate epimerase
PhzC-PhzF            PF02567.11   282 seq1396_BIOID50949   -            275   3.6e-05   23.0   0.0   1   1   7.7e-09   5.2e-05   22.5   0.0    45   224    51   224    46   229 0.86 Phenazine biosynthesis-like protein
Autotransporter      PF03797.14   265 seq1397_BIOID50949   -            568   4.1e-43  147.5  29.8   1   1     3e-47   4.1e-43  147.5  20.6     3   259   306   548   304   560 0.95 Autotransporter beta-domain
AhpC-TSA             PF00578.16   124 seq1398_BIOID50949   -            187   1.5e-33  114.9   0.1   1   1   4.3e-37     2e-33  114.6   0.1     4   123     7   133     4   134 0.94 AhpC/TSA family
Redoxin              PF08534.5    146 seq1398_BIOID50949   -            187   1.8e-13   50.1   0.0   1   1   4.7e-17   2.2e-13   49.9   0.0    15   140    18   146     4   152 0.84 Redoxin
1-cysPrx_C           PF10417.4     40 seq1398_BIOID50949   -            187   1.6e-06   27.4   0.1   1   1   6.5e-10     3e-06   26.6   0.1     1    31   154   182   154   186 0.88 C-terminal domain of 1-Cys peroxiredoxin
MatE                 PF01554.13   162 seq1401_BIOID50949   -            459   6.3e-39  133.0  30.1   1   2   8.5e-35   1.2e-30  106.2   5.9     1   161    35   195    35   196 0.99 MatE
MatE                 PF01554.13   162 seq1401_BIOID50949   -            459   6.3e-39  133.0  30.1   2   2   5.3e-13   7.3e-09   35.3   6.9     2   143   259   400   259   422 0.91 MatE
ACR_tran             PF00873.14  1021 seq1402_BIOID50949   -           1025         0 1225.6  15.0   1   1         0         0 1225.4  10.4     2  1020     4  1008     3  1009 0.99 AcrB/AcrD/AcrF family
MMPL                 PF03176.10   333 seq1402_BIOID50949   -           1025   2.5e-12   46.0  19.7   1   2   1.5e-10   6.8e-07   28.1   5.5   138   312   327   500   224   521 0.83 MMPL family
MMPL                 PF03176.10   333 seq1402_BIOID50949   -           1025   2.5e-12   46.0  19.7   2   2   5.7e-09   2.6e-05   22.9   2.7    73   306   785  1012   686  1024 0.77 MMPL family
SecD_SecF            PF02355.11   189 seq1402_BIOID50949   -           1025     8e-12   44.6  19.1   1   2     4e-10   1.8e-06   27.1   5.8    35   180   336   483   317   492 0.80 Protein export membrane protein
SecD_SecF            PF02355.11   189 seq1402_BIOID50949   -           1025     8e-12   44.6  19.1   2   2   8.1e-09   3.7e-05   22.8   2.0    25   183   844  1005   831  1022 0.87 Protein export membrane protein
ACR_tran             PF00873.14  1021 seq1403_BIOID50949   -           1029         0 1191.0   8.5   1   1         0         0 1190.7   5.9     1   976     2   979     2   980 0.99 AcrB/AcrD/AcrF family
MMPL                 PF03176.10   333 seq1403_BIOID50949   -           1029     6e-09   34.9  24.1   1   1   2.9e-12   1.3e-08   33.7   7.0   143   305   339   500   329   526 0.83 MMPL family
SecD_SecF            PF02355.11   189 seq1403_BIOID50949   -           1029   1.8e-06   27.1  19.8   1   1     3e-08   0.00014   21.0   8.5    34   176   341   487   326   498 0.77 Protein export membrane protein
LysE                 PF01810.13   191 seq1404_BIOID50949   -            195   1.5e-13   50.3  16.3   1   1   1.3e-17   1.7e-13   50.1  11.3     1   188    14   194    14   195 0.80 LysE type translocator
Pyr_redox_2          PF07992.9    200 seq1407_BIOID50949   -            531   1.5e-32  113.0   0.0   1   1   2.4e-34   4.7e-31  108.1   0.0     1   199   224   503   224   504 0.91 Pyridine nucleotide-disulphide oxidoreductase
Pyr_redox            PF00070.22    80 seq1407_BIOID50949   -            531   1.9e-14   53.6   7.3   1   1   1.4e-17   2.7e-14   53.2   0.3     1    75   367   437   367   442 0.93 Pyridine nucleotide-disulphide oxidoreductase
Pyr_redox_3          PF13738.1    203 seq1407_BIOID50949   -            531   3.9e-11   43.2   1.9   1   1   7.1e-13   1.4e-09   38.2   0.6    15   196   216   394   213   400 0.80 Pyridine nucleotide-disulphide oxidoreductase
Thioredoxin_3        PF13192.1     76 seq1407_BIOID50949   -            531   2.5e-08   33.4   0.0   1   1   3.9e-11   7.6e-08   31.9   0.0     4    74   132   205   129   207 0.82 Thioredoxin domain
Lactamase_B_2        PF12706.2    194 seq1408_BIOID50949   -            305   3.1e-27   95.2   0.0   1   1   7.7e-31   5.3e-27   94.5   0.0     3   193    35   270    34   271 0.81 Beta-lactamase superfamily domain
Lactamase_B          PF00753.22   194 seq1408_BIOID50949   -            305   1.3e-13   50.9   0.2   1   1   2.3e-16   1.6e-12   47.3   0.0     3   124    16   138    14   148 0.86 Metallo-beta-lactamase superfamily
DUF484               PF04340.7    225 seq1409_BIOID50949   -            235   1.4e-89  299.2   0.4   1   1   1.2e-93   1.6e-89  299.0   0.3     1   224    10   232    10   233 0.99 Protein of unknown function, DUF484
A_deaminase          PF00962.17   330 seq1412_BIOID50949   -            333  3.8e-100  335.0   0.0   1   1  3.1e-104  4.2e-100  334.8   0.0     2   329     6   328     5   329 0.99 Adenosine/AMP deaminase
NUDIX                PF00293.23   135 seq1413_BIOID50949   -            182   3.8e-18   65.3   0.0   1   1   3.4e-22   4.6e-18   65.0   0.0     2   131    32   161    31   165 0.83 NUDIX domain
EamA                 PF00892.15   126 seq1414_BIOID50949   -            306   9.5e-37  125.7  35.6   1   2   1.9e-25   2.6e-21   75.8   7.2     1   125    18   140    18   141 0.93 EamA-like transporter family
EamA                 PF00892.15   126 seq1414_BIOID50949   -            306   9.5e-37  125.7  35.6   2   2   3.1e-19   4.2e-15   55.7  12.0     1   125   160   284   160   285 0.87 EamA-like transporter family
dUTPase              PF00692.14   129 seq1415_BIOID50949   -            152   1.2e-41  141.0   0.0   1   1   9.9e-46   1.4e-41  140.9   0.0     2   129    17   150    16   150 0.98 dUTPase
Fe_dep_repr_C        PF02742.10    71 seq1416_BIOID50949   -            155     3e-13   49.1   0.7   1   1   3.3e-16   6.4e-13   48.0   0.5     1    57    95   150    95   154 0.95 Iron dependent repressor, metal binding and dimerisation domain
Fe_dep_repress       PF01325.14    60 seq1416_BIOID50949   -            155   7.1e-11   41.7   0.0   1   1   6.3e-14   1.2e-10   40.9   0.0     6    60    38    92    35    92 0.95 Iron dependent repressor, N-terminal DNA binding domain
HTH_24               PF13412.1     48 seq1416_BIOID50949   -            155   1.1e-07   30.9   0.0   1   1     9e-11   1.8e-07   30.3   0.0     3    48    40    85    38    85 0.90 Winged helix-turn-helix DNA-binding
MarR                 PF01047.17    59 seq1416_BIOID50949   -            155   1.8e-06   27.4   0.0   1   1   1.6e-09   3.1e-06   26.6   0.0    11    48    48    85    47    87 0.95 MarR family
DUF3442              PF11924.3    280 seq1418_BIOID50949   -           1417  1.3e-104  349.6   0.4   1   1    1e-107  3.5e-104  348.1   0.3     2   280    71   350    70   350 0.99 Protein of unknown function (DUF3442)
Big_1                PF02369.11   100 seq1418_BIOID50949   -           1417   8.9e-55  182.6 102.9   1   3   5.4e-18   1.8e-14   53.2   7.5     4    97   993  1086   990  1088 0.87 Bacterial Ig-like domain (group 1)
Big_1                PF02369.11   100 seq1418_BIOID50949   -           1417   8.9e-55  182.6 102.9   2   3   1.2e-15   4.2e-12   45.7   2.9    14    97  1104  1187  1090  1192 0.85 Bacterial Ig-like domain (group 1)
Big_1                PF02369.11   100 seq1418_BIOID50949   -           1417   8.9e-55  182.6 102.9   3   3   6.1e-17   2.1e-13   49.9   8.2     6    92  1197  1284  1191  1292 0.83 Bacterial Ig-like domain (group 1)
Ivy                  PF08816.6    118 seq1419_BIOID50949   -            149   5.8e-35  119.7   0.1   1   1   5.1e-39     7e-35  119.4   0.1     1   118    29   144    29   144 0.98 Inhibitor of vertebrate lysozyme (Ivy)
DAHP_synth_1         PF00793.15   272 seq1420_BIOID50949   -            350  1.3e-105  351.8   0.0   1   1  1.1e-109  1.5e-105  351.6   0.0     8   271    40   338    25   339 0.96 DAHP synthetase I family
Phage_integrase      PF00589.17   173 seq1422_BIOID50949   -            298   2.2e-50  170.5   0.0   1   1   5.3e-54   3.6e-50  169.8   0.0     3   172   114   281   112   282 0.97 Phage integrase family
Phage_integr_N       PF02899.12    84 seq1422_BIOID50949   -            298     2e-27   95.0   0.8   1   1   7.9e-31   5.4e-27   93.6   0.6     1    83     8    90     8    91 0.98 Phage integrase, N-terminal SAM-like domain
UDG                  PF03167.14   152 seq1423_BIOID50949   -            229   1.5e-30  105.5   0.0   1   1   1.6e-34   2.2e-30  105.0   0.0     6   152    54   211    50   211 0.96 Uracil DNA glycosylase superfamily
TetR_N               PF00440.18    47 seq1426_BIOID50949   -            198   2.9e-11   42.7   0.0   1   1   3.4e-15   4.6e-11   42.0   0.0     3    46    18    61    16    62 0.94 Bacterial regulatory proteins, tetR family
CitMHS               PF03600.11   349 seq1427_BIOID50949   -            372   1.1e-28   99.7  19.9   1   1   1.6e-32   1.1e-28   99.7  13.8    41   320    32   305    11   319 0.89 Citrate transporter
Na_sulph_symp        PF00939.14   471 seq1427_BIOID50949   -            372   1.1e-07   31.0   5.8   1   1   1.6e-11   1.1e-07   31.0   4.0   320   449    41   166    35   184 0.80 Sodium:sulfate symporter transmembrane region
CsbD                 PF05532.7     53 seq1429_BIOID50949   -             69   1.5e-21   75.6   8.3   1   1   1.3e-25   1.8e-21   75.4   5.8     1    53     4    56     4    56 0.97 CsbD-like
Peptidase_C48        PF02902.14   216 seq1434_BIOID50949   -            407   1.3e-26   93.5   2.2   1   1   1.5e-30   2.1e-26   92.7   1.5     2   215   165   366   164   367 0.90 Ulp1 protease family, C-terminal catalytic domain
PTS_EIIC             PF02378.13   321 seq1435_BIOID50949   -            485     1e-41  142.7  32.0   1   1   1.5e-45     1e-41  142.7  22.2     3   321   113   396   111   396 0.92 Phosphotransferase system, EIIC
PTS_EIIB             PF00367.15    35 seq1435_BIOID50949   -            485   2.5e-16   58.4   0.3   1   1   6.2e-20   4.2e-16   57.7   0.2     1    35     9    43     9    43 0.98 phosphotransferase system, EIIB
Rieske_2             PF13806.1    104 seq1440_BIOID50949   -            108   2.3e-40  136.3   0.0   1   1   1.9e-44   2.6e-40  136.2   0.0     1   103     3   106     3   107 0.98 Rieske-like [2Fe-2S] domain
HAD_2                PF13419.1    176 seq1441_BIOID50949   -            238     9e-20   71.5   0.1   1   1   2.5e-23   1.2e-19   71.1   0.0     1   176    13   207    13   207 0.76 Haloacid dehalogenase-like hydrolase
Hydrolase_like       PF13242.1     75 seq1441_BIOID50949   -            238   4.5e-09   35.7   0.0   1   1   2.2e-12   9.9e-09   34.6   0.0     2    50   161   209   160   223 0.93 HAD-hyrolase-like
Hydrolase            PF00702.21   204 seq1441_BIOID50949   -            238   1.4e-08   35.4   0.0   1   1   4.3e-12     2e-08   34.9   0.0     1   202    10   199    10   201 0.71 haloacid dehalogenase-like hydrolase
Form_Nir_trans       PF01226.12   250 seq1445_BIOID50949   -            303   2.2e-61  206.8  30.1   1   1   1.9e-65   2.5e-61  206.6  20.7    16   249    55   283    37   284 0.92 Formate/nitrite transporter
DUF2713              PF10897.3    246 seq1447_BIOID50949   -            318  1.8e-165  548.0   4.6   1   1  1.7e-169  2.3e-165  547.6   3.2     1   246    73   318    73   318 1.00 Protein of unknown function (DUF2713)
ADH_N                PF08240.7    109 seq1448_BIOID50949   -            412   3.5e-30  103.8   0.1   1   1   1.7e-33   7.7e-30  102.7   0.1     2   106    26   151    25   154 0.94 Alcohol dehydrogenase GroES-like domain
ADH_N_assoc          PF13823.1     23 seq1448_BIOID50949   -            412   3.7e-13   48.7   0.1   1   1   1.5e-16     7e-13   47.8   0.1     1    23     1    23     1    23 0.99 Alcohol dehydrogenase GroES-associated
ADH_zinc_N           PF00107.21   130 seq1448_BIOID50949   -            412   2.3e-12   46.4   0.2   1   1   4.5e-13     2e-09   36.9   0.0     1    69   197   268   197   286 0.90 Zinc-binding dehydrogenase
UvrD_C               PF13361.1    319 seq1449_BIOID50949   -            738   1.3e-99  333.6   0.0   1   1  7.6e-103   1.7e-99  333.1   0.0     1   318   295   634   295   635 0.98 UvrD-like helicase C-terminal domain
UvrD-helicase        PF00580.16   315 seq1449_BIOID50949   -            738   2.2e-76  257.0   0.0   1   1   2.7e-79   6.1e-76  255.6   0.0     1   314    28   289    28   290 0.98 UvrD/REP helicase N-terminal domain
AAA_19               PF13245.1     76 seq1449_BIOID50949   -            738   5.5e-14   51.5   0.2   1   1   8.5e-17   1.9e-13   49.8   0.1     1    75    34   111    34   112 0.85 Part of AAA domain
UvrD_C_2             PF13538.1    104 seq1449_BIOID50949   -            738   1.1e-10   41.4   0.0   1   1   1.1e-13   2.6e-10   40.2   0.0    54   103   561   630   509   631 0.77 Family description
MFS_1                PF07690.11   354 seq1450_BIOID50949   -            471   5.1e-54  183.2  73.1   1   1   1.3e-52   9.2e-49  165.9  36.6     1   353    15   405    15   406 0.90 Major Facilitator Superfamily
MFS_3                PF05977.8    524 seq1450_BIOID50949   -            471   7.7e-10   37.3  14.3   1   1   1.1e-13   7.7e-10   37.3   9.9    20   187    20   183     6   246 0.85 Transmembrane secretion effector
OEP                  PF02321.13   188 seq1452_BIOID50949   -            457   2.2e-54  183.7  30.6   1   2   2.4e-29   3.3e-25   88.6  12.0     1   188    57   240    57   240 0.95 Outer membrane efflux protein
OEP                  PF02321.13   188 seq1452_BIOID50949   -            457   2.2e-54  183.7  30.6   2   2   3.5e-33   4.8e-29  101.1   3.7     9   173   272   435   268   437 0.94 Outer membrane efflux protein
Glyco_hydro_1        PF00232.13   455 seq1453_BIOID50949   -            476  5.9e-131  436.6   0.1   1   1  5.3e-135  7.3e-131  436.3   0.1     4   454     5   472     2   473 0.92 Glycosyl hydrolase family 1
TP_methylase         PF00590.15   210 seq1454_BIOID50949   -            457   9.3e-50  169.1   0.1   1   1   3.2e-53   1.5e-49  168.4   0.1     2   209   218   426   217   427 0.92 Tetrapyrrole (Corrin/Porphyrin) Methylases
NAD_binding_7        PF13241.1    103 seq1454_BIOID50949   -            457   6.1e-28   96.9   0.1   1   1   1.3e-29     6e-26   90.5   0.0     1   103     6   115     6   115 0.89 Putative NAD(P)-binding
CysG_dimeriser       PF10414.4     60 seq1454_BIOID50949   -            457   1.7e-19   68.9   0.9   1   1   3.7e-23   1.7e-19   68.9   0.6     2    60   150   209   149   209 0.97 Sirohaem synthase dimerisation region
Thioredoxin          PF00085.15   104 seq1456_BIOID50949   -            139   4.4e-30  103.3   0.9   1   1   2.9e-32   6.6e-29   99.5   0.0     2   102    37   136    36   138 0.94 Thioredoxin
Thioredoxin_2        PF13098.1    112 seq1456_BIOID50949   -            139   1.4e-12   47.6   0.0   1   1     4e-15     9e-12   45.0   0.0     7   112    54   135    49   135 0.88 Thioredoxin-like domain
Thioredoxin_7        PF13899.1     82 seq1456_BIOID50949   -            139   5.9e-08   32.5   0.4   1   1     3e-10   6.7e-07   29.1   0.0     7    81    42   114    36   115 0.82 Thioredoxin-like
Redoxin              PF08534.5    146 seq1456_BIOID50949   -            139   2.6e-06   26.9   0.0   1   1     4e-08     9e-05   21.9   0.0    28    73    52    95    34   103 0.87 Redoxin
HyaE                 PF07449.6    107 seq1456_BIOID50949   -            139   8.6e-05   22.2   0.0   1   1   6.1e-08   0.00014   21.6   0.0    52   100    76   124    67   129 0.87 Hydrogenase-1 expression protein HyaE
HHA                  PF05321.6     57 seq1459_BIOID50949   -             71   3.8e-25   87.6   0.0   1   1   3.2e-29   4.3e-25   87.4   0.0     1    57     8    68     8    68 0.97 Haemolysin expression modulating protein
YicC_N               PF03755.8    159 seq1461_BIOID50949   -            287   2.6e-49  167.0   0.1   1   1   3.8e-53   2.6e-49  167.0   0.1     1   158     2   154     2   155 0.96 YicC-like family, N-terminal region
DUF1732              PF08340.6     87 seq1461_BIOID50949   -            287     2e-34  117.1   7.3   1   1   2.9e-38     2e-34  117.1   5.0     1    87   202   287   202   287 0.97 Domain of unknown function (DUF1732)
SbmA_BacA            PF05992.7    315 seq1463_BIOID50949   -            406    2e-164  546.2  12.2   1   1  4.1e-168  2.8e-164  545.7   8.5     1   314    80   393    80   394 1.00 SbmA/BacA-like family
ABC_membrane_2       PF06472.10   282 seq1463_BIOID50949   -            406   4.2e-13   48.9   8.2   1   1   3.8e-16   2.6e-12   46.3   5.7    20   214    79   284    70   343 0.87 ABC transporter transmembrane region 2
ABC_tran             PF00005.22   118 seq1466_BIOID50949   -            530   1.4e-36  125.3   0.0   1   2   1.1e-18   1.9e-15   57.1   0.0     1   118    41   184    41   184 0.98 ABC transporter
ABC_tran             PF00005.22   118 seq1466_BIOID50949   -            530   1.4e-36  125.3   0.0   2   2   2.2e-21   3.7e-18   65.8   0.0     1   118   359   467   359   467 0.95 ABC transporter
ABC_tran_2           PF12848.2     85 seq1466_BIOID50949   -            530   3.4e-23   81.1   3.0   1   1   1.8e-23     3e-20   71.7   1.4     2    85   224   309   223   309 0.91 ABC transporter
DUF2569              PF10754.4    149 seq1467_BIOID50949   -            146   1.9e-48  164.3  11.3   1   1   1.5e-52   2.1e-48  164.2   7.8     2   149     4   145     3   145 0.99 Protein of unknown function (DUF2569)
DTW                  PF03942.10   204 seq1468_BIOID50949   -            232   6.8e-60  201.6   0.0   1   1   5.8e-64   7.9e-60  201.4   0.0     1   202    27   216    27   218 0.97 DTW domain
Dus                  PF01207.12   310 seq1469_BIOID50949   -            345  7.9e-100  333.5   0.0   1   1  6.8e-104  9.3e-100  333.3   0.0     2   308    30   340    29   342 0.98 Dihydrouridine synthase (Dus)
DUF1877              PF08974.5    167 seq1470_BIOID50949   -            167   2.7e-45  153.9   0.0   1   1   2.2e-49     3e-45  153.7   0.0     1   167     1   165     1   165 0.99 Domain of unknown function (DUF1877)
SIS_2                PF13580.1    138 seq1474_BIOID50949   -            246   3.3e-31  107.7   0.3   1   1   9.4e-35   6.4e-31  106.7   0.2    15   138    78   200    56   200 0.92 SIS domain
SIS                  PF01380.17   131 seq1474_BIOID50949   -            246   7.1e-08   32.0   0.0   1   1   2.3e-11   1.6e-07   30.9   0.0    51   104   163   216   152   229 0.91 SIS domain
Rnf-Nqr              PF02508.9    190 seq1475_BIOID50949   -            193   2.6e-71  239.0  21.0   1   1   2.1e-75   2.9e-71  238.8  14.6     1   189     1   191     1   192 0.99 Rnf-Nqr subunit, membrane protein
HATPase_c            PF02518.21   111 seq1478_BIOID50949   -            467   1.2e-24   85.9   0.0   1   1   5.8e-28   2.6e-24   84.9   0.0     1   111   349   460   349   460 0.98 Histidine kinase-, DNA gyrase B-, and HSP90-like ATPase
HAMP                 PF00672.20    70 seq1478_BIOID50949   -            467   1.5e-17   63.4   0.4   1   1   3.3e-21   1.5e-17   63.4   0.2     2    69   168   235   167   236 0.96 HAMP domain
HisKA                PF00512.20    68 seq1478_BIOID50949   -            467   9.5e-14   51.0   0.2   1   1   2.1e-17   9.5e-14   51.0   0.1     1    68   240   304   240   304 0.97 His Kinase A (phospho-acceptor) domain
MFS_1                PF07690.11   354 seq1480_BIOID50949   -            387   2.9e-48  164.3  43.1   1   1   1.3e-51   4.4e-48  163.7  29.9     3   354    14   352    12   352 0.86 Major Facilitator Superfamily
Sugar_tr             PF00083.19   451 seq1480_BIOID50949   -            387   4.4e-12   45.2   9.2   1   1   1.3e-15   4.4e-12   45.2   6.4    39   194    35   185    13   193 0.86 Sugar (and other) transporter
MFS_3                PF05977.8    524 seq1480_BIOID50949   -            387   4.4e-05   21.6  18.8   1   1   1.7e-08   5.9e-05   21.2  13.0    63   315    60   303    35   380 0.79 Transmembrane secretion effector
TisB_toxin           PF13939.1     28 seq1481_BIOID50949   -             29   4.8e-16   57.9  11.3   1   1   3.7e-20   5.1e-16   57.8   7.8     1    28     1    28     1    28 0.99 Toxin TisB, type I toxin-antitoxin system
ATP-grasp_5          PF13549.1    222 seq1482_BIOID50949   -            886   6.9e-75  250.9   0.2   1   1   7.1e-78   1.6e-74  249.7   0.0     1   221   472   693   472   694 0.96 ATP-grasp domain
Succ_CoA_lig         PF13607.1    138 seq1482_BIOID50949   -            886   1.3e-46  157.5   0.1   1   1   1.1e-49   2.4e-46  156.6   0.1     1   138   147   280   147   280 0.97 Succinyl-CoA ligase like flavodoxin domain
CoA_binding_2        PF13380.1    115 seq1482_BIOID50949   -            886   4.4e-23   81.5   0.0   1   1   1.1e-25   2.6e-22   79.0   0.0     1   113    13   130    13   132 0.95 CoA binding domain
Acetyltransf_1       PF00583.19    83 seq1482_BIOID50949   -            886   9.3e-10   38.3   0.0   1   1     2e-12   4.4e-09   36.1   0.0    10    82   781   863   775   864 0.81 Acetyltransferase (GNAT) family
Acetyltransf_3       PF13302.1    142 seq1482_BIOID50949   -            886   1.3e-08   35.1   0.0   1   1   1.2e-11   2.7e-08   34.1   0.0     1   142   725   864   725   864 0.80 Acetyltransferase (GNAT) domain
Acetyltransf_4       PF13420.1    155 seq1482_BIOID50949   -            886   9.3e-07   28.8   0.0   1   1   3.9e-08   8.8e-05   22.3   0.0     4   135   731   864   728   871 0.80 Acetyltransferase (GNAT) domain
Phage_integrase      PF00589.17   173 seq1483_BIOID50949   -            453   1.7e-19   69.9   0.0   1   1     5e-23   3.4e-19   69.0   0.0     1   170   247   420   247   423 0.90 Phage integrase family
DUF4102              PF13356.1     89 seq1483_BIOID50949   -            453   3.5e-16   58.7   0.2   1   1   1.6e-19   1.1e-15   57.1   0.1     1    88    38   126    38   127 0.88 Domain of unknown function (DUF4102)
DUF1615              PF07759.7    319 seq1487_BIOID50949   -            364  3.1e-148  492.6   0.0   1   1  2.6e-152  3.6e-148  492.4   0.0     2   318    49   363    48   364 0.99 Protein of unknown function (DUF1615)
FeS                  PF04060.8     35 seq1489_BIOID50949   -            192     1e-14   53.6   5.2   1   1   1.9e-17   2.8e-14   52.2   3.6     1    35    43    77    43    77 0.97 Putative Fe-S cluster
Fer4                 PF00037.22    24 seq1489_BIOID50949   -            192   8.5e-13   47.2  25.0   1   2     1e-10   1.5e-07   30.5   4.8     2    23   111   132   110   133 0.95 4Fe-4S binding domain
Fer4                 PF00037.22    24 seq1489_BIOID50949   -            192   8.5e-13   47.2  25.0   2   2   2.5e-09   3.8e-06   26.1   2.4     2    24   141   163   140   163 0.91 4Fe-4S binding domain
Fer4_9               PF13187.1     55 seq1489_BIOID50949   -            192   2.1e-10   40.5  31.8   1   1   1.1e-10   1.6e-07   31.3  10.3     1    55   116   162   116   162 0.95 4Fe-4S dicluster domain
Fer4_6               PF12837.2     24 seq1489_BIOID50949   -            192   2.9e-08   33.0  28.2   1   1   4.9e-10   7.5e-07   28.6   4.5     1    24   109   132   109   132 0.96 4Fe-4S binding domain
Fer4_10              PF13237.1     52 seq1489_BIOID50949   -            192   3.3e-08   33.0  25.8   1   1   1.2e-10   1.8e-07   30.7   9.6     3    52   111   158   109   158 0.86 4Fe-4S dicluster domain
Fer4_2               PF12797.2     22 seq1489_BIOID50949   -            192   1.6e-07   30.6  20.1   1   1   8.7e-09   1.3e-05   24.6   2.9     3    22   110   129   108   129 0.93 4Fe-4S binding domain
MFS_1                PF07690.11   354 seq1490_BIOID50949   -            396     2e-39  135.2  46.6   1   1   4.4e-43     2e-39  135.2  32.3     2   352    16   351    15   353 0.83 Major Facilitator Superfamily
MFS_3                PF05977.8    524 seq1490_BIOID50949   -            396   5.3e-08   31.3   5.9   1   1   1.2e-11   5.3e-08   31.3   4.1    32   206    32   201     5   207 0.84 Transmembrane secretion effector
TRI12                PF06609.8    599 seq1490_BIOID50949   -            396   2.8e-06   25.7   4.5   1   1   6.2e-10   2.8e-06   25.7   3.1    87   212    54   179    14   190 0.80 Fungal trichothecene efflux pump (TRI12)
DUF4223              PF13978.1     56 seq1491_BIOID50949   -             55   1.2e-36  124.0   0.7   1   1   9.5e-41   1.3e-36  123.9   0.5     1    55     1    55     1    55 0.99 Protein of unknown function (DUF4223)
GATase_4             PF13230.1    272 seq1493_BIOID50949   -            255  6.4e-107  356.1   0.0   1   1    1e-110    7e-107  356.0   0.0     1   252     1   252     1   255 0.99 Glutamine amidotransferases class-II
GATase_2             PF00310.16   361 seq1493_BIOID50949   -            255   5.3e-17   61.4   0.2   1   1   4.5e-15   3.1e-11   42.4   0.1   189   359    65   215    60   217 0.87 Glutamine amidotransferases class-II
Phageshock_PspG      PF09583.5     65 seq1495_BIOID50949   -             80   1.4e-25   89.0  25.7   1   1   1.1e-29   1.5e-25   88.8  17.8     1    64     1    64     1    65 0.98 Phage shock protein G (Phageshock_PspG)
Porin_1              PF00267.16   337 seq1496_BIOID50949   -            404  1.8e-142  474.4  32.2   1   1  3.1e-146  2.1e-142  474.2  22.3     1   337    37   404    37   404 0.98 Gram-negative porin
Porin_4              PF13609.1    311 seq1496_BIOID50949   -            404   1.4e-20   73.9  41.7   1   1     3e-24   2.1e-20   73.3  28.9     6   304    22   375    16   383 0.82 Gram-negative porin
AA_permease_2        PF13520.1    426 seq1498_BIOID50949   -            462   7.8e-59  199.1  45.5   1   1   1.4e-62   9.7e-59  198.8  31.5     1   405    27   427    27   448 0.85 Amino acid permease
AA_permease          PF00324.16   479 seq1498_BIOID50949   -            462   4.5e-36  124.0  41.3   1   1   1.2e-39   7.9e-36  123.2  28.6     2   475    32   457    31   461 0.83 Amino acid permease
Sugarporin_N         PF11471.3     60 seq1499_BIOID50949   -            464   1.4e-15   56.5   9.6   1   1   1.6e-19   2.2e-15   55.8   6.7     1    60     1    58     1    58 0.96 Maltoporin periplasmic N-terminal extension
Complex1_51K         PF01512.12   151 seq1500_BIOID50949   -            772   3.7e-48  162.9   1.8   1   1   4.3e-51   4.6e-48  162.6   0.0     1   151   139   284   139   284 0.98 Respiratory-chain NADH dehydrogenase 51 Kd subunit
RnfC_N               PF13375.1    101 seq1500_BIOID50949   -            772   2.3e-34  117.0   0.2   1   1   7.6e-37     8e-34  115.2   0.0     1   101    14   115    14   115 0.96 RnfC Barrel sandwich hybrid domain
SLBB                 PF10531.4     59 seq1500_BIOID50949   -            772   2.4e-11   43.2   0.1   1   1   6.2e-14   6.5e-11   41.8   0.0     1    58   296   344   296   345 0.95 SLBB domain
Fer4_7               PF12838.2     52 seq1500_BIOID50949   -            772   1.8e-09   37.7   8.8   1   1   5.6e-12   5.9e-09   36.0   6.1     1    52   376   430   376   430 0.81 4Fe-4S dicluster domain
Fer4_8               PF13183.1     57 seq1500_BIOID50949   -            772   7.1e-09   35.4   5.5   1   1   2.1e-11   2.2e-08   33.8   3.8     3    57   375   430   373   458 0.78 4Fe-4S dicluster domain
Fer4_10              PF13237.1     52 seq1500_BIOID50949   -            772   6.4e-08   32.1  10.5   1   1   1.7e-10   1.8e-07   30.7   7.3     6    52   374   427   370   427 0.91 4Fe-4S dicluster domain
Fer4_9               PF13187.1     55 seq1500_BIOID50949   -            772     4e-07   30.0   8.6   1   1   1.4e-09   1.4e-06   28.3   5.9     2    53   377   429   376   430 0.71 4Fe-4S dicluster domain
Fer4_4               PF12800.2     17 seq1500_BIOID50949   -            772   5.9e-07   29.1  11.4   1   2     6e-06    0.0063   16.6   2.0     2    16   375   389   374   395 0.90 4Fe-4S binding domain
Fer4_4               PF12800.2     17 seq1500_BIOID50949   -            772   5.9e-07   29.1  11.4   2   2   5.6e-06    0.0059   16.7   1.0     3    16   415   428   413   436 0.91 4Fe-4S binding domain
Fer4_17              PF13534.1     61 seq1500_BIOID50949   -            772   1.7e-06   28.1  10.5   1   1   1.4e-08   1.5e-05   25.1   7.0     2    61   377   431   376   431 0.82 4Fe-4S dicluster domain
Response_reg         PF00072.19   112 seq1501_BIOID50949   -            240   8.2e-25   86.8   0.0   1   1   1.8e-28   1.2e-24   86.3   0.0     1   112    13   122    13   122 0.98 Response regulator receiver domain
Trans_reg_C          PF00486.23    77 seq1501_BIOID50949   -            240     1e-22   79.6   0.1   1   1   2.7e-26   1.8e-22   78.8   0.0     2    77   157   232   156   232 0.96 Transcriptional regulatory protein, C terminal
DUF2754              PF10953.3     70 seq1506_BIOID50949   -            114   6.1e-47  157.4   2.6   1   1   6.3e-51   8.5e-47  156.9   1.8     1    70    45   114    45   114 0.99 Protein of unknown function (DUF2754)
DnaB_C               PF03796.10   265 seq1507_BIOID50949   -            471  4.1e-108  360.1   0.2   1   1  1.2e-111  5.4e-108  359.7   0.1     1   263   206   463   206   465 0.97 DnaB-like helicase C terminal domain
DnaB                 PF00772.16   103 seq1507_BIOID50949   -            471   9.9e-38  128.0   0.0   1   1   4.8e-41   2.2e-37  126.9   0.0     1   103    26   128    26   128 0.99 DnaB-like helicase N terminal domain
AAA_25               PF13481.1    194 seq1507_BIOID50949   -            471     1e-13   51.0   0.1   1   1   3.6e-17   1.6e-13   50.3   0.0    29   190   220   386   179   390 0.84 AAA domain
Aldo_ket_red         PF00248.16   283 seq1508_BIOID50949   -            294   1.1e-46  158.7   0.1   1   1     1e-50   1.4e-46  158.5   0.0     2   281    20   267    19   269 0.92 Aldo/keto reductase family
SIS                  PF01380.17   131 seq1510_BIOID50949   -            347   4.3e-21   74.7   0.0   1   2   1.7e-12   2.3e-08   33.5   0.0     5   122    51   170    48   175 0.87 SIS domain
SIS                  PF01380.17   131 seq1510_BIOID50949   -            347   4.3e-21   74.7   0.0   2   2   2.9e-14     4e-10   39.2   0.0     4    87   214   299   211   305 0.92 SIS domain
DUF1508              PF07411.7     49 seq1511_BIOID50949   -            123   3.3e-47  157.6   5.7   1   2   1.2e-27   1.7e-23   81.6   0.2     1    49    23    71    23    71 0.97 Domain of unknown function (DUF1508)
DUF1508              PF07411.7     49 seq1511_BIOID50949   -            123   3.3e-47  157.6   5.7   2   2   1.1e-26   1.6e-22   78.5   0.8     1    48    74   121    74   122 0.97 Domain of unknown function (DUF1508)
DJ-1_PfpI            PF01965.19   147 seq1514_BIOID50949   -            283   2.4e-12   46.3   0.0   1   1     3e-16   4.2e-12   45.6   0.0    22   143   125   274   108   278 0.81 DJ-1/PfpI family
CorA                 PF01544.13   292 seq1517_BIOID50949   -            316   4.9e-56  189.7   0.4   1   1   4.4e-60     6e-56  189.5   0.2     4   292    26   312    24   312 0.95 CorA-like Mg2+ transporter protein
PLDc_2               PF13091.1    126 seq1518_BIOID50949   -            451   1.4e-22   79.6   0.0   1   1   3.2e-19   2.2e-15   56.4   0.0     4   123   259   406   256   409 0.84 PLD-like domain
PLDc                 PF00614.17    28 seq1518_BIOID50949   -            451   1.3e-13   50.0   2.2   1   1   2.4e-11   1.6e-07   30.7   0.1     2    28   353   379   352   379 0.94 Phospholipase D Active site motif
NLPC_P60             PF00877.14   105 seq1520_BIOID50949   -            257   1.7e-29  101.5   0.0   1   1   2.2e-33     3e-29  100.8   0.0     1   105   139   249   139   249 0.98 NlpC/P60 family
RHH_2                PF03693.9     81 seq1521_BIOID50949   -             83   5.5e-21   74.4   0.4   1   1   9.2e-25   6.3e-21   74.2   0.2     1    75     1    77     1    82 0.92 Uncharacterised protein family (UPF0156)
RHH_1                PF01402.16    39 seq1521_BIOID50949   -             83     5e-05   22.8   2.1   1   1   9.2e-09   6.3e-05   22.5   0.4     2    39     5    43     4    43 0.94 Ribbon-helix-helix protein, copG family
Flavodoxin_1         PF00258.20   143 seq1523_BIOID50949   -            173     1e-27   96.7   0.0   1   1   8.7e-32   1.2e-27   96.5   0.0     1   143     5   160     5   160 0.94 Flavodoxin
Plasmid_stabil       PF05016.9     90 seq1524_BIOID50949   -             98   9.2e-13   48.2   0.0   1   1   7.5e-17     1e-12   48.1   0.0     1    89     4    90     4    91 0.91 Plasmid stabilisation system protein
NQR2_RnfD_RnfE       PF03116.10   314 seq1527_BIOID50949   -            352    1e-121  405.8  15.7   1   1  8.6e-126  1.2e-121  405.6  10.9     3   314     4   350     2   350 0.93 NQR2, RnfD, RnfE family
AP_endonuc_2         PF01261.19   211 seq1528_BIOID50949   -            275   8.1e-32  110.1   0.0   1   1   7.4e-36     1e-31  109.8   0.0     1   210    19   225    19   226 0.97 Xylose isomerase-like TIM barrel
Ala_racemase_N       PF01168.15   217 seq1530_BIOID50949   -            359   3.1e-61  206.5   0.0   1   1   5.7e-65   3.9e-61  206.2   0.0     1   217     8   219     8   219 0.94 Alanine racemase, N-terminal domain
Ala_racemase_C       PF00842.16   129 seq1530_BIOID50949   -            359   8.7e-39  131.7   0.1   1   1     2e-42   1.3e-38  131.1   0.1     1   129   234   358   234   358 0.97 Alanine racemase, C-terminal domain
Peptidase_U32        PF01136.14   233 seq1531_BIOID50949   -            453   6.2e-95  316.4   0.0   1   1     6e-99   8.2e-95  316.0   0.0     1   232    75   344    75   345 0.98 Peptidase family U32
Anti-adapt_IraP      PF10796.4     87 seq1536_BIOID50949   -             86   1.7e-37  127.5   2.4   1   1   1.3e-41   1.8e-37  127.4   1.7     1    87     1    86     1    86 0.99 Sigma-S stabilisation anti-adaptor protein
GST_C_2              PF13410.1     69 seq1537_BIOID50949   -            304   7.6e-10   38.4   0.3   1   1   6.9e-13   1.9e-09   37.1   0.2     2    68   190   260   189   261 0.82 Glutathione S-transferase, C-terminal domain
GST_C                PF00043.20    95 seq1537_BIOID50949   -            304   6.7e-09   35.5   0.0   1   1     5e-12   1.4e-08   34.5   0.0    33    95   199   266   187   266 0.85 Glutathione S-transferase, C-terminal domain
GST_N_2              PF13409.1     70 seq1537_BIOID50949   -            304   1.9e-06   27.6   0.0   1   1   1.7e-09   4.7e-06   26.3   0.0     3    69    69   143    67   144 0.89 Glutathione S-transferase, N-terminal domain
GST_N                PF02798.15    76 seq1537_BIOID50949   -            304   3.3e-05   23.8   0.0   1   1   4.2e-08   0.00012   22.1   0.0    17    76    82   143    74   143 0.91 Glutathione S-transferase, N-terminal domain
PfkB                 PF00294.19   301 seq1538_BIOID50949   -            110   3.4e-11   42.7   0.1   1   1   2.6e-15   3.6e-11   42.6   0.1    34   108    22    94     3   108 0.84 pfkB family carbohydrate kinase
Alk_phosphatase      PF00245.15   421 seq1539_BIOID50949   -            198   2.3e-13   49.5   0.0   1   1   2.2e-17     3e-13   49.1   0.0     1    55    78   128    78   137 0.94 Alkaline phosphatase
DUF2279              PF10043.4     85 seq1541_BIOID50949   -             90   1.2e-32  111.8   4.4   1   1   9.9e-37   1.4e-32  111.7   3.1     2    84     3    87     2    88 0.96 Predicted periplasmic lipoprotein (DUF2279)
FMN_bind             PF04205.9     81 seq1542_BIOID50949   -            206   4.2e-18   65.1   0.1   1   1   6.4e-22   8.7e-18   64.1   0.0     1    77    99   187    99   191 0.98 FMN-binding domain
PfkB                 PF00294.19   301 seq1544_BIOID50949   -            144   9.4e-23   80.6   0.1   1   1   7.6e-27     1e-22   80.5   0.0   167   294    29   143     8   144 0.83 pfkB family carbohydrate kinase
GCV_T                PF01571.16   211 seq1545_BIOID50949   -            326   4.1e-28   98.0   0.3   1   1   4.3e-32   5.9e-28   97.5   0.2     4   209    24   217    21   219 0.90 Aminomethyltransferase folate-binding domain
Alk_phosphatase      PF00245.15   421 seq1546_BIOID50949   -            315    2e-106  356.0   0.6   1   2   1.5e-98   6.9e-95  318.0   0.1    92   350     1   272     1   275 0.98 Alkaline phosphatase
Alk_phosphatase      PF00245.15   421 seq1546_BIOID50949   -            315    2e-106  356.0   0.6   2   2   2.3e-13     1e-09   37.4   0.0   381   421   274   314   271   314 0.95 Alkaline phosphatase
Metalloenzyme        PF01676.13   262 seq1546_BIOID50949   -            315   7.1e-07   28.6   1.1   1   1   2.9e-10   1.3e-06   27.7   0.8   136   228   166   291   125   313 0.85 Metalloenzyme superfamily
Phosphodiest         PF01663.17   364 seq1546_BIOID50949   -            315   1.9e-05   24.0   0.0   1   1   5.4e-09   2.5e-05   23.6   0.0   159   255   158   252    70   293 0.70 Type I phosphodiesterase / nucleotide pyrophosphatase
Aminotran_1_2        PF00155.16   363 seq1547_BIOID50949   -            411   8.6e-86  288.0   0.0   1   1   7.1e-90   9.8e-86  287.8   0.0     2   362    41   406    40   407 0.98 Aminotransferase class I and II
UTRA                 PF07702.8    141 seq1549_BIOID50949   -            265   2.9e-32  111.1   0.0   1   1   1.5e-35   6.8e-32  109.9   0.0     1   140   118   256   118   257 0.99 UTRA domain
GntR                 PF00392.16    64 seq1549_BIOID50949   -            265   8.6e-24   82.6   0.0   1   1   2.9e-27   1.3e-23   82.0   0.0     1    64    34    97    34    97 0.99 Bacterial regulatory proteins, gntR family
HTH_DeoR             PF08220.7     57 seq1549_BIOID50949   -            265   8.1e-05   21.9   0.0   1   1   3.8e-08   0.00017   20.9   0.0    18    54    61    97    46   100 0.88 DeoR-like helix-turn-helix domain
Rnf-Nqr              PF02508.9    190 seq1550_BIOID50949   -            231   7.9e-59  198.3   9.5   1   1   6.7e-63   9.1e-59  198.1   6.6     1   189     1   200     1   201 0.98 Rnf-Nqr subunit, membrane protein
CorA                 PF01544.13   292 seq1553_BIOID50949   -             39   3.6e-09   35.9   1.2   1   1   2.9e-13   3.9e-09   35.8   0.8   256   292     1    35     1    35 0.98 CorA-like Mg2+ transporter protein
Cupin_6              PF12852.2    186 seq1558_BIOID50949   -            284   1.8e-26   92.7   0.5   1   1   1.2e-29   5.6e-26   91.1   0.4     1   186     2   162     2   162 0.93 Cupin
HTH_18               PF12833.2     81 seq1558_BIOID50949   -            284   1.5e-20   72.9   0.2   1   1   2.3e-23     1e-19   70.2   0.1     1    81   199   278   199   278 0.97 Helix-turn-helix domain
HTH_AraC             PF00165.18    42 seq1558_BIOID50949   -            284   3.3e-15   55.2   0.0   1   2   1.4e-08   6.2e-05   22.5   0.0     7    41   192   226   188   227 0.94 Bacterial regulatory helix-turn-helix proteins, AraC family
HTH_AraC             PF00165.18    42 seq1558_BIOID50949   -            284   3.3e-15   55.2   0.0   2   2   4.5e-11   2.1e-07   30.4   0.0    13    41   247   276   238   277 0.92 Bacterial regulatory helix-turn-helix proteins, AraC family
HhH-GPD              PF00730.20   121 seq1560_BIOID50949   -            211   9.8e-19   67.6   0.0   1   1   3.1e-22   1.4e-18   67.1   0.0     1   120    34   168    34   169 0.95 HhH-GPD superfamily base excision DNA repair protein
HHH                  PF00633.18    30 seq1560_BIOID50949   -            211   7.1e-08   31.6   0.0   1   1   3.7e-11   1.7e-07   30.4   0.0     2    29   100   127    99   128 0.94 Helix-hairpin-helix motif
EndIII_4Fe-2S        PF10576.4     17 seq1560_BIOID50949   -            211   9.7e-05   22.2   3.3   1   1   3.7e-08   0.00017   21.5   2.3     1    17   187   203   187   203 0.99 Iron-sulfur binding domain of endonuclease III
PsiF_repeat          PF07769.9     35 seq1562_BIOID50949   -            106     5e-37  125.0  21.0   1   2   7.1e-24   9.7e-20   69.7   4.0     2    35    26    59    25    59 0.97 psiF repeat
PsiF_repeat          PF07769.9     35 seq1562_BIOID50949   -            106     5e-37  125.0  21.0   2   2   2.4e-21   3.3e-17   61.5   5.0     2    35    70   103    69   103 0.97 psiF repeat
DUF2592              PF10766.4     41 seq1563_BIOID50949   -             49     1e-26   91.8   4.7   1   1   8.2e-31   1.1e-26   91.7   3.3     1    41     4    44     4    44 0.98 Protein of unknown function (DUF2592)
DAGK_cat             PF00781.19   130 seq1565_BIOID50949   -            299   1.7e-26   92.0   0.4   1   1   3.8e-30   2.6e-26   91.4   0.3     3   129     8   131     6   132 0.96 Diacylglycerol kinase catalytic domain
NAD_kinase           PF01513.16   285 seq1565_BIOID50949   -            299   1.1e-05   24.2   0.1   1   1   1.9e-09   1.3e-05   24.0   0.1    64   134    45   121    12   196 0.82 ATP-NAD kinase
OmpA                 PF00691.15    97 seq1568_BIOID50949   -            296   4.9e-15   55.5   0.1   1   1   1.4e-18   1.9e-14   53.7   0.0     1    92   155   248   155   252 0.84 OmpA family
SBP_bac_11           PF13531.1    231 seq1569_BIOID50949   -            257     3e-55  187.2   4.9   1   1   5.1e-59   3.5e-55  187.0   3.4     1   231    29   255    29   255 0.95 Bacterial extracellular solute-binding protein
SBP_bac_1            PF01547.20   314 seq1569_BIOID50949   -            257   8.5e-17   61.7   7.1   1   1   1.6e-20   1.1e-16   61.3   5.0     1   313    34   246    34   247 0.89 Bacterial extracellular solute-binding protein
GGDEF                PF00990.16   161 seq1572_BIOID50949   -            371   1.8e-47  160.7   0.0   1   1   3.5e-51   2.4e-47  160.3   0.0     2   161   211   366   210   366 0.97 GGDEF domain
MASE2                PF05230.6     91 seq1572_BIOID50949   -            371   2.2e-32  110.7   9.8   1   1     7e-36   4.8e-32  109.6   3.5     1    91    39   129    39   129 0.99 MASE2 domain
HTH_AraC             PF00165.18    42 seq1577_BIOID50949   -            307   1.1e-21   75.8   0.1   1   2   2.4e-14   1.1e-10   40.8   0.0     1    41   203   243   203   244 0.96 Bacterial regulatory helix-turn-helix proteins, AraC family
HTH_AraC             PF00165.18    42 seq1577_BIOID50949   -            307   1.1e-21   75.8   0.1   2   2   7.6e-12   3.5e-08   32.9   0.0     1    41   255   293   255   294 0.93 Bacterial regulatory helix-turn-helix proteins, AraC family
HTH_18               PF12833.2     81 seq1577_BIOID50949   -            307   8.5e-17   60.9   0.1   1   1   2.8e-20   1.3e-16   60.3   0.0     2    80   217   294   216   295 0.94 Helix-turn-helix domain
AraC_binding         PF02311.14   136 seq1577_BIOID50949   -            307   2.7e-07   30.2   0.2   1   1   1.4e-10   6.3e-07   29.0   0.1    27    91    75   139    65   215 0.87 AraC-like ligand binding domain
Glyco_hydro_1        PF00232.13   455 seq1578_BIOID50949   -            479  2.6e-132  441.1   2.1   1   1  2.2e-136    3e-132  440.9   1.5     3   454     6   476     4   477 0.92 Glycosyl hydrolase family 1
Transaldolase        PF00923.14   287 seq1579_BIOID50949   -            244   2.7e-44  151.3   0.1   1   1   5.3e-48   7.3e-44  149.9   0.1     1   243    27   229    27   241 0.95 Transaldolase
BPD_transp_1         PF00528.17   185 seq1581_BIOID50949   -            229     4e-22   78.5  13.4   1   1   3.7e-26     5e-22   78.1   9.3     2   175    26   215    25   227 0.78 Binding-protein-dependent transport system inner membrane component
HTH_18               PF12833.2     81 seq1582_BIOID50949   -            278   1.4e-25   89.1   2.0   1   1   5.2e-29   1.8e-25   88.7   0.7     1    80   193   271   193   272 0.97 Helix-turn-helix domain
AraC_binding         PF02311.14   136 seq1582_BIOID50949   -            278   7.2e-24   83.8   2.1   1   1   2.1e-27   7.2e-24   83.8   1.5     4   136    16   154    14   154 0.96 AraC-like ligand binding domain
HTH_AraC             PF00165.18    42 seq1582_BIOID50949   -            278   2.5e-21   74.7   0.1   1   2   1.9e-11   6.5e-08   32.0   0.0     1    42   180   221   180   221 0.97 Bacterial regulatory helix-turn-helix proteins, AraC family
HTH_AraC             PF00165.18    42 seq1582_BIOID50949   -            278   2.5e-21   74.7   0.1   2   2   3.8e-14   1.3e-10   40.6   0.0     1    42   232   271   232   271 0.93 Bacterial regulatory helix-turn-helix proteins, AraC family
PTR2                 PF00854.16   373 seq1583_BIOID50949   -            500   8.2e-75  251.7  26.1   1   1   1.5e-78     1e-74  251.4  16.0     2   370    89   428    88   431 0.97 POT family
MFS_1                PF07690.11   354 seq1583_BIOID50949   -            500     2e-20   72.7  53.9   1   1   3.2e-21   2.2e-17   62.7  25.3    10   299    35   370    26   380 0.77 Major Facilitator Superfamily
CCG                  PF02754.11    85 seq1585_BIOID50949   -            239     2e-30  104.5   0.2   1   2   2.2e-17   3.1e-13   49.4   0.0     1    84     3    84     3    85 0.95 Cysteine-rich domain
CCG                  PF02754.11    85 seq1585_BIOID50949   -            239     2e-30  104.5   0.2   2   2   1.3e-18   1.7e-14   53.4   0.0     2    84   133   216   132   217 0.92 Cysteine-rich domain
IMS                  PF00817.15   148 seq1586_BIOID50949   -            351   9.6e-48  161.6   0.0   1   1   3.4e-51   1.6e-47  160.9   0.0     1   148     7   154     7   154 0.98 impB/mucB/samB family
IMS_C                PF11799.3    137 seq1586_BIOID50949   -            351   1.6e-09   38.1   0.1   1   1   5.8e-13   2.6e-09   37.4   0.0     3    99   211   309   209   327 0.85 impB/mucB/samB family C-terminal
IMS_HHH              PF11798.3     32 seq1586_BIOID50949   -            351   3.6e-08   32.8   0.0   1   1     2e-11   9.2e-08   31.6   0.0     1    32   166   197   166   197 0.96 IMS family HHH motif
Acid_phosphat_B      PF03767.9    230 seq1587_BIOID50949   -            237   5.9e-50  169.6   0.0   1   1   4.9e-54   6.7e-50  169.4   0.0     2   229    11   220    10   221 0.96 HAD superfamily, subfamily IIIB (Acid phosphatase)
ABC_tran             PF00005.22   118 seq1590_BIOID50949   -            352   6.2e-26   90.9   0.0   1   1   2.9e-29   1.3e-25   89.9   0.0     1   117    38   156    38   157 0.91 ABC transporter
TOBE                 PF03459.12    64 seq1590_BIOID50949   -            352   3.5e-19   68.5   0.0   1   1     2e-20   9.2e-17   60.7   0.0     1    62   290   350   290   352 0.97 TOBE domain
AraC_binding         PF02311.14   136 seq1593_BIOID50949   -            312   6.1e-23   80.8   1.4   1   1   2.7e-26   9.2e-23   80.3   0.2     7   120    52   170    48   186 0.89 AraC-like ligand binding domain
HTH_18               PF12833.2     81 seq1593_BIOID50949   -            312   9.4e-22   76.8   0.1   1   1   5.5e-25   1.9e-21   75.8   0.1     2    79   229   305   228   307 0.97 Helix-turn-helix domain
HTH_AraC             PF00165.18    42 seq1593_BIOID50949   -            312   1.5e-20   72.2   0.2   1   2   3.2e-10   1.1e-06   28.1   0.0     2    42   216   256   215   256 0.93 Bacterial regulatory helix-turn-helix proteins, AraC family
HTH_AraC             PF00165.18    42 seq1593_BIOID50949   -            312   1.5e-20   72.2   0.2   2   2   1.6e-14   5.3e-11   41.8   0.0     2    42   268   306   267   306 0.94 Bacterial regulatory helix-turn-helix proteins, AraC family
Cupin_2              PF07883.6     71 seq1593_BIOID50949   -            312   1.4e-06   27.5   0.0   1   1   8.3e-10   2.8e-06   26.6   0.0     7    60    57   109    53   116 0.92 Cupin domain
DUF162               PF02589.10   189 seq1594_BIOID50949   -            475   1.5e-51  174.5   0.1   1   1   1.3e-54     2e-51  174.0   0.1     3   189    72   294    70   294 0.99 Uncharacterised ACR, YkgG family COG1556
Fer4_8               PF13183.1     57 seq1594_BIOID50949   -            475     1e-11   44.5   2.2   1   1   1.6e-14   2.4e-11   43.3   1.5     2    57   309   376   308   376 0.79 4Fe-4S dicluster domain
DUF3390              PF11870.3     93 seq1594_BIOID50949   -            475   4.5e-10   39.1   0.6   1   1   7.1e-13   1.1e-09   37.9   0.4    13    92   387   470   379   471 0.83 Domain of unknown function (DUF3390)
Fer4_9               PF13187.1     55 seq1594_BIOID50949   -            475   9.3e-09   35.3   0.7   1   1   1.8e-11   2.7e-08   33.8   0.5     1    53   311   375   311   376 0.94 4Fe-4S dicluster domain
Fer4_7               PF12838.2     52 seq1594_BIOID50949   -            475   1.7e-07   31.3   4.0   1   1     3e-10   4.6e-07   30.0   2.7     1    51   311   375   311   376 0.77 4Fe-4S dicluster domain
Fer4_17              PF13534.1     61 seq1594_BIOID50949   -            475   2.1e-07   31.0   2.1   1   1   4.4e-10   6.7e-07   29.4   1.5     1    60   311   376   311   377 0.71 4Fe-4S dicluster domain
Fer4_10              PF13237.1     52 seq1594_BIOID50949   -            475   4.2e-07   29.5   5.9   1   1   1.3e-09     2e-06   27.3   4.5     7    52   310   373   305   373 0.69 4Fe-4S dicluster domain
Phage_AlpA           PF05930.7     51 seq1595_BIOID50949   -             70     2e-08   33.6   0.0   1   1   4.2e-12   2.9e-08   33.1   0.0     5    50    15    60    12    61 0.97 Prophage CP4-57 regulatory protein (AlpA)
HTH_17               PF12728.2     51 seq1595_BIOID50949   -             70   1.4e-06   28.3   0.0   1   1   2.3e-10   1.6e-06   28.1   0.0     5    46    17    60    15    65 0.86 Helix-turn-helix domain
PLA1                 PF02253.10   260 seq1597_BIOID50949   -            289   2.7e-93  312.0   5.3   1   1   2.3e-97   3.2e-93  311.8   3.7     8   260    39   286    33   286 0.98 Phospholipase A1
UPF0047              PF01894.12   118 seq1598_BIOID50949   -            138   4.5e-39  132.8   0.0   1   1   3.7e-43   5.1e-39  132.6   0.0     1   117    17   135    17   136 0.97 Uncharacterised protein family UPF0047
PhdYeFM_antitox      PF02604.14    75 seq1601_BIOID50949   -             97   1.5e-09   37.1   0.1   1   1     2e-13   2.8e-09   36.3   0.1     2    73     8    74     7    79 0.90 Antitoxin Phd_YefM, type II toxin-antitoxin system
HypA                 PF01155.14   113 seq1602_BIOID50949   -            120   9.1e-33  112.2   6.4   1   1   7.4e-37     1e-32  112.0   4.4     1   112     5   117     5   118 0.98 Hydrogenase expression/synthesis hypA family
DUF188               PF02639.9    130 seq1603_BIOID50949   -            152   1.5e-50  169.8   0.0   1   1   1.3e-54   1.7e-50  169.6   0.0     1   127    17   143    17   146 0.98 Uncharacterized BCR, YaiI/YqxD family COG1671
DUF419               PF04237.8     92 seq1605_BIOID50949   -            118   1.2e-22   79.9   0.1   1   1   1.1e-26   1.5e-22   79.6   0.0     1    91    10   102    10   103 0.98 Protein of unknown function (DUF419)
HATPase_c            PF02518.21   111 seq1607_BIOID50949   -            572     2e-19   69.1   0.0   1   1     1e-22   3.5e-19   68.4   0.0     2   110   449   559   448   560 0.95 Histidine kinase-, DNA gyrase B-, and HSP90-like ATPase
PAS_8                PF13188.1     64 seq1607_BIOID50949   -            572   2.9e-06   26.8   0.0   1   1   4.1e-09   1.4e-05   24.6   0.0     2    49   243   296   242   312 0.73 PAS domain
PAS                  PF00989.19   113 seq1607_BIOID50949   -            572   1.2e-05   24.9   0.0   1   1     1e-08   3.5e-05   23.4   0.0     4    64   245   305   242   313 0.88 PAS fold
YafO_toxin           PF13957.1    109 seq1608_BIOID50949   -            132   1.6e-33  114.6   0.0   1   1   1.3e-37   1.8e-33  114.4   0.0     1   109    25   132    25   132 0.98 Toxin YafO, type II toxin-antitoxin system
GST_C                PF00043.20    95 seq1609_BIOID50949   -            201   3.2e-15   55.7   0.1   1   1   1.9e-18   5.3e-15   55.0   0.1     5    95   104   189   100   189 0.94 Glutathione S-transferase, C-terminal domain
GST_N_2              PF13409.1     70 seq1609_BIOID50949   -            201   9.7e-12   44.6   0.0   1   1   1.4e-14   3.7e-11   42.7   0.0     5    69    11    75     9    76 0.95 Glutathione S-transferase, N-terminal domain
GST_N_3              PF13417.1     75 seq1609_BIOID50949   -            201   3.7e-11   42.9   0.0   1   1   2.8e-14   7.6e-11   41.9   0.0    15    73    16    79    11    81 0.89 Glutathione S-transferase, N-terminal domain
GST_C_2              PF13410.1     69 seq1609_BIOID50949   -            201   7.1e-10   38.5   0.1   1   1   3.8e-13   1.1e-09   37.9   0.0     7    69   125   184    71   184 0.90 Glutathione S-transferase, C-terminal domain
GST_N                PF02798.15    76 seq1609_BIOID50949   -            201   8.4e-09   35.3   0.0   1   1     9e-12   2.5e-08   33.8   0.0     3    76     1    75     1    75 0.94 Glutathione S-transferase, N-terminal domain
cobW                 PF02492.14   178 seq1611_BIOID50949   -            290   2.3e-48  163.8   0.0   1   1   2.2e-52     3e-48  163.4   0.0     2   177   106   267   105   268 0.98 CobW/HypB/UreG, nucleotide-binding domain
Transposase_31       PF04754.7    205 seq1613_BIOID50949   -            310   1.6e-83  278.9   0.5   1   1   1.5e-87   2.1e-83  278.5   0.4     1   204     8   210     8   211 0.98 Putative transposase, YhgA-like
SKI                  PF01202.17   158 seq1616_BIOID50949   -            174   4.8e-48  162.8   0.0   1   1   1.6e-51   5.5e-48  162.7   0.0     1   157    11   168    11   169 0.98 Shikimate kinase
AAA_17               PF13207.1    121 seq1616_BIOID50949   -            174   1.9e-06   28.5   0.0   1   1   1.3e-09   4.3e-06   27.4   0.0     3    66     6    67     5   172 0.67 AAA domain
AAA                  PF00004.24   132 seq1616_BIOID50949   -            174   2.2e-06   27.7   0.0   1   1   3.1e-08   0.00011   22.3   0.0     2    30     6    34     5    95 0.86 ATPase family associated with various cellular activities (AAA)
RQC                  PF09382.5    106 seq1617_BIOID50949   -            611   4.4e-28   96.9   0.0   1   1   3.5e-31   1.2e-27   95.6   0.0     1   104   413   514   413   516 0.97 RQC domain
Helicase_C           PF00271.26    78 seq1617_BIOID50949   -            611   4.6e-24   83.9   0.0   1   1   2.6e-24   8.9e-21   73.4   0.1     3    78   258   333   256   333 0.98 Helicase conserved C-terminal domain
HRDC                 PF00570.18    68 seq1617_BIOID50949   -            611   8.1e-24   83.0   0.1   1   1   6.4e-27   2.2e-23   81.6   0.0     2    68   535   601   534   601 0.97 HRDC domain
DEAD                 PF00270.24   173 seq1617_BIOID50949   -            611   2.6e-21   75.7   0.0   1   1   8.5e-24   2.9e-20   72.3   0.0     2   168    30   189    29   194 0.85 DEAD/DEAH box helicase
Acetyltransf_10      PF13673.1    117 seq1618_BIOID50949   -            125   1.8e-16   60.2   0.0   1   1   4.7e-20   2.2e-16   59.9   0.0    17   117     5    99     1    99 0.91 Acetyltransferase (GNAT) domain
Acetyltransf_7       PF13508.1     79 seq1618_BIOID50949   -            125     2e-07   30.9   0.0   1   1   9.1e-11   4.1e-07   29.9   0.0     3    78    31   100    29   101 0.87 Acetyltransferase (GNAT) domain
Acetyltransf_1       PF00583.19    83 seq1618_BIOID50949   -            125   2.5e-06   27.3   0.0   1   1   1.6e-09   7.4e-06   25.8   0.0    22    83    43   100     8   100 0.68 Acetyltransferase (GNAT) family
DUF162               PF02589.10   189 seq1621_BIOID50949   -            231   1.1e-36  126.0   0.1   1   1   1.2e-40   1.6e-36  125.4   0.0    19   189    65   228    47   228 0.91 Uncharacterised ACR, YkgG family COG1556
D5_N                 PF08706.6    150 seq1625_BIOID50949   -            804   4.4e-11   42.9   0.5   1   1   2.3e-13   1.6e-09   37.9   0.4    90   145   428   490   362   493 0.63 D5 N terminal like
Pox_D5               PF03288.11    86 seq1625_BIOID50949   -            804   2.2e-10   40.5   0.0   1   1   8.9e-14   6.1e-10   39.1   0.0     2    80   696   787   695   791 0.94 Poxvirus D5 protein-like
HupF_HypC            PF01455.13    68 seq1626_BIOID50949   -             90   1.9e-25   88.4   0.2   1   1   1.7e-29   2.3e-25   88.2   0.1     1    68     1    72     1    72 0.98 HupF/HypC family
DUF3521              PF12035.3     35 seq1628_BIOID50949   -             45   1.5e-06   27.8   0.0   1   1   1.4e-10   1.9e-06   27.5   0.0     2    29     7    34     7    38 0.94 Protein of unknown function (DUF3521)
Lactonase            PF10282.4    344 seq1629_BIOID50949   -            331   6.5e-87  291.6   0.0   1   1   1.8e-90   8.3e-87  291.3   0.0     2   343     5   327     4   328 0.95 Lactonase, 7-bladed beta-propeller
UPF0027              PF01139.12   420 seq1630_BIOID50949   -             88   3.7e-12   45.8   0.0   1   1     3e-16   4.1e-12   45.7   0.0     6    60    18    72    13    74 0.91 Uncharacterized protein family UPF0027
HypD                 PF01924.11   356 seq1631_BIOID50949   -            373  9.1e-154  511.3   0.0   1   1  7.7e-158    1e-153  511.1   0.0     5   355    13   368     9   369 0.96 Hydrogenase formation hypA family
RF-1                 PF00472.15   114 seq1632_BIOID50949   -            185   9.1e-22   76.8   1.1   1   1   9.3e-26   1.3e-21   76.4   0.7     9   103    84   177    78   181 0.84 RF-1 domain
Asparaginase_2       PF01112.13   319 seq1633_BIOID50949   -            321  8.3e-125  415.6   3.5   1   1  7.6e-129    1e-124  415.3   2.4     2   315     3   315     2   317 0.99 Asparaginase
AroM                 PF07302.6    221 seq1634_BIOID50949   -            225   8.6e-86  286.7   2.5   1   1     7e-90   9.5e-86  286.5   1.7     2   220     5   224     4   225 0.99 AroM protein
Sod_Fe_C             PF02777.13   106 seq1636_BIOID50949   -            208   2.7e-40  136.3   0.5   1   1   5.9e-44     4e-40  135.8   0.1     4   106    98   204    95   204 0.91 Iron/manganese superoxide dismutases, C-terminal domain
Sod_Fe_N             PF00081.17    82 seq1636_BIOID50949   -            208   9.6e-34  115.4   2.3   1   1   2.3e-37   1.5e-33  114.7   1.6     1    81     4    91     4    92 0.97 Iron/manganese superoxide dismutases, alpha-hairpin domain
Response_reg         PF00072.19   112 seq1638_BIOID50949   -            226   1.2e-18   67.0   0.0   1   1   9.1e-22   6.2e-18   64.7   0.0     1   111     7   118     7   119 0.97 Response regulator receiver domain
CitT                 PF12431.3     30 seq1638_BIOID50949   -            226   5.6e-08   32.5   0.0   1   1   1.5e-11     1e-07   31.6   0.0     1    28   134   160   134   162 0.97 Transcriptional regulator
Peptidase_C26        PF07722.8    217 seq1640_BIOID50949   -            254   3.3e-69  232.5   0.0   1   1   5.6e-73   3.8e-69  232.3   0.0     1   217     8   224     8   224 0.96 Peptidase C26
GATase               PF00117.23   192 seq1640_BIOID50949   -            254   8.2e-12   44.8   0.0   1   1   1.6e-15   1.1e-11   44.4   0.0    43   190    62   241    31   243 0.69 Glutamine amidotransferase class-I
DUF1255              PF06865.6     94 seq1642_BIOID50949   -             94   5.4e-35  119.4   0.0   1   1   4.3e-39   5.9e-35  119.3   0.0     1    94     1    94     1    94 0.98 Protein of unknown function (DUF1255)
LysE                 PF01810.13   191 seq1643_BIOID50949   -            206   5.7e-54  182.1  12.2   1   1   4.9e-58   6.7e-54  181.9   8.5     2   190    14   205    13   206 0.98 LysE type translocator
KdgT                 PF03812.8    314 seq1644_BIOID50949   -            329  3.3e-179  594.7  31.3   1   1  2.7e-183  3.7e-179  594.5  21.7     1   314     3   316     3   316 1.00 2-keto-3-deoxygluconate permease
ABC_tran             PF00005.22   118 seq1645_BIOID50949   -            623   3.1e-40  137.1   0.0   1   2   1.3e-20   1.5e-17   63.9   0.1    24   117    90   196    56   197 0.81 ABC transporter
ABC_tran             PF00005.22   118 seq1645_BIOID50949   -            623   3.1e-40  137.1   0.0   2   2   9.1e-23     1e-19   70.8   0.0     1   117   364   491   364   492 0.93 ABC transporter
oligo_HPY            PF08352.7     64 seq1645_BIOID50949   -            623   8.4e-21   73.9   0.3   1   2   9.7e-12   1.1e-08   35.1   0.0     1    33   248   280   248   303 0.88 Oligopeptide/dipeptide transporter, C-terminal region
oligo_HPY            PF08352.7     64 seq1645_BIOID50949   -            623   8.4e-21   73.9   0.3   2   2   3.3e-12   3.8e-09   36.6   0.0     1    33   543   575   543   594 0.85 Oligopeptide/dipeptide transporter, C-terminal region
AIRS_C               PF02769.17   153 seq1646_BIOID50949   -            336   5.6e-24   84.7   1.7   1   1   1.4e-27   9.5e-24   84.0   1.2     2   149   166   313   165   315 0.95 AIR synthase related protein, C-terminal domain
AIRS                 PF00586.19    96 seq1646_BIOID50949   -            336   3.6e-13   49.4   0.1   1   1   5.2e-17   3.6e-13   49.4   0.1    10    96    44   132    35   132 0.90 AIR synthase related protein, N-terminal domain
UTRA                 PF07702.8    141 seq1647_BIOID50949   -            238   1.5e-31  108.8   0.0   1   1   7.3e-35   2.5e-31  108.0   0.0     1   140    86   224    86   225 0.98 UTRA domain
GntR                 PF00392.16    64 seq1647_BIOID50949   -            238   3.8e-21   74.1   0.0   1   1   1.1e-24   3.8e-21   74.1   0.0     2    63     3    64     2    65 0.98 Bacterial regulatory proteins, gntR family
HTH_11               PF08279.7     55 seq1647_BIOID50949   -            238   2.4e-06   26.9   0.2   1   1   3.1e-09     1e-05   24.9   0.0    19    45    29    55    28    62 0.88 HTH domain
HTH_DeoR             PF08220.7     57 seq1647_BIOID50949   -            238   3.1e-06   26.5   0.3   1   1   5.6e-09   1.9e-05   23.9   0.0    18    50    29    61    29    68 0.92 DeoR-like helix-turn-helix domain
DUF2773              PF10971.3     81 seq1648_BIOID50949   -            759   1.2e-41  140.4   2.0   1   1   8.5e-46   1.2e-41  140.4   1.4     1    81   679   759   679   759 0.99 Protein of unknown function (DUF2773)
Cupin_2              PF07883.6     71 seq1650_BIOID50949   -            185   1.5e-17   62.7   0.1   1   1   8.8e-21   2.4e-17   62.0   0.1     2    69   111   178   110   180 0.94 Cupin domain
HTH_3                PF01381.17    55 seq1650_BIOID50949   -            185   1.1e-14   53.9   0.4   1   1   5.9e-18   1.6e-14   53.3   0.2     2    55    13    66    12    66 0.97 Helix-turn-helix
HTH_31               PF13560.1     64 seq1650_BIOID50949   -            185     1e-10   41.4   0.0   1   1     6e-14   1.6e-10   40.8   0.0     3    60     9    65     7    68 0.95 Helix-turn-helix domain
HTH_19               PF12844.2     64 seq1650_BIOID50949   -            185   1.7e-10   40.6   0.0   1   1     1e-13   2.7e-10   40.0   0.0     1    62     9    70     9    72 0.96 Helix-turn-helix domain
AraC_binding         PF02311.14   136 seq1650_BIOID50949   -            185   8.3e-05   22.1   0.2   1   1   6.1e-08   0.00017   21.2   0.1    19    64   124   169   110   176 0.88 AraC-like ligand binding domain
DUF1127              PF06568.6     40 seq1651_BIOID50949   -             59   7.1e-12   44.4   8.5   1   1   5.2e-16   7.1e-12   44.4   5.9     2    39    22    59    21    59 0.96 Domain of unknown function (DUF1127)
DUF262               PF03235.9    221 seq1654_BIOID50949   -            329   3.8e-35  121.7   0.2   1   1     5e-39   6.8e-35  120.9   0.2     2   220     9   222     8   223 0.82 Protein of unknown function DUF262
PrpF                 PF04303.8    371 seq1656_BIOID50949   -            350  3.8e-161  535.8   1.8   1   1  6.2e-165  4.2e-161  535.6   1.3     1   371     1   350     1   350 0.99 PrpF protein
SSB                  PF00436.20   104 seq1657_BIOID50949   -            178   8.4e-43  144.3   0.5   1   1   7.4e-47     1e-42  144.1   0.4     1   103     6   112     6   113 0.97 Single-strand binding protein family
Sigma54_activat      PF00158.21   168 seq1658_BIOID50949   -            692   4.3e-71  237.6   0.1   1   1   3.8e-74   7.4e-71  236.9   0.0     1   168   381   548   381   548 0.99 Sigma-54 interaction domain
GAF_3                PF13492.1    129 seq1658_BIOID50949   -            692   1.1e-17   64.1   0.0   1   1   6.6e-15   1.3e-11   44.5   0.0     1   129   202   346   202   346 0.85 GAF domain
GAF                  PF01590.21   154 seq1658_BIOID50949   -            692   2.3e-16   60.2   0.1   1   1   1.5e-14     3e-11   43.6   0.0     1   154   202   344   202   344 0.91 GAF domain
GAF_2                PF13185.1    148 seq1658_BIOID50949   -            692   4.7e-13   49.7   0.0   1   1   5.4e-12     1e-08   35.6   0.0     3   148   202   345   194   345 0.76 GAF domain
AAA_5                PF07728.9    139 seq1658_BIOID50949   -            692   5.3e-08   32.5   0.1   1   1   6.5e-11   1.3e-07   31.3   0.0     2   130   405   529   404   538 0.79 AAA domain (dynein-related subfamily)
AAA                  PF00004.24   132 seq1658_BIOID50949   -            692   3.4e-06   27.1   0.0   1   1   4.7e-09   9.2e-06   25.7   0.0     1   112   405   525   405   541 0.81 ATPase family associated with various cellular activities (AAA)
HTH_8                PF02954.14    42 seq1658_BIOID50949   -            692   7.6e-05   22.0   0.2   1   1   3.9e-08   7.6e-05   22.0   0.1     6    42   645   684   642   684 0.90 Bacterial regulatory protein, Fis family
MOSC                 PF03473.12   133 seq1659_BIOID50949   -            234   1.9e-27   95.2   0.0   1   1   3.9e-31   2.7e-27   94.7   0.0     2   132    48   171    47   172 0.97 MOSC domain
3-alpha              PF03475.9     47 seq1659_BIOID50949   -            234   1.8e-16   59.4   0.1   1   1   4.9e-20   3.4e-16   58.5   0.0     1    47   178   224   178   224 0.97 3-alpha domain
Sugar-bind           PF04198.8    255 seq1660_BIOID50949   -            313   7.4e-68  228.0   0.0   1   1   1.4e-71   9.5e-68  227.7   0.0     1   254    59   311    59   312 0.97 Putative sugar-binding domain
Aldedh               PF00171.17   462 seq1661_BIOID50949   -            495  7.5e-170  565.0   0.0   1   1  6.2e-174  8.5e-170  564.9   0.0     4   462    31   489    28   489 0.97 Aldehyde dehydrogenase family
Pribosyltran         PF00156.22   125 seq1665_BIOID50949   -            152   2.2e-11   43.4   0.0   1   1   2.3e-15   3.2e-11   42.9   0.0     2   112     4   105     3   112 0.87 Phosphoribosyl transferase domain
Abhydrolase_1        PF00561.15   230 seq1666_BIOID50949   -            340   5.4e-31  107.8   0.0   1   1     2e-34     7e-31  107.4   0.0     1   228    82   319    82   321 0.97 alpha/beta hydrolase fold
Hydrolase_4          PF12146.3     79 seq1666_BIOID50949   -            340     4e-24   84.1   0.5   1   1   1.9e-27   6.4e-24   83.4   0.3     3    79    42   122    40   122 0.90 Putative lysophospholipase
Abhydrolase_6        PF12697.2    228 seq1666_BIOID50949   -            340   3.6e-20   72.7   3.2   1   1   1.6e-23   5.4e-20   72.1   2.2     2   220    58   310    57   316 0.72 Alpha/beta hydrolase family
Abhydrolase_5        PF12695.2    142 seq1666_BIOID50949   -            340   8.1e-12   44.9   0.0   1   1     4e-15   1.4e-11   44.2   0.0     1   141    56   305    56   306 0.78 Alpha/beta hydrolase family
Bro-N                PF02498.12    87 seq1669_BIOID50949   -            278   2.1e-07   30.9   0.0   1   1   5.3e-11   7.2e-07   29.2   0.0     1    75    14   105    14   113 0.74 BRO family, N-terminal domain
DUF1524              PF07510.6    142 seq1671_BIOID50949   -            363   6.3e-32  110.2   3.4   1   1   8.2e-36   1.1e-31  109.4   2.4     1   142    80   214    80   214 0.95 Protein of unknown function (DUF1524)
DUF1100              PF06500.6    411 seq1672_BIOID50949   -            414    3e-222  737.3   0.0   1   1  9.7e-226  3.3e-222  737.2   0.0     1   411     1   414     1   414 0.99 Alpha/beta hydrolase of unknown function (DUF1100)
Abhydrolase_5        PF12695.2    142 seq1672_BIOID50949   -            414   1.8e-08   34.1   0.0   1   1   9.6e-12   3.3e-08   33.2   0.0     1   121   196   375   196   392 0.76 Alpha/beta hydrolase family
Abhydrolase_6        PF12697.2    228 seq1672_BIOID50949   -            414   2.6e-06   27.4   0.4   1   1   1.6e-09   5.4e-06   26.3   0.0    12   107   208   326   197   390 0.71 Alpha/beta hydrolase family
SBP_bac_5            PF00496.17   374 seq1673_BIOID50949   -            512   1.8e-95  319.8  11.4   1   1   1.7e-99   2.3e-95  319.4   7.9     1   372    70   429    70   431 0.95 Bacterial extracellular solute-binding proteins, family 5 Middle
PagP                 PF07017.6    147 seq1674_BIOID50949   -            186   1.1e-74  248.4   5.5   1   1   9.9e-79   1.3e-74  248.2   3.8     1   147    36   183    36   183 0.99 Antimicrobial peptide resistance and lipid A acylation protein PagP
Na_sulph_symp        PF00939.14   471 seq1678_BIOID50949   -            477  1.2e-176  588.1  45.9   1   1  9.6e-181  1.3e-176  587.9  31.8     2   471     4   474     3   474 0.99 Sodium:sulfate symporter transmembrane region
EAL                  PF00563.15   236 seq1679_BIOID50949   -            528     5e-66  222.4   0.2   1   1   1.1e-69   7.3e-66  221.9   0.1     2   235   273   505   272   506 0.96 EAL domain
CSS-motif            PF12792.2    208 seq1679_BIOID50949   -            528   1.4e-38  132.2   1.3   1   1     3e-42     2e-38  131.6   0.9     2   207    37   246    36   247 0.91 CSS motif domain associated with EAL
Hydrolase_3          PF08282.7    254 seq1680_BIOID50949   -            266   2.7e-61  207.2   0.0   1   1   6.7e-65     3e-61  207.0   0.0     1   254     5   260     5   260 0.96 haloacid dehalogenase-like hydrolase
S6PP                 PF05116.8    247 seq1680_BIOID50949   -            266     4e-16   58.9   0.0   1   2     4e-09   1.8e-05   24.0   0.0     4    75     4    73     1    91 0.89 Sucrose-6F-phosphate phosphohydrolase
S6PP                 PF05116.8    247 seq1680_BIOID50949   -            266     4e-16   58.9   0.0   2   2   7.2e-12   3.3e-08   33.0   0.0   135   218   159   242   141   251 0.83 Sucrose-6F-phosphate phosphohydrolase
Hydrolase            PF00702.21   204 seq1680_BIOID50949   -            266   2.6e-11   44.3   0.1   1   1     2e-13   9.2e-10   39.2   0.1     2   204     3   226     2   226 0.59 haloacid dehalogenase-like hydrolase
Aldo_ket_red         PF00248.16   283 seq1681_BIOID50949   -            346   1.6e-75  253.4   0.0   1   1   1.4e-79   1.9e-75  253.2   0.0     2   282    28   332    27   333 0.95 Aldo/keto reductase family
DAO                  PF01266.19   358 seq1685_BIOID50949   -            426   9.5e-72  241.7   0.2   1   1   4.8e-75   1.1e-71  241.5   0.1     1   358    29   381    29   381 0.96 FAD dependent oxidoreductase
Thi4                 PF01946.12   230 seq1685_BIOID50949   -            426   1.7e-07   30.4   0.2   1   1   1.4e-10   3.1e-07   29.6   0.1     9    64    19    75    12   102 0.91 Thi4 family
NAD_binding_8        PF13450.1     68 seq1685_BIOID50949   -            426   2.3e-06   27.4   0.7   1   1   3.9e-09   8.8e-06   25.5   0.5     1    42    32    71    32    88 0.82 NAD(P)-binding Rossmann-like domain
FAD_binding_3        PF01494.14   356 seq1685_BIOID50949   -            426     7e-06   25.2   0.6   1   1   3.1e-09     7e-06   25.2   0.4     2    33    28    59    27    68 0.94 FAD binding domain
FAD_binding_2        PF00890.19   421 seq1685_BIOID50949   -            426   2.1e-05   23.4   0.6   1   1   1.5e-08   3.4e-05   22.7   0.5     1    43    29    71    29    82 0.85 FAD binding domain
CSD                  PF00313.17    66 seq1686_BIOID50949   -             69   5.2e-34  115.7   0.7   1   1   8.2e-38   5.6e-34  115.6   0.5     2    65     5    68     4    69 0.97 'Cold-shock' DNA-binding domain
OB_RNB               PF08206.6     58 seq1686_BIOID50949   -             69   1.2e-05   24.6   0.3   1   1   2.5e-09   1.7e-05   24.1   0.2     7    30    14    37     6    67 0.82 Ribonuclease B OB domain
UPF0126              PF03458.8     81 seq1687_BIOID50949   -            205   1.5e-44  149.3  24.6   1   2   3.2e-25   4.3e-21   74.1   4.6     2    78     4    80     3    83 0.96 UPF0126 domain
UPF0126              PF03458.8     81 seq1687_BIOID50949   -            205   1.5e-44  149.3  24.6   2   2   1.8e-28   2.5e-24   84.5   4.1     1    79    89   166    89   168 0.97 UPF0126 domain
Crl                  PF07417.7    127 seq1692_BIOID50949   -            133   6.6e-54  180.9   0.1   1   1   5.6e-58   7.6e-54  180.6   0.1     2   122     3   123     2   131 0.96 Transcriptional regulator Crl
Rick_17kDa_Anti      PF05433.10    42 seq1693_BIOID50949   -            155   1.4e-07   30.9  26.2   1   1   1.8e-11   2.5e-07   30.1  18.2     1    42    62   103    62   103 0.96 Glycine zipper 2TM domain
adh_short            PF00106.20   167 seq1695_BIOID50949   -            249   1.6e-32  112.6   0.3   1   1   5.7e-36     2e-32  112.3   0.2     1   166    15   178    15   179 0.94 short chain dehydrogenase
adh_short_C2         PF13561.1    243 seq1695_BIOID50949   -            249     5e-14   52.5   0.0   1   1   1.9e-17   6.3e-14   52.2   0.0     1   232    21   236    21   242 0.87 Enoyl-(Acyl carrier protein) reductase
KR                   PF08659.5    181 seq1695_BIOID50949   -            249   1.2e-10   41.2   0.1   1   1     5e-14   1.7e-10   40.7   0.0     4   168    18   179    16   191 0.84 KR domain
NAD_binding_10       PF13460.1    183 seq1695_BIOID50949   -            249   1.5e-07   31.5   0.1   1   1   7.3e-11   2.5e-07   30.7   0.1     2    60    18    81    17    85 0.95 NADH(P)-binding
EamA                 PF00892.15   126 seq1696_BIOID50949   -            299   3.3e-18   65.8  28.8   1   2   5.4e-10   7.4e-06   25.9   9.3     1   124     9   128     9   130 0.91 EamA-like transporter family
EamA                 PF00892.15   126 seq1696_BIOID50949   -            299   3.3e-18   65.8  28.8   2   2   2.7e-16   3.8e-12   46.2   5.2     1   123   149   274   149   277 0.89 EamA-like transporter family
CN_hydrolase         PF00795.17   184 seq1697_BIOID50949   -            262   1.2e-20   73.4   0.1   1   1   1.2e-24   1.7e-20   73.0   0.0     6   183     7   171     2   172 0.85 Carbon-nitrogen hydrolase
BPD_transp_1         PF00528.17   185 seq1698_BIOID50949   -            306     4e-43  146.9  10.6   1   1   2.9e-47     4e-43  146.9   7.4     1   184   113   304   113   305 0.99 Binding-protein-dependent transport system inner membrane component
Aconitase            PF00330.15   465 seq1699_BIOID50949   -            761   2.9e-47  161.1   0.1   1   1   6.1e-51   4.2e-47  160.5   0.0    91   450   121   464    46   479 0.87 Aconitase family (aconitate hydratase)
Aconitase_C          PF00694.14   131 seq1699_BIOID50949   -            761   1.1e-05   25.4   0.0   1   1   3.3e-09   2.3e-05   24.4   0.0    84   128   645   690   632   693 0.89 Aconitase C-terminal domain
DUF1375              PF07119.7     76 seq1701_BIOID50949   -            135   7.7e-22   76.7   0.7   1   1     9e-26   1.2e-21   76.1   0.5     5    75    40   102    31   103 0.93 Protein of unknown function (DUF1375)
MutS_V               PF00488.16   235 seq1702_BIOID50949   -            853  7.7e-105  349.3   0.0   1   1  4.6e-108  1.3e-104  348.6   0.0     1   234   567   798   567   799 0.99 MutS domain V
MutS_III             PF05192.13   204 seq1702_BIOID50949   -            853   3.1e-49  167.4   3.1   1   1   2.1e-52   5.7e-49  166.5   2.2     1   204   271   560   271   560 0.96 MutS domain III
MutS_I               PF01624.15   113 seq1702_BIOID50949   -            853   2.8e-44  149.6   0.0   1   1   2.8e-47   7.6e-44  148.2   0.0     1   112    11   122    11   123 0.99 MutS domain I
MutS_II              PF05188.12   137 seq1702_BIOID50949   -            853   1.9e-33  115.3   0.0   1   1   1.6e-36   4.5e-33  114.1   0.0     1   137   131   256   131   256 0.98 MutS domain II
MutS_IV              PF05190.13    92 seq1702_BIOID50949   -            853   3.6e-28   97.4   0.1   1   1   3.6e-31   9.9e-28   96.0   0.1     1    90   428   517   428   519 0.97 MutS family domain IV
Aminotran_3          PF00202.16   339 seq1703_BIOID50949   -            421  8.1e-108  360.1   0.8   1   1  1.5e-111    1e-107  359.8   0.5     3   338    27   359    25   360 0.97 Aminotransferase class-III
Aminotran_1_2        PF00155.16   363 seq1703_BIOID50949   -            421   4.1e-05   22.5   0.1   1   1     3e-08    0.0002   20.2   0.0   125   271   159   317    40   378 0.61 Aminotransferase class I and II
ROK                  PF00480.15   179 seq1704_BIOID50949   -            331   1.1e-58  197.8   0.2   1   1     3e-62   1.4e-58  197.5   0.1     1   179    33   222    33   222 0.96 ROK family
Glucokinase          PF02685.11   316 seq1704_BIOID50949   -            331   5.4e-10   38.4   0.0   1   1   2.2e-13     1e-09   37.5   0.0     4   235    35   266    32   276 0.81 Glucokinase
FGGY_C               PF02782.11   197 seq1705_BIOID50949   -            534   1.6e-45  155.1   0.4   1   1   3.6e-49   2.4e-45  154.4   0.3     2   196   277   484   276   485 0.90 FGGY family of carbohydrate kinases, C-terminal domain
FGGY_N               PF00370.16   245 seq1705_BIOID50949   -            534   1.9e-37  128.8   0.0   1   1   4.3e-41   2.9e-37  128.1   0.0     2   245     7   264     6   264 0.93 FGGY family of carbohydrate kinases, N-terminal domain
LTXXQ                PF07813.7    100 seq1707_BIOID50949   -            167     4e-20   72.0  12.1   1   1   5.8e-24     4e-20   72.0   8.4     4   100    41   137    38   137 0.96 LTXXQ motif family protein
Metal_resist         PF13801.1    125 seq1707_BIOID50949   -            167   1.5e-09   37.7   9.4   1   1   2.2e-13   1.5e-09   37.7   6.5    19   124    30   131     8   132 0.85 Heavy-metal resistance
adh_short_C2         PF13561.1    243 seq1708_BIOID50949   -            294   4.9e-30  104.9   0.0   1   1   1.3e-33   5.7e-30  104.7   0.0     5   241    58   290    55   292 0.92 Enoyl-(Acyl carrier protein) reductase
adh_short            PF00106.20   167 seq1708_BIOID50949   -            294   3.3e-26   92.0   0.2   1   1     9e-30   4.1e-26   91.7   0.1     3   166    52   217    50   218 0.95 short chain dehydrogenase
KR                   PF08659.5    181 seq1708_BIOID50949   -            294   2.3e-08   33.7   0.0   1   1   6.9e-12   3.2e-08   33.3   0.0     4   167    53   221    51   234 0.77 KR domain
DUF1656              PF07869.7     58 seq1710_BIOID50949   -             78   3.3e-18   65.1   9.6   1   1   2.4e-22   3.3e-18   65.1   6.7     3    57    16    70    14    72 0.95 Protein of unknown function (DUF1656)
MerR-DNA-bind        PF09278.6     65 seq1711_BIOID50949   -            154     7e-15   55.0   0.1   1   1   2.6e-18   1.2e-14   54.3   0.0     2    65    55   119    54   119 0.96 MerR, DNA binding
MerR                 PF00376.18    38 seq1711_BIOID50949   -            154   4.6e-14   51.5   0.3   1   1   2.5e-17   1.1e-13   50.3   0.1     1    38    13    49    13    49 0.98 MerR family regulatory protein
MerR_1               PF13411.1     69 seq1711_BIOID50949   -            154   2.8e-12   46.1   0.0   1   1     1e-15   4.6e-12   45.4   0.0     2    65    13    76    12    78 0.96 MerR HTH family regulatory protein
MttA_Hcf106          PF02416.11    53 seq1712_BIOID50949   -             67   1.7e-12   46.1   0.4   1   1   1.4e-16   1.9e-12   46.0   0.2     1    48     4    51     4    62 0.92 mttA/Hcf106 family
BPD_transp_1         PF00528.17   185 seq1714_BIOID50949   -            303   7.2e-31  107.0  13.0   1   1   1.1e-34   7.2e-31  107.0   9.0     1   184   119   302   119   303 0.99 Binding-protein-dependent transport system inner membrane component
OppC_N               PF12911.2     56 seq1714_BIOID50949   -            303   1.6e-17   62.4   0.2   1   1   2.3e-21   1.6e-17   62.4   0.2     2    56    24    79    23    79 0.86 N-terminal TM domain of oligopeptide transport permease C
HlyD                 PF00529.15   306 seq1717_BIOID50949   -            285   6.2e-46  156.9   6.6   1   2   1.4e-22   3.8e-19   68.9   1.7     1    78    43   120    43   128 0.92 HlyD family secretion protein
HlyD                 PF00529.15   306 seq1717_BIOID50949   -            285   6.2e-46  156.9   6.6   2   2   2.7e-29   7.3e-26   91.0   0.2   139   302   127   278   116   282 0.91 HlyD family secretion protein
HlyD_2               PF12700.2    328 seq1717_BIOID50949   -            285   1.2e-21   77.1   0.3   1   1   5.9e-25   1.6e-21   76.7   0.2    15   239    38   229    31   242 0.87 HlyD family secretion protein
HlyD_3               PF13437.1    105 seq1717_BIOID50949   -            285     9e-19   67.6   0.1   1   1   2.1e-15   5.7e-12   45.7   0.0     1    82   153   232   153   248 0.90 HlyD family secretion protein
Biotin_lipoyl_2      PF13533.1     50 seq1717_BIOID50949   -            285   2.8e-18   65.2   1.6   1   1   1.9e-18   5.1e-15   54.7   0.7     1    50    43    92    43   103 0.89 Biotin-lipoyl like
Cation_efflux        PF01545.16   285 seq1719_BIOID50949   -            300   2.3e-65  220.4   5.4   1   1   1.9e-69   2.5e-65  220.2   3.7     2   283    14   289    13   291 0.97 Cation efflux family
AA_kinase            PF00696.23   241 seq1721_BIOID50949   -            396   4.4e-43  147.4   2.1   1   1   8.2e-47   5.6e-43  147.1   1.5     2   240    35   263    34   264 0.93 Amino acid kinase family
PUA                  PF01472.15    74 seq1721_BIOID50949   -            396     1e-22   79.4   0.1   1   1   4.6e-26   3.1e-22   77.9   0.1     1    74   305   379   305   379 0.98 PUA domain
Transgly             PF00912.17   178 seq1723_BIOID50949   -            858   1.4e-67  226.3   0.0   1   1   4.3e-71   2.9e-67  225.2   0.0     1   177    62   237    62   238 0.98 Transglycosylase
Transpeptidase       PF00905.17   304 seq1723_BIOID50949   -            858   2.9e-28   98.6   3.2   1   1   1.5e-29     1e-25   90.3   0.0     2   204   436   617   435   681 0.79 Penicillin binding protein transpeptidase domain
Meth_synt_2          PF01717.13   324 seq1724_BIOID50949   -            753  9.9e-162  537.2   0.0   1   2   4.4e-10     3e-06   26.3   0.0   120   186   154   221   114   237 0.85 Cobalamin-independent synthase, Catalytic domain
Meth_synt_2          PF01717.13   324 seq1724_BIOID50949   -            753  9.9e-162  537.2   0.0   2   2  7.8e-157  5.3e-153  508.5   0.0     1   324   426   749   426   749 1.00 Cobalamin-independent synthase, Catalytic domain
Meth_synt_1          PF08267.7    311 seq1724_BIOID50949   -            753  2.2e-139  463.8   0.0   1   2  5.9e-128    4e-124  413.7   0.0     2   307     5   312     4   316 0.98 Cobalamin-independent synthase, N-terminal domain
Meth_synt_1          PF08267.7    311 seq1724_BIOID50949   -            753  2.2e-139  463.8   0.0   2   2   3.6e-14   2.5e-10   40.0   0.0   141   285   538   690   528   715 0.80 Cobalamin-independent synthase, N-terminal domain
Guanylate_kin        PF00625.16   183 seq1726_BIOID50949   -            207   5.8e-70  234.3   0.0   1   1   4.9e-74   6.7e-70  234.1   0.0     2   183     4   186     3   186 0.98 Guanylate kinase
Xan_ur_permease      PF00860.15   389 seq1727_BIOID50949   -            449   2.1e-88  296.3  48.3   1   1   1.9e-92   2.6e-88  296.0  33.5     1   388    26   409    26   410 0.99 Permease family
FUSC                 PF04632.7    650 seq1728_BIOID50949   -            668  1.3e-159  532.6  46.9   1   1  2.1e-163  1.4e-159  532.4  32.5     1   649    20   660    20   661 0.96 Fusaric acid resistance protein family
FUSC_2               PF13515.1    128 seq1728_BIOID50949   -            668   2.7e-16   59.5  13.2   1   1     4e-20   2.7e-16   59.5   9.2     1   125    33   163    31   166 0.86 Fusaric acid resistance protein-like
EAL                  PF00563.15   236 seq1729_BIOID50949   -            782   1.5e-63  214.3   0.1   1   1   1.8e-67   2.4e-63  213.6   0.1     2   236   532   767   531   767 0.97 EAL domain
FAD_binding_3        PF01494.14   356 seq1730_BIOID50949   -            360   1.4e-09   37.3   0.0   1   1   2.1e-09   2.8e-05   23.2   0.0   148   178   141   171   118   239 0.86 FAD binding domain
PFK                  PF00365.15   282 seq1732_BIOID50949   -            340  1.5e-129  430.8   2.2   1   1  1.3e-133  1.8e-129  430.5   1.6     1   281    23   297    23   298 0.98 Phosphofructokinase
RNA_pol_Rpb6         PF01192.17    57 seq1733_BIOID50949   -             91     1e-17   63.4   0.1   1   1   9.7e-22   1.3e-17   63.1   0.1     1    56     7    62     7    63 0.95 RNA polymerase Rpb6
Aldedh               PF00171.17   462 seq1734_BIOID50949   -            417   4.5e-20   71.2   2.8   1   1   9.9e-20   1.4e-15   56.5   0.7    37   299     8   283     2   304 0.80 Aldehyde dehydrogenase family
HD_4                 PF13328.1    153 seq1737_BIOID50949   -            702   6.5e-54  181.6   1.2   1   1   2.4e-57   6.5e-54  181.6   0.8     2   152    27   175    26   176 0.97 HD domain
RelA_SpoT            PF04607.12   116 seq1737_BIOID50949   -            702   1.1e-36  125.2   0.5   1   1   1.1e-39   3.1e-36  123.7   0.0     1   115   235   345   235   346 0.98 Region found in RelA / SpoT proteins
TGS                  PF02824.16    60 seq1737_BIOID50949   -            702   6.9e-22   76.9   0.0   1   1   6.1e-25   1.7e-21   75.7   0.0     1    60   388   447   388   447 0.99 TGS domain
ACT_4                PF13291.1     80 seq1737_BIOID50949   -            702   2.2e-18   66.2   2.5   1   1   2.1e-21   5.7e-18   64.9   1.0     2    80   622   699   621   699 0.97 ACT domain
HD                   PF01966.17   122 seq1737_BIOID50949   -            702   1.3e-13   50.8   1.9   1   1   1.7e-16   4.7e-13   49.0   0.3     1   122    45   144    45   144 0.81 HD domain
PspA_IM30            PF04012.7    221 seq1740_BIOID50949   -            222   6.9e-48  162.8  32.6   1   1     6e-52   8.2e-48  162.5  22.6     1   220     2   217     2   219 0.97 PspA/IM30 family
Metallophos          PF00149.23   201 seq1741_BIOID50949   -            218     9e-16   57.7   3.9   1   1   3.8e-19   2.6e-15   56.2   2.7     2   197    16   187    15   191 0.83 Calcineurin-like phosphoesterase
Metallophos_2        PF12850.2    156 seq1741_BIOID50949   -            218   3.6e-07   30.0   0.0   1   1   8.7e-11     6e-07   29.3   0.0     3   137    17   207    16   213 0.62 Calcineurin-like phosphoesterase superfamily domain
Cys_Met_Meta_PP      PF01053.15   386 seq1746_BIOID50949   -            440  6.5e-122  406.4   0.0   1   1  5.4e-126  7.4e-122  406.2   0.0     1   385    52   436    52   437 0.97 Cys/Met metabolism PLP-dependent enzyme
Aminotran_1_2        PF00155.16   363 seq1750_BIOID50949   -            405   6.1e-47  160.2   0.0   1   1   1.6e-50   7.2e-47  159.9   0.0    30   353    58   387    33   391 0.88 Aminotransferase class I and II
DegT_DnrJ_EryC1      PF01041.12   363 seq1750_BIOID50949   -            405   3.2e-06   26.3   0.0   1   1   1.1e-09     5e-06   25.6   0.0    47   146   101   207    96   208 0.73 DegT/DnrJ/EryC1/StrS aminotransferase family
Na_H_Exchanger       PF00999.16   384 seq1752_BIOID50949   -            549   3.4e-72  242.9  43.6   1   1   3.1e-76   4.2e-72  242.6  30.2     2   383     8   421     5   422 0.91 Sodium/hydrogen exchanger family
ZapA                 PF05164.8     89 seq1754_BIOID50949   -            109   2.1e-20   72.3   0.6   1   1     2e-24   2.7e-20   72.0   0.4     2    89     6    91     5    91 0.98 Cell division protein ZapA
SBP_bac_11           PF13531.1    231 seq1755_BIOID50949   -            329   1.8e-43  148.7   0.2   1   1   6.6e-47   2.2e-43  148.4   0.1     4   231    28   280    25   280 0.87 Bacterial extracellular solute-binding protein
SBP_bac_1            PF01547.20   314 seq1755_BIOID50949   -            329   9.9e-19   68.0   2.7   1   1   3.8e-22   1.3e-18   67.6   1.9     4   314    32   272    29   272 0.88 Bacterial extracellular solute-binding protein
SBP_bac_8            PF13416.1    281 seq1755_BIOID50949   -            329   6.2e-13   48.9   1.1   1   1   3.3e-16   1.1e-12   48.1   0.8    85   262   108   281    34   300 0.74 Bacterial extracellular solute-binding protein
SBP_bac_6            PF13343.1    242 seq1755_BIOID50949   -            329   4.1e-12   45.8   1.4   1   1   2.5e-15   8.4e-12   44.8   0.9    53   237   112   305    77   306 0.83 Bacterial extracellular solute-binding protein
PspB                 PF06667.7     75 seq1757_BIOID50949   -             74   7.7e-32  108.9   0.4   1   1   6.1e-36   8.4e-32  108.8   0.3     1    74     1    73     1    74 0.97 Phage shock protein B
5-FTHF_cyc-lig       PF01812.15   186 seq1758_BIOID50949   -            248   1.3e-43  148.8   0.0   1   1   1.2e-47   1.7e-43  148.4   0.0     2   186    62   242    61   242 0.98 5-formyltetrahydrofolate cyclo-ligase family
PspC                 PF04024.7     61 seq1759_BIOID50949   -            119   3.6e-19   67.8   0.5   1   1   3.4e-23   4.6e-19   67.5   0.3     1    60     7    68     7    69 0.92 PspC domain
Phageshock_PspD      PF09584.5     66 seq1762_BIOID50949   -             73   2.2e-31  107.2   4.5   1   1   1.8e-35   2.4e-31  107.0   3.1     1    64    10    71    10    73 0.98 Phage shock protein PspD (Phageshock_PspD)
GGDEF                PF00990.16   161 seq1763_BIOID50949   -            442   1.1e-26   93.1   0.0   1   1   1.6e-30   2.2e-26   92.2   0.0     1   160   295   437   295   438 0.89 GGDEF domain
HD_3                 PF13023.1    165 seq1764_BIOID50949   -            199   5.7e-18   65.0   0.6   1   1   1.6e-21   7.2e-18   64.7   0.4     2   144    11   159    10   180 0.83 HD domain
HD_2                 PF12917.2    214 seq1764_BIOID50949   -            199   9.1e-16   58.1   0.1   1   1   2.2e-19     1e-15   58.0   0.1     5   189     5   186     1   197 0.89 HD containing hydrolase-like enzyme
HD                   PF01966.17   122 seq1764_BIOID50949   -            199     9e-08   32.0   0.2   1   1   2.5e-11   1.1e-07   31.7   0.2     2   119    31   139    30   178 0.83 HD domain
SNARE_assoc          PF09335.6    123 seq1765_BIOID50949   -            219   3.3e-19   69.1   5.8   1   1   2.4e-23   3.3e-19   69.1   4.0     1   122    48   173    48   174 0.96 SNARE associated Golgi protein
CDH                  PF02611.10   222 seq1766_BIOID50949   -            300   1.6e-95  318.4   0.0   1   1   1.4e-99   1.9e-95  318.2   0.0     2   221    80   299    79   300 0.99 CDP-diacylglycerol pyrophosphatase
Rhodanese            PF00581.15   113 seq1767_BIOID50949   -            104   1.3e-14   54.3   0.0   1   1   1.3e-18   1.7e-14   53.9   0.0    16   109    23    96    20    99 0.88 Rhodanese-like domain
SpoU_methylase       PF00588.14   142 seq1769_BIOID50949   -            229   4.7e-37  126.9   0.1   1   1   9.5e-41   6.5e-37  126.4   0.1     2   142    20   159    19   159 0.96 SpoU rRNA Methylase family
SpoU_methylas_C      PF12105.3     57 seq1769_BIOID50949   -            229   1.1e-25   88.8   1.7   1   1   2.2e-29   1.5e-25   88.3   0.4     1    57   163   221   163   221 0.99 SpoU, rRNA methylase, C-terminal
PNP_UDP_1            PF01048.15   234 seq1773_BIOID50949   -            253   8.2e-42  142.6   1.4   1   1   6.8e-46   9.2e-42  142.4   1.0     2   230    21   247    20   253 0.85 Phosphorylase superfamily
IgaA                 PF07095.6    706 seq1774_BIOID50949   -            711         0 1236.8   0.0   1   1         0         0 1236.5   0.0     1   705     1   706     1   707 1.00 Intracellular growth attenuator protein IgaA
Alpha-amylase        PF00128.19   316 seq1776_BIOID50949   -            434   4.9e-14   52.3   0.0   1   1   2.8e-16   3.8e-12   46.1   0.0    69   271     1   213     1   217 0.71 Alpha amylase, catalytic domain
DEAD                 PF00270.24   173 seq1779_BIOID50949   -            704   4.6e-24   84.6   0.2   1   1   2.2e-25   5.1e-22   78.0   0.0     4   169   284   445   281   449 0.80 DEAD/DEAH box helicase
Helicase_C           PF00271.26    78 seq1779_BIOID50949   -            704   4.2e-17   61.6   0.0   1   1   2.2e-18   5.1e-15   54.9   0.0     3    77   524   599   522   600 0.95 Helicase conserved C-terminal domain
ResIII               PF04851.10   184 seq1779_BIOID50949   -            704   5.7e-09   35.9   0.0   1   1   5.7e-12   1.3e-08   34.7   0.0    29   182   304   441   278   443 0.74 Type III restriction enzyme, res subunit
tRNA_anti            PF01336.20    76 seq1779_BIOID50949   -            704   2.8e-07   30.1   0.0   1   1   2.5e-10   5.8e-07   29.1   0.0     2    74    74   145    73   147 0.96 OB-fold nucleic acid binding domain
SecA_DEAD            PF07517.9    266 seq1779_BIOID50949   -            704   2.9e-07   29.9   0.0   1   1   2.8e-10   6.4e-07   28.8   0.0    95   162   305   372   241   409 0.87 SecA DEAD-like domain
SNF2_N               PF00176.18   296 seq1779_BIOID50949   -            704   6.9e-05   21.7   0.0   1   1   5.4e-08   0.00012   20.9   0.0    27   172   308   446   285   451 0.78 SNF2 family N-terminal domain
TetR_N               PF00440.18    47 seq1784_BIOID50949   -            199   2.5e-11   42.8   0.0   1   1   2.9e-15   3.9e-11   42.2   0.0     1    46    13    58    13    59 0.93 Bacterial regulatory proteins, tetR family
DUF262               PF03235.9    221 seq1787_BIOID50949   -             94   3.7e-27   95.6   0.6   1   1     3e-31     4e-27   95.4   0.4     2    77     9    85     8    93 0.93 Protein of unknown function DUF262
RmuC                 PF02646.11   305 seq1790_BIOID50949   -            475  7.2e-112  373.0   2.2   1   1  5.3e-116  7.2e-112  373.0   1.5     1   304   135   437   135   438 0.99 RmuC family
MarR                 PF01047.17    59 seq1792_BIOID50949   -            135   4.1e-12   45.4   0.2   1   1   1.6e-15   7.3e-12   44.6   0.0     1    58    29    86    29    87 0.98 MarR family
HTH_27               PF13463.1     68 seq1792_BIOID50949   -            135   1.5e-09   37.9   0.1   1   1   4.8e-13   2.2e-09   37.3   0.1     1    68    29    95    29    95 0.97 Winged helix DNA-binding domain
MarR_2               PF12802.2     62 seq1792_BIOID50949   -            135   1.4e-08   34.1   0.3   1   1   4.7e-12   2.1e-08   33.5   0.2     2    62    28    86    27    86 0.97 MarR family
DUF1524              PF07510.6    142 seq1793_BIOID50949   -            452   2.4e-25   88.9   3.5   1   1   4.1e-29   2.8e-25   88.6   1.4     7   140   309   443   304   445 0.86 Protein of unknown function (DUF1524)
DUF262               PF03235.9    221 seq1793_BIOID50949   -            452   8.2e-11   42.1   0.6   1   1   1.2e-14   8.2e-11   42.1   0.4   140   221    36   121     4   121 0.77 Protein of unknown function DUF262
Fe-ADH               PF00465.14   366 seq1794_BIOID50949   -            387   7.7e-88  294.4   0.1   1   1   1.3e-91     9e-88  294.2   0.0     1   351     9   363     9   377 0.91 Iron-containing alcohol dehydrogenase
Fe-ADH_2             PF13685.1    250 seq1794_BIOID50949   -            387   2.4e-13   49.8   0.1   1   1   4.4e-11     3e-07   29.8   0.0     4   101    16   111    13   114 0.81 Iron-containing alcohol dehydrogenase
Oxidored_FMN         PF00724.15   341 seq1795_BIOID50949   -            365   1.2e-90  303.9   0.0   1   1   9.6e-95   1.3e-90  303.7   0.0     1   340     5   343     5   344 0.93 NADH:flavin oxidoreductase / NADH oxidase family
SBP_bac_1            PF01547.20   314 seq1798_BIOID50949   -            430   1.5e-38  133.2   3.4   1   1     3e-42   2.1e-38  132.7   2.4     7   309    43   324    36   328 0.88 Bacterial extracellular solute-binding protein
SBP_bac_8            PF13416.1    281 seq1798_BIOID50949   -            430   3.9e-30  105.4   9.0   1   1   7.5e-34   5.1e-30  105.0   6.2     1   276    48   355    48   360 0.77 Bacterial extracellular solute-binding protein
DUF805               PF05656.9    117 seq1801_BIOID50949   -            146   2.4e-20   72.4  11.7   1   1   3.8e-24   5.2e-20   71.3   8.1     2   116     7   134     6   135 0.82 Protein of unknown function (DUF805)
Response_reg         PF00072.19   112 seq1807_BIOID50949   -            229   1.1e-29  102.5   0.0   1   1   2.4e-33   1.6e-29  102.0   0.0     1   112     5   117     5   117 0.97 Response regulator receiver domain
Trans_reg_C          PF00486.23    77 seq1807_BIOID50949   -            229   5.8e-28   96.5   0.0   1   1   1.4e-31   9.6e-28   95.8   0.0     2    77   151   225   149   225 0.95 Transcriptional regulatory protein, C terminal
HAD_2                PF13419.1    176 seq1808_BIOID50949   -            237   4.6e-23   82.2   0.1   1   1   8.7e-27     6e-23   81.8   0.1     1   174    28   205    28   206 0.87 Haloacid dehalogenase-like hydrolase
Ubie_methyltran      PF01209.13   233 seq1810_BIOID50949   -            251  5.9e-114  378.8   0.0   1   1  5.4e-117  6.7e-114  378.6   0.0     2   233    15   250    14   250 0.99 ubiE/COQ5 methyltransferase family
Methyltransf_31      PF13847.1    152 seq1810_BIOID50949   -            251   3.9e-23   81.5   0.0   1   1   4.7e-26   5.8e-23   81.0   0.0     3   113    63   179    61   229 0.81 Methyltransferase domain
[truncated: 1,522,719 more chars]
