# Supplementary material for: A domain sequence approach to pangenomics: applications to Escherichia coli
Source: F1000Res. 2013 May 29;1:19. Originally published 2012 Oct 1. [Version 2] doi: 10.12688/f1000research.1-19.v2 (PMC3901455; doi:10.12688/f1000research.1-19.v2)
Supplement: The 347 text files show the results from scanning each of the fasta-files against the Pfam-A database [file f1000research-1-1101-s0002.tgz › Escherichia_coli_DEC5C_BIOID50951.txt]

#                                                                            --- full sequence --- -------------- this domain -------------   hmm coord   ali coord   env coord
# target name        accession   tlen query name           accession   qlen   E-value  score  bias   #  of  c-Evalue  i-Evalue  score  bias  from    to  from    to  from    to  acc description of target
#------------------- ---------- ----- -------------------- ---------- ----- --------- ------ ----- --- --- --------- --------- ------ ----- ----- ----- ----- ----- ----- ----- ---- ---------------------
TraX                 PF05857.6    219 seq1_BIOID50951      -            105   5.8e-14   52.1   0.8   1   1   4.6e-18   6.3e-14   52.0   0.5   119   218     2   104     1   105 0.92 TraX protein
LysR_substrate       PF03466.15   209 seq2_BIOID50951      -            301   8.8e-29   99.9   0.1   1   1   1.8e-32   1.2e-28   99.4   0.0     6   206    95   293    91   295 0.92 LysR substrate binding domain
HTH_1                PF00126.22    60 seq2_BIOID50951      -            301   3.2e-17   61.8   2.5   1   1   7.5e-20   5.1e-16   58.0   0.5     2    59     9    66     8    67 0.96 Bacterial regulatory helix-turn-helix protein, lysR family
Rz1                  PF06085.6     40 seq5_BIOID50951      -             60   1.4e-23   81.8  10.5   1   1   1.3e-27   1.8e-23   81.5   7.3     1    39    20    59    20    60 0.98 Lipoprotein Rz1 precursor
Phage_cap_E          PF03864.10   329 seq6_BIOID50951      -            342   1.9e-60  204.4   0.1   1   1   1.5e-64   2.1e-60  204.2   0.0     1   329     4   341     4   341 0.93 Phage major capsid protein E
Transaldolase        PF00923.14   287 seq8_BIOID50951      -            338  2.6e-104  348.2   0.3   1   1  2.2e-108    3e-104  348.0   0.2     1   287    35   334    35   334 0.95 Transaldolase
RHS_repeat           PF05593.9     38 seq9_BIOID50951      -           1425   1.3e-63  209.9 101.3   1   8   6.9e-11   4.7e-07   29.6   1.4     1    38   425   463   425   463 0.97 RHS Repeat
RHS_repeat           PF05593.9     38 seq9_BIOID50951      -           1425   1.3e-63  209.9 101.3   2   8   2.2e-10   1.5e-06   28.1   0.1     1    37   468   504   468   505 0.96 RHS Repeat
RHS_repeat           PF05593.9     38 seq9_BIOID50951      -           1425   1.3e-63  209.9 101.3   3   8   3.6e-09   2.4e-05   24.2   0.9     1    25   489   513   489   515 0.95 RHS Repeat
RHS_repeat           PF05593.9     38 seq9_BIOID50951      -           1425   1.3e-63  209.9 101.3   4   8   4.7e-09   3.2e-05   23.8   0.0     1    36   533   568   533   570 0.92 RHS Repeat
RHS_repeat           PF05593.9     38 seq9_BIOID50951      -           1425   1.3e-63  209.9 101.3   5   8   2.9e-13     2e-09   37.2   0.4     1    37   575   611   575   612 0.98 RHS Repeat
RHS_repeat           PF05593.9     38 seq9_BIOID50951      -           1425   1.3e-63  209.9 101.3   6   8   2.2e-12   1.5e-08   34.4   0.6     1    38   637   674   637   674 0.99 RHS Repeat
RHS_repeat           PF05593.9     38 seq9_BIOID50951      -           1425   1.3e-63  209.9 101.3   7   8   1.8e-08   0.00013   21.9   0.8     1    31   699   729   699   734 0.95 RHS Repeat
RHS_repeat           PF05593.9     38 seq9_BIOID50951      -           1425   1.3e-63  209.9 101.3   8   8   1.7e-12   1.2e-08   34.8   3.1     1    37   939   984   939   985 0.92 RHS Repeat
RHS                  PF03527.9     41 seq9_BIOID50951      -           1425   1.3e-23   82.3   2.5   1   1   9.8e-24   6.7e-20   70.4   0.3     1    41  1143  1183  1143  1183 0.98 RHS protein
DUF1471              PF07338.8     56 seq11_BIOID50951     -            314   4.1e-62  205.5   5.4   1   3   2.8e-22   3.9e-18   64.7   0.0     2    56    34    90    33    90 0.98 Protein of unknown function (DUF1471)
DUF1471              PF07338.8     56 seq11_BIOID50951     -            314   4.1e-62  205.5   5.4   2   3     3e-22   4.1e-18   64.6   0.1     3    56   119   174   117   174 0.98 Protein of unknown function (DUF1471)
DUF1471              PF07338.8     56 seq11_BIOID50951     -            314   4.1e-62  205.5   5.4   3   3   3.1e-26   4.3e-22   77.3   0.1     2    56   259   314   258   314 0.99 Protein of unknown function (DUF1471)
MurB_C               PF02873.11   105 seq18_BIOID50951     -            342     2e-41  139.8   0.0   1   1   5.2e-45   3.5e-41  139.0   0.0     1   105   203   330   203   330 0.99 UDP-N-acetylenolpyruvoylglucosamine reductase, C-terminal domain
FAD_binding_4        PF01565.18   139 seq18_BIOID50951     -            342   5.9e-27   93.7   0.1   1   1   2.7e-30   1.8e-26   92.1   0.0     2   138    18   149    17   150 0.91 FAD binding domain
Phage_portal         PF04860.7    347 seq20_BIOID50951     -            243   4.2e-53  180.1   0.0   1   1   3.5e-57   4.9e-53  179.9   0.0    76   316     1   238     1   242 0.90 Phage portal protein
DUF1317              PF07026.6     60 seq22_BIOID50951     -             55   9.8e-31  105.3   0.0   1   1   8.3e-35   1.1e-30  105.1   0.0     1    50     3    52     3    54 0.98 Protein of unknown function (DUF1317)
Phage_lysis          PF03245.8    125 seq23_BIOID50951     -            102     4e-41  139.8   3.3   1   1   3.2e-45   4.4e-41  139.6   2.3    26   124     1   100     1   101 0.99 Bacteriophage lysis protein
FinO_N               PF12602.3     72 seq24_BIOID50951     -             93   6.6e-25   87.0  11.3   1   1   6.1e-29   8.3e-25   86.7   7.8     1    72    18    79    18    79 0.99 Fertility inhibition protein N terminal
rve                  PF00665.21   120 seq27_BIOID50951     -            589   3.2e-13   49.7   0.0   1   1   6.1e-17   8.4e-13   48.3   0.0     3   117   151   297   149   300 0.93 Integrase core domain
DUF3672              PF12421.3    136 seq28_BIOID50951     -            292   2.5e-45  153.8   3.1   1   1   5.5e-49   3.8e-45  153.2   2.1     1   136    88   230    88   230 0.94 Fibronectin type III protein
DUF1983              PF09327.6     81 seq28_BIOID50951     -            292   4.7e-23   80.8   0.6   1   1     3e-26   2.1e-22   78.7   0.1    18    81     1    64     1    64 0.99 Domain of unknown function (DUF1983)
Ail_Lom              PF06316.6    199 seq29_BIOID50951     -            175   1.4e-47  161.6   1.1   1   1   2.4e-51   1.6e-47  161.4   0.7    45   199    21   175    10   175 0.97 Enterobacterial Ail/Lom protein
OMP_b-brl            PF13505.1    176 seq29_BIOID50951     -            175   1.8e-17   63.7   2.2   1   1   3.1e-21   2.1e-17   63.4   1.5    37   176    16   175     2   175 0.79 Outer membrane protein beta-barrel domain
Dam                  PF05869.6    181 seq30_BIOID50951     -            170   4.1e-49  166.3   0.0   1   1   3.5e-53   4.8e-49  166.1   0.0     3   155     6   159     4   168 0.95 DNA N-6-adenine-methyltransferase (Dam)
Sel1                 PF08238.7     39 seq31_BIOID50951     -            153   0.00026   21.3   0.2   1   2   0.00093        13    6.5   0.1    28    39    78    89    75    89 0.94 Sel1 repeat
Sel1                 PF08238.7     39 seq31_BIOID50951     -            153   0.00026   21.3   0.2   2   2   1.8e-05      0.25   11.9   0.0     3    39    92   128    90   128 0.73 Sel1 repeat
Phage_tube           PF04985.9    167 seq33_BIOID50951     -            172   1.5e-68  229.3   0.1   1   1   1.2e-72   1.7e-68  229.1   0.1     1   167     2   172     2   172 0.99 Phage tail tube protein FII
ProQ                 PF04352.8    115 seq35_BIOID50951     -            110   2.5e-28   97.8   0.0   1   1   2.1e-32   2.8e-28   97.7   0.0    11   113     2   104     1   106 0.97 ProQ/FINO family
Aldo_ket_red         PF00248.16   283 seq37_BIOID50951     -            267   1.5e-57  194.4   0.6   1   1   1.4e-61   1.9e-57  194.1   0.4     2   281     6   250     5   251 0.95 Aldo/keto reductase family
PerC                 PF06069.6     90 seq44_BIOID50951     -            104   2.4e-44  149.1   2.1   1   1     2e-48   2.7e-44  148.9   1.5     1    89     1    89     1    90 0.99 PerC transcriptional activator
Acyl_transf_1        PF00698.16   318 seq47_BIOID50951     -            309   1.4e-42  146.0   2.9   1   1   1.2e-46   1.7e-42  145.7   2.0     2   281     6   290     5   306 0.90 Acyl transferase domain
RHS_repeat           PF05593.9     38 seq49_BIOID50951     -           1415   2.2e-64  212.3 113.7   1   7   2.8e-12   1.9e-08   34.1   1.4     1    38   434   472   434   472 0.97 RHS Repeat
RHS_repeat           PF05593.9     38 seq49_BIOID50951     -           1415   2.2e-64  212.3 113.7   2   7   6.8e-11   4.7e-07   29.7   2.1     3    37   458   492   456   493 0.94 RHS Repeat
RHS_repeat           PF05593.9     38 seq49_BIOID50951     -           1415   2.2e-64  212.3 113.7   3   7   5.8e-09     4e-05   23.5   1.5     1    38   498   537   498   537 0.89 RHS Repeat
RHS_repeat           PF05593.9     38 seq49_BIOID50951     -           1415   2.2e-64  212.3 113.7   4   7   5.2e-13   3.5e-09   36.4   0.3     1    37   584   620   584   621 0.98 RHS Repeat
RHS_repeat           PF05593.9     38 seq49_BIOID50951     -           1415   2.2e-64  212.3 113.7   5   7   1.1e-09   7.3e-06   25.9   0.7     1    37   626   661   626   662 0.97 RHS Repeat
RHS_repeat           PF05593.9     38 seq49_BIOID50951     -           1415   2.2e-64  212.3 113.7   6   7   3.4e-08   0.00023   21.1   1.1     1    31   667   697   667   701 0.93 RHS Repeat
RHS_repeat           PF05593.9     38 seq49_BIOID50951     -           1415   2.2e-64  212.3 113.7   7   7   2.9e-08    0.0002   21.3   0.6     1    31   729   762   729   770 0.80 RHS Repeat
RHS                  PF03527.9     41 seq49_BIOID50951     -           1415   1.6e-20   72.4   8.3   1   1   1.1e-23   7.6e-20   70.3   0.8     1    41  1149  1189  1149  1189 0.96 RHS protein
Phage_Nu1            PF07471.7    164 seq52_BIOID50951     -            169   1.7e-17   63.2   0.0   1   1   1.7e-21   2.3e-17   62.8   0.0    81   163    68   150    46   151 0.89 Phage DNA packaging protein Nu1
PerC                 PF06069.6     90 seq58_BIOID50951     -            104     4e-44  148.4   2.0   1   1   3.4e-48   4.6e-44  148.2   1.4     1    89     1    89     1    90 0.99 PerC transcriptional activator
Packaging_FI         PF14000.1    125 seq60_BIOID50951     -            140   6.4e-41  139.3   3.2   1   1   5.3e-45   7.2e-41  139.1   2.2     1   125    19   137    19   137 0.98 DNA packaging protein FI
FluMu_gp41           PF10109.4     82 seq62_BIOID50951     -             91     5e-14   51.8   0.1   1   1   4.1e-18   5.6e-14   51.7   0.1     1    81     6    85     6    86 0.97 Mu-like prophage FluMu protein gp41
HTS                  PF04204.11   298 seq64_BIOID50951     -            309  2.5e-131  436.6   0.0   1   1  2.1e-135  2.8e-131  436.5   0.0     1   298     2   299     2   299 1.00 Homoserine O-succinyltransferase
MoCF_biosynth        PF00994.19   144 seq65_BIOID50951     -            195   1.1e-27   96.1   0.0   1   1     1e-31   1.4e-27   95.7   0.0     2   138     8   147     7   150 0.88 Probable molybdopterin binding domain
SieB                 PF14163.1    151 seq66_BIOID50951     -            183   2.1e-13   50.0   0.2   1   1   1.8e-17   2.5e-13   49.7   0.1     2   140    24   164    23   171 0.76 Superinfection exclusion protein B
AA_permease_2        PF13520.1    426 seq67_BIOID50951     -            460   4.2e-79  265.9  40.6   1   1   3.6e-83   4.9e-79  265.7  28.1     1   420     5   441     5   449 0.91 Amino acid permease
DUF3521              PF12035.3     35 seq68_BIOID50951     -             39   7.3e-15   54.4   1.0   1   1   6.2e-19   8.5e-15   54.1   0.7     1    34     1    34     1    35 0.99 Protein of unknown function (DUF3521)
BPL_LplA_LipB        PF03099.14   125 seq69_BIOID50951     -            321   5.1e-21   74.8   0.0   1   1   1.7e-24   7.6e-21   74.2   0.0     4   125    86   208    83   208 0.89 Biotin/lipoate A/B protein ligase family
HTH_11               PF08279.7     55 seq69_BIOID50951     -            321   8.3e-13   47.6   0.0   1   1   4.4e-16     2e-12   46.4   0.0     4    54     9    58     8    59 0.92 HTH domain
BPL_C                PF02237.12    48 seq69_BIOID50951     -            321   1.6e-11   43.5   0.2   1   1   8.9e-15   4.1e-11   42.2   0.1     1    48   271   317   271   317 0.97 Biotin protein ligase C terminal domain
Phage_min_tail       PF05939.8    109 seq70_BIOID50951     -            109   1.3e-37  127.9   0.0   1   1   1.1e-41   1.4e-37  127.8   0.0     1   109     1   109     1   109 0.99 Phage minor tail protein
Ail_Lom              PF06316.6    199 seq71_BIOID50951     -            199  1.7e-120  399.6   5.2   1   1    4e-124  1.8e-120  399.5   3.6     1   199     1   199     1   199 1.00 Enterobacterial Ail/Lom protein
OMP_b-brl            PF13505.1    176 seq71_BIOID50951     -            199     4e-25   88.6   5.1   1   1   1.1e-28   4.9e-25   88.3   3.6     2   176    11   199     8   199 0.86 Outer membrane protein beta-barrel domain
OmpA_membrane        PF01389.12   183 seq71_BIOID50951     -            199   5.6e-05   22.6   0.2   1   1   1.9e-08   8.6e-05   22.0   0.1    14   148    23   178    17   181 0.80 OmpA-like transmembrane domain
Phage_P2_GpE         PF06528.7     39 seq72_BIOID50951     -             51   1.4e-23   81.9   0.0   1   1   1.2e-27   1.7e-23   81.6   0.0     1    39    13    51    13    51 0.98 Phage P2 GpE
zf-dskA_traR         PF01258.12    36 seq73_BIOID50951     -             72   7.7e-10   38.2   8.8   1   1   7.3e-14     1e-09   37.8   6.1     4    35    33    64    28    65 0.92 Prokaryotic dksA/traR C4-type zinc finger
Terminase_GpA        PF05876.7    557 seq75_BIOID50951     -            523  5.5e-143  477.1   0.0   1   1  5.1e-147  6.9e-143  476.8   0.0     1   431    51   498    51   506 0.98 Phage terminase large subunit (GpA)
Phage_attach         PF05354.6    117 seq78_BIOID50951     -            123   4.1e-60  200.3   0.1   1   1   6.7e-64   4.6e-60  200.2   0.1     1   117     7   123     7   123 1.00 Phage Head-Tail Attachment
Gifsy-2              PF13856.1     95 seq78_BIOID50951     -            123   4.3e-29  100.3   0.0   1   1   7.3e-33     5e-29  100.1   0.0     1    95    10   111    10   111 0.98 ATP-binding sugar transporter from pro-phage
SNase                PF00565.12   108 seq80_BIOID50951     -            118   8.5e-22   77.3   0.1   1   1   7.4e-26     1e-21   77.1   0.0     1    83    31   106    31   117 0.94 Staphylococcal nuclease homologue
PhageMin_Tail        PF10145.4    202 seq81_BIOID50951     -            562   1.5e-44  151.9  21.4   1   1   1.1e-48   1.5e-44  151.9  14.8     1   202   238   440   238   440 0.98 Phage-related minor tail protein
PhageMin_Tail        PF10145.4    202 seq82_BIOID50951     -            421   9.9e-41  139.4  17.8   1   1   7.3e-45   9.9e-41  139.4  12.4     1   184   238   420   238   421 0.98 Phage-related minor tail protein
Phage_tail_L         PF05100.7    206 seq84_BIOID50951     -            232   4.2e-96  319.8   0.3   1   1  3.6e-100     5e-96  319.6   0.2     1   206    29   230    29   230 0.99 Phage minor tail protein L
DUF4222              PF13973.1     53 seq86_BIOID50951     -             92   1.1e-18   66.2   0.4   1   1   1.1e-22   1.5e-18   65.8   0.3     1    53     3    53     3    53 0.97 Domain of unknown function (DUF4222)
HNH                  PF01844.18    47 seq87_BIOID50951     -            176   2.3e-10   40.0   3.4   1   1   2.4e-14   3.3e-10   39.5   2.4     1    45    49    92    49    94 0.97 HNH endonuclease
Ail_Lom              PF06316.6    199 seq90_BIOID50951     -            199  3.3e-120  398.7   5.7   1   1  5.3e-124  3.6e-120  398.5   4.0     1   199     1   199     1   199 1.00 Enterobacterial Ail/Lom protein
OMP_b-brl            PF13505.1    176 seq90_BIOID50951     -            199   1.4e-25   90.1   6.0   1   1   2.4e-29   1.6e-25   89.9   4.2     2   176    11   199     9   199 0.85 Outer membrane protein beta-barrel domain
adh_short            PF00106.20   167 seq91_BIOID50951     -            244   5.1e-40  136.9   1.7   1   1   3.2e-43   8.7e-40  136.2   1.2     1   166     6   169     6   170 0.92 short chain dehydrogenase
adh_short_C2         PF13561.1    243 seq91_BIOID50951     -            244     3e-33  115.5   1.8   1   1   1.3e-36   3.7e-33  115.2   1.3     5   242    14   241    12   242 0.94 Enoyl-(Acyl carrier protein) reductase
KR                   PF08659.5    181 seq91_BIOID50951     -            244   4.7e-21   75.1   0.9   1   1   2.8e-24   7.5e-21   74.4   0.6     3   174     8   180     7   196 0.84 KR domain
NAD_binding_10       PF13460.1    183 seq91_BIOID50951     -            244   2.7e-06   27.3   0.4   1   1   2.5e-09   6.8e-06   26.0   0.3     2   125     9   156     8   190 0.72 NADH(P)-binding
Epimerase            PF01370.16   236 seq91_BIOID50951     -            244   2.1e-05   23.9   0.2   1   1   1.1e-08   2.9e-05   23.4   0.1     1   119     8   142     8   192 0.77 NAD dependent epimerase/dehydratase family
Minor_tail_Z         PF06763.6    189 seq95_BIOID50951     -            177   1.3e-74  249.9  13.6   1   1   1.5e-78   2.1e-74  249.1   9.4     1   189     3   177     3   177 0.97 Prophage minor tail protein Z (GPZ)
DUF1040              PF06288.8     86 seq97_BIOID50951     -             89   1.6e-46  156.3   0.5   1   1   1.3e-50   1.8e-46  156.2   0.3     1    86     1    86     1    86 1.00 Protein of unknown function (DUF1040)
phage_tail_N         PF08400.5    134 seq100_BIOID50951    -            968   1.4e-57  192.9   0.5   1   1   4.2e-61   1.4e-57  192.9   0.3     1   134     1   134     1   134 0.99 Prophage tail fibre N-terminal
Phage_fiber_2        PF03406.8     44 seq100_BIOID50951    -            968   8.1e-51  169.3  33.4   1   3     4e-25   1.4e-21   75.7   4.9     1    44   462   505   462   505 0.98 Phage tail fibre repeat
Phage_fiber_2        PF03406.8     44 seq100_BIOID50951    -            968   8.1e-51  169.3  33.4   2   3   7.3e-24   2.5e-20   71.7   3.9     1    44   506   549   506   549 0.97 Phage tail fibre repeat
Phage_fiber_2        PF03406.8     44 seq100_BIOID50951    -            968   8.1e-51  169.3  33.4   3   3   1.1e-17   3.7e-14   51.9   3.3     1    41   550   587   550   590 0.87 Phage tail fibre repeat
Collar               PF07484.7     57 seq100_BIOID50951    -            968   1.4e-11   43.9   0.2   1   1   9.7e-15   3.3e-11   42.6   0.1     1    56   758   804   758   805 0.97 Phage Tail Collar Domain
Phage_fiber          PF03335.8     14 seq100_BIOID50951    -            968   5.8e-07   28.1  64.4   1   7   0.00054       1.8    8.3   1.5     1    14   821   834   821   834 0.88 Phage tail fibre repeat
Phage_fiber          PF03335.8     14 seq100_BIOID50951    -            968   5.8e-07   28.1  64.4   2   7   2.4e-05     0.083   12.4   2.6     1    14   853   866   853   866 0.92 Phage tail fibre repeat
Phage_fiber          PF03335.8     14 seq100_BIOID50951    -            968   5.8e-07   28.1  64.4   3   7   0.00027      0.91    9.3   2.4     2    13   868   879   867   880 0.89 Phage tail fibre repeat
Phage_fiber          PF03335.8     14 seq100_BIOID50951    -            968   5.8e-07   28.1  64.4   4   7   3.8e-05      0.13   11.8   3.2     1    14   903   916   903   916 0.92 Phage tail fibre repeat
Phage_fiber          PF03335.8     14 seq100_BIOID50951    -            968   5.8e-07   28.1  64.4   5   7   0.00053       1.8    8.3   1.7     2    12   918   928   917   929 0.89 Phage tail fibre repeat
Phage_fiber          PF03335.8     14 seq100_BIOID50951    -            968   5.8e-07   28.1  64.4   6   7   0.00045       1.5    8.6   0.8     2    11   927   936   926   937 0.86 Phage tail fibre repeat
Phage_fiber          PF03335.8     14 seq100_BIOID50951    -            968   5.8e-07   28.1  64.4   7   7   0.00052       1.8    8.4   0.9     2    13   936   947   935   948 0.87 Phage tail fibre repeat
DUF413               PF04219.7     94 seq104_BIOID50951    -            112   1.5e-38  130.2   0.1   1   1   1.4e-42   1.9e-38  129.9   0.1     1    90    10    99    10   102 0.97 Protein of unknown function, DUF
Phage_integrase      PF00589.17   173 seq105_BIOID50951    -            387   9.2e-46  155.5   0.8   1   1   4.7e-49   6.4e-45  152.7   0.0     1   172   184   355   184   356 0.98 Phage integrase family
AAA_22               PF13401.1    131 seq106_BIOID50951    -            388   4.7e-17   62.2   0.0   1   1   2.1e-20   9.4e-17   61.2   0.0     2   130   142   284   139   285 0.83 AAA domain
AAA_16               PF13191.1    166 seq106_BIOID50951    -            388   7.9e-08   32.7   0.3   1   1   1.2e-10   5.5e-07   29.9   0.2    12   157   133   263   127   276 0.67 AAA ATPase domain
APH                  PF01636.18   239 seq112_BIOID50951    -            328   1.6e-41  142.5   1.8   1   1   3.7e-45   2.5e-41  141.8   1.2     2   232    31   259    30   269 0.84 Phosphotransferase enzyme family
EcKinase             PF02958.15   293 seq112_BIOID50951    -            328   0.00012   21.2   0.0   1   1   3.1e-08   0.00021   20.4   0.0   197   280   176   252   149   257 0.79 Ecdysteroid kinase
Malate_synthase      PF01274.17   523 seq119_BIOID50951    -            539  2.2e-214  712.2   0.0   1   1  1.8e-218  2.5e-214  712.0   0.0     3   522    19   538    17   539 0.99 Malate synthase
Terminase_2          PF03592.11   144 seq120_BIOID50951    -            187   4.7e-08   33.3   2.5   1   1   5.6e-12   7.6e-08   32.6   1.7     1    57     2    58     2   170 0.92 Terminase small subunit
Phage_tail_U         PF06141.6    133 seq121_BIOID50951    -            131   2.8e-63  211.7   0.4   1   1   2.3e-67   3.1e-63  211.5   0.2     1   133     1   131     1   131 0.99 Phage minor tail protein U
NLPC_P60             PF00877.14   105 seq125_BIOID50951    -            199   4.9e-15   55.1   0.0   1   1   9.6e-19   6.6e-15   54.7   0.0     1   104    63   175    63   176 0.92 NlpC/P60 family
Prok-JAB             PF14464.1    105 seq125_BIOID50951    -            199   2.3e-08   33.4   0.1   1   1   6.2e-12   4.3e-08   32.5   0.1    54    96     8    50     1    61 0.86 Prokaryotic homologs of the JAB domain
phage_tail_N         PF08400.5    134 seq126_BIOID50951    -            437   5.6e-61  204.0   0.2   1   1   1.6e-64   5.6e-61  204.0   0.1     1   134     1   134     1   134 0.99 Prophage tail fibre N-terminal
Phage_fiber_C        PF06820.7     64 seq126_BIOID50951    -            437   1.3e-36  124.3   0.3   1   1   5.9e-40     2e-36  123.7   0.2     1    64   363   426   363   426 0.99 Putative prophage tail fibre C-terminus
Collagen             PF01391.13    60 seq126_BIOID50951    -            437   1.9e-18   65.6  70.3   1   2   4.9e-13   1.7e-09   36.9  23.8     1    59   251   309   249   310 0.73 Collagen triple helix repeat (20 copies)
Collagen             PF01391.13    60 seq126_BIOID50951    -            437   1.9e-18   65.6  70.3   2   2   1.3e-12   4.6e-09   35.5  22.7     1    59   302   360   302   363 0.91 Collagen triple helix repeat (20 copies)
CarboxypepD_reg      PF13620.1     82 seq126_BIOID50951    -            437   1.1e-07   31.6   0.2   1   1   7.6e-11   2.6e-07   30.4   0.2     1    74     4    82     4    89 0.82 Carboxypeptidase regulatory-like domain
adh_short            PF00106.20   167 seq128_BIOID50951    -            240   5.3e-16   58.8   0.2   1   1   1.6e-19   7.2e-16   58.4   0.1     3   166     9   170     8   171 0.87 short chain dehydrogenase
adh_short_C2         PF13561.1    243 seq128_BIOID50951    -            240   2.1e-07   30.9   0.0   1   1   5.8e-11   2.6e-07   30.5   0.0     8   192    18   193    13   238 0.71 Enoyl-(Acyl carrier protein) reductase
KR                   PF08659.5    181 seq128_BIOID50951    -            240   3.8e-07   29.8   0.5   1   1   1.6e-10   7.1e-07   28.9   0.4     4   172    10   175     8   184 0.84 KR domain
Exo_endo_phos        PF03372.18   251 seq129_BIOID50951    -            259   5.8e-12   45.9   0.4   1   1   7.6e-16     1e-11   45.1   0.3     2   251    41   245    40   245 0.65 Endonuclease/Exonuclease/phosphatase family
Trehalase            PF01204.13   512 seq132_BIOID50951    -            549  4.4e-161  536.8   0.1   1   1  3.9e-165  5.3e-161  536.5   0.0     1   511    70   546    70   547 0.96 Trehalase
PP-binding           PF00550.20    67 seq133_BIOID50951    -             78   2.7e-16   59.4   0.4   1   1   4.4e-20     3e-16   59.3   0.3     1    67     6    73     6    73 0.96 Phosphopantetheine attachment site
DUF1493              PF07377.7    111 seq133_BIOID50951    -             78   0.00024   21.0   0.4   1   1   4.1e-08   0.00028   20.8   0.3     1    59     1    55     1    62 0.91 Protein of unknown function (DUF1493)
Big_2                PF02368.13    79 seq134_BIOID50951    -            252   4.6e-13   48.7   9.6   1   1   6.7e-17   4.6e-13   48.7   6.6     2    76   167   244   166   247 0.94 Bacterial Ig-like domain (group 2)
Phage_tail_3         PF08813.6    165 seq134_BIOID50951    -            252   1.3e-06   27.7   1.6   1   1   1.8e-09   1.3e-05   24.5   0.0    48   163    41   158    13   160 0.83 Phage tail protein
DUF1323              PF07037.6    122 seq135_BIOID50951    -            119   9.2e-49  164.5   0.0   1   1   8.9e-53   1.2e-48  164.1   0.0     1   122     6   118     6   118 0.94 Putative transcription regulator (DUF1323)
rve                  PF00665.21   120 seq138_BIOID50951    -             92   2.1e-10   40.6   0.0   1   1   1.8e-14   2.5e-10   40.3   0.0    50   118     4    72     1    74 0.95 Integrase core domain
Terminase_1          PF03354.10   477 seq142_BIOID50951    -            553   2.7e-37  128.1   0.0   1   1   2.8e-41   3.8e-37  127.7   0.0     7   469    65   534    60   539 0.84 Phage Terminase
Hexapep              PF00132.19    36 seq143_BIOID50951    -            293   8.6e-19   66.0   6.7   1   3   1.6e-09   2.2e-05   23.5   0.0     2    36   122   156   121   156 0.96 Bacterial transferase hexapeptide (six repeats)
Hexapep              PF00132.19    36 seq143_BIOID50951    -            293   8.6e-19   66.0   6.7   2   3   2.3e-10   3.1e-06   26.3   0.7     3    33   191   220   189   221 0.94 Bacterial transferase hexapeptide (six repeats)
Hexapep              PF00132.19    36 seq143_BIOID50951    -            293   8.6e-19   66.0   6.7   3   3   1.8e-11   2.5e-07   29.7   0.6     1    34   206   239   206   241 0.95 Bacterial transferase hexapeptide (six repeats)
Response_reg         PF00072.19   112 seq144_BIOID50951    -            215   1.2e-30  105.6   0.4   1   1   5.3e-34   1.8e-30  105.0   0.3     1   112     9   121     9   121 0.99 Response regulator receiver domain
GerE                 PF00196.14    58 seq144_BIOID50951    -            215   4.4e-25   86.6   0.5   1   1   2.5e-28   8.5e-25   85.7   0.4     2    57   152   207   151   208 0.96 Bacterial regulatory proteins, luxR family
Sigma70_r4_2         PF08281.7     54 seq144_BIOID50951    -            215   1.4e-07   30.7   0.1   1   1   8.1e-11   2.8e-07   29.7   0.0    25    54   167   196   154   196 0.93 Sigma-70, region 4
HTH_24               PF13412.1     48 seq144_BIOID50951    -            215   1.7e-05   23.9   1.1   1   1   1.8e-08   6.1e-05   22.2   0.3     6    43   159   194   154   195 0.80 Winged helix-turn-helix DNA-binding
Peptidase_M48        PF01435.13   226 seq146_BIOID50951    -            325   7.9e-27   94.1   0.3   1   1   7.6e-31     1e-26   93.7   0.2     5   226   113   314   109   314 0.89 Peptidase family M48
Phage_portal_2       PF05136.8    355 seq148_BIOID50951    -            211     7e-27   93.7   0.1   1   1   6.9e-31   9.4e-27   93.3   0.0   281   355     4    79     1    79 0.96 Phage portal protein, lambda family
DDE_Tnp_1_assoc      PF13808.1     90 seq149_BIOID50951    -            378   3.4e-33  113.0   0.0   1   1     1e-36     7e-33  112.0   0.0     1    90     6    95     6    95 0.99 DDE_Tnp_1-associated
DDE_Tnp_1            PF01609.16   211 seq149_BIOID50951    -            378   1.5e-30  106.2   0.6   1   1   3.5e-34   2.4e-30  105.5   0.4     3   211   102   343   100   343 0.92 Transposase DDE domain
ketoacyl-synt        PF00109.21   255 seq150_BIOID50951    -            413     6e-60  202.7   1.1   1   1   1.7e-63     6e-60  202.7   0.8     2   255     4   247     3   247 0.93 Beta-ketoacyl synthase, N-terminal domain
Ketoacyl-synt_C      PF02801.17   119 seq150_BIOID50951    -            413   2.5e-39  133.6   1.7   1   1   1.4e-42   4.7e-39  132.7   1.2     1   119   255   370   255   370 0.97 Beta-ketoacyl synthase, C-terminal domain
Thiolase_N           PF00108.18   264 seq150_BIOID50951    -            413   1.2e-06   27.6   0.1   1   1   8.7e-10     3e-06   26.3   0.0    80   120   156   196   145   216 0.93 Thiolase, N-terminal domain
Lambda_tail_I        PF06805.7     82 seq151_BIOID50951    -            170   2.3e-08   33.6   0.0   1   1     3e-12   4.1e-08   32.8   0.0    37    82     2    52     1    52 0.97 Bacteriophage lambda tail assembly protein I
Cys_Met_Meta_PP      PF01053.15   386 seq152_BIOID50951    -            445  2.8e-138  460.2   0.0   1   1  4.8e-142  3.3e-138  460.0   0.0     1   385    65   439    65   440 0.99 Cys/Met metabolism PLP-dependent enzyme
Aminotran_1_2        PF00155.16   363 seq152_BIOID50951    -            445   3.1e-07   29.5   0.0   1   1   6.9e-11   4.7e-07   28.9   0.0    49   196   116   241   102   270 0.83 Aminotransferase class I and II
DUF1323              PF07037.6    122 seq153_BIOID50951    -            130     2e-53  179.5   0.0   1   1     5e-57   2.3e-53  179.4   0.0     1   122     8   129     8   129 0.99 Putative transcription regulator (DUF1323)
HTH_17               PF12728.2     51 seq153_BIOID50951    -            130   2.3e-08   34.0   0.0   1   1   1.2e-11   5.5e-08   32.8   0.0     2    38     8    49     8    52 0.82 Helix-turn-helix domain
DSBA                 PF01323.15   193 seq156_BIOID50951    -            208   6.8e-32  110.4   3.3   1   1   7.9e-35   5.4e-31  107.5   2.3     1   192    40   197    40   198 0.95 DSBA-like thioredoxin domain
Thioredoxin_4        PF13462.1    163 seq156_BIOID50951    -            208   4.4e-10   39.7   0.0   1   1   9.2e-14   6.3e-10   39.1   0.0    16   149    40   180    33   191 0.69 Thioredoxin
Methyltransf_11      PF08241.7     95 seq162_BIOID50951    -            256   7.2e-25   87.1   0.0   1   1   1.3e-27   1.3e-24   86.4   0.0     1    95    49   145    49   145 0.97 Methyltransferase domain
Methyltransf_31      PF13847.1    152 seq162_BIOID50951    -            256     1e-20   73.7   0.0   1   1   1.4e-23   1.4e-20   73.3   0.0     5   113    46   155    43   234 0.85 Methyltransferase domain
Methyltransf_23      PF13489.1    162 seq162_BIOID50951    -            256   8.5e-19   67.7   0.0   1   1   1.2e-21   1.2e-18   67.2   0.0    12   159    36   191    26   194 0.82 Methyltransferase domain
Ubie_methyltran      PF01209.13   233 seq162_BIOID50951    -            256   2.7e-18   65.8   0.0   1   1   3.7e-21   3.6e-18   65.4   0.0     9   158    10   152     2   163 0.84 ubiE/COQ5 methyltransferase family
Methyltransf_18      PF12847.2    112 seq162_BIOID50951    -            256   3.6e-17   62.8   0.1   1   1   7.7e-20   7.5e-17   61.8   0.0     1   109    44   145    44   148 0.92 Methyltransferase domain
Methyltransf_12      PF08242.7     99 seq162_BIOID50951    -            256   5.7e-14   52.2   0.0   1   1   9.6e-17   9.4e-14   51.5   0.0     1    99    49   143    49   143 0.88 Methyltransferase domain
Methyltransf_25      PF13649.1    101 seq162_BIOID50951    -            256   8.4e-13   48.4   0.1   1   1   1.9e-15   1.8e-12   47.3   0.0     1   101    48   141    48   141 0.91 Methyltransferase domain
Methyltransf_26      PF13659.1    117 seq162_BIOID50951    -            256     4e-11   42.8   0.4   1   1   8.6e-14   8.4e-11   41.8   0.2     3   113    47   145    45   147 0.93 Methyltransferase domain
MTS                  PF05175.9    170 seq162_BIOID50951    -            256   2.2e-09   36.8   0.1   1   1   4.4e-12   4.3e-09   35.8   0.0    23   144    36   150    31   174 0.80 Methyltransferase small domain
Methyltransf_8       PF05148.10   219 seq162_BIOID50951    -            256   2.5e-08   33.7   0.0   1   1   1.7e-10   1.7e-07   30.9   0.0    58   166    24   155     6   179 0.68 Hypothetical methyltransferase
Methyltransf_29      PF03141.11   506 seq162_BIOID50951    -            256   1.3e-07   30.2   0.1   1   1   1.7e-10   1.7e-07   29.8   0.1   118   217    45   145     9   169 0.78 Putative S-adenosyl-L-methionine-dependent methyltransferase
Methyltransf_9       PF08003.6    315 seq162_BIOID50951    -            256   7.2e-06   24.7   0.0   1   1     1e-08     1e-05   24.2   0.0   100   224    29   152    23   160 0.84 Protein of unknown function (DUF1698)
TehB                 PF03848.9    192 seq162_BIOID50951    -            256   1.8e-05   23.8   0.0   1   1   3.2e-08   3.1e-05   23.0   0.0    31   132    45   146    16   158 0.79 Tellurite resistance protein TehB
PrmA                 PF06325.8    295 seq162_BIOID50951    -            256   5.1e-05   22.4   0.0   1   1   7.2e-08     7e-05   21.9   0.0   161   262    44   150    33   188 0.76 Ribosomal protein L11 methyltransferase (PrmA)
Phage_lambd_GpG      PF06894.6    127 seq164_BIOID50951    -            140   5.7e-54  180.9   0.5   1   1   4.7e-58   6.5e-54  180.8   0.4     1   126     1   125     1   126 0.98 Bacteriophage lambda minor tail protein (GpG)
Response_reg         PF00072.19   112 seq165_BIOID50951    -            231   5.5e-26   90.6   0.1   1   1   1.2e-29   8.2e-26   90.0   0.1     1   111    27   138    27   139 0.98 Response regulator receiver domain
GerE                 PF00196.14    58 seq165_BIOID50951    -            231   7.7e-24   82.6   0.1   1   1   1.9e-27   1.3e-23   81.9   0.1     3    58   170   225   168   225 0.97 Bacterial regulatory proteins, luxR family
HTH_3                PF01381.17    55 seq166_BIOID50951    -            129   1.3e-12   47.2   0.0   1   1   4.1e-16   1.9e-12   46.7   0.0     1    55     8    61     8    61 0.97 Helix-turn-helix
HTH_19               PF12844.2     64 seq166_BIOID50951    -            129   5.1e-10   39.1   0.0   1   1   1.6e-13   7.4e-10   38.6   0.0     2    62     6    65     5    67 0.92 Helix-turn-helix domain
HTH_31               PF13560.1     64 seq166_BIOID50951    -            129   1.1e-07   31.7   0.0   1   1   3.2e-11   1.5e-07   31.3   0.0     2    58     4    58     3    63 0.94 Helix-turn-helix domain
Phage_Mu_Gam         PF07352.7    149 seq167_BIOID50951    -            176   6.9e-48  161.8   0.1   1   1   5.8e-52     8e-48  161.6   0.0     1   149    22   170    22   170 0.99 Bacteriophage Mu Gam like protein
Phage-tail_3         PF13550.1    164 seq168_BIOID50951    -           1137   5.2e-40  136.7   0.0   1   1   3.7e-43   1.3e-39  135.5   0.0     1   161   330   497   330   500 0.94 Putative phage tail protein
DUF3672              PF12421.3    136 seq168_BIOID50951    -           1137   9.8e-38  129.2   1.2   1   1   6.8e-41   2.3e-37  128.0   0.8     1   136   949  1099   949  1099 0.94 Fibronectin type III protein
DUF1983              PF09327.6     81 seq168_BIOID50951    -           1137   2.1e-27   94.7   0.1   1   1   1.5e-30   5.1e-27   93.5   0.1     2    81   846   925   845   925 0.97 Domain of unknown function (DUF1983)
HTH_3                PF01381.17    55 seq169_BIOID50951    -             99   6.4e-09   35.4   0.0   1   1   1.4e-12   9.5e-09   34.8   0.0     4    46    12    54     9    60 0.92 Helix-turn-helix
DUF1019              PF06254.6     89 seq171_BIOID50951    -            179   2.1e-33  114.2   0.1   1   1   2.2e-37   3.1e-33  113.6   0.1     1    89    65   157    65   157 0.98 Protein of unknown function (DUF1019)
Relaxase             PF03432.9    242 seq173_BIOID50951    -            410     1e-17   64.2   0.0   1   1   9.8e-22   1.3e-17   63.8   0.0     2   238    10   259     9   263 0.86 Relaxase/Mobilisation nuclease domain
Peptidase_M66        PF10462.4    305 seq174_BIOID50951    -            886  2.4e-130  433.7   0.7   1   1  3.4e-134  4.6e-130  432.8   0.5     1   305   237   538   237   538 0.99 Peptidase M66
Phage_fiber_C        PF06820.7     64 seq175_BIOID50951    -             89   8.4e-35  118.6   0.5   1   1   7.9e-39   1.1e-34  118.2   0.3     1    64    28    89    28    89 0.99 Putative prophage tail fibre C-terminus
Response_reg         PF00072.19   112 seq177_BIOID50951    -            251   1.6e-20   73.0   0.1   1   1   3.6e-24   2.5e-20   72.4   0.1     2   111    17   124    16   125 0.97 Response regulator receiver domain
Trans_reg_C          PF00486.23    77 seq177_BIOID50951    -            251   1.2e-20   73.0   0.2   1   1   6.4e-24   4.3e-20   71.2   0.0     2    77   170   245   169   245 0.98 Transcriptional regulatory protein, C terminal
Phage_CII            PF05269.6     91 seq182_BIOID50951    -            102   5.2e-43  144.8   1.3   1   1   4.5e-47   6.1e-43  144.6   0.9     1    83     1    83     1    95 0.96 Bacteriophage CII protein
Phage_tail_T         PF06223.7    103 seq184_BIOID50951    -            144   1.5e-57  192.2   0.9   1   1   5.4e-56   7.3e-52  173.9   0.1     1   103    11   113    11   113 0.99 Minor tail protein T
DUF945               PF06097.6    459 seq186_BIOID50951    -            490  4.8e-106  355.1  12.4   1   1  4.1e-110  5.6e-106  354.9   8.6     3   459    18   481    16   481 0.98 Bacterial protein of unknown function (DUF945)
Phage_P2_GpU         PF06995.6    121 seq187_BIOID50951    -            159   1.1e-47  160.3   0.0   1   1   9.5e-52   1.3e-47  160.0   0.0     1   120     6   125     6   126 0.99 Phage P2 GpU
Phage_P2_GpU         PF06995.6    121 seq188_BIOID50951    -            159   1.1e-47  160.3   0.0   1   1   9.5e-52   1.3e-47  160.0   0.0     1   120     6   125     6   126 0.99 Phage P2 GpU
ICL                  PF00463.16   526 seq189_BIOID50951    -            439  3.1e-200  665.7   1.4   1   2  4.6e-118  3.2e-114  381.9   0.0     1   255    12   262    12   264 0.99 Isocitrate lyase family
ICL                  PF00463.16   526 seq189_BIOID50951    -            439  3.1e-200  665.7   1.4   2   2   1.5e-88     1e-84  284.5   0.8   353   526   262   439   260   439 0.98 Isocitrate lyase family
PEP_mutase           PF13714.1    238 seq189_BIOID50951    -            439   4.5e-19   68.5   0.0   1   1   2.2e-22   1.5e-18   66.7   0.0    26   207    86   329    76   352 0.85 Phosphoenolpyruvate phosphomutase
HSP70                PF00012.15   602 seq192_BIOID50951    -            638  4.8e-270  896.5  15.9   1   1  4.1e-274  5.7e-270  896.3  11.0     1   600     4   602     4   604 0.99 Hsp70 protein
MMR_HSR1             PF01926.18   114 seq193_BIOID50951    -            303   3.4e-13   49.4   0.0   1   1   3.9e-16   1.8e-12   47.1   0.0     3   103    53   153    52   167 0.75 50S ribosome-binding GTPase
DUF258               PF03193.11   161 seq193_BIOID50951    -            303   4.9e-06   25.7   0.0   1   1   1.9e-09   8.8e-06   24.8   0.0    26   103    39   113    17   130 0.69 Protein of unknown function, DUF258
Phage_integrase      PF00589.17   173 seq194_BIOID50951    -            337   5.2e-33  114.0   0.0   1   1   6.6e-37     9e-33  113.2   0.0     2   171   164   309   163   311 0.91 Phage integrase family
GTP_EFTU             PF00009.22   188 seq196_BIOID50951    -            394   1.1e-60  204.1   0.0   1   1   3.4e-64   1.6e-60  203.7   0.0     1   187    10   201    10   202 0.93 Elongation factor Tu GTP binding domain
GTP_EFTU_D3          PF03143.12    97 seq196_BIOID50951    -            394   2.4e-34  117.3   0.1   1   1   1.4e-37   6.6e-34  115.9   0.0     1    96   298   392   298   393 0.98 Elongation factor Tu C-terminal domain
GTP_EFTU_D2          PF03144.20    74 seq196_BIOID50951    -            394     3e-18   65.5   6.3   1   1   1.2e-21   5.5e-18   64.7   3.9     1    74   225   294   225   294 0.96 Elongation factor Tu domain 2
Phage_rep_O          PF04492.8    100 seq200_BIOID50951    -            299   3.7e-40  136.0   0.0   1   1   4.9e-44   6.7e-40  135.2   0.0     2   100    17   115    16   115 0.99 Bacteriophage replication protein O
Phage_rep_O          PF04492.8    100 seq201_BIOID50951    -            339   1.7e-39  133.9   0.1   1   1   2.2e-43     3e-39  133.1   0.0     2   100    47   145    46   145 0.99 Bacteriophage replication protein O
DUF1722              PF08349.6    117 seq206_BIOID50951    -            169   1.4e-37  128.0   0.1   1   1   1.2e-41   1.7e-37  127.7   0.1     1   116    41   157    41   158 0.98 Protein of unknown function (DUF1722)
TMP_2                PF06791.8    210 seq207_BIOID50951    -            859   2.6e-68  229.6  12.0   1   1   3.8e-72   2.6e-68  229.6   8.3     2   209    50   257    49   258 0.98 Prophage tail length tape measure protein
Tape_meas_lam_C      PF09718.5     78 seq207_BIOID50951    -            859   3.3e-20   71.6   6.0   1   1   4.9e-24   3.3e-20   71.6   4.2     1    78   632   709   632   709 0.98 Lambda phage tail tape-measure protein (Tape_meas_lam_C)
Aminotran_4          PF01063.14   231 seq208_BIOID50951    -            269   2.1e-43  148.3   0.0   1   1   1.8e-47   2.5e-43  148.0   0.0     2   225    38   259    37   266 0.87 Aminotransferase class IV
Homoserine_dh        PF00742.14   179 seq212_BIOID50951    -            810   6.9e-51  172.3   0.0   1   1   2.3e-54   1.1e-50  171.7   0.0     1   178   608   803   608   804 0.99 Homoserine dehydrogenase
AA_kinase            PF00696.23   241 seq212_BIOID50951    -            810   1.8e-42  145.4   0.0   1   1   8.3e-46   3.8e-42  144.3   0.0     2   238    12   284    11   287 0.89 Amino acid kinase family
NAD_binding_3        PF03447.11   117 seq212_BIOID50951    -            810   3.5e-24   85.3   0.0   1   1   1.8e-27   8.4e-24   84.1   0.0     1   116   465   599   465   600 0.98 Homoserine dehydrogenase, NAD binding domain
Phage_GPD            PF05954.6    292 seq213_BIOID50951    -            387   1.2e-59  201.8   0.3   1   1   1.1e-63   1.5e-59  201.4   0.2     1   292    42   365    42   365 0.91 Phage late control gene D protein (GPD)
Phage_GPD            PF05954.6    292 seq214_BIOID50951    -            387     3e-59  200.4   0.4   1   1   2.8e-63   3.8e-59  200.1   0.3     1   292    42   365    42   365 0.91 Phage late control gene D protein (GPD)
BCCT                 PF02028.12   485 seq215_BIOID50951    -            677  1.6e-173  577.3  44.2   1   1  1.3e-177  1.8e-173  577.1  30.6     1   484    17   502    17   503 0.99 BCCT family transporter
HATPase_c            PF02518.21   111 seq216_BIOID50951    -            433   1.9e-22   78.9   0.0   1   1   8.1e-26   3.7e-22   78.0   0.0     6   110   320   423   316   424 0.96 Histidine kinase-, DNA gyrase B-, and HSP90-like ATPase
HisKA                PF00512.20    68 seq216_BIOID50951    -            433   6.2e-08   32.3   1.3   1   1   3.7e-11   1.7e-07   30.9   0.9     1    67   211   270   211   271 0.90 His Kinase A (phospho-acceptor) domain
HAMP                 PF00672.20    70 seq216_BIOID50951    -            433   1.6e-06   28.0   0.0   1   1   3.6e-10   1.6e-06   28.0   0.0     3    69   140   206   139   207 0.90 HAMP domain
DUF3950              PF13132.1     30 seq217_BIOID50951    -             75   1.5e-15   56.2   0.5   1   1   1.5e-19     2e-15   55.8   0.4     1    29    21    49    21    50 0.96 Domain of unknown function (DUF3950)
PTS_EIIA_2           PF00359.17   142 seq218_BIOID50951    -            639   6.8e-33  113.2   0.0   1   1   2.5e-36   1.1e-32  112.5   0.0     5   140   500   636   497   638 0.95 Phosphoenolpyruvate-dependent sugar phosphotransferase system, EIIA 2
PTS_EIIC             PF02378.13   321 seq218_BIOID50951    -            639   2.2e-19   69.3  33.3   1   1   4.7e-23   2.2e-19   69.3  23.1     1   321    17   277    17   277 0.92 Phosphotransferase system, EIIC
PTS_IIB              PF02302.12    90 seq218_BIOID50951    -            639   1.8e-09   37.7   0.3   1   1   1.1e-12   4.9e-09   36.3   0.0     1    79   379   453   379   458 0.87 PTS system, Lactose/Cellobiose specific IIB subunit
TPP_enzyme_N         PF02776.13   172 seq219_BIOID50951    -            548   1.7e-58  196.7   0.3   1   1   3.8e-62   1.7e-58  196.7   0.2     1   169     1   167     1   170 0.98 Thiamine pyrophosphate enzyme, N-terminal TPP binding domain
TPP_enzyme_C         PF02775.16   153 seq219_BIOID50951    -            548   2.3e-52  176.4   0.3   1   1     2e-54     9e-51  171.3   0.0     1   153   374   522   374   522 0.98 Thiamine pyrophosphate enzyme, C-terminal TPP binding domain
TPP_enzyme_M         PF00205.17   137 seq219_BIOID50951    -            548     2e-41  140.8   0.1   1   1   1.1e-44   4.9e-41  139.5   0.1     1   137   186   321   186   321 0.98 Thiamine pyrophosphate enzyme, central domain
HTH_Tnp_1            PF01527.15    76 seq221_BIOID50951    -            103   5.8e-09   35.6   0.4   1   1   1.5e-12   7.1e-09   35.3   0.3     2    76     4    79     3    85 0.87 Transposase
HTH_28               PF13518.1     52 seq221_BIOID50951    -            103   2.7e-07   30.3   0.1   1   1   1.1e-10     5e-07   29.4   0.1     1    40    13    53    13    60 0.88 Helix-turn-helix domain
Y1_Tnp               PF01797.11   121 seq226_BIOID50951    -            180   2.7e-39  133.6   0.0   1   1   2.7e-43   3.6e-39  133.2   0.0     2   121    20   139    19   139 0.99 Transposase IS200 like
rve                  PF00665.21   120 seq227_BIOID50951    -            348   4.2e-28   97.7   0.0   1   1   3.6e-31   9.9e-28   96.5   0.0     2   120   176   292   175   292 0.98 Integrase core domain
rve_3                PF13683.1     67 seq227_BIOID50951    -            348     6e-14   51.1   0.1   1   1     5e-17   1.4e-13   50.0   0.1     2    67   264   330   263   330 0.97 Integrase core domain
DDE_Tnp_IS240        PF13610.1    140 seq227_BIOID50951    -            348   5.9e-12   45.6   0.0   1   1   3.4e-15   9.3e-12   44.9   0.0     2   139   181   322   180   323 0.91 DDE domain
HTH_21               PF13276.1     60 seq227_BIOID50951    -            348   6.8e-09   35.4   2.0   1   1   3.5e-12   9.6e-09   35.0   0.4     5    58   100   152    86   156 0.88 HTH-like domain
rve_2                PF13333.1     52 seq227_BIOID50951    -            348     4e-08   33.0   0.1   1   1   2.9e-11   7.9e-08   32.1   0.1     1    50   282   336   282   337 0.90 Integrase core domain
Caudo_TAP            PF02413.12   130 seq228_BIOID50951    -            194   1.3e-39  135.2   0.5   1   1   1.2e-43   1.7e-39  134.8   0.3     1   129    72   191    72   192 0.97 Caudovirales tail fibre assembly protein
FAD_binding_7        PF03441.9    277 seq229_BIOID50951    -            472  1.2e-106  355.8   1.2   1   1  2.3e-110  1.6e-106  355.5   0.8     3   276   205   468   203   469 0.96 FAD binding domain of DNA photolyase
DNA_photolyase       PF00875.13   165 seq229_BIOID50951    -            472   1.1e-45  155.2   0.5   1   1   3.8e-49   2.6e-45  154.0   0.2     2   159     5   168     4   174 0.92 DNA photolyase
DUF3950              PF13132.1     30 seq232_BIOID50951    -             61     2e-16   59.0   0.1   1   1     2e-20   2.7e-16   58.6   0.1     1    29    21    49    21    50 0.98 Domain of unknown function (DUF3950)
Phage_lambda_P       PF06992.6    233 seq235_BIOID50951    -            233  7.6e-167  552.1   4.1   1   1  6.2e-171  8.5e-167  552.0   2.8     1   232     1   232     1   233 1.00 Replication protein P
Dynamin_N            PF00350.18   168 seq237_BIOID50951    -            798   4.7e-19   68.6   0.3   1   1   3.6e-22   2.5e-18   66.3   0.0     1   167    71   299    71   300 0.74 Dynamin family
MMR_HSR1             PF01926.18   114 seq237_BIOID50951    -            798   3.6e-08   33.2   0.2   1   1   6.2e-11   4.2e-07   29.8   0.2     2   114    71   299    70   299 0.72 50S ribosome-binding GTPase
DUF2786              PF10979.3     43 seq238_BIOID50951    -             60   9.1e-16   57.1   2.1   1   1   8.3e-20   1.1e-15   56.8   1.4     2    42    18    56    17    57 0.96 Protein of unknown function (DUF2786)
Peptidase_M85        PF13678.1    251 seq239_BIOID50951    -            339    9e-114  378.9   0.2   1   1  8.1e-118  1.1e-113  378.6   0.1     2   251    34   283    33   283 0.99 NFkB-p65-degrading zinc protease
YceG                 PF02618.11   297 seq240_BIOID50951    -            340   1.4e-94  316.4   0.0   1   1   1.1e-98   1.5e-94  316.2   0.0     3   297    42   330    40   330 0.93 YceG-like family
DUF2786              PF10979.3     43 seq241_BIOID50951    -            227   8.6e-15   54.0   2.1   1   1   1.4e-18     2e-14   52.9   1.4     2    42     6    44     5    45 0.96 Protein of unknown function (DUF2786)
Phage_lambda_P       PF06992.6    233 seq243_BIOID50951    -            233  1.7e-165  547.7   3.5   1   1  1.4e-169  1.9e-165  547.6   2.4     1   233     1   233     1   233 1.00 Replication protein P
Ank_2                PF12796.2     89 seq250_BIOID50951    -            196   4.3e-37  126.2   0.0   1   3   4.2e-16   1.1e-12   47.9   0.0    19    81     5    65     1    72 0.89 Ankyrin repeats (3 copies)
Ank_2                PF12796.2     89 seq250_BIOID50951    -            196   4.3e-37  126.2   0.0   2   3   1.2e-13   3.3e-10   40.0   0.0    20    85    94   161    87   161 0.86 Ankyrin repeats (3 copies)
Ank_2                PF12796.2     89 seq250_BIOID50951    -            196   4.3e-37  126.2   0.0   3   3   4.3e-16   1.2e-12   47.8   0.0     1    78   104   187   104   195 0.91 Ankyrin repeats (3 copies)
Ank_4                PF13637.1     54 seq250_BIOID50951    -            196   1.9e-28   98.2   0.4   1   2   2.9e-13   7.9e-10   38.8   0.0     1    53    10    62    10    62 0.98 Ankyrin repeats (many copies)
Ank_4                PF13637.1     54 seq250_BIOID50951    -            196   1.9e-28   98.2   0.4   2   2   3.4e-11   9.3e-08   32.2   0.1     4    54   103   155   100   155 0.90 Ankyrin repeats (many copies)
Ank                  PF00023.25    33 seq250_BIOID50951    -            196     8e-26   88.4   0.1   1   2   1.3e-12   3.6e-09   35.8   0.0     2    32    10    40     9    41 0.97 Ankyrin repeat
Ank                  PF00023.25    33 seq250_BIOID50951    -            196     8e-26   88.4   0.1   2   2   1.5e-08   4.1e-05   23.0   0.0     3    29   136   162   134   165 0.94 Ankyrin repeat
Ank_5                PF13857.1     56 seq250_BIOID50951    -            196   1.8e-24   85.1   0.0   1   2   3.5e-13   9.6e-10   38.2   0.0     8    56     2    50     1    50 0.94 Ankyrin repeats (many copies)
Ank_5                PF13857.1     56 seq250_BIOID50951    -            196   1.8e-24   85.1   0.0   2   2   5.3e-13   1.5e-09   37.7   0.0     3    56   121   175   120   175 0.87 Ankyrin repeats (many copies)
Ank_3                PF13606.1     30 seq250_BIOID50951    -            196     1e-21   74.7   0.1   1   2   5.1e-10   1.4e-06   27.8   0.0     2    28    10    36     9    38 0.95 Ankyrin repeat
Ank_3                PF13606.1     30 seq250_BIOID50951    -            196     1e-21   74.7   0.1   2   2   1.2e-07   0.00032   20.5   0.0     3    29   136   162   132   163 0.93 Ankyrin repeat
LysR_substrate       PF03466.15   209 seq253_BIOID50951    -            350   7.3e-41  139.4   0.1   1   1   1.4e-44   9.9e-41  139.0   0.1     3   207   113   317   111   319 0.97 LysR substrate binding domain
HTH_1                PF00126.22    60 seq253_BIOID50951    -            350   8.4e-19   66.9   0.6   1   1   2.2e-22   1.5e-18   66.1   0.4     2    59    29    86    28    87 0.97 Bacterial regulatory helix-turn-helix protein, lysR family
AceK                 PF06315.6    562 seq254_BIOID50951    -            578  3.4e-240  798.0   0.0   1   1  2.8e-244  3.8e-240  797.8   0.0     1   562     9   568     9   568 0.99 Isocitrate dehydrogenase kinase/phosphatase (AceK)
SecE                 PF00584.15    57 seq255_BIOID50951    -            127   2.4e-21   74.9   1.0   1   1   1.8e-25   2.4e-21   74.9   0.7     2    56    68   122    67   123 0.97 SecE/Sec61-gamma subunits of protein translocation complex
Ogr_Delta            PF04606.7     47 seq256_BIOID50951    -             95   6.6e-21   73.5   7.3   1   1   6.6e-25   9.1e-21   73.1   5.1     1    47    26    72    26    72 0.99 Ogr/Delta-like zinc finger
Ogr_Delta            PF04606.7     47 seq257_BIOID50951    -             93   6.6e-21   73.5   7.3   1   1   6.3e-25   8.6e-21   73.2   5.1     1    47    24    70    24    70 0.99 Ogr/Delta-like zinc finger
NusG                 PF02357.14    92 seq264_BIOID50951    -            181   5.3e-25   87.3   0.0   1   1   1.1e-28   7.7e-25   86.8   0.0     1    92     7   106     7   106 0.93 Transcription termination factor nusG
KOW                  PF00467.24    32 seq264_BIOID50951    -            181   1.3e-08   33.9   0.1   1   1   9.1e-12   6.2e-08   31.7   0.0     1    28   130   161   130   165 0.86 KOW motif
Peptidase_U35        PF04586.12   163 seq265_BIOID50951    -            645   1.1e-28  100.2   0.0   1   1   3.3e-32   2.3e-28   99.1   0.0     5   153    12   151     8   158 0.91 Caudovirus prohead protease
Phage_capsid         PF05065.8    276 seq265_BIOID50951    -            645   5.2e-26   91.3   0.1   1   1   3.5e-29   2.4e-25   89.1   0.1    44   275   387   635   351   636 0.75 Phage capsid family
Ter                  PF05472.6    290 seq267_BIOID50951    -            309  7.4e-115  382.9   7.2   1   1    6e-119  8.3e-115  382.7   5.0     2   290     9   307     8   307 0.99 DNA replication terminus site-binding protein (Ter protein)
SmpA_OmlA            PF04355.8     71 seq270_BIOID50951    -            124   3.3e-06   26.5   0.1   1   1   3.4e-10   4.6e-06   26.0   0.0    11    68    36   109    27   112 0.87 SmpA / OmlA family
DnaJ_C               PF01556.13    81 seq276_BIOID50951    -            376   7.3e-34  115.4   0.1   1   1   3.5e-24   1.6e-20   72.6   0.0     1    81   262   340   262   340 0.95 DnaJ C terminal domain
DnaJ                 PF00226.26    64 seq276_BIOID50951    -            376   6.5e-29   99.3   4.4   1   1   2.3e-32     1e-28   98.6   3.1     1    64     5    67     5    67 0.99 DnaJ domain
DnaJ_CXXCXGXG        PF00684.14    66 seq276_BIOID50951    -            376   8.4e-16   57.6  16.9   1   1   3.3e-19   1.5e-15   56.8  11.7     1    66   144   204   144   204 0.97 DnaJ central domain
DAGK_cat             PF00781.19   130 seq277_BIOID50951    -            299   1.7e-26   92.0   0.4   1   1   3.8e-30   2.6e-26   91.4   0.3     3   129     8   131     6   132 0.96 Diacylglycerol kinase catalytic domain
NAD_kinase           PF01513.16   285 seq277_BIOID50951    -            299   1.1e-05   24.2   0.1   1   1   1.9e-09   1.3e-05   24.0   0.1    64   134    45   121    12   196 0.82 ATP-NAD kinase
RHS                  PF03527.9     41 seq279_BIOID50951    -            510   1.5e-20   72.5   0.8   1   1   2.2e-24   1.5e-20   72.5   0.6     1    41   255   295   255   295 0.96 RHS protein
Cation_efflux        PF01545.16   285 seq280_BIOID50951    -            300   2.3e-65  220.4   5.4   1   1   1.9e-69   2.5e-65  220.2   3.7     2   283    14   289    13   291 0.97 Cation efflux family
NinB                 PF05772.7    127 seq281_BIOID50951    -            146   8.2e-54  180.5   0.1   1   1   7.1e-58   9.7e-54  180.2   0.1     2   127     8   129     7   129 0.99 NinB protein
Caudo_TAP            PF02413.12   130 seq282_BIOID50951    -            101   4.8e-19   68.6   0.1   1   1   4.6e-23   6.2e-19   68.3   0.1    70   120    27    77     5    80 0.90 Caudovirales tail fibre assembly protein
ACT_5                PF13710.1     63 seq284_BIOID50951    -             87   2.1e-26   91.4   0.1   1   1   1.9e-30   2.6e-26   91.0   0.1     2    63    13    73    12    73 0.98 ACT domain
Thymidylate_kin      PF02223.12   186 seq285_BIOID50951    -            213   1.2e-60  203.9   0.0   1   1   9.8e-65   1.3e-60  203.8   0.0     1   186     8   200     8   200 0.98 Thymidylate kinase
DUF1018              PF06252.7    119 seq289_BIOID50951    -            149   3.2e-40  137.2   2.1   1   1   2.8e-44   3.8e-40  136.9   1.4     1   119    19   136    19   136 0.98 Protein of unknown function (DUF1018)
DUF1018              PF06252.7    119 seq290_BIOID50951    -            149   3.2e-40  137.2   2.1   1   1   2.8e-44   3.8e-40  136.9   1.4     1   119    19   136    19   136 0.98 Protein of unknown function (DUF1018)
Mannitol_dh_C        PF08125.8    245 seq295_BIOID50951    -            425   3.2e-71  239.2   0.0   1   1   9.3e-75   6.3e-71  238.2   0.0     1   243   191   415   191   417 0.98 Mannitol dehydrogenase C-terminal domain
Mannitol_dh          PF01232.18   151 seq295_BIOID50951    -            425   2.2e-27   95.7   0.1   1   1   7.3e-31     5e-27   94.5   0.0     1   151    44   166    44   166 0.97 Mannitol dehydrogenase Rossmann domain
Pilus_PilP           PF11356.3     87 seq297_BIOID50951    -            291   2.2e-16   59.7   0.0   1   1   3.1e-20   4.2e-16   58.8   0.0     1    87    81   170    81   170 0.95 Type IV pilus biogenesis
Aminotran_4          PF01063.14   231 seq299_BIOID50951    -            309   1.1e-46  159.0   0.0   1   1   9.6e-51   1.3e-46  158.8   0.0     3   231    54   289    52   289 0.96 Aminotransferase class IV
Methyltransf_11      PF08241.7     95 seq300_BIOID50951    -            240   2.3e-12   47.1   0.0   1   1   2.6e-16   3.6e-12   46.4   0.0    45    95    67   125    50   125 0.83 Methyltransferase domain
Ribosomal_L11_N      PF03946.9     60 seq301_BIOID50951    -            142   3.2e-32  109.6   0.3   1   1   8.7e-36   5.9e-32  108.7   0.2     1    60     8    67     8    67 0.99 Ribosomal protein L11, N-terminal domain
Ribosomal_L11        PF00298.14    69 seq301_BIOID50951    -            142   6.6e-29   99.7   2.9   1   1   1.8e-32   1.2e-28   98.8   2.0     1    69    72   140    72   140 0.99 Ribosomal protein L11, RNA binding domain
Mor                  PF08765.6    108 seq304_BIOID50951    -            129   9.5e-44  147.4   0.1   1   1     8e-48   1.1e-43  147.2   0.1     1   108     9   116     9   116 0.99 Mor transcription activator family
Mor                  PF08765.6    108 seq305_BIOID50951    -            129   9.5e-44  147.4   0.1   1   1     8e-48   1.1e-43  147.2   0.1     1   108     9   116     9   116 0.99 Mor transcription activator family
DNA_pol_A            PF00476.15   383 seq306_BIOID50951    -            928  8.4e-160  531.4   0.0   1   1  3.3e-163  1.1e-159  531.0   0.0     2   383   548   927   547   927 0.99 DNA polymerase family A
5_3_exonuc_N         PF02739.11   169 seq306_BIOID50951    -            928   1.7e-59  199.8   0.0   1   1   1.1e-62   3.9e-59  198.7   0.0     2   169     8   169     7   169 0.99 5'-3' exonuclease, N-terminal resolvase-like domain
DNA_pol_A_exo1       PF01612.15   174 seq306_BIOID50951    -            928   6.5e-45  152.5   0.1   1   1   3.6e-48   1.2e-44  151.6   0.1     1   174   330   517   330   517 0.97 3'-5' exonuclease
5_3_exonuc           PF01367.15   101 seq306_BIOID50951    -            928     3e-31  107.5   0.0   1   1   2.2e-34   7.5e-31  106.2   0.0     1    99   171   275   171   277 0.97 5'-3' exonuclease, C-terminal SAM fold
DNA_pol3_delta2      PF13177.1    162 seq308_BIOID50951    -            334   2.3e-39  134.5   0.0   1   1   5.7e-43   3.9e-39  133.7   0.0     8   159    13   165     9   168 0.96 DNA polymerase III, delta subunit
DNApol3-delta_C      PF09115.5    119 seq308_BIOID50951    -            334     2e-37  127.7   0.1   1   1   4.5e-41   3.1e-37  127.1   0.1     2   119   207   323   206   323 0.98 DNA polymerase III, delta subunit, C terminal
Phage_min_tail       PF05939.8    109 seq309_BIOID50951    -            109   1.3e-37  127.9   0.0   1   1   1.1e-41   1.4e-37  127.8   0.0     1   109     1   109     1   109 0.99 Phage minor tail protein
NinG                 PF05766.7    189 seq310_BIOID50951    -            207   1.6e-72  243.0  20.6   1   1   2.3e-76   3.2e-72  242.1  14.3     1   186     2   201     2   207 0.95 Bacteriophage Lambda NinG protein
Autotransporter      PF03797.14   265 seq312_BIOID50951    -           1349   9.3e-57  192.2  25.2   1   1   1.4e-60   9.3e-57  192.2  17.5     2   259  1063  1334  1062  1340 0.94 Autotransporter beta-domain
ESPR                 PF13018.1     24 seq312_BIOID50951    -           1349   7.1e-11   41.1   1.3   1   1   2.2e-14   1.5e-10   40.1   0.9     1    22    23    44    23    46 0.97 Extended Signal Peptide of Type V secretion system
Ribosomal_L1         PF00687.16   221 seq313_BIOID50951    -            234   9.2e-50  168.8   0.2   1   1   7.9e-54   1.1e-49  168.6   0.2    13   220    28   220     8   221 0.90 Ribosomal protein L1p/L10e family
Ail_Lom              PF06316.6    199 seq315_BIOID50951    -            199  9.9e-132  436.3   7.0   1   1  1.6e-135  1.1e-131  436.1   4.8     1   199     1   199     1   199 1.00 Enterobacterial Ail/Lom protein
OMP_b-brl            PF13505.1    176 seq315_BIOID50951    -            199   1.3e-25   90.2   6.7   1   1   2.3e-29   1.6e-25   89.9   4.6     2   176    11   199     7   199 0.81 Outer membrane protein beta-barrel domain
PFK                  PF00365.15   282 seq319_BIOID50951    -            340  1.5e-129  430.8   2.2   1   1  1.3e-133  1.8e-129  430.5   1.6     1   281    23   297    23   298 0.98 Phosphofructokinase
MTHFR                PF02219.12   287 seq321_BIOID50951    -            296  3.9e-109  364.0   0.0   1   1  3.2e-113  4.4e-109  363.8   0.0     4   287    14   291    11   291 0.97 Methylenetetrahydrofolate reductase
Phage_tail_L         PF05100.7    206 seq324_BIOID50951    -            232   9.5e-96  318.7   0.2   1   1  8.3e-100   1.1e-95  318.4   0.2     1   206    29   230    29   230 0.99 Phage minor tail protein L
Secretin             PF00263.16   165 seq326_BIOID50951    -            656   1.6e-47  160.8   3.1   1   1   5.7e-51   3.9e-47  159.6   2.2     1   165   426   591   426   591 0.93 Bacterial type II and III secretion system protein
Secretin_N           PF03958.12    82 seq326_BIOID50951    -            656   7.8e-46  154.0   9.5   1   3   3.4e-15   2.3e-11   43.5   0.2     1    81   129   191   129   192 0.97 Bacterial type II/III secretion system short domain
Secretin_N           PF03958.12    82 seq326_BIOID50951    -            656   7.8e-46  154.0   9.5   2   3   9.7e-18   6.6e-14   51.7   0.2     1    79   194   262   194   265 0.89 Bacterial type II/III secretion system short domain
Secretin_N           PF03958.12    82 seq326_BIOID50951    -            656   7.8e-46  154.0   9.5   3   3   2.5e-21   1.7e-17   63.2   0.2     1    82   269   346   269   346 0.96 Bacterial type II/III secretion system short domain
Pro_CA               PF00484.14   148 seq327_BIOID50951    -             72   7.3e-11   42.1   0.0   1   1   6.1e-15   8.4e-11   41.9   0.0   108   147     2    41     1    42 0.96 Carbonic anhydrase
Virul_fac_BrkB       PF03631.10   260 seq328_BIOID50951    -            337   3.4e-49  167.4  16.0   1   1     3e-53   4.1e-49  167.1  11.1     4   258    65   325    62   327 0.91 Virulence factor BrkB
FlxA                 PF14282.1    106 seq330_BIOID50951    -            113   9.4e-16   57.5  24.5   1   1   7.9e-20   1.1e-15   57.3  17.0     5    84    13    92     5   104 0.91 FlxA-like protein
ILVD_EDD             PF00920.16   521 seq331_BIOID50951    -            616  5.3e-195  648.6   1.8   1   1  4.4e-199  6.1e-195  648.4   1.2     1   521    34   607    34   607 0.95 Dehydratase family
YjcZ                 PF13990.1    270 seq332_BIOID50951    -            301  7.6e-118  392.3   6.6   1   1  6.3e-122  8.7e-118  392.2   4.6     1   270    26   296    26   296 1.00 YjcZ-like protein
Metallophos          PF00149.23   201 seq333_BIOID50951    -            221   1.2e-16   60.6   0.9   1   1   2.8e-20   1.9e-16   59.9   0.6     2   198    14   187    13   189 0.83 Calcineurin-like phosphoesterase
Metallophos_2        PF12850.2    156 seq333_BIOID50951    -            221   1.2e-07   31.5   0.1   1   1   3.4e-11   2.3e-07   30.6   0.0     3   136    15   205    14   210 0.59 Calcineurin-like phosphoesterase superfamily domain
Cyanate_lyase        PF02560.9     73 seq335_BIOID50951    -            156   1.8e-33  113.7   0.0   1   1   1.9e-37   2.6e-33  113.2   0.0     3    72    85   155    83   156 0.95 Cyanate lyase C-terminal domain
Pep_deformylase      PF01327.16   157 seq338_BIOID50951    -            169   6.4e-53  178.2   0.1   1   1   5.6e-57   7.6e-53  177.9   0.1     2   156     4   152     3   153 0.94 Polypeptide deformylase
MtlR                 PF05068.7    170 seq340_BIOID50951    -            195   4.1e-76  254.0   0.0   1   1   3.5e-80   4.8e-76  253.8   0.0     5   169    26   188     2   189 0.96 Mannitol repressor
YfiO                 PF13525.1    203 seq342_BIOID50951    -            245   1.1e-84  282.8   5.8   1   1   2.8e-88   1.3e-84  282.6   4.0     1   202    28   236    28   238 0.97 Outer membrane lipoprotein
TPR_18               PF13512.1    142 seq342_BIOID50951    -            245   5.1e-65  217.7   7.3   1   1     3e-68   1.4e-64  216.3   1.2     2   142    24   167    23   167 0.98 Tetratricopeptide repeat
RNase_T              PF00929.19   164 seq343_BIOID50951    -            246   4.9e-40  137.3   0.4   1   1   9.7e-44   1.3e-39  135.9   0.1     1   164    12   178    12   178 0.93 Exonuclease
phage_tail_N         PF08400.5    134 seq345_BIOID50951    -            438   6.5e-60  200.5   0.2   1   1   1.9e-63   6.5e-60  200.5   0.2     2   134     3   135     1   135 0.99 Prophage tail fibre N-terminal
Phage_fiber_C        PF06820.7     64 seq345_BIOID50951    -            438   6.4e-36  122.1   0.2   1   1     3e-39     1e-35  121.5   0.1     1    64   364   427   364   427 0.99 Putative prophage tail fibre C-terminus
Collagen             PF01391.13    60 seq345_BIOID50951    -            438   8.8e-18   63.4  72.1   1   2   9.7e-12   3.3e-08   32.8  27.1     1    59   252   310   250   312 0.62 Collagen triple helix repeat (20 copies)
Collagen             PF01391.13    60 seq345_BIOID50951    -            438   8.8e-18   63.4  72.1   2   2   6.8e-13   2.3e-09   36.5  21.9     1    59   303   361   303   364 0.93 Collagen triple helix repeat (20 copies)
CarboxypepD_reg      PF13620.1     82 seq345_BIOID50951    -            438   1.5e-07   31.2   0.2   1   1     1e-10   3.5e-07   30.0   0.1     1    74     5    83     5    90 0.81 Carboxypeptidase regulatory-like domain
DUF1364              PF07102.7     94 seq346_BIOID50951    -             96   3.8e-39  132.3   0.8   1   1     3e-43   4.1e-39  132.2   0.6     1    94     1    94     1    94 0.98 Protein of unknown function (DUF1364)
TatD_DNase           PF01026.16   255 seq350_BIOID50951    -            265   1.2e-76  257.2   0.0   1   1   9.8e-81   1.3e-76  257.0   0.0     1   255     4   255     4   255 0.96 TatD related DNase
Na_H_antiport_1      PF06965.7    378 seq355_BIOID50951    -            388  2.1e-165  549.9  28.9   1   1  1.7e-169  2.3e-165  549.8  20.1     2   378     5   380     4   380 0.99 Na+/H+ antiporter 1
Ribosomal_L10        PF00466.15   100 seq356_BIOID50951    -            165   2.5e-26   91.3   0.0   1   1   2.6e-30   3.6e-26   90.8   0.0     3   100     5   101     3   101 0.98 Ribosomal protein L10
Phage_portal         PF04860.7    347 seq357_BIOID50951    -            454   5.1e-86  288.3   0.0   1   1   4.5e-90   6.1e-86  288.1   0.0     4   347    39   382    36   382 0.95 Phage portal protein
RusA                 PF05866.6    116 seq358_BIOID50951    -            120   3.9e-25   88.4   0.0   1   1   3.2e-29   4.4e-25   88.2   0.0     1   116     8   117     8   117 0.94 Endodeoxyribonuclease RusA
Prok-JAB             PF14464.1    105 seq359_BIOID50951    -            154   1.4e-08   34.1   0.1   1   1   1.8e-12   2.5e-08   33.3   0.1    54    96     8    50     1    63 0.86 Prokaryotic homologs of the JAB domain
MFS_1                PF07690.11   354 seq360_BIOID50951    -            393   2.8e-24   85.4  46.8   1   1   4.1e-28   2.8e-24   85.4  32.5    14   354    27   346    10   346 0.79 Major Facilitator Superfamily
MFS_2                PF13347.1    427 seq360_BIOID50951    -            393   1.8e-07   29.7  11.9   1   1   2.7e-11   1.8e-07   29.7   8.2   130   332   121   310   118   328 0.74 MFS/sugar transport protein
NIF3                 PF01784.13   242 seq361_BIOID50951    -            247     1e-56  192.1   0.0   1   1   9.1e-61   1.2e-56  191.8   0.0     2   240     6   235     5   238 0.95 NIF3 (NGG1p interacting factor 3)
Formyl_trans_N       PF00551.14   181 seq365_BIOID50951    -            315   9.3e-56  188.1   0.0   1   1     2e-59   1.3e-55  187.5   0.0     2   180     6   183     5   184 0.98 Formyl transferase
Formyl_trans_C       PF02911.13   100 seq365_BIOID50951    -            315   1.3e-33  114.9   0.1   1   1   2.9e-37     2e-33  114.3   0.1     1    99   207   304   207   305 0.98 Formyl transferase, C-terminal domain
peroxidase           PF00141.18   229 seq370_BIOID50951    -            739   4.3e-87  291.2   0.0   1   2   4.1e-53   5.6e-49  166.5   0.0     3   229    89   409    87   409 0.87 Peroxidase
peroxidase           PF00141.18   229 seq370_BIOID50951    -            739   4.3e-87  291.2   0.0   2   2   1.3e-39   1.7e-35  122.4   0.0     3   229   416   713   414   713 0.88 Peroxidase
Patatin              PF01734.17   204 seq373_BIOID50951    -            356   3.3e-20   72.7   4.2   1   1   1.4e-23   1.9e-19   70.3   2.9     1   199     9   237     9   242 0.73 Patatin-like phospholipase
SBP_bac_11           PF13531.1    231 seq375_BIOID50951    -            329   1.8e-43  148.7   0.2   1   1   6.6e-47   2.2e-43  148.4   0.1     4   231    28   280    25   280 0.87 Bacterial extracellular solute-binding protein
SBP_bac_1            PF01547.20   314 seq375_BIOID50951    -            329     1e-18   68.0   2.7   1   1   3.8e-22   1.3e-18   67.6   1.9     4   314    32   272    29   272 0.88 Bacterial extracellular solute-binding protein
SBP_bac_8            PF13416.1    281 seq375_BIOID50951    -            329   6.3e-13   48.9   1.1   1   1   3.3e-16   1.1e-12   48.1   0.8    85   262   108   281    34   300 0.74 Bacterial extracellular solute-binding protein
SBP_bac_6            PF13343.1    242 seq375_BIOID50951    -            329   4.8e-12   45.5   1.2   1   1   2.9e-15   9.9e-12   44.5   0.8    53   235   112   303    77   306 0.83 Bacterial extracellular solute-binding protein
Phage_antiter_Q      PF06323.6    230 seq376_BIOID50951    -            229  7.5e-109  362.3   8.9   1   1  6.1e-113  8.4e-109  362.2   6.1     1   229     1   228     1   229 0.99 Phage antitermination protein Q
Ribosomal_L12        PF00542.14    68 seq377_BIOID50951    -            121   1.8e-31  107.8   8.6   1   1   2.8e-35   3.8e-31  106.7   6.0     1    68    54   121    54   121 0.99 Ribosomal protein L7/L12 C-terminal domain
Lambda_tail_I        PF06805.7     82 seq379_BIOID50951    -            213   2.1e-23   81.8   0.0   1   1   2.5e-27   3.4e-23   81.1   0.0     2    82    14    97    13    97 0.98 Bacteriophage lambda tail assembly protein I
Ribosomal_S30AE      PF02482.14    94 seq382_BIOID50951    -            113   3.8e-29  100.7   0.1   1   1   3.5e-33   4.8e-29  100.4   0.1     2    92     3    93     2    95 0.97 Sigma 54 modulation protein / S30EA ribosomal protein
S-AdoMet_synt_C      PF02773.11   138 seq384_BIOID50951    -            384   3.7e-76  253.3   0.0   1   1   1.2e-79   5.6e-76  252.7   0.0     1   138   233   370   233   370 1.00 S-adenosylmethionine synthetase, C-terminal domain
S-AdoMet_synt_M      PF02772.11   120 seq384_BIOID50951    -            384   5.5e-51  171.4   0.0   1   1   3.7e-54   1.7e-50  169.8   0.0     2   120   114   231   113   231 0.99 S-adenosylmethionine synthetase, central domain
S-AdoMet_synt_N      PF00438.15   100 seq384_BIOID50951    -            384     2e-43  146.5   0.1   1   1   8.4e-47   3.8e-43  145.6   0.1     2   100     3   101     2   101 0.99 S-adenosylmethionine synthetase, N-terminal domain
Sugar_tr             PF00083.19   451 seq385_BIOID50951    -            440   1.2e-35  122.8  33.9   1   2   1.1e-31   7.4e-28   97.2   5.7     2   203    23   232    22   236 0.89 Sugar (and other) transporter
Sugar_tr             PF00083.19   451 seq385_BIOID50951    -            440   1.2e-35  122.8  33.9   2   2   2.4e-12   1.6e-08   33.4  11.7   242   443   240   439   226   440 0.69 Sugar (and other) transporter
MFS_1                PF07690.11   354 seq385_BIOID50951    -            440   1.8e-29  102.4  61.0   1   2   4.8e-21   3.3e-17   62.1  18.9     2   239    28   275    27   287 0.71 Major Facilitator Superfamily
MFS_1                PF07690.11   354 seq385_BIOID50951    -            440   1.8e-29  102.4  61.0   2   2   5.7e-16   3.9e-12   45.4  19.4    27   176   283   435   271   440 0.81 Major Facilitator Superfamily
DUF4137              PF13593.1    313 seq386_BIOID50951    -            332  4.9e-106  354.2  22.4   1   1    4e-110  5.5e-106  354.0  15.6     1   313     8   316     8   316 0.98 SBF-like CPA transporter family (DUF4137)
ROK                  PF00480.15   179 seq387_BIOID50951    -            397   1.1e-27   96.8   0.0   1   1   1.2e-31   1.6e-27   96.3   0.0    26   179   111   267    85   267 0.89 ROK family
AHS1                 PF02682.11   202 seq388_BIOID50951    -            218   2.9e-69  232.4   0.0   1   1   2.4e-73   3.3e-69  232.2   0.0     2   202     5   202     4   202 0.95 Allophanate hydrolase subunit 1
PTS_EIIC             PF02378.13   321 seq389_BIOID50951    -            477   1.4e-80  270.4  33.4   1   1   2.1e-84   1.4e-80  270.4  23.2     1   321    13   320    13   320 0.94 Phosphotransferase system, EIIC
PTS_EIIB             PF00367.15    35 seq389_BIOID50951    -            477   7.7e-14   50.5   0.1   1   1     2e-17   1.3e-13   49.7   0.0     3    35   404   436   402   436 0.95 phosphotransferase system, EIIB
DDE_Tnp_1_assoc      PF13808.1     90 seq390_BIOID50951    -            378   3.1e-33  113.2   0.0   1   1   8.3e-37   5.7e-33  112.3   0.0     1    90     6    95     6    95 0.99 DDE_Tnp_1-associated
DDE_Tnp_1            PF01609.16   211 seq390_BIOID50951    -            378   1.5e-29  103.0   0.2   1   1   3.7e-33   2.5e-29  102.2   0.1     3   211   102   343   100   343 0.93 Transposase DDE domain
DUF2810              PF10928.3     54 seq391_BIOID50951    -             53   1.1e-32  111.4   1.3   1   1   8.4e-37   1.2e-32  111.3   0.9     4    53     2    51     1    52 0.96 Protein of unknown function (DUF2810)
Phage_fiber_C        PF06820.7     64 seq393_BIOID50951    -            102   5.8e-36  122.3   0.6   1   1   6.1e-40   8.4e-36  121.8   0.4     1    64    41   102    41   102 0.99 Putative prophage tail fibre C-terminus
Nol1_Nop2_Fmu        PF01189.12   283 seq397_BIOID50951    -            429  1.7e-104  349.1   0.0   1   1  1.1e-107  2.1e-104  348.7   0.0     1   282   164   426   164   427 0.99 NOL1/NOP2/sun family
NusB                 PF01029.13   134 seq397_BIOID50951    -            429   1.6e-25   89.5   0.0   1   1   1.3e-28   2.6e-25   88.8   0.0     1   134     5   127     5   127 0.97 NusB family
Methyltransf_26      PF13659.1    117 seq397_BIOID50951    -            429   3.8e-11   42.9   0.0   1   1   3.7e-14   7.3e-11   42.0   0.0     2   116   248   375   247   376 0.90 Methyltransferase domain
Methyltransf_18      PF12847.2    112 seq397_BIOID50951    -            429   2.3e-10   40.8   0.0   1   1   2.2e-13   4.2e-10   40.0   0.0     2   112   247   375   246   375 0.84 Methyltransferase domain
Methyltransf_31      PF13847.1    152 seq397_BIOID50951    -            429   1.9e-09   37.1   0.0   1   1   1.8e-12   3.5e-09   36.3   0.0     2   113   245   380   244   416 0.82 Methyltransferase domain
MTS                  PF05175.9    170 seq397_BIOID50951    -            429   1.1e-06   28.0   0.0   1   1   1.1e-09   2.1e-06   27.1   0.0    24   151   239   385   229   397 0.86 Methyltransferase small domain
FtsJ                 PF01728.14   181 seq397_BIOID50951    -            429     9e-05   22.4   0.0   1   1   9.1e-08   0.00018   21.4   0.0    19    99   242   323   233   400 0.60 FtsJ-like methyltransferase
HTH_1                PF00126.22    60 seq398_BIOID50951    -            301   5.1e-16   58.0   0.0   1   1   1.5e-19     1e-15   57.0   0.0     2    60     9    67     8    67 0.97 Bacterial regulatory helix-turn-helix protein, lysR family
LysR_substrate       PF03466.15   209 seq398_BIOID50951    -            301   4.8e-11   42.0   0.0   1   1   9.5e-15   6.5e-11   41.6   0.0     9   200    98   287    92   290 0.94 LysR substrate binding domain
RNA_pol_Rpb2_6       PF00562.23   386 seq399_BIOID50951    -           1342  4.7e-162  539.0   0.0   1   1  3.5e-162  7.9e-159  528.4   0.1     2   386   716  1264   715  1264 0.98 RNA polymerase Rpb2, domain 6
RNA_pol_Rpb2_7       PF04560.15    83 seq399_BIOID50951    -           1342   5.7e-32  109.6   0.1   1   1   8.2e-35   1.9e-31  108.0   0.0     1    82  1266  1341  1266  1342 0.98 RNA polymerase Rpb2, domain 7
RNA_pol_Rpb2_3       PF04565.11    68 seq399_BIOID50951    -           1342   7.1e-30  102.4   0.0   1   1   7.4e-33   1.7e-29  101.2   0.0     1    68   513   582   513   582 0.98 RNA polymerase Rpb2, domain 3
RNA_pol_Rpb2_45      PF10385.4     66 seq399_BIOID50951    -           1342   4.6e-29   99.9   0.3   1   1   1.5e-31   3.5e-28   97.0   0.2     1    66   591   656   591   656 1.00 RNA polymerase beta subunit external 1 domain
RNA_pol_Rpb2_1       PF04563.10   203 seq399_BIOID50951    -           1342   1.5e-26   92.4   0.0   1   1   1.4e-29   3.1e-26   91.4   0.0     2   203    27   509    26   509 0.98 RNA polymerase beta subunit
RNA_pol_Rpb2_2       PF04561.9    190 seq399_BIOID50951    -           1342   1.6e-25   89.5   0.9   1   2   8.4e-11   1.9e-07   30.5   0.0     1    74   151   225   151   276 0.82 RNA polymerase Rpb2, domain 2
RNA_pol_Rpb2_2       PF04561.9    190 seq399_BIOID50951    -           1342   1.6e-25   89.5   0.9   2   2   1.9e-18   4.4e-15   55.4   0.0    80   190   340   454   329   454 0.88 RNA polymerase Rpb2, domain 2
T2SE                 PF00437.15   272 seq400_BIOID50951    -            500   7.1e-88  293.9   3.5   1   1     7e-92   9.6e-88  293.4   2.5     3   271   124   389   122   390 0.98 Type II/IV secretion system protein
PDT                  PF00800.13   182 seq402_BIOID50951    -            386   9.1e-61  204.4   0.2   1   1     2e-64   1.3e-60  203.9   0.1     1   180   106   286   106   288 0.96 Prephenate dehydratase
CM_2                 PF01817.16    81 seq402_BIOID50951    -            386   9.1e-22   76.8   1.7   1   1     3e-25   2.1e-21   75.7   1.2     1    80    11    90    11    91 0.99 Chorismate mutase type II
PALP                 PF00291.20   307 seq403_BIOID50951    -            514   9.6e-70  235.0   2.1   1   1   1.9e-73   1.3e-69  234.6   1.5     5   307    29   316    25   316 0.91 Pyridoxal-phosphate dependent enzyme
Thr_dehydrat_C       PF00585.13    91 seq403_BIOID50951    -            514   3.8e-64  212.2   0.0   1   2   3.6e-35   2.4e-31  107.0   0.0     1    91   329   419   329   419 0.98 C-terminal regulatory domain of Threonine dehydratase
Thr_dehydrat_C       PF00585.13    91 seq403_BIOID50951    -            514   3.8e-64  212.2   0.0   2   2   6.7e-34   4.6e-30  102.9   0.0     2    91   425   512   424   512 0.96 C-terminal regulatory domain of Threonine dehydratase
CBM_5_12             PF02839.9     41 seq405_BIOID50951    -            407   7.2e-06   25.3   1.8   1   1   1.1e-09   1.5e-05   24.3   0.4     4    41   356   393   353   393 0.86 Carbohydrate binding domain
DUF1076              PF06416.7    113 seq407_BIOID50951    -            190   1.9e-41  140.2   0.0   1   1   2.1e-45   2.9e-41  139.6   0.0    14   113    89   188    74   188 0.96 Protein of unknown function (DUF1076)
CDH                  PF02611.10   222 seq408_BIOID50951    -            300   1.6e-95  318.4   0.0   1   1   1.4e-99   1.9e-95  318.2   0.0     2   221    80   299    79   300 0.99 CDP-diacylglycerol pyrophosphatase
Inositol_P           PF00459.20   271 seq411_BIOID50951    -            267   2.5e-77  259.7   0.0   1   1   2.1e-81   2.8e-77  259.5   0.0     3   268     2   260     1   263 0.97 Inositol monophosphatase family
Peptidase_S24        PF00717.18    70 seq414_BIOID50951    -            186   1.5e-14   53.2   0.0   1   1   3.1e-18   2.1e-14   52.7   0.0     1    70    98   171    98   171 0.96 Peptidase S24-like
HTH_3                PF01381.17    55 seq414_BIOID50951    -            186    0.0001   21.9   0.0   1   1   2.3e-08   0.00016   21.3   0.0    19    55     1    36     1    36 0.96 Helix-turn-helix
HTH_3                PF01381.17    55 seq419_BIOID50951    -            194   5.4e-17   61.2   0.2   1   1   1.3e-19   3.7e-16   58.6   0.5     2    55    19    72    18    72 0.96 Helix-turn-helix
HTH_31               PF13560.1     64 seq419_BIOID50951    -            194   4.3e-12   45.9   0.1   1   1   2.4e-15   6.5e-12   45.3   0.1     2    58    14    69    13    78 0.92 Helix-turn-helix domain
HTH_19               PF12844.2     64 seq419_BIOID50951    -            194   5.8e-12   45.3   0.1   1   1   3.3e-15     9e-12   44.7   0.1     3    62    17    76    15    77 0.94 Helix-turn-helix domain
HTH_26               PF13443.1     63 seq419_BIOID50951    -            194   3.6e-09   36.5   0.1   1   1   2.5e-12     7e-09   35.6   0.1     4    58    20    73    17    78 0.93 Cro/C1-type HTH DNA-binding domain
DUF3251              PF11622.3    165 seq420_BIOID50951    -            193   2.1e-07   30.3   3.3   1   1   9.4e-11   1.3e-06   27.8   2.3    12   152    16   169     6   181 0.67 Protein of unknown function (DUF3251)
Phage_lysozyme       PF00959.14   110 seq421_BIOID50951    -            158   3.5e-23   81.8   0.0   1   1   3.7e-27   5.1e-23   81.3   0.0     1   109    33   140    33   141 0.98 Phage lysozyme
Phage_antiter_Q      PF06323.6    230 seq422_BIOID50951    -            229    2e-105  351.1   8.7   1   1  1.7e-109  2.3e-105  350.9   6.0     1   229     1   228     1   229 1.00 Phage antitermination protein Q
Trans_reg_C          PF00486.23    77 seq423_BIOID50951    -            219   1.8e-22   78.8   0.5   1   1     5e-26   3.4e-22   78.0   0.1     1    77   145   216   145   216 0.98 Transcriptional regulatory protein, C terminal
Response_reg         PF00072.19   112 seq423_BIOID50951    -            219   3.7e-21   75.0   0.0   1   1   7.5e-25   5.1e-21   74.6   0.0     1   111     3   112     3   113 0.98 Response regulator receiver domain
Trp_Tyr_perm         PF03222.8    394 seq424_BIOID50951    -            409   3.1e-11   42.6  35.6   1   1   5.7e-15   3.9e-11   42.2  24.7    12   360    16   379     7   408 0.78 Tryptophan/tyrosine permease family
Aa_trans             PF01490.13   410 seq424_BIOID50951    -            409   1.8e-05   23.3  40.2   1   1   8.5e-09   5.8e-05   21.6  27.9    10   399    14   406    10   409 0.67 Transmembrane amino acid transporter protein
RHS                  PF03527.9     41 seq428_BIOID50951    -            586   1.9e-20   72.2   0.8   1   1   2.7e-24   1.9e-20   72.2   0.5     1    41   333   373   333   373 0.97 RHS protein
RHS_repeat           PF05593.9     38 seq428_BIOID50951    -            586   9.4e-12   44.6  23.4   1   1   5.4e-09   3.7e-05   23.6   0.5     1    29   129   166   129   177 0.84 RHS Repeat
PMI_typeI            PF01238.16   373 seq429_BIOID50951    -            417  4.3e-125  417.4   0.1   1   1  4.9e-128  3.3e-124  414.5   0.0     1   373    27   383    27   383 0.99 Phosphomannose isomerase type I
Phage_lysis          PF03245.8    125 seq432_BIOID50951    -            153   1.7e-48  163.6  12.7   1   1   1.4e-52   1.9e-48  163.4   8.8     1   125    29   153    29   153 0.99 Bacteriophage lysis protein
THF_DHG_CYH_C        PF02882.14   161 seq434_BIOID50951    -            288   1.3e-68  229.0   0.1   1   1   3.6e-72   2.5e-68  228.1   0.1     1   157   124   279   124   283 0.99 Tetrahydrofolate dehydrogenase/cyclohydrolase, NAD(P)-binding domain
THF_DHG_CYH          PF00763.18   117 seq434_BIOID50951    -            288   1.1e-41  141.4   0.1   1   1   2.5e-45   1.7e-41  140.7   0.1     1   117     4   121     4   121 0.99 Tetrahydrofolate dehydrogenase/cyclohydrolase, catalytic domain
Sugar_tr             PF00083.19   451 seq436_BIOID50951    -            464    1e-138  462.6  28.9   1   1  3.4e-142  1.2e-138  462.4  20.0     1   449    18   449    18   451 0.97 Sugar (and other) transporter
MFS_1                PF07690.11   354 seq436_BIOID50951    -            464   5.4e-42  143.7  43.6   1   2   1.2e-33   4.1e-30  104.6  13.1     2   241    23   284    22   287 0.82 Major Facilitator Superfamily
MFS_1                PF07690.11   354 seq436_BIOID50951    -            464   5.4e-42  143.7  43.6   2   2   1.8e-16   6.3e-13   48.0  13.1     3   186   258   449   256   460 0.85 Major Facilitator Superfamily
TRI12                PF06609.8    599 seq436_BIOID50951    -            464   2.1e-09   36.0   5.3   1   1   6.1e-13   2.1e-09   36.0   3.7    39   228    10   201     2   210 0.80 Fungal trichothecene efflux pump (TRI12)
Hep_Hag              PF05658.9     28 seq437_BIOID50951    -           1310   7.4e-63  206.0 139.1   1  10   6.9e-08   0.00032   20.6   1.2     4    26    91   113    89   115 0.89 Hep_Hag
Hep_Hag              PF05658.9     28 seq437_BIOID50951    -           1310   7.4e-63  206.0 139.1   2  10   5.4e-08   0.00025   21.0   0.0     1    27   130   156   130   157 0.94 Hep_Hag
Hep_Hag              PF05658.9     28 seq437_BIOID50951    -           1310   7.4e-63  206.0 139.1   3  10   2.4e-09   1.1e-05   25.3   1.3     1    26   158   183   158   185 0.94 Hep_Hag
Hep_Hag              PF05658.9     28 seq437_BIOID50951    -           1310   7.4e-63  206.0 139.1   4  10   4.2e-09   1.9e-05   24.5   1.3     1    26   200   225   200   227 0.94 Hep_Hag
Hep_Hag              PF05658.9     28 seq437_BIOID50951    -           1310   7.4e-63  206.0 139.1   5  10   2.5e-10   1.1e-06   28.4   0.4     1    28   241   268   241   268 0.97 Hep_Hag
Hep_Hag              PF05658.9     28 seq437_BIOID50951    -           1310   7.4e-63  206.0 139.1   6  10   8.1e-10   3.7e-06   26.8   2.4     1    28   269   296   269   296 0.95 Hep_Hag
Hep_Hag              PF05658.9     28 seq437_BIOID50951    -           1310   7.4e-63  206.0 139.1   7  10     2e-09   9.1e-06   25.5   2.4     3    27   299   323   297   324 0.94 Hep_Hag
Hep_Hag              PF05658.9     28 seq437_BIOID50951    -           1310   7.4e-63  206.0 139.1   8  10     1e-08   4.8e-05   23.2   2.5     1    27   325   351   325   352 0.96 Hep_Hag
Hep_Hag              PF05658.9     28 seq437_BIOID50951    -           1310   7.4e-63  206.0 139.1   9  10   1.6e-10   7.4e-07   29.0   3.9     1    27  1071  1097  1071  1098 0.95 Hep_Hag
Hep_Hag              PF05658.9     28 seq437_BIOID50951    -           1310   7.4e-63  206.0 139.1  10  10   5.9e-08   0.00027   20.9   4.4     1    28  1231  1258  1231  1258 0.96 Hep_Hag
HIM                  PF05662.9     21 seq437_BIOID50951    -           1310   1.2e-62  205.1  60.1   1   5   8.3e-10   3.8e-06   26.3   0.2     1    21   354   377   354   377 0.99 Haemagglutinin
HIM                  PF05662.9     21 seq437_BIOID50951    -           1310   1.2e-62  205.1  60.1   2   5   3.5e-11   1.6e-07   30.6   1.2     2    21   542   564   541   564 0.97 Haemagglutinin
HIM                  PF05662.9     21 seq437_BIOID50951    -           1310   1.2e-62  205.1  60.1   3   5   1.7e-11   7.6e-08   31.6   0.9     2    21   627   649   626   649 0.97 Haemagglutinin
HIM                  PF05662.9     21 seq437_BIOID50951    -           1310   1.2e-62  205.1  60.1   4   5   1.5e-11   6.7e-08   31.8   0.7     3    21  1000  1021   998  1021 0.97 Haemagglutinin
HIM                  PF05662.9     21 seq437_BIOID50951    -           1310   1.2e-62  205.1  60.1   5   5   6.1e-10   2.8e-06   26.7   0.0     1    21  1155  1175  1155  1175 0.98 Haemagglutinin
ESPR                 PF13018.1     24 seq437_BIOID50951    -           1310   1.1e-09   37.4   1.3   1   1   1.8e-12   8.2e-09   34.6   0.2     1    24     1    24     1    24 0.98 Extended Signal Peptide of Type V secretion system
Abhydrolase_5        PF12695.2    142 seq439_BIOID50951    -            293   5.3e-27   94.2   0.0   1   1     3e-30   6.7e-27   93.8   0.0     1   141    89   265    89   266 0.89 Alpha/beta hydrolase family
Abhydrolase_6        PF12697.2    228 seq439_BIOID50951    -            293   2.5e-16   60.1   0.3   1   1   6.6e-15   1.5e-11   44.5   0.0     1   102    90   194    90   212 0.88 Alpha/beta hydrolase family
Abhydrolase_1        PF00561.15   230 seq439_BIOID50951    -            293     5e-11   42.4   0.2   1   1   2.2e-09   4.9e-06   26.1   0.0     1    79   115   193   115   217 0.91 alpha/beta hydrolase fold
Peptidase_S9         PF00326.16   213 seq439_BIOID50951    -            293   1.8e-10   40.2   0.0   1   1   5.4e-13   1.2e-09   37.5   0.0     8   212   108   291   103   292 0.71 Prolyl oligopeptidase family
Hydrolase_4          PF12146.3     79 seq439_BIOID50951    -            293   2.1e-07   30.5   0.0   1   1   6.9e-10   1.6e-06   27.7   0.0    11    61    82   132    76   149 0.82 Putative lysophospholipase
LamB_YcsF            PF03746.11   242 seq440_BIOID50951    -            244    1e-102  342.2   0.7   1   1  8.4e-107  1.1e-102  342.0   0.5     1   241     2   237     2   238 0.99 LamB/YcsF family
TrkA_N               PF02254.13   116 seq441_BIOID50951    -            458   4.2e-58  194.2   3.5   1   2   5.4e-33   5.3e-30  103.6   0.0     1   108     3   111     3   125 0.92 TrkA-N domain
TrkA_N               PF02254.13   116 seq441_BIOID50951    -            458   4.2e-58  194.2   3.5   2   2   5.9e-29   5.7e-26   90.6   0.7     1   116   235   350   235   350 0.95 TrkA-N domain
TrkA_C               PF02080.16    71 seq441_BIOID50951    -            458   1.9e-21   75.3   0.7   1   2   4.7e-13   4.5e-10   38.8   0.0     3    70   157   225   155   226 0.91 TrkA-C domain
TrkA_C               PF02080.16    71 seq441_BIOID50951    -            458   1.9e-21   75.3   0.7   2   2     2e-11   1.9e-08   33.6   0.2     8    70   390   451   388   452 0.89 TrkA-C domain
F420_oxidored        PF03807.12    96 seq441_BIOID50951    -            458   1.9e-12   47.2   2.2   1   2   1.5e-07   0.00015   22.0   0.0     1    52     2    49     2    88 0.87 NADP oxidoreductase coenzyme F420-dependent
F420_oxidored        PF03807.12    96 seq441_BIOID50951    -            458   1.9e-12   47.2   2.2   2   2   1.5e-07   0.00015   22.0   0.3     2    48   235   279   234   355 0.80 NADP oxidoreductase coenzyme F420-dependent
NAD_binding_7        PF13241.1    103 seq441_BIOID50951    -            458   1.2e-11   44.6   3.0   1   1   7.5e-08   7.3e-05   22.8   0.0     8    82   233   319   228   323 0.75 Putative NAD(P)-binding
Shikimate_DH         PF01488.15   135 seq441_BIOID50951    -            458   1.4e-11   44.4   0.6   1   1   5.3e-09   5.2e-06   26.4   0.2    12   102   232   332   222   367 0.77 Shikimate / quinate 5-dehydrogenase
Rz1                  PF06085.6     40 seq443_BIOID50951    -             60     2e-22   78.2   9.6   1   1   1.8e-26   2.5e-22   77.8   6.7     1    39    20    59    20    60 0.96 Lipoprotein Rz1 precursor
HATPase_c            PF02518.21   111 seq444_BIOID50951    -            449   1.3e-18   66.6   0.0   1   1   4.2e-22   2.8e-18   65.5   0.0     4   106   351   447   348   449 0.93 Histidine kinase-, DNA gyrase B-, and HSP90-like ATPase
HisKA                PF00512.20    68 seq444_BIOID50951    -            449   1.5e-13   50.3   2.1   1   1   5.3e-17   3.6e-13   49.1   1.5     3    67   238   301   236   302 0.96 His Kinase A (phospho-acceptor) domain
Phage_connect_1      PF05135.8    102 seq445_BIOID50951    -            108   2.6e-08   33.7   0.0   1   1   2.4e-12   3.3e-08   33.4   0.0     1    94     1    97     1   103 0.84 Phage gp6-like head-tail connector protein
EamA                 PF00892.15   126 seq449_BIOID50951    -            312   1.7e-47  160.4  35.9   1   2     4e-25   2.8e-21   75.7  11.2     1   125    31   152    31   153 0.93 EamA-like transporter family
EamA                 PF00892.15   126 seq449_BIOID50951    -            312   1.7e-47  160.4  35.9   2   2   8.1e-30   5.5e-26   90.9   8.2     1   125   173   300   173   301 0.98 EamA-like transporter family
S-methyl_trans       PF02574.11   305 seq450_BIOID50951    -           1232  5.9e-105  350.8   0.1   1   1    4e-108  1.1e-104  349.9   0.1     1   304    21   331    21   332 0.98 Homocysteine S-methyltransferase
Met_synt_B12         PF02965.12   136 seq450_BIOID50951    -           1232   9.2e-54  180.5   0.0   1   1     9e-57   2.4e-53  179.2   0.0     1   136  1060  1197  1060  1197 0.99 Vitamin B12 dependent methionine synthase, activation domain
Pterin_bind          PF00809.17   210 seq450_BIOID50951    -           1232   7.7e-49  165.7   0.4   1   1   8.9e-52   2.4e-48  164.1   0.3     1   210   361   573   361   573 0.98 Pterin binding enzyme
B12-binding_2        PF02607.12    79 seq450_BIOID50951    -           1232   4.3e-21   74.6   0.0   1   1   6.5e-24   1.8e-20   72.6   0.0     4    79   664   739   662   739 0.96 B12 binding domain
B12-binding          PF02310.14   121 seq450_BIOID50951    -           1232   6.1e-20   71.1   0.2   1   1   1.8e-22     5e-19   68.2   0.1     2    94   753   845   752   856 0.93 B12 binding domain
T2SF                 PF00482.18   124 seq454_BIOID50951    -            407   1.4e-58  196.0  11.9   1   2   2.4e-35   3.2e-31  107.7   1.2     1   124    72   195    72   195 0.99 Type II secretion system (T2SS), protein F
T2SF                 PF00482.18   124 seq454_BIOID50951    -            407   1.4e-58  196.0  11.9   2   2   4.6e-31   6.2e-27   93.8   2.1     2   124   276   397   275   397 0.98 Type II secretion system (T2SS), protein F
N36                  PF11438.3     35 seq457_BIOID50951    -            107   1.1e-24   85.5   4.8   1   1   1.5e-28     2e-24   84.6   3.3     1    35     2    36     2    36 0.99 36-mer N-terminal peptide of the N protein (N36)
Phage_H_T_join       PF05521.6     95 seq458_BIOID50951    -            116   6.3e-16   58.3   0.0   1   1   5.5e-20   7.5e-16   58.0   0.0     3    95    11   110     9   111 0.92 Phage head-tail joining protein
DUF932               PF06067.6    239 seq459_BIOID50951    -            273   4.1e-63  212.7   0.0   1   1   3.5e-67   4.8e-63  212.5   0.0     2   239    38   262    37   262 0.99 Domain of unknown function (DUF932)
YihI                 PF04220.7    169 seq462_BIOID50951    -            168   7.8e-56  187.9  14.6   1   1   6.2e-60   8.5e-56  187.7  10.1     6   167     7   164     1   166 0.94 Der GTPase activator (YihI)
EAL                  PF00563.15   236 seq463_BIOID50951    -            362   2.7e-58  197.1   0.0   1   1   5.6e-62   3.9e-58  196.6   0.0     3   236   112   346   111   346 0.94 EAL domain
GerE                 PF00196.14    58 seq463_BIOID50951    -            362   1.2e-10   40.3   0.3   1   1   3.8e-14   2.6e-10   39.3   0.2     5    52    26    73    24    77 0.96 Bacterial regulatory proteins, luxR family
S4_2                 PF13275.1     65 seq464_BIOID50951    -             70   9.2e-25   85.9   0.0   1   1   7.1e-29   9.7e-25   85.8   0.0     5    65     9    69     4    69 0.95 S4 domain
H2TH                 PF06831.9     93 seq465_BIOID50951    -            263   3.4e-18   65.0   0.0   1   1   1.4e-21   6.5e-18   64.1   0.0     1    77   126   205   126   215 0.86 Formamidopyrimidine-DNA glycosylase H2TH domain
Fapy_DNA_glyco       PF01149.19   116 seq465_BIOID50951    -            263   1.2e-14   54.5   0.0   1   1   4.6e-18   2.1e-14   53.7   0.0     1   106     2   104     2   111 0.89 Formamidopyrimidine-DNA glycosylase N-terminal domain
zf-FPG_IleRS         PF06827.9     30 seq465_BIOID50951    -            263   6.9e-07   28.6   2.7   1   1   2.8e-10   1.3e-06   27.8   1.9     1    29   235   263   235   263 0.97 Zinc finger found in FPG and IleRS
BATS                 PF06968.8     92 seq466_BIOID50951    -            346   1.7e-29  101.3   0.0   1   1   5.5e-33   3.7e-29  100.2   0.0     1    92   220   312   220   312 0.99 Biotin and Thiamin Synthesis associated domain
Radical_SAM          PF04055.16   166 seq466_BIOID50951    -            346   3.9e-19   69.3   0.0   1   1   4.6e-22   3.2e-18   66.3   0.0     4   160    50   203    47   209 0.92 Radical SAM superfamily
DUF646               PF04883.7    106 seq467_BIOID50951    -            148   6.1e-21   75.0   0.0   1   1   5.7e-25   7.8e-21   74.7   0.0     2   105    13   131    12   132 0.87 Bacteriophage protein of unknown function (DUF646)
DUF945               PF06097.6    459 seq469_BIOID50951    -            502  5.7e-150  499.9  18.0   1   1  4.7e-154  6.4e-150  499.7  12.5     1   459     1   482     1   482 0.99 Bacterial protein of unknown function (DUF945)
PRD                  PF00874.15    90 seq470_BIOID50951    -            433   2.3e-25   88.4   0.0   1   2   1.7e-13   2.3e-09   37.1   0.0     2    89   138   224   137   225 0.97 PRD domain
PRD                  PF00874.15    90 seq470_BIOID50951    -            433   2.3e-25   88.4   0.0   2   2   2.6e-17   3.6e-13   49.3   0.0     2    89   247   335   246   336 0.97 PRD domain
DUF457               PF04307.9    157 seq472_BIOID50951    -            173   3.6e-29  101.0  11.8   1   1   3.1e-33   4.3e-29  100.7   8.2     2   142     5   158     4   172 0.85 Predicted membrane-bound metal-dependent hydrolase (DUF457)
DUF3927              PF13064.1     46 seq473_BIOID50951    -             52   2.9e-22   77.7  11.8   1   1   2.3e-26   3.1e-22   77.6   8.2     1    46     3    48     3    48 0.98 Protein of unknown function (DUF3927)
IpaB_EvcA            PF03278.8    153 seq474_BIOID50951    -            196     5e-61  204.2   5.1   1   1   4.4e-65     6e-61  204.0   3.5     1   152    39   184    39   185 0.99 IpaB/EvcA family
GerE                 PF00196.14    58 seq476_BIOID50951    -            210   1.9e-05   23.7   0.0   1   1   2.3e-09   3.2e-05   23.0   0.0     2    47   150   195   149   197 0.96 Bacterial regulatory proteins, luxR family
Globin               PF00042.17   108 seq478_BIOID50951    -            403   3.4e-15   56.1   0.0   1   1   1.7e-18   7.7e-15   55.0   0.0     2   107    14   109    13   110 0.96 Globin
NAD_binding_1        PF00175.16   109 seq478_BIOID50951    -            403   1.5e-14   54.3   0.0   1   1   6.1e-18   2.8e-14   53.4   0.0     1   108   271   379   271   380 0.83 Oxidoreductase NAD-binding domain
FAD_binding_6        PF00970.19    99 seq478_BIOID50951    -            403   1.1e-13   51.0   0.0   1   1   4.8e-17   2.2e-13   50.0   0.0     2    97   162   259   161   261 0.90 Oxidoreductase FAD-binding domain
DUF421               PF04239.7     99 seq480_BIOID50951    -            230   1.8e-24   84.9   0.0   1   1   1.7e-28   2.4e-24   84.6   0.0     1    69   102   169   102   213 0.86 Protein of unknown function (DUF421)
DUF3168              PF11367.3    121 seq481_BIOID50951    -            114   7.2e-15   55.0   0.1   1   1   6.6e-19     9e-15   54.7   0.1    12   121    10   110     5   110 0.85 Protein of unknown function (DUF3168)
Radical_SAM          PF04055.16   166 seq483_BIOID50951    -            457   3.7e-15   56.3   0.0   1   1     8e-19   5.4e-15   55.8   0.0     2   164    57   227    56   229 0.79 Radical SAM superfamily
HemN_C               PF06969.11    66 seq483_BIOID50951    -            457     4e-12   45.8   0.3   1   1   2.7e-15   1.8e-11   43.7   0.0     1    66   363   431   363   431 0.94 HemN C-terminal domain
IlvN                 PF07991.7    165 seq484_BIOID50951    -            536   8.1e-61  204.0   0.2   1   1   1.9e-64   1.3e-60  203.3   0.1     2   165    80   249    79   249 0.98 Acetohydroxy acid isomeroreductase, catalytic domain
IlvC                 PF01450.14   145 seq484_BIOID50951    -            536   9.8e-56  187.5   0.1   1   2   3.9e-21   2.7e-17   62.9   0.0     1   128   255   382   255   390 0.91 Acetohydroxy acid isomeroreductase, catalytic domain
IlvC                 PF01450.14   145 seq484_BIOID50951    -            536   9.8e-56  187.5   0.1   2   2   1.8e-39   1.2e-35  122.4   0.0    15   145   404   530   394   530 0.93 Acetohydroxy acid isomeroreductase, catalytic domain
SprT-like            PF10263.4    157 seq486_BIOID50951    -            165   1.5e-25   89.6   0.7   1   1   2.6e-29   1.8e-25   89.3   0.5     3   154    20   163    18   165 0.86 SprT-like family
Antirestrict         PF03230.8     94 seq487_BIOID50951    -            159   8.7e-39  131.2   0.2   1   1   8.2e-43   1.1e-38  130.9   0.1     1    94    62   159    62   159 0.98 Antirestriction protein
Ral                  PF11058.3     66 seq491_BIOID50951    -             66   3.8e-47  157.3   4.1   1   1     3e-51   4.1e-47  157.2   2.9     1    66     1    66     1    66 0.99 Antirestriction protein Ral
DUF805               PF05656.9    117 seq492_BIOID50951    -            146   2.4e-20   72.4  11.7   1   1   3.8e-24   5.2e-20   71.3   8.1     2   116     7   134     6   135 0.82 Protein of unknown function (DUF805)
MscL                 PF01741.13   128 seq493_BIOID50951    -            136   2.3e-57  192.5   3.1   1   1   1.9e-61   2.6e-57  192.3   2.2     1   128     3   132     3   132 0.98 Large-conductance mechanosensitive channel, MscL
Flavodoxin_2         PF02525.12   199 seq495_BIOID50951    -            193   6.5e-38  130.1   0.0   1   1   7.2e-42   9.8e-38  129.5   0.0     2   199     3   188     2   190 0.87 Flavodoxin-like fold
T2SG                 PF08334.6    108 seq496_BIOID50951    -            144   1.1e-33  115.1   0.3   1   1   2.8e-37   1.3e-33  114.8   0.2     1   108    31   137    31   137 0.97 Type II secretion system (T2SS), protein G
N_methyl_2           PF13544.1     31 seq496_BIOID50951    -            144   4.8e-09   35.1   0.8   1   1     2e-12     9e-09   34.3   0.5     1    31     1    24     1    24 0.94 Type IV pilin N-term methylation site GFxxxE
N_methyl             PF07963.7     20 seq496_BIOID50951    -            144     2e-07   30.2   3.8   1   1   6.3e-11   2.9e-07   29.7   2.6     1    20     7    26     7    26 0.96 Prokaryotic N-terminal methylation motif
Ig_2                 PF13895.1     80 seq498_BIOID50951    -            261   9.9e-07   28.6   0.6   1   1   3.3e-10   2.3e-06   27.5   0.2    23    80   192   256   169   256 0.74 Immunoglobulin domain
I-set                PF07679.11    90 seq498_BIOID50951    -            261   2.2e-06   27.3   0.6   1   1   1.7e-09   1.2e-05   25.0   0.2     4    83   173   245   170   249 0.84 Immunoglobulin I-set domain
Sugar-bind           PF04198.8    255 seq500_BIOID50951    -            313   7.4e-68  228.0   0.0   1   1   1.4e-71   9.5e-68  227.7   0.0     1   254    59   311    59   312 0.97 Putative sugar-binding domain
Aminotran_1_2        PF00155.16   363 seq505_BIOID50951    -            384   5.1e-69  232.8   0.0   1   1   1.3e-72   5.8e-69  232.6   0.0     2   363    40   380    39   380 0.96 Aminotransferase class I and II
Beta_elim_lyase      PF01212.16   290 seq505_BIOID50951    -            384   6.9e-07   28.5   0.1   1   1   6.3e-10   2.9e-06   26.5   0.0    28    87    83   142    68   206 0.83 Beta-eliminating lyase
Cys_Met_Meta_PP      PF01053.15   386 seq505_BIOID50951    -            384   7.6e-05   21.0   0.0   1   1   2.6e-08   0.00012   20.3   0.0    57   185    86   212    82   215 0.86 Cys/Met metabolism PLP-dependent enzyme
Lysis_S              PF04971.7     68 seq506_BIOID50951    -             71   9.7e-47  156.4   0.6   1   1   7.8e-51   1.1e-46  156.2   0.4     1    68     4    71     4    71 1.00 Lysis protein S
RadC                 PF04002.10   123 seq507_BIOID50951    -            158   4.9e-47  158.5   0.0   1   1   4.6e-51   6.2e-47  158.1   0.0     2   123    37   158    36   158 0.98 RadC-like JAB domain
Lambda_CIII          PF02061.11    45 seq509_BIOID50951    -             54   9.1e-31  105.4   0.1   1   1   7.8e-35   1.1e-30  105.2   0.1     1    45     1    43     1    43 1.00 Lambda Phage CIII
Caudo_TAP            PF02413.12   130 seq510_BIOID50951    -             43   3.4e-17   62.7   0.3   1   1   2.6e-21   3.5e-17   62.6   0.2    91   129     2    40     1    41 0.96 Caudovirales tail fibre assembly protein
Lambda_Kil           PF06301.6     43 seq511_BIOID50951    -             89   1.1e-28   98.2   0.9   1   1     1e-32   1.4e-28   97.8   0.6     1    43    43    85    43    85 0.99 Bacteriophage lambda Kil protein
Endonuclease_1       PF04231.8    218 seq512_BIOID50951    -            235   1.9e-78  263.1   5.9   1   1   1.7e-82   2.3e-78  262.8   4.1    34   218    39   230    20   230 0.94 Endonuclease I
GspH                 PF12019.3    114 seq513_BIOID50951    -            183   7.5e-07   29.1   0.0   1   1   7.3e-11     1e-06   28.7   0.0     3   103    42   159    40   177 0.84 Type II transport protein GspH
DDE_Tnp_1_assoc      PF13808.1     90 seq514_BIOID50951    -            390   6.5e-33  112.1   0.0   1   1   2.1e-36   1.4e-32  111.0   0.0     1    90     6    95     6    95 0.99 DDE_Tnp_1-associated
DDE_Tnp_1            PF01609.16   211 seq514_BIOID50951    -            390   3.4e-26   92.0   0.1   1   1   6.8e-30   4.7e-26   91.5   0.1     4   211   103   342   100   342 0.91 Transposase DDE domain
Phage_lysozyme       PF00959.14   110 seq515_BIOID50951    -            165   1.7e-32  111.8   0.1   1   1   1.5e-36   2.1e-32  111.5   0.1     1   109    48   154    48   155 0.98 Phage lysozyme
Trans_reg_C          PF00486.23    77 seq516_BIOID50951    -            269   1.2e-08   34.5   0.0   1   1   1.4e-12   1.9e-08   33.9   0.0     4    76    28   102    23   103 0.92 Transcriptional regulatory protein, C terminal
Aminotran_5          PF00266.14   371 seq517_BIOID50951    -            362   4.3e-71  239.4   0.0   1   1   3.6e-75   4.9e-71  239.3   0.0     1   371     4   350     4   350 0.99 Aminotransferase class-V
DUF406               PF04175.7     94 seq518_BIOID50951    -             99     2e-28   98.5   3.2   1   1   1.6e-32   2.2e-28   98.4   2.2     4    94     3    96     1    96 0.96 Protein of unknown function (DUF406)
ABM                  PF03992.11    78 seq519_BIOID50951    -            104   5.2e-22   77.5   0.1   1   1   4.5e-26   6.2e-22   77.3   0.0     1    78     1    87     1    87 0.92 Antibiotic biosynthesis monooxygenase
Phage_TAC            PF06222.6    127 seq522_BIOID50951    -            124     1e-57  193.0   0.3   1   1   8.4e-62   1.1e-57  192.8   0.2     1   127     1   124     1   124 0.99 Phage tail assembly chaperone
DUF2799              PF10973.3     89 seq523_BIOID50951    -            134   3.4e-17   62.1   0.9   1   1   3.3e-21   4.5e-17   61.7   0.6     1    88    44   126    44   127 0.93 Protein of unknown function (DUF2799)
DUF987               PF06174.6     66 seq524_BIOID50951    -             73   4.5e-43  144.4   0.1   1   1   3.7e-47     5e-43  144.3   0.1     1    66     1    66     1    66 0.99 Protein of unknown function (DUF987)
HIT                  PF01230.18    98 seq527_BIOID50951    -            125   9.1e-30  102.9   0.0   1   1   1.6e-33   1.1e-29  102.7   0.0     1    97    18   115    18   116 0.97 HIT domain
DcpS_C               PF11969.3    116 seq527_BIOID50951    -            125   2.7e-25   88.7   0.0   1   1   4.3e-29     3e-25   88.6   0.0     2   103    11   112    10   123 0.96 Scavenger mRNA decapping enzyme C-term binding
Usp                  PF00582.21   140 seq528_BIOID50951    -            142   5.6e-17   62.1   0.0   1   1   4.8e-21   6.5e-17   61.9   0.0     2   139     3   137     2   138 0.93 Universal stress protein family
Phage_lysis          PF03245.8    125 seq529_BIOID50951    -            155   7.3e-41  138.9   2.7   1   1   6.1e-45   8.3e-41  138.7   1.9     1   125    29   154    29   154 0.98 Bacteriophage lysis protein
Phage_Nu1            PF07471.7    164 seq530_BIOID50951    -             46   2.8e-17   62.5   0.1   1   1   2.3e-21   3.2e-17   62.3   0.1     1    39     1    39     1    42 0.95 Phage DNA packaging protein Nu1
Phage_Nu1            PF07471.7    164 seq533_BIOID50951    -            143   6.3e-67  224.0   2.9   1   1   5.2e-71   7.1e-67  223.8   2.0    40   164     2   126     1   126 0.99 Phage DNA packaging protein Nu1
YagB_YeeU_YfjZ       PF06154.6    105 seq535_BIOID50951    -            122     1e-50  170.2   0.0   1   1   8.7e-55   1.2e-50  170.0   0.0     2   104    16   118    15   119 0.98 YagB/YeeU/YfjZ family
Methyltrans_RNA      PF04452.9    225 seq536_BIOID50951    -            252   7.7e-74  247.4   0.0   1   1   6.4e-78   8.7e-74  247.3   0.0     3   225    29   246    27   246 0.98 RNA methyltransferase
PfkB                 PF00294.19   301 seq537_BIOID50951    -            382   8.3e-70  235.1   0.0   1   1   7.6e-74     1e-69  234.8   0.0     2   297    76   376    75   380 0.97 pfkB family carbohydrate kinase
DUF4035              PF13227.1     53 seq538_BIOID50951    -             93   7.7e-24   82.7   0.1   1   1   7.5e-28     1e-23   82.3   0.0     1    53    27    79    27    79 0.98 Protein of unknown function (DUF4035)
DUF1425              PF07233.7     94 seq539_BIOID50951    -            125   8.5e-24   82.8   0.0   1   1   7.2e-28   9.8e-24   82.6   0.0     2    93    34   124    33   125 0.98 Protein of unknown function (DUF1425)
RNA_pol_Rpb1_1       PF04997.7    338 seq540_BIOID50951    -           1407  1.8e-100  336.3   0.1   1   1  1.8e-103  4.8e-100  335.0   0.1     2   338    15   342    14   342 0.95 RNA polymerase Rpb1, domain 1
RNA_pol_Rpb1_5       PF04998.12   277 seq540_BIOID50951    -           1407   1.1e-80  270.7   0.0   1   1     8e-84   2.2e-80  269.7   0.0     1   276   766  1321   766  1322 1.00 RNA polymerase Rpb1, domain 5
RNA_pol_Rpb1_2       PF00623.15   166 seq540_BIOID50951    -           1407   6.1e-51  172.5   0.0   1   1   5.3e-53   1.5e-49  168.0   0.0     1   166   344   486   344   486 0.95 RNA polymerase Rpb1, domain 2
RNA_pol_Rpb1_3       PF04983.13   157 seq540_BIOID50951    -           1407   1.4e-27   96.2   0.0   1   1   1.2e-30   3.3e-27   95.0   0.0     1   157   489   644   489   644 0.93 RNA polymerase Rpb1, domain 3
RNA_pol_Rpb1_4       PF05000.12   108 seq540_BIOID50951    -           1407   2.5e-18   65.7   0.3   1   1   9.1e-22   2.5e-18   65.7   0.2     2   107   674   763   673   764 0.82 RNA polymerase Rpb1, domain 4
EI24                 PF07264.6    219 seq541_BIOID50951    -            253   1.3e-52  178.2  20.7   1   1   1.1e-56   1.5e-52  178.0  14.4     1   219    11   232    11   232 0.96 Etoposide-induced protein 2.4 (EI24)
T2SJ                 PF11612.3    169 seq542_BIOID50951    -            199   1.5e-45  154.8   0.5   1   1   2.6e-49   1.8e-45  154.6   0.3     2   167    40   195    39   197 0.93 Type II secretion system (T2SS), protein J
N_methyl             PF07963.7     20 seq542_BIOID50951    -            199   4.2e-06   26.0   1.6   1   1   1.3e-09   8.6e-06   25.0   1.1     1    19     7    25     7    26 0.93 Prokaryotic N-terminal methylation motif
Methyltransf_11      PF08241.7     95 seq543_BIOID50951    -            251   4.8e-25   87.7   0.0   1   1   6.1e-28   8.3e-25   86.9   0.0     1    95    47   138    47   138 0.98 Methyltransferase domain
Methyltransf_23      PF13489.1    162 seq543_BIOID50951    -            251   7.7e-16   58.0   0.1   1   1   8.1e-19   1.1e-15   57.5   0.0     4   151    25   174    17   179 0.79 Methyltransferase domain
Methyltransf_31      PF13847.1    152 seq543_BIOID50951    -            251   3.5e-15   55.8   0.0   1   1   3.4e-18   4.7e-15   55.3   0.0     6   118    45   147    40   194 0.84 Methyltransferase domain
Methyltransf_12      PF08242.7     99 seq543_BIOID50951    -            251   1.1e-11   44.9   0.0   1   1   1.6e-14   2.2e-11   43.9   0.0     1    98    47   135    47   136 0.85 Methyltransferase domain
Methyltransf_18      PF12847.2    112 seq543_BIOID50951    -            251   7.7e-11   42.4   0.0   1   1   1.1e-13   1.5e-10   41.5   0.0     3   110    44   139    42   141 0.79 Methyltransferase domain
Methyltransf_25      PF13649.1    101 seq543_BIOID50951    -            251   5.4e-10   39.4   0.0   1   1   1.5e-12     2e-09   37.5   0.0     1   101    46   134    46   134 0.87 Methyltransferase domain
Ubie_methyltran      PF01209.13   233 seq543_BIOID50951    -            251   1.9e-09   36.8   0.0   1   1   1.8e-12   2.5e-09   36.4   0.0    46   168    41   155     7   169 0.83 ubiE/COQ5 methyltransferase family
Methyltransf_26      PF13659.1    117 seq543_BIOID50951    -            251   2.4e-07   30.6   0.8   1   1   6.3e-10   8.6e-07   28.8   0.1     3   115    45   140    43   141 0.87 Methyltransferase domain
Methyltransf_8       PF05148.10   219 seq543_BIOID50951    -            251   7.5e-06   25.6   0.0   1   1     8e-09   1.1e-05   25.0   0.0    58   156    29   138    16   158 0.77 Hypothetical methyltransferase
MTS                  PF05175.9    170 seq543_BIOID50951    -            251   4.1e-05   22.9   0.0   1   1   4.6e-08   6.3e-05   22.3   0.0    19    76    30    85    22   110 0.86 Methyltransferase small domain
DUF4154              PF13689.1    145 seq544_BIOID50951    -            172     6e-33  113.3   0.0   1   1   5.4e-37   7.3e-33  113.0   0.0     6   145    32   168    27   168 0.95 Domain of unknown function (DUF4154)
Terminase_GpA        PF05876.7    557 seq549_BIOID50951    -            641  1.7e-176  587.7   0.3   1   1  1.6e-180  2.2e-176  587.4   0.2     1   547    39   600    39   607 0.97 Phage terminase large subunit (GpA)
Phage_HK97_TLTM      PF06120.6    301 seq550_BIOID50951    -           1088  8.4e-104  346.9  12.1   1   1  1.2e-107  8.4e-104  346.9   8.4     2   301   410   703   409   703 0.97 Tail length tape measure protein
Tape_meas_lam_C      PF09718.5     78 seq550_BIOID50951    -           1088   2.5e-20   72.0   2.2   1   1   3.6e-24   2.5e-20   72.0   1.5     1    77   868   944   868   945 0.97 Lambda phage tail tape-measure protein (Tape_meas_lam_C)
Pro_isomerase        PF00160.16   155 seq552_BIOID50951    -            164   3.2e-47  160.4   1.6   1   1   2.6e-51   3.6e-47  160.3   1.1     2   155     2   162     1   162 0.88 Cyclophilin type peptidyl-prolyl cis-trans isomerase/CLD
DUF1219              PF06755.7    117 seq554_BIOID50951    -             87   6.1e-40  135.2   0.0   1   1   5.1e-44   6.9e-40  135.0   0.0     1    73     1    73     1    81 0.97 Protein of unknown function (DUF1219)
Bac_Ubq_Cox          PF01654.12   436 seq555_BIOID50951    -            523  1.2e-183  610.3  21.3   1   1    1e-187  1.4e-183  610.1  14.7     1   435     8   503     8   504 0.98 Bacterial Cytochrome Ubiquinol Oxidase
DUF3897              PF13036.1    180 seq556_BIOID50951    -            213   7.9e-53  178.6   0.0   1   1     7e-57   9.5e-53  178.3   0.0     1   180    10   210    10   210 0.92 Protein of unknown function (DUF3897)
EPSP_synthase        PF00275.15   419 seq557_BIOID50951    -            427  2.1e-163  543.5   0.0   1   1  1.7e-167  2.3e-163  543.3   0.0     2   419     7   420     6   420 0.97 EPSP synthase (3-phosphoshikimate 1-carboxyvinyltransferase)
GGDEF                PF00990.16   161 seq561_BIOID50951    -            376   2.8e-34  117.8   0.0   1   1   3.7e-38     5e-34  117.0   0.0     1   125   249   371   249   374 0.92 GGDEF domain
T2SK                 PF03934.8    280 seq564_BIOID50951    -            325   1.7e-80  270.0   1.7   1   1   1.5e-84     2e-80  269.8   1.2     3   276    32   309    30   313 0.94 Type II secretion system (T2SS), protein K
GSH-S_ATP            PF02955.11   174 seq565_BIOID50951    -            315   7.6e-77  256.2   0.0   1   1   2.4e-80   1.1e-76  255.6   0.0     1   171   124   295   124   298 0.99 Prokaryotic glutathione synthetase, ATP-grasp domain
GSH-S_N              PF02951.9    119 seq565_BIOID50951    -            315   1.8e-48  163.1   0.0   1   1   5.9e-52   2.7e-48  162.5   0.0     1   119     2   120     2   120 0.99 Prokaryotic glutathione synthetase, N-terminal domain
RimK                 PF08443.6    190 seq565_BIOID50951    -            315   1.6e-11   43.9   0.0   1   1   4.8e-15   2.2e-11   43.4   0.0    18   156   135   277   131   309 0.81 RimK-like ATP-grasp domain
Ank_2                PF12796.2     89 seq569_BIOID50951    -            201   3.2e-30  104.1   1.5   1   2   3.3e-16   8.9e-13   48.2   0.1     3    86    12    99    10   102 0.96 Ankyrin repeats (3 copies)
Ank_2                PF12796.2     89 seq569_BIOID50951    -            201   3.2e-30  104.1   1.5   2   2   2.3e-11   6.2e-08   32.7   0.0    39    83   157   201   152   201 0.94 Ankyrin repeats (3 copies)
Ank_4                PF13637.1     54 seq569_BIOID50951    -            201   1.9e-28   98.1   0.8   1   2   8.3e-12   2.3e-08   34.2   0.0     8    54    13    59    10    59 0.97 Ankyrin repeats (many copies)
Ank_4                PF13637.1     54 seq569_BIOID50951    -            201   1.9e-28   98.1   0.8   2   2   2.3e-09   6.4e-06   26.4   0.0    16    54   159   197   155   197 0.96 Ankyrin repeats (many copies)
Ank                  PF00023.25    33 seq569_BIOID50951    -            201   2.4e-24   83.7   6.3   1   2   7.6e-10   2.1e-06   27.1   0.0     2    32    39    69    38    70 0.96 Ankyrin repeat
Ank                  PF00023.25    33 seq569_BIOID50951    -            201   2.4e-24   83.7   6.3   2   2   1.9e-08   5.1e-05   22.7   0.0     2    33   139   175   138   175 0.97 Ankyrin repeat
Metallophos_2        PF12850.2    156 seq570_BIOID50951    -            240   2.7e-13   49.9   0.0   1   1   5.8e-17     4e-13   49.3   0.0     1   125     1   203     1   226 0.82 Calcineurin-like phosphoesterase superfamily domain
Metallophos          PF00149.23   201 seq570_BIOID50951    -            240     8e-12   44.8   0.0   1   1     7e-15   4.8e-11   42.3   0.0     3   201     3   199     1   199 0.95 Calcineurin-like phosphoesterase
AAA_26               PF13500.1    199 seq573_BIOID50951    -            225   1.1e-42  145.8   0.0   1   1   2.7e-46   1.2e-42  145.6   0.0     1   193     3   208     3   213 0.95 AAA domain
CbiA                 PF01656.18   195 seq573_BIOID50951    -            225   3.4e-21   75.4   0.0   1   1   8.8e-25     4e-21   75.1   0.0     2   180     6   199     5   217 0.80 CobQ/CobB/MinD/ParA nucleotide binding domain
adh_short            PF00106.20   167 seq574_BIOID50951    -            115     9e-16   58.1   0.6   1   1   2.9e-19     1e-15   57.9   0.4     1   107    15   115    15   115 0.92 short chain dehydrogenase
NAD_binding_10       PF13460.1    183 seq574_BIOID50951    -            115   3.7e-08   33.4   0.1   1   1   1.4e-11   4.7e-08   33.1   0.1     2    60    18    81    17    84 0.95 NADH(P)-binding
adh_short_C2         PF13561.1    243 seq574_BIOID50951    -            115   1.1e-06   28.5   0.1   1   1     4e-10   1.4e-06   28.2   0.0     1    77    21    92    21   101 0.89 Enoyl-(Acyl carrier protein) reductase
KR                   PF08659.5    181 seq574_BIOID50951    -            115   6.8e-06   25.7   0.2   1   1   2.4e-09   8.2e-06   25.4   0.1     4   108    18   115    16   115 0.84 KR domain
PALP                 PF00291.20   307 seq578_BIOID50951    -            323   1.3e-63  214.9   0.3   1   1   1.1e-67   1.5e-63  214.7   0.2     3   306    10   300     8   301 0.87 Pyridoxal-phosphate dependent enzyme
DUF1441              PF07278.6    152 seq580_BIOID50951    -            163   9.5e-66  220.0   0.1   1   1   8.2e-70   1.1e-65  219.7   0.0     2   152    10   154     9   154 0.99 Protein of unknown function (DUF1441)
YadA                 PF03895.10    78 seq581_BIOID50951    -            281     6e-25   86.9  10.1   1   1   1.3e-28     6e-25   86.9   7.0     2    78   204   281   203   281 0.98 YadA-like C-terminal region
HIM                  PF05662.9     21 seq581_BIOID50951    -            281   1.5e-15   56.0  23.7   1   2   1.4e-13   6.3e-10   38.2   1.6     1    21   105   125   105   125 0.98 Haemagglutinin
HIM                  PF05662.9     21 seq581_BIOID50951    -            281   1.5e-15   56.0  23.7   2   2   4.8e-11   2.2e-07   30.2   1.5     1    21   158   178   158   178 0.96 Haemagglutinin
Hep_Hag              PF05658.9     28 seq581_BIOID50951    -            281   6.4e-12   45.0  26.0   1   2   2.3e-11     1e-07   31.7   4.5     1    28    62    89    62    89 0.96 Hep_Hag
Hep_Hag              PF05658.9     28 seq581_BIOID50951    -            281   6.4e-12   45.0  26.0   2   2   1.2e-08   5.3e-05   23.1   3.4     1    27    76   102    76   103 0.93 Hep_Hag
APH                  PF01636.18   239 seq582_BIOID50951    -            274     2e-19   70.1   8.1   1   1   2.9e-23     2e-19   70.1   5.2     2   237    25   233    24   235 0.78 Phosphotransferase enzyme family
Choline_kinase       PF01633.15   211 seq582_BIOID50951    -            274     6e-06   25.8   0.0   1   1   1.3e-09   8.6e-06   25.3   0.0   142   194   158   212   140   235 0.78 Choline/ethanolamine kinase
UvrD_C               PF13361.1    319 seq586_BIOID50951    -            690   8.9e-93  311.1   0.0   1   1   3.7e-95   8.4e-92  307.9   0.0     1   318   288   630   288   631 0.97 UvrD-like helicase C-terminal domain
UvrD-helicase        PF00580.16   315 seq586_BIOID50951    -            690   2.2e-74  250.5   0.4   1   1   1.4e-76   3.1e-73  246.6   0.3     1   314    20   282    20   283 0.94 UvrD/REP helicase N-terminal domain
AAA_19               PF13245.1     76 seq586_BIOID50951    -            690   2.2e-13   49.6   0.6   1   1   2.1e-16   4.9e-13   48.5   0.4     8    75    32   104    25   105 0.82 Part of AAA domain
UvrD_C_2             PF13538.1    104 seq586_BIOID50951    -            690   2.2e-10   40.4   0.0   1   1   5.8e-13   1.3e-09   37.9   0.0    54   103   563   626   513   627 0.80 Family description
Na_Pi_cotrans        PF02690.10   142 seq587_BIOID50951    -            543   1.8e-44  150.7  30.3   1   2   1.4e-39   9.8e-36  122.4   7.1     1   140    13   148    13   150 0.98 Na+/Pi-cotransporter
Na_Pi_cotrans        PF02690.10   142 seq587_BIOID50951    -            543   1.8e-44  150.7  30.3   2   2   1.7e-13   1.1e-09   37.9  10.2     1   123   139   265   139   283 0.90 Na+/Pi-cotransporter
adh_short            PF00106.20   167 seq589_BIOID50951    -            116   7.9e-07   29.0   0.0   1   1   8.1e-11   1.1e-06   28.5   0.0   125   166     4    45     1    46 0.93 short chain dehydrogenase
PduV-EutP            PF10662.4    143 seq592_BIOID50951    -            118   6.8e-15   54.6   0.0   1   1   7.3e-19     1e-14   54.1   0.0    86   142    57   112    42   113 0.92 Ethanolamine utilisation - propanediol utilisation
Ivy                  PF08816.6    118 seq593_BIOID50951    -            157   6.8e-35  119.4   0.1   1   1   6.1e-39   8.4e-35  119.2   0.1     1   118    37   152    37   152 0.98 Inhibitor of vertebrate lysozyme (Ivy)
DUF2877              PF11392.3    111 seq594_BIOID50951    -            287     3e-33  114.2   0.0   1   1     4e-37   5.5e-33  113.3   0.0     1   110   167   276   167   277 0.98 Protein of unknown function (DUF2877)
Terminase_GpA        PF05876.7    557 seq597_BIOID50951    -            700    7e-183  608.8   0.0   1   1  6.2e-187  8.4e-183  608.5   0.0     1   557    34   644    34   644 0.97 Phage terminase large subunit (GpA)
DUF179               PF02622.10   161 seq599_BIOID50951    -            211   4.9e-53  178.9   0.0   1   1   4.2e-57   5.8e-53  178.7   0.0     1   161    35   198    35   198 0.94 Uncharacterized ACR, COG1678
AIRC                 PF00731.15   150 seq600_BIOID50951    -            169   3.6e-66  220.9   1.9   1   1     3e-70   4.1e-66  220.7   1.3     2   150     9   159     8   159 0.99 AIR carboxylase
T2SL                 PF05134.8    230 seq601_BIOID50951    -            390   1.1e-65  220.9   3.6   1   1   2.3e-69   1.6e-65  220.4   2.5     3   230     1   227     1   227 0.96 Type II secretion system (T2SS), protein L
GspL_C               PF12693.2    158 seq601_BIOID50951    -            390   8.9e-46  155.4   5.1   1   1   2.2e-49   1.5e-45  154.6   3.5     2   156   232   385   231   388 0.98 GspL periplasmic domain
FGGY_C               PF02782.11   197 seq602_BIOID50951    -            534   1.5e-44  151.9   0.4   1   1   3.5e-48   2.4e-44  151.2   0.3     2   196   277   484   276   485 0.90 FGGY family of carbohydrate kinases, C-terminal domain
FGGY_N               PF00370.16   245 seq602_BIOID50951    -            534   2.4e-36  125.1   0.0   1   1   5.3e-40   3.6e-36  124.5   0.0     2   245     7   264     6   264 0.93 FGGY family of carbohydrate kinases, N-terminal domain
Ring_hydroxyl_A      PF00848.14   209 seq604_BIOID50951    -            453   2.4e-32  112.1   0.0   1   1   4.9e-36   3.4e-32  111.6   0.0     2   208   164   433   163   435 0.90 Ring hydroxylating alpha subunit (catalytic domain)
Rieske               PF00355.21    98 seq604_BIOID50951    -            453   2.5e-24   84.5   0.1   1   1   6.3e-28   4.3e-24   83.7   0.1     1    86    42   125    42   142 0.90 Rieske [2Fe-2S] domain
Glyco_hydro_3        PF00933.16   299 seq606_BIOID50951    -            341   6.2e-72  241.9   0.0   1   1   5.6e-76   7.7e-72  241.6   0.0     3   294     7   319     5   321 0.94 Glycosyl hydrolase family 3 N terminal domain
Peptidase_M48        PF01435.13   226 seq607_BIOID50951    -            262   2.2e-25   89.4   0.0   1   1   2.2e-29     3e-25   88.9   0.0    28   226    80   253    48   253 0.78 Peptidase family M48
OmpA                 PF00691.15    97 seq609_BIOID50951    -            160   3.6e-18   65.6   0.1   1   1     4e-22   5.5e-18   65.0   0.1     1    97    55   151    55   151 0.95 OmpA family
Cyto_ox_2            PF02322.10   328 seq610_BIOID50951    -            379  7.9e-121  403.1  36.0   1   1  6.7e-125  9.2e-121  402.8  25.0     2   327     7   362     6   363 0.99 Cytochrome oxidase subunit II
UvrB                 PF12344.3     44 seq613_BIOID50951    -            673   6.7e-23   79.8   0.9   1   1   1.3e-25   2.9e-22   77.7   0.1     1    43   552   594   552   595 0.97 Ultra-violet resistance protein B
Helicase_C           PF00271.26    78 seq613_BIOID50951    -            673   1.2e-15   57.0   0.0   1   1   1.2e-18   2.8e-15   55.8   0.0     2    77   465   545   464   546 0.98 Helicase conserved C-terminal domain
ResIII               PF04851.10   184 seq613_BIOID50951    -            673   1.1e-11   44.8   0.0   1   1     3e-14   6.9e-11   42.1   0.0     4    94    13   101    10   134 0.79 Type III restriction enzyme, res subunit
UVR                  PF02151.14    36 seq613_BIOID50951    -            673   5.2e-07   28.8   1.1   1   1     7e-10   1.6e-06   27.3   0.8     2    35   634   667   633   668 0.93 UvrB/uvrC motif
ATP-grasp            PF02222.17   172 seq615_BIOID50951    -            355   2.8e-56  189.4   0.0   1   1   5.1e-60   3.5e-56  189.1   0.0     2   171    88   253    86   254 0.97 ATP-grasp domain
ATP-grasp_4          PF13535.1    184 seq615_BIOID50951    -            355   7.6e-11   41.9   0.0   1   1   2.2e-14   1.5e-10   41.0   0.0     4   179    79   243    76   248 0.84 ATP-grasp domain
gpW                  PF02831.10    68 seq616_BIOID50951    -             68   3.5e-37  125.6   1.1   1   1   2.7e-41   3.8e-37  125.5   0.8     1    68     1    68     1    68 0.99 gpW
Lactate_perm         PF02652.9    522 seq617_BIOID50951    -            560  6.8e-234  777.0  41.5   1   1  5.7e-238  7.8e-234  776.8  28.8     1   522    25   551    25   551 0.99 L-lactate permease
TPR_3                PF07720.7     36 seq619_BIOID50951    -            163   1.3e-20   72.6  16.1   1   2   6.5e-14   8.9e-10   38.0   2.4     1    36    40    73    40    73 0.98 Tetratricopeptide repeat
TPR_3                PF07720.7     36 seq619_BIOID50951    -            163   1.3e-20   72.6  16.1   2   2   1.3e-14   1.8e-10   40.2   3.3     1    36    74   107    74   107 0.96 Tetratricopeptide repeat
Ligase_CoA           PF00549.14   153 seq620_BIOID50951    -            515   3.2e-48  163.0   0.2   1   1   8.3e-51   5.7e-47  159.0   0.0     1   148   346   503   346   508 0.97 CoA-ligase
CoA_binding          PF02629.14    96 seq620_BIOID50951    -            515     1e-19   70.6   0.2   1   1   1.5e-21     1e-17   64.3   0.0     2    96   188   284   187   284 0.97 CoA binding domain
UPF0081              PF03652.10   135 seq621_BIOID50951    -            138   3.8e-44  149.9   0.0   1   1     3e-48   4.2e-44  149.8   0.0     2   135     4   136     3   136 0.98 Uncharacterised protein family (UPF0081)
PTS-HPr              PF00381.14    84 seq623_BIOID50951    -             85   1.3e-31  108.2   0.2   1   1   9.9e-36   1.4e-31  108.1   0.1     1    82     1    82     1    84 0.98 PTS HPr component phosphorylation site
Phage_portal_2       PF05136.8    355 seq624_BIOID50951    -            533  4.2e-105  351.0   1.5   1   1  3.8e-109  5.1e-105  350.7   1.0     2   355    30   401    29   401 0.98 Phage portal protein, lambda family
PEP-utilizers_C      PF02896.13   294 seq629_BIOID50951    -            585  1.7e-124  414.3   0.2   1   1  5.3e-128  2.4e-124  413.8   0.1     1   293   250   541   250   542 0.99 PEP-utilising enzyme, TIM barrel domain
PEP-utilisers_N      PF05524.8    123 seq629_BIOID50951    -            585     2e-31  108.2   5.0   1   1   4.3e-35     2e-31  108.2   3.5     2   123     3   127     2   127 0.96 PEP-utilising enzyme, N-terminal
PEP-utilizers        PF00391.18    81 seq629_BIOID50951    -            585   7.1e-25   86.2   0.2   1   1   4.7e-28   2.1e-24   84.7   0.1     9    80   152   224   147   225 0.93 PEP-utilising enzyme, mobile domain
Ecotin               PF03974.8    128 seq632_BIOID50951    -            162   1.9e-52  176.2   0.1   1   1   1.6e-56   2.2e-52  175.9   0.1     2   128    28   153    27   153 0.97 Ecotin
Cytidylate_kin       PF02224.13   158 seq633_BIOID50951    -            227     5e-62  207.8   0.4   1   1   1.3e-65     6e-62  207.6   0.2     3   158    63   218    61   218 0.97 Cytidylate kinase
AAA_17               PF13207.1    121 seq633_BIOID50951    -            227   1.9e-13   51.1   0.0   1   1   1.7e-16   7.9e-13   49.1   0.0     1   120     7   134     7   135 0.85 AAA domain
Cytidylate_kin2      PF13189.1    179 seq633_BIOID50951    -            227   1.9e-07   31.0   0.0   1   1   1.1e-10   4.9e-07   29.7   0.0     1   155     7   187     7   191 0.78 Cytidylate kinase-like family
T2SM                 PF04612.7    160 seq634_BIOID50951    -            171   1.7e-43  148.0   3.1   1   1   1.4e-47   1.9e-43  147.9   2.2     1   159     1   159     1   160 0.97 Type II secretion system (T2SS), protein M
PHP                  PF02811.14   175 seq635_BIOID50951    -            293   7.3e-33  113.6   0.1   1   1   7.3e-37     1e-32  113.2   0.1     1   169    10   233    10   239 0.92 PHP domain
UPF0227              PF05728.7    187 seq636_BIOID50951    -            180   4.7e-72  241.5   0.0   1   1   3.9e-76   5.3e-72  241.3   0.0     1   186     1   177     1   178 0.99 Uncharacterised protein family (UPF0227)
Trans_reg_C          PF00486.23    77 seq638_BIOID50951    -             96   1.8e-09   37.2   0.0   1   1   1.7e-13   2.4e-09   36.8   0.0     2    59    28    84    26    90 0.92 Transcriptional regulatory protein, C terminal
YbgT_YccB            PF08173.6     28 seq640_BIOID50951    -             37   6.1e-16   57.8   4.2   1   1   4.9e-20   6.7e-16   57.6   2.9     1    28     1    28     1    28 0.97 Membrane bound YbgT-like protein
Ring_hydroxyl_B      PF00866.13   145 seq642_BIOID50951    -            172   1.6e-47  160.7   4.1   1   1   1.4e-51   1.9e-47  160.4   2.8     1   145    19   166    19   166 0.98 Ring hydroxylating beta subunit
DUF4102              PF13356.1     89 seq644_BIOID50951    -            410   5.6e-28   96.5   0.1   1   1   1.5e-31     1e-27   95.7   0.1     1    88    20   106    20   107 0.97 Domain of unknown function (DUF4102)
Phage_integrase      PF00589.17   173 seq644_BIOID50951    -            410   1.3e-26   93.1   0.0   1   1   3.4e-30   2.3e-26   92.3   0.0     2   170   223   387   222   389 0.95 Phage integrase family
Cyd_oper_YbgE        PF09600.5     82 seq645_BIOID50951    -             97   1.5e-33  114.6   7.9   1   1   1.4e-37   1.9e-33  114.3   5.5     1    81    16    96    16    97 0.97 Cyd operon protein YbgE (Cyd_oper_YbgE)
DiS_P_DiS            PF06750.8     92 seq647_BIOID50951    -            277   3.3e-31  106.7   1.4   1   1   5.7e-35   3.9e-31  106.5   0.2     2    91    22   128    21   129 0.96 Bacterial Peptidase A24 N-terminal domain
Peptidase_A24        PF01478.13   106 seq647_BIOID50951    -            277   3.7e-26   91.2  15.2   1   1   1.2e-29   8.2e-26   90.1  10.6     2   105   138   245   137   246 0.92 Type IV leader peptidase family
Phage_min_tail       PF05939.8    109 seq648_BIOID50951    -            113   1.2e-35  121.6   0.0   1   1   9.7e-40   1.3e-35  121.4   0.0     1   109     4   113     4   113 0.98 Phage minor tail protein
S1                   PF00575.18    74 seq651_BIOID50951    -            557  4.2e-117  382.2  33.1   1   6   7.7e-16     1e-11   44.5   0.6     3    73    19    86    17    87 0.95 S1 RNA binding domain
S1                   PF00575.18    74 seq651_BIOID50951    -            557  4.2e-117  382.2  33.1   2   6   1.4e-17   1.9e-13   50.1   0.5     3    74   103   171   101   171 0.96 S1 RNA binding domain
S1                   PF00575.18    74 seq651_BIOID50951    -            557  4.2e-117  382.2  33.1   3   6   3.3e-28   4.6e-24   84.1   0.2     2    74   189   260   188   260 0.97 S1 RNA binding domain
S1                   PF00575.18    74 seq651_BIOID50951    -            557  4.2e-117  382.2  33.1   4   6   4.2e-26   5.8e-22   77.4   0.2     2    74   274   347   273   347 0.97 S1 RNA binding domain
S1                   PF00575.18    74 seq651_BIOID50951    -            557  4.2e-117  382.2  33.1   5   6   1.4e-24     2e-20   72.5   0.5     2    74   361   434   360   434 0.98 S1 RNA binding domain
S1                   PF00575.18    74 seq651_BIOID50951    -            557  4.2e-117  382.2  33.1   6   6   1.5e-25   2.1e-21   75.6   0.4     3    74   449   520   447   520 0.98 S1 RNA binding domain
4HBT                 PF03061.17    79 seq652_BIOID50951    -            134     8e-19   67.4   0.4   1   1   2.4e-22   1.1e-18   66.9   0.3     1    77    20   103    20   105 0.98 Thioesterase superfamily
4HBT_2               PF13279.1    121 seq652_BIOID50951    -            134   2.7e-12   47.0   0.2   1   1   7.1e-16   3.2e-12   46.8   0.1     3   117    14   128    12   132 0.88 Thioesterase-like superfamily
Acyl-ACP_TE          PF01643.12   249 seq652_BIOID50951    -            134   1.3e-05   24.2   0.1   1   1   3.1e-09   1.4e-05   24.0   0.0    31   132    33   132     4   134 0.79 Acyl-ACP thioesterase
Rieske               PF00355.21    98 seq653_BIOID50951    -            106   1.7e-17   62.6   0.0   1   1   2.8e-21   1.9e-17   62.4   0.0     3    97     4    94     2    95 0.85 Rieske [2Fe-2S] domain
Rieske_2             PF13806.1    104 seq653_BIOID50951    -            106   1.9e-12   46.6   0.0   1   1   3.3e-16   2.2e-12   46.4   0.0    18   103    17    99     4   100 0.82 Rieske-like [2Fe-2S] domain
Phage_portal_2       PF05136.8    355 seq654_BIOID50951    -            526  4.4e-102  341.1   0.5   1   1    4e-106  5.4e-102  340.8   0.3     3   355    57   397    55   397 0.98 Phage portal protein, lambda family
Sua5_yciO_yrdC       PF01300.13   179 seq655_BIOID50951    -            206   1.2e-47  161.3   0.0   1   1   1.1e-51   1.4e-47  161.0   0.0     2   179    23   198    22   198 0.95 Telomere recombination
DUF1116              PF06545.6    216 seq657_BIOID50951    -            182   5.8e-11   41.7   0.2   1   1   6.5e-15   8.9e-11   41.1   0.2     1    33   143   175   143   180 0.91 Protein of unknown function (DUF1116)
Pyr_redox_2          PF07992.9    200 seq658_BIOID50951    -            434     3e-33  115.2   0.0   1   1   2.7e-36   7.3e-33  114.0   0.0     1   197     7   318     7   320 0.91 Pyridine nucleotide-disulphide oxidoreductase
Pyr_redox            PF00070.22    80 seq658_BIOID50951    -            434   2.6e-19   69.2   4.0   1   2   4.9e-08   0.00013   22.1   0.1     1    36     7    48     7   101 0.87 Pyridine nucleotide-disulphide oxidoreductase
Pyr_redox            PF00070.22    80 seq658_BIOID50951    -            434   2.6e-19   69.2   4.0   2   2     1e-15   2.8e-12   46.7   0.5     1    68   172   254   172   265 0.91 Pyridine nucleotide-disulphide oxidoreductase
Phage_tail_L         PF05100.7    206 seq659_BIOID50951    -            232     4e-97  323.2   0.0   1   1  3.4e-101   4.6e-97  323.0   0.0     1   206    29   230    29   230 0.99 Phage minor tail protein L
Ala_racemase_N       PF01168.15   217 seq660_BIOID50951    -            234   1.3e-49  168.5   0.2   1   1   1.1e-53   1.5e-49  168.3   0.1     2   217     7   230     6   230 0.90 Alanine racemase, N-terminal domain
FCD                  PF07729.7    125 seq661_BIOID50951    -            258   3.1e-23   82.3   2.7   1   1   4.6e-27   3.1e-23   82.3   1.9     1   124   100   223   100   224 0.90 FCD domain
GntR                 PF00392.16    64 seq661_BIOID50951    -            258   2.1e-22   78.2   0.4   1   1   6.1e-26   4.2e-22   77.2   0.3     1    64     8    71     8    71 0.98 Bacterial regulatory proteins, gntR family
Peptidase_S49        PF01343.13   154 seq664_BIOID50951    -            439   3.5e-46  156.6   0.6   1   1   5.1e-50   3.5e-46  156.6   0.4     2   151   149   297   148   300 0.96 Peptidase family S49
adh_short            PF00106.20   167 seq665_BIOID50951    -            270   2.4e-22   79.4   0.3   1   1   8.7e-26     4e-22   78.7   0.2     2   166     8   174     7   175 0.87 short chain dehydrogenase
adh_short_C2         PF13561.1    243 seq665_BIOID50951    -            270   5.9e-13   49.0   0.0   1   1   1.5e-16   6.9e-13   48.8   0.0     6   225    16   238    13   257 0.74 Enoyl-(Acyl carrier protein) reductase
KR                   PF08659.5    181 seq665_BIOID50951    -            270   2.2e-06   27.3   0.0   1   1   1.2e-09   5.7e-06   26.0   0.0     4   103    10   103     8   120 0.84 KR domain
MotA_ExbB            PF01618.11   139 seq666_BIOID50951    -            230   6.2e-47  158.6   0.2   1   1     6e-51   8.1e-47  158.2   0.1     2   138    74   210    73   211 0.98 MotA/TolQ/ExbB proton channel family
DUF2575              PF10837.3     71 seq669_BIOID50951    -             74   3.1e-44  148.7   3.2   1   1   2.6e-48   3.5e-44  148.6   2.2     1    71     2    74     2    74 0.96 Protein of unknown function (DUF2575)
FAD_syn              PF06574.7    158 seq671_BIOID50951    -            313   2.2e-57  193.0   0.0   1   1   4.4e-61     3e-57  192.5   0.0     2   158    12   168    11   168 0.98 FAD synthetase
Flavokinase          PF01687.12   125 seq671_BIOID50951    -            313   6.1e-40  135.8   0.0   1   1   1.4e-43   9.4e-40  135.2   0.0     1   124   184   307   184   308 0.97 Riboflavin kinase
PulS_OutS            PF09691.5    109 seq672_BIOID50951    -            133   8.7e-35  118.8   0.0   1   1   7.9e-39   1.1e-34  118.6   0.0     2   108    22   125    21   126 0.95 Bacterial chaperone lipoprotein (PulS_OutS)
DUF1116              PF06545.6    216 seq673_BIOID50951    -            290   1.4e-72  243.2   0.1   1   1   1.2e-76   1.7e-72  242.9   0.1    41   216     1   176     1   176 0.99 Protein of unknown function (DUF1116)
DUF2207              PF09972.4    511 seq674_BIOID50951    -            527   8.4e-63  212.5   0.0   1   2   1.1e-52   1.4e-48  165.6   0.0     2   262    33   279    32   291 0.94 Predicted membrane protein (DUF2207)
DUF2207              PF09972.4    511 seq674_BIOID50951    -            527   8.4e-63  212.5   0.0   2   2   2.9e-16     4e-12   45.3   0.2   398   507   300   472   276   475 0.86 Predicted membrane protein (DUF2207)
PTS_EIIA_1           PF00358.15   133 seq675_BIOID50951    -            169   5.4e-54  181.2   2.2   1   1   4.7e-58   6.5e-54  180.9   1.5     3   132    20   149    18   150 0.98 phosphoenolpyruvate-dependent sugar phosphotransferase system, EIIA 1
SIS_2                PF13580.1    138 seq677_BIOID50951    -            246   3.3e-31  107.7   0.3   1   1   9.4e-35   6.4e-31  106.7   0.2    15   138    78   200    56   200 0.92 SIS domain
SIS                  PF01380.17   131 seq677_BIOID50951    -            246   7.1e-08   32.0   0.0   1   1   2.3e-11   1.6e-07   30.9   0.0    51   104   163   216   152   229 0.91 SIS domain
Prok-JAB             PF14464.1    105 seq682_BIOID50951    -            247   7.7e-21   73.5   0.2   1   1   2.1e-24   1.4e-20   72.6   0.1     3    99     3    99     1   108 0.92 Prokaryotic homologs of the JAB domain
NLPC_P60             PF00877.14   105 seq682_BIOID50951    -            247   4.4e-14   52.0   0.0   1   1   8.9e-18   6.1e-14   51.5   0.0     1   105   111   224   111   224 0.92 NlpC/P60 family
YGGT                 PF02325.12    75 seq684_BIOID50951    -            188   1.3e-41  140.2  21.6   1   2   8.4e-26   1.1e-21   76.3   3.0     1    73     8    80     8    82 0.97 YGGT family
YGGT                 PF02325.12    75 seq684_BIOID50951    -            188   1.3e-41  140.2  21.6   2   2   8.2e-24   1.1e-19   69.9   6.5     3    73   101   170    88   172 0.93 YGGT family
FMN_dh               PF01070.13   357 seq685_BIOID50951    -            396  4.2e-125  417.1   0.0   1   1  1.7e-128  5.8e-125  416.7   0.0     1   355    13   375    13   377 0.96 FMN-dependent dehydrogenase
NMO                  PF03060.10   330 seq685_BIOID50951    -            396   3.1e-05   23.1   2.9   1   1   1.3e-08   4.5e-05   22.6   2.0   138   225   248   335   244   372 0.87 Nitronate monooxygenase
TonB_dep_Rec         PF00593.19   276 seq686_BIOID50951    -            713   4.3e-38  131.6   4.8   1   1   6.4e-42   4.3e-38  131.6   3.3     1   275   475   711   475   712 0.95 TonB dependent receptor
Plug                 PF07715.10   108 seq686_BIOID50951    -            713   6.6e-15   55.2   0.9   1   1   3.5e-18   2.4e-14   53.4   0.6     3   107    72   168    70   169 0.91 TonB-dependent Receptor Plug Domain
GTP_EFTU             PF00009.22   188 seq687_BIOID50951    -            607     1e-56  191.2   0.0   1   1   7.2e-60     2e-56  190.3   0.0     2   187     4   195     3   196 0.96 Elongation factor Tu GTP binding domain
EFG_C                PF00679.19    89 seq687_BIOID50951    -            607   1.9e-21   75.6   0.0   1   1   1.6e-24   4.3e-21   74.4   0.0     3    83   397   477   395   483 0.96 Elongation factor G C-terminus
GTP_EFTU_D2          PF03144.20    74 seq687_BIOID50951    -            607   7.4e-10   38.6   3.2   1   1   8.1e-13   2.2e-09   37.1   2.2     1    74   219   289   219   289 0.94 Elongation factor Tu domain 2
MMR_HSR1             PF01926.18   114 seq687_BIOID50951    -            607   1.3e-05   25.0   0.2   1   1   1.5e-08   4.1e-05   23.4   0.0     2   113     8   128     7   129 0.55 50S ribosome-binding GTPase
ExbD                 PF02472.11   130 seq688_BIOID50951    -            142     5e-23   81.3   0.1   1   1   4.1e-27   5.6e-23   81.2   0.1     2   129    10   141     9   142 0.89 Biopolymer transport protein ExbD/TolR
Pyr_redox_2          PF07992.9    200 seq691_BIOID50951    -            400     1e-28  100.4   0.0   1   1   4.9e-31   6.7e-28   97.8   0.0     2   196     6   277     5   281 0.89 Pyridine nucleotide-disulphide oxidoreductase
Pyr_redox            PF00070.22    80 seq691_BIOID50951    -            400   3.3e-20   72.1   0.4   1   1   4.2e-20   5.8e-17   61.7   0.1     1    77   146   222   146   226 0.92 Pyridine nucleotide-disulphide oxidoreductase
PTS_IIB              PF02302.12    90 seq695_BIOID50951    -            106   5.2e-21   74.7   1.5   1   1   4.5e-25   6.1e-21   74.5   1.0     2    88     6    95     5    97 0.94 PTS system, Lactose/Cellobiose specific IIB subunit
DUF904               PF06005.7     72 seq696_BIOID50951    -             79     3e-28   97.7  17.2   1   1   2.6e-32   3.6e-28   97.5  11.9     1    72     1    79     1    79 0.99 Protein of unknown function (DUF904)
DUF167               PF02594.11    78 seq697_BIOID50951    -             96   6.3e-29   99.6   0.1   1   1   5.3e-33   7.2e-29   99.4   0.1     2    77     8    82     7    83 0.97 Uncharacterised ACR, YggU family COG1872
TolA                 PF06519.6     96 seq698_BIOID50951    -            410   2.1e-38  130.0   0.0   1   1   3.1e-42   2.1e-38  130.0   0.0     1    96   314   408   314   408 0.98 TolA C-terminal
TonB_2               PF13103.1     85 seq698_BIOID50951    -            410   2.5e-05   24.0   0.0   1   1   1.3e-08     9e-05   22.3   0.0     2    73   327   394   326   403 0.86 TonB C terminal
FAD_binding_3        PF01494.14   356 seq699_BIOID50951    -            554   1.2e-81  274.4   0.0   1   1   2.3e-85   1.5e-81  274.0   0.0     2   355    16   352    15   353 0.95 FAD binding domain
PFL                  PF02901.10   648 seq701_BIOID50951    -            765    2e-204  680.6   0.0   1   1  3.6e-208  2.4e-204  680.3   0.0     1   648     1   626     1   626 0.98 Pyruvate formate lyase
Gly_radical          PF01228.16   106 seq701_BIOID50951    -            765   2.7e-25   88.6   0.0   1   1   9.7e-29   6.6e-25   87.4   0.0     3   106   645   747   643   747 0.97 Glycine radical
CLP_protease         PF00574.18   182 seq703_BIOID50951    -            333     3e-45  153.9   0.2   1   1   6.8e-49   4.7e-45  153.3   0.1    29   179    46   191    17   194 0.93 Clp protease
SDH_sah              PF01972.11   286 seq703_BIOID50951    -            333   5.1e-07   28.6   0.4   1   1   1.5e-09     1e-05   24.3   0.3    92   152    61   121    33   127 0.91 Serine dehydrogenase proteinase
HDPD                 PF02924.9    118 seq705_BIOID50951    -            112   8.1e-16   57.7   1.1   1   1   6.8e-20   9.3e-16   57.5   0.8     4   114     7   108     4   111 0.87 Bacteriophage lambda head decoration protein D
GATase_4             PF13230.1    272 seq706_BIOID50951    -            255  6.4e-107  356.1   0.0   1   1    1e-110    7e-107  356.0   0.0     1   252     1   252     1   255 0.99 Glutamine amidotransferases class-II
GATase_2             PF00310.16   361 seq706_BIOID50951    -            255   5.3e-17   61.4   0.2   1   1   4.5e-15   3.1e-11   42.4   0.1   189   359    65   215    60   217 0.87 Glutamine amidotransferases class-II
tRNA-synt_1          PF00133.17   601 seq707_BIOID50951    -            938  1.3e-232  772.9   0.0   1   1  8.3e-236  1.6e-232  772.6   0.0     2   601    28   641    27   641 0.98 tRNA synthetases class I (I, L, M and V)
Anticodon_1          PF08264.8    153 seq707_BIOID50951    -            938     4e-29  101.2   0.0   1   1   4.2e-32   8.2e-29  100.2   0.0     1   152   685   841   685   842 0.89 Anticodon-binding domain of tRNA
tRNA-synt_1g         PF09334.6    391 seq707_BIOID50951    -            938     6e-21   74.4   0.2   1   2   7.9e-14   1.5e-10   40.1   0.0     8    68    58   118    55   245 0.68 tRNA synthetases class I (M)
tRNA-synt_1g         PF09334.6    391 seq707_BIOID50951    -            938     6e-21   74.4   0.2   2   2   2.4e-08   4.8e-05   22.0   0.0   310   356   584   631   566   650 0.81 tRNA synthetases class I (M)
zf-FPG_IleRS         PF06827.9     30 seq707_BIOID50951    -            938   1.1e-09   37.6   3.5   1   1   5.4e-13   1.1e-09   37.6   2.4     1    29   898   926   898   927 0.96 Zinc finger found in FPG and IleRS
tRNA-synt_1e         PF01406.14   301 seq707_BIOID50951    -            938   3.1e-08   32.9   0.0   1   1   2.2e-09   4.2e-06   25.9   0.0   227   299   575   648   548   650 0.83 tRNA synthetases class I (C) catalytic domain
tRNA-synt_1_2        PF13603.1    185 seq707_BIOID50951    -            938     2e-06   27.1   0.0   1   1   1.8e-09   3.6e-06   26.2   0.0    14   141   226   358   219   368 0.76 Leucyl-tRNA synthetase, Domain 2
tRNA-synt_1f         PF01921.13   360 seq707_BIOID50951    -            938   2.9e-06   26.1   0.0   1   1     6e-09   1.2e-05   24.1   0.0   241   340   562   659   545   675 0.81 tRNA synthetases class I (K)
Lambda_tail_I        PF06805.7     82 seq708_BIOID50951    -            192   5.7e-13   48.3   0.0   1   1   7.1e-17   9.7e-13   47.6   0.0    25    82     2    64     1    64 0.97 Bacteriophage lambda tail assembly protein I
Rick_17kDa_Anti      PF05433.10    42 seq710_BIOID50951    -            179   1.7e-11   43.4  15.7   1   1   5.1e-15   1.7e-11   43.4  10.9     2    42    73   113    72   113 0.96 Glycine zipper 2TM domain
Gly-zipper_OmpA      PF13436.1    118 seq710_BIOID50951    -            179   9.7e-09   34.7   2.6   1   1   2.8e-12   9.7e-09   34.7   1.8     5   112    28   134    24   136 0.78 Glycine-zipper containing OmpA-like membrane domain
Gly-zipper_YMGG      PF13441.1     45 seq710_BIOID50951    -            179   5.8e-08   32.0  12.2   1   1   1.7e-11   5.8e-08   32.0   8.4     3    45    70   111    68   111 0.96 YMGG-like Gly-zipper
Gly-zipper_Omp       PF13488.1     46 seq710_BIOID50951    -            179   1.8e-05   24.1  13.8   1   1   5.3e-09   1.8e-05   24.1   9.6     2    42    73   112    72   118 0.82 Glycine zipper
Bac_DNA_binding      PF00216.16    90 seq712_BIOID50951    -             94   2.1e-30  104.4   0.0   1   1   1.7e-34   2.3e-30  104.3   0.0     1    90     1    91     1    91 0.97 Bacterial DNA-binding protein
Ham1p_like           PF01725.11   189 seq713_BIOID50951    -            197   2.5e-65  219.3   0.0   1   1     2e-69   2.8e-65  219.1   0.0     1   188     4   193     4   194 0.97 Ham1 family
Exonuc_X-T_C         PF08411.5    269 seq714_BIOID50951    -            491  3.1e-104  347.6   0.1   1   1  5.5e-108  3.8e-104  347.3   0.1     1   268   228   489   228   490 0.99 Exonuclease C-terminal
RNase_T              PF00929.19   164 seq714_BIOID50951    -            491   2.2e-25   89.7   0.0   1   1   6.2e-29   4.2e-25   88.8   0.0     2   162    29   208    28   210 0.95 Exonuclease
HTH_3                PF01381.17    55 seq715_BIOID50951    -            307     4e-16   58.4   0.0   1   1   2.4e-19   8.1e-16   57.4   0.0     1    55    92   146    92   146 0.98 Helix-turn-helix
HTH_19               PF12844.2     64 seq715_BIOID50951    -            307   1.9e-13   50.1   0.0   1   1   1.1e-16   3.8e-13   49.1   0.0     2    63    90   151    89   152 0.97 Helix-turn-helix domain
Peptidase_S24        PF00717.18    70 seq715_BIOID50951    -            307   4.2e-10   39.0   0.0   1   1   2.2e-13   7.5e-10   38.1   0.0     1    68   215   290   215   292 0.93 Peptidase S24-like
HTH_31               PF13560.1     64 seq715_BIOID50951    -            307   4.6e-09   36.2   0.0   1   1   2.5e-12   8.6e-09   35.3   0.0     3    49    89   134    87   143 0.89 Helix-turn-helix domain
Mob_synth_C          PF06463.8    128 seq716_BIOID50951    -            352     7e-36  122.6   0.0   1   1   3.6e-39   1.2e-35  121.8   0.0     1   127   209   335   209   336 0.98 Molybdenum Cofactor Synthesis C
Radical_SAM          PF04055.16   166 seq716_BIOID50951    -            352   6.9e-27   94.5   0.0   1   1   2.7e-30   9.4e-27   94.0   0.0     2   166    42   204    41   204 0.97 Radical SAM superfamily
Fer4_12              PF13353.1    139 seq716_BIOID50951    -            352   1.6e-07   31.4   0.0   1   1   8.7e-11     3e-07   30.5   0.0    15   116    47   148    36   154 0.84 4Fe-4S single cluster domain
Fer4_14              PF13394.1    117 seq716_BIOID50951    -            352   5.9e-07   29.4   0.0   1   1   5.8e-10     2e-06   27.7   0.0     6    90    45   127    38   148 0.70 4Fe-4S single cluster domain
Phage_cap_E          PF03864.10   329 seq718_BIOID50951    -            350   1.3e-63  214.7   0.1   1   1   1.1e-67   1.5e-63  214.6   0.0     1   328    13   348    13   349 0.93 Phage major capsid protein E
AA_kinase            PF00696.23   241 seq720_BIOID50951    -            316   2.2e-27   96.0   0.3   1   1   1.9e-31   2.6e-27   95.8   0.2     2   240     4   296     3   297 0.91 Amino acid kinase family
RepB-RCR_reg         PF10723.4     85 seq723_BIOID50951    -             82   4.6e-36  122.2   1.6   1   1   3.6e-40   4.9e-36  122.2   1.1     1    79     1    79     1    82 0.98 Replication regulatory protein RepB
Competence           PF03772.11   271 seq724_BIOID50951    -            780   2.3e-52  177.6  39.5   1   1   3.3e-56   2.3e-52  177.6  27.3     3   267   228   494   226   517 0.90 Competence protein
Lactamase_B          PF00753.22   194 seq724_BIOID50951    -            780   6.7e-13   48.6   0.0   1   1   1.7e-16   1.1e-12   47.8   0.0     4   176   533   697   530   714 0.89 Metallo-beta-lactamase superfamily
Cytochrom_C_asm      PF01578.15   214 seq730_BIOID50951    -            288   5.7e-45  153.3  17.3   1   1   4.2e-49   5.7e-45  153.3  12.0     5   212    62   286    58   288 0.97 Cytochrome C assembly protein
SpoU_methylase       PF00588.14   142 seq731_BIOID50951    -            157   2.4e-34  118.0   0.0   1   1     2e-38   2.7e-34  117.9   0.0     1   142     1   142     1   142 0.95 SpoU rRNA Methylase family
DoxX                 PF07681.7     85 seq732_BIOID50951    -            155   9.8e-17   61.0  14.4   1   1   2.5e-20   1.7e-16   60.2  10.0     1    85    31   113    31   113 0.98 DoxX
SURF4                PF02077.10   267 seq732_BIOID50951    -            155   5.9e-08   32.2   5.8   1   1   3.6e-11   2.4e-07   30.2   4.0   154   262    30   154    21   155 0.74 SURF4 family
Radical_SAM          PF04055.16   166 seq733_BIOID50951    -            378   3.2e-17   63.0   0.0   1   1   7.3e-21     5e-17   62.4   0.0     2   158    11   175    10   180 0.80 Radical SAM superfamily
HemN_C               PF06969.11    66 seq733_BIOID50951    -            378   1.6e-08   34.3   0.0   1   1   5.3e-12   3.6e-08   33.2   0.0     4    66   305   366   302   366 0.92 HemN C-terminal domain
DUF3672              PF12421.3    136 seq734_BIOID50951    -           1176   3.3e-39  134.0   0.2   1   1   2.2e-42     1e-38  132.4   0.2     1   136   993  1135   993  1135 0.94 Fibronectin type III protein
Phage-tail_3         PF13550.1    164 seq734_BIOID50951    -           1176   1.5e-36  125.5   0.0   1   1   8.8e-40     4e-36  124.1   0.0     1   163   347   516   347   517 0.95 Putative phage tail protein
DUF1983              PF09327.6     81 seq734_BIOID50951    -           1176   4.7e-27   93.6   1.6   1   1   3.2e-30   1.4e-26   92.0   1.1     1    81   889   969   889   969 0.99 Domain of unknown function (DUF1983)
PseudoU_synth_2      PF00849.17   164 seq736_BIOID50951    -            290   3.3e-16   59.4   0.0   1   1   2.8e-19   1.9e-15   56.9   0.0     2   161    69   199    68   202 0.83 RNA pseudouridylate synthase
S4                   PF01479.20    48 seq736_BIOID50951    -            290     1e-11   43.9   0.2   1   1     4e-15   2.7e-11   42.5   0.1     2    43     4    43     3    57 0.93 S4 domain
Mu-like_gpT          PF10124.4    291 seq737_BIOID50951    -            339   1.6e-09   37.0   0.1   1   1   1.7e-10   2.3e-06   26.6   0.0   219   289   197   271   190   273 0.81 Mu-like prophage major head subunit gpT
Thioredoxin          PF00085.15   104 seq738_BIOID50951    -            109   3.5e-34  116.5   0.0   1   1   8.4e-38   3.8e-34  116.3   0.0     2   103     5   106     4   107 0.98 Thioredoxin
Thioredoxin_2        PF13098.1    112 seq738_BIOID50951    -            109   1.6e-10   41.0   0.1   1   1   3.2e-13   1.4e-09   37.9   0.0     7   112    23   104    17   104 0.90 Thioredoxin-like domain
PD40                 PF07676.7     39 seq743_BIOID50951    -            431   1.2e-35  120.5   5.0   1   4   2.5e-08   8.6e-05   21.9   0.0    11    34   203   224   198   227 0.82 WD40-like Beta Propeller Repeat
PD40                 PF07676.7     39 seq743_BIOID50951    -            431   1.2e-35  120.5   5.0   2   4   8.4e-13   2.9e-09   36.2   0.0     2    39   238   273   237   273 0.95 WD40-like Beta Propeller Repeat
PD40                 PF07676.7     39 seq743_BIOID50951    -            431   1.2e-35  120.5   5.0   3   4   6.4e-13   2.2e-09   36.6   0.1     2    38   282   316   281   317 0.96 WD40-like Beta Propeller Repeat
PD40                 PF07676.7     39 seq743_BIOID50951    -            431   1.2e-35  120.5   5.0   4   4   4.2e-07    0.0014   18.0   0.0     3    30   370   397   368   403 0.93 WD40-like Beta Propeller Repeat
TolB_N               PF04052.8    105 seq743_BIOID50951    -            431   1.1e-31  108.8   0.0   1   1   8.8e-35     3e-31  107.4   0.0     1    99    24   122    24   127 0.97 TolB amino-terminal domain
DPPIV_N              PF00930.16   353 seq743_BIOID50951    -            431   1.6e-13   49.8   0.0   1   1   2.3e-13     8e-10   37.7   0.0   239   348   249   353   220   358 0.87 Dipeptidyl peptidase IV (DPP IV) N-terminal region
DUF1391              PF07151.7     49 seq744_BIOID50951    -             76   2.4e-35  119.6   0.4   1   1   2.1e-39   2.9e-35  119.3   0.3     1    48    28    75    28    76 0.97 Protein of unknown function (DUF1391)
MoCF_biosynth        PF00994.19   144 seq745_BIOID50951    -            170   5.6e-31  106.7   0.0   1   1   5.1e-35     7e-31  106.4   0.0     1   143    14   156    12   157 0.92 Probable molybdopterin binding domain
Amidohydro_4         PF13147.1    304 seq746_BIOID50951    -            460   1.2e-31  110.6   0.0   1   1   3.6e-35   1.6e-31  110.2   0.0     1   304   107   427   107   427 0.89 Amidohydrolase
Amidohydro_3         PF07969.6    404 seq746_BIOID50951    -            460   8.2e-09   35.0   2.6   1   1   6.8e-10   3.1e-06   26.5   1.8    98   358   173   384   112   411 0.68 Amidohydrolase family
Amidohydro_5         PF13594.1     68 seq746_BIOID50951    -            460   1.1e-05   25.0   0.0   1   1   1.6e-08   7.4e-05   22.3   0.0     3    45    84   138    82   180 0.71 Amidohydrolase
Packaging_FI         PF14000.1    125 seq747_BIOID50951    -            131   1.4e-41  141.4   3.4   1   1   1.2e-45   1.6e-41  141.2   2.3     1   125     2   128     2   128 0.97 DNA packaging protein FI
UTRA                 PF07702.8    141 seq748_BIOID50951    -            236   2.1e-20   72.6   0.0   1   1   5.6e-24   3.8e-20   71.8   0.0     1   140    91   230    91   231 0.97 UTRA domain
GntR                 PF00392.16    64 seq748_BIOID50951    -            236   6.3e-20   70.2   0.0   1   1   1.4e-23   9.4e-20   69.7   0.0     2    64     8    70     7    70 0.97 Bacterial regulatory proteins, gntR family
DUF1471              PF07338.8     56 seq749_BIOID50951    -             85   8.5e-20   70.0   0.1   1   1   8.2e-24   1.1e-19   69.6   0.0     2    56    33    85    32    85 0.98 Protein of unknown function (DUF1471)
LigB                 PF02900.13   272 seq752_BIOID50951    -            314   2.6e-86  288.8   0.0   1   1   2.1e-90   2.9e-86  288.7   0.0     2   272     5   306     4   306 0.97 Catalytic LigB subunit of aromatic ring-opening dioxygenase
DUF21                PF01595.15   183 seq755_BIOID50951    -            420   3.5e-55  186.0   4.7   1   1   1.1e-58   4.9e-55  185.5   3.3     3   175     2   175     1   180 0.98 Domain of unknown function DUF21
CorC_HlyC            PF03471.12    81 seq755_BIOID50951    -            420   1.6e-20   72.5   0.3   1   1   1.1e-23     5e-20   70.9   0.2     2    79   335   410   334   412 0.95 Transporter associated domain
CBS                  PF00571.23    57 seq755_BIOID50951    -            420   9.3e-06   25.1   0.2   1   1   8.6e-08   0.00039   19.9   0.0     8    56   270   318   249   319 0.87 CBS domain
ATP-synt_ab          PF00006.20   215 seq757_BIOID50951    -            443   5.9e-42  143.4   0.0   1   1   2.9e-45   7.9e-42  143.0   0.0     3   214   183   388   181   389 0.95 ATP synthase alpha/beta family, nucleotide-binding domain
Rho_RNA_bind         PF07497.7     78 seq757_BIOID50951    -            443   6.5e-42  140.9   0.1   1   1   4.2e-45   1.1e-41  140.1   0.0     1    78    73   150    73   150 0.98 Rho termination factor, RNA-binding domain
Rho_N                PF07498.7     43 seq757_BIOID50951    -            443   8.2e-18   63.7   0.8   1   1   1.7e-20   4.8e-17   61.3   0.2     1    43    29    71    29    71 0.98 Rho termination factor, N-terminal domain
NACHT                PF05729.7    167 seq757_BIOID50951    -            443   8.9e-05   22.0   0.0   1   1   6.2e-08   0.00017   21.1   0.0    12    96   207   297   203   311 0.80 NACHT domain
Sdh_cyt              PF01127.17   121 seq760_BIOID50951    -            134   4.5e-30  103.8   5.0   1   1   3.8e-34   5.2e-30  103.6   3.4     2   120    11   128    10   129 0.90 Succinate dehydrogenase/Fumarate reductase transmembrane subunit
Phage_attach         PF05354.6    117 seq761_BIOID50951    -            117     2e-62  207.7   0.1   1   1   3.3e-66   2.2e-62  207.6   0.1     1   117     1   117     1   117 1.00 Phage Head-Tail Attachment
Gifsy-2              PF13856.1     95 seq761_BIOID50951    -            117     1e-29  102.4   0.0   1   1   1.7e-33   1.1e-29  102.2   0.0     1    95     4   105     4   105 0.99 ATP-binding sugar transporter from pro-phage
MoaC                 PF01967.16   136 seq762_BIOID50951    -            161   1.5e-60  202.6   1.3   1   1   1.3e-64   1.7e-60  202.4   0.9     1   136    15   150    15   150 1.00 MoaC family
PTS_EIIC             PF02378.13   321 seq767_BIOID50951    -            598   5.5e-83  278.3  28.9   1   1   1.3e-86   8.7e-83  277.6  20.0     1   321    87   429    87   429 0.94 Phosphotransferase system, EIIC
PTS_EIIB             PF00367.15    35 seq767_BIOID50951    -            598   1.4e-16   59.2   0.1   1   1   4.6e-20   3.1e-16   58.1   0.1     3    35   522   554   520   554 0.97 phosphotransferase system, EIIB
DUF2190              PF09956.4    106 seq768_BIOID50951    -            107     1e-34  118.3   1.3   1   1   8.5e-39   1.2e-34  118.1   0.9     1   106     2   106     2   106 0.98 Uncharacterized conserved protein (DUF2190)
Plasmid_stabil       PF05016.9     90 seq769_BIOID50951    -             93   7.4e-16   58.2   0.1   1   1     6e-20   8.2e-16   58.0   0.1     1    90     4    92     4    92 0.90 Plasmid stabilisation system protein
AP_endonuc_2         PF01261.19   211 seq770_BIOID50951    -            326   2.3e-14   53.0   0.2   1   1   2.6e-18   3.5e-14   52.5   0.1     1   201    41   219    41   229 0.91 Xylose isomerase-like TIM barrel
Minor_tail_Z         PF06763.6    189 seq771_BIOID50951    -            192   6.7e-92  306.2  15.2   1   1   5.5e-96   7.5e-92  306.0  10.5     1   189     3   192     3   192 1.00 Prophage minor tail protein Z (GPZ)
Radical_SAM          PF04055.16   166 seq772_BIOID50951    -            292   1.9e-22   80.0   0.0   1   1   5.8e-26   2.6e-22   79.6   0.0     1   157    41   222    41   231 0.94 Radical SAM superfamily
Fer4_12              PF13353.1    139 seq772_BIOID50951    -            292   1.1e-10   41.6   0.1   1   1   9.2e-14   4.2e-10   39.7   0.1     2    82    34   145    33   186 0.81 4Fe-4S single cluster domain
Fer4_14              PF13394.1    117 seq772_BIOID50951    -            292     1e-06   28.6   0.6   1   1     6e-09   2.7e-05   24.0   0.4     3   103    42   171    40   183 0.83 4Fe-4S single cluster domain
Sdh_cyt              PF01127.17   121 seq774_BIOID50951    -            115   3.5e-11   42.8  14.2   1   1   3.1e-15   4.3e-11   42.5   9.9    18   120    11   104     2   113 0.83 Succinate dehydrogenase/Fumarate reductase transmembrane subunit
NLPC_P60             PF00877.14   105 seq777_BIOID50951    -            257   5.7e-31  106.3   0.0   1   1   1.4e-34   9.9e-31  105.5   0.0     1   105   139   249   139   249 0.98 NlpC/P60 family
ThiS                 PF02597.15    78 seq778_BIOID50951    -             72   1.5e-18   66.8   0.0   1   1   1.2e-22   1.7e-18   66.7   0.0     8    78     2    72     1    72 0.98 ThiS family
Gifsy-2              PF13856.1     95 seq781_BIOID50951    -             91   3.6e-29  100.6   0.0   1   1   2.9e-33   3.9e-29  100.5   0.0     1    95     1    90     1    90 0.99 ATP-binding sugar transporter from pro-phage
Abhydrolase_6        PF12697.2    228 seq783_BIOID50951    -            293   1.5e-35  123.0   0.0   1   1   4.1e-39   1.8e-35  122.7   0.0     1   227    43   284    43   285 0.72 Alpha/beta hydrolase family
Abhydrolase_1        PF00561.15   230 seq783_BIOID50951    -            293   4.1e-24   85.3   0.0   1   1   1.4e-27   6.3e-24   84.6   0.0     1   228    71   286    71   288 0.88 alpha/beta hydrolase fold
Abhydrolase_5        PF12695.2    142 seq783_BIOID50951    -            293   9.4e-18   64.2   0.0   1   1   1.7e-20   7.6e-17   61.2   0.0     1   141    42   272    42   273 0.69 Alpha/beta hydrolase family
MoaE                 PF02391.12   117 seq784_BIOID50951    -            150   2.5e-40  136.7   0.0   1   1   2.2e-44     3e-40  136.5   0.0     2   116     6   121     5   122 0.97 MoaE protein
FAD_binding_2        PF00890.19   421 seq785_BIOID50951    -            588  2.6e-117  392.1   6.1   1   1    7e-121  3.2e-117  391.8   4.2     1   421     9   405     9   405 0.98 FAD binding domain
Succ_DH_flav_C       PF02910.15   129 seq785_BIOID50951    -            588   3.1e-38  130.4   0.1   1   1   1.1e-41   5.1e-38  129.7   0.1     1   129   460   588   460   588 0.96 Fumarate reductase flavoprotein C-term
OmpA                 PF00691.15    97 seq786_BIOID50951    -            173   1.1e-19   70.5   0.0   1   1   1.4e-23     2e-19   69.6   0.0     1    97    72   167    72   167 0.95 OmpA family
DicB                 PF05358.6     62 seq787_BIOID50951    -             94     1e-38  130.4   1.1   1   1     8e-43   1.1e-38  130.3   0.1     1    62    33    94    33    94 0.99 DicB protein
Minor_tail_Z         PF06763.6    189 seq788_BIOID50951    -            192   1.3e-89  298.8   5.4   1   1     1e-93   1.4e-89  298.6   3.8     1   189     1   192     1   192 0.99 Prophage minor tail protein Z (GPZ)
Phage_tail_U         PF06141.6    133 seq790_BIOID50951    -            131   4.2e-63  211.1   0.4   1   1   3.4e-67   4.6e-63  211.0   0.3     1   133     1   131     1   131 0.99 Phage minor tail protein U
Peptidase_A8         PF01252.13   150 seq792_BIOID50951    -            164   2.6e-44  150.3   6.7   1   1   2.3e-48   3.1e-44  150.1   4.6     2   147    15   160    13   164 0.92 Signal peptidase (SPase) II
DUF1482              PF07358.6     57 seq794_BIOID50951    -             85   1.7e-26   91.4   0.1   1   1   1.5e-30   2.1e-26   91.1   0.1     1    57    22    80    22    80 0.98 Protein of unknown function (DUF1482)
Hexapep              PF00132.19    36 seq798_BIOID50951    -            288   7.9e-10   37.6  18.4   1   1     3e-09   4.1e-05   22.7   3.1    11    35   199   223   187   224 0.94 Bacterial transferase hexapeptide (six repeats)
ABC_membrane         PF00664.18   275 seq799_BIOID50951    -            582   2.7e-55  187.6  14.5   1   1   1.1e-58   3.9e-55  187.0  10.0     6   275    29   298    24   298 0.94 ABC transporter transmembrane region
ABC_tran             PF00005.22   118 seq799_BIOID50951    -            582   2.2e-22   79.5   0.3   1   1   1.8e-25   6.1e-22   78.0   0.0     1   118   383   509   383   509 0.98 ABC transporter
SBP_bac_3            PF00497.15   225 seq802_BIOID50951    -            518   1.1e-30  106.5   0.0   1   1   4.4e-34     2e-30  105.6   0.0    10   224    52   267    45   268 0.91 Bacterial extracellular solute-binding proteins, family 3
SLT                  PF01464.15   121 seq802_BIOID50951    -            518   4.8e-27   93.7   0.1   1   1   1.7e-30     8e-27   93.0   0.1     5   118   295   404   292   407 0.95 Transglycosylase SLT domain
Lysozyme_like        PF13702.1    160 seq802_BIOID50951    -            518   1.5e-06   27.7   0.0   1   1   1.2e-09   5.3e-06   25.8   0.0     8   100   291   391   283   448 0.65 Lysozyme-like
Ldh_2                PF02615.9    335 seq803_BIOID50951    -            349  1.5e-139  464.2   0.1   1   1  1.3e-143  1.7e-139  464.0   0.0     1   334     1   333     1   334 0.99 Malate/L-lactate dehydrogenase
ASCH                 PF04266.9    104 seq805_BIOID50951    -            146   4.9e-20   71.7   0.0   1   1   4.2e-24   5.7e-20   71.5   0.0     5   103    37   143    16   144 0.92 ASCH domain
Bax1-I               PF01027.15   205 seq806_BIOID50951    -            261   6.4e-59  198.8  36.8   1   1   5.5e-63   7.6e-59  198.6  25.5     2   205    46   257    45   257 0.92 Inhibitor of apoptosis-promoting Bax1
TPR_6                PF13174.1     33 seq808_BIOID50951    -            263   1.8e-22   78.1   1.7   1   3   2.8e-07   0.00047   20.3   0.0     4    33   146   176   145   176 0.86 Tetratricopeptide repeat
TPR_6                PF13174.1     33 seq808_BIOID50951    -            263   1.8e-22   78.1   1.7   2   3   2.2e-08   3.8e-05   23.7   0.1     3    33   183   213   181   213 0.95 Tetratricopeptide repeat
TPR_6                PF13174.1     33 seq808_BIOID50951    -            263   1.8e-22   78.1   1.7   3   3   7.2e-11   1.2e-07   31.5   0.0     1    33   218   250   218   250 0.96 Tetratricopeptide repeat
TPR_16               PF13432.1     65 seq808_BIOID50951    -            263   6.3e-12   45.7   0.0   1   1   1.6e-09   2.7e-06   27.7   0.0     2    65   147   214   146   214 0.92 Tetratricopeptide repeat
TPR_2                PF07719.12    34 seq808_BIOID50951    -            263   1.1e-09   37.3   0.2   1   2   2.1e-06    0.0035   17.0   0.1     2    33   181   212   180   213 0.93 Tetratricopeptide repeat
TPR_2                PF07719.12    34 seq808_BIOID50951    -            263   1.1e-09   37.3   0.2   2   2   5.3e-06    0.0091   15.7   0.0     1    33   217   249   217   250 0.95 Tetratricopeptide repeat
TPR_8                PF13181.1     34 seq808_BIOID50951    -            263   2.8e-06   26.5   0.9   1   2   0.00027      0.46   10.2   0.2     2    29   181   208   180   213 0.89 Tetratricopeptide repeat
TPR_8                PF13181.1     34 seq808_BIOID50951    -            263   2.8e-06   26.5   0.9   2   2   2.7e-05     0.046   13.3   0.0     5    29   221   245   217   250 0.85 Tetratricopeptide repeat
Big_2                PF02368.13    79 seq809_BIOID50951    -            246   3.1e-13   49.3  10.3   1   1   2.3e-17   3.1e-13   49.3   7.1     2    76   161   238   160   241 0.94 Bacterial Ig-like domain (group 2)
Phage_tail_U         PF06141.6    133 seq812_BIOID50951    -            137   5.2e-68  227.0   0.3   1   1   4.2e-72   5.8e-68  226.8   0.2     1   133     5   137     5   137 0.99 Phage minor tail protein U
Glycos_transf_4      PF00953.16   159 seq814_BIOID50951    -            367   1.6e-28   99.4  21.9   1   1   1.2e-32   1.6e-28   99.4  15.2     3   157    75   233    73   235 0.94 Glycosyl transferase family 4
MFS_1                PF07690.11   354 seq815_BIOID50951    -            421   1.8e-22   79.4  39.2   1   1   2.1e-26   2.9e-22   78.8  22.4    22   351    33   365    28   366 0.77 Major Facilitator Superfamily
Peptidase_S49_N      PF08496.5    155 seq818_BIOID50951    -            349   2.6e-64  215.5   3.4   1   1   5.7e-68   2.6e-64  215.5   2.3     1   155     1   158     1   158 0.98 Peptidase family S49 N-terminal
Peptidase_S49        PF01343.13   154 seq818_BIOID50951    -            349   1.2e-50  171.1   2.1   1   1   3.1e-54   1.4e-50  170.9   0.0     2   153   161   310   160   311 0.98 Peptidase family S49
SDH_sah              PF01972.11   286 seq818_BIOID50951    -            349     2e-05   23.4   2.0   1   1   5.1e-09   2.3e-05   23.2   0.0    89   163   133   208   119   225 0.81 Serine dehydrogenase proteinase
FKBP_C               PF00254.23    94 seq819_BIOID50951    -            149   1.2e-16   60.3   0.0   1   1   1.3e-20   1.7e-16   59.8   0.0     4    94     4   141     2   141 0.87 FKBP-type peptidyl-prolyl cis-trans isomerase
FAA_hydrolase        PF01557.13   217 seq820_BIOID50951    -            269   7.2e-24   84.3   0.0   1   1     7e-28   9.5e-24   83.9   0.0     2   214    56   257    55   260 0.87 Fumarylacetoacetate (FAA) hydrolase family
Big_2                PF02368.13    79 seq822_BIOID50951    -            247   2.5e-09   36.7  10.1   1   1   1.9e-13   2.5e-09   36.7   7.0     2    73   161   235   160   241 0.89 Bacterial Ig-like domain (group 2)
NAD_kinase           PF01513.16   285 seq823_BIOID50951    -            292   6.2e-73  244.9   0.0   1   1   5.2e-77     7e-73  244.7   0.0     2   284     8   271     7   272 0.98 ATP-NAD kinase
Peripla_BP_4         PF13407.1    258 seq825_BIOID50951    -            328   7.2e-52  176.1   0.7   1   1   6.1e-56   8.4e-52  175.9   0.5     5   258    36   289    31   289 0.96 Periplasmic binding protein domain
Aminotran_1_2        PF00155.16   363 seq828_BIOID50951    -            390   7.1e-60  202.7   0.0   1   1   5.9e-64   8.1e-60  202.5   0.0     3   360    30   379    28   382 0.94 Aminotransferase class I and II
LYTB                 PF02401.13   281 seq830_BIOID50951    -            316  4.5e-120  399.6   0.2   1   1  3.8e-124  5.2e-120  399.5   0.1     1   280     3   284     3   285 0.99 LytB protein
HTH_3                PF01381.17    55 seq832_BIOID50951    -            152   1.6e-15   56.5   0.0   1   1   1.3e-18   4.5e-15   55.1   0.0     1    55    27    81    27    81 0.99 Helix-turn-helix
HTH_31               PF13560.1     64 seq832_BIOID50951    -            152   9.3e-13   48.0   1.4   1   1   9.1e-16   3.1e-12   46.3   0.1     2    58    23    78    22    89 0.95 Helix-turn-helix domain
HTH_19               PF12844.2     64 seq832_BIOID50951    -            152   1.8e-12   47.0   0.0   1   1   4.1e-15   1.4e-11   44.1   0.0     1    63    24    86    24    87 0.98 Helix-turn-helix domain
Phage_lambd_GpG      PF06894.6    127 seq833_BIOID50951    -            140     1e-57  193.0   1.1   1   1   8.7e-62   1.2e-57  192.8   0.7     1   126     1   125     1   126 0.99 Bacteriophage lambda minor tail protein (GpG)
Bax1-I               PF01027.15   205 seq834_BIOID50951    -            237   8.5e-13   48.2  26.7   1   1   7.8e-17   1.1e-12   47.9  18.5     3   201    19   220    17   225 0.85 Inhibitor of apoptosis-promoting Bax1
Peptidase_M20        PF01546.23   171 seq836_BIOID50951    -            411   2.3e-25   89.0   0.0   1   1   2.1e-29   2.8e-25   88.7   0.0     3   169    79   404    77   406 0.93 Peptidase family M20/M25/M40
AcetDehyd-dimer      PF09290.6    137 seq839_BIOID50951    -            316   1.5e-65  219.1   0.3   1   1   3.2e-69   2.2e-65  218.5   0.2     1   137   131   284   131   284 1.00 Prokaryotic acetaldehyde dehydrogenase, dimerisation
Semialdhyde_dh       PF01118.19   121 seq839_BIOID50951    -            316   3.8e-17   62.6   0.0   1   1   1.3e-20     9e-17   61.3   0.0     1   117     5   119     5   123 0.92 Semialdehyde dehydrogenase, NAD binding domain
OmpA                 PF00691.15    97 seq841_BIOID50951    -            296   4.9e-15   55.5   0.1   1   1   1.4e-18   1.9e-14   53.7   0.0     1    92   155   248   155   252 0.84 OmpA family
Phage_tail_T         PF06223.7    103 seq842_BIOID50951    -            144   4.9e-57  190.5   1.4   1   1   1.7e-55   2.3e-51  172.3   0.1     1   103    11   113    11   113 0.99 Minor tail protein T
Fer2_3               PF13085.1    110 seq843_BIOID50951    -            238   3.8e-31  107.0   0.0   1   1   1.6e-34   5.5e-31  106.5   0.0     2   109     5   111     4   112 0.93 2Fe-2S iron-sulfur cluster binding domain
Fer4_17              PF13534.1     61 seq843_BIOID50951    -            238     2e-10   40.7   0.8   1   1   1.1e-13   3.9e-10   39.8   0.5     1    61   148   221   148   221 0.80 4Fe-4S dicluster domain
Fer4_8               PF13183.1     57 seq843_BIOID50951    -            238   1.3e-09   37.8   1.5   1   1     8e-13   2.7e-09   36.7   1.0     2    56   146   219   145   220 0.71 4Fe-4S dicluster domain
Fer4_18              PF13746.1     69 seq843_BIOID50951    -            238   3.2e-07   30.5   1.1   1   1     1e-09   3.5e-06   27.2   0.1     2    67   155   221   154   223 0.97 4Fe-4S dicluster domain
Wzz                  PF02706.10   152 seq844_BIOID50951    -            348   5.4e-15   55.4   1.7   1   1   8.6e-19   1.2e-14   54.3   1.2     1   113    15   188    15   247 0.69 Chain length determinant protein
Phage_lambd_GpG      PF06894.6    127 seq847_BIOID50951    -            129   3.6e-46  155.7   0.4   1   1   3.2e-50   4.3e-46  155.5   0.3     1   116     2   115     2   123 0.95 Bacteriophage lambda minor tail protein (GpG)
DUF1391              PF07151.7     49 seq851_BIOID50951    -             50   5.1e-36  121.8   0.4   1   1   3.9e-40   5.4e-36  121.7   0.3     1    48     2    49     2    50 0.97 Protein of unknown function (DUF1391)
AAA_23               PF13476.1    202 seq853_BIOID50951    -            553   1.8e-18   67.5   2.1   1   1     2e-20   1.4e-16   61.3   0.0     1   195     4   215     4   251 0.64 AAA domain
SMC_N                PF02463.14   220 seq853_BIOID50951    -            553   9.6e-19   67.3   0.0   1   1   2.4e-22   1.6e-18   66.5   0.0     1   217     1   511     1   514 0.94 RecF/RecN/SMC N terminal domain
LpxK                 PF02606.9    326 seq854_BIOID50951    -            328  8.7e-111  369.8   0.0   1   1  7.7e-115  1.1e-110  369.5   0.0     2   323    13   319    12   324 0.95 Tetraacyldisaccharide-1-P 4'-kinase
Alpha-amylase        PF00128.19   316 seq855_BIOID50951    -            725   6.7e-13   48.6   0.8   1   1   2.1e-16   2.9e-12   46.5   0.5    22   303   246   588   241   592 0.68 Alpha amylase, catalytic domain
Metalloenzyme        PF01676.13   262 seq858_BIOID50951    -            514  4.5e-101  337.4   0.5   1   1  1.1e-104  5.2e-101  337.2   0.3     1   261     6   507     6   508 0.99 Metalloenzyme superfamily
iPGM_N               PF06415.8    223 seq858_BIOID50951    -            514   6.9e-89  296.9   0.6   1   1   2.2e-92     1e-88  296.3   0.4     2   223    85   308    84   308 0.99 BPG-independent PGAM N-terminus (iPGM_N)
Phosphodiest         PF01663.17   364 seq858_BIOID50951    -            514   2.3e-05   23.7   0.0   1   1   7.7e-09   3.5e-05   23.1   0.0   104   246   303   449   259   491 0.73 Type I phosphodiesterase / nucleotide pyrophosphatase
ABC_tran             PF00005.22   118 seq859_BIOID50951    -            269   5.2e-17   62.1   0.0   1   1   1.4e-20   9.4e-17   61.3   0.0     1   118    44   169    44   169 0.90 ABC transporter
PseudoU_synth_2      PF00849.17   164 seq861_BIOID50951    -            290     1e-15   57.8   0.1   1   1   6.3e-18   4.3e-14   52.5   0.1     2   164    69   195    68   195 0.87 RNA pseudouridylate synthase
S4                   PF01479.20    48 seq861_BIOID50951    -            290   2.8e-14   52.1   1.5   1   1   1.1e-17   7.6e-14   50.7   0.0     1    48     7    52     7    52 0.98 S4 domain
IU_nuc_hydro         PF01156.14   314 seq862_BIOID50951    -            304   2.1e-92  309.6   0.0   1   1   1.7e-96   2.3e-92  309.4   0.0     3   311     4   301     2   304 0.96 Inosine-uridine preferring nucleoside hydrolase
Phage_tail_T         PF06223.7    103 seq863_BIOID50951    -            109   1.3e-54  182.8   0.3   1   1     1e-58   1.4e-54  182.6   0.2     1   103     6   108     6   108 0.99 Minor tail protein T
TMP_2                PF06791.8    210 seq865_BIOID50951    -            775   5.8e-53  179.5   9.8   1   1   8.5e-57   5.8e-53  179.5   6.8    31   209     1   179     1   180 0.96 Prophage tail length tape measure protein
Tape_meas_lam_C      PF09718.5     78 seq865_BIOID50951    -            775   2.9e-20   71.8   6.0   1   1   4.2e-24   2.9e-20   71.8   4.2     1    78   548   625   548   625 0.98 Lambda phage tail tape-measure protein (Tape_meas_lam_C)
Topoisom_bac         PF01131.15   403 seq866_BIOID50951    -            879  7.1e-131  436.6   0.7   1   1  3.7e-134  1.3e-130  435.7   0.5     2   403   171   579   170   579 0.93 DNA topoisomerase
Topo_Zn_Ribbon       PF08272.6     42 seq866_BIOID50951    -            879   1.1e-39  133.3   0.7   1   2   1.5e-19   5.2e-16   57.6   0.0     2    42   772   811   771   811 0.96 Topoisomerase I zinc-ribbon-like
Topo_Zn_Ribbon       PF08272.6     42 seq866_BIOID50951    -            879   1.1e-39  133.3   0.7   2   2   7.4e-24   2.5e-20   71.4   1.8     1    42   838   879   838   879 0.98 Topoisomerase I zinc-ribbon-like
Toprim               PF01751.17    88 seq866_BIOID50951    -            879   3.4e-26   90.8   0.0   1   1   2.1e-29   7.1e-26   89.7   0.0     2    88    19   156    18   156 0.98 Toprim domain
zf-C4_Topoisom       PF01396.14    39 seq866_BIOID50951    -            879   4.1e-19   67.6  16.9   1   2   3.6e-09   1.2e-05   24.5   0.3     3    27   612   636   610   653 0.84 Topoisomerase DNA binding C4 zinc finger
zf-C4_Topoisom       PF01396.14    39 seq866_BIOID50951    -            879   4.1e-19   67.6  16.9   2   2   6.9e-15   2.4e-11   42.8   1.9     2    38   723   758   722   759 0.94 Topoisomerase DNA binding C4 zinc finger
A_deaminase          PF00962.17   330 seq867_BIOID50951    -            333  3.8e-100  335.0   0.0   1   1  3.1e-104  4.2e-100  334.8   0.0     2   329     6   328     5   329 0.99 Adenosine/AMP deaminase
TMP_2                PF06791.8    210 seq868_BIOID50951    -            650   6.3e-59  198.9   5.7   1   1   4.6e-63   6.3e-59  198.9   3.9     5   209   227   426   224   427 0.98 Prophage tail length tape measure protein
NadA                 PF02445.11   296 seq869_BIOID50951    -            347  3.8e-105  350.8   0.0   1   1  3.2e-109  4.3e-105  350.6   0.0     2   295    31   340    30   341 0.98 Quinolinate synthetase A protein
HMGL-like            PF00682.14   237 seq870_BIOID50951    -            337   2.7e-62  210.3   4.5   1   1   4.8e-66   3.3e-62  210.1   3.1     1   235    14   245    14   247 0.99 HMGL-like
DmpG_comm            PF07836.6     66 seq870_BIOID50951    -            337   1.9e-32  110.3   0.1   1   1   5.6e-36   3.8e-32  109.3   0.0     1    65   271   335   271   336 0.97 DmpG-like communication domain
IMS                  PF00817.15   148 seq871_BIOID50951    -            351   9.6e-48  161.6   0.0   1   1   3.4e-51   1.6e-47  160.9   0.0     1   148     7   154     7   154 0.98 impB/mucB/samB family
IMS_C                PF11799.3    137 seq871_BIOID50951    -            351   1.6e-09   38.1   0.1   1   1   5.8e-13   2.6e-09   37.4   0.0     3    99   211   309   209   327 0.85 impB/mucB/samB family C-terminal
IMS_HHH              PF11798.3     32 seq871_BIOID50951    -            351   3.6e-08   32.8   0.0   1   1     2e-11   9.2e-08   31.6   0.0     1    32   166   197   166   197 0.96 IMS family HHH motif
Phage_AlpA           PF05930.7     51 seq873_BIOID50951    -             86   1.4e-24   85.4   0.0   1   1   2.5e-28   1.7e-24   85.1   0.0     1    51    23    73    23    73 0.99 Prophage CP4-57 regulatory protein (AlpA)
HTH_17               PF12728.2     51 seq873_BIOID50951    -             86     1e-06   28.7   0.0   1   1   1.9e-10   1.3e-06   28.4   0.0     2    49    26    75    25    77 0.84 Helix-turn-helix domain
Cupin_2              PF07883.6     71 seq874_BIOID50951    -            261   2.3e-14   52.5   0.2   1   1   6.6e-11   2.2e-07   30.1   0.0     3    49   184   230   182   234 0.88 Cupin domain
Cupin_3              PF05899.7     74 seq874_BIOID50951    -            261   9.4e-13   47.2   0.0   1   1   1.5e-13   5.1e-10   38.4   0.0     2    69    56   130    55   136 0.85 Protein of unknown function (DUF861)
Mif2                 PF11699.3     85 seq874_BIOID50951    -            261   3.9e-05   23.4   0.0   1   1   2.3e-08   7.9e-05   22.4   0.0    36    83    84   131    49   133 0.91 Mif2/CENP-C like
Transket_pyr         PF02779.19   178 seq875_BIOID50951    -            933   5.3e-67  224.6   0.0   1   1   1.3e-70     9e-67  223.8   0.0     3   178   591   785   589   785 0.99 Transketolase, pyrimidine binding domain
E1_dh                PF00676.15   300 seq875_BIOID50951    -            933   1.7e-46  158.1   0.0   1   1   5.4e-50   3.7e-46  157.1   0.0    15   282   219   511   207   516 0.84 Dehydrogenase E1 component
Epimerase_2          PF02350.14   346 seq877_BIOID50951    -            390  1.3e-126  421.9   0.0   1   1  1.2e-130  1.6e-126  421.6   0.0     2   346    36   384    35   384 0.97 UDP-N-acetylglucosamine 2-epimerase
Phage_ASH            PF10554.4    108 seq879_BIOID50951    -            185   4.7e-38  129.7   0.2   1   1   4.5e-42   6.1e-38  129.3   0.1     1   107    22   132    22   133 0.99 Ash protein family
ABC_tran             PF00005.22   118 seq880_BIOID50951    -            219   4.1e-14   52.8   0.0   1   1   4.4e-18     6e-14   52.3   0.0     3   117    20   149    18   150 0.82 ABC transporter
DUF1233              PF06806.7     72 seq881_BIOID50951    -            107   3.6e-32  109.6   0.1   1   1   4.7e-36   6.4e-32  108.8   0.1     1    70    28    98    28   101 0.97 Putative excisionase (DUF1233)
DUF1006              PF06224.7    348 seq882_BIOID50951    -            410   4.1e-87  292.5  14.3   1   1   3.7e-91     5e-87  292.2   9.9     4   348    16   381     6   381 0.91 Protein of unknown function (DUF1006)
DicB                 PF05358.6     62 seq887_BIOID50951    -             62   4.5e-38  128.4   0.1   1   1   3.6e-42   4.9e-38  128.3   0.0     1    62     1    62     1    62 0.99 DicB protein
Nuc_H_symport        PF03825.11   400 seq888_BIOID50951    -            425  2.1e-185  616.0  32.9   1   1  3.5e-189  2.4e-185  615.9  22.8     1   400     1   405     1   405 0.99 Nucleoside H+ symporter
MFS_1                PF07690.11   354 seq888_BIOID50951    -            425   1.4e-21   76.5  63.0   1   1   2.3e-20   1.6e-16   59.9  30.6     2   353     8   353     7   354 0.77 Major Facilitator Superfamily
SIS                  PF01380.17   131 seq889_BIOID50951    -            306   1.7e-30  105.2   0.5   1   1   4.3e-34     3e-30  104.4   0.3     1   131   152   282   152   282 0.99 SIS domain
HTH_6                PF01418.12    77 seq889_BIOID50951    -            306   1.1e-29  101.9   0.2   1   1   3.1e-33   2.1e-29  100.9   0.1     1    76    25   100    25   101 0.98 Helix-turn-helix domain, rpiR family
DapB_C               PF05173.9    132 seq891_BIOID50951    -            273   4.1e-47  159.1   0.3   1   1   8.6e-51   5.9e-47  158.6   0.2     1   132   132   268   132   268 0.98 Dihydrodipicolinate reductase, C-terminus
DapB_N               PF01113.15   124 seq891_BIOID50951    -            273   7.9e-42  141.9   0.5   1   1   5.4e-45   3.7e-41  139.8   0.1     1   124     6   129     6   129 0.99 Dihydrodipicolinate reductase, N-terminus
DUF3596              PF12167.3     88 seq893_BIOID50951    -            431   7.4e-30  102.2   0.0   1   1     2e-33   1.4e-29  101.3   0.0     1    87     9    94     9    95 0.98 Domain of unknown function (DUF3596)
Phage_integrase      PF00589.17   173 seq893_BIOID50951    -            431     1e-19   70.7   0.1   1   1   3.1e-23   2.1e-19   69.7   0.0     3   167   205   398   204   403 0.88 Phage integrase family
DUF1482              PF07358.6     57 seq894_BIOID50951    -             62   5.4e-24   83.4   0.0   1   1   4.4e-28     6e-24   83.2   0.0     1    57     4    62     4    62 0.98 Protein of unknown function (DUF1482)
NUDIX                PF00293.23   135 seq897_BIOID50951    -            257   2.3e-21   75.7   0.0   1   1   1.3e-24   5.8e-21   74.4   0.0     6   125   132   240   128   249 0.90 NUDIX domain
zf-NADH-PPase        PF09297.6     32 seq897_BIOID50951    -            257   2.9e-10   39.3   5.4   1   1     1e-13   4.8e-10   38.6   3.8     1    32    93   124    93   124 0.98 NADH pyrophosphatase zinc ribbon domain
NUDIX-like           PF09296.6     98 seq897_BIOID50951    -            257   9.8e-06   25.7   0.1   1   1   4.5e-09     2e-05   24.7   0.1     2    97    11    90    10    91 0.96 NADH pyrophosphatase-like rudimentary NUDIX domain
OEP                  PF02321.13   188 seq898_BIOID50951    -            495   6.9e-60  201.7  39.4   1   2   1.2e-30   1.7e-26   92.9  13.5     2   188    28   211    27   211 0.98 Outer membrane efflux protein
OEP                  PF02321.13   188 seq898_BIOID50951    -            495   6.9e-60  201.7  39.4   2   2   1.8e-37   2.5e-33  115.1   8.2     2   188   234   429   233   429 0.98 Outer membrane efflux protein
BPD_transp_2         PF02653.11   267 seq900_BIOID50951    -            323   1.9e-38  131.8  38.5   1   1   1.4e-42   1.9e-38  131.8  26.7     4   265    38   307    35   309 0.93 Branched-chain amino acid transport system / permease component
NMN_transporter      PF04973.7    182 seq901_BIOID50951    -            239   2.4e-46  157.3  27.0   1   1   1.2e-48   1.6e-44  151.4  18.7     1   180    23   227    23   229 0.94 Nicotinamide mononucleotide transporter
Peptidase_M23        PF01551.17    96 seq903_BIOID50951    -            427   2.2e-25   88.4   0.2   1   1   3.6e-29     5e-25   87.2   0.1     3    96   328   421   327   421 0.98 Peptidase family M23
PhdYeFM_antitox      PF02604.14    75 seq904_BIOID50951    -             97   1.5e-09   37.1   0.1   1   1     2e-13   2.8e-09   36.3   0.1     2    73     8    74     7    79 0.90 Antitoxin Phd_YefM, type II toxin-antitoxin system
Exonuc_VIII          PF06630.6    182 seq905_BIOID50951    -            805   5.6e-62  208.1   0.8   1   1   1.2e-65   1.6e-61  206.6   0.0     2   182     9   187     8   187 0.97 Enterobacterial exodeoxyribonuclease VIII
SmpA_OmlA            PF04355.8     71 seq909_BIOID50951    -            113   5.7e-27   93.0   0.3   1   1   5.1e-31     7e-27   92.7   0.2     1    70    35   104    35   105 0.98 SmpA / OmlA family
HhH-GPD              PF00730.20   121 seq910_BIOID50951    -            350     3e-22   79.0   0.0   1   1   9.7e-26   4.4e-22   78.4   0.0     2   118    36   167    35   170 0.97 HhH-GPD superfamily base excision DNA repair protein
HHH                  PF00633.18    30 seq910_BIOID50951    -            350   8.3e-08   31.4   0.0   1   1   3.5e-11   1.6e-07   30.5   0.0     2    29   100   127    99   128 0.95 Helix-hairpin-helix motif
EndIII_4Fe-2S        PF10576.4     17 seq910_BIOID50951    -            350   3.9e-05   23.5   5.6   1   1   1.6e-08   7.5e-05   22.6   3.9     1    17   192   208   192   208 0.98 Iron-sulfur binding domain of endonuclease III
Hpt                  PF01627.18    90 seq912_BIOID50951    -            890   2.1e-13   49.9   0.0   1   1   5.7e-16   3.9e-12   45.8   0.0     3    83   811   885   809   890 0.89 Hpt domain
HATPase_c            PF02518.21   111 seq912_BIOID50951    -            890   3.4e-11   42.7   0.0   1   1   1.2e-14   8.5e-11   41.4   0.0     1   109   565   675   565   677 0.94 Histidine kinase-, DNA gyrase B-, and HSP90-like ATPase
Pox_D5               PF03288.11    86 seq913_BIOID50951    -            796   8.7e-20   70.6   0.0   1   1   5.3e-23   1.5e-19   69.9   0.0     1    86   689   788   689   788 0.96 Poxvirus D5 protein-like
Prim_Zn_Ribbon       PF08273.7     40 seq913_BIOID50951    -            796   3.1e-18   65.4   8.0   1   1   2.4e-21   6.5e-18   64.4   5.6     1    40    50    86    50    86 0.97 Zinc-binding domain of primase-helicase
D5_N                 PF08706.6    150 seq913_BIOID50951    -            796   6.2e-09   35.9   0.0   1   1   6.6e-12   1.8e-08   34.4   0.0    58   148   394   487   298   489 0.62 D5 N terminal like
Toprim_3             PF13362.1     96 seq913_BIOID50951    -            796   3.4e-08   33.4   0.3   1   1   5.4e-11   1.5e-07   31.4   0.0     2    96   229   320   228   320 0.82 Toprim domain
Toprim_4             PF13662.1     81 seq913_BIOID50951    -            796   2.2e-06   27.4   0.0   1   1   2.9e-09     8e-06   25.6   0.0     1    60   227   285   227   300 0.91 Toprim domain
UDPG_MGDP_dh_N       PF03721.9    185 seq915_BIOID50951    -            191     2e-60  203.2   0.1   1   1   3.2e-64   2.2e-60  203.1   0.0     2   183     5   189     4   191 0.96 UDP-glucose/GDP-mannose dehydrogenase family, NAD binding domain
NAD_binding_2        PF03446.10   162 seq915_BIOID50951    -            191   1.4e-07   31.3   0.0   1   1   1.4e-10   9.9e-07   28.6   0.0     2   110     4   136     3   141 0.76 NAD binding domain of 6-phosphogluconate dehydrogenase
YafO_toxin           PF13957.1    109 seq916_BIOID50951    -            132   1.6e-33  114.6   0.0   1   1   1.3e-37   1.8e-33  114.4   0.0     1   109    25   132    25   132 0.98 Toxin YafO, type II toxin-antitoxin system
MFS_1                PF07690.11   354 seq917_BIOID50951    -            418   1.6e-38  132.2  72.1   1   1   9.4e-41   6.4e-37  126.9  31.1     2   296    36   316    35   319 0.89 Major Facilitator Superfamily
Sugar_tr             PF00083.19   451 seq917_BIOID50951    -            418   3.6e-16   58.6  13.3   1   1   5.2e-20   3.6e-16   58.6   9.2    44   200    63   213    14   224 0.86 Sugar (and other) transporter
Colicin              PF01024.14   187 seq918_BIOID50951    -            626   2.6e-71  238.9   6.5   1   1   3.8e-75   2.6e-71  238.9   4.5     1   187   438   624   438   624 0.99 Colicin pore forming domain
Colicin_Ia           PF11504.3     72 seq918_BIOID50951    -            626   2.9e-51  171.1   1.5   1   1   9.7e-55   6.6e-51  170.0   1.0     1    72   282   353   282   353 1.00 Colicin Ia
Fer4_10              PF13237.1     52 seq920_BIOID50951    -             86   4.7e-13   48.5  11.7   1   1   2.4e-16   6.4e-13   48.1   8.1     4    52     5    55     2    55 0.88 4Fe-4S dicluster domain
Fer4_7               PF12838.2     52 seq920_BIOID50951    -             86   5.1e-08   33.0  11.8   1   1   2.6e-11   7.1e-08   32.5   8.2     1    49     8    55     8    60 0.88 4Fe-4S dicluster domain
Fer4_9               PF13187.1     55 seq920_BIOID50951    -             86   1.1e-06   28.6  12.9   1   1   7.5e-10     2e-06   27.8   9.0     1    51     8    55     8    60 0.93 4Fe-4S dicluster domain
Fer4                 PF00037.22    24 seq920_BIOID50951    -             86   9.2e-07   28.1  17.0   1   1   1.3e-09   3.5e-06   26.2   1.9     5    24     6    25     3    25 0.92 4Fe-4S binding domain
Trm112p              PF03966.11    68 seq922_BIOID50951    -             60   5.7e-09   36.1   0.4   1   1   9.5e-13   1.3e-08   34.9   0.3     1    68     2    41     2    41 0.97 Trm112p-like protein
URO-D                PF01208.12   343 seq923_BIOID50951    -            354  1.7e-140  467.7   0.0   1   1  1.4e-144  1.9e-140  467.5   0.0     2   342     5   347     4   348 0.98 Uroporphyrinogen decarboxylase (URO-D)
Tape_meas_lam_C      PF09718.5     78 seq926_BIOID50951    -            371   5.3e-28   96.6   5.9   1   1   8.3e-32   1.1e-27   95.5   4.1     1    78   160   237   160   237 0.98 Lambda phage tail tape-measure protein (Tape_meas_lam_C)
Acetyltransf_10      PF13673.1    117 seq927_BIOID50951    -            125   1.8e-16   60.2   0.0   1   1   4.7e-20   2.2e-16   59.9   0.0    17   117     5    99     1    99 0.91 Acetyltransferase (GNAT) domain
Acetyltransf_7       PF13508.1     79 seq927_BIOID50951    -            125     2e-07   30.9   0.0   1   1   9.1e-11   4.1e-07   29.9   0.0     3    78    31   100    29   101 0.87 Acetyltransferase (GNAT) domain
Acetyltransf_1       PF00583.19    83 seq927_BIOID50951    -            125   2.5e-06   27.3   0.0   1   1   1.6e-09   7.4e-06   25.8   0.0    22    83    43   100     8   100 0.68 Acetyltransferase (GNAT) family
CTP_transf_3         PF02348.14   217 seq929_BIOID50951    -            248   5.1e-69  232.0   0.0   1   1   8.7e-73     6e-69  231.8   0.0     1   217     4   221     4   221 0.98 Cytidylyltransferase
NTP_transf_3         PF12804.2    179 seq929_BIOID50951    -            248   1.1e-14   54.9   0.4   1   1   2.8e-18   1.9e-14   54.1   0.3    16   179    19   240    10   240 0.85 MobA-like NTP transferase domain
ADP_ribosyl_GH       PF03747.9    289 seq930_BIOID50951    -            334     6e-62  209.9   2.2   1   1   5.1e-66     7e-62  209.6   1.5     1   287     8   303     8   305 0.95 ADP-ribosylglycohydrolase
CPSase_sm_chain      PF00988.17   131 seq931_BIOID50951    -            391   1.7e-56  189.1   0.1   1   1   6.1e-60   2.8e-56  188.5   0.0     2   131    13   142    12   142 0.99 Carbamoyl-phosphate synthase small chain, CPSase domain
GATase               PF00117.23   192 seq931_BIOID50951    -            391   1.3e-49  168.1   0.0   1   1   5.8e-53   2.6e-49  167.1   0.0     3   191   206   381   203   382 0.95 Glutamine amidotransferase class-I
Peptidase_C26        PF07722.8    217 seq931_BIOID50951    -            391   1.2e-08   34.5   0.1   1   1     1e-10   4.8e-07   29.3   0.1    93   217   258   364   247   364 0.80 Peptidase C26
BPD_transp_2         PF02653.11   267 seq932_BIOID50951    -            328   3.3e-37  127.7  40.5   1   1   3.8e-41   5.2e-37  127.1  28.1     3   266    49   315    47   316 0.93 Branched-chain amino acid transport system / permease component
CsiD                 PF08943.5    297 seq933_BIOID50951    -            360  3.5e-148  492.2   0.3   1   1    8e-152  5.5e-148  491.5   0.0     1   297    55   350    55   350 1.00 CsiD
TauD                 PF02668.11   258 seq933_BIOID50951    -            360   4.7e-10   39.4   0.1   1   1   1.4e-13   9.6e-10   38.4   0.1    34   256   125   344   111   346 0.79 Taurine catabolism dioxygenase TauD, TfdA family
UDPG_MGDP_dh         PF00984.14    96 seq934_BIOID50951    -            211   1.3e-27   95.6   0.0   1   1   3.6e-31   2.4e-27   94.8   0.0     6    93     1    83     1    87 0.88 UDP-glucose/GDP-mannose dehydrogenase family, central domain
UDPG_MGDP_dh_C       PF03720.10   106 seq934_BIOID50951    -            211     2e-19   69.5   0.0   1   1   6.9e-23   4.8e-19   68.3   0.0     1   104   115   210   115   211 0.91 UDP-glucose/GDP-mannose dehydrogenase family, UDP binding domain
Phage_min_tail       PF05939.8    109 seq936_BIOID50951    -            109   1.3e-37  127.9   0.0   1   1   1.1e-41   1.4e-37  127.8   0.0     1   109     1   109     1   109 0.99 Phage minor tail protein
Iron_traffic         PF04362.9     88 seq941_BIOID50951    -             91   1.5e-41  139.5   1.1   1   1   1.2e-45   1.7e-41  139.4   0.8     1    88     1    88     1    88 0.99 Bacterial Fe(2+) trafficking
Ald_Xan_dh_C2        PF02738.13   543 seq943_BIOID50951    -            765  1.1e-173  578.3   0.0   1   1  2.1e-177  1.4e-173  578.0   0.0    12   543   159   700   147   700 0.98 Molybdopterin-binding domain of aldehyde dehydrogenase
Ald_Xan_dh_C         PF01315.17   111 seq943_BIOID50951    -            765   6.9e-35  119.3   0.1   1   1   2.2e-38   1.5e-34  118.2   0.0     1   111    23   139    23   139 0.92 Aldehyde oxidase and xanthine dehydrogenase, a/b hammerhead domain
Polysacc_deac_2      PF04748.8    213 seq944_BIOID50951    -            319   9.8e-81  269.7   0.4   1   1   8.6e-85   1.2e-80  269.4   0.3     1   212    28   238    28   239 0.99 Divergent polysaccharide deacetylase
Phage_tail_L         PF05100.7    206 seq945_BIOID50951    -            232   1.1e-95  318.5   0.3   1   1  9.2e-100   1.3e-95  318.3   0.2     1   206    29   230    29   230 0.99 Phage minor tail protein L
HisG                 PF01634.13   163 seq946_BIOID50951    -            299   8.2e-55  184.7   0.0   1   1   1.7e-58   1.2e-54  184.1   0.0     1   163    53   221    53   221 0.94 ATP phosphoribosyltransferase
HisG_C               PF08029.6     75 seq946_BIOID50951    -            299   5.6e-28   96.5   0.1   1   1   2.2e-31   1.5e-27   95.2   0.0     1    75   222   297   222   297 0.98 HisG, C-terminal domain
SmpB                 PF01668.13    68 seq948_BIOID50951    -            160   1.3e-29  101.6   0.0   1   1   1.5e-33   2.1e-29  100.9   0.0     2    67    13    78    12    80 0.96 SmpB protein
HHA                  PF05321.6     57 seq949_BIOID50951    -             71   3.8e-25   87.6   0.0   1   1   3.2e-29   4.3e-25   87.4   0.0     1    57     8    68     8    68 0.97 Haemolysin expression modulating protein
UPF0027              PF01139.12   420 seq950_BIOID50951    -             88   3.7e-12   45.8   0.0   1   1     3e-16   4.1e-12   45.7   0.0     6    60    18    72    13    74 0.91 Uncharacterized protein family UPF0027
DUF1190              PF06693.6    165 seq951_BIOID50951    -            234   6.7e-56  188.7  12.3   1   1   6.7e-60   9.1e-56  188.3   8.5     2   164    51   221    50   222 0.96 Protein of unknown function (DUF1190)
Epimerase            PF01370.16   236 seq952_BIOID50951    -            355   2.3e-79  266.0   0.0   1   1   1.3e-82   2.9e-79  265.7   0.0     1   236     4   252     4   252 0.97 NAD dependent epimerase/dehydratase family
RmlD_sub_bind        PF04321.12   287 seq952_BIOID50951    -            355     4e-17   61.9   0.0   1   1   2.7e-20   6.2e-17   61.2   0.0     2   235     3   274     1   332 0.80 RmlD substrate binding domain
Polysacc_synt_2      PF02719.10   294 seq952_BIOID50951    -            355   1.7e-16   59.9   0.0   1   1   1.2e-19   2.8e-16   59.1   0.0     1   117     4   114     4   135 0.93 Polysaccharide biosynthesis protein
3Beta_HSD            PF01073.14   280 seq952_BIOID50951    -            355   2.6e-15   55.7   0.0   1   1   1.8e-18     4e-15   55.1   0.0     1   229     5   240     5   250 0.82 3-beta hydroxysteroid dehydrogenase/isomerase family
NAD_binding_4        PF07993.7    249 seq952_BIOID50951    -            355   2.9e-15   55.7   0.1   1   1   2.8e-14   6.5e-11   41.5   0.0    87   197    74   189    56   250 0.85 Male sterility protein
adh_short            PF00106.20   167 seq952_BIOID50951    -            355   4.5e-08   33.0   0.3   1   1   3.1e-10   7.2e-07   29.1   0.1     3    96     4    91     2   126 0.80 short chain dehydrogenase
LysR_substrate       PF03466.15   209 seq953_BIOID50951    -            324   1.8e-44  151.2   0.0   1   1   3.5e-48   2.4e-44  150.8   0.0     5   206    92   293    90   296 0.96 LysR substrate binding domain
HTH_1                PF00126.22    60 seq953_BIOID50951    -            324   5.4e-16   57.9   0.0   1   1   1.4e-19   9.6e-16   57.1   0.0     1    60     3    64     3    64 0.97 Bacterial regulatory helix-turn-helix protein, lysR family
MacB_PCD             PF12704.2    232 seq954_BIOID50951    -            399     3e-18   66.1   0.1   1   1   4.4e-22     3e-18   66.1   0.0     9   227    24   237    11   239 0.79 MacB-like periplasmic core domain
FtsX                 PF02687.16   121 seq954_BIOID50951    -            399   2.4e-17   62.7  17.6   1   1   3.9e-21   2.7e-17   62.5  10.1     2   121   269   392   268   392 0.95 FtsX-like permease family
DUF3393              PF11873.3    204 seq955_BIOID50951    -            360   1.4e-74  249.8   0.0   1   1   2.8e-78   1.9e-74  249.4   0.0     1   204     3   192     3   192 0.99 Domain of unknown function (DUF3393)
SLT                  PF01464.15   121 seq955_BIOID50951    -            360   6.2e-30  103.0   0.0   1   1   1.5e-33   9.9e-30  102.4   0.0     3   118   197   320   195   323 0.95 Transglycosylase SLT domain
YbhQ                 PF11076.3    135 seq956_BIOID50951    -            136   4.3e-79  262.5  13.2   1   1   3.7e-83   5.1e-79  262.3   9.1     1   134     1   132     1   134 0.98 Putative inner membrane protein YbhQ
SIS                  PF01380.17   131 seq957_BIOID50951    -            298   4.5e-08   32.6   0.0   1   1   6.5e-12   4.5e-08   32.6   0.0    52   128   130   208   126   211 0.95 SIS domain
SIS_2                PF13580.1    138 seq957_BIOID50951    -            298   5.4e-07   29.2   1.4   1   1   2.2e-10   1.5e-06   27.8   0.1    20   136    47   164    39   166 0.84 SIS domain
RF-1                 PF00472.15   114 seq959_BIOID50951    -            185   8.7e-23   80.1   1.4   1   1   8.8e-27   1.2e-22   79.7   0.9     9   103    84   177    78   181 0.84 RF-1 domain
DUF2058              PF09831.4    177 seq961_BIOID50951    -            179     6e-64  215.0   9.4   1   1     5e-68   6.8e-64  214.8   6.5     1   177     5   179     5   179 0.99 Uncharacterized protein conserved in bacteria (DUF2058)
DUF2569              PF10754.4    149 seq964_BIOID50951    -            146   1.9e-48  164.3  11.3   1   1   1.5e-52   2.1e-48  164.2   7.8     2   149     4   145     3   145 0.99 Protein of unknown function (DUF2569)
Endonuclease_5       PF04493.9    206 seq965_BIOID50951    -            223   1.1e-70  237.0   0.0   1   1   9.3e-75   1.3e-70  236.8   0.0     1   205     9   208     9   209 0.99 Endonuclease V
PGI                  PF00342.14   486 seq966_BIOID50951    -            549  8.9e-235  779.5   0.1   1   1  7.4e-239    1e-234  779.3   0.0     1   486    52   541    52   541 0.99 Phosphoglucose isomerase
PfkB                 PF00294.19   301 seq968_BIOID50951    -            321   6.1e-50  169.9   0.0   1   1   5.4e-54   7.3e-50  169.6   0.0     4   294    19   305    16   311 0.89 pfkB family carbohydrate kinase
2-oxoacid_dh         PF00198.18   231 seq969_BIOID50951    -            405   7.8e-82  273.8   0.0   1   1   2.2e-85     1e-81  273.5   0.0     3   231   175   403   173   403 0.98 2-oxoacid dehydrogenases acyltransferase (catalytic domain)
Biotin_lipoyl        PF00364.17    74 seq969_BIOID50951    -            405   6.9e-18   63.9   0.3   1   1   3.6e-21   1.6e-17   62.7   0.2     2    73     5    76     4    77 0.96 Biotin-requiring enzyme
E3_binding           PF02817.12    39 seq969_BIOID50951    -            405     4e-15   55.0   2.3   1   1     1e-18   4.6e-15   54.8   0.1     5    39   114   148   111   148 0.96 e3 binding domain
Phage_min_tail       PF05939.8    109 seq970_BIOID50951    -            109     1e-40  137.9   0.0   1   1   8.1e-45   1.1e-40  137.8   0.0     1   108     1   108     1   109 0.99 Phage minor tail protein
DAO                  PF01266.19   358 seq971_BIOID50951    -            444     2e-63  214.3   0.0   1   1   1.7e-67   2.4e-63  214.1   0.0     1   356    25   412    25   414 0.86 FAD dependent oxidoreductase
ADH_zinc_N           PF00107.21   130 seq972_BIOID50951    -            349   1.2e-28   99.1   0.1   1   1   4.3e-32     2e-28   98.4   0.1     1   129   185   308   185   309 0.97 Zinc-binding dehydrogenase
ADH_N                PF08240.7    109 seq972_BIOID50951    -            349   1.3e-27   95.6   5.8   1   1   5.3e-31   2.4e-27   94.7   4.0     1   108    27   142    27   143 0.95 Alcohol dehydrogenase GroES-like domain
CPSase_L_D2          PF02786.12   211 seq975_BIOID50951    -           1073  8.8e-118  390.9   2.3   1   2     1e-80   1.6e-77  259.4   0.0     1   210   128   334   128   335 0.99 Carbamoyl-phosphate synthase L chain, ATP binding domain
CPSase_L_D2          PF02786.12   211 seq975_BIOID50951    -           1073  8.8e-118  390.9   2.3   2   2   2.1e-41   3.2e-38  131.0   0.4     1   210   674   876   674   877 0.95 Carbamoyl-phosphate synthase L chain, ATP binding domain
CPSase_L_chain       PF00289.17   110 seq975_BIOID50951    -           1073   5.3e-47  158.3   0.0   1   2   7.6e-26   1.1e-22   80.0   0.0     1   110     6   123     6   123 0.97 Carbamoyl-phosphate synthase L chain, N-terminal domain
CPSase_L_chain       PF00289.17   110 seq975_BIOID50951    -           1073   5.3e-47  158.3   0.0   2   2     2e-24     3e-21   75.4   0.0     3   110   560   669   558   669 0.97 Carbamoyl-phosphate synthase L chain, N-terminal domain
CPSase_L_D3          PF02787.14   121 seq975_BIOID50951    -           1073   2.7e-42  143.2   0.1   1   1   5.8e-45   8.8e-42  141.5   0.0     2   121   425   547   424   547 0.98 Carbamoyl-phosphate synthetase large chain, oligomerisation domain
ATP-grasp_4          PF13535.1    184 seq975_BIOID50951    -           1073   1.1e-41  142.4   0.3   1   2   6.7e-22     1e-18   67.6   0.0     4   182   128   307   125   309 0.91 ATP-grasp domain
ATP-grasp_4          PF13535.1    184 seq975_BIOID50951    -           1073   1.1e-41  142.4   0.3   2   2   3.2e-23   4.8e-20   71.9   0.1     2   180   672   847   671   849 0.91 ATP-grasp domain
MGS                  PF02142.17    95 seq975_BIOID50951    -           1073     3e-19   68.6   0.1   1   1   1.4e-21   2.2e-18   65.8   0.0     2    94   957  1041   956  1042 0.97 MGS-like domain
ATP-grasp            PF02222.17   172 seq975_BIOID50951    -           1073   1.3e-14   53.7   0.3   1   2   1.6e-08   2.5e-05   23.5   0.0     2   161   137   304   136   312 0.82 ATP-grasp domain
ATP-grasp            PF02222.17   172 seq975_BIOID50951    -           1073   1.3e-14   53.7   0.3   2   2     8e-10   1.2e-06   27.8   0.1     3   161   684   846   682   849 0.86 ATP-grasp domain
ATP-grasp_3          PF02655.9    161 seq975_BIOID50951    -           1073   7.4e-11   42.0   0.8   1   1   3.9e-10   5.9e-07   29.3   0.0    14   158   685   846   672   849 0.79 ATP-grasp domain
Dala_Dala_lig_C      PF07478.8    203 seq975_BIOID50951    -           1073   7.6e-11   41.6   0.2   1   1   1.9e-09   2.9e-06   26.6   0.1    18   173   698   844   681   864 0.78 D-ala D-ala ligase C-terminus
Prok-JAB             PF14464.1    105 seq976_BIOID50951    -            154   1.4e-08   34.1   0.1   1   1   1.8e-12   2.5e-08   33.3   0.1    54    96     8    50     1    63 0.86 Prokaryotic homologs of the JAB domain
GSP_synth            PF03738.9     97 seq977_BIOID50951    -            386   2.8e-29  101.0   0.1   1   1   5.1e-33     7e-29   99.8   0.1     2    97   174   265   173   265 0.97 Glutathionylspermidine synthase preATP-grasp
Histidinol_dh        PF00815.15   413 seq978_BIOID50951    -            434  1.5e-181  603.4   0.8   1   1  1.3e-185  1.7e-181  603.2   0.6     2   413    18   428    17   428 0.99 Histidinol dehydrogenase
Phage_tail_L         PF05100.7    206 seq979_BIOID50951    -            232     2e-96  320.9   0.1   1   1  1.7e-100   2.3e-96  320.7   0.1     1   206    29   230    29   230 0.99 Phage minor tail protein L
Rnf-Nqr              PF02508.9    190 seq980_BIOID50951    -            193   2.6e-71  239.0  21.0   1   1   2.1e-75   2.9e-71  238.8  14.6     1   189     1   191     1   192 0.99 Rnf-Nqr subunit, membrane protein
DAHP_synth_1         PF00793.15   272 seq981_BIOID50951    -            350  1.3e-105  351.8   0.0   1   1  1.1e-109  1.5e-105  351.6   0.0     8   271    40   338    25   339 0.96 DAHP synthetase I family
DUF416               PF04222.7    191 seq982_BIOID50951    -            196   2.2e-87  291.0   0.1   1   1   1.8e-91   2.5e-87  290.8   0.0     1   189     4   192     4   194 0.99 Protein of unknown function (DUF416)
PTS_EIIC             PF02378.13   321 seq983_BIOID50951    -            474   1.2e-39  135.9  28.8   1   1   1.8e-43   1.2e-39  135.9  20.0     2   321   119   401   118   401 0.88 Phosphotransferase system, EIIC
PTS_EIIB             PF00367.15    35 seq983_BIOID50951    -            474   1.8e-12   46.1   0.3   1   1     5e-16   3.4e-12   45.2   0.2     4    35    13    44    11    44 0.96 phosphotransferase system, EIIB
DUF4224              PF13986.1     47 seq984_BIOID50951    -             67   1.2e-18   66.2   0.0   1   1   9.7e-23   1.3e-18   66.1   0.0     2    46     5    49     4    50 0.97 Domain of unknown function (DUF4224)
Phage_integrase      PF00589.17   173 seq985_BIOID50951    -            423   8.3e-23   80.8   0.2   1   1   3.6e-26   2.5e-22   79.2   0.0     2   169   232   396   231   399 0.90 Phage integrase family
DUF4102              PF13356.1     89 seq985_BIOID50951    -            423   1.3e-22   79.3   0.0   1   1   6.1e-26   4.2e-22   77.7   0.0     1    87    22   112    22   114 0.90 Domain of unknown function (DUF4102)
NTP_transferase      PF00483.18   248 seq986_BIOID50951    -            293   1.8e-72  243.5   0.0   1   1     3e-76   2.1e-72  243.3   0.0     1   246     2   238     2   240 0.98 Nucleotidyl transferase
NTP_transf_3         PF12804.2    179 seq986_BIOID50951    -            293   1.8e-08   34.6   0.0   1   1   3.3e-12   2.3e-08   34.3   0.0     1   119     3   132     3   186 0.83 MobA-like NTP transferase domain
Peptidase_A24        PF01478.13   106 seq987_BIOID50951    -            155   4.3e-23   81.3   8.3   1   1   3.1e-27   4.3e-23   81.3   5.7     2   104    10   117     8   120 0.87 Type IV leader peptidase family
Lambda_tail_I        PF06805.7     82 seq988_BIOID50951    -            213   2.1e-23   81.8   0.0   1   1   2.5e-27   3.4e-23   81.1   0.0     2    82    14    97    13    97 0.98 Bacteriophage lambda tail assembly protein I
Phage_integrase      PF00589.17   173 seq990_BIOID50951    -            341   2.6e-12   46.6   0.0   1   1   5.4e-16   7.4e-12   45.1   0.0     2   169   165   320   164   324 0.85 Phage integrase family
ABC_tran             PF00005.22   118 seq991_BIOID50951    -            233     3e-26   91.9   0.0   1   1   7.4e-30     5e-26   91.2   0.0     1   117    49   173    49   174 0.94 ABC transporter
Nuc_H_symport        PF03825.11   400 seq992_BIOID50951    -            434  3.4e-189  628.5  40.8   1   1  5.7e-193  3.9e-189  628.3  28.3     1   399    17   422    17   423 1.00 Nucleoside H+ symporter
MFS_1                PF07690.11   354 seq992_BIOID50951    -            434   2.2e-11   42.9  55.7   1   1     3e-12     2e-08   33.2  12.5    33   173   268   418   258   432 0.83 Major Facilitator Superfamily
FeS                  PF04060.8     35 seq993_BIOID50951    -            192     1e-14   53.6   5.2   1   1   1.9e-17   2.8e-14   52.2   3.6     1    35    43    77    43    77 0.97 Putative Fe-S cluster
Fer4                 PF00037.22    24 seq993_BIOID50951    -            192   8.5e-13   47.2  25.0   1   2     1e-10   1.5e-07   30.5   4.8     2    23   111   132   110   133 0.95 4Fe-4S binding domain
Fer4                 PF00037.22    24 seq993_BIOID50951    -            192   8.5e-13   47.2  25.0   2   2   2.5e-09   3.8e-06   26.1   2.4     2    24   141   163   140   163 0.91 4Fe-4S binding domain
Fer4_9               PF13187.1     55 seq993_BIOID50951    -            192   2.1e-10   40.5  31.8   1   1   1.1e-10   1.6e-07   31.3  10.3     1    55   116   162   116   162 0.95 4Fe-4S dicluster domain
Fer4_6               PF12837.2     24 seq993_BIOID50951    -            192   2.9e-08   33.0  28.2   1   1   4.9e-10   7.5e-07   28.6   4.5     1    24   109   132   109   132 0.96 4Fe-4S binding domain
Fer4_10              PF13237.1     52 seq993_BIOID50951    -            192   3.3e-08   33.0  25.8   1   1   1.2e-10   1.8e-07   30.7   9.6     3    52   111   158   109   158 0.86 4Fe-4S dicluster domain
Fer4_2               PF12797.2     22 seq993_BIOID50951    -            192   1.6e-07   30.6  20.1   1   1   8.7e-09   1.3e-05   24.6   2.9     3    22   110   129   108   129 0.93 4Fe-4S binding domain
Response_reg         PF00072.19   112 seq995_BIOID50951    -            216   1.7e-24   85.8   0.1   1   1   6.7e-28     3e-24   85.0   0.0     1   111     6   120     6   121 0.96 Response regulator receiver domain
GerE                 PF00196.14    58 seq995_BIOID50951    -            216     7e-19   66.7   0.1   1   1   2.5e-22   1.2e-18   66.0   0.1     2    57   149   204   148   205 0.96 Bacterial regulatory proteins, luxR family
ATP-grasp_2          PF08442.5    202 seq998_BIOID50951    -            388   1.4e-82  275.8   0.0   1   1   5.7e-86   1.9e-82  275.4   0.0     1   202     2   203     2   203 1.00 ATP-grasp domain
Ligase_CoA           PF00549.14   153 seq998_BIOID50951    -            388   9.9e-25   86.8   3.4   1   1   5.1e-28   1.8e-24   86.0   2.4     1   153   262   382   262   382 0.98 CoA-ligase
ATP-grasp_5          PF13549.1    222 seq998_BIOID50951    -            388   1.5e-13   50.4   0.1   1   1   1.2e-16     4e-13   48.9   0.1    10   219     3   215     1   217 0.83 ATP-grasp domain
ATP-grasp_4          PF13535.1    184 seq998_BIOID50951    -            388   7.1e-08   32.2   0.1   1   1   5.1e-11   1.7e-07   31.0   0.0     7   110     7   126     4   200 0.77 ATP-grasp domain
Bac_DNA_binding      PF00216.16    90 seq1001_BIOID50951   -             90   3.2e-33  113.4   1.4   1   1   2.6e-37   3.6e-33  113.3   1.0     1    90     1    90     1    90 0.99 Bacterial DNA-binding protein
Ribosomal_L31        PF01197.13    69 seq1002_BIOID50951   -             70   1.4e-30  104.9   0.2   1   1   1.1e-34   1.5e-30  104.8   0.1     1    67     1    65     1    67 0.98 Ribosomal protein L31
Aldedh               PF00171.17   462 seq1003_BIOID50951   -            482    3e-175  582.9   0.1   1   1  2.4e-179  3.3e-175  582.7   0.1     1   461    19   477    19   478 0.99 Aldehyde dehydrogenase family
Complex1_51K         PF01512.12   151 seq1004_BIOID50951   -            772   3.7e-48  162.9   1.8   1   1   4.3e-51   4.6e-48  162.6   0.0     1   151   139   284   139   284 0.98 Respiratory-chain NADH dehydrogenase 51 Kd subunit
RnfC_N               PF13375.1    101 seq1004_BIOID50951   -            772   2.3e-34  117.0   0.2   1   1   7.6e-37     8e-34  115.2   0.0     1   101    14   115    14   115 0.96 RnfC Barrel sandwich hybrid domain
SLBB                 PF10531.4     59 seq1004_BIOID50951   -            772   2.4e-11   43.2   0.1   1   1   6.2e-14   6.5e-11   41.8   0.0     1    58   296   344   296   345 0.95 SLBB domain
Fer4_7               PF12838.2     52 seq1004_BIOID50951   -            772   1.8e-09   37.7   8.8   1   1   5.6e-12   5.9e-09   36.0   6.1     1    52   376   430   376   430 0.81 4Fe-4S dicluster domain
Fer4_8               PF13183.1     57 seq1004_BIOID50951   -            772     7e-09   35.4   5.5   1   1   2.1e-11   2.2e-08   33.8   3.8     3    57   375   430   373   458 0.78 4Fe-4S dicluster domain
Fer4_10              PF13237.1     52 seq1004_BIOID50951   -            772   6.4e-08   32.1  10.5   1   1   1.7e-10   1.8e-07   30.7   7.3     6    52   374   427   370   427 0.91 4Fe-4S dicluster domain
Fer4_9               PF13187.1     55 seq1004_BIOID50951   -            772     4e-07   30.0   8.6   1   1   1.4e-09   1.4e-06   28.3   5.9     2    53   377   429   376   430 0.71 4Fe-4S dicluster domain
Fer4_4               PF12800.2     17 seq1004_BIOID50951   -            772   5.9e-07   29.1  11.4   1   2     6e-06    0.0063   16.6   2.0     2    16   375   389   374   395 0.90 4Fe-4S binding domain
Fer4_4               PF12800.2     17 seq1004_BIOID50951   -            772   5.9e-07   29.1  11.4   2   2   5.6e-06    0.0059   16.7   1.0     3    16   415   428   413   436 0.91 4Fe-4S binding domain
Fer4_17              PF13534.1     61 seq1004_BIOID50951   -            772   1.7e-06   28.1  10.5   1   1   1.4e-08   1.5e-05   25.1   7.0     2    61   377   431   376   431 0.82 4Fe-4S dicluster domain
MacB_PCD             PF12704.2    232 seq1005_BIOID50951   -            414   1.1e-25   90.5   0.2   1   1   1.6e-29   1.1e-25   90.5   0.2    11   229    26   241    21   244 0.83 MacB-like periplasmic core domain
FtsX                 PF02687.16   121 seq1005_BIOID50951   -            414   8.3e-23   80.3  11.9   1   1   1.5e-26     1e-22   80.0   4.0     2   121   274   407   273   407 0.98 FtsX-like permease family
Acetyltransf_1       PF00583.19    83 seq1006_BIOID50951   -            224   1.6e-05   24.6   0.5   1   1   7.7e-09   5.3e-05   23.0   0.4    39    78   170   209   144   214 0.93 Acetyltransferase (GNAT) family
Acetyltransf_10      PF13673.1    117 seq1006_BIOID50951   -            224   3.5e-05   23.7   0.5   1   1   8.5e-09   5.8e-05   23.0   0.3     1   114    92   207    92   212 0.80 Acetyltransferase (GNAT) domain
Methyltransf_31      PF13847.1    152 seq1007_BIOID50951   -            261   7.8e-21   74.1   0.0   1   1   1.1e-23   1.1e-20   73.6   0.0     4   152    45   199    43   199 0.82 Methyltransferase domain
Methyltransf_23      PF13489.1    162 seq1007_BIOID50951   -            261   2.6e-19   69.3   0.0   1   1   3.5e-22   3.7e-19   68.8   0.0    12   121    33   162    22   211 0.70 Methyltransferase domain
Methyltransf_18      PF12847.2    112 seq1007_BIOID50951   -            261   2.3e-17   63.4   0.1   1   1   4.1e-20   4.3e-17   62.5   0.0     3   108    46   146    44   149 0.93 Methyltransferase domain
Methyltransf_11      PF08241.7     95 seq1007_BIOID50951   -            261   3.1e-17   62.7   0.0   1   1     6e-20   6.3e-17   61.7   0.0     1    94    49   146    49   147 0.95 Methyltransferase domain
Methyltransf_12      PF08242.7     99 seq1007_BIOID50951   -            261   2.2e-15   56.7   0.0   1   1   3.8e-18     4e-15   55.9   0.0     1    99    49   145    49   145 0.83 Methyltransferase domain
Methyltransf_26      PF13659.1    117 seq1007_BIOID50951   -            261   8.4e-11   41.8   0.3   1   1   5.3e-13   5.5e-10   39.1   0.1     2   114    46   148    45   151 0.92 Methyltransferase domain
Ubie_methyltran      PF01209.13   233 seq1007_BIOID50951   -            261   8.4e-11   41.3   0.0   1   1     1e-13   1.1e-10   40.9   0.0    31   152    27   148     6   184 0.82 ubiE/COQ5 methyltransferase family
Methyltransf_25      PF13649.1    101 seq1007_BIOID50951   -            261   9.9e-10   38.5   0.0   1   1   1.6e-12   1.7e-09   37.8   0.0     1   101    48   143    48   143 0.90 Methyltransferase domain
Methyltransf_15      PF09445.5    164 seq1007_BIOID50951   -            261   1.1e-07   31.4   0.0   1   1   1.5e-10   1.6e-07   30.9   0.0     3    74    47   116    45   121 0.90 RNA cap guanine-N2 methyltransferase
MTS                  PF05175.9    170 seq1007_BIOID50951   -            261     9e-07   28.3   0.0   1   1   1.3e-09   1.3e-06   27.7   0.0    23   112    38   122    28   176 0.77 Methyltransferase small domain
DREV                 PF05219.7    265 seq1007_BIOID50951   -            261   7.3e-05   21.6   0.0   1   1   1.2e-07   0.00013   20.8   0.0    93   185    43   144    24   160 0.77 DREV methyltransferase
CMAS                 PF02353.15   273 seq1007_BIOID50951   -            261   0.00021   20.3   0.0   1   1   2.6e-07   0.00027   19.9   0.0    64   163    46   146     5   167 0.82 Mycolic acid cyclopropane synthetase
Aconitase            PF00330.15   465 seq1008_BIOID50951   -            891  3.1e-186  619.2   0.0   1   1  5.7e-190  3.9e-186  618.9   0.0     1   465    57   562    57   562 0.99 Aconitase family (aconitate hydratase)
Aconitase_C          PF00694.14   131 seq1008_BIOID50951   -            891   8.1e-49  164.9   0.0   1   1   2.7e-52   1.8e-48  163.8   0.0     3   130   691   818   689   819 0.98 Aconitase C-terminal domain
Aminotran_1_2        PF00155.16   363 seq1009_BIOID50951   -            356     1e-67  228.5   0.0   1   1   8.8e-72   1.2e-67  228.3   0.0    31   363    46   351    30   351 0.94 Aminotransferase class I and II
FAD_binding_5        PF00941.16   171 seq1010_BIOID50951   -            292     2e-50  170.4   0.0   1   1     4e-54   2.8e-50  170.0   0.0     4   170     6   173     3   174 0.98 FAD binding domain in molybdopterin dehydrogenase
CO_deh_flav_C        PF03450.12   103 seq1010_BIOID50951   -            292   5.8e-25   87.1   0.1   1   1   2.5e-28   1.7e-24   85.6   0.0     2   103   183   283   182   283 0.97 CO dehydrogenase flavoprotein C-terminal domain
DUF1481              PF07356.7    195 seq1012_BIOID50951   -            211   5.4e-71  237.9   0.6   1   1   4.5e-75   6.2e-71  237.7   0.4     1   195    22   207    22   207 0.99 Protein of unknown function (DUF1481)
YjbE                 PF11106.3     80 seq1019_BIOID50951   -             80   1.5e-43  146.4  27.9   1   1   1.2e-47   1.7e-43  146.3  19.3     1    80     1    80     1    80 0.99 Exopolysaccharide production protein YjbE
MtfA                 PF06167.7    253 seq1021_BIOID50951   -            278   5.9e-75  251.7   0.1   1   1   5.3e-79   7.2e-75  251.5   0.1    11   253    18   256     9   256 0.95 Phosphoenolpyruvate:glucose-phosphotransferase regulator
Beta-lactamase       PF00144.19   330 seq1022_BIOID50951   -            434   1.3e-69  234.6   1.1   1   1   1.1e-73   1.6e-69  234.3   0.8     1   328    43   412    43   414 0.95 Beta-lactamase
Pribosyltran         PF00156.22   125 seq1023_BIOID50951   -            152   2.2e-11   43.4   0.0   1   1   2.3e-15   3.2e-11   42.9   0.0     2   112     4   105     3   112 0.87 Phosphoribosyl transferase domain
DUF1283              PF06932.6     85 seq1024_BIOID50951   -            113   5.2e-46  154.4   5.7   1   1   4.5e-50   6.1e-46  154.2   4.0     1    85    29   113    29   113 0.99 Protein of unknown function (DUF1283)
DegT_DnrJ_EryC1      PF01041.12   363 seq1027_BIOID50951   -            376   6.2e-87  291.8   0.0   1   1   1.6e-90   7.4e-87  291.6   0.0     7   361    13   370     9   372 0.92 DegT/DnrJ/EryC1/StrS aminotransferase family
Aminotran_1_2        PF00155.16   363 seq1027_BIOID50951   -            376   7.4e-11   41.4   0.1   1   1   3.7e-14   1.7e-10   40.3   0.0    67   189    46   154     9   187 0.88 Aminotransferase class I and II
Aminotran_5          PF00266.14   371 seq1027_BIOID50951   -            376   4.4e-08   32.1   0.2   1   1   1.2e-11   5.6e-08   31.8   0.1    62   182    47   159    33   317 0.90 Aminotransferase class-V
DUF2886              PF11102.3    200 seq1032_BIOID50951   -            212   8.9e-55  185.2   1.0   1   1   7.3e-59     1e-54  185.0   0.7     1   199    13   206    13   207 0.98 Protein of unknown function (DUF2886)
KicB                 PF03882.9    440 seq1034_BIOID50951   -            440  2.2e-268  889.8   9.8   1   1  1.8e-272  2.5e-268  889.7   6.8     1   440     1   440     1   440 1.00 KicB killing factor
Zip                  PF02535.17   319 seq1035_BIOID50951   -            265   2.2e-32  112.2  21.1   1   1   4.2e-31   5.7e-27   94.4   3.7   150   317    94   254    89   256 0.96 ZIP Zinc transporter
CoA_binding          PF02629.14    96 seq1036_BIOID50951   -            289   2.2e-29  101.6   0.7   1   1   4.8e-33   2.2e-29  101.6   0.5     1    96     6    99     6    99 0.99 CoA binding domain
Ligase_CoA           PF00549.14   153 seq1036_BIOID50951   -            289   2.4e-20   72.5   0.6   1   1   8.8e-24     4e-20   71.8   0.4     1   152   151   271   151   272 0.96 CoA-ligase
Succ_CoA_lig         PF13607.1    138 seq1036_BIOID50951   -            289   8.5e-12   44.7   0.0   1   1   3.3e-15   1.5e-11   43.9   0.0     1   138   145   284   145   287 0.83 Succinyl-CoA ligase like flavodoxin domain
Semialdhyde_dh       PF01118.19   121 seq1038_BIOID50951   -            334   1.8e-32  112.0   0.0   1   1   4.6e-36   3.1e-32  111.3   0.0     3   121     5   146     3   146 0.97 Semialdehyde dehydrogenase, NAD binding domain
Semialdhyde_dhC      PF02774.13   184 seq1038_BIOID50951   -            334     5e-20   72.0   0.0   1   1   1.1e-23   7.4e-20   71.4   0.0     1   184   163   311   163   311 0.95 Semialdehyde dehydrogenase, dimerisation domain
Acetyltransf_3       PF13302.1    142 seq1040_BIOID50951   -            186   5.7e-23   81.6   0.0   1   1     4e-26   7.7e-23   81.2   0.0     3   141     8   140     7   141 0.80 Acetyltransferase (GNAT) domain
Acetyltransf_4       PF13420.1    155 seq1040_BIOID50951   -            186   7.2e-15   55.1   0.6   1   1   4.7e-18   9.1e-15   54.8   0.4     1   152     9   158     9   160 0.93 Acetyltransferase (GNAT) domain
Acetyltransf_1       PF00583.19    83 seq1040_BIOID50951   -            186     6e-15   54.9   0.1   1   1   4.5e-18   8.9e-15   54.3   0.1     2    82    63   140    62   141 0.97 Acetyltransferase (GNAT) family
Acetyltransf_8       PF13523.1    152 seq1040_BIOID50951   -            186   1.2e-13   51.1   0.2   1   1   8.2e-17   1.6e-13   50.6   0.2     1   141     9   145     9   157 0.89 Acetyltransferase (GNAT) domain
Acetyltransf_7       PF13508.1     79 seq1040_BIOID50951   -            186   3.7e-07   30.1   0.2   1   1   3.4e-10   6.7e-07   29.2   0.1     2    78    56   141    55   142 0.80 Acetyltransferase (GNAT) domain
Acetyltransf_10      PF13673.1    117 seq1040_BIOID50951   -            186   1.3e-05   25.1   0.0   1   1   9.3e-09   1.8e-05   24.7   0.0     1   117    16   140    16   140 0.75 Acetyltransferase (GNAT) domain
FR47                 PF08445.5     86 seq1040_BIOID50951   -            186   2.1e-05   24.0   0.0   1   1   1.9e-08   3.8e-05   23.2   0.0    26    79    87   142    69   150 0.92 FR47-like protein
Fer2_2               PF01799.15    75 seq1041_BIOID50951   -            159     4e-27   93.8   0.4   1   1   5.8e-31     4e-27   93.8   0.3     1    73    78   152    78   154 0.93 [2Fe-2S] binding domain
Fer2                 PF00111.22    78 seq1041_BIOID50951   -            159   4.4e-07   29.4   1.1   1   1   6.5e-11   4.4e-07   29.4   0.8     2    55    12    64    11    85 0.81 2Fe-2S iron-sulfur cluster binding domain
DUF1100              PF06500.6    411 seq1043_BIOID50951   -            414    3e-222  737.3   0.0   1   1  9.7e-226  3.3e-222  737.2   0.0     1   411     1   414     1   414 0.99 Alpha/beta hydrolase of unknown function (DUF1100)
Abhydrolase_5        PF12695.2    142 seq1043_BIOID50951   -            414   1.8e-08   34.1   0.0   1   1   9.6e-12   3.3e-08   33.2   0.0     1   121   196   375   196   392 0.76 Alpha/beta hydrolase family
Abhydrolase_6        PF12697.2    228 seq1043_BIOID50951   -            414   2.6e-06   27.4   0.4   1   1   1.6e-09   5.4e-06   26.3   0.0    12   107   208   326   197   390 0.71 Alpha/beta hydrolase family
AsnA                 PF03590.10   244 seq1044_BIOID50951   -            330  1.1e-129  430.9   0.0   1   1    2e-133  1.4e-129  430.6   0.0     2   244     4   246     3   246 0.99 Aspartate-ammonia ligase
DUF4158              PF13700.1    166 seq1045_BIOID50951   -             72   2.9e-18   65.7   0.0   1   1   2.2e-22     3e-18   65.7   0.0     1    65     6    69     6    72 0.96 Domain of unknown function (DUF4158)
IGPD                 PF00475.13   145 seq1048_BIOID50951   -            355   1.3e-64  216.3   0.3   1   1   6.7e-68   2.3e-64  215.5   0.2     1   145   196   338   196   338 0.99 Imidazoleglycerol-phosphate dehydratase
HAD_2                PF13419.1    176 seq1048_BIOID50951   -            355   5.6e-07   29.8   0.0   1   1   5.3e-09   1.8e-05   24.9   0.0    76   173    30   145    19   148 0.81 Haloacid dehalogenase-like hydrolase
PNK3P                PF08645.6    158 seq1048_BIOID50951   -            355   9.4e-07   28.2   0.0   1   1   4.9e-10   1.7e-06   27.4   0.0     5   129     8   134     4   183 0.77 Polynucleotide kinase 3 phosphatase
Hydrolase_like       PF13242.1     75 seq1048_BIOID50951   -            355   1.8e-06   27.4   0.0   1   1   1.1e-09   3.8e-06   26.4   0.0     1    44   102   144   102   149 0.90 HAD-hyrolase-like
ROK                  PF00480.15   179 seq1051_BIOID50951   -            323   1.6e-45  155.0   0.0   1   1   3.1e-49   2.1e-45  154.6   0.0     1   179    24   214    24   214 0.95 ROK family
Glucokinase          PF02685.11   316 seq1051_BIOID50951   -            323   3.8e-10   38.9   0.0   1   1     3e-13     2e-09   36.5   0.0     4   265    26   276    24   288 0.80 Glucokinase
Aminotran_3          PF00202.16   339 seq1052_BIOID50951   -            426  2.8e-121  404.4   0.2   1   1  2.4e-125  3.3e-121  404.1   0.1     2   338    27   360    26   361 0.98 Aminotransferase class-III
DDE_Tnp_Tn3          PF01526.12   388 seq1053_BIOID50951   -            933  8.5e-154  511.7   0.0   1   1  1.9e-157  1.3e-153  511.1   0.0     1   388   519   905   519   905 0.99 Tn3 transposase DDE domain
DUF4158              PF13700.1    166 seq1053_BIOID50951   -            933   4.7e-24   84.6   0.1   1   1   1.7e-27   1.1e-23   83.3   0.0    65   166    10   112     3   112 0.95 Domain of unknown function (DUF4158)
Caps_synth_GfcC      PF06251.6    229 seq1055_BIOID50951   -            277     3e-91  304.5   0.0   1   1   2.5e-95   3.5e-91  304.3   0.0     2   229    52   277    51   277 0.99 Capsule biosynthesis GfcC
HATPase_c            PF02518.21   111 seq1056_BIOID50951   -            458   4.1e-27   93.9   0.5   1   1     2e-30   1.3e-26   92.3   0.0     2   110   346   449   345   450 0.98 Histidine kinase-, DNA gyrase B-, and HSP90-like ATPase
HisKA                PF00512.20    68 seq1056_BIOID50951   -            458   1.6e-14   53.5   0.4   1   1     8e-18   5.5e-14   51.7   0.0     2    65   238   300   237   302 0.91 His Kinase A (phospho-acceptor) domain
DUF3442              PF11924.3    280 seq1058_BIOID50951   -            378   1.8e-84  283.5   1.9   1   1   1.6e-88   2.2e-84  283.2   1.3     3   229   150   377   148   378 0.98 Protein of unknown function (DUF3442)
Polysacc_synt        PF01943.12   273 seq1059_BIOID50951   -            416   1.5e-13   50.5  18.5   1   1   1.1e-17   1.5e-13   50.5  12.9     1   272     3   283     3   284 0.83 Polysaccharide biosynthesis protein
AA_kinase            PF00696.23   241 seq1060_BIOID50951   -            258     1e-39  136.4   2.0   1   1   8.4e-44   1.1e-39  136.2   1.4     3   240     5   235     3   236 0.93 Amino acid kinase family
adh_short            PF00106.20   167 seq1061_BIOID50951   -            240   3.5e-31  108.2   1.1   1   1   2.1e-34   5.9e-31  107.5   0.8     1   165     3   168     3   170 0.95 short chain dehydrogenase
adh_short_C2         PF13561.1    243 seq1061_BIOID50951   -            240   1.4e-13   51.1   0.2   1   1   6.5e-17   1.8e-13   50.7   0.1     5   201    11   200     9   229 0.87 Enoyl-(Acyl carrier protein) reductase
KR                   PF08659.5    181 seq1061_BIOID50951   -            240   5.5e-12   45.6   1.7   1   1   4.1e-15   1.1e-11   44.5   0.5     3   174     5   178     4   185 0.82 KR domain
NAD_binding_10       PF13460.1    183 seq1061_BIOID50951   -            240   4.2e-08   33.2   2.0   1   1   2.1e-11   5.7e-08   32.8   1.4     1   182     5   221     5   222 0.77 NADH(P)-binding
DUF2819              PF10995.3    317 seq1062_BIOID50951   -            523  4.8e-129  429.5   0.0   1   1  4.5e-133  6.2e-129  429.1   0.0     2   317   163   474   162   474 0.99 Protein of unknown function (DUF2819)
DUF1401              PF07180.6    146 seq1063_BIOID50951   -            131   8.2e-07   28.7   0.1   1   1   7.5e-11     1e-06   28.4   0.1    19    75     5    61     2    98 0.90 Protein of unknown function (DUF1401)
DUF1471              PF07338.8     56 seq1064_BIOID50951   -             91     3e-17   61.8   0.5   1   1   3.5e-21   4.8e-17   61.2   0.3     1    56    36    89    36    89 0.98 Protein of unknown function (DUF1471)
MukE                 PF04288.8    235 seq1065_BIOID50951   -            243  6.2e-134  444.0   0.2   1   1  5.1e-138    7e-134  443.8   0.2     1   235    19   243    19   243 0.99 MukE-like family
DUF940               PF06082.6    658 seq1066_BIOID50951   -            698  8.4e-258  857.1  13.7   1   1    7e-262  9.5e-258  856.9   9.5     1   658    29   693    29   693 0.97 Bacterial putative lipoprotein (DUF940)
SIR2                 PF02146.12   181 seq1068_BIOID50951   -            273   9.6e-49  165.4   0.0   1   1   9.1e-53   1.2e-48  165.0   0.0     1   181    48   221    48   221 0.90 Sir2 family
GATase               PF00117.23   192 seq1070_BIOID50951   -            196   4.6e-28   97.8   0.0   1   1   1.5e-31   5.3e-28   97.6   0.0     1   189     4   194     4   196 0.81 Glutamine amidotransferase class-I
GATase_3             PF07685.9    158 seq1070_BIOID50951   -            196   9.6e-06   25.1   0.0   1   1   4.3e-09   1.5e-05   24.5   0.0     8    79    39   100    32   106 0.87 CobB/CobQ-like glutamine amidotransferase domain
NQR2_RnfD_RnfE       PF03116.10   314 seq1071_BIOID50951   -            352    1e-121  405.8  15.7   1   1  8.6e-126  1.2e-121  405.6  10.9     3   314     4   350     2   350 0.93 NQR2, RnfD, RnfE family
Crl                  PF07417.7    127 seq1074_BIOID50951   -            133   6.6e-54  180.9   0.1   1   1   5.6e-58   7.6e-54  180.6   0.1     2   122     3   123     2   131 0.96 Transcriptional regulator Crl
DUF1161              PF06649.7     52 seq1075_BIOID50951   -            102   1.3e-25   88.9   0.0   1   1   1.2e-29   1.6e-25   88.6   0.0     1    52    27    80    27    80 0.99 Protein of unknown function (DUF1161)
AA_permease          PF00324.16   479 seq1079_BIOID50951   -            487  3.5e-122  408.0  47.9   1   1  5.8e-126  3.9e-122  407.8  33.2     1   476    39   476    39   479 0.98 Amino acid permease
AA_permease_2        PF13520.1    426 seq1079_BIOID50951   -            487   1.6e-42  145.4  47.9   1   1   2.8e-46   1.9e-42  145.1  33.2     5   424    39   460    35   466 0.86 Amino acid permease
Lyase_1              PF00206.15   312 seq1080_BIOID50951   -            457  3.8e-102  341.5   0.0   1   1  1.4e-105  1.9e-101  339.2   0.0     1   312     6   301     6   301 0.99 Lyase
His_biosynth         PF00977.16   228 seq1082_BIOID50951   -            245   1.8e-75  253.0   0.2   1   1   7.3e-79     2e-75  252.8   0.1     1   228     1   234     1   234 0.98 Histidine biosynthesis protein
Trp_syntA            PF00290.15   259 seq1082_BIOID50951   -            245   1.9e-06   26.4   0.5   1   1     1e-08   2.7e-05   22.6   0.0   174   232    51   108    33   118 0.88 Tryptophan synthase alpha chain
Sigma54_activat      PF00158.21   168 seq1083_BIOID50951   -            441   1.1e-72  242.8   0.1   1   1   6.6e-76   1.8e-72  242.1   0.1     1   168   141   308   141   308 0.99 Sigma-54 interaction domain
Response_reg         PF00072.19   112 seq1083_BIOID50951   -            441   1.2e-29  102.4   0.2   1   1     9e-33   2.5e-29  101.4   0.1     1   111     8   117     8   118 0.98 Response regulator receiver domain
HTH_8                PF02954.14    42 seq1083_BIOID50951   -            441     2e-14   52.7   0.6   1   1   7.2e-18     2e-14   52.7   0.4     3    39   403   439   401   441 0.93 Bacterial regulatory protein, Fis family
AAA_5                PF07728.9    139 seq1083_BIOID50951   -            441   1.3e-07   31.2   0.0   1   1   9.7e-11   2.7e-07   30.3   0.0     2   123   165   283   164   301 0.84 AAA domain (dynein-related subfamily)
AAA                  PF00004.24   132 seq1083_BIOID50951   -            441   1.6e-05   24.9   0.0   1   1   1.2e-08   3.4e-05   23.9   0.0     1   126   165   296   165   302 0.72 ATPase family associated with various cellular activities (AAA)
MukB                 PF04310.7    227 seq1085_BIOID50951   -           1486  2.4e-146  484.9   0.7   1   1    1e-149  4.7e-146  483.9   0.1     1   227     1   227     1   227 1.00 MukB N-terminal
SbcCD_C              PF13558.1     90 seq1085_BIOID50951   -           1486   5.1e-14   51.8   0.3   1   1   4.7e-17   2.2e-13   49.8   0.0     1    89  1335  1424  1335  1425 0.88 Putative exonuclease SbcCD, C subunit
AAA_29               PF13555.1     62 seq1085_BIOID50951   -           1486   5.2e-13   48.2   0.2   1   1   2.7e-16   1.2e-12   47.0   0.2     2    61     8    66     7    67 0.90 P-loop containing region of AAA domain
Molybdopterin        PF00384.17   432 seq1087_BIOID50951   -            808   3.8e-96  322.3   0.0   1   1     1e-99   4.7e-96  322.0   0.0     1   432   111   566   111   566 0.92 Molybdopterin oxidoreductase
Molydop_binding      PF01568.16   109 seq1087_BIOID50951   -            808   1.4e-27   95.5   0.0   1   1     1e-30   4.8e-27   93.8   0.0     1   107   687   800   687   802 0.97 Molydopterin dinucleotide binding domain
Molybdop_Fe4S4       PF04879.11    55 seq1087_BIOID50951   -            808   5.9e-14   51.5   0.7   1   1   2.3e-17   1.1e-13   50.6   0.5     1    55    49   108    49   108 0.96 Molybdopterin oxidoreductase Fe4S4 domain
Big_1                PF02369.11   100 seq1089_BIOID50951   -           2269         0 1111.2 272.9   1  16   3.3e-21   1.1e-17   63.6   8.8     2    94   349   437   344   443 0.88 Bacterial Ig-like domain (group 1)
Big_1                PF02369.11   100 seq1089_BIOID50951   -           2269         0 1111.2 272.9   2  16   1.5e-25   5.1e-22   77.5   9.1     3    97   445   537   442   540 0.92 Bacterial Ig-like domain (group 1)
Big_1                PF02369.11   100 seq1089_BIOID50951   -           2269         0 1111.2 272.9   3  16   1.9e-27   6.7e-24   83.5   2.6     2    97   542   640   541   642 0.95 Bacterial Ig-like domain (group 1)
Big_1                PF02369.11   100 seq1089_BIOID50951   -           2269         0 1111.2 272.9   4  16   3.4e-19   1.2e-15   57.1   3.6     4    96   654   739   651   743 0.88 Bacterial Ig-like domain (group 1)
Big_1                PF02369.11   100 seq1089_BIOID50951   -           2269         0 1111.2 272.9   5  16   9.5e-27   3.3e-23   81.3   7.4     3   100   746   845   744   845 0.94 Bacterial Ig-like domain (group 1)
Big_1                PF02369.11   100 seq1089_BIOID50951   -           2269         0 1111.2 272.9   6  16   7.2e-21   2.5e-17   62.5   6.8     4    96   857   942   853   946 0.91 Bacterial Ig-like domain (group 1)
Big_1                PF02369.11   100 seq1089_BIOID50951   -           2269         0 1111.2 272.9   7  16   1.3e-27   4.3e-24   84.1   7.9     3   100   949  1048   947  1048 0.95 Bacterial Ig-like domain (group 1)
Big_1                PF02369.11   100 seq1089_BIOID50951   -           2269         0 1111.2 272.9   8  16   2.9e-22   9.7e-19   67.0   7.5     5   100  1061  1148  1051  1148 0.84 Bacterial Ig-like domain (group 1)
Big_1                PF02369.11   100 seq1089_BIOID50951   -           2269         0 1111.2 272.9   9  16   1.2e-27   4.2e-24   84.2   6.7     2   100  1159  1261  1158  1261 0.93 Bacterial Ig-like domain (group 1)
Big_1                PF02369.11   100 seq1089_BIOID50951   -           2269         0 1111.2 272.9  10  16   3.7e-25   1.3e-21   76.2   4.2     2    98  1263  1359  1262  1361 0.90 Bacterial Ig-like domain (group 1)
Big_1                PF02369.11   100 seq1089_BIOID50951   -           2269         0 1111.2 272.9  11  16   7.6e-29   2.6e-25   88.1   6.6     6    99  1367  1463  1364  1464 0.92 Bacterial Ig-like domain (group 1)
Big_1                PF02369.11   100 seq1089_BIOID50951   -           2269         0 1111.2 272.9  12  16   9.3e-29   3.2e-25   87.8   6.2     2    99  1466  1565  1465  1566 0.95 Bacterial Ig-like domain (group 1)
Big_1                PF02369.11   100 seq1089_BIOID50951   -           2269         0 1111.2 272.9  13  16   7.1e-25   2.4e-21   75.3   3.9     7    97  1578  1662  1570  1665 0.92 Bacterial Ig-like domain (group 1)
Big_1                PF02369.11   100 seq1089_BIOID50951   -           2269         0 1111.2 272.9  14  16   2.7e-21   9.2e-18   63.8   0.8     8    94  1675  1760  1668  1766 0.84 Bacterial Ig-like domain (group 1)
Big_1                PF02369.11   100 seq1089_BIOID50951   -           2269         0 1111.2 272.9  15  16   5.3e-24   1.8e-20   72.5   5.1     4    99  1770  1860  1767  1861 0.90 Bacterial Ig-like domain (group 1)
Big_1                PF02369.11   100 seq1089_BIOID50951   -           2269         0 1111.2 272.9  16  16   1.6e-21   5.3e-18   64.6   7.4     3   100  1866  1964  1864  1964 0.94 Bacterial Ig-like domain (group 1)
Glyco_transf_56      PF07429.6    361 seq1091_BIOID50951   -            359  5.5e-194  643.9   0.0   1   1  4.5e-198  6.2e-194  643.7   0.0     1   360     1   358     1   359 0.99 4-alpha-L-fucosyltransferase glycosyl transferase group 56
BMFP                 PF04380.8     79 seq1092_BIOID50951   -             99   6.5e-28   96.5   5.5   1   1   5.6e-32   7.6e-28   96.3   3.8     1    79     1    79     1    79 0.98 Membrane fusogenic activity
DUF554               PF04474.7    226 seq1093_BIOID50951   -            235   1.1e-76  256.9  19.3   1   1   8.9e-81   1.2e-76  256.7  13.4     2   226     3   230     2   230 0.97 Protein of unknown function (DUF554)
His_biosynth         PF00977.16   228 seq1096_BIOID50951   -            258     9e-79  263.8   0.5   1   1     3e-82     1e-78  263.6   0.4     1   227     5   239     5   240 0.96 Histidine biosynthesis protein
PAP2                 PF01569.16   129 seq1098_BIOID50951   -            254   2.5e-28   98.2   1.2   1   1   1.8e-32   2.5e-28   98.2   0.9     6   126    78   232    73   234 0.89 PAP2 superfamily
DUF2636              PF11120.3     62 seq1100_BIOID50951   -             63   5.2e-33  112.2   0.6   1   1   4.2e-37   5.7e-33  112.1   0.4     1    62     2    63     2    63 0.99 Protein of unknown function (DUF2636)
Epimerase            PF01370.16   236 seq1101_BIOID50951   -            310   6.2e-50  169.7   0.0   1   1   2.8e-53   7.7e-50  169.3   0.0     1   236     2   236     2   236 0.92 NAD dependent epimerase/dehydratase family
3Beta_HSD            PF01073.14   280 seq1101_BIOID50951   -            310   1.7e-12   46.5   0.0   1   1   8.5e-16   2.3e-12   46.0   0.0     1   223     3   219     3   224 0.79 3-beta hydroxysteroid dehydrogenase/isomerase family
RmlD_sub_bind        PF04321.12   287 seq1101_BIOID50951   -            310   7.2e-10   38.1   0.0   1   1   7.5e-13   2.1e-09   36.6   0.0     3   155     2   174     1   267 0.79 RmlD substrate binding domain
NAD_binding_4        PF07993.7    249 seq1101_BIOID50951   -            310   1.8e-07   30.2   0.0   1   1   3.6e-08   9.9e-05   21.2   0.0    86   210    67   184    47   220 0.84 Male sterility protein
OTCace               PF00185.19   158 seq1102_BIOID50951   -            396   1.1e-34  119.5   0.0   1   1   2.7e-38   1.8e-34  118.7   0.0     1   156   187   373   187   374 0.91 Aspartate/ornithine carbamoyltransferase, Asp/Orn binding domain
OTCace_N             PF02729.16   142 seq1102_BIOID50951   -            396   3.3e-28   98.0   0.0   1   1     2e-31   1.4e-27   95.9   0.0     1   142    22   179    22   179 0.88 Aspartate/ornithine carbamoyltransferase, carbamoyl-P binding domain
OEP                  PF02321.13   188 seq1103_BIOID50951   -            460   3.7e-52  176.5  38.9   1   2   7.1e-28   9.7e-24   83.8  12.6     3   188    65   247    63   247 0.97 Outer membrane efflux protein
OEP                  PF02321.13   188 seq1103_BIOID50951   -            460   3.7e-52  176.5  38.9   2   2   1.8e-32   2.5e-28   98.8   8.8     7   188   275   455   270   455 0.94 Outer membrane efflux protein
DUF796               PF05638.7    134 seq1105_BIOID50951   -            172   9.9e-35  119.3   0.0   1   1   8.3e-39   1.1e-34  119.1   0.0     1   133     6   155     6   156 0.94 Protein of unknown function (DUF796)
DUF3260              PF11658.3    518 seq1106_BIOID50951   -            559  4.4e-234  777.2   0.0   1   1  3.7e-238  5.1e-234  777.0   0.0     2   518    24   554    23   554 0.99 Protein of unknown function (DUF3260)
Rnf-Nqr              PF02508.9    190 seq1107_BIOID50951   -            231   7.9e-59  198.3   9.5   1   1   6.7e-63   9.1e-59  198.1   6.6     1   189     1   200     1   201 0.98 Rnf-Nqr subunit, membrane protein
DUF1449              PF07290.6    202 seq1108_BIOID50951   -            204  2.2e-111  369.8   0.4   1   1  1.8e-115  2.5e-111  369.6   0.3     1   201     4   204     4   204 1.00 Protein of unknown function (DUF1449)
AA_kinase            PF00696.23   241 seq1110_BIOID50951   -            396   4.4e-43  147.4   2.1   1   1   8.2e-47   5.6e-43  147.1   1.5     2   240    35   263    34   264 0.93 Amino acid kinase family
PUA                  PF01472.15    74 seq1110_BIOID50951   -            396     1e-22   79.4   0.1   1   1   4.6e-26   3.1e-22   77.9   0.1     1    74   305   379   305   379 0.98 PUA domain
WzyE                 PF06899.6    449 seq1112_BIOID50951   -            450  1.2e-277  920.6  45.5   1   1  9.8e-282  1.3e-277  920.4  31.5     1   448     1   449     1   450 1.00 WzyE protein
HTH_Tnp_1            PF01527.15    76 seq1113_BIOID50951   -            134   2.4e-16   59.3   0.0   1   1   2.3e-20   3.2e-16   58.9   0.0     2    58     9    72     8   101 0.84 Transposase
FCD                  PF07729.7    125 seq1115_BIOID50951   -            226   5.6e-18   65.3  11.5   1   1   1.3e-21   8.7e-18   64.7   8.0     1   124    82   213    82   214 0.85 FCD domain
GntR                 PF00392.16    64 seq1115_BIOID50951   -            226     1e-12   47.1   0.0   1   1   3.3e-16   2.2e-12   46.0   0.0     7    64    16    72    12    72 0.96 Bacterial regulatory proteins, gntR family
PEP_mutase           PF13714.1    238 seq1118_BIOID50951   -            296   1.3e-53  181.5   4.4   1   1   2.1e-57   1.5e-53  181.3   3.0     1   233    10   250    10   255 0.92 Phosphoenolpyruvate phosphomutase
ICL                  PF00463.16   526 seq1118_BIOID50951   -            296   1.3e-16   59.8   1.9   1   1   4.6e-20   3.1e-16   58.5   1.3   150   255    80   183    71   213 0.86 Isocitrate lyase family
PRA-CH               PF01502.13    75 seq1119_BIOID50951   -            203   2.2e-33  113.5   0.0   1   1   5.2e-37   3.5e-33  112.9   0.0     1    74    33   106    33   107 0.99 Phosphoribosyl-AMP cyclohydrolase
PRA-PH               PF01503.12    83 seq1119_BIOID50951   -            203   1.2e-14   54.1   0.3   1   1   2.5e-18   1.7e-14   53.7   0.2     2    82   116   201   115   202 0.96 Phosphoribosyl-ATP pyrophosphohydrolase
DUF4102              PF13356.1     89 seq1120_BIOID50951   -            421   2.1e-26   91.4   0.1   1   1   5.7e-30   3.9e-26   90.6   0.1     1    88     3    89     3    90 0.98 Domain of unknown function (DUF4102)
Phage_integrase      PF00589.17   173 seq1120_BIOID50951   -            421   5.2e-24   84.7   0.0   1   1   1.3e-27   8.9e-24   83.9   0.0     4   171   205   383   202   385 0.91 Phage integrase family
DEAD                 PF00270.24   173 seq1121_BIOID50951   -            455   2.3e-49  167.0   0.1   1   1   5.9e-52   2.7e-48  163.5   0.0     1   172    25   196    25   197 0.94 DEAD/DEAH box helicase
Helicase_C           PF00271.26    78 seq1121_BIOID50951   -            455   8.2e-26   89.5   0.0   1   1   4.8e-29   2.2e-25   88.2   0.0     2    77   264   339   263   340 0.98 Helicase conserved C-terminal domain
LysR_substrate       PF03466.15   209 seq1122_BIOID50951   -            315   1.1e-54  184.6   0.6   1   1   2.1e-58   1.5e-54  184.2   0.4     4   208    99   303    96   304 0.99 LysR substrate binding domain
HTH_1                PF00126.22    60 seq1122_BIOID50951   -            315   8.9e-22   76.4   0.5   1   1   2.5e-25   1.7e-21   75.5   0.1     1    59    13    71    13    72 0.98 Bacterial regulatory helix-turn-helix protein, lysR family
DUF1049              PF06305.6     68 seq1123_BIOID50951   -            102   8.1e-25   85.9   0.8   1   1   5.9e-29   8.1e-25   85.9   0.6     1    66    22    87    22    89 0.97 Protein of unknown function (DUF1049)
Amidase_3            PF01520.13   175 seq1124_BIOID50951   -            289   2.7e-52  176.9   0.0   1   1     5e-56   6.8e-52  175.6   0.0     1   174    59   273    59   274 0.99 N-acetylmuramoyl-L-alanine amidase
TnpB_IS66            PF05717.8    108 seq1125_BIOID50951   -            115   2.6e-40  136.0   0.0   1   1   2.1e-44   2.9e-40  135.9   0.0     2   104     7   107     6   111 0.97 IS66 Orf2 like protein
Band_7               PF01145.20   179 seq1128_BIOID50951   -            553   6.4e-19   68.4   2.8   1   1   4.7e-23   6.4e-19   68.4   1.9     5   151    38   189    34   222 0.84 SPFH domain / Band 7 family
HhH-GPD              PF00730.20   121 seq1129_BIOID50951   -            211   9.8e-19   67.6   0.0   1   1   3.1e-22   1.4e-18   67.1   0.0     1   120    34   168    34   169 0.95 HhH-GPD superfamily base excision DNA repair protein
HHH                  PF00633.18    30 seq1129_BIOID50951   -            211   7.1e-08   31.6   0.0   1   1   3.7e-11   1.7e-07   30.4   0.0     2    29   100   127    99   128 0.94 Helix-hairpin-helix motif
EndIII_4Fe-2S        PF10576.4     17 seq1129_BIOID50951   -            211   9.7e-05   22.2   3.3   1   1   3.7e-08   0.00017   21.5   2.3     1    17   187   203   187   203 0.99 Iron-sulfur binding domain of endonuclease III
Glyco_transf_9       PF01075.12   247 seq1130_BIOID50951   -            348   2.6e-89  298.5   0.0   1   1   2.3e-93   3.1e-89  298.3   0.0     1   247    69   324    69   324 0.98 Glycosyltransferase family 9 (heptosyltransferase)
TPR_7                PF13176.1     36 seq1133_BIOID50951   -            389     1e-13   49.8  11.5   1   1   1.8e-05     0.025   14.2   0.0     1    27    71    97    71   106 0.82 Tetratricopeptide repeat
TPR_2                PF07719.12    34 seq1133_BIOID50951   -            389   1.8e-12   46.0   7.2   1   1   1.4e-05     0.019   14.7   0.0     5    32   218   245   214   247 0.88 Tetratricopeptide repeat
Apc3                 PF12895.2     84 seq1133_BIOID50951   -            389   7.3e-10   38.7   1.4   1   1   1.3e-09   1.8e-06   27.8   0.1     4    83   156   239   153   240 0.89 Anaphase-promoting complex, cyclosome, subunit 3
TPR_1                PF00515.23    34 seq1133_BIOID50951   -            389   4.6e-09   35.3   2.5   1   1   2.6e-05     0.035   13.5   0.0     7    32   220   245   214   247 0.89 Tetratricopeptide repeat
TPR_8                PF13181.1     34 seq1133_BIOID50951   -            389   1.4e-07   30.6   1.1   1   1   1.7e-05     0.024   14.3   0.0     5    29   218   242   214   246 0.89 Tetratricopeptide repeat
Abhydrolase_6        PF12697.2    228 seq1135_BIOID50951   -            382   4.7e-13   49.4   0.1   1   1   6.2e-16   2.1e-12   47.3   0.1    18   220   110   362    97   366 0.77 Alpha/beta hydrolase family
Abhydrolase_5        PF12695.2    142 seq1135_BIOID50951   -            382   2.7e-12   46.5   0.3   1   1   1.6e-14   5.6e-11   42.2   0.2    14   141   105   357    90   358 0.76 Alpha/beta hydrolase family
Peptidase_S15        PF02129.13   272 seq1135_BIOID50951   -            382   3.2e-05   23.3   0.1   1   1   1.9e-08   6.3e-05   22.4   0.0     2   140    71   201    71   359 0.66 X-Pro dipeptidyl-peptidase (S15 family)
PsiE                 PF06146.7     69 seq1136_BIOID50951   -            136   1.7e-16   60.0   5.3   1   1   1.3e-20   1.7e-16   60.0   3.7     5    69    62   123    58   123 0.95 Phosphate-starvation-inducible E
DDE_Tnp_IS66         PF03050.9    271 seq1138_BIOID50951   -            512  3.4e-101  337.9   0.0   1   1  9.9e-105  3.4e-101  337.9   0.0     1   271   175   462   175   462 0.98 Transposase IS66 family
DDE_Tnp_IS66_C       PF13817.1     39 seq1138_BIOID50951   -            512   1.9e-19   69.2   0.0   1   1   1.3e-22   4.5e-19   68.0   0.0     1    39   468   506   468   506 0.98 IS66 C-terminal element
HTH_Tnp_IS66         PF13005.2     59 seq1138_BIOID50951   -            512   7.5e-18   64.0   0.9   1   1   4.2e-21   1.4e-17   63.1   0.6     3    59   115   169   113   169 0.96 putative Helix-turn-helix domain of transposase IS66
LZ_Tnp_IS66          PF13007.2     78 seq1138_BIOID50951   -            512   5.5e-14   52.4   4.4   1   1   1.6e-17   5.5e-14   52.4   3.1     1    77    38   110    38   111 0.94 Transposase C of IS166 homeodomain
PALP                 PF00291.20   307 seq1140_BIOID50951   -            398   1.1e-44  152.7   0.2   1   1     1e-48   1.4e-44  152.4   0.1     4   305    41   374    39   377 0.81 Pyridoxal-phosphate dependent enzyme
CusF_Ec              PF11604.3     70 seq1141_BIOID50951   -            110   3.8e-21   74.5   0.2   1   1   3.7e-25   5.1e-21   74.2   0.2     1    67    42   107    42   110 0.93 Copper binding periplasmic protein CusF
Citrate_synt         PF00285.16   356 seq1142_BIOID50951   -            417  1.7e-116  388.7   0.0   1   1  1.6e-120  2.2e-116  388.3   0.0     2   356    50   398    50   398 0.98 Citrate synthase
K_trans              PF02705.11   534 seq1143_BIOID50951   -            622  2.1e-205  683.0  26.5   1   1  1.7e-209  2.4e-205  682.8  18.3     2   534    14   544    13   544 0.99 K+ potassium transporter
Aldedh               PF00171.17   462 seq1144_BIOID50951   -            417   4.2e-20   71.4   2.7   1   1   9.9e-20   1.4e-15   56.5   0.7    37   299     8   283     2   304 0.80 Aldehyde dehydrogenase family
NicO                 PF03824.11   282 seq1146_BIOID50951   -            274   1.6e-58  198.1  20.2   1   1   3.9e-62   1.8e-58  198.0  14.0     1   280    13   273    13   274 0.92 High-affinity nickel-transport protein
DUF2910              PF11139.3    214 seq1146_BIOID50951   -            274   3.4e-08   32.7   0.3   1   1   1.5e-11   6.7e-08   31.7   0.2    34   213    53   269    22   270 0.89 Protein of unknown function (DUF2910)
DsbD_2               PF13386.1    199 seq1146_BIOID50951   -            274   7.6e-08   32.2  17.7   1   1   4.5e-11     2e-07   30.8   0.9   104   186   154   240   139   249 0.86 Family description
Molybdopterin        PF00384.17   432 seq1147_BIOID50951   -            798   3.2e-88  296.2   0.0   1   1   8.6e-92   3.9e-88  295.9   0.0     1   432   105   556   105   556 0.92 Molybdopterin oxidoreductase
Molydop_binding      PF01568.16   109 seq1147_BIOID50951   -            798   5.3e-27   93.6   0.0   1   1   2.2e-30   9.9e-27   92.7   0.0     1   107   677   790   677   792 0.97 Molydopterin dinucleotide binding domain
Molybdop_Fe4S4       PF04879.11    55 seq1147_BIOID50951   -            798   2.6e-13   49.4   0.9   1   1     1e-16   4.6e-13   48.6   0.6     1    55    43   102    43   102 0.96 Molybdopterin oxidoreductase Fe4S4 domain
Coprogen_oxidas      PF01218.13   296 seq1149_BIOID50951   -            299  6.6e-147  487.6   0.1   1   1  5.4e-151  7.4e-147  487.4   0.1     2   296     7   299     6   299 0.99 Coproporphyrinogen III oxidase
Glyco_tran_WecB      PF03808.8    172 seq1151_BIOID50951   -            246   3.8e-56  189.0   0.2   1   1   3.8e-60   5.2e-56  188.6   0.1     2   172    61   231    60   231 0.96 Glycosyl transferase WecB/TagA/CpsF family
HlyD_2               PF12700.2    328 seq1152_BIOID50951   -            407   3.2e-14   52.6   0.0   1   1   1.5e-17     1e-13   51.0   0.0   136   327   187   378    98   379 0.81 HlyD family secretion protein
HlyD_3               PF13437.1    105 seq1152_BIOID50951   -            407   3.2e-13   49.8   0.2   1   1     2e-14   1.4e-10   41.3   0.0     1   105   209   310   209   310 0.96 HlyD family secretion protein
Glyco_transf_9       PF01075.12   247 seq1154_BIOID50951   -            330     6e-85  284.2   0.1   1   1   5.4e-89   7.4e-85  283.9   0.1     1   245    75   315    75   317 0.98 Glycosyltransferase family 9 (heptosyltransferase)
PfkB                 PF00294.19   301 seq1155_BIOID50951   -            300   6.6e-63  212.5   0.6   1   1   5.5e-67   7.5e-63  212.3   0.4     3   299     5   287     3   289 0.93 pfkB family carbohydrate kinase
HTH_5                PF01022.15    47 seq1156_BIOID50951   -             99   8.9e-15   53.9   0.1   1   1   5.2e-18   1.4e-14   53.3   0.1     1    47    23    70    23    70 0.97 Bacterial regulatory protein, arsR family
HTH_20               PF12840.2     61 seq1156_BIOID50951   -             99   2.5e-11   43.1   0.3   1   1   1.3e-14   3.5e-11   42.6   0.2     2    58    16    72    15    75 0.96 Helix-turn-helix domain
MarR_2               PF12802.2     62 seq1156_BIOID50951   -             99   3.5e-09   36.0   0.1   1   1     2e-12   5.5e-09   35.4   0.1     5    59    24    74    19    77 0.89 MarR family
HTH_24               PF13412.1     48 seq1156_BIOID50951   -             99   2.9e-08   32.8   0.0   1   1   2.6e-11   7.1e-08   31.5   0.0     5    47    26    68    24    69 0.96 Winged helix-turn-helix DNA-binding
MarR                 PF01047.17    59 seq1156_BIOID50951   -             99   4.6e-06   26.1   0.0   1   1   3.1e-09   8.6e-06   25.2   0.0     5    53    26    74    23    75 0.95 MarR family
PTR2                 PF00854.16   373 seq1158_BIOID50951   -            500   8.2e-75  251.7  26.1   1   1   1.5e-78     1e-74  251.4  16.0     2   370    89   428    88   431 0.97 POT family
MFS_1                PF07690.11   354 seq1158_BIOID50951   -            500     2e-20   72.7  53.9   1   1   3.2e-21   2.2e-17   62.7  25.3    10   299    35   370    26   380 0.77 Major Facilitator Superfamily
Rhodanese            PF00581.15   113 seq1162_BIOID50951   -            172   1.9e-11   44.2   0.0   1   1   4.1e-15   2.8e-11   43.6   0.0     2   112     8    98     7    99 0.79 Rhodanese-like domain
DUF2892              PF11127.3     66 seq1162_BIOID50951   -            172   9.2e-11   41.3   3.5   1   1   2.1e-14   1.4e-10   40.7   2.4    10    59   115   167   112   172 0.89 Protein of unknown function (DUF2892)
OMPdecase            PF00215.19   226 seq1164_BIOID50951   -            265   7.8e-55  185.6   0.0   1   1   6.6e-59   9.1e-55  185.3   0.0     1   226    35   257    35   257 0.96 Orotidine 5'-phosphate decarboxylase / HUMPS family
Trp_Tyr_perm         PF03222.8    394 seq1165_BIOID50951   -            444   3.7e-05   22.6  37.8   1   1   4.9e-09   6.6e-05   21.7  26.2     7   374    42   425    38   436 0.75 Tryptophan/tyrosine permease family
MFS_1                PF07690.11   354 seq1166_BIOID50951   -            397     2e-31  108.9  67.6   1   1   4.3e-31   2.9e-27   95.2  38.6     2   327    24   330    23   341 0.82 Major Facilitator Superfamily
Sugar_tr             PF00083.19   451 seq1166_BIOID50951   -            397   3.2e-06   25.8  52.6   1   1   1.1e-09   7.8e-06   24.6  13.1    58   189    65   190    51   196 0.89 Sugar (and other) transporter
Peptidase_M20        PF01546.23   171 seq1168_BIOID50951   -            403   4.4e-20   71.8   0.0   1   1     1e-23   7.1e-20   71.1   0.0     1   168    77   395    77   398 0.94 Peptidase family M20/M25/M40
M20_dimer            PF07687.9    109 seq1168_BIOID50951   -            403   2.4e-17   62.5   0.0   1   1   6.5e-21   4.5e-17   61.6   0.0     2   100   183   282   182   290 0.96 Peptidase dimerisation domain
SopA_C               PF13979.1    172 seq1171_BIOID50951   -            670   4.6e-63  211.7   4.5   1   1   6.7e-67   4.6e-63  211.7   3.1     2   171   495   669   494   670 0.97 SopA-like catalytic domain
SopA                 PF13981.1    135 seq1171_BIOID50951   -            670   7.3e-30  103.6   2.9   1   1   1.1e-33   7.3e-30  103.6   2.0     2   133   259   389   258   391 0.97 SopA-like central domain
DUF3315              PF11776.3     52 seq1174_BIOID50951   -            112   6.4e-23   79.9   0.2   1   1   7.5e-27     1e-22   79.2   0.1     1    51    52   102    52   103 0.98 Domain of unknown function (DUF3315)
AA_permease          PF00324.16   479 seq1175_BIOID50951   -            461   4.9e-99  331.7  55.9   1   1  9.1e-103   6.2e-99  331.3  38.8     1   435    16   427    16   455 0.94 Amino acid permease
AA_permease_2        PF13520.1    426 seq1175_BIOID50951   -            461   1.6e-43  148.7  59.1   1   1   3.1e-47   2.1e-43  148.3  41.0     9   425    20   440    15   441 0.88 Amino acid permease
HTH_Tnp_1            PF01527.15    76 seq1176_BIOID50951   -            243   4.6e-24   84.0   0.1   1   1   1.1e-23     3e-20   71.8   0.0     2    74   113   189   112   191 0.93 Transposase
HTH_24               PF13412.1     48 seq1176_BIOID50951   -            243   2.9e-05   23.2   0.0   1   1   2.2e-08     6e-05   22.2   0.0    16    46    45    75    41    75 0.93 Winged helix-turn-helix DNA-binding
MmgE_PrpD            PF03972.9    445 seq1177_BIOID50951   -            483  2.1e-176  586.3   0.0   1   1  1.7e-180  2.3e-176  586.2   0.0     2   444    14   474    13   475 0.98 MmgE/PrpD family
DeoRC                PF00455.17   162 seq1180_BIOID50951   -            268   2.4e-50  170.1   1.3   1   1   2.7e-53   3.1e-50  169.8   0.9     2   161    85   244    84   245 0.99 DeoR C terminal sensor domain
HTH_DeoR             PF08220.7     57 seq1180_BIOID50951   -            268   5.8e-23   80.0   0.9   1   1   5.1e-26   5.8e-23   80.0   0.6     1    56    18    73    18    74 0.97 DeoR-like helix-turn-helix domain
HTH_11               PF08279.7     55 seq1180_BIOID50951   -            268   6.4e-10   38.4   0.1   1   1     1e-12   1.2e-09   37.5   0.1     4    44    21    60    18    67 0.87 HTH domain
MarR_2               PF12802.2     62 seq1180_BIOID50951   -            268   3.5e-07   29.6   0.1   1   1   7.3e-10   8.3e-07   28.4   0.1     5    61    17    70    11    71 0.88 MarR family
MarR                 PF01047.17    59 seq1180_BIOID50951   -            268   4.7e-07   29.2   0.1   1   1   8.8e-10     1e-06   28.2   0.0     8    50    22    64    16    66 0.94 MarR family
HTH_27               PF13463.1     68 seq1180_BIOID50951   -            268   5.2e-06   26.5   0.1   1   1   1.1e-08   1.2e-05   25.4   0.0     2    53    16    66    16    77 0.89 Winged helix DNA-binding domain
GntR                 PF00392.16    64 seq1180_BIOID50951   -            268   8.6e-06   24.9   0.0   1   1   1.7e-08   1.9e-05   23.8   0.0    27    60    34    67    26    70 0.93 Bacterial regulatory proteins, gntR family
HTH_24               PF13412.1     48 seq1180_BIOID50951   -            268   2.2e-05   23.6   0.1   1   1   4.6e-08   5.2e-05   22.4   0.1     7    48    21    62    16    62 0.95 Winged helix-turn-helix DNA-binding
Wzy_C                PF04932.10   163 seq1181_BIOID50951   -            402     6e-18   65.0   9.6   1   1   8.7e-22     6e-18   65.0   6.6     3   162   196   337   193   338 0.82 O-Antigen ligase
O-antigen_lig        PF13425.1    137 seq1181_BIOID50951   -            402   3.8e-16   59.2  13.8   1   1   5.5e-20   3.8e-16   59.2   9.6     2   136   190   340   171   341 0.87 O-antigen ligase like membrane protein
ACR_tran             PF00873.14  1021 seq1182_BIOID50951   -           1047  2.5e-237  789.8   2.2   1   1  4.7e-241  3.2e-237  789.5   1.5     2  1019     6  1037     2  1039 0.98 AcrB/AcrD/AcrF family
SUI1                 PF01253.17    83 seq1186_BIOID50951   -            108   1.8e-22   78.8   2.6   1   1   1.5e-26   2.1e-22   78.6   1.8     2    82    28   104    27   105 0.95 Translation initiation factor SUI1
DUF4158              PF13700.1    166 seq1188_BIOID50951   -            250   8.2e-44  148.8   1.0   1   1   8.2e-48   1.1e-43  148.4   0.7     1   165     3   166     3   167 0.96 Domain of unknown function (DUF4158)
Peptidase_M20        PF01546.23   171 seq1189_BIOID50951   -            388   2.7e-26   92.0   0.1   1   1     5e-30   3.4e-26   91.7   0.1     2   170    72   384    71   385 0.93 Peptidase family M20/M25/M40
M20_dimer            PF07687.9    109 seq1189_BIOID50951   -            388   1.4e-12   47.1   0.1   1   1     4e-16   2.7e-12   46.2   0.1     8   106   184   280   180   283 0.93 Peptidase dimerisation domain
Peptidase_M20        PF01546.23   171 seq1191_BIOID50951   -            408   2.5e-19   69.3   0.2   1   1   8.2e-23   3.7e-19   68.8   0.1    23   170   139   402    74   403 0.84 Peptidase family M20/M25/M40
M20_dimer            PF07687.9    109 seq1191_BIOID50951   -            408   1.2e-11   44.2   0.1   1   1   5.7e-15   2.6e-11   43.0   0.1     2   105   206   302   205   308 0.89 Peptidase dimerisation domain
Peptidase_M42        PF05343.9    292 seq1191_BIOID50951   -            408   2.8e-06   26.2   0.0   1   1   3.1e-08   0.00014   20.6   0.0   134   194   140   201   110   235 0.90 M42 glutamyl aminopeptidase
TnpB_IS66            PF05717.8    108 seq1192_BIOID50951   -            115   1.2e-43  146.8   0.0   1   1   9.8e-48   1.3e-43  146.6   0.0     2   106     7   109     6   111 0.96 IS66 Orf2 like protein
RbsD_FucU            PF05025.8    142 seq1193_BIOID50951   -            143   1.4e-50  171.1   0.4   1   1   1.2e-54   1.6e-50  171.0   0.3     1   142     5   143     5   143 0.99 RbsD / FucU transport protein family
LysR_substrate       PF03466.15   209 seq1194_BIOID50951   -            308   1.1e-20   73.5   0.1   1   1   2.2e-24   1.5e-20   73.0   0.1    18   205   105   290    87   294 0.89 LysR substrate binding domain
HTH_1                PF00126.22    60 seq1194_BIOID50951   -            308     1e-20   73.1   0.6   1   1   3.4e-24   2.3e-20   71.9   0.4     2    60     5    63     4    63 0.97 Bacterial regulatory helix-turn-helix protein, lysR family
DEDD_Tnp_IS110       PF01548.12   144 seq1196_BIOID50951   -            398   1.2e-27   96.2   0.6   1   1   3.1e-31   2.1e-27   95.4   0.1     1   144    13   158    13   158 0.99 Transposase
Transposase_20       PF02371.11    87 seq1196_BIOID50951   -            398   4.2e-23   81.1   0.2   1   1   2.4e-26   1.7e-22   79.2   0.4     3    86   277   358   275   359 0.95 Transposase IS116/IS110/IS902 family
GST_C                PF00043.20    95 seq1198_BIOID50951   -            201   3.2e-15   55.7   0.1   1   1   1.9e-18   5.3e-15   55.0   0.1     5    95   104   189   100   189 0.94 Glutathione S-transferase, C-terminal domain
GST_N_2              PF13409.1     70 seq1198_BIOID50951   -            201   9.7e-12   44.6   0.0   1   1   1.4e-14   3.7e-11   42.7   0.0     5    69    11    75     9    76 0.95 Glutathione S-transferase, N-terminal domain
GST_N_3              PF13417.1     75 seq1198_BIOID50951   -            201   3.7e-11   42.9   0.0   1   1   2.8e-14   7.6e-11   41.9   0.0    15    73    16    79    11    81 0.89 Glutathione S-transferase, N-terminal domain
GST_C_2              PF13410.1     69 seq1198_BIOID50951   -            201   7.1e-10   38.5   0.1   1   1   3.8e-13   1.1e-09   37.9   0.0     7    69   125   184    71   184 0.90 Glutathione S-transferase, C-terminal domain
GST_N                PF02798.15    76 seq1198_BIOID50951   -            201   8.4e-09   35.3   0.0   1   1     9e-12   2.5e-08   33.8   0.0     3    76     1    75     1    75 0.94 Glutathione S-transferase, N-terminal domain
Amidohydro_4         PF13147.1    304 seq1199_BIOID50951   -            461   1.9e-28  100.1   0.7   1   1     7e-32   2.4e-28   99.8   0.5     1   304    45   392    45   392 0.90 Amidohydrolase
Amidohydro_1         PF01979.15   333 seq1199_BIOID50951   -            461   7.7e-13   48.6   0.0   1   1   3.8e-15   1.3e-11   44.6   0.0     1   333    50   395    50   395 0.73 Amidohydrolase family
Amidohydro_5         PF13594.1     68 seq1199_BIOID50951   -            461   1.7e-11   43.6   0.6   1   1   2.3e-14   7.9e-11   41.5   0.4     2    68    22    90     3    90 0.76 Amidohydrolase
HAD_2                PF13419.1    176 seq1200_BIOID50951   -            199   1.4e-28  100.1   0.1   1   1   4.9e-32   1.7e-28   99.9   0.1     2   176     4   184     3   184 0.84 Haloacid dehalogenase-like hydrolase
Hydrolase_like       PF13242.1     75 seq1200_BIOID50951   -            199   2.6e-08   33.3   0.0   1   1   1.6e-11   5.5e-08   32.2   0.0     2    50   139   186   138   198 0.93 HAD-hyrolase-like
Hydrolase            PF00702.21   204 seq1200_BIOID50951   -            199     2e-06   28.3   0.0   1   1   6.6e-10   2.2e-06   28.2   0.0   110   203    74   177     8   178 0.77 haloacid dehalogenase-like hydrolase
YkuD                 PF03734.9    146 seq1201_BIOID50951   -            615   6.1e-30  104.2   0.1   1   1   1.4e-33   9.7e-30  103.6   0.0     4   140   377   543   374   572 0.94 L,D-transpeptidase catalytic domain
PG_binding_1         PF01471.13    57 seq1201_BIOID50951   -            615   1.1e-09   37.9   0.2   1   1   9.3e-11   6.4e-07   29.1   0.0    25    57   316   348   307   348 0.92 Putative peptidoglycan binding domain
DDE_Tnp_IS66         PF03050.9    271 seq1202_BIOID50951   -            482   1.8e-97  325.7   0.5   1   1  3.8e-101   1.8e-97  325.7   0.4     1   262   181   459   181   466 0.98 Transposase IS66 family
HTH_Tnp_IS66         PF13005.2     59 seq1202_BIOID50951   -            482   1.3e-18   66.4   2.6   1   1   5.8e-22   2.6e-18   65.4   1.8     2    59   120   175   119   175 0.97 putative Helix-turn-helix domain of transposase IS66
LZ_Tnp_IS66          PF13007.2     78 seq1202_BIOID50951   -            482   9.5e-11   42.0   4.0   1   1   5.6e-14   2.5e-10   40.7   2.8     2    77    39   116    38   117 0.73 Transposase C of IS166 homeodomain
DUF1144              PF06610.8    143 seq1204_BIOID50951   -            149   4.1e-71  237.2   7.6   1   1   3.3e-75   4.5e-71  237.0   5.3     4   143     3   142     1   142 0.98 Protein of unknown function (DUF1144)
ABC_tran             PF00005.22   118 seq1205_BIOID50951   -            501   1.4e-34  118.8   0.0   1   2   1.6e-21   7.4e-18   64.9   0.0     1   117    44   169    44   170 0.91 ABC transporter
ABC_tran             PF00005.22   118 seq1205_BIOID50951   -            501   1.4e-34  118.8   0.0   2   2   1.9e-17   8.5e-14   51.8   0.0     3   117   294   423   292   424 0.77 ABC transporter
rve                  PF00665.21   120 seq1206_BIOID50951   -            276   8.5e-19   67.7   0.1   1   1     8e-22   1.8e-18   66.6   0.0     3   119   118   243   117   244 0.96 Integrase core domain
HTH_38               PF13936.1     44 seq1206_BIOID50951   -            276   3.7e-08   32.6   0.1   1   1   7.9e-11   1.8e-07   30.4   0.0     6    41     3    38     2    40 0.94 Helix-turn-helix domain
HTH_7                PF02796.10    45 seq1206_BIOID50951   -            276   1.7e-07   30.8   0.1   1   1   1.9e-10   4.3e-07   29.5   0.1    13    44     9    40     5    41 0.93 Helix-turn-helix domain of resolvase
HTH_26               PF13443.1     63 seq1206_BIOID50951   -            276   5.4e-05   23.1   0.0   1   1   4.7e-08   0.00011   22.2   0.0     4    41    11    48    10    58 0.89 Cro/C1-type HTH DNA-binding domain
HTH_3                PF01381.17    55 seq1206_BIOID50951   -            276   5.3e-05   22.8   0.1   1   1   4.4e-08    0.0001   21.9   0.0     7    37    15    45     8    48 0.91 Helix-turn-helix
Fer4_11              PF13247.1     99 seq1207_BIOID50951   -            205   1.2e-31  108.4  10.9   1   1   8.5e-35   1.2e-31  108.4   7.5     3    97    60   153    58   155 0.97 4Fe-4S dicluster domain
Fer4_2               PF12797.2     22 seq1207_BIOID50951   -            205   1.1e-13   50.0  30.8   1   1   6.7e-10   9.1e-07   28.3   0.6     2    20     6    24     5    33 0.89 4Fe-4S binding domain
Fer4                 PF00037.22    24 seq1207_BIOID50951   -            205   9.1e-13   47.1  35.1   1   1   8.5e-11   1.2e-07   30.9   3.3     1    23    92   114    92   115 0.94 4Fe-4S binding domain
Fer4_7               PF12838.2     52 seq1207_BIOID50951   -            205   2.4e-12   46.9  28.1   1   1   9.2e-10   1.3e-06   28.6   7.3     2    50    99   147    98   149 0.87 4Fe-4S dicluster domain
Fer4_9               PF13187.1     55 seq1207_BIOID50951   -            205   8.2e-12   45.0  26.6   1   1   5.5e-10   7.5e-07   29.2   7.4     2    53    99   148    98   150 0.95 4Fe-4S dicluster domain
Fer4_10              PF13237.1     52 seq1207_BIOID50951   -            205   4.5e-11   42.2  30.2   1   1   8.2e-09   1.1e-05   24.9   8.0     2    52    92   146    91   146 0.76 4Fe-4S dicluster domain
Fer4_4               PF12800.2     17 seq1207_BIOID50951   -            205   1.7e-10   40.2  32.5   1   3     3e-05      0.04   14.1   2.3     1    15    11    25    11    29 0.90 4Fe-4S binding domain
Fer4_4               PF12800.2     17 seq1207_BIOID50951   -            205   1.7e-10   40.2  32.5   2   3   3.3e-05     0.045   13.9   2.0     2    16    65    81    64    85 0.86 4Fe-4S binding domain
Fer4_4               PF12800.2     17 seq1207_BIOID50951   -            205   1.7e-10   40.2  32.5   3   3   2.9e-07    0.0004   20.3   2.0     2    17    97   112    96   112 0.91 4Fe-4S binding domain
Fer4_6               PF12837.2     24 seq1207_BIOID50951   -            205   2.4e-10   39.7  39.6   1   1   3.1e-09   4.2e-06   26.2   3.2     1    23    91   113    91   114 0.95 4Fe-4S binding domain
Fer4_3               PF12798.2     15 seq1207_BIOID50951   -            205   7.3e-07   29.1  40.1   1   2   9.4e-06     0.013   15.9   4.2     1    15    67    83    67    83 0.98 4Fe-4S binding domain
Fer4_3               PF12798.2     15 seq1207_BIOID50951   -            205   7.3e-07   29.1  40.1   2   2   4.8e-05     0.065   13.7   1.6     1    13   126   147   126   149 0.94 4Fe-4S binding domain
FAD_binding_2        PF00890.19   421 seq1209_BIOID50951   -            540  3.9e-107  358.5   1.3   1   1  1.7e-110  4.7e-107  358.3   0.9     1   421    10   392    10   392 0.95 FAD binding domain
Succ_DH_flav_C       PF02910.15   129 seq1209_BIOID50951   -            540   3.1e-19   68.9   0.2   1   1     2e-22   5.5e-19   68.1   0.1     2    88   441   521   440   526 0.96 Fumarate reductase flavoprotein C-term
Pyr_redox_2          PF07992.9    200 seq1209_BIOID50951   -            540   4.5e-12   46.1   3.0   1   1   4.3e-13   1.2e-09   38.2   2.1     1   196    10   377    10   380 0.81 Pyridine nucleotide-disulphide oxidoreductase
AMP-binding          PF00501.23   418 seq1212_BIOID50951   -            628   1.8e-91  306.4   0.0   1   1   4.7e-95   2.2e-91  306.2   0.0     1   418    85   525    85   525 0.96 AMP-binding enzyme
DUF3448              PF11930.3     82 seq1212_BIOID50951   -            628   4.2e-26   90.3   0.3   1   1   1.6e-29   7.5e-26   89.5   0.2     7    79     3    75     1    78 0.95 Domain of unknown function (DUF3448)
DUF4009              PF13193.1     41 seq1212_BIOID50951   -            628     9e-15   53.7   0.0   1   1   5.8e-18   2.7e-14   52.2   0.0     3    41   575   615   573   615 0.96 Domain of unknown function (DUF4009)
SlyX                 PF04102.7     69 seq1213_BIOID50951   -             72   4.1e-26   91.0   2.4   1   1   3.4e-30   4.6e-26   90.8   1.7     1    69     5    72     5    72 0.99 SlyX
DUF2592              PF10766.4     41 seq1214_BIOID50951   -             49     1e-26   91.8   4.7   1   1   8.2e-31   1.1e-26   91.7   3.3     1    41     4    44     4    44 0.98 Protein of unknown function (DUF2592)
Virul_fac_BrkB       PF03631.10   260 seq1215_BIOID50951   -            290     1e-55  188.8  24.6   1   1   8.7e-60   1.2e-55  188.6  17.0     2   258    29   274    28   276 0.88 Virulence factor BrkB
DmsC                 PF04976.7    276 seq1216_BIOID50951   -            364  1.5e-114  381.7  20.6   1   1  1.4e-118  1.9e-114  381.5  14.3     1   276    81   354    81   354 0.99 DMSO reductase anchor subunit (DmsC)
Sugar_tr             PF00083.19   451 seq1217_BIOID50951   -            438   9.9e-35  119.8  37.1   1   1   5.8e-36     4e-32  111.2  25.7     3   406    22   401    20   434 0.79 Sugar (and other) transporter
MFS_1                PF07690.11   354 seq1217_BIOID50951   -            438   4.5e-30  104.4  77.1   1   1   1.1e-29   7.2e-26   90.6  34.1     3   343    26   384    24   386 0.74 Major Facilitator Superfamily
Rhodanese            PF00581.15   113 seq1218_BIOID50951   -            364   3.9e-06   27.0   0.0   1   1   1.1e-09   1.6e-05   25.1   0.0    12   111    16   129     6   131 0.71 Rhodanese-like domain
SBP_bac_11           PF13531.1    231 seq1220_BIOID50951   -            257     3e-55  187.2   4.9   1   1   5.1e-59   3.5e-55  187.0   3.4     1   231    29   255    29   255 0.95 Bacterial extracellular solute-binding protein
SBP_bac_1            PF01547.20   314 seq1220_BIOID50951   -            257   8.5e-17   61.7   7.1   1   1   1.6e-20   1.1e-16   61.3   5.0     1   313    34   246    34   247 0.89 Bacterial extracellular solute-binding protein
Radical_SAM          PF04055.16   166 seq1222_BIOID50951   -            411     4e-13   49.7   0.0   1   1     2e-16   6.7e-13   49.0   0.0     6   160    20   182    16   208 0.83 Radical SAM superfamily
DUF4008              PF13186.1     64 seq1222_BIOID50951   -            411     2e-12   47.1   0.6   1   1   1.3e-15   4.3e-12   46.0   0.4     4    64   282   343   276   343 0.90 Domain of unknown function (DUF4008)
Fer4_12              PF13353.1    139 seq1222_BIOID50951   -            411   3.5e-07   30.2   0.0   1   1     2e-10   6.7e-07   29.3   0.0    13   115    19   126    17   150 0.64 4Fe-4S single cluster domain
Helicase_C_2         PF13307.1    167 seq1223_BIOID50951   -            749   4.2e-26   91.7   0.0   1   1   1.9e-29   6.6e-26   91.1   0.0     8   165   566   721   559   723 0.93 Helicase C-terminal domain
DEAD                 PF00270.24   173 seq1223_BIOID50951   -            749   3.4e-09   36.2   0.1   1   1     2e-09   6.9e-06   25.5   0.0    12    78    76   141    61   155 0.73 DEAD/DEAH box helicase
DEAD_2               PF06733.10   174 seq1223_BIOID50951   -            749   1.3e-08   34.3   0.0   1   1   6.6e-12   2.2e-08   33.5   0.0   103   167   233   296   183   302 0.87 DEAD_2
DUF883               PF05957.8     94 seq1225_BIOID50951   -            113   2.4e-26   91.8   1.0   1   1   2.1e-30   2.9e-26   91.5   0.7     1    94    19   111    19   111 0.97 Bacterial protein of unknown function (DUF883)
AA_kinase            PF00696.23   241 seq1228_BIOID50951   -            310   1.1e-27   96.9   0.8   1   1     1e-31   1.4e-27   96.6   0.5     1   239     3   290     3   291 0.89 Amino acid kinase family
Tyr_Deacylase        PF02580.11   145 seq1229_BIOID50951   -            145   6.3e-55  185.0   0.1   1   1   5.1e-59     7e-55  184.8   0.0     2   144     3   144     2   145 0.99 D-Tyr-tRNA(Tyr) deacylase
Phage_integrase      PF00589.17   173 seq1230_BIOID50951   -             95   1.5e-14   53.9   0.0   1   1   1.1e-18   1.6e-14   53.8   0.0    90   170     3    85     1    88 0.95 Phage integrase family
BPD_transp_1         PF00528.17   185 seq1232_BIOID50951   -            229     4e-22   78.5  13.4   1   1   3.7e-26     5e-22   78.1   9.3     2   175    26   215    25   227 0.78 Binding-protein-dependent transport system inner membrane component
BPD_transp_2         PF02653.11   267 seq1233_BIOID50951   -            321   8.2e-53  178.9  42.6   1   1   9.2e-57   1.3e-52  178.3  29.6     1   267    45   314    45   314 0.95 Branched-chain amino acid transport system / permease component
Nitrate_red_del      PF02613.10   136 seq1235_BIOID50951   -            204   1.5e-30  105.6   1.0   1   1   1.5e-34   2.1e-30  105.2   0.7     7   134    41   164    19   166 0.93 Nitrate reductase delta subunit
YiiD_Cterm           PF09500.5    144 seq1236_BIOID50951   -            329   6.7e-49  165.0   0.0   1   1   2.9e-52   9.9e-49  164.4   0.0     1   143   174   313   174   314 0.99 Putative thioesterase (yiiD_Cterm)
Acetyltransf_7       PF13508.1     79 seq1236_BIOID50951   -            329   4.5e-13   49.0   0.0   1   1   2.4e-16   8.3e-13   48.1   0.0     3    78    60   139    58   140 0.87 Acetyltransferase (GNAT) domain
Acetyltransf_1       PF00583.19    83 seq1236_BIOID50951   -            329   2.5e-12   46.5   0.0   1   1   2.1e-15   7.1e-12   45.0   0.0     2    82    66   138    65   139 0.96 Acetyltransferase (GNAT) family
Acetyltransf_10      PF13673.1    117 seq1236_BIOID50951   -            329   1.6e-08   34.5   0.0   1   1   7.8e-12   2.7e-08   33.8   0.0    38   117    55   138    16   138 0.81 Acetyltransferase (GNAT) domain
OpuAC                PF04069.7    257 seq1238_BIOID50951   -            320   1.9e-27   96.1   2.0   1   1   7.9e-31   2.7e-27   95.6   1.4     2   248    24   247    23   252 0.86 Substrate binding domain of ABC-type glycine betaine transport system
NMT1_2               PF13379.1    252 seq1238_BIOID50951   -            320   8.7e-25   87.4   2.1   1   1   3.8e-28   1.3e-24   86.8   1.4     7   236    22   235    18   249 0.86 NMT1-like family
NMT1                 PF09084.6    216 seq1238_BIOID50951   -            320   7.3e-20   71.3   0.1   1   1   2.9e-23     1e-19   70.9   0.0    14   214    44   240    30   241 0.87 NMT1/THI5 like
Phosphonate-bd       PF12974.2    243 seq1238_BIOID50951   -            320   1.2e-09   37.8   0.2   1   1   5.1e-13   1.7e-09   37.2   0.2    23   214    45   225    27   251 0.78 ABC transporter, phosphonate, periplasmic substrate-binding protein
HTH_29               PF13551.1    113 seq1239_BIOID50951   -            123   6.3e-23   80.9   0.0   1   1   1.6e-26   7.2e-23   80.7   0.0     2   112    12   114    11   115 0.94 Winged helix-turn helix
HTH_28               PF13518.1     52 seq1239_BIOID50951   -            123     3e-07   30.1   0.0   1   1   1.1e-10   5.1e-07   29.4   0.0     8    51    18    61    11    62 0.86 Helix-turn-helix domain
HTH_23               PF13384.1     50 seq1239_BIOID50951   -            123   5.5e-06   25.7   0.0   1   1     2e-09     9e-06   25.0   0.0     5    48    10    53     6    55 0.85 Homeodomain-like domain
Peptidase_M15_2      PF05951.8    153 seq1240_BIOID50951   -            182   1.2e-61  206.5   0.0   1   1   2.1e-65   1.4e-61  206.3   0.0     3   153    34   182    32   182 0.99 Bacterial protein of unknown function (DUF882)
Peptidase_M15_3      PF08291.6    110 seq1240_BIOID50951   -            182   8.5e-12   44.7   0.0   1   1   1.7e-15   1.1e-11   44.3   0.0    28   110    86   175    62   175 0.84 Peptidase M15
TetR_N               PF00440.18    47 seq1241_BIOID50951   -            234   1.3e-13   50.2   2.0   1   1   1.5e-17   2.1e-13   49.5   0.1     1    46    34    80    34    81 0.95 Bacterial regulatory proteins, tetR family
Phage_integrase      PF00589.17   173 seq1245_BIOID50951   -            415   3.6e-22   78.7   0.2   1   1   1.2e-25   8.1e-22   77.5   0.0     1   171   219   381   219   383 0.89 Phage integrase family
DUF4102              PF13356.1     89 seq1245_BIOID50951   -            415   1.2e-20   73.0   0.0   1   1   1.5e-23     1e-19   70.1   0.0     1    84    14   102    14   107 0.88 Domain of unknown function (DUF4102)
ABC_tran             PF00005.22   118 seq1246_BIOID50951   -            352   6.2e-26   90.9   0.0   1   1   2.9e-29   1.3e-25   89.9   0.0     1   117    38   156    38   157 0.91 ABC transporter
TOBE                 PF03459.12    64 seq1246_BIOID50951   -            352   3.5e-19   68.5   0.0   1   1     2e-20   9.2e-17   60.7   0.0     1    62   290   350   290   352 0.97 TOBE domain
AA_permease          PF00324.16   479 seq1248_BIOID50951   -            470  1.8e-115  385.8  42.6   1   1    3e-119  2.1e-115  385.7  29.5     1   464    39   462    39   470 0.93 Amino acid permease
AA_permease_2        PF13520.1    426 seq1248_BIOID50951   -            470   1.5e-43  148.7  47.3   1   1   2.9e-47     2e-43  148.4  32.8     9   410    43   444    39   464 0.82 Amino acid permease
Voltage_CLC          PF00654.15   355 seq1251_BIOID50951   -            438   1.7e-72  244.3  34.2   1   1   1.2e-76   1.7e-72  244.3  23.7     5   354    83   422    79   423 0.91 Voltage gated chloride channel
ETF                  PF01012.16   164 seq1253_BIOID50951   -            277   6.1e-33  113.7   3.0   1   1   6.5e-37   8.8e-33  113.2   2.1     9   164    51   208    45   208 0.91 Electron transfer flavoprotein domain
Lactamase_B          PF00753.22   194 seq1254_BIOID50951   -            215   1.7e-32  112.5   0.5   1   1   2.8e-36   1.9e-32  112.3   0.3     4   194    11   192     8   192 0.93 Metallo-beta-lactamase superfamily
Lactamase_B_2        PF12706.2    194 seq1254_BIOID50951   -            215   1.1e-07   31.4   0.1   1   1     2e-11   1.3e-07   31.1   0.0     4   154    28   190    25   194 0.60 Beta-lactamase superfamily domain
Peripla_BP_4         PF13407.1    258 seq1255_BIOID50951   -            296   9.7e-59  198.6  12.1   1   1   3.4e-62   1.1e-58  198.4   8.4     1   258    29   281    29   281 0.97 Periplasmic binding protein domain
Peripla_BP_1         PF00532.16   279 seq1255_BIOID50951   -            296   4.4e-27   94.8   2.4   1   1   1.6e-30   5.4e-27   94.6   1.7     2   250    27   268    26   289 0.86 Periplasmic binding proteins and sugar binding domain of LacI family
Peripla_BP_3         PF13377.1    160 seq1255_BIOID50951   -            296   1.7e-15   57.2   0.0   1   1   2.4e-18   8.1e-15   55.0   0.0    19   145   158   284   148   296 0.81 Periplasmic binding protein-like domain
Peripla_BP_6         PF13458.1    343 seq1255_BIOID50951   -            296   2.2e-12   46.9   4.2   1   1     8e-16   2.7e-12   46.5   2.9    44   235    58   249    19   283 0.86 Periplasmic binding protein
DUF1422              PF07226.6    118 seq1257_BIOID50951   -            119   1.1e-54  183.0   1.2   1   1   9.1e-59   1.2e-54  182.9   0.9     3   116     2   115     1   117 0.97 Protein of unknown function (DUF1422)
DEAD                 PF00270.24   173 seq1258_BIOID50951   -            444   1.3e-45  154.7   0.0   1   1   1.1e-48   5.1e-45  152.8   0.0     1   171    28   197    28   199 0.92 DEAD/DEAH box helicase
Helicase_C           PF00271.26    78 seq1258_BIOID50951   -            444   5.9e-27   93.2   0.0   1   1   2.5e-30   1.1e-26   92.3   0.0     3    78   268   343   266   343 0.98 Helicase conserved C-terminal domain
ResIII               PF04851.10   184 seq1258_BIOID50951   -            444   8.1e-05   22.4   0.2   1   1   3.8e-08   0.00017   21.3   0.0    31   183    47   192    18   193 0.73 Type III restriction enzyme, res subunit
ABC_tran             PF00005.22   118 seq1260_BIOID50951   -            255   1.4e-21   76.8   0.0   1   1   3.1e-25   2.1e-21   76.3   0.0     1   117    41   156    41   157 0.89 ABC transporter
CMD                  PF02627.15    85 seq1264_BIOID50951   -            143   1.5e-20   72.7   0.2   1   1   1.6e-24   2.2e-20   72.1   0.2     1    84    13    94    13    95 0.92 Carboxymuconolactone decarboxylase family
Transp_cyt_pur       PF02133.10   439 seq1265_BIOID50951   -            419   1.2e-83  281.0  48.4   1   1   9.7e-88   1.3e-83  280.8  33.5     1   438    11   397    11   398 0.98 Permease for cytosine/purines, uracil, thiamine, allantoin
Glycos_trans_3N      PF02885.12    66 seq1268_BIOID50951   -            320   2.7e-15   55.5   0.0   1   1   3.6e-19     5e-15   54.7   0.0     2    65     3    70     2    71 0.97 Glycosyl transferase family, helical bundle domain
ETF_alpha            PF00766.14    86 seq1269_BIOID50951   -            313     6e-32  109.0   0.1   1   1   2.2e-35   1.5e-31  107.7   0.1     2    86   190   275   189   275 0.97 Electron transfer flavoprotein FAD-binding domain
ETF                  PF01012.16   164 seq1269_BIOID50951   -            313   1.1e-20   73.9   0.7   1   1   2.5e-24   1.7e-20   73.2   0.1    19   163    19   153     6   154 0.91 Electron transfer flavoprotein domain
BPD_transp_1         PF00528.17   185 seq1273_BIOID50951   -            275   2.2e-22   79.3  16.4   1   1   1.6e-26   2.2e-22   79.3  11.3     1   181    98   269    98   271 0.97 Binding-protein-dependent transport system inner membrane component
PfkB                 PF00294.19   301 seq1274_BIOID50951   -            314   4.6e-75  252.4   3.6   1   1   7.7e-79   5.3e-75  252.2   2.5     3   300    11   302     9   303 0.95 pfkB family carbohydrate kinase
Phos_pyr_kin         PF08543.7    246 seq1274_BIOID50951   -            314   1.8e-15   56.7   0.4   1   1   3.7e-19   2.5e-15   56.2   0.3   104   231   170   290   132   299 0.82 Phosphomethylpyrimidine kinase
Glutaredoxin         PF00462.19    60 seq1275_BIOID50951   -             81   7.9e-14   51.2   0.0   1   1   6.6e-18     9e-14   51.0   0.0     1    57     3    58     3    61 0.95 Glutaredoxin
ABC_tran             PF00005.22   118 seq1277_BIOID50951   -            401   5.6e-22   78.2   0.0   1   1   3.6e-25   1.2e-21   77.0   0.0     1   117    73   191    73   192 0.92 ABC transporter
TOBE_2               PF08402.5     75 seq1277_BIOID50951   -            401   9.6e-12   44.6   0.3   1   1   1.2e-14   4.2e-11   42.5   0.1     1    75   313   385   313   385 0.95 TOBE domain
Sugar_tr             PF00083.19   451 seq1280_BIOID50951   -            438   3.4e-27   95.0  35.2   1   1   5.8e-29   2.6e-25   88.7  24.4     6   417    27   407    23   432 0.76 Sugar (and other) transporter
MFS_1                PF07690.11   354 seq1280_BIOID50951   -            438     1e-26   93.4  52.5   1   2   5.9e-19   2.7e-15   55.8  17.7    38   258    70   296    27   301 0.69 Major Facilitator Superfamily
MFS_1                PF07690.11   354 seq1280_BIOID50951   -            438     1e-26   93.4  52.5   2   2   1.1e-14   5.2e-11   41.7  14.9    44   172   298   430   291   437 0.84 Major Facilitator Superfamily
MFS_2                PF13347.1    427 seq1280_BIOID50951   -            438   5.2e-09   34.8  22.7   1   1   1.1e-12   5.2e-09   34.8  15.8    26   344    48   373    38   390 0.80 MFS/sugar transport protein
Flavodoxin_NdrI      PF07972.6    122 seq1281_BIOID50951   -            136   5.1e-47  158.6   0.0   1   1   4.3e-51   5.8e-47  158.4   0.0     1   122     5   123     5   123 0.97 NrdI Flavodoxin like
ABC_tran             PF00005.22   118 seq1290_BIOID50951   -            637   2.3e-36  124.6   0.8   1   2   2.4e-18   3.3e-15   56.3   0.0     1   118    41   178    41   178 0.87 ABC transporter
ABC_tran             PF00005.22   118 seq1290_BIOID50951   -            637   2.3e-36  124.6   0.8   2   2   7.3e-21     1e-17   64.4   0.0     1   118   352   459   352   459 0.92 ABC transporter
ABC_tran_2           PF12848.2     85 seq1290_BIOID50951   -            637   6.6e-29   99.4   4.3   1   1   4.8e-32   6.6e-29   99.4   3.0     1    83   217   298   217   302 0.93 ABC transporter
Dimer_Tnp_Tn5        PF02281.11   109 seq1291_BIOID50951   -            296   1.6e-15   57.0   0.3   1   1   2.3e-19   3.1e-15   56.1   0.2    10   102   204   292   194   295 0.84 Transposase Tn5 dimerisation domain
Amidohydro_3         PF07969.6    404 seq1292_BIOID50951   -            432   1.7e-56  192.0   1.1   1   1   1.9e-59   6.5e-56  190.1   0.7     1   404    58   384    58   384 0.98 Amidohydrolase family
Amidohydro_4         PF13147.1    304 seq1292_BIOID50951   -            432   4.5e-15   56.3   1.0   1   1   1.6e-18   5.6e-15   56.0   0.7     1   303    53   382    53   393 0.94 Amidohydrolase
Amidohydro_5         PF13594.1     68 seq1292_BIOID50951   -            432     1e-05   25.1   1.8   1   1   6.2e-09   2.1e-05   24.1   0.1     2    45    29    85    28   135 0.74 Amidohydrolase
Ribonuc_red_lgC      PF02867.10   537 seq1293_BIOID50951   -            714  1.7e-151  505.3   0.0   1   1  1.7e-153  7.5e-150  499.9   0.0     1   537   175   694   175   694 0.97 Ribonucleotide reductase, barrel domain
RNR_N                PF08343.5     82 seq1293_BIOID50951   -            714   1.8e-29  101.2   0.1   1   1   9.8e-33   4.5e-29   99.9   0.1     1    82    16    97    16    97 0.99 Ribonucleotide reductase N-terminal
Ribonuc_red_lgN      PF00317.16    83 seq1293_BIOID50951   -            714   3.1e-12   45.9   0.0   1   1   1.8e-15     8e-12   44.6   0.0     2    82    99   171    98   172 0.95 Ribonucleotide reductase, all-alpha domain
Lactonase            PF10282.4    344 seq1294_BIOID50951   -            331   6.5e-87  291.6   0.0   1   1   1.8e-90   8.3e-87  291.3   0.0     2   343     5   327     4   328 0.95 Lactonase, 7-bladed beta-propeller
Ldh_2                PF02615.9    335 seq1295_BIOID50951   -            361  5.4e-138  459.1   0.0   1   1  4.5e-142  6.1e-138  459.0   0.0     1   334     5   340     5   341 0.99 Malate/L-lactate dehydrogenase
DAO                  PF01266.19   358 seq1298_BIOID50951   -            428   2.5e-23   82.4   3.2   1   2   4.2e-10   4.1e-07   29.1   0.3     1    40     7    46     7    87 0.80 FAD dependent oxidoreductase
DAO                  PF01266.19   358 seq1298_BIOID50951   -            428   2.5e-23   82.4   3.2   2   2   1.2e-17   1.2e-14   53.8   0.1   146   356   107   328    99   330 0.74 FAD dependent oxidoreductase
FAD_binding_3        PF01494.14   356 seq1298_BIOID50951   -            428   7.3e-12   44.8   7.2   1   1   6.1e-14   5.9e-11   41.8   5.0     3   197     7   189     6   311 0.65 FAD binding domain
FAD_oxidored         PF12831.2    428 seq1298_BIOID50951   -            428   8.3e-10   38.1   1.3   1   1   8.5e-13   8.3e-10   38.1   0.9     1   143     7   157     7   172 0.76 FAD dependent oxidoreductase
Thi4                 PF01946.12   230 seq1298_BIOID50951   -            428   2.7e-09   36.3   1.5   1   1   2.3e-09   2.2e-06   26.8   0.3    18    64     6    52     2    57 0.94 Thi4 family
NAD_binding_8        PF13450.1     68 seq1298_BIOID50951   -            428   5.2e-09   35.8   1.3   1   1   4.5e-11   4.4e-08   32.9   0.4     1    34    10    43    10    74 0.77 NAD(P)-binding Rossmann-like domain
FAD_binding_2        PF00890.19   421 seq1298_BIOID50951   -            428   4.3e-09   35.6   7.8   1   1   4.6e-09   4.5e-06   25.6   3.0     1    35     7    41     7    54 0.91 FAD binding domain
HI0933_like          PF03486.9    409 seq1298_BIOID50951   -            428   4.8e-09   35.0   3.9   1   1   1.6e-11   1.6e-08   33.3   2.7     2   167     7   165     6   185 0.85 HI0933-like protein
GIDA                 PF01134.17   392 seq1298_BIOID50951   -            428   5.6e-08   31.9   0.9   1   1   5.7e-11   5.6e-08   31.9   0.6     1   150     7   162     7   194 0.83 Glucose inhibited division protein A
Pyr_redox_2          PF07992.9    200 seq1298_BIOID50951   -            428   1.1e-07   31.8   0.2   1   1   2.2e-10   2.1e-07   30.9   0.2     1   124     7   167     7   201 0.84 Pyridine nucleotide-disulphide oxidoreductase
Trp_halogenase       PF04820.9    454 seq1298_BIOID50951   -            428   5.7e-08   31.6   3.1   1   1   8.8e-08   8.6e-05   21.2   0.0   140   216    90   169    54   186 0.84 Tryptophan halogenase
TauD                 PF02668.11   258 seq1299_BIOID50951   -            283   1.7e-62  211.3   1.4   1   1   1.4e-66   1.9e-62  211.1   1.0     2   258     7   272     6   272 0.91 Taurine catabolism dioxygenase TauD, TfdA family
TonB_dep_Rec         PF00593.19   276 seq1301_BIOID50951   -            628   1.4e-30  107.0  21.3   1   1     2e-34   1.4e-30  107.0  14.8     1   276   404   627   404   627 0.90 TonB dependent receptor
Plug                 PF07715.10   108 seq1301_BIOID50951   -            628   6.4e-30  103.5   1.5   1   1   9.4e-34   6.4e-30  103.5   1.0     4   108    55   160    52   160 0.97 TonB-dependent Receptor Plug Domain
Peripla_BP_3         PF13377.1    160 seq1302_BIOID50951   -            330   1.3e-42  145.4   0.0   1   1   4.3e-45   1.5e-41  141.9   0.0     2   159   170   329   169   330 0.92 Periplasmic binding protein-like domain
Peripla_BP_1         PF00532.16   279 seq1302_BIOID50951   -            330   7.6e-35  120.3   0.0   1   1   2.9e-38   9.7e-35  119.9   0.0     1   272    59   321    59   327 0.91 Periplasmic binding proteins and sugar binding domain of LacI family
LacI                 PF00356.16    46 seq1302_BIOID50951   -            330   2.7e-21   74.8   0.9   1   1   1.3e-24   4.4e-21   74.0   0.6     1    46     3    48     3    48 0.99 Bacterial regulatory proteins, lacI family
Peripla_BP_4         PF13407.1    258 seq1302_BIOID50951   -            330   3.7e-19   68.9   0.0   1   1   1.7e-22   5.7e-19   68.3   0.0     1   251    62   305    62   310 0.90 Periplasmic binding protein domain
NTP_transf_3         PF12804.2    179 seq1303_BIOID50951   -            192   6.9e-31  107.6   0.0   1   1   5.7e-35   7.8e-31  107.5   0.0     1   179     6   182     6   182 0.86 MobA-like NTP transferase domain
LamB                 PF02264.10   398 seq1304_BIOID50951   -            446    1e-168  561.4  25.1   1   1  8.3e-173  1.1e-168  561.3  17.4     1   398    28   446    28   446 0.97 LamB porin
LysE                 PF01810.13   191 seq1306_BIOID50951   -            195   1.9e-13   50.0  17.0   1   1   1.6e-17   2.2e-13   49.8  11.8     1   188    14   194    14   195 0.80 LysE type translocator
DUF1440              PF07274.7    136 seq1307_BIOID50951   -            204   3.9e-55  185.4   2.3   1   1   3.4e-59   4.7e-55  185.1   1.6     1   136    26   182    26   182 0.99 Protein of unknown function (DUF1440)
AMNp_N               PF10423.4    160 seq1309_BIOID50951   -            519   9.2e-51  171.4   0.1   1   1     2e-54   1.4e-50  170.9   0.1     2   158    47   205    46   207 0.96 Bacterial AMP nucleoside phosphorylase N-terminus
PNP_UDP_1            PF01048.15   234 seq1309_BIOID50951   -            519   5.3e-20   71.2   0.0   1   1   1.2e-23   8.5e-20   70.6   0.0    33   200   297   464   264   487 0.83 Phosphorylase superfamily
SH3_3                PF08239.6     52 seq1313_BIOID50951   -            206   9.6e-06   25.0   0.1   1   1   1.4e-09   1.9e-05   24.0   0.0     5    46    36    80    30    86 0.91 Bacterial SH3 domain
Rick_17kDa_Anti      PF05433.10    42 seq1314_BIOID50951   -            155   1.4e-07   30.9  26.2   1   1   1.8e-11   2.5e-07   30.1  18.2     1    42    62   103    62   103 0.96 Glycine zipper 2TM domain
RHH_1                PF01402.16    39 seq1321_BIOID50951   -             81   4.8e-11   41.9   0.5   1   1   5.7e-15   7.7e-11   41.2   0.4     2    39    15    52    14    52 0.96 Ribbon-helix-helix protein, copG family
Pyr_redox_2          PF07992.9    200 seq1323_BIOID50951   -           1032     2e-19   70.1   0.0   1   1     3e-22   4.6e-19   68.9   0.0     2   198   553   829   552   831 0.85 Pyridine nucleotide-disulphide oxidoreductase
NAD_binding_8        PF13450.1     68 seq1323_BIOID50951   -           1032   1.7e-08   34.2   1.3   1   1   3.4e-11   5.2e-08   32.6   0.1     1    37   555   591   555   615 0.90 NAD(P)-binding Rossmann-like domain
Fer4_9               PF13187.1     55 seq1323_BIOID50951   -           1032   3.1e-06   27.2   7.6   1   1     2e-09   3.1e-06   27.2   5.3     1    53   897   951   867   952 0.90 4Fe-4S dicluster domain
Thi4                 PF01946.12   230 seq1323_BIOID50951   -           1032   4.2e-06   25.9   0.1   1   1   6.6e-08    0.0001   21.4   0.0    20    54   553   587   538   591 0.93 Thi4 family
FAD_binding_3        PF01494.14   356 seq1323_BIOID50951   -           1032   5.4e-05   22.2   0.1   1   1   7.4e-08   0.00011   21.2   0.1     3    35   552   584   550   590 0.92 FAD binding domain
FAD_binding_2        PF00890.19   421 seq1323_BIOID50951   -           1032    0.0001   21.2   0.8   1   1   6.6e-08    0.0001   21.2   0.5     2    36   553   587   552   591 0.94 FAD binding domain
Toxin_15             PF07906.8    284 seq1324_BIOID50951   -            549   2.3e-95  319.1   8.2   1   1   6.5e-98   8.9e-94  314.0   5.0    14   284     6   264     3   264 0.99 ShET2 enterotoxin, N-terminal region
DUF4222              PF13973.1     53 seq1328_BIOID50951   -             99   9.1e-24   82.5   5.4   1   1   8.3e-28   1.1e-23   82.2   3.7     2    53    17    68    16    68 0.96 Domain of unknown function (DUF4222)
SieB                 PF14163.1    151 seq1329_BIOID50951   -            183   2.1e-13   50.0   0.2   1   1   1.8e-17   2.5e-13   49.7   0.1     2   140    24   164    23   171 0.76 Superinfection exclusion protein B
Sugar_tr             PF00083.19   451 seq1330_BIOID50951   -            443   1.2e-51  175.5  26.6   1   1   2.2e-55   1.5e-51  175.2  18.4    10   449    28   434    21   436 0.91 Sugar (and other) transporter
MFS_1                PF07690.11   354 seq1330_BIOID50951   -            443   6.2e-37  127.0  63.9   1   1   1.7e-38   1.2e-34  119.5  23.5     7   353    29   386    25   387 0.83 Major Facilitator Superfamily
PolyA_pol            PF01743.15   126 seq1331_BIOID50951   -            412   2.5e-28   98.6   0.0   1   1   1.3e-31   6.1e-28   97.4   0.0     1   126     3   122     3   122 0.88 Poly A polymerase head domain
PolyA_pol_RNAbd      PF12627.2     64 seq1331_BIOID50951   -            412   3.3e-17   61.7   0.1   1   1     2e-20   9.2e-17   60.2   0.0     1    62   149   212   149   214 0.97 Probable RNA and SrmB- binding site of polymerase A
HD                   PF01966.17   122 seq1331_BIOID50951   -            412   4.3e-13   49.2   0.1   1   1   5.7e-16   2.6e-12   46.6   0.0     2   121   229   328   228   329 0.96 HD domain
Abhydrolase_1        PF00561.15   230 seq1332_BIOID50951   -            340   3.1e-26   92.2   0.0   1   1   2.6e-29     9e-26   90.7   0.0     4   218   105   312   102   315 0.96 alpha/beta hydrolase fold
Abhydrolase_6        PF12697.2    228 seq1332_BIOID50951   -            340     3e-16   59.9   0.7   1   1   1.2e-19   4.2e-16   59.4   0.5     1   219    75   312    75   320 0.70 Alpha/beta hydrolase family
Abhydrolase_5        PF12695.2    142 seq1332_BIOID50951   -            340   7.6e-11   41.8   0.4   1   1   7.2e-14   2.5e-10   40.1   0.2     2   141    75   308    74   309 0.65 Alpha/beta hydrolase family
tRNA-synt_1g         PF09334.6    391 seq1334_BIOID50951   -            680  2.3e-156  520.2   0.1   1   1  1.1e-159  2.9e-156  519.9   0.0     1   390    11   400    11   401 0.98 tRNA synthetases class I (M)
tRNA_bind            PF01588.15    95 seq1334_BIOID50951   -            680   1.5e-22   79.0   0.0   1   1   1.2e-25   3.4e-22   77.9   0.0     1    94   584   677   584   678 0.98 Putative tRNA binding domain
tRNA-synt_1          PF00133.17   601 seq1334_BIOID50951   -            680   3.1e-18   65.0   1.7   1   1   3.2e-15   8.8e-12   43.7   0.1    25   103    11    88     3   115 0.83 tRNA synthetases class I (I, L, M and V)
tRNA-synt_1e         PF01406.14   301 seq1334_BIOID50951   -            680   3.6e-14   52.4   0.5   1   2   5.1e-09   1.4e-05   24.2   0.0    10   120    11   122     3   135 0.87 tRNA synthetases class I (C) catalytic domain
tRNA-synt_1e         PF01406.14   301 seq1334_BIOID50951   -            680   3.6e-14   52.4   0.5   2   2   1.5e-09   4.2e-06   25.9   0.0   213   282   297   365   290   383 0.82 tRNA synthetases class I (C) catalytic domain
AAA_25               PF13481.1    194 seq1336_BIOID50951   -            466   9.5e-41  139.2   0.0   1   1   1.5e-44   2.1e-40  138.1   0.0    18   193   147   315   130   316 0.88 AAA domain
Asp_Glu_race         PF01177.17   217 seq1339_BIOID50951   -            285   6.1e-30  104.6   0.1   1   1   6.1e-34   8.3e-30  104.2   0.1     2   215    25   234    24   236 0.85 Asp/Glu/Hydantoin racemase
Ribonuc_red_sm       PF00268.16   281 seq1340_BIOID50951   -            319   1.1e-80  270.5   0.1   1   1   9.6e-85   1.3e-80  270.2   0.0     1   280     1   280     1   281 0.97 Ribonucleotide reductase, small chain
UDG                  PF03167.14   152 seq1341_BIOID50951   -            229   1.5e-30  105.5   0.0   1   1   1.6e-34   2.2e-30  105.0   0.0     6   152    54   211    50   211 0.96 Uracil DNA glycosylase superfamily
MalM                 PF07148.7    136 seq1342_BIOID50951   -            306   2.3e-50  169.4   0.1   1   1   2.4e-54   3.3e-50  168.9   0.0     2   136    75   210    74   210 0.98 Maltose operon periplasmic protein precursor (MalM)
PrpF                 PF04303.8    371 seq1344_BIOID50951   -            350  3.8e-161  535.8   1.8   1   1  6.2e-165  4.2e-161  535.6   1.3     1   371     1   350     1   350 0.99 PrpF protein
DUF1656              PF07869.7     58 seq1345_BIOID50951   -             78   3.3e-18   65.1   9.6   1   1   2.4e-22   3.3e-18   65.1   6.7     3    57    16    70    14    72 0.95 Protein of unknown function (DUF1656)
Pro_CA               PF00484.14   148 seq1346_BIOID50951   -            122   5.9e-31  107.3   0.2   1   1     5e-35   6.8e-31  107.1   0.2     1    81    34   120    34   122 0.87 Carbonic anhydrase
HlyD                 PF00529.15   306 seq1348_BIOID50951   -            285   7.2e-46  156.7   6.8   1   2   1.4e-22   3.8e-19   68.9   1.8     1    78    43   120    43   130 0.92 HlyD family secretion protein
HlyD                 PF00529.15   306 seq1348_BIOID50951   -            285   7.2e-46  156.7   6.8   2   2   3.2e-29   8.8e-26   90.7   0.2   139   300   127   276   118   282 0.91 HlyD family secretion protein
HlyD_2               PF12700.2    328 seq1348_BIOID50951   -            285   1.1e-21   77.2   0.2   1   1   5.3e-25   1.4e-21   76.8   0.1    15   239    38   229    31   244 0.87 HlyD family secretion protein
HlyD_3               PF13437.1    105 seq1348_BIOID50951   -            285     1e-18   67.4   0.1   1   1   1.6e-15   4.4e-12   46.1   0.0     1    83   153   233   153   276 0.89 HlyD family secretion protein
Biotin_lipoyl_2      PF13533.1     50 seq1348_BIOID50951   -            285   2.9e-18   65.1   1.6   1   1   1.9e-18   5.1e-15   54.7   0.7     1    50    43    92    43   103 0.89 Biotin-lipoyl like
Autotransporter      PF03797.14   265 seq1349_BIOID50951   -            980   1.3e-42  145.9  29.8   1   1   9.2e-47   1.3e-42  145.9  20.6     3   259   718   960   716   971 0.95 Autotransporter beta-domain
MFS_1                PF07690.11   354 seq1350_BIOID50951   -            417   3.4e-39  134.4  62.3   1   2     2e-31   1.4e-27   96.3  18.8     1   224    41   261    41   270 0.82 Major Facilitator Superfamily
MFS_1                PF07690.11   354 seq1350_BIOID50951   -            417   3.4e-39  134.4  62.3   2   2   8.5e-15   5.8e-11   41.6  23.0     7   168   249   407   247   415 0.82 Major Facilitator Superfamily
Sugar_tr             PF00083.19   451 seq1350_BIOID50951   -            417   3.6e-14   52.0  34.6   1   1   1.2e-17   8.2e-14   50.9   7.2    46   197    71   217    11   222 0.90 Sugar (and other) transporter
Transcrip_reg        PF01709.15   234 seq1352_BIOID50951   -            238   1.2e-82  276.5   0.7   1   1   9.4e-87   1.3e-82  276.3   0.5     1   233     3   235     3   236 0.98 Transcriptional regulator
UPF0270              PF06794.7     70 seq1353_BIOID50951   -             72   9.2e-36  121.3   0.1   1   1   7.4e-40     1e-35  121.2   0.0     1    70     1    70     1    70 0.99 Uncharacterised protein family (UPF0270)
PRK                  PF00485.13   194 seq1357_BIOID50951   -            289     3e-74  248.6   0.0   1   1   2.7e-78   3.6e-74  248.4   0.0     1   194     7   214     7   214 0.99 Phosphoribulokinase / Uridine kinase family
Flavodoxin_2         PF02525.12   199 seq1358_BIOID50951   -            176   2.7e-41  141.1   0.0   1   1   4.8e-45   3.3e-41  140.8   0.0     3   199     2   167     1   167 0.90 Flavodoxin-like fold
FMN_red              PF03358.10   152 seq1358_BIOID50951   -            176   5.3e-08   32.3   0.0   1   1   1.1e-11   7.4e-08   31.9   0.0    58   125    43   117     2   135 0.76 NADPH-dependent FMN reductase
SopA                 PF13981.1    135 seq1362_BIOID50951   -            526   1.5e-34  118.7   6.5   1   1   1.1e-37   3.7e-34  117.5   4.5     3   134   293   425   291   426 0.97 SopA-like central domain
Pentapeptide_4       PF13599.1     78 seq1362_BIOID50951   -            526     1e-16   60.3  21.5   1   1   5.1e-17   1.8e-13   50.0   4.8     5    78   173   249   169   249 0.94 Pentapeptide repeats (9 copies)
Na_sulph_symp        PF00939.14   471 seq1363_BIOID50951   -            477  1.2e-176  588.1  45.9   1   1  9.6e-181  1.3e-176  587.9  31.8     2   471     4   474     3   474 0.99 Sodium:sulfate symporter transmembrane region
FUSC                 PF04632.7    650 seq1364_BIOID50951   -            670  9.9e-163  542.8  47.6   1   1  1.7e-166  1.1e-162  542.7  33.0     1   649    20   662    20   663 0.97 Fusaric acid resistance protein family
FUSC_2               PF13515.1    128 seq1364_BIOID50951   -            670   2.7e-16   59.5  13.2   1   1     4e-20   2.7e-16   59.5   9.2     1   125    33   163    31   166 0.86 Fusaric acid resistance protein-like
Glycos_transf_N      PF04413.11   186 seq1366_BIOID50951   -            425   4.5e-75  250.8   0.0   1   1   6.1e-78   4.2e-74  247.6   0.0     1   185    31   212    31   213 0.98 3-Deoxy-D-manno-octulosonic-acid transferase (kdotransferase)
Glycos_transf_1      PF00534.15   172 seq1366_BIOID50951   -            425   3.5e-10   39.4   0.0   1   1   9.8e-14   6.7e-10   38.5   0.0    65   169   291   398   231   401 0.75 Glycosyl transferases group 1
ABC_tran             PF00005.22   118 seq1367_BIOID50951   -            400   3.9e-26   91.6   0.0   1   1   2.4e-29   8.4e-26   90.5   0.0     1   117    68   192    68   193 0.97 ABC transporter
CBS                  PF00571.23    57 seq1367_BIOID50951   -            400   1.8e-06   27.4   0.0   1   1   3.5e-07    0.0012   18.3   0.0    32    55   369   392   346   394 0.86 CBS domain
Na_H_Exchanger       PF00999.16   384 seq1371_BIOID50951   -            644   1.2e-63  214.8  46.6   1   1   2.4e-67   1.6e-63  214.3  32.3     2   378    35   399    34   403 0.93 Sodium/hydrogen exchanger family
TrkA_N               PF02254.13   116 seq1371_BIOID50951   -            644   5.8e-27   93.8   0.0   1   1   2.2e-30   1.5e-26   92.5   0.0     1   111   426   536   426   538 0.97 TrkA-N domain
SSB                  PF00436.20   104 seq1373_BIOID50951   -            136   3.3e-17   62.1   0.0   1   1   3.3e-21   4.5e-17   61.7   0.0     3   101     4    99     2   101 0.94 Single-strand binding protein family
HOK_GEF              PF01848.11    43 seq1375_BIOID50951   -             98     1e-15   56.6   0.4   1   1   1.1e-19   1.5e-15   56.0   0.2     1    43    52    94    52    94 0.99 Hok/gef family
TetR_N               PF00440.18    47 seq1376_BIOID50951   -            188     1e-16   60.1   0.8   1   1   2.3e-20   1.6e-16   59.5   0.0     1    47    16    62    16    62 0.98 Bacterial regulatory proteins, tetR family
Phage_integrase      PF00589.17   173 seq1379_BIOID50951   -            246   3.3e-27   95.1   0.1   1   1   3.4e-31   4.6e-27   94.6   0.0     2   171    44   217    43   219 0.88 Phage integrase family
WGR                  PF05406.10    81 seq1380_BIOID50951   -            612     7e-17   61.0   0.9   1   1   5.1e-21     7e-17   61.0   0.6    11    78     4    68     1    71 0.92 WGR domain
HTH_3                PF01381.17    55 seq1381_BIOID50951   -             71     3e-13   49.2   0.0   1   1     8e-17   3.6e-13   49.0   0.0     1    55     8    61     8    61 0.97 Helix-turn-helix
HTH_19               PF12844.2     64 seq1381_BIOID50951   -             71   1.1e-10   41.2   0.0   1   1   2.7e-14   1.2e-10   41.0   0.0     2    62     6    65     5    67 0.92 Helix-turn-helix domain
HTH_31               PF13560.1     64 seq1381_BIOID50951   -             71   2.4e-08   33.9   0.0   1   1   5.9e-12   2.7e-08   33.7   0.0     2    58     4    58     3    63 0.94 Helix-turn-helix domain
Thioredoxin          PF00085.15   104 seq1382_BIOID50951   -            139   4.4e-30  103.3   0.9   1   1   2.9e-32   6.6e-29   99.5   0.0     2   102    37   136    36   138 0.94 Thioredoxin
Thioredoxin_2        PF13098.1    112 seq1382_BIOID50951   -            139   1.4e-12   47.6   0.0   1   1     4e-15     9e-12   45.0   0.0     7   112    54   135    49   135 0.88 Thioredoxin-like domain
Thioredoxin_7        PF13899.1     82 seq1382_BIOID50951   -            139   5.9e-08   32.5   0.4   1   1     3e-10   6.7e-07   29.1   0.0     7    81    42   114    36   115 0.82 Thioredoxin-like
Redoxin              PF08534.5    146 seq1382_BIOID50951   -            139   2.6e-06   26.9   0.0   1   1     4e-08     9e-05   21.9   0.0    28    73    52    95    34   103 0.87 Redoxin
HyaE                 PF07449.6    107 seq1382_BIOID50951   -            139   8.6e-05   22.2   0.0   1   1   6.1e-08   0.00014   21.6   0.0    52   100    76   124    67   129 0.87 Hydrogenase-1 expression protein HyaE
PerC                 PF06069.6     90 seq1385_BIOID50951   -             99   5.1e-43  144.9   0.4   1   1   4.2e-47   5.7e-43  144.7   0.3     1    89    10    98    10    99 0.99 PerC transcriptional activator
HOK_GEF              PF01848.11    43 seq1389_BIOID50951   -             83   7.2e-18   63.5   1.4   1   1   6.8e-22   9.3e-18   63.1   1.0     1    43    37    79    37    79 0.99 Hok/gef family
Phage_CII            PF05269.6     91 seq1390_BIOID50951   -             97     2e-48  162.1   1.2   1   1   1.7e-52   2.3e-48  162.0   0.9     1    91     1    91     1    91 1.00 Bacteriophage CII protein
G3P_acyltransf       PF02660.10   178 seq1392_BIOID50951   -            248   6.1e-57  191.9  10.4   1   1   5.5e-61   7.5e-57  191.6   7.2     1   177    53   227    53   228 0.96 Glycerol-3-phosphate acyltransferase
HlyD                 PF00529.15   306 seq1397_BIOID50951   -            384     4e-61  206.8  12.2   1   1   1.5e-64   5.1e-61  206.5   8.5     3   306    69   360    68   360 0.96 HlyD family secretion protein
HlyD_2               PF12700.2    328 seq1397_BIOID50951   -            384   2.5e-17   62.9   0.1   1   1   1.1e-20   3.8e-17   62.3   0.1     1   327    47   359    47   360 0.80 HlyD family secretion protein
HlyD_3               PF13437.1    105 seq1397_BIOID50951   -            384   7.2e-12   45.4   1.8   1   1   4.6e-11   1.6e-07   31.5   0.1     1   105   178   289   178   289 0.93 HlyD family secretion protein
Biotin_lipoyl_2      PF13533.1     50 seq1397_BIOID50951   -            384   8.3e-12   44.4   4.7   1   1   1.2e-13     4e-10   39.0   0.3     3    46    69   119    64   123 0.85 Biotin-lipoyl like
DTW                  PF03942.10   204 seq1398_BIOID50951   -            232   6.8e-60  201.6   0.0   1   1   5.8e-64   7.9e-60  201.4   0.0     1   202    27   216    27   218 0.97 DTW domain
Amidohydro_1         PF01979.15   333 seq1399_BIOID50951   -            442   5.3e-49  167.5   0.2   1   1   1.1e-52   7.6e-49  167.0   0.1     1   333    53   375    53   375 0.96 Amidohydrolase family
Amidohydro_5         PF13594.1     68 seq1399_BIOID50951   -            442   2.6e-08   33.4   0.0   1   1     9e-12   6.2e-08   32.2   0.0     1    68    23   122    23   122 0.66 Amidohydrolase
BPD_transp_1         PF00528.17   185 seq1400_BIOID50951   -            354   2.5e-26   92.2  16.2   1   1   1.8e-30   2.5e-26   92.2  11.2     1   176   163   324   163   332 0.91 Binding-protein-dependent transport system inner membrane component
Caudo_TAP            PF02413.12   130 seq1402_BIOID50951   -            131   1.8e-29  102.4   0.8   1   1   1.6e-33   2.2e-29  102.1   0.5     3   129     8   126     7   127 0.96 Caudovirales tail fibre assembly protein
cNMP_binding         PF00027.24    91 seq1403_BIOID50951   -            210   8.9e-24   83.0   0.0   1   1     4e-27   1.4e-23   82.4   0.0     3    90    23   111    21   112 0.97 Cyclic nucleotide-binding domain
Crp                  PF00325.15    32 seq1403_BIOID50951   -            210   2.1e-15   55.7   0.4   1   1   1.1e-18   3.9e-15   54.8   0.3     1    32   166   197   166   197 0.98 Bacterial regulatory proteins, crp family
HTH_Crp_2            PF13545.1     76 seq1403_BIOID50951   -            210   2.2e-11   43.2   0.1   1   1   1.5e-14     5e-11   42.1   0.1     1    67   142   206   142   207 0.94 Crp-like helix-turn-helix domain
CTP_transf_2         PF01467.21   157 seq1404_BIOID50951   -            159   6.5e-25   87.9   0.1   1   1   1.1e-28   7.8e-25   87.6   0.0     1   156     6   134     6   135 0.98 Cytidylyltransferase
Citrate_ly_lig       PF08218.6    182 seq1404_BIOID50951   -            159   1.1e-06   28.0   0.1   1   1   2.7e-10   1.9e-06   27.3   0.0     9   106    12   113    10   117 0.81 Citrate lyase ligase C-terminal domain
Phage_rep_O          PF04492.8    100 seq1406_BIOID50951   -            299   3.7e-40  136.0   0.0   1   1   4.9e-44   6.7e-40  135.2   0.0     2   100    17   115    16   115 0.99 Bacteriophage replication protein O
Adenylate_cycl       PF01295.13   605 seq1408_BIOID50951   -            848    9e-275  912.5   0.0   1   1  1.6e-278  1.1e-274  912.3   0.0     1   601   228   826   228   830 0.98 Adenylate cyclase, class-I
Adenyl_cycl_N        PF12633.2    204 seq1408_BIOID50951   -            848   3.3e-87  291.1   0.0   1   1   2.2e-86   1.5e-82  275.9   0.0     1   203     1   200     1   201 0.96 Adenylate cyclase NT domain
Trypsin              PF00089.21   220 seq1410_BIOID50951   -            273   6.3e-11   42.1   0.0   1   1   2.5e-14   1.7e-10   40.7   0.0     9   198    50   244    44   265 0.74 Trypsin
Trypsin_2            PF13365.1    120 seq1410_BIOID50951   -            273   9.4e-07   28.7   0.0   1   1   2.3e-10   1.6e-06   28.0   0.0     1   119    69   239    69   240 0.65 Trypsin-like peptidase domain
Aconitase            PF00330.15   465 seq1413_BIOID50951   -            753   2.8e-47  161.1   0.1   1   1   5.9e-51   4.1e-47  160.6   0.0    91   450   113   456    38   471 0.87 Aconitase family (aconitate hydratase)
Aconitase_C          PF00694.14   131 seq1413_BIOID50951   -            753   1.1e-05   25.4   0.0   1   1   3.3e-09   2.2e-05   24.4   0.0    84   128   637   682   624   685 0.89 Aconitase C-terminal domain
Chor_lyase           PF04345.8    168 seq1416_BIOID50951   -            165   4.5e-31  107.4   0.0   1   1   3.9e-35   5.4e-31  107.1   0.0    12   163    17   165    10   165 0.90 Chorismate lyase
DUF3458              PF11940.3    367 seq1417_BIOID50951   -            870  1.5e-141  471.4   4.8   1   1  5.1e-145  2.3e-141  470.7   3.4     2   367   458   827   457   827 0.99 Domain of unknown function (DUF3458)
Peptidase_M1         PF01433.15   390 seq1417_BIOID50951   -            870   4.6e-67  226.6   0.0   1   1   2.4e-70   1.1e-66  225.4   0.0   103   390   103   384    17   384 0.84 Peptidase family M1
Peptidase_MA_2       PF13485.1    128 seq1417_BIOID50951   -            870   4.6e-18   65.3   0.1   1   1   3.2e-21   1.5e-17   63.7   0.0    16   128   282   407   262   407 0.80 Peptidase MA superfamily
Methyltransf_23      PF13489.1    162 seq1418_BIOID50951   -            256   2.7e-24   85.5   0.0   1   1   3.3e-27   3.5e-24   85.2   0.0    23   121    73   198    26   228 0.78 Methyltransferase domain
Methyltransf_31      PF13847.1    152 seq1418_BIOID50951   -            256   8.9e-20   70.7   0.0   1   1   1.1e-22   1.1e-19   70.3   0.0     4   112    73   177    72   227 0.88 Methyltransferase domain
Methyltransf_11      PF08241.7     95 seq1418_BIOID50951   -            256   2.7e-19   69.3   0.1   1   1   3.9e-22   4.1e-19   68.7   0.1     1    95    77   173    77   173 0.96 Methyltransferase domain
Methyltransf_12      PF08242.7     99 seq1418_BIOID50951   -            256   3.8e-14   52.8   0.0   1   1   5.8e-17   6.1e-14   52.1   0.0     1    98    77   170    77   171 0.84 Methyltransferase domain
Methyltransf_18      PF12847.2    112 seq1418_BIOID50951   -            256   1.4e-13   51.2   0.0   1   1   2.2e-16   2.3e-13   50.6   0.0     2   110    73   174    73   176 0.90 Methyltransferase domain
Methyltransf_25      PF13649.1    101 seq1418_BIOID50951   -            256   4.5e-12   46.0   0.1   1   1     7e-15   7.3e-12   45.4   0.1     1   101    76   169    76   169 0.92 Methyltransferase domain
Ubie_methyltran      PF01209.13   233 seq1418_BIOID50951   -            256   9.3e-10   37.8   0.0   1   1   1.1e-12   1.1e-09   37.6   0.0    38   151    63   173    29   199 0.87 ubiE/COQ5 methyltransferase family
Methyltransf_26      PF13659.1    117 seq1418_BIOID50951   -            256     3e-09   36.8   0.1   1   1   7.4e-12   7.8e-09   35.4   0.1     1   115    73   175    73   177 0.89 Methyltransferase domain
CMAS                 PF02353.15   273 seq1418_BIOID50951   -            256     2e-08   33.5   0.0   1   1   2.3e-11   2.4e-08   33.2   0.0    62   193    72   200    49   232 0.80 Mycolic acid cyclopropane synthetase
NodS                 PF05401.6    201 seq1418_BIOID50951   -            256   4.9e-08   32.4   0.0   1   1   5.8e-11   6.1e-08   32.1   0.0    45   175    74   204    27   212 0.78 Nodulation protein S (NodS)
MTS                  PF05175.9    170 seq1418_BIOID50951   -            256     7e-07   28.6   0.0   1   1   9.8e-10     1e-06   28.1   0.0    32   103    73   143    61   186 0.88 Methyltransferase small domain
Methyltransf_9       PF08003.6    315 seq1418_BIOID50951   -            256   8.9e-06   24.5   0.0   1   1   1.1e-08   1.2e-05   24.0   0.0   113   229    70   185    60   219 0.80 Protein of unknown function (DUF1698)
PrmA                 PF06325.8    295 seq1418_BIOID50951   -            256   1.9e-05   23.8   0.0   1   1   2.6e-08   2.7e-05   23.3   0.0   162   258    73   174    64   190 0.79 Ribosomal protein L11 methyltransferase (PrmA)
Phage_cap_E          PF03864.10   329 seq1421_BIOID50951   -            351   1.4e-64  218.0   0.1   1   1   1.1e-68   1.5e-64  217.8   0.0    15   329    26   350     8   350 0.91 Phage major capsid protein E
ATP-grasp_5          PF13549.1    222 seq1422_BIOID50951   -            886   9.9e-74  247.1   0.2   1   1     1e-76   2.4e-73  245.9   0.1     1   221   472   693   472   694 0.96 ATP-grasp domain
Succ_CoA_lig         PF13607.1    138 seq1422_BIOID50951   -            886   1.3e-46  157.5   0.1   1   1   1.1e-49   2.4e-46  156.6   0.1     1   138   147   280   147   280 0.97 Succinyl-CoA ligase like flavodoxin domain
CoA_binding_2        PF13380.1    115 seq1422_BIOID50951   -            886     9e-24   83.7   0.0   1   1   1.1e-25   2.6e-22   79.0   0.0     1   113    13   130    13   132 0.95 CoA binding domain
Acetyltransf_1       PF00583.19    83 seq1422_BIOID50951   -            886   7.9e-11   41.7   0.0   1   1   1.6e-13   3.7e-10   39.5   0.0    10    82   781   863   775   864 0.81 Acetyltransferase (GNAT) family
Acetyltransf_3       PF13302.1    142 seq1422_BIOID50951   -            886   1.9e-09   37.8   0.0   1   1   1.7e-12   3.9e-09   36.8   0.0     1   142   725   864   725   864 0.80 Acetyltransferase (GNAT) domain
Acetyltransf_4       PF13420.1    155 seq1422_BIOID50951   -            886   1.1e-06   28.5   0.0   1   1   4.8e-08   0.00011   22.0   0.0     4   135   731   864   728   871 0.80 Acetyltransferase (GNAT) domain
FUSC-like            PF12805.2    284 seq1424_BIOID50951   -            696     3e-72  242.8   3.3   1   1   8.7e-76     3e-72  242.8   2.3     2   280    63   335    62   340 0.95 FUSC-like inner membrane protein yccS
FUSC_2               PF13515.1    128 seq1424_BIOID50951   -            696   8.6e-20   70.8  11.0   1   1   2.5e-23   8.6e-20   70.8   7.6     2   126   377   498   375   500 0.90 Fusaric acid resistance protein-like
FUSC                 PF04632.7    650 seq1424_BIOID50951   -            696   5.1e-08   31.7   4.2   1   1   1.5e-11   5.1e-08   31.7   2.9     7   280   369   659   363   690 0.80 Fusaric acid resistance protein family
ALMT                 PF11744.3    406 seq1424_BIOID50951   -            696   1.5e-05   23.7   1.9   1   1   1.7e-08   5.7e-05   21.8   1.0    41   193   389   528   373   594 0.80 Aluminium activated malate transporter
UbiA                 PF01040.13   257 seq1427_BIOID50951   -            290   1.1e-40  139.4  25.2   1   1   9.5e-45   1.3e-40  139.1  17.5     2   256    26   277    25   283 0.86 UbiA prenyltransferase family
DHFR_1               PF00186.14   161 seq1428_BIOID50951   -            196   1.2e-58  197.0   0.0   1   1   1.1e-62   1.5e-58  196.8   0.0     1   161    38   195    38   195 0.97 Dihydrofolate reductase
ACR_tran             PF00873.14  1021 seq1430_BIOID50951   -           1029         0 1190.1   8.0   1   1         0         0 1189.8   5.5     1   976     2   979     2   980 0.99 AcrB/AcrD/AcrF family
MMPL                 PF03176.10   333 seq1430_BIOID50951   -           1029   6.1e-09   34.9  24.1   1   1   2.9e-12   1.3e-08   33.7   7.0   143   305   339   500   329   526 0.83 MMPL family
SecD_SecF            PF02355.11   189 seq1430_BIOID50951   -           1029   1.8e-06   27.1  19.8   1   1     3e-08   0.00014   21.0   8.5    34   176   341   487   326   498 0.77 Protein export membrane protein
OpuAC                PF04069.7    257 seq1431_BIOID50951   -            330   3.7e-56  190.2   3.9   1   1   3.3e-60   4.5e-56  189.9   2.7     2   256    30   312    29   313 0.94 Substrate binding domain of ABC-type glycine betaine transport system
DDE_3                PF13358.1    146 seq1433_BIOID50951   -            281   6.2e-16   58.3   0.1   1   1   4.5e-19   1.2e-15   57.3   0.0     2   125   159   280   158   281 0.97 DDE superfamily endonuclease
HTH_29               PF13551.1    113 seq1433_BIOID50951   -            281   1.8e-11   43.9   0.3   1   1   1.3e-14   3.5e-11   43.0   0.2     1   109    16   122    16   124 0.91 Winged helix-turn helix
HTH_23               PF13384.1     50 seq1433_BIOID50951   -            281   1.5e-09   37.0   0.6   1   1     2e-11   5.4e-08   32.1   0.1     3    50    12    59    10    62 0.89 Homeodomain-like domain
HTH_32               PF13565.1     77 seq1433_BIOID50951   -            281   7.6e-08   32.9   3.7   1   1   6.8e-11   1.9e-07   31.6   0.4     1    77    42   122    42   122 0.87 Homeodomain-like domain
Methyltransf_10      PF05971.7    299 seq1434_BIOID50951   -            335  2.4e-154  512.6   0.0   1   1  4.2e-158  2.9e-154  512.4   0.0     2   299    30   323    29   323 0.99 Protein of unknown function (DUF890)
MTS                  PF05175.9    170 seq1434_BIOID50951   -            335   3.9e-05   23.0   0.0   1   1   1.2e-08   8.3e-05   21.9   0.0    30   115   128   222   114   232 0.77 Methyltransferase small domain
FAD_binding_5        PF00941.16   171 seq1437_BIOID50951   -            259   5.2e-23   81.2   0.0   1   1   1.3e-26   8.6e-23   80.5   0.0     4   167     4   153     1   156 0.90 FAD binding domain in molybdopterin dehydrogenase
CO_deh_flav_C        PF03450.12   103 seq1437_BIOID50951   -            259   7.6e-10   38.5   0.3   1   1   2.3e-13   1.6e-09   37.5   0.2     4   102   165   250   161   251 0.85 CO dehydrogenase flavoprotein C-terminal domain
CcdA                 PF07362.7     72 seq1438_BIOID50951   -             77   6.2e-28   96.3   0.6   1   1   5.1e-32     7e-28   96.1   0.4     2    72     7    77     6    77 0.98 Post-segregation antitoxin CcdA
Fumerase             PF05681.9    271 seq1439_BIOID50951   -            303   3.6e-82  275.3   0.0   1   1     3e-86   4.1e-82  275.1   0.0     1   268    14   284    14   287 0.96 Fumarate hydratase (Fumerase)
HDPD                 PF02924.9    118 seq1441_BIOID50951   -            111   3.7e-16   58.8   0.0   1   1   3.3e-20   4.5e-16   58.5   0.0    14   113     9   102     6   106 0.90 Bacteriophage lambda head decoration protein D
DUF4132              PF13569.1    180 seq1442_BIOID50951   -            448   1.4e-53  180.9   0.0   1   1   1.4e-57   1.9e-53  180.5   0.0     1   180   182   366   182   366 0.97 Domain of unknown function (DUF4132)
CcdB                 PF01845.12   102 seq1443_BIOID50951   -            104   2.7e-40  136.3   0.0   1   1   2.2e-44   2.9e-40  136.1   0.0     1   102     1   104     1   104 0.99 CcdB protein
Ald_Xan_dh_C2        PF02738.13   543 seq1445_BIOID50951   -            956  1.8e-190  633.7   0.0   1   1  5.6e-194  2.6e-190  633.2   0.0    17   543   363   893   351   893 0.98 Molybdopterin-binding domain of aldehyde dehydrogenase
Ald_Xan_dh_C         PF01315.17   111 seq1445_BIOID50951   -            956   3.4e-31  107.4   0.0   1   1   1.5e-34   6.9e-31  106.4   0.0     2   111   187   298   186   298 0.96 Aldehyde oxidase and xanthine dehydrogenase, a/b hammerhead domain
Fer2_2               PF01799.15    75 seq1445_BIOID50951   -            956   7.1e-13   48.1   0.0   1   1   4.3e-16     2e-12   46.7   0.0     1    73    73   145    73   147 0.97 [2Fe-2S] binding domain
UPF0118              PF01594.11   327 seq1447_BIOID50951   -            344   1.4e-74  250.8  42.5   1   1   1.2e-78   1.6e-74  250.7  29.4     2   326    14   328    13   329 0.99 Domain of unknown function DUF20
MFS_1                PF07690.11   354 seq1449_BIOID50951   -            394     1e-34  119.7  54.6   1   2     7e-32   9.5e-28   96.8  25.5     2   271    17   273    16   273 0.85 Major Facilitator Superfamily
MFS_1                PF07690.11   354 seq1449_BIOID50951   -            394     1e-34  119.7  54.6   2   2   3.9e-13   5.3e-09   35.1  15.3     3   175   218   387   216   394 0.89 Major Facilitator Superfamily
Fumerase_C           PF05683.7    206 seq1450_BIOID50951   -            201   2.3e-48  163.9   0.0   1   1   1.9e-52   2.6e-48  163.7   0.0    31   203     5   178     1   181 0.97 Fumarase C-terminus
TetR_N               PF00440.18    47 seq1451_BIOID50951   -            199   2.5e-11   42.8   0.0   1   1   2.9e-15   3.9e-11   42.2   0.0     1    46    13    58    13    59 0.93 Bacterial regulatory proteins, tetR family
Phage_Nu1            PF07471.7    164 seq1452_BIOID50951   -            170   4.5e-27   94.4   0.4   1   1   6.9e-31   9.4e-27   93.3   0.3     8   163     1   139     1   140 0.85 Phage DNA packaging protein Nu1
DFP                  PF04127.10   183 seq1454_BIOID50951   -            430   5.9e-72  241.0   0.2   1   1   8.7e-76   5.9e-72  241.0   0.2     2   182   211   395   210   396 0.97 DNA / pantothenate metabolism flavoprotein
Flavoprotein         PF02441.14   129 seq1454_BIOID50951   -            430   2.7e-31  107.8   0.3   1   1   8.1e-35   5.6e-31  106.7   0.2     1   128    30   157    30   158 0.90 Flavoprotein
TcdA_TcdB            PF12919.2    514 seq1458_BIOID50951   -            829  1.3e-189  630.8  12.9   1   1  2.8e-193  1.3e-189  630.8   8.9     1   514   258   774   258   774 0.98 TcdA/TcdB catalytic glycosyltransferase domain
Gly_transf_sug       PF04488.10   103 seq1458_BIOID50951   -            829   4.3e-24   84.7   8.3   1   1   4.3e-27   1.9e-23   82.6   1.1     2    96   418   521   417   528 0.88 Glycosyltransferase sugar-binding region containing DXD motif
TcdB_N               PF12918.2     66 seq1458_BIOID50951   -            829   3.3e-17   62.1   3.2   1   1   7.3e-21   3.3e-17   62.1   2.2     2    66   164   225   163   225 0.97 TcdB toxin N-terminal helical domain
SbmA_BacA            PF05992.7    315 seq1459_BIOID50951   -            406    2e-164  546.2  12.2   1   1  4.1e-168  2.8e-164  545.7   8.5     1   314    80   393    80   394 1.00 SbmA/BacA-like family
ABC_membrane_2       PF06472.10   282 seq1459_BIOID50951   -            406   4.2e-13   48.9   8.2   1   1   3.8e-16   2.6e-12   46.3   5.7    20   214    79   284    70   343 0.87 ABC transporter transmembrane region 2
DUF4132              PF13569.1    180 seq1460_BIOID50951   -           1010   1.5e-54  184.1   0.0   1   1   5.9e-58     4e-54  182.7   0.0     1   179   734   919   734   920 0.96 Domain of unknown function (DUF4132)
WGR                  PF05406.10    81 seq1460_BIOID50951   -           1010   4.2e-15   55.3   3.4   1   1   7.6e-19   5.2e-15   55.0   0.9    13    77     6    67     2    71 0.92 WGR domain
Oxidored_FMN         PF00724.15   341 seq1461_BIOID50951   -            120   7.1e-22   77.7   0.0   1   1   6.3e-26   8.7e-22   77.4   0.0     1    85     5    87     5    91 0.98 NADH:flavin oxidoreductase / NADH oxidase family
Na_sulph_symp        PF00939.14   471 seq1462_BIOID50951   -            487  8.2e-183  608.4  40.6   1   1  6.8e-187  9.2e-183  608.2  28.1     2   468     5   485     4   487 0.99 Sodium:sulfate symporter transmembrane region
CbiA                 PF01656.18   195 seq1465_BIOID50951   -            401   2.6e-21   75.7   0.0   1   1   3.5e-25   4.8e-21   74.9   0.0     1   158   112   319   112   351 0.70 CobQ/CobB/MinD/ParA nucleotide binding domain
Esterase             PF00756.15   251 seq1466_BIOID50951   -            400     3e-48  164.3   0.0   1   1   4.5e-52     3e-48  164.3   0.0     1   251   172   391   172   391 0.98 Putative esterase
DUF3327              PF11806.3    122 seq1466_BIOID50951   -            400   2.9e-37  127.5   0.5   1   1   4.2e-41   2.9e-37  127.5   0.3     3   121    29   155    21   156 0.97 Domain of unknown function (DUF3327)
PLDc_2               PF13091.1    126 seq1467_BIOID50951   -            451   1.4e-22   79.6   0.0   1   1   3.2e-19   2.2e-15   56.4   0.0     4   123   259   406   256   409 0.84 PLD-like domain
PLDc                 PF00614.17    28 seq1467_BIOID50951   -            451   1.3e-13   50.0   2.2   1   1   2.4e-11   1.6e-07   30.7   0.1     2    28   353   379   352   379 0.94 Phospholipase D Active site motif
FdhD-NarQ            PF02634.10   236 seq1469_BIOID50951   -            277   7.6e-73  244.7   0.0   1   1   6.6e-77     9e-73  244.4   0.0     1   235    38   275    38   276 0.92 FdhD/NarQ family
LPAM_2               PF13627.1     24 seq1470_BIOID50951   -             67   1.6e-08   33.8   3.3   1   1   1.6e-12   2.1e-08   33.4   2.3     1    24     6    29     6    29 0.94 Prokaryotic lipoprotein-attachment site
AzlC                 PF03591.9    143 seq1472_BIOID50951   -            245   7.3e-42  142.5  10.2   1   1   5.3e-46   7.3e-42  142.5   7.1     1   141    23   165    23   167 0.97 AzlC protein
Oxidored_FMN         PF00724.15   341 seq1473_BIOID50951   -            218   6.5e-54  183.0   0.0   1   1   5.4e-58   7.3e-54  182.9   0.0   137   340     3   196     1   197 0.93 NADH:flavin oxidoreductase / NADH oxidase family
DAP_epimerase        PF01678.14   121 seq1474_BIOID50951   -            275   1.3e-77  257.4   0.7   1   2   1.8e-43   1.2e-39  134.8   0.0     1   120     4   124     4   125 0.98 Diaminopimelate epimerase
DAP_epimerase        PF01678.14   121 seq1474_BIOID50951   -            275   1.3e-77  257.4   0.7   2   2   2.5e-39   1.7e-35  121.4   0.1     2   121   153   268   152   268 0.97 Diaminopimelate epimerase
PhzC-PhzF            PF02567.11   282 seq1474_BIOID50951   -            275   3.6e-05   23.0   0.0   1   1   7.7e-09   5.2e-05   22.5   0.0    45   224    51   224    46   229 0.86 Phenazine biosynthesis-like protein
dUTPase              PF00692.14   129 seq1477_BIOID50951   -            152   1.2e-41  141.0   0.0   1   1   9.9e-46   1.4e-41  140.9   0.0     2   129    17   150    16   150 0.98 dUTPase
OEP                  PF02321.13   188 seq1479_BIOID50951   -            457   1.1e-54  184.8  31.1   1   2   1.2e-29   1.6e-25   89.7  12.4     1   188    57   240    57   240 0.95 Outer membrane efflux protein
OEP                  PF02321.13   188 seq1479_BIOID50951   -            457   1.1e-54  184.8  31.1   2   2   3.5e-33   4.8e-29  101.1   3.7     9   173   272   435   268   437 0.94 Outer membrane efflux protein
AzlD                 PF05437.7     99 seq1480_BIOID50951   -            111   2.4e-12   46.5   5.6   1   1   2.1e-16   2.9e-12   46.2   3.9     1    98     5   104     5   105 0.92 Branched-chain amino acid transport protein (AzlD)
DUF1615              PF07759.7    319 seq1481_BIOID50951   -            364  7.5e-148  491.3   0.0   1   1  6.3e-152  8.7e-148  491.1   0.0     2   318    49   363    48   364 0.99 Protein of unknown function (DUF1615)
Glyoxalase           PF00903.20   128 seq1483_BIOID50951   -            135   3.7e-25   88.2   0.0   1   1   9.3e-29   4.2e-25   88.0   0.0     2   128     3   123     2   123 0.92 Glyoxalase/Bleomycin resistance protein/Dioxygenase superfamily
Glyoxalase_2         PF12681.2    108 seq1483_BIOID50951   -            135   3.6e-18   66.0   0.0   1   1   9.1e-22   4.2e-18   65.8   0.0     1   108     8   124     8   124 0.77 Glyoxalase-like domain
Glyoxalase_4         PF13669.1    110 seq1483_BIOID50951   -            135   5.7e-09   35.8   0.0   1   1   6.2e-12   2.8e-08   33.6   0.0     2   106     5   108     4   112 0.88 Glyoxalase/Bleomycin resistance protein/Dioxygenase superfamily
DUF3829              PF12889.2    277 seq1485_BIOID50951   -            351   3.4e-79  265.8  11.8   1   1   2.9e-83   3.9e-79  265.5   8.2     2   277    71   351    70   351 0.97 Protein of unknown function (DUF3829)
ParB                 PF08775.5    127 seq1486_BIOID50951   -            320   1.2e-35  122.4   6.0   1   1   3.2e-39   2.2e-35  121.6   4.1     1   126   194   316   194   317 0.98 ParB family
ParBc                PF02195.13    90 seq1486_BIOID50951   -            320   1.3e-10   41.1   0.1   1   1   6.2e-14   4.2e-10   39.4   0.0    11    90    63   138    55   138 0.88 ParB-like nuclease domain
DAGK_prokar          PF01219.14   104 seq1487_BIOID50951   -            122   5.5e-39  131.8   8.1   1   1   4.6e-43   6.3e-39  131.6   5.6     2   104    16   118    15   118 0.99 Prokaryotic diacylglycerol kinase
MbtH                 PF03621.8     54 seq1488_BIOID50951   -             72   2.8e-21   74.4   0.7   1   1   2.5e-25   3.5e-21   74.2   0.5     1    53     1    54     1    55 0.96 MbtH-like protein
DUF484               PF04340.7    225 seq1489_BIOID50951   -            235   1.4e-89  299.2   0.4   1   1   1.2e-93   1.6e-89  299.0   0.3     1   224    10   232    10   233 0.99 Protein of unknown function, DUF484
AMP-binding          PF00501.23   418 seq1491_BIOID50951   -           1335  5.6e-117  390.5   0.0   1   1  2.2e-120  7.4e-117  390.1   0.0     1   417   524   928   524   929 0.97 AMP-binding enzyme
Condensation         PF00668.15   301 seq1491_BIOID50951   -           1335   2.5e-59  200.4   0.0   1   1   1.1e-62   3.8e-59  199.8   0.0     2   300    44   342    43   343 0.92 Condensation domain
Thioesterase         PF00975.15   229 seq1491_BIOID50951   -           1335   1.4e-46  159.4   0.5   1   1     5e-47   1.7e-43  149.3   0.0     2   216  1109  1320  1108  1333 0.95 Thioesterase domain
PP-binding           PF00550.20    67 seq1491_BIOID50951   -           1335     4e-11   42.9   0.1   1   1   3.8e-14   1.3e-10   41.2   0.1     3    65  1022  1082  1020  1084 0.91 Phosphopantetheine attachment site
TetR_N               PF00440.18    47 seq1492_BIOID50951   -            198   2.9e-11   42.7   0.0   1   1   3.4e-15   4.6e-11   42.0   0.0     3    46    18    61    16    62 0.94 Bacterial regulatory proteins, tetR family
MarR                 PF01047.17    59 seq1493_BIOID50951   -            176   1.6e-17   62.8   2.8   1   1   1.3e-20     6e-17   60.9   0.1     1    58    53   112    53   113 0.98 MarR family
MarR_2               PF12802.2     62 seq1493_BIOID50951   -            176     1e-08   34.5   0.1   1   1   4.8e-12   2.2e-08   33.5   0.0     5    61    55   111    51   112 0.90 MarR family
HTH_27               PF13463.1     68 seq1493_BIOID50951   -            176   3.6e-07   30.3   0.1   1   1   1.8e-10   8.1e-07   29.1   0.0    17    68    70   121    54   121 0.86 Winged helix DNA-binding domain
DUF2279              PF10043.4     85 seq1496_BIOID50951   -             90   1.2e-32  111.8   4.4   1   1   9.9e-37   1.4e-32  111.7   3.1     2    84     3    87     2    88 0.96 Predicted periplasmic lipoprotein (DUF2279)
RNase_T              PF00929.19   164 seq1497_BIOID50951   -            215   9.4e-37  126.7   0.1   1   1   7.9e-41   1.1e-36  126.5   0.0     1   164    20   194    20   194 0.96 Exonuclease
LexA_DNA_bind        PF01726.11    65 seq1499_BIOID50951   -            202   6.6e-32  108.7   0.1   1   1   1.5e-35   1.1e-31  108.1   0.1     1    65     1    65     1    65 0.99 LexA DNA binding domain
Peptidase_S24        PF00717.18    70 seq1499_BIOID50951   -            202   8.9e-17   60.3   0.8   1   1   1.9e-20   1.3e-16   59.8   0.5     1    68   114   180   114   182 0.96 Peptidase S24-like
Xan_ur_permease      PF00860.15   389 seq1501_BIOID50951   -            485  2.3e-110  368.6  44.5   1   1    2e-114  2.7e-110  368.3  30.8     1   389    41   435    41   435 0.98 Permease family
Phage_integrase      PF00589.17   173 seq1503_BIOID50951   -            298   2.2e-50  170.5   0.0   1   1   5.3e-54   3.6e-50  169.8   0.0     3   172   114   281   112   282 0.97 Phage integrase family
Phage_integr_N       PF02899.12    84 seq1503_BIOID50951   -            298     2e-27   95.0   0.8   1   1   7.9e-31   5.4e-27   93.6   0.6     1    83     8    90     8    91 0.98 Phage integrase, N-terminal SAM-like domain
HlyD                 PF00529.15   306 seq1504_BIOID50951   -            390   3.8e-79  266.0  16.0   1   1   1.4e-82   4.7e-79  265.7  11.1     1   306    60   343    60   343 0.99 HlyD family secretion protein
HlyD_2               PF12700.2    328 seq1504_BIOID50951   -            390   1.6e-17   63.5   2.1   1   1   6.5e-21   2.2e-17   63.0   1.5    20   235    60   291    51   329 0.77 HlyD family secretion protein
HlyD_3               PF13437.1    105 seq1504_BIOID50951   -            390   1.1e-15   57.7   3.2   1   1   1.4e-16   4.9e-13   49.2   0.2     2   105   218   338   217   338 0.79 HlyD family secretion protein
Biotin_lipoyl_2      PF13533.1     50 seq1504_BIOID50951   -            390   8.6e-09   34.8   1.2   1   1   5.4e-11   1.9e-07   30.5   0.1     2    49    61   108    60   109 0.91 Biotin-lipoyl like
DUF3491              PF11996.3    936 seq1505_BIOID50951   -           2263         0 1303.6   0.2   1   1         0         0 1302.4   0.0     1   936  1280  2206  1280  2206 1.00 Protein of unknown function (DUF3491)
MFS_1                PF07690.11   354 seq1506_BIOID50951   -            387   2.9e-48  164.3  43.1   1   1   1.3e-51   4.4e-48  163.7  29.9     3   354    14   352    12   352 0.86 Major Facilitator Superfamily
Sugar_tr             PF00083.19   451 seq1506_BIOID50951   -            387   4.4e-12   45.2   9.2   1   1   1.3e-15   4.4e-12   45.2   6.4    39   194    35   185    13   193 0.86 Sugar (and other) transporter
MFS_3                PF05977.8    524 seq1506_BIOID50951   -            387   4.4e-05   21.6  18.8   1   1   1.7e-08   5.9e-05   21.2  13.0    63   315    60   303    35   380 0.79 Transmembrane secretion effector
MatE                 PF01554.13   162 seq1508_BIOID50951   -            459   6.3e-39  133.0  30.1   1   2   8.5e-35   1.2e-30  106.2   5.9     1   161    35   195    35   196 0.99 MatE
MatE                 PF01554.13   162 seq1508_BIOID50951   -            459   6.3e-39  133.0  30.1   2   2   5.3e-13   7.3e-09   35.3   6.9     2   143   259   400   259   422 0.91 MatE
DEAD_assoc           PF08494.6    187 seq1509_BIOID50951   -           1538   4.2e-58  196.0   0.0   1   1   3.9e-61   1.3e-57  194.4   0.0     2   186   679   867   678   868 0.96 DEAD/H associated
DEAD                 PF00270.24   173 seq1509_BIOID50951   -           1538   4.6e-28   97.7   0.0   1   1   3.2e-31   1.1e-27   96.4   0.0     1   167    31   218    31   224 0.88 DEAD/DEAH box helicase
Helicase_C           PF00271.26    78 seq1509_BIOID50951   -           1538   3.6e-13   49.0   0.1   1   1   3.5e-16   1.2e-12   47.3   0.0    12    75   354   417   348   419 0.96 Helicase conserved C-terminal domain
ResIII               PF04851.10   184 seq1509_BIOID50951   -           1538   1.4e-07   31.3   0.0   1   1   9.2e-11   3.2e-07   30.2   0.0    10   182    31   217    23   219 0.74 Type III restriction enzyme, res subunit
Ribonuc_red_lgC      PF02867.10   537 seq1512_BIOID50951   -            761  5.3e-134  447.6   0.0   1   1  2.5e-136  1.1e-132  443.2   0.0     1   536   222   731   222   732 0.95 Ribonucleotide reductase, barrel domain
ATP-cone             PF03477.11    90 seq1512_BIOID50951   -            761   5.9e-15   55.3   0.1   1   1   2.8e-18   1.3e-14   54.2   0.1     3    90     7    92     5    92 0.97 ATP cone domain
Ribonuc_red_lgN      PF00317.16    83 seq1512_BIOID50951   -            761   1.4e-12   47.0   1.0   1   1     5e-16   2.3e-12   46.4   0.1     2    82   142   219   141   220 0.93 Ribonucleotide reductase, all-alpha domain
DUF2754              PF10953.3     70 seq1517_BIOID50951   -            114   6.1e-47  157.4   2.6   1   1   6.3e-51   8.5e-47  156.9   1.8     1    70    45   114    45   114 0.99 Protein of unknown function (DUF2754)
Ribosomal_S21        PF01165.15    57 seq1518_BIOID50951   -             71   3.2e-24   84.0   8.1   1   1   2.3e-28   3.2e-24   84.0   5.6     2    57     3    58     2    59 0.97 Ribosomal protein S21
HAD_2                PF13419.1    176 seq1520_BIOID50951   -            238     9e-20   71.5   0.1   1   1   2.5e-23   1.2e-19   71.1   0.0     1   176    13   207    13   207 0.76 Haloacid dehalogenase-like hydrolase
Hydrolase_like       PF13242.1     75 seq1520_BIOID50951   -            238   4.5e-09   35.7   0.0   1   1   2.2e-12   9.9e-09   34.6   0.0     2    50   161   209   160   223 0.93 HAD-hyrolase-like
Hydrolase            PF00702.21   204 seq1520_BIOID50951   -            238   1.4e-08   35.4   0.0   1   1   4.3e-12     2e-08   34.9   0.0     1   202    10   199    10   201 0.71 haloacid dehalogenase-like hydrolase
DUF4132              PF13569.1    180 seq1523_BIOID50951   -           1210   1.5e-42  145.0   0.0   1   1   2.4e-46   3.2e-42  143.9   0.0     3   180   954  1139   952  1139 0.95 Domain of unknown function (DUF4132)
Toprim_N             PF08275.6    128 seq1524_BIOID50951   -            581   1.5e-43  147.6   0.0   1   1   1.3e-46   2.5e-43  146.9   0.0     1   127   126   251   126   252 0.98 DNA primase catalytic core, N-terminal domain
zf-CHC2              PF01807.15    98 seq1524_BIOID50951   -            581   1.8e-40  136.2   0.1   1   1   1.7e-43   3.4e-40  135.4   0.1     3    96     7   100     5   102 0.96 CHC2 zinc finger
DnaG_DnaB_bind       PF08278.6    127 seq1524_BIOID50951   -            581   2.2e-39  134.4   1.3   1   1   2.7e-42   5.3e-39  133.2   0.9     1   127   450   575   450   575 0.99 DNA primase DnaG DnaB-binding
DnaB_bind            PF10410.4     59 seq1524_BIOID50951   -            581   7.1e-18   64.2   0.0   1   1     1e-20     2e-17   62.8   0.0     1    58   368   425   368   426 0.97 DnaB-helicase binding domain of primase
Toprim_4             PF13662.1     81 seq1524_BIOID50951   -            581   5.4e-16   58.2   0.0   1   1   6.5e-19   1.3e-15   57.0   0.0     2    70   260   325   259   335 0.90 Toprim domain
Toprim_2             PF13155.1     95 seq1524_BIOID50951   -            581   3.8e-12   46.2   0.0   1   1   4.4e-15   8.6e-12   45.0   0.0     2    93   263   348   262   350 0.86 Toprim-like
Toprim               PF01751.17    88 seq1524_BIOID50951   -            581     1e-11   44.4   0.0   1   1     1e-14     2e-11   43.4   0.0     2    78   261   331   260   339 0.93 Toprim domain
MFS_1                PF07690.11   354 seq1526_BIOID50951   -            393   1.5e-23   83.0  59.5   1   1   1.1e-25   1.5e-21   76.4  35.5     2   328    14   320    10   327 0.84 Major Facilitator Superfamily
Amidohydro_1         PF01979.15   333 seq1527_BIOID50951   -            439   6.9e-61  206.6   0.0   1   1   2.5e-64   8.5e-61  206.3   0.0     2   332    74   391    73   392 0.97 Amidohydrolase family
Amidohydro_5         PF13594.1     68 seq1527_BIOID50951   -            439   1.3e-09   37.6   0.0   1   1   1.3e-12   4.3e-09   35.9   0.0     2    67    41   137    40   138 0.67 Amidohydrolase
Amidohydro_3         PF07969.6    404 seq1527_BIOID50951   -            439   1.3e-08   34.4   1.3   1   1   4.3e-09   1.5e-05   24.3   0.0   314   404   308   390   113   390 0.89 Amidohydrolase family
MFS_1                PF07690.11   354 seq1528_BIOID50951   -            512   5.7e-55  186.3  38.3   1   1   4.2e-59   5.7e-55  186.3  26.5     1   353    19   413    19   414 0.89 Major Facilitator Superfamily
UPF0126              PF03458.8     81 seq1531_BIOID50951   -            205   1.5e-44  149.3  24.6   1   2   3.2e-25   4.3e-21   74.1   4.6     2    78     4    80     3    83 0.96 UPF0126 domain
UPF0126              PF03458.8     81 seq1531_BIOID50951   -            205   1.5e-44  149.3  24.6   2   2   1.8e-28   2.5e-24   84.5   4.1     1    79    89   166    89   168 0.97 UPF0126 domain
UvrD_C               PF13361.1    319 seq1533_BIOID50951   -            738   1.3e-99  333.6   0.0   1   1  7.6e-103   1.7e-99  333.1   0.0     1   318   295   634   295   635 0.98 UvrD-like helicase C-terminal domain
UvrD-helicase        PF00580.16   315 seq1533_BIOID50951   -            738   2.2e-76  257.0   0.0   1   1   2.7e-79   6.1e-76  255.6   0.0     1   314    28   289    28   290 0.98 UvrD/REP helicase N-terminal domain
AAA_19               PF13245.1     76 seq1533_BIOID50951   -            738   5.5e-14   51.5   0.2   1   1   8.5e-17   1.9e-13   49.8   0.1     1    75    34   111    34   112 0.85 Part of AAA domain
UvrD_C_2             PF13538.1    104 seq1533_BIOID50951   -            738   1.1e-10   41.4   0.0   1   1   1.1e-13   2.6e-10   40.2   0.0    54   103   561   630   509   631 0.77 Family description
CsbD                 PF05532.7     53 seq1535_BIOID50951   -             69   1.5e-21   75.6   8.3   1   1   1.3e-25   1.8e-21   75.4   5.8     1    53     4    56     4    56 0.97 CsbD-like
Transaldolase        PF00923.14   287 seq1541_BIOID50951   -            316  1.8e-102  342.2   0.0   1   1  1.5e-106    2e-102  342.0   0.0     1   285    13   310    13   312 0.94 Transaldolase
Adenine_glyco        PF03352.8    179 seq1542_BIOID50951   -            242   4.1e-84  280.4   0.0   1   1   3.6e-88   4.9e-84  280.1   0.0     1   177    61   237    61   239 0.99 Methyladenine glycosylase
N6_N4_Mtase          PF01555.13   231 seq1544_BIOID50951   -            227   1.5e-34  119.4   0.0   1   2   3.6e-15   2.5e-11   43.4   0.0     1   114    21   124    21   138 0.88 DNA methylase
N6_N4_Mtase          PF01555.13   231 seq1544_BIOID50951   -            227   1.5e-34  119.4   0.0   2   2   1.1e-24   7.8e-21   74.4   0.0   169   228   141   200   126   203 0.90 DNA methylase
Fimbrial             PF00419.15   145 seq1546_BIOID50951   -            182   1.1e-14   54.8  14.9   1   1   9.5e-19   1.3e-14   54.5  10.4     1   144    35   181    35   182 0.86 Fimbrial protein
Xan_ur_permease      PF00860.15   389 seq1549_BIOID50951   -            455   1.3e-78  264.1  50.1   1   1   1.3e-82   1.8e-78  263.6  34.7     1   388    32   415    32   416 0.98 Permease family
Pyr_redox_2          PF07992.9    200 seq1550_BIOID50951   -            847     2e-36  125.6   0.0   1   1   3.9e-39   8.8e-36  123.5   0.0     1   198     5   285     5   287 0.95 Pyridine nucleotide-disulphide oxidoreductase
NIR_SIR              PF01077.17   157 seq1550_BIOID50951   -            847   2.8e-27   94.8   0.1   1   1   3.5e-30     8e-27   93.4   0.0     2   150   632   770   631   776 0.94 Nitrite and sulphite reductase 4Fe-4S domain
Fer2_BFD             PF04324.10    55 seq1550_BIOID50951   -            847   2.8e-21   75.1   4.8   1   1     7e-19   1.6e-15   56.7   2.0     2    53   423   472   422   474 0.93 BFD-like [2Fe-2S] binding domain
Pyr_redox            PF00070.22    80 seq1550_BIOID50951   -            847   1.5e-15   57.2   0.7   1   1   6.4e-19   1.5e-15   57.2   0.5     2    72   148   219   147   229 0.91 Pyridine nucleotide-disulphide oxidoreductase
NIR_SIR_ferr         PF03460.12    69 seq1550_BIOID50951   -            847   4.4e-12   45.3   0.0   1   1     4e-15   9.1e-12   44.3   0.0     3    68   560   622   558   623 0.95 Nitrite/Sulfite reductase ferredoxin-like half domain
Pyr_redox_3          PF13738.1    203 seq1550_BIOID50951   -            847     2e-08   34.3   0.4   1   1   1.5e-09   3.5e-06   27.1   0.0    78   196    55   174    42   179 0.83 Pyridine nucleotide-disulphide oxidoreductase
Acetyltransf_10      PF13673.1    117 seq1552_BIOID50951   -            146   3.4e-14   52.8   0.0   1   1   1.3e-17   4.5e-14   52.4   0.0     7   117    12   120     8   120 0.84 Acetyltransferase (GNAT) domain
Acetyltransf_7       PF13508.1     79 seq1552_BIOID50951   -            146   7.4e-14   51.5   0.1   1   1   2.9e-17   9.9e-14   51.1   0.1     3    78    48   121    46   122 0.92 Acetyltransferase (GNAT) domain
Acetyltransf_1       PF00583.19    83 seq1552_BIOID50951   -            146   1.5e-12   47.2   0.1   1   1   7.1e-16   2.4e-12   46.5   0.1     1    83    53   121    53   121 0.97 Acetyltransferase (GNAT) family
FR47                 PF08445.5     86 seq1552_BIOID50951   -            146   4.8e-05   22.9   0.0   1   1   2.3e-08   7.7e-05   22.2   0.0    20    80    67   123    51   128 0.84 FR47-like protein
Alk_phosphatase      PF00245.15   421 seq1554_BIOID50951   -            198   2.3e-13   49.5   0.0   1   1   2.2e-17     3e-13   49.1   0.0     1    55    78   128    78   137 0.94 Alkaline phosphatase
Ribonuc_red_sm       PF00268.16   281 seq1555_BIOID50951   -            420   1.1e-29  103.1   2.5   1   2   5.3e-17   7.3e-13   48.0   0.3    13   143    75   202    66   209 0.91 Ribonucleotide reductase, small chain
Ribonuc_red_sm       PF00268.16   281 seq1555_BIOID50951   -            420   1.1e-29  103.1   2.5   2   2   3.6e-19   4.9e-15   55.1   0.1   155   274   244   373   226   380 0.89 Ribonucleotide reductase, small chain
DUF2713              PF10897.3    246 seq1556_BIOID50951   -            318  4.7e-164  543.4   4.6   1   1  4.5e-168  6.2e-164  543.0   3.2     1   246    73   318    73   318 1.00 Protein of unknown function (DUF2713)
Sigma70_ner          PF04546.8    211 seq1559_BIOID50951   -            613     2e-81  272.5   6.8   1   1   8.7e-85     2e-81  272.5   4.7     1   211   137   348   137   348 0.96 Sigma-70, non-essential region
Sigma70_r1_1         PF03979.9     82 seq1559_BIOID50951   -            613   4.2e-30  103.4   5.1   1   1   1.8e-33   4.2e-30  103.4   3.5     2    81     2    80     1    81 0.96 Sigma-70 factor, region 1.1
Sigma70_r3           PF04539.11    78 seq1559_BIOID50951   -            613     7e-29   99.4   1.1   1   1   3.1e-32     7e-29   99.4   0.7     1    77   458   534   458   535 0.97 Sigma-70 region 3
Sigma70_r2           PF04542.9     71 seq1559_BIOID50951   -            613   1.8e-23   81.8   0.3   1   1   2.3e-26   5.3e-23   80.3   0.2     1    71   379   449   379   449 0.98 Sigma-70 region 2
Sigma70_r4           PF04545.11    50 seq1559_BIOID50951   -            613   3.5e-19   67.7   0.8   1   1   1.5e-22   3.5e-19   67.7   0.6     1    50   547   600   547   600 0.98 Sigma-70, region 4
Sigma70_r1_2         PF00140.15    37 seq1559_BIOID50951   -            613   9.5e-15   53.8   0.7   1   1   2.2e-17   4.9e-14   51.5   0.1     1    32    95   126    95   130 0.96 Sigma-70 factor, region 1.2
Pili_assembly_N      PF00345.15   122 seq1560_BIOID50951   -            233     7e-37  125.8   0.0   1   1   1.4e-40   9.9e-37  125.3   0.0     1   122    31   149    31   149 0.93 Gram-negative pili assembly chaperone, N-terminal domain
Pili_assembly_C      PF02753.12    68 seq1560_BIOID50951   -            233   5.5e-21   74.0   0.9   1   1   1.4e-24   9.8e-21   73.2   0.6     2    66   169   228   168   230 0.96 Gram-negative pili assembly chaperone, C-terminal domain
Transketolase_N      PF00456.16   333 seq1561_BIOID50951   -            667  6.3e-169  560.9   0.0   1   1    2e-172  9.1e-169  560.3   0.0     2   333     3   333     2   333 1.00 Transketolase, thiamine diphosphate binding domain
Transket_pyr         PF02779.19   178 seq1561_BIOID50951   -            667   5.9e-47  159.3   0.0   1   1   2.4e-50   1.1e-46  158.4   0.0     2   176   353   523   352   525 0.97 Transketolase, pyrimidine binding domain
Transketolase_C      PF02780.15   124 seq1561_BIOID50951   -            667   1.1e-16   60.8   0.0   1   1   6.9e-20   3.1e-16   59.3   0.0     1   124   539   654   539   654 0.86 Transketolase, C-terminal domain
DUF1380              PF07128.7    139 seq1562_BIOID50951   -            144   3.2e-74  247.2   0.8   1   1   2.6e-78   3.6e-74  247.0   0.5     1   139     1   138     1   138 1.00 Protein of unknown function (DUF1380)
TonB_dep_Rec         PF00593.19   276 seq1564_BIOID50951   -            715   1.1e-26   94.3  16.7   1   1   1.6e-30   1.1e-26   94.3  11.6     5   272   466   710   464   714 0.90 TonB dependent receptor
Plug                 PF07715.10   108 seq1564_BIOID50951   -            715   1.6e-24   86.1   1.3   1   1   7.1e-28   4.9e-24   84.6   0.9     4   108    54   159    51   159 0.93 TonB-dependent Receptor Plug Domain
Alk_phosphatase      PF00245.15   421 seq1565_BIOID50951   -            315    2e-106  356.0   0.6   1   2   1.5e-98   6.9e-95  318.0   0.1    92   350     1   272     1   275 0.98 Alkaline phosphatase
Alk_phosphatase      PF00245.15   421 seq1565_BIOID50951   -            315    2e-106  356.0   0.6   2   2   2.3e-13     1e-09   37.4   0.0   381   421   274   314   271   314 0.95 Alkaline phosphatase
Metalloenzyme        PF01676.13   262 seq1565_BIOID50951   -            315   7.1e-07   28.6   1.1   1   1   2.9e-10   1.3e-06   27.7   0.8   136   228   166   291   125   313 0.85 Metalloenzyme superfamily
Phosphodiest         PF01663.17   364 seq1565_BIOID50951   -            315   1.9e-05   24.0   0.0   1   1   5.4e-09   2.5e-05   23.6   0.0   159   255   158   252    70   293 0.70 Type I phosphodiesterase / nucleotide pyrophosphatase
Wzz                  PF02706.10   152 seq1567_BIOID50951   -            377   4.3e-25   88.1   0.9   1   1   3.2e-29   4.3e-25   88.1   0.6     1   150    25   173    25   175 0.92 Chain length determinant protein
PapC_N               PF13954.1    146 seq1569_BIOID50951   -            200     2e-36  124.6   0.0   1   1   1.9e-40   2.6e-36  124.2   0.0     2   127    38   165    37   175 0.97 PapC N-terminal domain
DnaJ                 PF00226.26    64 seq1571_BIOID50951   -            271   2.8e-14   52.4   0.2   1   1   7.4e-18     5e-14   51.6   0.1     4    56   208   266   205   269 0.94 DnaJ domain
TerB                 PF05099.8    140 seq1571_BIOID50951   -            271   2.4e-09   36.9   0.6   1   1   3.5e-13   2.4e-09   36.9   0.4    14   137    44   170    32   173 0.89 Tellurite resistance protein TerB
LysR_substrate       PF03466.15   209 seq1573_BIOID50951   -            329   1.4e-30  105.8   0.0   1   1     3e-34   2.1e-30  105.3   0.0     3   206   115   322   113   324 0.95 LysR substrate binding domain
HTH_1                PF00126.22    60 seq1573_BIOID50951   -            329   8.4e-18   63.7   0.3   1   1     2e-21   1.4e-17   63.0   0.2     4    60    33    89    30    89 0.96 Bacterial regulatory helix-turn-helix protein, lysR family
OMP_b-brl            PF13505.1    176 seq1574_BIOID50951   -            171   3.9e-27   95.2  13.5   1   1   6.8e-31   4.7e-27   94.9   9.3     2   176     9   171     6   171 0.87 Outer membrane protein beta-barrel domain
Ail_Lom              PF06316.6    199 seq1574_BIOID50951   -            171   1.5e-23   83.2   4.7   1   2   2.2e-18   1.5e-14   53.8   0.9     1   126     1   115     1   127 0.77 Enterobacterial Ail/Lom protein
Ail_Lom              PF06316.6    199 seq1574_BIOID50951   -            171   1.5e-23   83.2   4.7   2   2   2.2e-11   1.5e-07   31.0   0.1   154   199   126   171   120   171 0.93 Enterobacterial Ail/Lom protein
Fer2                 PF00111.22    78 seq1576_BIOID50951   -             84   9.2e-11   41.2   2.6   1   1   7.5e-15     1e-10   41.0   1.8     7    78    10    77     4    77 0.83 2Fe-2S iron-sulfur cluster binding domain
Guanylate_kin        PF00625.16   183 seq1577_BIOID50951   -            207   5.8e-70  234.3   0.0   1   1   4.9e-74   6.7e-70  234.1   0.0     2   183     4   186     3   186 0.98 Guanylate kinase
Dus                  PF01207.12   310 seq1578_BIOID50951   -            345  7.9e-100  333.5   0.0   1   1  6.8e-104  9.3e-100  333.3   0.0     2   308    30   340    29   342 0.98 Dihydrouridine synthase (Dus)
Usher                PF00577.15   552 seq1579_BIOID50951   -            653  4.5e-203  675.8  29.9   1   1  7.8e-207  5.3e-203  675.5  20.8    15   552     1   564     1   564 0.99 Type VII secretion system (T7SS), usher protein
PapC_C               PF13953.1     68 seq1579_BIOID50951   -            653   2.1e-18   65.6   0.0   1   1     1e-21     7e-18   63.9   0.0     5    67   577   640   574   641 0.91 PapC C-terminal domain
PsiF_repeat          PF07769.9     35 seq1581_BIOID50951   -            112   5.9e-37  124.8  21.0   1   2   7.9e-24   1.1e-19   69.5   4.0     2    35    32    65    31    65 0.97 psiF repeat
PsiF_repeat          PF07769.9     35 seq1581_BIOID50951   -            112   5.9e-37  124.8  21.0   2   2   2.7e-21   3.7e-17   61.4   5.0     2    35    76   109    75   109 0.97 psiF repeat
Antirestrict         PF03230.8     94 seq1586_BIOID50951   -            133   3.2e-20   71.7   0.2   1   1   9.5e-24   1.3e-19   69.8   0.1     1    94    42   133    42   133 0.89 Antirestriction protein
RNA_pol_Rpb6         PF01192.17    57 seq1587_BIOID50951   -             91     1e-17   63.4   0.1   1   1   9.7e-22   1.3e-17   63.1   0.1     1    56     7    62     7    63 0.95 RNA polymerase Rpb6
GGDEF                PF00990.16   161 seq1589_BIOID50951   -            371   1.8e-47  160.7   0.0   1   1   3.5e-51   2.4e-47  160.3   0.0     2   161   211   366   210   366 0.97 GGDEF domain
MASE2                PF05230.6     91 seq1589_BIOID50951   -            371   2.2e-32  110.7   9.8   1   1     7e-36   4.8e-32  109.6   3.5     1    91    39   129    39   129 0.99 MASE2 domain
HD_4                 PF13328.1    153 seq1592_BIOID50951   -            702   6.5e-54  181.6   1.2   1   1   2.4e-57   6.5e-54  181.6   0.8     2   152    27   175    26   176 0.97 HD domain
RelA_SpoT            PF04607.12   116 seq1592_BIOID50951   -            702   1.1e-36  125.2   0.5   1   1   1.1e-39   3.1e-36  123.7   0.0     1   115   235   345   235   346 0.98 Region found in RelA / SpoT proteins
TGS                  PF02824.16    60 seq1592_BIOID50951   -            702   6.9e-22   76.9   0.0   1   1   6.1e-25   1.7e-21   75.7   0.0     1    60   388   447   388   447 0.99 TGS domain
ACT_4                PF13291.1     80 seq1592_BIOID50951   -            702   2.2e-18   66.2   2.5   1   1   2.1e-21   5.7e-18   64.9   1.0     2    80   622   699   621   699 0.97 ACT domain
HD                   PF01966.17   122 seq1592_BIOID50951   -            702   1.3e-13   50.8   1.9   1   1   1.7e-16   4.7e-13   49.0   0.3     1   122    45   144    45   144 0.81 HD domain
Rieske_2             PF13806.1    104 seq1593_BIOID50951   -            108   2.3e-40  136.3   0.0   1   1   1.9e-44   2.6e-40  136.2   0.0     1   103     3   106     3   107 0.98 Rieske-like [2Fe-2S] domain
SieB                 PF14163.1    151 seq1594_BIOID50951   -            130   4.7e-08   32.6   0.1   1   1   3.9e-12   5.4e-08   32.4   0.1    38   140     3   111     1   118 0.78 Superinfection exclusion protein B
DUF1380              PF07128.7    139 seq1595_BIOID50951   -            140   2.9e-07   30.2   0.3   1   1   2.3e-11   3.2e-07   30.1   0.2     1   103     1   100     1   131 0.83 Protein of unknown function (DUF1380)
Phageshock_PspG      PF09583.5     65 seq1599_BIOID50951   -             80   1.4e-25   89.0  25.7   1   1   1.1e-29   1.5e-25   88.8  17.8     1    64     1    64     1    65 0.98 Phage shock protein G (Phageshock_PspG)
Sugarporin_N         PF11471.3     60 seq1601_BIOID50951   -            464   1.4e-15   56.5   9.6   1   1   1.6e-19   2.2e-15   55.8   6.7     1    60     1    58     1    58 0.96 Maltoporin periplasmic N-terminal extension
AAA_5                PF07728.9    139 seq1602_BIOID50951   -            384   4.2e-37  126.8   0.0   1   1     5e-41   6.9e-37  126.1   0.0     2   139   101   242   100   242 0.98 AAA domain (dynein-related subfamily)
Form_Nir_trans       PF01226.12   250 seq1603_BIOID50951   -            268   5.6e-62  208.7  28.4   1   1   4.9e-66   6.6e-62  208.5  19.7    16   249    20   248     4   249 0.92 Formate/nitrite transporter
NLPC_P60             PF00877.14   105 seq1608_BIOID50951   -            271   1.2e-33  114.8   0.0   1   1   4.7e-37   3.2e-33  113.5   0.0     1   105   153   263   153   263 0.98 NlpC/P60 family
OmpA                 PF00691.15    97 seq1609_BIOID50951   -            219   1.2e-23   83.2   0.1   1   1     4e-27   1.8e-23   82.6   0.1     1    97   115   210   115   210 0.97 OmpA family
Gly-zipper_Omp       PF13488.1     46 seq1609_BIOID50951   -            219   1.2e-12   47.1  16.5   1   1   2.7e-16   1.2e-12   47.1  11.4     1    46    37    85    37    85 0.95 Glycine zipper
Gly-zipper_YMGG      PF13441.1     45 seq1609_BIOID50951   -            219   6.8e-09   34.9  18.1   1   1   1.5e-12   6.8e-09   34.9  12.5     5    45    33    80    29    80 0.81 YMGG-like Gly-zipper
Iso_dh               PF00180.15   348 seq1610_BIOID50951   -            416  3.4e-116  387.8   0.0   1   1  2.9e-120  3.9e-116  387.6   0.0     2   348    29   412    28   412 0.98 Isocitrate/isopropylmalate dehydrogenase
CorA                 PF01544.13   292 seq1612_BIOID50951   -            316   4.9e-56  189.7   0.4   1   1   4.4e-60     6e-56  189.5   0.2     4   292    26   312    24   312 0.95 CorA-like Mg2+ transporter protein
Fimbrial             PF00419.15   145 seq1614_BIOID50951   -            356   4.6e-19   68.9   3.8   1   1   2.1e-22   2.8e-18   66.3   0.5     3   144   211   355   209   356 0.90 Fimbrial protein
TP_methylase         PF00590.15   210 seq1617_BIOID50951   -            457   9.3e-50  169.1   0.1   1   1   3.2e-53   1.5e-49  168.4   0.1     2   209   218   426   217   427 0.92 Tetrapyrrole (Corrin/Porphyrin) Methylases
NAD_binding_7        PF13241.1    103 seq1617_BIOID50951   -            457   6.1e-28   96.9   0.1   1   1   1.3e-29     6e-26   90.5   0.0     1   103     6   115     6   115 0.89 Putative NAD(P)-binding
CysG_dimeriser       PF10414.4     60 seq1617_BIOID50951   -            457   1.7e-19   68.9   0.9   1   1   3.7e-23   1.7e-19   68.9   0.6     2    60   150   209   149   209 0.97 Sirohaem synthase dimerisation region
2-Hacid_dh_C         PF02826.14   178 seq1618_BIOID50951   -            324   1.4e-62  209.9   0.0   1   1   4.8e-66   2.2e-62  209.2   0.0     1   178   108   287   108   287 0.97 D-isomer specific 2-hydroxyacid dehydrogenase, NAD binding domain
2-Hacid_dh           PF00389.25   133 seq1618_BIOID50951   -            324   1.6e-31  108.4   0.1   1   1     4e-35   1.8e-31  108.2   0.1     1   133     5   319     5   319 0.97 D-isomer specific 2-hydroxyacid dehydrogenase, catalytic domain
NAD_binding_2        PF03446.10   162 seq1618_BIOID50951   -            324     3e-05   23.8   0.1   1   1   2.9e-08   0.00013   21.7   0.0     2   116   146   259   145   267 0.85 NAD binding domain of 6-phosphogluconate dehydrogenase
LysR_substrate       PF03466.15   209 seq1619_BIOID50951   -            292   5.2e-35  120.3   0.0   1   1   1.1e-38   7.6e-35  119.7   0.0     2   188    88   267    87   275 0.93 LysR substrate binding domain
HTH_1                PF00126.22    60 seq1619_BIOID50951   -            292   1.1e-18   66.6   1.0   1   1   7.6e-22   5.2e-18   64.4   0.5     1    60     3    63     3    63 0.95 Bacterial regulatory helix-turn-helix protein, lysR family
PadR                 PF03551.9     75 seq1624_BIOID50951   -            207   6.7e-16   57.7   0.1   1   1   8.1e-20   1.1e-15   57.0   0.1     1    74    67   136    67   137 0.93 Transcriptional regulator PadR-like family
Xan_ur_permease      PF00860.15   389 seq1626_BIOID50951   -            525  5.6e-121  403.5  46.5   1   1  5.7e-125  7.8e-121  403.0  32.2     2   385    72   451    71   455 0.98 Permease family
Fe_dep_repr_C        PF02742.10    71 seq1629_BIOID50951   -            155     3e-13   49.1   0.7   1   1   3.3e-16   6.4e-13   48.0   0.5     1    57    95   150    95   154 0.95 Iron dependent repressor, metal binding and dimerisation domain
Fe_dep_repress       PF01325.14    60 seq1629_BIOID50951   -            155   7.1e-11   41.7   0.0   1   1   6.3e-14   1.2e-10   40.9   0.0     6    60    38    92    35    92 0.95 Iron dependent repressor, N-terminal DNA binding domain
HTH_24               PF13412.1     48 seq1629_BIOID50951   -            155   1.1e-07   30.9   0.0   1   1     9e-11   1.8e-07   30.3   0.0     3    48    40    85    38    85 0.90 Winged helix-turn-helix DNA-binding
MarR                 PF01047.17    59 seq1629_BIOID50951   -            155   1.8e-06   27.4   0.0   1   1   1.6e-09   3.1e-06   26.6   0.0    11    48    48    85    47    87 0.95 MarR family
DnaB_C               PF03796.10   265 seq1631_BIOID50951   -            471  4.1e-108  360.1   0.2   1   1  1.2e-111  5.4e-108  359.7   0.1     1   263   206   463   206   465 0.97 DnaB-like helicase C terminal domain
DnaB                 PF00772.16   103 seq1631_BIOID50951   -            471   9.9e-38  128.0   0.0   1   1   4.8e-41   2.2e-37  126.9   0.0     1   103    26   128    26   128 0.99 DnaB-like helicase N terminal domain
AAA_25               PF13481.1    194 seq1631_BIOID50951   -            471     1e-13   51.0   0.1   1   1   3.6e-17   1.6e-13   50.3   0.0    29   190   220   386   179   390 0.84 AAA domain
DUF188               PF02639.9    130 seq1633_BIOID50951   -            152     1e-50  170.3   0.0   1   1   8.8e-55   1.2e-50  170.1   0.0     1   127    17   143    17   146 0.98 Uncharacterized BCR, YaiI/YqxD family COG1671
DUF3442              PF11924.3    280 seq1634_BIOID50951   -           1417  1.3e-104  349.6   0.4   1   1    1e-107  3.5e-104  348.1   0.3     2   280    71   350    70   350 0.99 Protein of unknown function (DUF3442)
Big_1                PF02369.11   100 seq1634_BIOID50951   -           1417   7.3e-56  186.1 102.7   1   3   5.4e-18   1.8e-14   53.2   7.5     4    97   993  1086   990  1088 0.87 Bacterial Ig-like domain (group 1)
Big_1                PF02369.11   100 seq1634_BIOID50951   -           1417   7.3e-56  186.1 102.7   2   3     1e-16   3.5e-13   49.2   2.8    14    97  1104  1187  1090  1192 0.85 Bacterial Ig-like domain (group 1)
Big_1                PF02369.11   100 seq1634_BIOID50951   -           1417   7.3e-56  186.1 102.7   3   3   6.1e-17   2.1e-13   49.9   8.2     6    92  1197  1284  1191  1292 0.83 Bacterial Ig-like domain (group 1)
DUF932               PF06067.6    239 seq1635_BIOID50951   -            273   6.1e-68  228.5   0.0   1   1   5.5e-72   7.5e-68  228.2   0.0     1   239    36   262    36   262 0.99 Domain of unknown function (DUF932)
HTH_Tnp_1            PF01527.15    76 seq1636_BIOID50951   -             93   4.4e-09   36.0   0.5   1   1   1.2e-12   5.3e-09   35.7   0.3     2    76     4    79     3    84 0.88 Transposase
HTH_28               PF13518.1     52 seq1636_BIOID50951   -             93   2.1e-07   30.6   0.1   1   1   8.5e-11   3.9e-07   29.8   0.1     1    40    13    53    13    60 0.88 Helix-turn-helix domain
CitMHS               PF03600.11   349 seq1638_BIOID50951   -            391   4.9e-29  100.8  19.9   1   1   7.2e-33   4.9e-29  100.8  13.8    19   322    32   326    23   340 0.88 Citrate transporter
Na_sulph_symp        PF00939.14   471 seq1638_BIOID50951   -            391   1.9e-07   30.2   6.6   1   1   2.8e-11   1.9e-07   30.2   4.6   320   449    60   185    39   203 0.82 Sodium:sulfate symporter transmembrane region
SpoU_methylase       PF00588.14   142 seq1639_BIOID50951   -            229   4.7e-37  126.9   0.1   1   1   9.5e-41   6.5e-37  126.4   0.1     2   142    20   159    19   159 0.96 SpoU rRNA Methylase family
SpoU_methylas_C      PF12105.3     57 seq1639_BIOID50951   -            229   1.1e-25   88.8   1.7   1   1   2.2e-29   1.5e-25   88.3   0.4     1    57   163   221   163   221 0.99 SpoU, rRNA methylase, C-terminal
Transposase_mut      PF00872.13   381 seq1641_BIOID50951   -            131   1.3e-20   73.1   0.0   1   1   1.1e-24   1.5e-20   73.0   0.0     5   121     5   121     1   123 0.83 Transposase, Mutator family
HTH_3                PF01381.17    55 seq1642_BIOID50951   -             71     3e-13   49.2   0.0   1   1     8e-17   3.6e-13   49.0   0.0     1    55     8    61     8    61 0.97 Helix-turn-helix
HTH_19               PF12844.2     64 seq1642_BIOID50951   -             71   1.1e-10   41.2   0.0   1   1   2.7e-14   1.2e-10   41.0   0.0     2    62     6    65     5    67 0.92 Helix-turn-helix domain
HTH_31               PF13560.1     64 seq1642_BIOID50951   -             71   2.4e-08   33.9   0.0   1   1   5.9e-12   2.7e-08   33.7   0.0     2    58     4    58     3    63 0.94 Helix-turn-helix domain
Fimbrial             PF00419.15   145 seq1644_BIOID50951   -            158   2.7e-14   53.5   2.5   1   1   2.2e-18   3.1e-14   53.3   1.8     2   145    10   158     9   158 0.85 Fimbrial protein
SKI                  PF01202.17   158 seq1646_BIOID50951   -            174   4.8e-48  162.8   0.0   1   1   1.6e-51   5.5e-48  162.7   0.0     1   157    11   168    11   169 0.98 Shikimate kinase
AAA_17               PF13207.1    121 seq1646_BIOID50951   -            174   1.9e-06   28.5   0.0   1   1   1.3e-09   4.3e-06   27.4   0.0     3    66     6    67     5   172 0.67 AAA domain
AAA                  PF00004.24   132 seq1646_BIOID50951   -            174   2.2e-06   27.7   0.0   1   1   3.1e-08   0.00011   22.3   0.0     2    30     6    34     5    95 0.86 ATPase family associated with various cellular activities (AAA)
MFS_1                PF07690.11   354 seq1648_BIOID50951   -            416   1.6e-25   89.5  61.2   1   2   3.7e-20   2.5e-16   59.2  19.0     1   224    22   237    22   242 0.81 Major Facilitator Superfamily
MFS_1                PF07690.11   354 seq1648_BIOID50951   -            416   1.6e-25   89.5  61.2   2   2   7.4e-13     5e-09   35.2  19.8    10   179   237   409   232   415 0.80 Major Facilitator Superfamily
MFS_3                PF05977.8    524 seq1648_BIOID50951   -            416   5.1e-21   74.2  33.9   1   1   9.8e-25   6.7e-21   73.8  23.5     9   396    16   400    12   413 0.89 Transmembrane secretion effector
Phage_CII            PF05269.6     91 seq1649_BIOID50951   -             97     2e-48  162.1   1.2   1   1   1.7e-52   2.3e-48  162.0   0.9     1    91     1    91     1    91 1.00 Bacteriophage CII protein
HTH_Tnp_1            PF01527.15    76 seq1650_BIOID50951   -            141   2.8e-17   62.3   0.2   1   1   7.6e-21   5.2e-17   61.4   0.0     2    54     9    62     8    99 0.79 Transposase
HTH_23               PF13384.1     50 seq1650_BIOID50951   -            141   3.7e-07   29.4   0.0   1   1     1e-10     7e-07   28.5   0.0     6    46    18    59    13    64 0.90 Homeodomain-like domain
DEAD                 PF00270.24   173 seq1655_BIOID50951   -            704   4.6e-24   84.6   0.2   1   1   2.2e-25   5.1e-22   78.0   0.0     4   169   284   445   281   449 0.80 DEAD/DEAH box helicase
Helicase_C           PF00271.26    78 seq1655_BIOID50951   -            704   4.2e-17   61.6   0.0   1   1   2.2e-18   5.1e-15   54.9   0.0     3    77   524   599   522   600 0.95 Helicase conserved C-terminal domain
ResIII               PF04851.10   184 seq1655_BIOID50951   -            704   5.7e-09   35.9   0.0   1   1   5.7e-12   1.3e-08   34.7   0.0    29   182   304   441   278   443 0.74 Type III restriction enzyme, res subunit
tRNA_anti            PF01336.20    76 seq1655_BIOID50951   -            704   2.8e-07   30.1   0.0   1   1   2.5e-10   5.8e-07   29.1   0.0     2    74    74   145    73   147 0.96 OB-fold nucleic acid binding domain
SecA_DEAD            PF07517.9    266 seq1655_BIOID50951   -            704   2.9e-07   29.9   0.0   1   1   2.8e-10   6.4e-07   28.8   0.0    95   162   305   372   241   409 0.87 SecA DEAD-like domain
SNF2_N               PF00176.18   296 seq1655_BIOID50951   -            704   6.9e-05   21.7   0.0   1   1   5.4e-08   0.00012   20.9   0.0    27   172   308   446   285   451 0.78 SNF2 family N-terminal domain
Fimbrial             PF00419.15   145 seq1656_BIOID50951   -            133   3.4e-14   53.1   0.2   1   1   2.8e-18   3.8e-14   53.0   0.1    19   144     7   132     2   133 0.85 Fimbrial protein
Phage_rep_O          PF04492.8    100 seq1657_BIOID50951   -            299   3.7e-40  136.0   0.0   1   1   4.9e-44   6.7e-40  135.2   0.0     2   100    17   115    16   115 0.99 Bacteriophage replication protein O
DUF4223              PF13978.1     56 seq1658_BIOID50951   -             55   1.2e-36  124.0   0.7   1   1   9.5e-41   1.3e-36  123.9   0.5     1    55     1    55     1    55 0.99 Protein of unknown function (DUF4223)
Nterm_IS4            PF13006.2     98 seq1659_BIOID50951   -            446   5.7e-30  103.1   0.5   1   1   1.7e-33   1.1e-29  102.1   0.3     3    98    18   113    16   113 0.97 Insertion element 4 transposase N-terminal
DDE_Tnp_1            PF01609.16   211 seq1659_BIOID50951   -            446   1.9e-13   50.4   0.0   1   1   4.1e-17   2.8e-13   49.8   0.0     4   211   131   357   128   357 0.74 Transposase DDE domain
TnpB_IS66            PF05717.8    108 seq1662_BIOID50951   -            116   2.6e-39  132.8   0.0   1   1   2.1e-43   2.9e-39  132.7   0.0     2   104     7   107     6   111 0.97 IS66 Orf2 like protein
Ala_racemase_N       PF01168.15   217 seq1665_BIOID50951   -            359   3.1e-61  206.5   0.0   1   1   5.7e-65   3.9e-61  206.2   0.0     1   217     8   219     8   219 0.94 Alanine racemase, N-terminal domain
Ala_racemase_C       PF00842.16   129 seq1665_BIOID50951   -            359   8.7e-39  131.7   0.1   1   1     2e-42   1.3e-38  131.1   0.1     1   129   234   358   234   358 0.97 Alanine racemase, C-terminal domain
Pili_assembly_N      PF00345.15   122 seq1667_BIOID50951   -            245   2.6e-27   94.9   0.1   1   1   3.8e-30   2.6e-26   91.6   0.0     1   121    36   158    36   159 0.89 Gram-negative pili assembly chaperone, N-terminal domain
Pili_assembly_C      PF02753.12    68 seq1667_BIOID50951   -            245   1.2e-16   60.1   0.0   1   1   3.6e-20   2.5e-16   59.1   0.0     2    65   179   238   178   241 0.95 Gram-negative pili assembly chaperone, C-terminal domain
AA_permease_2        PF13520.1    426 seq1668_BIOID50951   -            462   2.6e-58  197.4  44.4   1   1   4.7e-62   3.2e-58  197.1  30.8     1   405    27   427    27   448 0.85 Amino acid permease
AA_permease          PF00324.16   479 seq1668_BIOID50951   -            462   3.6e-36  124.3  40.6   1   1   9.3e-40   6.4e-36  123.5  28.1     2   475    32   457    31   461 0.84 Amino acid permease
NUDIX                PF00293.23   135 seq1669_BIOID50951   -            182   3.8e-18   65.3   0.0   1   1   3.4e-22   4.6e-18   65.0   0.0     2   131    32   161    31   165 0.83 NUDIX domain
CorA                 PF01544.13   292 seq1670_BIOID50951   -             39   3.6e-09   35.9   1.2   1   1   2.9e-13   3.9e-09   35.8   0.8   256   292     1    35     1    35 0.98 CorA-like Mg2+ transporter protein
AroM                 PF07302.6    221 seq1672_BIOID50951   -            225   8.6e-86  286.7   2.5   1   1     7e-90   9.5e-86  286.5   1.7     2   220     5   224     4   225 0.99 AroM protein
HTH_3                PF01381.17    55 seq1674_BIOID50951   -             96   8.2e-06   25.4   0.0   1   1   8.4e-10   1.2e-05   24.9   0.0     1    43    38    80    38    82 0.95 Helix-turn-helix
DDE_Tnp_IS66         PF03050.9    271 seq1676_BIOID50951   -            467   5.6e-98  327.3   0.6   1   1  3.7e-101   1.3e-97  326.1   0.0     1   271   126   417   126   417 0.98 Transposase IS66 family
DDE_Tnp_IS66_C       PF13817.1     39 seq1676_BIOID50951   -            467     5e-20   71.1   0.2   1   1   3.5e-23   1.2e-19   69.8   0.1     2    39   424   461   423   461 0.99 IS66 C-terminal element
HTH_Tnp_IS66         PF13005.2     59 seq1676_BIOID50951   -            467     4e-14   52.0   3.6   1   1   1.2e-17     4e-14   52.0   2.5     1    59    64   120    64   120 0.97 putative Helix-turn-helix domain of transposase IS66
LZ_Tnp_IS66          PF13007.2     78 seq1676_BIOID50951   -            467   4.9e-09   36.5   5.6   1   1     4e-12   1.4e-08   35.1   3.9    13    77     1    61     1    62 0.88 Transposase C of IS166 homeodomain
VWA_CoxE             PF05762.9    222 seq1679_BIOID50951   -            378   6.2e-66  221.5   0.2   1   1   1.9e-69   8.7e-66  221.1   0.1     1   222   151   372   151   372 0.98 VWA domain containing CoxE-like protein
VWA_2                PF13519.1    172 seq1679_BIOID50951   -            378     2e-09   37.6   0.4   1   1   1.9e-12   8.7e-09   35.6   0.1     2   151   217   353   216   375 0.80 von Willebrand factor type A domain
PilJ                 PF13675.1    112 seq1681_BIOID50951   -            571   1.4e-24   86.4   0.9   1   1     4e-28   1.4e-24   86.4   0.6     1   112    34   138    34   138 0.97 Type IV pili methyl-accepting chemotaxis transducer N-term
HisKA_3              PF07730.8     68 seq1681_BIOID50951   -            571     6e-19   68.0   1.8   1   1   1.8e-22     6e-19   68.0   1.2     1    65   366   430   366   434 0.97 Histidine kinase
HAMP                 PF00672.20    70 seq1681_BIOID50951   -            571     6e-13   48.6   0.0   1   1   1.7e-16     6e-13   48.6   0.0     2    69   160   228   159   229 0.91 HAMP domain
HATPase_c            PF02518.21   111 seq1681_BIOID50951   -            571   1.3e-12   47.2   0.0   1   1   7.5e-16   2.6e-12   46.3   0.0     4   108   473   560   470   563 0.89 Histidine kinase-, DNA gyrase B-, and HSP90-like ATPase
Peripla_BP_3         PF13377.1    160 seq1682_BIOID50951   -            341   9.6e-43  145.8   0.0   1   1   9.5e-46   3.2e-42  144.1   0.0     2   160   171   331   170   331 0.92 Periplasmic binding protein-like domain
Peripla_BP_1         PF00532.16   279 seq1682_BIOID50951   -            341   8.6e-35  120.1   0.0   1   1     3e-38     1e-34  119.9   0.0     2   275    60   325    59   329 0.93 Periplasmic binding proteins and sugar binding domain of LacI family
LacI                 PF00356.16    46 seq1682_BIOID50951   -            341   3.7e-21   74.3   0.8   1   1   2.1e-24   7.1e-21   73.4   0.6     1    46     3    48     3    48 0.99 Bacterial regulatory proteins, lacI family
Peripla_BP_4         PF13407.1    258 seq1682_BIOID50951   -            341   2.6e-20   72.7   0.0   1   1   1.1e-23   3.6e-20   72.3   0.0     1   253    62   308    62   313 0.89 Periplasmic binding protein domain
CSD                  PF00313.17    66 seq1683_BIOID50951   -             70   3.6e-33  113.0   0.2   1   1   5.8e-37   3.9e-33  112.9   0.1     1    65     5    69     5    70 0.98 'Cold-shock' DNA-binding domain
OB_RNB               PF08206.6     58 seq1683_BIOID50951   -             70   9.9e-06   24.8   0.4   1   1     2e-09   1.4e-05   24.4   0.3     7    29    15    37     7    39 0.86 Ribonuclease B OB domain
DHO_dh               PF01180.16   293 seq1685_BIOID50951   -            336   2.2e-91  305.8   0.2   1   1   1.9e-95   2.6e-91  305.5   0.1     4   288    47   335    45   336 0.97 Dihydroorotate dehydrogenase
DUF1255              PF06865.6     94 seq1688_BIOID50951   -             94   5.4e-35  119.4   0.0   1   1   4.3e-39   5.9e-35  119.3   0.0     1    94     1    94     1    94 0.98 Protein of unknown function (DUF1255)
ABC_tran             PF00005.22   118 seq1689_BIOID50951   -            530   9.8e-37  125.8   0.0   1   2   1.3e-18   1.9e-15   57.1   0.0     1   118    41   184    41   184 0.98 ABC transporter
ABC_tran             PF00005.22   118 seq1689_BIOID50951   -            530   9.8e-37  125.8   0.0   2   2   1.7e-21   2.6e-18   66.3   0.0     1   118   359   467   359   467 0.95 ABC transporter
ABC_tran_2           PF12848.2     85 seq1689_BIOID50951   -            530   3.3e-23   81.2   3.0   1   1     2e-23     3e-20   71.7   1.4     2    85   224   309   223   309 0.91 ABC transporter
Aminotran_1_2        PF00155.16   363 seq1690_BIOID50951   -            411   1.7e-85  287.0   0.0   1   1   1.4e-89   1.9e-85  286.8   0.0     2   362    41   406    40   407 0.98 Aminotransferase class I and II
DUF2773              PF10971.3     81 seq1691_BIOID50951   -            759   1.2e-41  140.4   2.0   1   1   8.5e-46   1.2e-41  140.4   1.4     1    81   679   759   679   759 0.99 Protein of unknown function (DUF2773)
SIS                  PF01380.17   131 seq1693_BIOID50951   -            347   4.3e-21   74.7   0.0   1   2   1.7e-12   2.3e-08   33.5   0.0     5   122    51   170    48   175 0.87 SIS domain
SIS                  PF01380.17   131 seq1693_BIOID50951   -            347   4.3e-21   74.7   0.0   2   2   2.9e-14     4e-10   39.2   0.0     4    87   214   299   211   305 0.92 SIS domain
Chorismate_bind      PF00425.13   257 seq1694_BIOID50951   -            391   2.1e-68  230.3   0.0   1   1   1.8e-72   2.5e-68  230.0   0.0     2   257   126   380   125   380 0.97 chorismate binding enzyme
SWIM                 PF04434.12    40 seq1695_BIOID50951   -            667     3e-07   29.6   0.6   1   2   8.1e-07     0.011   15.0   0.1    12    39    65    88    55    89 0.84 SWIM zinc finger
SWIM                 PF04434.12    40 seq1695_BIOID50951   -            667     3e-07   29.6   0.6   2   2   4.6e-06     0.063   12.6   0.0    10    38   159   183   143   184 0.82 SWIM zinc finger
DUF1379              PF07126.7    154 seq1697_BIOID50951   -            192   5.7e-56  188.0   0.0   1   1   5.6e-60   7.7e-56  187.6   0.0     1   149    33   182    33   187 0.98 Protein of unknown function (DUF1379)
Tra_M                PF05261.6    127 seq1698_BIOID50951   -            127     1e-59  200.0   1.9   1   1   8.3e-64   1.1e-59  199.8   1.3     1   127     1   127     1   127 1.00 TraM protein
Peptidase_C26        PF07722.8    217 seq1701_BIOID50951   -            254   3.3e-69  232.5   0.0   1   1   5.6e-73   3.8e-69  232.3   0.0     1   217     8   224     8   224 0.96 Peptidase C26
GATase               PF00117.23   192 seq1701_BIOID50951   -            254   8.2e-12   44.8   0.0   1   1   1.6e-15   1.1e-11   44.4   0.0    43   190    62   241    31   243 0.69 Glutamine amidotransferase class-I
AP_endonuc_2         PF01261.19   211 seq1703_BIOID50951   -            275   8.1e-32  110.1   0.0   1   1   7.4e-36     1e-31  109.8   0.0     1   210    19   225    19   226 0.97 Xylose isomerase-like TIM barrel
ACR_tran             PF00873.14  1021 seq1704_BIOID50951   -           1037         0 1450.9  10.0   1   1         0         0 1450.7   6.9     1  1021     1  1027     1  1027 1.00 AcrB/AcrD/AcrF family
MMPL                 PF03176.10   333 seq1704_BIOID50951   -           1037   9.6e-13   47.4  29.9   1   2   1.9e-12   8.6e-09   34.4   6.3   138   317   333   513   310   537 0.82 MMPL family
MMPL                 PF03176.10   333 seq1704_BIOID50951   -           1037   9.6e-13   47.4  29.9   2   2   1.1e-08     5e-05   22.0   4.6   145   311   871  1035   858  1037 0.85 MMPL family
MFS_1                PF07690.11   354 seq1707_BIOID50951   -            403   6.5e-44  150.0  42.1   1   1   1.9e-47   6.5e-44  150.0  29.1     4   347    14   341    11   348 0.87 Major Facilitator Superfamily
Sugar_tr             PF00083.19   451 seq1707_BIOID50951   -            403     9e-10   37.5   5.5   1   1   2.6e-13     9e-10   37.5   3.8    44   123    39   115    16   185 0.88 Sugar (and other) transporter
MFS_2                PF13347.1    427 seq1707_BIOID50951   -            403   1.2e-06   27.0   8.0   1   1   3.6e-10   1.2e-06   27.0   5.6   225   341     7   121     4   128 0.90 MFS/sugar transport protein
MFS_3                PF05977.8    524 seq1707_BIOID50951   -            403   0.00017   19.7  10.8   1   1   5.1e-08   0.00017   19.7   7.5    52   203    43   194     8   226 0.84 Transmembrane secretion effector
PLA1                 PF02253.10   260 seq1708_BIOID50951   -            289   1.6e-93  312.8   5.0   1   1   1.4e-97   1.9e-93  312.5   3.4     8   260    39   286    33   286 0.98 Phospholipase A1
AMP-binding          PF00501.23   418 seq1709_BIOID50951   -            536   2.7e-84  282.8   0.0   1   1   7.2e-88   3.3e-84  282.5   0.0     1   417    50   461    50   462 0.94 AMP-binding enzyme
DUF4009              PF13193.1     41 seq1709_BIOID50951   -            536     8e-08   31.4   0.1   1   1   5.4e-11   2.4e-07   29.9   0.0     1    29   501   529   501   535 0.92 Domain of unknown function (DUF4009)
YmgB                 PF10798.3     61 seq1711_BIOID50951   -             78   3.4e-05   23.4   0.0   1   1   3.6e-09   4.9e-05   22.9   0.0     4    35    27    58    25    64 0.93 Biofilm development protein YmgB/AriR
Peripla_BP_3         PF13377.1    160 seq1713_BIOID50951   -            327   5.2e-32  110.9   0.0   1   1   1.8e-35   8.3e-32  110.2   0.0     2   160   167   326   166   326 0.94 Periplasmic binding protein-like domain
LacI                 PF00356.16    46 seq1713_BIOID50951   -            327   7.4e-18   63.7   0.1   1   1     3e-21   1.4e-17   62.9   0.1     1    45     3    49     3    50 0.95 Bacterial regulatory proteins, lacI family
Peripla_BP_1         PF00532.16   279 seq1713_BIOID50951   -            327     1e-06   28.0   0.0   1   1   9.7e-10   4.4e-06   25.9   0.0    59   261   117   306    62   321 0.75 Periplasmic binding proteins and sugar binding domain of LacI family
Cupin_2              PF07883.6     71 seq1715_BIOID50951   -            185   1.5e-17   62.7   0.1   1   1   8.8e-21   2.4e-17   62.0   0.1     2    69   111   178   110   180 0.94 Cupin domain
HTH_3                PF01381.17    55 seq1715_BIOID50951   -            185   1.1e-14   53.9   0.4   1   1   5.9e-18   1.6e-14   53.3   0.2     2    55    13    66    12    66 0.97 Helix-turn-helix
HTH_31               PF13560.1     64 seq1715_BIOID50951   -            185     1e-10   41.4   0.0   1   1     6e-14   1.6e-10   40.8   0.0     3    60     9    65     7    68 0.95 Helix-turn-helix domain
HTH_19               PF12844.2     64 seq1715_BIOID50951   -            185   1.7e-10   40.6   0.0   1   1     1e-13   2.7e-10   40.0   0.0     1    62     9    70     9    72 0.96 Helix-turn-helix domain
AraC_binding         PF02311.14   136 seq1715_BIOID50951   -            185   8.3e-05   22.1   0.2   1   1   6.1e-08   0.00017   21.2   0.1    19    64   124   169   110   176 0.88 AraC-like ligand binding domain
HTH_18               PF12833.2     81 seq1716_BIOID50951   -            278   1.4e-25   89.1   2.0   1   1   5.2e-29   1.8e-25   88.7   0.7     1    80   193   271   193   272 0.97 Helix-turn-helix domain
AraC_binding         PF02311.14   136 seq1716_BIOID50951   -            278   7.2e-24   83.8   2.1   1   1   2.1e-27   7.2e-24   83.8   1.5     4   136    16   154    14   154 0.96 AraC-like ligand binding domain
HTH_AraC             PF00165.18    42 seq1716_BIOID50951   -            278   2.5e-21   74.7   0.1   1   2   1.9e-11   6.5e-08   32.0   0.0     1    42   180   221   180   221 0.97 Bacterial regulatory helix-turn-helix proteins, AraC family
HTH_AraC             PF00165.18    42 seq1716_BIOID50951   -            278   2.5e-21   74.7   0.1   2   2   3.8e-14   1.3e-10   40.6   0.0     1    42   232   271   232   271 0.93 Bacterial regulatory helix-turn-helix proteins, AraC family
PfkB                 PF00294.19   301 seq1720_BIOID50951   -            110   3.4e-11   42.7   0.1   1   1   2.6e-15   3.6e-11   42.6   0.1    34   108    22    94     3   108 0.84 pfkB family carbohydrate kinase
TraY                 PF05509.6     49 seq1721_BIOID50951   -            131   2.1e-37  126.5   0.1   1   2   1.9e-18   2.6e-14   52.5   0.0     2    45    15    58    14    62 0.92 TraY domain
TraY                 PF05509.6     49 seq1721_BIOID50951   -            131   2.1e-37  126.5   0.1   2   2   1.3e-24   1.8e-20   72.3   0.0     1    48    70   117    70   118 0.96 TraY domain
DAO                  PF01266.19   358 seq1722_BIOID50951   -            542   1.2e-56  192.0   2.9   1   1   5.5e-60   1.9e-56  191.4   2.0     1   344    10   343    10   367 0.86 FAD dependent oxidoreductase
FAD_binding_2        PF00890.19   421 seq1722_BIOID50951   -            542     5e-08   32.0   8.6   1   1     3e-10     1e-06   27.7   6.0     1   206    10   215    10   234 0.78 FAD binding domain
FAD_binding_3        PF01494.14   356 seq1722_BIOID50951   -            542   1.3e-06   27.5   3.7   1   1   4.2e-09   1.4e-05   24.1   2.7     2   173     9   214     8   225 0.85 FAD binding domain
Fer2_BFD             PF04324.10    55 seq1722_BIOID50951   -            542   2.2e-06   27.4   2.4   1   1   6.5e-10   2.2e-06   27.4   1.7     2    45   432   480   431   486 0.87 BFD-like [2Fe-2S] binding domain
YmgB                 PF10798.3     61 seq1723_BIOID50951   -             88   3.4e-29  100.3   2.6   1   1   3.8e-33   5.3e-29   99.7   1.8     1    61    28    88    28    88 0.98 Biofilm development protein YmgB/AriR
Acid_phosphat_B      PF03767.9    230 seq1724_BIOID50951   -            237   5.9e-50  169.6   0.0   1   1   4.9e-54   6.7e-50  169.4   0.0     2   229    11   220    10   221 0.96 HAD superfamily, subfamily IIIB (Acid phosphatase)
PfkB                 PF00294.19   301 seq1728_BIOID50951   -            144   1.4e-23   83.3   0.1   1   1   1.1e-27   1.5e-23   83.2   0.1   167   294    29   143     8   144 0.83 pfkB family carbohydrate kinase
DUF1307              PF06998.6    123 seq1729_BIOID50951   -            157     3e-43  146.6   7.2   1   1   2.6e-47   3.6e-43  146.4   5.0     1   123    32   155    32   155 0.98 Protein of unknown function (DUF1307)
RQC                  PF09382.5    106 seq1730_BIOID50951   -            611   4.4e-28   96.9   0.0   1   1   3.5e-31   1.2e-27   95.6   0.0     1   104   413   514   413   516 0.97 RQC domain
Helicase_C           PF00271.26    78 seq1730_BIOID50951   -            611   4.6e-24   83.9   0.0   1   1   2.6e-24   8.9e-21   73.4   0.1     3    78   258   333   256   333 0.98 Helicase conserved C-terminal domain
HRDC                 PF00570.18    68 seq1730_BIOID50951   -            611   8.1e-24   83.0   0.1   1   1   6.4e-27   2.2e-23   81.6   0.0     2    68   535   601   534   601 0.97 HRDC domain
DEAD                 PF00270.24   173 seq1730_BIOID50951   -            611   2.6e-21   75.7   0.0   1   1   8.5e-24   2.9e-20   72.3   0.0     2   168    30   189    29   194 0.85 DEAD/DEAH box helicase
Aldedh               PF00171.17   462 seq1731_BIOID50951   -            495  7.5e-170  565.0   0.0   1   1  6.2e-174  8.5e-170  564.9   0.0     4   462    31   489    28   489 0.97 Aldehyde dehydrogenase family
TraA                 PF05513.6    119 seq1734_BIOID50951   -             94   3.5e-44  149.6  10.5   1   1   2.8e-48   3.8e-44  149.5   7.3    29   119     1    93     1    93 0.97 TraA
UPF0020              PF01170.13   180 seq1736_BIOID50951   -            702   2.4e-62  209.6   0.0   1   1   6.6e-60     9e-57  191.4   0.0     1   179   162   375   162   376 0.96 Putative RNA methylase family UPF0020
Methyltransf_26      PF13659.1    117 seq1736_BIOID50951   -            702   1.2e-26   92.9   0.0   1   2   3.5e-19   4.8e-16   58.7   0.0     4    94   193   326   190   353 0.92 Methyltransferase domain
Methyltransf_26      PF13659.1    117 seq1736_BIOID50951   -            702   1.2e-26   92.9   0.0   2   2   7.7e-11   1.1e-07   31.8   0.0    11   114   549   655   521   658 0.80 Methyltransferase domain
Methyltrans_SAM      PF10672.4    286 seq1736_BIOID50951   -            702   7.4e-21   74.1   0.1   1   1     9e-24   1.2e-20   73.4   0.1    24   240   437   658   427   669 0.82 S-adenosylmethionine-dependent methyltransferase
THUMP                PF02926.12    93 seq1736_BIOID50951   -            702   2.2e-14   53.1   0.0   1   1     3e-17   4.1e-14   52.3   0.0     2    92    57   153    56   154 0.95 THUMP domain
Cons_hypoth95        PF03602.10   183 seq1736_BIOID50951   -            702   2.2e-14   53.1   0.0   1   1   3.1e-12   4.3e-09   35.9   0.0    39   140   536   635   530   676 0.85 Conserved hypothetical protein 95
Xan_ur_permease      PF00860.15   389 seq1737_BIOID50951   -            463  4.4e-113  377.5  39.0   1   1  4.4e-117    6e-113  377.1  27.0     2   388    34   427    33   428 0.97 Permease family
AraC_binding         PF02311.14   136 seq1738_BIOID50951   -            312   6.1e-23   80.8   1.4   1   1   2.7e-26   9.2e-23   80.3   0.2     7   120    52   170    48   186 0.89 AraC-like ligand binding domain
HTH_18               PF12833.2     81 seq1738_BIOID50951   -            312   9.4e-22   76.8   0.1   1   1   5.5e-25   1.9e-21   75.8   0.1     2    79   229   305   228   307 0.97 Helix-turn-helix domain
HTH_AraC             PF00165.18    42 seq1738_BIOID50951   -            312   1.5e-20   72.2   0.2   1   2   3.2e-10   1.1e-06   28.1   0.0     2    42   216   256   215   256 0.93 Bacterial regulatory helix-turn-helix proteins, AraC family
HTH_AraC             PF00165.18    42 seq1738_BIOID50951   -            312   1.5e-20   72.2   0.2   2   2   1.6e-14   5.3e-11   41.8   0.0     2    42   268   306   267   306 0.94 Bacterial regulatory helix-turn-helix proteins, AraC family
[truncated: 1,474,597 more chars]
