# Supplementary material for: A domain sequence approach to pangenomics: applications to Escherichia coli
Source: F1000Res. 2013 May 29;1:19. Originally published 2012 Oct 1. [Version 2] doi: 10.12688/f1000research.1-19.v2 (PMC3901455; doi:10.12688/f1000research.1-19.v2)
Supplement: The 347 text files show the results from scanning each of the fasta-files against the Pfam-A database [file f1000research-1-1101-s0002.tgz › Escherichia_coli_DEC5D_BIOID50953.txt]

#                                                                            --- full sequence --- -------------- this domain -------------   hmm coord   ali coord   env coord
# target name        accession   tlen query name           accession   qlen   E-value  score  bias   #  of  c-Evalue  i-Evalue  score  bias  from    to  from    to  from    to  acc description of target
#------------------- ---------- ----- -------------------- ---------- ----- --------- ------ ----- --- --- --------- --------- ------ ----- ----- ----- ----- ----- ----- ----- ---- ---------------------
rve_3                PF13683.1     67 seq1_BIOID50953      -            115   9.6e-15   53.7   0.1   1   1   2.9e-18   1.3e-14   53.3   0.1     2    67    31    97    30    97 0.97 Integrase core domain
rve                  PF00665.21   120 seq1_BIOID50953      -            115   3.2e-14   52.9   0.1   1   1   9.4e-18   4.3e-14   52.5   0.0    69   120     8    59     2    59 0.95 Integrase core domain
rve_2                PF13333.1     52 seq1_BIOID50953      -            115   5.5e-09   35.8   0.1   1   1     2e-12   9.2e-09   35.1   0.1     1    50    49   103    49   105 0.90 Integrase core domain
FAD_binding_7        PF03441.9    277 seq2_BIOID50953      -            395  7.4e-107  356.5   1.2   1   1  1.4e-110  9.3e-107  356.2   0.8     3   276   128   391   126   392 0.96 FAD binding domain of DNA photolyase
DNA_photolyase       PF00875.13   165 seq2_BIOID50953      -            395   4.6e-21   75.1   0.0   1   1   2.4e-24   1.6e-20   73.3   0.0    76   159     7    91     4    97 0.91 DNA photolyase
FecCD                PF01032.13   311 seq3_BIOID50953      -            314   1.9e-77  260.0  38.4   1   1   3.7e-81   2.6e-77  259.6  26.6     2   311    12   311     2   311 0.94 FecCD transport family
HTH_Tnp_1            PF01527.15    76 seq5_BIOID50953      -             86   1.7e-08   34.2   0.2   1   1   4.5e-12     2e-08   33.9   0.1     2    74     4    77     3    79 0.90 Transposase
HTH_28               PF13518.1     52 seq5_BIOID50953      -             86     2e-07   30.7   0.1   1   1     7e-11   3.2e-07   30.0   0.1     1    40    13    53    13    60 0.88 Helix-turn-helix domain
Ail_Lom              PF06316.6    199 seq7_BIOID50953      -            144   1.1e-83  279.5   1.7   1   1   1.7e-87   1.2e-83  279.4   1.2     1   142     1   142     1   144 0.99 Enterobacterial Ail/Lom protein
OMP_b-brl            PF13505.1    176 seq7_BIOID50953      -            144     2e-15   57.0   0.2   1   1   3.4e-19   2.3e-15   56.8   0.2     2   119    11   129     8   143 0.79 Outer membrane protein beta-barrel domain
Rz1                  PF06085.6     40 seq9_BIOID50953      -             60     2e-22   78.2   9.6   1   1   1.8e-26   2.5e-22   77.8   6.7     1    39    20    59    20    60 0.96 Lipoprotein Rz1 precursor
rve                  PF00665.21   120 seq11_BIOID50953     -            208   2.1e-28   98.7   0.0   1   1   8.6e-32   2.9e-28   98.2   0.0     2   120    36   152    35   152 0.98 Integrase core domain
rve_3                PF13683.1     67 seq11_BIOID50953     -            208   3.2e-14   52.0   0.1   1   1   1.6e-17   5.4e-14   51.3   0.1     2    67   124   190   123   190 0.97 Integrase core domain
DDE_Tnp_IS240        PF13610.1    140 seq11_BIOID50953     -            208   1.8e-12   47.3   0.0   1   1     7e-16   2.4e-12   46.8   0.0     2   139    41   182    40   183 0.91 DDE domain
rve_2                PF13333.1     52 seq11_BIOID50953     -            208   1.9e-08   34.1   0.1   1   1   9.8e-12   3.4e-08   33.3   0.1     1    50   142   196   142   197 0.90 Integrase core domain
Transgly             PF00912.17   178 seq12_BIOID50953     -            844   2.6e-56  189.6   0.0   1   1     6e-60   4.1e-56  188.9   0.0    10   177   209   380   198   381 0.95 Transglycosylase
Transpeptidase       PF00905.17   304 seq12_BIOID50953     -            844   1.1e-25   90.2   0.2   1   1   1.3e-28   8.9e-25   87.2   0.2     2   284   473   725   472   744 0.86 Penicillin binding protein transpeptidase domain
Alpha-amylase        PF00128.19   316 seq15_BIOID50953     -            750   7.2e-13   48.5   0.7   1   1   4.6e-16   3.1e-12   46.4   0.5    22   303   246   588   241   592 0.68 Alpha amylase, catalytic domain
Alpha-amylase_C      PF02806.13    96 seq15_BIOID50953     -            750     3e-06   27.1   0.0   1   1   5.8e-09     4e-05   23.5   0.0     8    90   649   737   647   741 0.77 Alpha amylase, C-terminal all-beta domain
DUF3672              PF12421.3    136 seq18_BIOID50953     -            346   2.4e-37  127.9   1.5   1   1   5.7e-41   3.9e-37  127.3   1.1     1   136   158   308   158   308 0.94 Fibronectin type III protein
DUF1983              PF09327.6     81 seq18_BIOID50953     -            346   3.4e-28   97.3   0.1   1   1   1.3e-31     9e-28   95.9   0.1     2    81    55   134    54   134 0.97 Domain of unknown function (DUF1983)
Dam                  PF05869.6    181 seq19_BIOID50953     -            175   2.8e-62  209.2   0.3   1   1   2.3e-66   3.1e-62  209.0   0.2     2   175     3   172     2   175 0.98 DNA N-6-adenine-methyltransferase (Dam)
TMP_2                PF06791.8    210 seq22_BIOID50953     -            859   2.6e-68  229.6  12.3   1   1   3.8e-72   2.6e-68  229.6   8.5     2   209    50   257    49   258 0.98 Prophage tail length tape measure protein
Tape_meas_lam_C      PF09718.5     78 seq22_BIOID50953     -            859   3.6e-20   71.5   4.2   1   1   5.3e-24   3.6e-20   71.5   2.9     1    78   632   709   632   709 0.98 Lambda phage tail tape-measure protein (Tape_meas_lam_C)
Ail_Lom              PF06316.6    199 seq24_BIOID50953     -            210   1.2e-49  168.4   0.8   1   1     2e-53   1.4e-49  168.2   0.5     2   199     5   210     4   210 0.92 Enterobacterial Ail/Lom protein
OMP_b-brl            PF13505.1    176 seq24_BIOID50953     -            210   1.2e-20   74.0   2.7   1   1   2.1e-24   1.4e-20   73.8   1.9     3   176    15   210    13   210 0.79 Outer membrane protein beta-barrel domain
ADH_zinc_N           PF00107.21   130 seq25_BIOID50953     -            188   1.6e-26   92.3   0.0   1   1   1.4e-30   1.9e-26   92.0   0.0     1   101     6   107     6   140 0.88 Zinc-binding dehydrogenase
Phage_AlpA           PF05930.7     51 seq27_BIOID50953     -             86     5e-19   67.6   0.1   1   1   9.6e-23   6.6e-19   67.2   0.1     1    51    28    77    28    77 0.97 Prophage CP4-57 regulatory protein (AlpA)
HTH_17               PF12728.2     51 seq27_BIOID50953     -             86     3e-07   30.4   0.0   1   1   7.6e-11   5.2e-07   29.7   0.0     9    50    38    80    32    81 0.90 Helix-turn-helix domain
Hexapep              PF00132.19    36 seq30_BIOID50953     -            293   8.6e-19   66.0   6.7   1   3   1.6e-09   2.2e-05   23.5   0.0     2    36   122   156   121   156 0.96 Bacterial transferase hexapeptide (six repeats)
Hexapep              PF00132.19    36 seq30_BIOID50953     -            293   8.6e-19   66.0   6.7   2   3   2.3e-10   3.1e-06   26.3   0.7     3    33   191   220   189   221 0.94 Bacterial transferase hexapeptide (six repeats)
Hexapep              PF00132.19    36 seq30_BIOID50953     -            293   8.6e-19   66.0   6.7   3   3   1.8e-11   2.5e-07   29.7   0.6     1    34   206   239   206   241 0.95 Bacterial transferase hexapeptide (six repeats)
NinF                 PF05810.7     58 seq31_BIOID50953     -             62   8.5e-30  102.2   8.1   1   1   7.6e-34     1e-29  101.9   5.6     3    58     9    61     7    62 0.94 NinF protein
Ail_Lom              PF06316.6    199 seq32_BIOID50953     -             56   3.7e-30  104.8   0.5   1   1   5.8e-34   3.9e-30  104.7   0.3   145   199     2    56     1    56 0.99 Enterobacterial Ail/Lom protein
OMP_b-brl            PF13505.1    176 seq32_BIOID50953     -             56   1.2e-08   34.9   1.1   1   1   1.9e-12   1.3e-08   34.8   0.7   123   176     7    56     2    56 0.94 Outer membrane protein beta-barrel domain
Ail_Lom              PF06316.6    199 seq34_BIOID50953     -            199  2.2e-120  399.2   5.4   1   1  5.4e-124  2.5e-120  399.1   3.7     1   199     1   199     1   199 1.00 Enterobacterial Ail/Lom protein
OMP_b-brl            PF13505.1    176 seq34_BIOID50953     -            199   9.3e-26   90.6   4.7   1   1   2.5e-29   1.1e-25   90.4   3.3     2   176    11   199     8   199 0.86 Outer membrane protein beta-barrel domain
OmpA_membrane        PF01389.12   183 seq34_BIOID50953     -            199   0.00017   21.0   0.1   1   1   5.6e-08   0.00025   20.4   0.1    14   148    23   178    17   181 0.79 OmpA-like transmembrane domain
Phage_antitermQ      PF06530.7    126 seq36_BIOID50953     -            174   5.9e-45  151.7   0.1   1   1   1.1e-48   7.7e-45  151.4   0.1     1   125     3   136     3   137 0.96 Phage antitermination protein Q
DUF1133              PF06576.6    176 seq36_BIOID50953     -            174     6e-09   35.2   3.6   1   1   3.2e-10   2.2e-06   26.8   0.0    94   176    56   150    39   150 0.78 Protein of unknown function (DUF1133)
TMP_2                PF06791.8    210 seq37_BIOID50953     -            369   1.3e-53  181.6   9.8   1   1   9.3e-58   1.3e-53  181.6   6.8    31   209     1   179     1   180 0.96 Prophage tail length tape measure protein
rve                  PF00665.21   120 seq38_BIOID50953     -            225   2.6e-28   98.4   0.0   1   1   1.1e-31   3.6e-28   97.9   0.0     2   120    53   169    52   169 0.98 Integrase core domain
rve_3                PF13683.1     67 seq38_BIOID50953     -            225   3.6e-14   51.9   0.1   1   1   1.8e-17   6.3e-14   51.1   0.1     2    67   141   207   140   207 0.97 Integrase core domain
DDE_Tnp_IS240        PF13610.1    140 seq38_BIOID50953     -            225   2.2e-12   47.0   0.0   1   1   8.9e-16     3e-12   46.5   0.0     2   139    58   199    57   200 0.91 DDE domain
rve_2                PF13333.1     52 seq38_BIOID50953     -            225   2.1e-08   34.0   0.1   1   1   1.1e-11   3.9e-08   33.1   0.1     1    50   159   213   159   214 0.90 Integrase core domain
Methyltransf_27      PF13708.1    194 seq39_BIOID50953     -            280     3e-73  245.3   0.2   1   1   3.1e-77   4.3e-73  244.8   0.2     2   194    86   278    85   278 0.99 Methyltransferase domain
SecE                 PF00584.15    57 seq40_BIOID50953     -            127   2.4e-21   74.9   1.0   1   1   1.8e-25   2.4e-21   74.9   0.7     2    56    68   122    67   123 0.97 SecE/Sec61-gamma subunits of protein translocation complex
NinG                 PF05766.7    189 seq41_BIOID50953     -            207   1.6e-72  243.0  20.6   1   1   2.3e-76   3.2e-72  242.1  14.3     1   186     2   201     2   207 0.95 Bacteriophage Lambda NinG protein
phage_tail_N         PF08400.5    134 seq43_BIOID50953     -             79   4.7e-18   65.0   0.4   1   1   4.4e-22   6.1e-18   64.7   0.3     1    42     3    44     3    48 0.96 Prophage tail fibre N-terminal
Autotransporter      PF03797.14   265 seq45_BIOID50953     -            557   1.9e-55  187.9  18.8   1   1   2.7e-59   1.9e-55  187.9  13.0     2   265   268   552   267   552 0.98 Autotransporter beta-domain
Pertactin            PF03212.9    121 seq45_BIOID50953     -            557   1.8e-11   43.6   1.3   1   1   7.4e-15     5e-11   42.2   0.9    16   120   119   230    95   231 0.81 Pertactin
DUF4158              PF13700.1    166 seq46_BIOID50953     -            567   8.3e-48  161.8   0.1   1   1   1.4e-51   1.9e-47  160.7   0.0     1   166     8   173     8   173 0.99 Domain of unknown function (DUF4158)
Aldo_ket_red         PF00248.16   283 seq47_BIOID50953     -            267   1.5e-57  194.4   0.6   1   1   1.4e-61   1.9e-57  194.1   0.4     2   281     6   250     5   251 0.95 Aldo/keto reductase family
AP_endonuc_2         PF01261.19   211 seq49_BIOID50953     -            262   2.7e-24   85.5   0.2   1   1   2.2e-28   3.1e-24   85.3   0.1     1   210    19   218    19   243 0.90 Xylose isomerase-like TIM barrel
NinF                 PF05810.7     58 seq50_BIOID50953     -             56   1.2e-30  104.9   6.5   1   1   9.2e-35   1.3e-30  104.8   4.5     1    58     1    55     1    56 0.96 NinF protein
Phage_fiber_C        PF06820.7     64 seq53_BIOID50953     -            361     1e-36  124.7   0.3   1   1   3.3e-40   1.5e-36  124.2   0.2     1    64   287   350   287   350 0.99 Putative prophage tail fibre C-terminus
Collagen             PF01391.13    60 seq53_BIOID50953     -            361   1.1e-18   66.3  70.4   1   2   2.7e-13   1.3e-09   37.3  23.8     1    59   175   233   173   234 0.73 Collagen triple helix repeat (20 copies)
Collagen             PF01391.13    60 seq53_BIOID50953     -            361   1.1e-18   66.3  70.4   2   2   8.6e-13   3.9e-09   35.7  22.8     1    59   226   284   226   287 0.91 Collagen triple helix repeat (20 copies)
phage_tail_N         PF08400.5    134 seq53_BIOID50953     -            361   1.2e-17   63.7   0.3   1   1   2.7e-21   1.2e-17   63.7   0.2    78   134     2    58     1    58 0.98 Prophage tail fibre N-terminal
NusG                 PF02357.14    92 seq55_BIOID50953     -            181   5.3e-25   87.3   0.0   1   1   1.1e-28   7.7e-25   86.8   0.0     1    92     7   106     7   106 0.93 Transcription termination factor nusG
KOW                  PF00467.24    32 seq55_BIOID50953     -            181   1.3e-08   33.9   0.1   1   1   9.1e-12   6.2e-08   31.7   0.0     1    28   130   161   130   165 0.86 KOW motif
phage_tail_N         PF08400.5    134 seq56_BIOID50953     -            236   8.3e-62  206.6   0.1   1   1   1.2e-65   8.3e-62  206.6   0.1     1   134     1   134     1   134 0.99 Prophage tail fibre N-terminal
CarboxypepD_reg      PF13620.1     82 seq56_BIOID50953     -            236   7.1e-08   32.2   0.3   1   1   2.1e-11   1.5e-07   31.2   0.2     1    74     4    82     4    89 0.82 Carboxypeptidase regulatory-like domain
Sel1                 PF08238.7     39 seq60_BIOID50953     -            153   0.00026   21.3   0.2   1   2   0.00093        13    6.5   0.1    28    39    78    89    75    89 0.94 Sel1 repeat
Sel1                 PF08238.7     39 seq60_BIOID50953     -            153   0.00026   21.3   0.2   2   2   1.8e-05      0.25   11.9   0.0     3    39    92   128    90   128 0.73 Sel1 repeat
NinG                 PF05766.7    189 seq61_BIOID50953     -            154   7.5e-52  175.7  17.6   1   1   6.8e-56   9.2e-52  175.4  12.2     1   134     1   143     1   153 0.93 Bacteriophage Lambda NinG protein
phage_tail_N         PF08400.5    134 seq65_BIOID50953     -             89   1.1e-40  138.3   0.3   1   1   1.9e-44   1.3e-40  138.1   0.2     1    84     3    86     3    88 0.99 Prophage tail fibre N-terminal
CarboxypepD_reg      PF13620.1     82 seq65_BIOID50953     -             89   8.2e-09   35.2   0.3   1   1   1.5e-12     1e-08   34.9   0.2     1    73     6    83     6    87 0.83 Carboxypeptidase regulatory-like domain
Metallophos          PF00149.23   201 seq68_BIOID50953     -            157   1.4e-14   53.9   0.2   1   1   2.5e-18   1.7e-14   53.6   0.1     2   123    14   106    13   135 0.77 Calcineurin-like phosphoesterase
DUF3491              PF11996.3    936 seq69_BIOID50953     -            211   2.6e-31  107.9   0.1   1   1   2.3e-35   3.2e-31  107.6   0.1   834   936     1    95     1    95 0.98 Protein of unknown function (DUF3491)
Phage_min_tail       PF05939.8    109 seq70_BIOID50953     -            109   3.4e-36  123.4   0.0   1   1   2.7e-40   3.7e-36  123.2   0.0     1   109     1   109     1   109 0.99 Phage minor tail protein
DUF3927              PF13064.1     46 seq71_BIOID50953     -            121   7.5e-22   76.4   4.0   1   1   1.1e-25   1.5e-21   75.4   2.8     2    46    70   114    69   114 0.98 Protein of unknown function (DUF3927)
RHS_repeat           PF05593.9     38 seq72_BIOID50953     -            187   1.5e-28   98.2  15.6   1   4   7.7e-12     1e-07   31.7   0.1     1    37     9    45     9    46 0.96 RHS Repeat
RHS_repeat           PF05593.9     38 seq72_BIOID50953     -            187   1.5e-28   98.2  15.6   2   4   1.5e-10     2e-06   27.6   0.9     1    25    30    54    30    56 0.95 RHS Repeat
RHS_repeat           PF05593.9     38 seq72_BIOID50953     -            187   1.5e-28   98.2  15.6   3   4   1.7e-10   2.3e-06   27.5   0.0     1    36    74   109    74   111 0.93 RHS Repeat
RHS_repeat           PF05593.9     38 seq72_BIOID50953     -            187   1.5e-28   98.2  15.6   4   4   4.3e-14   5.9e-10   38.9   0.5     1    37   116   152   116   153 0.98 RHS Repeat
Ail_Lom              PF06316.6    199 seq74_BIOID50953     -            199  9.9e-132  436.3   7.0   1   1  1.6e-135  1.1e-131  436.1   4.8     1   199     1   199     1   199 1.00 Enterobacterial Ail/Lom protein
OMP_b-brl            PF13505.1    176 seq74_BIOID50953     -            199   1.3e-25   90.2   6.7   1   1   2.3e-29   1.6e-25   89.9   4.6     2   176    11   199     7   199 0.81 Outer membrane protein beta-barrel domain
phage_tail_N         PF08400.5    134 seq78_BIOID50953     -            150   1.4e-10   40.9   0.5   1   1   9.9e-15   1.4e-10   40.9   0.3    89   134     3    48     2    48 0.98 Prophage tail fibre N-terminal
HTH_Tnp_1            PF01527.15    76 seq81_BIOID50953     -             97   1.4e-16   60.0   0.0   1   1   1.2e-20   1.6e-16   59.8   0.0     2    58     9    70     8    90 0.86 Transposase
RHS_repeat           PF05593.9     38 seq83_BIOID50953     -            190   9.4e-34  114.7  20.4   1   3   1.7e-10   2.4e-06   27.4   0.0     1    36     3    38     3    40 0.93 RHS Repeat
RHS_repeat           PF05593.9     38 seq83_BIOID50953     -            190   9.4e-34  114.7  20.4   2   3   1.1e-14   1.5e-10   40.8   0.4     1    37    45    81    45    82 0.98 RHS Repeat
RHS_repeat           PF05593.9     38 seq83_BIOID50953     -            190   9.4e-34  114.7  20.4   3   3   7.2e-14   9.9e-10   38.2   0.5     1    38   107   144   107   144 0.99 RHS Repeat
HTH_Tnp_1            PF01527.15    76 seq86_BIOID50953     -             98   1.3e-09   37.7   0.6   1   1   4.3e-13   5.8e-09   35.6   0.4     1    74     1    87     1    88 0.83 Transposase
Tape_meas_lam_C      PF09718.5     78 seq89_BIOID50953     -            395   1.1e-20   73.2   6.0   1   1   7.8e-25   1.1e-20   73.2   4.2     1    78   168   245   168   245 0.98 Lambda phage tail tape-measure protein (Tape_meas_lam_C)
Ribosomal_L11_N      PF03946.9     60 seq90_BIOID50953     -            142   3.2e-32  109.6   0.3   1   1   8.7e-36   5.9e-32  108.7   0.2     1    60     8    67     8    67 0.99 Ribosomal protein L11, N-terminal domain
Ribosomal_L11        PF00298.14    69 seq90_BIOID50953     -            142   6.6e-29   99.7   2.9   1   1   1.8e-32   1.2e-28   98.8   2.0     1    69    72   140    72   140 0.99 Ribosomal protein L11, RNA binding domain
GFO_IDH_MocA         PF01408.17   120 seq91_BIOID50953     -            351   8.9e-33  113.2   0.0   1   1     4e-36   1.8e-32  112.2   0.0     1   118    10   128    10   130 0.97 Oxidoreductase family, NAD-binding Rossmann fold
GFO_IDH_MocA_C       PF02894.12   115 seq91_BIOID50953     -            351   9.7e-12   44.5   0.0   1   1   4.5e-15     2e-11   43.5   0.0     1   112   142   250   142   253 0.94 Oxidoreductase family, C-terminal alpha/beta domain
NAD_binding_3        PF03447.11   117 seq91_BIOID50953     -            351   4.9e-06   26.8   0.1   1   1     6e-09   2.7e-05   24.4   0.0    16   114    31   126    16   129 0.80 Homoserine dehydrogenase, NAD binding domain
DDE_Tnp_1_assoc      PF13808.1     90 seq95_BIOID50953     -             59   2.7e-19   68.4   0.0   1   1   2.2e-23     3e-19   68.3   0.0     1    53     6    58     6    59 0.97 DDE_Tnp_1-associated
Collagen             PF01391.13    60 seq96_BIOID50953     -            166   7.5e-20   70.1  70.4   1   2   4.7e-14   3.2e-10   39.2  23.9     1    59     3    61     1    62 0.72 Collagen triple helix repeat (20 copies)
Collagen             PF01391.13    60 seq96_BIOID50953     -            166   7.5e-20   70.1  70.4   2   2   1.2e-13     8e-10   38.0  22.6     1    59    54   112    54   115 0.91 Collagen triple helix repeat (20 copies)
Phage_fiber_C        PF06820.7     64 seq96_BIOID50953     -            166   1.8e-17   63.1   0.0   1   1   3.9e-21   2.7e-17   62.5   0.0     1    36   115   150   115   158 0.95 Putative prophage tail fibre C-terminus
rve                  PF00665.21   120 seq99_BIOID50953     -            228   9.9e-18   64.2   0.2   1   1   3.5e-21   2.4e-17   63.0   0.0     3    97   126   217   124   220 0.95 Integrase core domain
HTH_21               PF13276.1     60 seq99_BIOID50953     -            228   1.3e-14   53.8   2.8   1   1   3.7e-18   2.6e-14   52.8   1.9     2    60    46   103    44   103 0.94 HTH-like domain
RHS_repeat           PF05593.9     38 seq100_BIOID50953    -            791   4.7e-31  106.1  53.3   1   3   1.1e-12   7.8e-09   35.3   0.6     1    38     3    40     3    40 0.99 RHS Repeat
RHS_repeat           PF05593.9     38 seq100_BIOID50953    -            791   4.7e-31  106.1  53.3   2   3   1.3e-08     9e-05   22.4   1.1     1    31    65    95    65    99 0.95 RHS Repeat
RHS_repeat           PF05593.9     38 seq100_BIOID50953    -            791   4.7e-31  106.1  53.3   3   3   8.5e-13   5.8e-09   35.7   3.1     1    37   305   350   305   351 0.92 RHS Repeat
RHS                  PF03527.9     41 seq100_BIOID50953    -            791   9.8e-21   73.1   0.5   1   1     5e-24   3.4e-20   71.4   0.3     1    41   509   549   509   549 0.98 RHS protein
DUF303               PF03629.13   255 seq101_BIOID50953    -            651   3.4e-28   98.4   0.0   1   1     7e-32   4.8e-28   97.9   0.0     1   200   102   333   102   384 0.78 Domain of unknown function (DUF303)
DUF1737              PF08410.5     54 seq101_BIOID50953    -            651   2.3e-15   55.9   0.1   1   1   9.2e-19   6.3e-15   54.5   0.0     1    53    39    88    39    89 0.95 Domain of unknown function (DUF1737)
Phage_tail_L         PF05100.7    206 seq102_BIOID50953    -            146   6.6e-66  221.2   0.1   1   1   5.4e-70   7.4e-66  221.0   0.1    59   206     1   144     1   144 0.99 Phage minor tail protein L
TnpB_IS66            PF05717.8    108 seq103_BIOID50953    -            115   2.6e-40  136.0   0.0   1   1   2.1e-44   2.9e-40  135.9   0.0     2   104     7   107     6   111 0.97 IS66 Orf2 like protein
Phage_fiber_C        PF06820.7     64 seq104_BIOID50953    -            189   5.8e-37  125.5   0.3   1   1   1.2e-40   8.2e-37  125.0   0.2     1    64   115   178   115   178 0.99 Putative prophage tail fibre C-terminus
Collagen             PF01391.13    60 seq104_BIOID50953    -            189   1.4e-19   69.2  70.5   1   2     1e-13     7e-10   38.1  24.0     1    58     3    60     1    61 0.66 Collagen triple helix repeat (20 copies)
Collagen             PF01391.13    60 seq104_BIOID50953    -            189   1.4e-19   69.2  70.5   2   2   1.8e-13   1.2e-09   37.4  22.8     1    59    54   112    54   115 0.91 Collagen triple helix repeat (20 copies)
phage_tail_N         PF08400.5    134 seq106_BIOID50953    -            438   6.5e-60  200.5   0.2   1   1   1.9e-63   6.5e-60  200.5   0.2     2   134     3   135     1   135 0.99 Prophage tail fibre N-terminal
Phage_fiber_C        PF06820.7     64 seq106_BIOID50953    -            438   6.4e-36  122.1   0.2   1   1     3e-39     1e-35  121.5   0.1     1    64   364   427   364   427 0.99 Putative prophage tail fibre C-terminus
Collagen             PF01391.13    60 seq106_BIOID50953    -            438   8.8e-18   63.4  72.1   1   2   9.7e-12   3.3e-08   32.8  27.1     1    59   252   310   250   312 0.62 Collagen triple helix repeat (20 copies)
Collagen             PF01391.13    60 seq106_BIOID50953    -            438   8.8e-18   63.4  72.1   2   2   6.8e-13   2.3e-09   36.5  21.9     1    59   303   361   303   364 0.93 Collagen triple helix repeat (20 copies)
CarboxypepD_reg      PF13620.1     82 seq106_BIOID50953    -            438   1.5e-07   31.2   0.2   1   1     1e-10   3.5e-07   30.0   0.1     1    74     5    83     5    90 0.81 Carboxypeptidase regulatory-like domain
DDE_Tnp_1            PF01609.16   211 seq107_BIOID50953    -            203   7.2e-19   68.0   0.1   1   1   6.2e-23   8.4e-19   67.8   0.1     3   125     9   157     7   198 0.80 Transposase DDE domain
Phage_fiber_C        PF06820.7     64 seq109_BIOID50953    -             89   8.4e-35  118.6   0.5   1   1   7.9e-39   1.1e-34  118.2   0.3     1    64    28    89    28    89 0.99 Putative prophage tail fibre C-terminus
DUF4329              PF14220.1    124 seq111_BIOID50953    -            665   5.5e-28   97.5   0.4   1   1   2.1e-31   9.7e-28   96.7   0.3     2    94   547   649   546   659 0.92 Domain of unknown function (DUF4329)
RHS                  PF03527.9     41 seq111_BIOID50953    -            665   5.4e-20   70.7   0.4   1   1   3.5e-23   1.6e-19   69.2   0.3     1    39   434   472   434   474 0.97 RHS protein
RHS_repeat           PF05593.9     38 seq111_BIOID50953    -            665   2.7e-15   55.9  46.3   1   1     1e-12   4.7e-09   36.0   3.1     1    37   230   275   230   276 0.92 RHS Repeat
RHS                  PF03527.9     41 seq112_BIOID50953    -            688   1.6e-20   72.4   0.5   1   1   6.3e-24   4.3e-20   71.0   0.4     1    41   432   472   432   472 0.98 RHS protein
RHS_repeat           PF05593.9     38 seq112_BIOID50953    -            688   1.1e-17   63.5  40.0   1   2   6.7e-08   0.00046   20.1   0.6     1    31     9    42     9    53 0.81 RHS Repeat
RHS_repeat           PF05593.9     38 seq112_BIOID50953    -            688   1.1e-17   63.5  40.0   2   2   7.2e-13   4.9e-09   36.0   3.1     1    37   228   273   228   274 0.92 RHS Repeat
Ribosomal_L1         PF00687.16   221 seq113_BIOID50953    -            234   9.2e-50  168.8   0.2   1   1   7.9e-54   1.1e-49  168.6   0.2    13   220    28   220     8   221 0.90 Ribosomal protein L1p/L10e family
Transposase_mut      PF00872.13   381 seq114_BIOID50953    -            131   1.3e-20   73.1   0.0   1   1   1.1e-24   1.5e-20   73.0   0.0     5   121     5   121     1   123 0.83 Transposase, Mutator family
Phage_fiber_C        PF06820.7     64 seq118_BIOID50953    -            107   6.5e-36  122.1   0.7   1   1   7.1e-40   9.7e-36  121.6   0.5     1    64    46   107    46   107 0.99 Putative prophage tail fibre C-terminus
DDE_Tnp_IS66         PF03050.9    271 seq119_BIOID50953    -            287   1.9e-33  115.7   1.9   1   1   9.9e-37   4.5e-33  114.5   0.0     1   101   175   286   175   287 0.96 Transposase IS66 family
HTH_Tnp_IS66         PF13005.2     59 seq119_BIOID50953    -            287   3.5e-18   65.0   0.9   1   1   1.3e-21     6e-18   64.3   0.6     3    59   115   169   113   169 0.96 putative Helix-turn-helix domain of transposase IS66
LZ_Tnp_IS66          PF13007.2     78 seq119_BIOID50953    -            287   2.1e-14   53.7   4.4   1   1   4.7e-18   2.1e-14   53.7   3.1     1    77    38   110    38   111 0.94 Transposase C of IS166 homeodomain
Prok-JAB             PF14464.1    105 seq120_BIOID50953    -            247   4.3e-20   71.1   0.1   1   1     1e-23   7.1e-20   70.4   0.1     4    96     4    98     1   109 0.93 Prokaryotic homologs of the JAB domain
NLPC_P60             PF00877.14   105 seq120_BIOID50953    -            247   1.9e-13   50.0   0.0   1   1   3.8e-17   2.6e-13   49.5   0.0     1   104   111   223   111   224 0.92 NlpC/P60 family
Phage_fiber_C        PF06820.7     64 seq122_BIOID50953    -             93   4.7e-36  122.6   0.7   1   1   4.7e-40   6.5e-36  122.1   0.5     1    64    32    93    32    93 0.99 Putative prophage tail fibre C-terminus
HTH_Tnp_1            PF01527.15    76 seq124_BIOID50953    -            115   8.3e-09   35.1   0.5   1   1   2.4e-12   1.1e-08   34.8   0.3     2    76    16    91    15    96 0.88 Transposase
HTH_28               PF13518.1     52 seq124_BIOID50953    -            115   3.5e-07   29.9   0.1   1   1   1.4e-10   6.4e-07   29.1   0.1     1    40    25    65    25    72 0.88 Helix-turn-helix domain
Voltage_CLC          PF00654.15   355 seq125_BIOID50953    -            473   1.9e-90  303.3  36.0   1   1   1.5e-92   2.1e-88  296.6  20.9     2   354    89   437    88   438 0.94 Voltage gated chloride channel
DDE_Tnp_Tn3          PF01526.12   388 seq127_BIOID50953    -            439  1.3e-154  514.3   0.0   1   1  1.1e-158  1.5e-154  514.2   0.0     1   388     9   395     9   395 0.99 Tn3 transposase DDE domain
HTH_Tnp_1            PF01527.15    76 seq128_BIOID50953    -            103   5.8e-09   35.6   0.4   1   1   1.5e-12   7.1e-09   35.3   0.3     2    76     4    79     3    85 0.87 Transposase
HTH_28               PF13518.1     52 seq128_BIOID50953    -            103   2.7e-07   30.3   0.1   1   1   1.1e-10     5e-07   29.4   0.1     1    40    13    53    13    60 0.88 Helix-turn-helix domain
HTH_Tnp_1            PF01527.15    76 seq129_BIOID50953    -            141   2.8e-17   62.3   0.2   1   1   7.6e-21   5.2e-17   61.4   0.0     2    54     9    62     8    99 0.79 Transposase
HTH_23               PF13384.1     50 seq129_BIOID50953    -            141   3.7e-07   29.4   0.0   1   1     1e-10     7e-07   28.5   0.0     6    46    18    59    13    64 0.90 Homeodomain-like domain
Phage_Nu1            PF07471.7    164 seq130_BIOID50953    -             46   2.8e-17   62.5   0.1   1   1   2.3e-21   3.2e-17   62.3   0.1     1    39     1    39     1    42 0.95 Phage DNA packaging protein Nu1
DDE_Tnp_1            PF01609.16   211 seq131_BIOID50953    -            100   7.6e-08   32.0   0.2   1   1   7.1e-12   9.7e-08   31.7   0.1   153   211     3    65     1    65 0.96 Transposase DDE domain
CsiD                 PF08943.5    297 seq134_BIOID50953    -            360  3.5e-148  492.2   0.3   1   1    8e-152  5.5e-148  491.5   0.0     1   297    55   350    55   350 1.00 CsiD
TauD                 PF02668.11   258 seq134_BIOID50953    -            360   4.7e-10   39.4   0.1   1   1   1.4e-13   9.6e-10   38.4   0.1    34   256   125   344   111   346 0.79 Taurine catabolism dioxygenase TauD, TfdA family
Phage_Nu1            PF07471.7    164 seq135_BIOID50953    -            143   6.3e-67  224.0   2.9   1   1   5.2e-71   7.1e-67  223.8   2.0    40   164     2   126     1   126 0.99 Phage DNA packaging protein Nu1
Glyco_hydro_65m      PF03632.10   370 seq136_BIOID50953    -            755  1.7e-129  431.6   0.1   1   1  4.9e-133  2.2e-129  431.2   0.1     2   370   299   677   298   677 0.97 Glycosyl hydrolase family 65 central catalytic domain
Glyco_hydro_65N      PF03636.10   255 seq136_BIOID50953    -            755   2.8e-63  213.4   0.0   1   1   9.3e-67   4.2e-63  212.9   0.0     1   255     6   241     6   241 0.96 Glycosyl hydrolase family 65, N-terminal domain
Glyco_hydro_65C      PF03633.10    54 seq136_BIOID50953    -            755   1.1e-13   50.9   0.1   1   1   1.1e-16   4.9e-13   48.8   0.0     1    50   681   727   681   731 0.95 Glycosyl hydrolase family 65, C-terminal domain
Exo_endo_phos        PF03372.18   251 seq137_BIOID50953    -            259   5.8e-12   45.9   0.4   1   1   7.6e-16     1e-11   45.1   0.3     2   251    41   245    40   245 0.65 Endonuclease/Exonuclease/phosphatase family
Phage_min_tail       PF05939.8    109 seq139_BIOID50953    -            109   1.3e-37  127.9   0.0   1   1   1.1e-41   1.4e-37  127.8   0.0     1   109     1   109     1   109 0.99 Phage minor tail protein
Phage_min_tail       PF05939.8    109 seq140_BIOID50953    -            109   8.2e-38  128.5   0.1   1   1   6.6e-42     9e-38  128.4   0.1     1   109     1   109     1   109 0.99 Phage minor tail protein
DUF1076              PF06416.7    113 seq141_BIOID50953    -            190   8.1e-44  147.8   0.0   1   1   9.4e-48   1.3e-43  147.1   0.0    14   113    89   188    74   188 0.96 Protein of unknown function (DUF1076)
TonB_dep_Rec         PF00593.19   276 seq142_BIOID50953    -            747   7.1e-28   98.1  10.2   1   1     1e-31   7.1e-28   98.1   7.1     1   276   510   746   510   746 0.98 TonB dependent receptor
Plug                 PF07715.10   108 seq142_BIOID50953    -            747     2e-21   76.2   0.1   1   1   6.6e-25   4.5e-21   75.0   0.1     2   107    76   180    75   181 0.94 TonB-dependent Receptor Plug Domain
Response_reg         PF00072.19   112 seq145_BIOID50953    -            215   1.2e-30  105.6   0.4   1   1   5.3e-34   1.8e-30  105.0   0.3     1   112     9   121     9   121 0.99 Response regulator receiver domain
GerE                 PF00196.14    58 seq145_BIOID50953    -            215   4.4e-25   86.6   0.5   1   1   2.5e-28   8.5e-25   85.7   0.4     2    57   152   207   151   208 0.96 Bacterial regulatory proteins, luxR family
Sigma70_r4_2         PF08281.7     54 seq145_BIOID50953    -            215   1.4e-07   30.7   0.1   1   1   8.1e-11   2.8e-07   29.7   0.0    25    54   167   196   154   196 0.93 Sigma-70, region 4
HTH_24               PF13412.1     48 seq145_BIOID50953    -            215   1.7e-05   23.9   1.1   1   1   1.8e-08   6.1e-05   22.2   0.3     6    43   159   194   154   195 0.80 Winged helix-turn-helix DNA-binding
MurB_C               PF02873.11   105 seq146_BIOID50953    -            342     2e-41  139.8   0.0   1   1   5.2e-45   3.5e-41  139.0   0.0     1   105   203   330   203   330 0.99 UDP-N-acetylenolpyruvoylglucosamine reductase, C-terminal domain
FAD_binding_4        PF01565.18   139 seq146_BIOID50953    -            342   5.9e-27   93.7   0.1   1   1   2.7e-30   1.8e-26   92.1   0.0     2   138    18   149    17   150 0.91 FAD binding domain
rve                  PF00665.21   120 seq148_BIOID50953    -            248   2.6e-28   98.4   0.0   1   1   1.7e-31   4.6e-28   97.6   0.0     2   120    76   192    75   192 0.98 Integrase core domain
rve_3                PF13683.1     67 seq148_BIOID50953    -            248     4e-14   51.7   0.1   1   1   2.8e-17   7.6e-14   50.8   0.1     2    67   164   230   163   230 0.97 Integrase core domain
DDE_Tnp_IS240        PF13610.1    140 seq148_BIOID50953    -            248   2.7e-12   46.7   0.0   1   1   1.5e-15     4e-12   46.1   0.0     2   139    81   222    80   223 0.91 DDE domain
HTH_21               PF13276.1     60 seq148_BIOID50953    -            248   6.8e-09   35.5   0.1   1   1     6e-12   1.6e-08   34.2   0.0     9    58     4    52     2    56 0.90 HTH-like domain
rve_2                PF13333.1     52 seq148_BIOID50953    -            248   2.4e-08   33.8   0.1   1   1   1.7e-11   4.6e-08   32.8   0.1     1    50   182   236   182   237 0.90 Integrase core domain
TnpB_IS66            PF05717.8    108 seq149_BIOID50953    -            116   2.6e-39  132.8   0.0   1   1   2.1e-43   2.9e-39  132.7   0.0     2   104     7   107     6   111 0.97 IS66 Orf2 like protein
Tautomerase          PF01361.16    60 seq150_BIOID50953    -             75   2.6e-13   49.2   0.0   1   1   2.7e-17   3.7e-13   48.7   0.0     1    51     2    53     2    55 0.98 Tautomerase enzyme
Lambda_tail_I        PF06805.7     82 seq151_BIOID50953    -            190     2e-13   49.8   0.0   1   1   2.6e-17   3.5e-13   49.0   0.0    25    82     2    64     1    64 0.97 Bacteriophage lambda tail assembly protein I
NIF3                 PF01784.13   242 seq152_BIOID50953    -            247     1e-56  192.1   0.0   1   1   9.1e-61   1.2e-56  191.8   0.0     2   240     6   235     5   238 0.95 NIF3 (NGG1p interacting factor 3)
Ribosomal_L10        PF00466.15   100 seq153_BIOID50953    -            165   2.5e-26   91.3   0.0   1   1   2.6e-30   3.6e-26   90.8   0.0     3   100     5   101     3   101 0.98 Ribosomal protein L10
Terminase_GpA        PF05876.7    557 seq154_BIOID50953    -            641  1.7e-176  587.7   0.3   1   1  1.6e-180  2.2e-176  587.4   0.2     1   547    39   600    39   607 0.97 Phage terminase large subunit (GpA)
Phage_tail_L         PF05100.7    206 seq158_BIOID50953    -            232   5.4e-97  322.7   0.2   1   1  4.7e-101   6.4e-97  322.5   0.1     1   206    29   230    29   230 0.99 Phage minor tail protein L
Phage_tail_L         PF05100.7    206 seq159_BIOID50953    -            232   8.9e-97  322.0   0.1   1   1  7.5e-101     1e-96  321.8   0.0     1   206    29   230    29   230 0.99 Phage minor tail protein L
Phage_fiber_C        PF06820.7     64 seq162_BIOID50953    -            102   5.8e-36  122.3   0.6   1   1   6.1e-40   8.4e-36  121.8   0.4     1    64    41   102    41   102 0.99 Putative prophage tail fibre C-terminus
DDE_Tnp_IS66         PF03050.9    271 seq163_BIOID50953    -            172     3e-36  124.9   0.3   1   1   4.9e-40   3.3e-36  124.7   0.2   159   271     8   122     1   122 0.95 Transposase IS66 family
DDE_Tnp_IS66_C       PF13817.1     39 seq163_BIOID50953    -            172   4.1e-20   71.3   0.0   1   1   1.3e-23   9.2e-20   70.2   0.0     1    39   128   166   128   166 0.98 IS66 C-terminal element
Peptidase_M85        PF13678.1    251 seq166_BIOID50953    -            339    9e-114  378.9   0.2   1   1  8.1e-118  1.1e-113  378.6   0.1     2   251    34   283    33   283 0.99 NFkB-p65-degrading zinc protease
Phage_antiter_Q      PF06323.6    230 seq167_BIOID50953    -            255  3.1e-105  350.5   8.7   1   1  2.5e-109  3.4e-105  350.3   6.0     1   229    27   254    27   255 1.00 Phage antitermination protein Q
DUF1076              PF06416.7    113 seq168_BIOID50953    -            209   1.2e-46  156.8   0.8   1   1   1.2e-50   1.6e-46  156.5   0.6     2   113    98   209    97   209 0.98 Protein of unknown function (DUF1076)
DDE_Tnp_IS66         PF03050.9    271 seq172_BIOID50953    -            467   5.6e-98  327.3   0.6   1   1  3.7e-101   1.3e-97  326.1   0.0     1   271   126   417   126   417 0.98 Transposase IS66 family
DDE_Tnp_IS66_C       PF13817.1     39 seq172_BIOID50953    -            467     5e-20   71.1   0.2   1   1   3.5e-23   1.2e-19   69.8   0.1     2    39   424   461   423   461 0.99 IS66 C-terminal element
HTH_Tnp_IS66         PF13005.2     59 seq172_BIOID50953    -            467     4e-14   52.0   3.6   1   1   1.2e-17     4e-14   52.0   2.5     1    59    64   120    64   120 0.97 putative Helix-turn-helix domain of transposase IS66
LZ_Tnp_IS66          PF13007.2     78 seq172_BIOID50953    -            467   4.9e-09   36.5   5.6   1   1     4e-12   1.4e-08   35.1   3.9    13    77     1    61     1    62 0.88 Transposase C of IS166 homeodomain
Methyltransf_11      PF08241.7     95 seq173_BIOID50953    -            256   7.2e-25   87.1   0.0   1   1   1.3e-27   1.3e-24   86.4   0.0     1    95    49   145    49   145 0.97 Methyltransferase domain
Methyltransf_31      PF13847.1    152 seq173_BIOID50953    -            256     1e-20   73.7   0.0   1   1   1.4e-23   1.4e-20   73.3   0.0     5   113    46   155    43   234 0.85 Methyltransferase domain
Methyltransf_23      PF13489.1    162 seq173_BIOID50953    -            256   8.5e-19   67.7   0.0   1   1   1.2e-21   1.2e-18   67.2   0.0    12   159    36   191    26   194 0.82 Methyltransferase domain
Ubie_methyltran      PF01209.13   233 seq173_BIOID50953    -            256   2.7e-18   65.8   0.0   1   1   3.7e-21   3.6e-18   65.4   0.0     9   158    10   152     2   163 0.84 ubiE/COQ5 methyltransferase family
Methyltransf_18      PF12847.2    112 seq173_BIOID50953    -            256   3.6e-17   62.8   0.1   1   1   7.7e-20   7.5e-17   61.8   0.0     1   109    44   145    44   148 0.92 Methyltransferase domain
Methyltransf_12      PF08242.7     99 seq173_BIOID50953    -            256   5.7e-14   52.2   0.0   1   1   9.6e-17   9.4e-14   51.5   0.0     1    99    49   143    49   143 0.88 Methyltransferase domain
Methyltransf_25      PF13649.1    101 seq173_BIOID50953    -            256   8.4e-13   48.4   0.1   1   1   1.9e-15   1.8e-12   47.3   0.0     1   101    48   141    48   141 0.91 Methyltransferase domain
Methyltransf_26      PF13659.1    117 seq173_BIOID50953    -            256     4e-11   42.8   0.4   1   1   8.6e-14   8.4e-11   41.8   0.2     3   113    47   145    45   147 0.93 Methyltransferase domain
MTS                  PF05175.9    170 seq173_BIOID50953    -            256   2.2e-09   36.8   0.1   1   1   4.4e-12   4.3e-09   35.8   0.0    23   144    36   150    31   174 0.80 Methyltransferase small domain
Methyltransf_8       PF05148.10   219 seq173_BIOID50953    -            256   2.5e-08   33.7   0.0   1   1   1.7e-10   1.7e-07   30.9   0.0    58   166    24   155     6   179 0.68 Hypothetical methyltransferase
Methyltransf_29      PF03141.11   506 seq173_BIOID50953    -            256   1.3e-07   30.2   0.1   1   1   1.7e-10   1.7e-07   29.8   0.1   118   217    45   145     9   169 0.78 Putative S-adenosyl-L-methionine-dependent methyltransferase
Methyltransf_9       PF08003.6    315 seq173_BIOID50953    -            256   7.2e-06   24.7   0.0   1   1     1e-08     1e-05   24.2   0.0   100   224    29   152    23   160 0.84 Protein of unknown function (DUF1698)
TehB                 PF03848.9    192 seq173_BIOID50953    -            256   1.8e-05   23.8   0.0   1   1   3.2e-08   3.1e-05   23.0   0.0    31   132    45   146    16   158 0.79 Tellurite resistance protein TehB
PrmA                 PF06325.8    295 seq173_BIOID50953    -            256   5.1e-05   22.4   0.0   1   1   7.2e-08     7e-05   21.9   0.0   161   262    44   150    33   188 0.76 Ribosomal protein L11 methyltransferase (PrmA)
Ribosomal_L12        PF00542.14    68 seq174_BIOID50953    -            121   1.8e-31  107.8   8.6   1   1   2.8e-35   3.8e-31  106.7   6.0     1    68    54   121    54   121 0.99 Ribosomal protein L7/L12 C-terminal domain
DUF1076              PF06416.7    113 seq175_BIOID50953    -            190   1.9e-41  140.2   0.0   1   1   2.1e-45   2.9e-41  139.6   0.0    14   113    89   188    74   188 0.96 Protein of unknown function (DUF1076)
DAO                  PF01266.19   358 seq176_BIOID50953    -            444     2e-63  214.3   0.0   1   1   1.7e-67   2.4e-63  214.1   0.0     1   356    25   412    25   414 0.86 FAD dependent oxidoreductase
Phage-tail_3         PF13550.1    164 seq177_BIOID50953    -            428   1.4e-17   63.7   0.0   1   1   1.8e-21   2.5e-17   63.0   0.0     1    80   330   410   330   416 0.95 Putative phage tail protein
rve_3                PF13683.1     67 seq179_BIOID50953    -             68   5.5e-08   32.1   0.1   1   1   9.7e-12   6.6e-08   31.8   0.1    19    67     2    50     1    50 0.90 Integrase core domain
rve_2                PF13333.1     52 seq179_BIOID50953    -             68   1.4e-06   28.1   0.0   1   1   2.4e-10   1.6e-06   27.9   0.0     1    46     3    52     3    58 0.85 Integrase core domain
IMS                  PF00817.15   148 seq181_BIOID50953    -            143     1e-10   41.5   0.0   1   1   1.2e-14   1.6e-10   40.9   0.0    86   145     6    64     2    66 0.92 impB/mucB/samB family
HTS                  PF04204.11   298 seq182_BIOID50953    -            309  2.5e-131  436.6   0.0   1   1  2.1e-135  2.8e-131  436.5   0.0     1   298     2   299     2   299 1.00 Homoserine O-succinyltransferase
AHS1                 PF02682.11   202 seq184_BIOID50953    -            218   2.9e-69  232.4   0.0   1   1   2.4e-73   3.3e-69  232.2   0.0     2   202     5   202     4   202 0.95 Allophanate hydrolase subunit 1
HTH_Tnp_1            PF01527.15    76 seq185_BIOID50953    -            134   2.4e-16   59.3   0.0   1   1   2.3e-20   3.2e-16   58.9   0.0     2    58     9    72     8   101 0.84 Transposase
Prok-JAB             PF14464.1    105 seq186_BIOID50953    -            247   3.1e-18   65.1   0.3   1   1   8.3e-22   5.7e-18   64.3   0.2     3    99     3    99     1   108 0.91 Prokaryotic homologs of the JAB domain
NLPC_P60             PF00877.14   105 seq186_BIOID50953    -            247   1.2e-13   50.5   0.0   1   1   2.7e-17   1.8e-13   50.0   0.0     2   105   112   224   111   224 0.93 NlpC/P60 family
DUF3950              PF13132.1     30 seq187_BIOID50953    -             55   7.8e-16   57.1   0.5   1   1     7e-20   9.6e-16   56.8   0.4     1    29     1    29     1    30 0.96 Domain of unknown function (DUF3950)
Acetyltransf_2       PF00797.12   240 seq188_BIOID50953    -            281   1.7e-84  283.0   0.2   1   1   1.5e-88     2e-84  282.7   0.1     1   237    21   256    21   259 0.97 N-acetyltransferase
MMR_HSR1             PF01926.18   114 seq189_BIOID50953    -            303   3.4e-13   49.4   0.0   1   1   3.9e-16   1.8e-12   47.1   0.0     3   103    53   153    52   167 0.75 50S ribosome-binding GTPase
DUF258               PF03193.11   161 seq189_BIOID50953    -            303   4.9e-06   25.7   0.0   1   1   1.9e-09   8.8e-06   24.8   0.0    26   103    39   113    17   130 0.69 Protein of unknown function, DUF258
Fe-S_biosyn          PF01521.15    91 seq190_BIOID50953    -            114   4.3e-29   99.9   0.0   1   1   3.7e-33     5e-29   99.7   0.0     1    91     9   100     9   100 0.99 Iron-sulphur cluster biosynthesis
BPL_LplA_LipB        PF03099.14   125 seq191_BIOID50953    -            321   5.1e-21   74.8   0.0   1   1   1.7e-24   7.6e-21   74.2   0.0     4   125    86   208    83   208 0.89 Biotin/lipoate A/B protein ligase family
HTH_11               PF08279.7     55 seq191_BIOID50953    -            321   8.3e-13   47.6   0.0   1   1   4.4e-16     2e-12   46.4   0.0     4    54     9    58     8    59 0.92 HTH domain
BPL_C                PF02237.12    48 seq191_BIOID50953    -            321   1.6e-11   43.5   0.2   1   1   8.9e-15   4.1e-11   42.2   0.1     1    48   271   317   271   317 0.97 Biotin protein ligase C terminal domain
DUF413               PF04219.7     94 seq193_BIOID50953    -            112   1.5e-38  130.2   0.1   1   1   1.4e-42   1.9e-38  129.9   0.1     1    90    10    99    10   102 0.97 Protein of unknown function, DUF
DUF1076              PF06416.7    113 seq197_BIOID50953    -            213   6.6e-43  144.8   0.2   1   1   6.8e-47   9.2e-43  144.4   0.1    14   113   113   212    99   212 0.94 Protein of unknown function (DUF1076)
Lysis_S              PF04971.7     68 seq198_BIOID50953    -             68   1.3e-46  155.9   0.6   1   1   1.1e-50   1.5e-46  155.8   0.4     1    68     1    68     1    68 1.00 Lysis protein S
TnpB_IS66            PF05717.8    108 seq199_BIOID50953    -            111   4.4e-40  135.3   0.0   1   1   3.6e-44   4.9e-40  135.2   0.0     2   104     7   107     6   110 0.97 IS66 Orf2 like protein
DUF4158              PF13700.1    166 seq200_BIOID50953    -            250   8.2e-44  148.8   1.0   1   1   8.2e-48   1.1e-43  148.4   0.7     1   165     3   166     3   167 0.96 Domain of unknown function (DUF4158)
RNA_pol_Rpb2_6       PF00562.23   386 seq202_BIOID50953    -           1342  4.7e-162  539.0   0.0   1   1  3.5e-162  7.9e-159  528.4   0.1     2   386   716  1264   715  1264 0.98 RNA polymerase Rpb2, domain 6
RNA_pol_Rpb2_7       PF04560.15    83 seq202_BIOID50953    -           1342   5.7e-32  109.6   0.1   1   1   8.2e-35   1.9e-31  108.0   0.0     1    82  1266  1341  1266  1342 0.98 RNA polymerase Rpb2, domain 7
RNA_pol_Rpb2_3       PF04565.11    68 seq202_BIOID50953    -           1342   7.1e-30  102.4   0.0   1   1   7.4e-33   1.7e-29  101.2   0.0     1    68   513   582   513   582 0.98 RNA polymerase Rpb2, domain 3
RNA_pol_Rpb2_45      PF10385.4     66 seq202_BIOID50953    -           1342   4.6e-29   99.9   0.3   1   1   1.5e-31   3.5e-28   97.0   0.2     1    66   591   656   591   656 1.00 RNA polymerase beta subunit external 1 domain
RNA_pol_Rpb2_1       PF04563.10   203 seq202_BIOID50953    -           1342   1.5e-26   92.4   0.0   1   1   1.4e-29   3.1e-26   91.4   0.0     2   203    27   509    26   509 0.98 RNA polymerase beta subunit
RNA_pol_Rpb2_2       PF04561.9    190 seq202_BIOID50953    -           1342   1.6e-25   89.5   0.9   1   2   8.4e-11   1.9e-07   30.5   0.0     1    74   151   225   151   276 0.82 RNA polymerase Rpb2, domain 2
RNA_pol_Rpb2_2       PF04561.9    190 seq202_BIOID50953    -           1342   1.6e-25   89.5   0.9   2   2   1.9e-18   4.4e-15   55.4   0.0    80   190   340   454   329   454 0.88 RNA polymerase Rpb2, domain 2
DUF4113              PF13438.1     75 seq203_BIOID50953    -            131   1.4e-23   82.4   0.0   1   1   1.4e-27   1.9e-23   82.0   0.0     1    75    56   129    56   129 0.98 Domain of unknown function (DUF4113)
DUF1040              PF06288.8     86 seq204_BIOID50953    -             89   1.6e-46  156.3   0.5   1   1   1.3e-50   1.8e-46  156.2   0.3     1    86     1    86     1    86 1.00 Protein of unknown function (DUF1040)
Phage_lysozyme       PF00959.14   110 seq208_BIOID50953    -            165   3.3e-27   94.8   0.1   1   1     3e-31   4.2e-27   94.5   0.1     1   109    48   154    48   155 0.98 Phage lysozyme
AHS2                 PF02626.10   272 seq209_BIOID50953    -            310  2.3e-100  335.2   0.0   1   1    2e-104  2.8e-100  334.9   0.0     2   272    24   288    23   288 0.98 Allophanate hydrolase subunit 2
Lambda_tail_I        PF06805.7     82 seq212_BIOID50953    -            193     8e-14   51.1   0.0   1   1     1e-17   1.4e-13   50.3   0.0    25    82     2    64     1    64 0.97 Bacteriophage lambda tail assembly protein I
DDE_Tnp_IS66         PF03050.9    271 seq213_BIOID50953    -            395     7e-58  195.8   2.5   1   1     2e-61   9.2e-58  195.4   0.0     1   158   175   346   175   387 0.95 Transposase IS66 family
HTH_Tnp_IS66         PF13005.2     59 seq213_BIOID50953    -            395   5.5e-18   64.4   0.9   1   1   2.2e-21   9.8e-18   63.6   0.6     3    59   115   169   113   169 0.96 putative Helix-turn-helix domain of transposase IS66
LZ_Tnp_IS66          PF13007.2     78 seq213_BIOID50953    -            395   7.9e-15   55.1   4.4   1   1     8e-18   3.7e-14   53.0   3.1     1    77    38   110    38   111 0.94 Transposase C of IS166 homeodomain
APH                  PF01636.18   239 seq214_BIOID50953    -            328   1.6e-41  142.5   1.8   1   1   3.7e-45   2.5e-41  141.8   1.2     2   232    31   259    30   269 0.84 Phosphotransferase enzyme family
EcKinase             PF02958.15   293 seq214_BIOID50953    -            328   0.00012   21.2   0.0   1   1   3.1e-08   0.00021   20.4   0.0   197   280   176   252   149   257 0.79 Ecdysteroid kinase
DUF3672              PF12421.3    136 seq216_BIOID50953    -            716   1.1e-44  151.7   3.1   1   1   6.7e-48   2.3e-44  150.7   2.1     1   136   533   675   533   675 0.94 Fibronectin type III protein
DUF1983              PF09327.6     81 seq216_BIOID50953    -            716     5e-28   96.7   0.1   1   1   4.9e-31   1.7e-27   95.0   0.1     2    81   430   509   429   509 0.98 Domain of unknown function (DUF1983)
Phage-tail_3         PF13550.1    164 seq216_BIOID50953    -            716   7.2e-14   51.7   0.0   1   1   8.1e-17   2.8e-13   49.8   0.0    92   161     9    81     2    84 0.87 Putative phage tail protein
Phage_lysis          PF03245.8    125 seq217_BIOID50953    -            155   1.3e-47  160.7   6.3   1   1   1.1e-51   1.5e-47  160.5   4.4     1   124    29   153    29   154 0.99 Bacteriophage lysis protein
Malate_synthase      PF01274.17   523 seq219_BIOID50953    -            539  2.2e-214  712.2   0.0   1   1  1.8e-218  2.5e-214  712.0   0.0     3   522    19   538    17   539 0.99 Malate synthase
HAD_2                PF13419.1    176 seq222_BIOID50953    -            219   2.2e-23   83.3   0.0   1   1   5.7e-27   2.6e-23   83.0   0.0     1   176     6   190     6   190 0.87 Haloacid dehalogenase-like hydrolase
Hydrolase            PF00702.21   204 seq222_BIOID50953    -            219   7.1e-11   42.9   0.0   1   1   2.5e-14   1.1e-10   42.2   0.0     3   203     5   183     3   184 0.83 haloacid dehalogenase-like hydrolase
Hydrolase_like       PF13242.1     75 seq222_BIOID50953    -            219   5.3e-07   29.1   0.0   1   1   2.2e-10     1e-06   28.2   0.0     3    56   146   198   144   207 0.93 HAD-hyrolase-like
MFS_1                PF07690.11   354 seq224_BIOID50953    -            466   9.5e-57  192.2  44.8   1   2   3.5e-52   4.8e-48  163.6  16.0     2   269    50   321    49   334 0.89 Major Facilitator Superfamily
MFS_1                PF07690.11   354 seq224_BIOID50953    -            466   9.5e-57  192.2  44.8   2   2   1.3e-12   1.8e-08   33.4  10.6    59   178   334   450   322   464 0.85 Major Facilitator Superfamily
gpW                  PF02831.10    68 seq225_BIOID50953    -             68   3.5e-37  125.6   1.1   1   1   2.7e-41   3.8e-37  125.5   0.8     1    68     1    68     1    68 0.99 gpW
Aldedh               PF00171.17   462 seq226_BIOID50953    -            482    3e-175  582.9   0.1   1   1  2.4e-179  3.3e-175  582.7   0.1     1   461    19   477    19   478 0.99 Aldehyde dehydrogenase family
rve                  PF00665.21   120 seq228_BIOID50953    -            228   2.5e-11   43.6   0.0   1   1   2.7e-14   6.2e-11   42.3   0.0     3   102   118   226   117   227 0.94 Integrase core domain
HTH_38               PF13936.1     44 seq228_BIOID50953    -            228   2.5e-08   33.2   0.1   1   1     6e-11   1.4e-07   30.8   0.0     6    41     3    38     2    40 0.94 Helix-turn-helix domain
HTH_7                PF02796.10    45 seq228_BIOID50953    -            228   1.3e-07   31.2   0.1   1   1   1.4e-10   3.3e-07   29.9   0.1    13    44     9    40     5    41 0.93 Helix-turn-helix domain of resolvase
HTH_26               PF13443.1     63 seq228_BIOID50953    -            228     4e-05   23.5   0.0   1   1   3.5e-08   7.9e-05   22.6   0.0     4    41    11    48    10    58 0.89 Cro/C1-type HTH DNA-binding domain
HTH_3                PF01381.17    55 seq228_BIOID50953    -            228   3.9e-05   23.2   0.1   1   1   3.3e-08   7.6e-05   22.3   0.0     7    37    15    45     8    48 0.91 Helix-turn-helix
Dynamin_N            PF00350.18   168 seq229_BIOID50953    -            798   4.7e-19   68.6   0.3   1   1   3.6e-22   2.5e-18   66.3   0.0     1   167    71   299    71   300 0.74 Dynamin family
MMR_HSR1             PF01926.18   114 seq229_BIOID50953    -            798   3.6e-08   33.2   0.2   1   1   6.2e-11   4.2e-07   29.8   0.2     2   114    71   299    70   299 0.72 50S ribosome-binding GTPase
PTS_EIIA_2           PF00359.17   142 seq230_BIOID50953    -            639   6.8e-33  113.2   0.0   1   1   2.5e-36   1.1e-32  112.5   0.0     5   140   500   636   497   638 0.95 Phosphoenolpyruvate-dependent sugar phosphotransferase system, EIIA 2
PTS_EIIC             PF02378.13   321 seq230_BIOID50953    -            639   2.2e-19   69.3  33.3   1   1   4.7e-23   2.2e-19   69.3  23.1     1   321    17   277    17   277 0.92 Phosphotransferase system, EIIC
PTS_IIB              PF02302.12    90 seq230_BIOID50953    -            639   1.8e-09   37.7   0.3   1   1   1.1e-12   4.9e-09   36.3   0.0     1    79   379   453   379   458 0.87 PTS system, Lactose/Cellobiose specific IIB subunit
ABC_tran             PF00005.22   118 seq231_BIOID50953    -            265   1.1e-20   74.1   0.0   1   1   2.3e-24   1.6e-20   73.5   0.0     1   118    51   176    51   176 0.94 ABC transporter
Pep_deformylase      PF01327.16   157 seq233_BIOID50953    -            169   6.4e-53  178.2   0.1   1   1   5.6e-57   7.6e-53  177.9   0.1     2   156     4   152     3   153 0.94 Polypeptide deformylase
Phage_portal_2       PF05136.8    355 seq234_BIOID50953    -            533  4.2e-105  351.0   1.5   1   1  3.8e-109  5.1e-105  350.7   1.0     2   355    30   401    29   401 0.98 Phage portal protein, lambda family
DUF3927              PF13064.1     46 seq235_BIOID50953    -             52   2.9e-22   77.7  11.8   1   1   2.3e-26   3.1e-22   77.6   8.2     1    46     3    48     3    48 0.98 Protein of unknown function (DUF3927)
LamB_YcsF            PF03746.11   242 seq239_BIOID50953    -            244    1e-102  342.2   0.7   1   1  8.4e-107  1.1e-102  342.0   0.5     1   241     2   237     2   238 0.99 LamB/YcsF family
Resolvase            PF00239.16   141 seq243_BIOID50953    -            213   1.6e-34  118.6   0.7   1   1   1.8e-38   2.4e-34  118.0   0.5     2   141     4   162     3   162 0.93 Resolvase, N terminal domain
ABC_tran             PF00005.22   118 seq246_BIOID50953    -            360   9.7e-21   74.2   0.0   1   1   7.3e-24     2e-20   73.2   0.0     1   117    44   162    44   163 0.93 ABC transporter
TOBE                 PF03459.12    64 seq246_BIOID50953    -            360   6.7e-09   35.6   0.0   1   1   2.1e-09   5.9e-06   26.1   0.0     4    64   295   350   292   350 0.92 TOBE domain
TOBE_2               PF08402.5     75 seq246_BIOID50953    -            360   2.5e-08   33.6   0.0   1   1   1.8e-11   4.9e-08   32.7   0.0     2    75   282   351   281   351 0.88 TOBE domain
DSBA                 PF01323.15   193 seq247_BIOID50953    -            208   6.8e-32  110.4   3.3   1   1   7.9e-35   5.4e-31  107.5   2.3     1   192    40   197    40   198 0.95 DSBA-like thioredoxin domain
Thioredoxin_4        PF13462.1    163 seq247_BIOID50953    -            208   4.4e-10   39.7   0.0   1   1   9.2e-14   6.3e-10   39.1   0.0    16   149    40   180    33   191 0.69 Thioredoxin
Formyl_trans_N       PF00551.14   181 seq250_BIOID50953    -            315   9.3e-56  188.1   0.0   1   1     2e-59   1.3e-55  187.5   0.0     2   180     6   183     5   184 0.98 Formyl transferase
Formyl_trans_C       PF02911.13   100 seq250_BIOID50953    -            315   1.3e-33  114.9   0.1   1   1   2.9e-37     2e-33  114.3   0.1     1    99   207   304   207   305 0.98 Formyl transferase, C-terminal domain
IpaB_EvcA            PF03278.8    153 seq251_BIOID50953    -            196     5e-61  204.2   5.1   1   1   4.4e-65     6e-61  204.0   3.5     1   152    39   184    39   185 0.99 IpaB/EvcA family
DDE_Tnp_IS66         PF03050.9    271 seq252_BIOID50953    -            132   3.1e-26   92.0   0.0   1   1   5.3e-30   3.6e-26   91.8   0.0   191   271     2    82     1    82 0.98 Transposase IS66 family
DDE_Tnp_IS66_C       PF13817.1     39 seq252_BIOID50953    -            132     3e-20   71.8   0.0   1   1   8.3e-24   5.7e-20   70.9   0.0     1    39    88   126    88   126 0.98 IS66 C-terminal element
HTH_Tnp_1            PF01527.15    76 seq253_BIOID50953    -            115   8.3e-09   35.1   0.5   1   1   2.4e-12   1.1e-08   34.8   0.3     2    76    16    91    15    96 0.88 Transposase
HTH_28               PF13518.1     52 seq253_BIOID50953    -            115   3.5e-07   29.9   0.1   1   1   1.4e-10   6.4e-07   29.1   0.1     1    40    25    65    25    72 0.88 Helix-turn-helix domain
PerC                 PF06069.6     90 seq254_BIOID50953    -            104   2.4e-44  149.1   2.1   1   1     2e-48   2.7e-44  148.9   1.5     1    89     1    89     1    90 0.99 PerC transcriptional activator
Peripla_BP_2         PF01497.13   238 seq256_BIOID50953    -            296     9e-27   93.6   0.0   1   1   7.6e-31     1e-26   93.3   0.0     1   235    38   270    38   273 0.94 Periplasmic binding protein
Lysis_S              PF04971.7     68 seq257_BIOID50953    -             71   9.7e-47  156.4   0.6   1   1   7.8e-51   1.1e-46  156.2   0.4     1    68     4    71     4    71 1.00 Lysis protein S
DUF3672              PF12421.3    136 seq259_BIOID50953    -           1158   1.6e-39  135.0   0.0   1   1   1.1e-42     5e-39  133.4   0.0     1   135   976  1116   976  1117 0.89 Fibronectin type III protein
Phage-tail_3         PF13550.1    164 seq259_BIOID50953    -           1158     1e-36  126.0   0.0   1   1   6.5e-40     3e-36  124.5   0.0     1   163   330   499   330   500 0.95 Putative phage tail protein
DUF1983              PF09327.6     81 seq259_BIOID50953    -           1158   1.2e-24   85.9   0.0   1   1   7.1e-28   3.2e-24   84.5   0.0     1    81   872   952   872   952 0.99 Domain of unknown function (DUF1983)
H2TH                 PF06831.9     93 seq262_BIOID50953    -            263   3.4e-18   65.0   0.0   1   1   1.4e-21   6.5e-18   64.1   0.0     1    77   126   205   126   215 0.86 Formamidopyrimidine-DNA glycosylase H2TH domain
Fapy_DNA_glyco       PF01149.19   116 seq262_BIOID50953    -            263   1.2e-14   54.5   0.0   1   1   4.6e-18   2.1e-14   53.7   0.0     1   106     2   104     2   111 0.89 Formamidopyrimidine-DNA glycosylase N-terminal domain
zf-FPG_IleRS         PF06827.9     30 seq262_BIOID50953    -            263   6.9e-07   28.6   2.7   1   1   2.8e-10   1.3e-06   27.8   1.9     1    29   235   263   235   263 0.97 Zinc finger found in FPG and IleRS
Phage_lysozyme       PF00959.14   110 seq266_BIOID50953    -            165   1.7e-32  111.8   0.1   1   1   1.5e-36   2.1e-32  111.5   0.1     1   109    48   154    48   155 0.98 Phage lysozyme
LysR_substrate       PF03466.15   209 seq267_BIOID50953    -            318   7.1e-34  116.6   0.0   1   1   1.4e-37   9.5e-34  116.2   0.0     2   206   111   317   110   318 0.97 LysR substrate binding domain
HTH_1                PF00126.22    60 seq267_BIOID50953    -            318   1.6e-18   66.0   0.0   1   1   4.3e-22   2.9e-18   65.2   0.0     1    59    26    84    26    85 0.97 Bacterial regulatory helix-turn-helix protein, lysR family
rve                  PF00665.21   120 seq269_BIOID50953    -            248   2.6e-28   98.4   0.0   1   1   1.7e-31   4.6e-28   97.6   0.0     2   120    76   192    75   192 0.98 Integrase core domain
rve_3                PF13683.1     67 seq269_BIOID50953    -            248     4e-14   51.7   0.1   1   1   2.8e-17   7.6e-14   50.8   0.1     2    67   164   230   163   230 0.97 Integrase core domain
DDE_Tnp_IS240        PF13610.1    140 seq269_BIOID50953    -            248   2.7e-12   46.7   0.0   1   1   1.5e-15     4e-12   46.1   0.0     2   139    81   222    80   223 0.91 DDE domain
HTH_21               PF13276.1     60 seq269_BIOID50953    -            248   6.8e-09   35.5   0.1   1   1     6e-12   1.6e-08   34.2   0.0     9    58     4    52     2    56 0.90 HTH-like domain
rve_2                PF13333.1     52 seq269_BIOID50953    -            248   2.4e-08   33.8   0.1   1   1   1.7e-11   4.6e-08   32.8   0.1     1    50   182   236   182   237 0.90 Integrase core domain
DUF945               PF06097.6    459 seq273_BIOID50953    -            490  4.8e-106  355.1  12.4   1   1  4.1e-110  5.6e-106  354.9   8.6     3   459    18   481    16   481 0.98 Bacterial protein of unknown function (DUF945)
Cys_Met_Meta_PP      PF01053.15   386 seq274_BIOID50953    -            445  2.8e-138  460.2   0.0   1   1  4.8e-142  3.3e-138  460.0   0.0     1   385    65   439    65   440 0.99 Cys/Met metabolism PLP-dependent enzyme
Aminotran_1_2        PF00155.16   363 seq274_BIOID50953    -            445   3.1e-07   29.5   0.0   1   1   6.9e-11   4.7e-07   28.9   0.0    49   196   116   241   102   270 0.83 Aminotransferase class I and II
Aminotran_3          PF00202.16   339 seq277_BIOID50953    -            426  2.8e-121  404.4   0.2   1   1  2.4e-125  3.3e-121  404.1   0.1     2   338    27   360    26   361 0.98 Aminotransferase class-III
Dus                  PF01207.12   310 seq278_BIOID50953    -            345  7.5e-100  333.6   0.0   1   1  6.3e-104  8.6e-100  333.4   0.0     2   308    30   340    29   342 0.98 Dihydrouridine synthase (Dus)
GntR                 PF00392.16    64 seq280_BIOID50953    -            263     7e-23   79.7   0.2   1   1   1.9e-26   1.3e-22   78.8   0.1     1    64    14    77    14    77 0.99 Bacterial regulatory proteins, gntR family
FCD                  PF07729.7    125 seq280_BIOID50953    -            263   9.6e-19   67.8   5.0   1   1   2.2e-22   1.5e-18   67.1   3.5     1   125   101   225   101   225 0.90 FCD domain
HNH                  PF01844.18    47 seq281_BIOID50953    -            176   2.3e-10   40.0   3.4   1   1   2.4e-14   3.3e-10   39.5   2.4     1    45    49    92    49    94 0.97 HNH endonuclease
TPP_enzyme_N         PF02776.13   172 seq283_BIOID50953    -            548   1.7e-58  196.7   0.3   1   1   3.8e-62   1.7e-58  196.7   0.2     1   169     1   167     1   170 0.98 Thiamine pyrophosphate enzyme, N-terminal TPP binding domain
TPP_enzyme_C         PF02775.16   153 seq283_BIOID50953    -            548   2.3e-52  176.4   0.3   1   1     2e-54     9e-51  171.3   0.0     1   153   374   522   374   522 0.98 Thiamine pyrophosphate enzyme, C-terminal TPP binding domain
TPP_enzyme_M         PF00205.17   137 seq283_BIOID50953    -            548     2e-41  140.8   0.1   1   1   1.1e-44   4.9e-41  139.5   0.1     1   137   186   321   186   321 0.98 Thiamine pyrophosphate enzyme, central domain
HD                   PF01966.17   122 seq284_BIOID50953    -            505   6.9e-11   42.1   0.1   1   1   3.3e-14   2.3e-10   40.4   0.0     1    64    66   146    66   178 0.93 HD domain
ICL                  PF00463.16   526 seq285_BIOID50953    -            439  3.1e-200  665.7   1.4   1   2  4.6e-118  3.2e-114  381.9   0.0     1   255    12   262    12   264 0.99 Isocitrate lyase family
ICL                  PF00463.16   526 seq285_BIOID50953    -            439  3.1e-200  665.7   1.4   2   2   1.5e-88     1e-84  284.5   0.8   353   526   262   439   260   439 0.98 Isocitrate lyase family
PEP_mutase           PF13714.1    238 seq285_BIOID50953    -            439   4.5e-19   68.5   0.0   1   1   2.2e-22   1.5e-18   66.7   0.0    26   207    86   329    76   352 0.85 Phosphoenolpyruvate phosphomutase
Caudo_TAP            PF02413.12   130 seq286_BIOID50953    -             43   3.4e-17   62.7   0.3   1   1   2.6e-21   3.5e-17   62.6   0.2    91   129     2    40     1    41 0.96 Caudovirales tail fibre assembly protein
Methyltransf_11      PF08241.7     95 seq289_BIOID50953    -            240   2.3e-12   47.1   0.0   1   1   2.6e-16   3.6e-12   46.4   0.0    45    95    67   125    50   125 0.83 Methyltransferase domain
Nol1_Nop2_Fmu        PF01189.12   283 seq292_BIOID50953    -            429  1.7e-104  349.1   0.0   1   1  1.1e-107  2.1e-104  348.7   0.0     1   282   164   426   164   427 0.99 NOL1/NOP2/sun family
NusB                 PF01029.13   134 seq292_BIOID50953    -            429   1.6e-25   89.5   0.0   1   1   1.3e-28   2.6e-25   88.8   0.0     1   134     5   127     5   127 0.97 NusB family
Methyltransf_26      PF13659.1    117 seq292_BIOID50953    -            429   3.8e-11   42.9   0.0   1   1   3.7e-14   7.3e-11   42.0   0.0     2   116   248   375   247   376 0.90 Methyltransferase domain
Methyltransf_18      PF12847.2    112 seq292_BIOID50953    -            429   2.3e-10   40.8   0.0   1   1   2.2e-13   4.2e-10   40.0   0.0     2   112   247   375   246   375 0.84 Methyltransferase domain
Methyltransf_31      PF13847.1    152 seq292_BIOID50953    -            429   1.9e-09   37.1   0.0   1   1   1.8e-12   3.5e-09   36.3   0.0     2   113   245   380   244   416 0.82 Methyltransferase domain
MTS                  PF05175.9    170 seq292_BIOID50953    -            429   1.1e-06   28.0   0.0   1   1   1.1e-09   2.1e-06   27.1   0.0    24   151   239   385   229   397 0.86 Methyltransferase small domain
FtsJ                 PF01728.14   181 seq292_BIOID50953    -            429     9e-05   22.4   0.0   1   1   9.1e-08   0.00018   21.4   0.0    19    99   242   323   233   400 0.60 FtsJ-like methyltransferase
Phage_lysis          PF03245.8    125 seq293_BIOID50953    -            155   7.3e-41  138.9   2.7   1   1   6.1e-45   8.3e-41  138.7   1.9     1   125    29   154    29   154 0.98 Bacteriophage lysis protein
Porin_OmpG           PF09381.5    301 seq295_BIOID50953    -            301  4.7e-219  725.1  13.2   1   1  1.2e-222  5.3e-219  725.0   9.1     1   301     1   301     1   301 1.00 Outer membrane protein G (OmpG)
DUF481               PF04338.7    210 seq295_BIOID50953    -            301   9.9e-06   25.2   2.3   1   1   2.2e-09   9.9e-06   25.2   1.6    93   197    95   206    91   212 0.84 Protein of unknown function, DUF481
Peptidase_S49        PF01343.13   154 seq296_BIOID50953    -            439   3.5e-46  156.6   0.6   1   1   5.1e-50   3.5e-46  156.6   0.4     2   151   149   297   148   300 0.96 Peptidase family S49
Mannitol_dh_C        PF08125.8    245 seq297_BIOID50953    -            425   3.2e-71  239.2   0.0   1   1   9.3e-75   6.3e-71  238.2   0.0     1   243   191   415   191   417 0.98 Mannitol dehydrogenase C-terminal domain
Mannitol_dh          PF01232.18   151 seq297_BIOID50953    -            425   2.2e-27   95.7   0.1   1   1   7.3e-31     5e-27   94.5   0.0     1   151    44   166    44   166 0.97 Mannitol dehydrogenase Rossmann domain
Ail_Lom              PF06316.6    199 seq300_BIOID50953    -            199  3.5e-120  398.6   5.4   1   1  8.5e-124  3.9e-120  398.4   3.7     1   199     1   199     1   199 1.00 Enterobacterial Ail/Lom protein
OMP_b-brl            PF13505.1    176 seq300_BIOID50953    -            199   1.7e-25   89.8   5.0   1   1   4.8e-29   2.2e-25   89.4   3.5     2   176    11   199     9   199 0.87 Outer membrane protein beta-barrel domain
Terminase_2          PF03592.11   144 seq302_BIOID50953    -            187   4.7e-08   33.3   2.5   1   1   5.6e-12   7.6e-08   32.6   1.7     1    57     2    58     2   170 0.92 Terminase small subunit
MMR_HSR1             PF01926.18   114 seq303_BIOID50953    -            303   3.4e-13   49.4   0.0   1   1   3.9e-16   1.8e-12   47.1   0.0     3   103    53   153    52   167 0.75 50S ribosome-binding GTPase
DUF258               PF03193.11   161 seq303_BIOID50953    -            303   4.9e-06   25.7   0.0   1   1   1.9e-09   8.8e-06   24.8   0.0    26   103    39   113    17   130 0.69 Protein of unknown function, DUF258
LrgA                 PF03788.9     96 seq306_BIOID50953    -            132     5e-29   99.7  10.2   1   1   4.5e-33   6.2e-29   99.4   7.0     1    94    21   114    21   116 0.98 LrgA family
PhdYeFM_antitox      PF02604.14    75 seq309_BIOID50953    -             83     4e-10   39.0   0.0   1   1   3.4e-14   4.6e-10   38.8   0.0     3    69    10    74     8    80 0.91 Antitoxin Phd_YefM, type II toxin-antitoxin system
YjcZ                 PF13990.1    270 seq311_BIOID50953    -            301  7.6e-118  392.3   6.6   1   1  6.3e-122  8.7e-118  392.2   4.6     1   270    26   296    26   296 1.00 YjcZ-like protein
Phage_integrase      PF00589.17   173 seq315_BIOID50953    -             95   1.5e-14   53.9   0.0   1   1   1.1e-18   1.6e-14   53.8   0.0    90   170     3    85     1    88 0.95 Phage integrase family
SNARE_assoc          PF09335.6    123 seq317_BIOID50953    -            220   1.6e-22   79.8   5.4   1   1   1.2e-26   1.6e-22   79.8   3.7     1   123    48   174    48   174 0.96 SNARE associated Golgi protein
Plasmid_stabil       PF05016.9     90 seq318_BIOID50953    -             95   1.8e-15   57.0   0.1   1   1   1.5e-19     2e-15   56.8   0.1     1    88     5    83     5    85 0.97 Plasmid stabilisation system protein
Phageshock_PspG      PF09583.5     65 seq319_BIOID50953    -             80   1.4e-25   89.0  25.7   1   1   1.1e-29   1.5e-25   88.8  17.8     1    64     1    64     1    65 0.98 Phage shock protein G (Phageshock_PspG)
Terminase_1          PF03354.10   477 seq320_BIOID50953    -            123   4.1e-05   22.0   0.0   1   1   3.3e-09   4.5e-05   21.9   0.0     7    60    65   121    59   123 0.84 Phage Terminase
LrgB                 PF04172.11   215 seq321_BIOID50953    -            231   1.2e-82  276.1  15.8   1   1     1e-86   1.4e-82  275.9  10.9     1   215    12   226    12   226 0.99 LrgB-like family
Homoserine_dh        PF00742.14   179 seq322_BIOID50953    -            810   6.9e-51  172.3   0.0   1   1   2.3e-54   1.1e-50  171.7   0.0     1   178   608   803   608   804 0.99 Homoserine dehydrogenase
AA_kinase            PF00696.23   241 seq322_BIOID50953    -            810   1.8e-42  145.4   0.0   1   1   8.3e-46   3.8e-42  144.3   0.0     2   238    12   284    11   287 0.89 Amino acid kinase family
NAD_binding_3        PF03447.11   117 seq322_BIOID50953    -            810   3.5e-24   85.3   0.0   1   1   1.8e-27   8.4e-24   84.1   0.0     1   116   465   599   465   600 0.98 Homoserine dehydrogenase, NAD binding domain
phage_tail_N         PF08400.5    134 seq323_BIOID50953    -            968   1.4e-57  192.9   0.5   1   1   4.2e-61   1.4e-57  192.9   0.3     1   134     1   134     1   134 0.99 Prophage tail fibre N-terminal
Phage_fiber_2        PF03406.8     44 seq323_BIOID50953    -            968   8.1e-51  169.3  33.4   1   3     4e-25   1.4e-21   75.7   4.9     1    44   462   505   462   505 0.98 Phage tail fibre repeat
Phage_fiber_2        PF03406.8     44 seq323_BIOID50953    -            968   8.1e-51  169.3  33.4   2   3   7.3e-24   2.5e-20   71.7   3.9     1    44   506   549   506   549 0.97 Phage tail fibre repeat
Phage_fiber_2        PF03406.8     44 seq323_BIOID50953    -            968   8.1e-51  169.3  33.4   3   3   1.1e-17   3.7e-14   51.9   3.3     1    41   550   587   550   590 0.87 Phage tail fibre repeat
Collar               PF07484.7     57 seq323_BIOID50953    -            968   1.4e-11   43.9   0.2   1   1   9.7e-15   3.3e-11   42.6   0.1     1    56   758   804   758   805 0.97 Phage Tail Collar Domain
Phage_fiber          PF03335.8     14 seq323_BIOID50953    -            968   5.8e-07   28.1  64.4   1   7   0.00054       1.8    8.3   1.5     1    14   821   834   821   834 0.88 Phage tail fibre repeat
Phage_fiber          PF03335.8     14 seq323_BIOID50953    -            968   5.8e-07   28.1  64.4   2   7   2.4e-05     0.083   12.4   2.6     1    14   853   866   853   866 0.92 Phage tail fibre repeat
Phage_fiber          PF03335.8     14 seq323_BIOID50953    -            968   5.8e-07   28.1  64.4   3   7   0.00027      0.91    9.3   2.4     2    13   868   879   867   880 0.89 Phage tail fibre repeat
Phage_fiber          PF03335.8     14 seq323_BIOID50953    -            968   5.8e-07   28.1  64.4   4   7   3.8e-05      0.13   11.8   3.2     1    14   903   916   903   916 0.92 Phage tail fibre repeat
Phage_fiber          PF03335.8     14 seq323_BIOID50953    -            968   5.8e-07   28.1  64.4   5   7   0.00053       1.8    8.3   1.7     2    12   918   928   917   929 0.89 Phage tail fibre repeat
Phage_fiber          PF03335.8     14 seq323_BIOID50953    -            968   5.8e-07   28.1  64.4   6   7   0.00045       1.5    8.6   0.8     2    11   927   936   926   937 0.86 Phage tail fibre repeat
Phage_fiber          PF03335.8     14 seq323_BIOID50953    -            968   5.8e-07   28.1  64.4   7   7   0.00052       1.8    8.4   0.9     2    13   936   947   935   948 0.87 Phage tail fibre repeat
RNase_T              PF00929.19   164 seq326_BIOID50953    -            246   4.9e-40  137.3   0.4   1   1   9.7e-44   1.3e-39  135.9   0.1     1   164    12   178    12   178 0.93 Exonuclease
AA_permease          PF00324.16   479 seq327_BIOID50953    -            487  3.5e-122  408.0  47.9   1   1  5.8e-126  3.9e-122  407.8  33.2     1   476    39   476    39   479 0.98 Amino acid permease
AA_permease_2        PF13520.1    426 seq327_BIOID50953    -            487   1.6e-42  145.4  47.9   1   1   2.8e-46   1.9e-42  145.1  33.2     5   424    39   460    35   466 0.86 Amino acid permease
DUF1441              PF07278.6    152 seq329_BIOID50953    -            163   9.5e-66  220.0   0.1   1   1   8.2e-70   1.1e-65  219.7   0.0     2   152    10   154     9   154 0.99 Protein of unknown function (DUF1441)
TrkA_N               PF02254.13   116 seq330_BIOID50953    -            458   4.2e-58  194.2   3.5   1   2   5.4e-33   5.3e-30  103.6   0.0     1   108     3   111     3   125 0.92 TrkA-N domain
TrkA_N               PF02254.13   116 seq330_BIOID50953    -            458   4.2e-58  194.2   3.5   2   2   5.9e-29   5.7e-26   90.6   0.7     1   116   235   350   235   350 0.95 TrkA-N domain
TrkA_C               PF02080.16    71 seq330_BIOID50953    -            458   1.9e-21   75.3   0.7   1   2   4.7e-13   4.5e-10   38.8   0.0     3    70   157   225   155   226 0.91 TrkA-C domain
TrkA_C               PF02080.16    71 seq330_BIOID50953    -            458   1.9e-21   75.3   0.7   2   2     2e-11   1.9e-08   33.6   0.2     8    70   390   451   388   452 0.89 TrkA-C domain
F420_oxidored        PF03807.12    96 seq330_BIOID50953    -            458   1.9e-12   47.2   2.2   1   2   1.5e-07   0.00015   22.0   0.0     1    52     2    49     2    88 0.87 NADP oxidoreductase coenzyme F420-dependent
F420_oxidored        PF03807.12    96 seq330_BIOID50953    -            458   1.9e-12   47.2   2.2   2   2   1.5e-07   0.00015   22.0   0.3     2    48   235   279   234   355 0.80 NADP oxidoreductase coenzyme F420-dependent
NAD_binding_7        PF13241.1    103 seq330_BIOID50953    -            458   1.2e-11   44.6   3.0   1   1   7.5e-08   7.3e-05   22.8   0.0     8    82   233   319   228   323 0.75 Putative NAD(P)-binding
Shikimate_DH         PF01488.15   135 seq330_BIOID50953    -            458   1.4e-11   44.4   0.6   1   1   5.3e-09   5.2e-06   26.4   0.2    12   102   232   332   222   367 0.77 Shikimate / quinate 5-dehydrogenase
AceK                 PF06315.6    562 seq331_BIOID50953    -            578  3.4e-240  798.0   0.0   1   1  2.8e-244  3.8e-240  797.8   0.0     1   562     9   568     9   568 0.99 Isocitrate dehydrogenase kinase/phosphatase (AceK)
HDPD                 PF02924.9    118 seq332_BIOID50953    -            112   8.1e-16   57.7   1.1   1   1   6.8e-20   9.3e-16   57.5   0.8     4   114     7   108     4   111 0.87 Bacteriophage lambda head decoration protein D
ACT_5                PF13710.1     63 seq333_BIOID50953    -             87   2.1e-26   91.4   0.1   1   1   1.9e-30   2.6e-26   91.0   0.1     2    63    13    73    12    73 0.98 ACT domain
PDZ                  PF00595.19    81 seq335_BIOID50953    -            474   3.1e-29  100.8   8.2   1   2   2.7e-19   9.1e-16   57.6   0.1     7    80   285   367   279   368 0.90 PDZ domain (Also known as DHR or GLGF)
PDZ                  PF00595.19    81 seq335_BIOID50953    -            474   3.1e-29  100.8   8.2   2   2   3.7e-15   1.3e-11   44.4   2.2    11    81   394   463   385   463 0.89 PDZ domain (Also known as DHR or GLGF)
PDZ_2                PF13180.1     82 seq335_BIOID50953    -            474     2e-26   91.5   2.4   1   2   1.2e-18   4.1e-15   55.3   0.0    12    82   300   380   285   380 0.88 PDZ domain
PDZ_2                PF13180.1     82 seq335_BIOID50953    -            474     2e-26   91.5   2.4   2   2   2.5e-12   8.6e-09   35.0   0.4     4    59   399   454   396   471 0.87 PDZ domain
Trypsin_2            PF13365.1    120 seq335_BIOID50953    -            474   8.2e-21   74.0   0.6   1   1   5.5e-24   1.9e-20   72.9   0.4     1   120   114   250   114   250 0.79 Trypsin-like peptidase domain
Trypsin              PF00089.21   220 seq335_BIOID50953    -            474   1.4e-20   73.7   0.3   1   1   6.5e-24   2.2e-20   73.0   0.2    21   218   114   275    87   277 0.83 Trypsin
MtlR                 PF05068.7    170 seq337_BIOID50953    -            195   4.1e-76  254.0   0.0   1   1   3.5e-80   4.8e-76  253.8   0.0     5   169    26   188     2   189 0.96 Mannitol repressor
SecD-TM1             PF13721.1    101 seq338_BIOID50953    -            127   2.1e-16   59.8   0.0   1   1   2.1e-20   2.8e-16   59.4   0.0    10   101    16   105     8   105 0.91 SecD export protein N-terminal TM region
Patatin              PF01734.17   204 seq341_BIOID50953    -            356   3.3e-20   72.7   4.2   1   1   1.4e-23   1.9e-19   70.3   2.9     1   199     9   237     9   242 0.73 Patatin-like phospholipase
ESPR                 PF13018.1     24 seq342_BIOID50953    -            354   9.2e-09   34.4   0.1   1   1   1.6e-12   2.2e-08   33.2   0.1     2    24    31    53    31    53 0.96 Extended Signal Peptide of Type V secretion system
RNA_pol_Rpb1_1       PF04997.7    338 seq344_BIOID50953    -           1407  1.8e-100  336.3   0.1   1   1  1.8e-103  4.8e-100  335.0   0.1     2   338    15   342    14   342 0.95 RNA polymerase Rpb1, domain 1
RNA_pol_Rpb1_5       PF04998.12   277 seq344_BIOID50953    -           1407   1.1e-80  270.7   0.0   1   1     8e-84   2.2e-80  269.7   0.0     1   276   766  1321   766  1322 1.00 RNA polymerase Rpb1, domain 5
RNA_pol_Rpb1_2       PF00623.15   166 seq344_BIOID50953    -           1407   6.1e-51  172.5   0.0   1   1   5.3e-53   1.5e-49  168.0   0.0     1   166   344   486   344   486 0.95 RNA polymerase Rpb1, domain 2
RNA_pol_Rpb1_3       PF04983.13   157 seq344_BIOID50953    -           1407   1.4e-27   96.2   0.0   1   1   1.2e-30   3.3e-27   95.0   0.0     1   157   489   644   489   644 0.93 RNA polymerase Rpb1, domain 3
RNA_pol_Rpb1_4       PF05000.12   108 seq344_BIOID50953    -           1407   2.5e-18   65.7   0.3   1   1   9.1e-22   2.5e-18   65.7   0.2     2   107   674   763   673   764 0.82 RNA polymerase Rpb1, domain 4
Phage_cap_E          PF03864.10   329 seq347_BIOID50953    -            350   1.3e-63  214.7   0.1   1   1   1.1e-67   1.5e-63  214.6   0.0     1   328    13   348    13   349 0.93 Phage major capsid protein E
Terminase_GpA        PF05876.7    557 seq349_BIOID50953    -            700    7e-183  608.8   0.0   1   1  6.2e-187  8.4e-183  608.5   0.0     1   557    34   644    34   644 0.97 Phage terminase large subunit (GpA)
dCMP_cyt_deam_2      PF08211.6    124 seq350_BIOID50953    -            294   1.1e-48  164.1   0.3   1   1   3.2e-50   2.2e-46  156.8   0.0     1   123   157   278   157   279 0.98 Cytidine and deoxycytidylate deaminase zinc-binding region
dCMP_cyt_deam_1      PF00383.17   102 seq350_BIOID50953    -            294   1.3e-17   63.2   0.0   1   1   4.4e-18     3e-14   52.3   0.0    10    93    56   139    47   143 0.86 Cytidine and deoxycytidylate deaminase zinc-binding region
Colicin              PF01024.14   187 seq356_BIOID50953    -            626   2.6e-71  238.9   6.5   1   1   3.8e-75   2.6e-71  238.9   4.5     1   187   438   624   438   624 0.99 Colicin pore forming domain
Colicin_Ia           PF11504.3     72 seq356_BIOID50953    -            626   2.9e-51  171.1   1.5   1   1   9.7e-55   6.6e-51  170.0   1.0     1    72   282   353   282   353 1.00 Colicin Ia
DUF1090              PF06476.7    115 seq359_BIOID50953    -            122   4.6e-38  129.3  17.6   1   1   4.1e-42   5.7e-38  129.0  12.2     2   114     7   116     5   117 0.92 Protein of unknown function (DUF1090)
DUF463               PF04317.7    443 seq361_BIOID50953    -            478  1.5e-188  626.7   0.0   1   1  1.3e-192  1.7e-188  626.5   0.0     1   443    33   477    33   477 0.99 YcjX-like family, DUF463
Rep_3                PF01051.16   218 seq362_BIOID50953    -            325     3e-21   75.8   0.1   1   1   3.3e-25   4.5e-21   75.2   0.1     4   210    11   265     9   271 0.86 Initiator Replication protein
DnaB_C               PF03796.10   265 seq364_BIOID50953    -            471  4.1e-108  360.1   0.2   1   1  1.2e-111  5.4e-108  359.7   0.1     1   263   206   463   206   465 0.97 DnaB-like helicase C terminal domain
DnaB                 PF00772.16   103 seq364_BIOID50953    -            471   9.9e-38  128.0   0.0   1   1   4.8e-41   2.2e-37  126.9   0.0     1   103    26   128    26   128 0.99 DnaB-like helicase N terminal domain
AAA_25               PF13481.1    194 seq364_BIOID50953    -            471     1e-13   51.0   0.1   1   1   3.6e-17   1.6e-13   50.3   0.0    29   190   220   386   179   390 0.84 AAA domain
DNA_pol_A            PF00476.15   383 seq366_BIOID50953    -            928  8.4e-160  531.4   0.0   1   1  3.3e-163  1.1e-159  531.0   0.0     2   383   548   927   547   927 0.99 DNA polymerase family A
5_3_exonuc_N         PF02739.11   169 seq366_BIOID50953    -            928   1.7e-59  199.8   0.0   1   1   1.1e-62   3.9e-59  198.7   0.0     2   169     8   169     7   169 0.99 5'-3' exonuclease, N-terminal resolvase-like domain
DNA_pol_A_exo1       PF01612.15   174 seq366_BIOID50953    -            928   6.5e-45  152.5   0.1   1   1   3.6e-48   1.2e-44  151.6   0.1     1   174   330   517   330   517 0.97 3'-5' exonuclease
5_3_exonuc           PF01367.15   101 seq366_BIOID50953    -            928     3e-31  107.5   0.0   1   1   2.2e-34   7.5e-31  106.2   0.0     1    99   171   275   171   277 0.97 5'-3' exonuclease, C-terminal SAM fold
DUF883               PF05957.8     94 seq367_BIOID50953    -            101   1.1e-31  108.9   1.7   1   1   9.3e-36   1.3e-31  108.7   1.2     2    94     9   101     8   101 0.99 Bacterial protein of unknown function (DUF883)
DUF2810              PF10928.3     54 seq369_BIOID50953    -            120   3.1e-32  109.9   2.6   1   1   2.4e-36   3.3e-32  109.8   1.1     1    53    66   118    66   119 0.96 Protein of unknown function (DUF2810)
FCD                  PF07729.7    125 seq371_BIOID50953    -            220   5.2e-18   65.4  11.5   1   1   1.2e-21   8.1e-18   64.8   8.0     1   124    76   207    76   208 0.85 FCD domain
GntR                 PF00392.16    64 seq371_BIOID50953    -            220   9.6e-13   47.2   0.0   1   1   3.1e-16   2.1e-12   46.1   0.0     7    64    10    66     6    66 0.96 Bacterial regulatory proteins, gntR family
ILVD_EDD             PF00920.16   521 seq372_BIOID50953    -            616  5.3e-195  648.6   1.8   1   1  4.4e-199  6.1e-195  648.4   1.2     1   521    34   607    34   607 0.95 Dehydratase family
MscL                 PF01741.13   128 seq375_BIOID50953    -            136   2.3e-57  192.5   3.1   1   1   1.9e-61   2.6e-57  192.3   2.2     1   128     3   132     3   132 0.98 Large-conductance mechanosensitive channel, MscL
BATS                 PF06968.8     92 seq376_BIOID50953    -            346   1.7e-29  101.3   0.0   1   1   5.5e-33   3.7e-29  100.2   0.0     1    92   220   312   220   312 0.99 Biotin and Thiamin Synthesis associated domain
Radical_SAM          PF04055.16   166 seq376_BIOID50953    -            346   3.9e-19   69.3   0.0   1   1   4.6e-22   3.2e-18   66.3   0.0     4   160    50   203    47   209 0.92 Radical SAM superfamily
OmpW                 PF03922.9    192 seq377_BIOID50953    -             35   6.4e-10   38.8   0.0   1   1   4.9e-14   6.7e-10   38.8   0.0   157   192     1    35     1    35 0.97 OmpW family
DUF1469              PF07332.6    121 seq378_BIOID50953    -            134     1e-25   89.6   7.5   1   1   8.4e-30   1.1e-25   89.5   5.2     6   120    19   129    14   130 0.97 Protein of unknown function (DUF1469)
Packaging_FI         PF14000.1    125 seq379_BIOID50953    -            131   1.4e-41  141.4   3.4   1   1   1.2e-45   1.6e-41  141.2   2.3     1   125     2   128     2   128 0.97 DNA packaging protein FI
Ail_Lom              PF06316.6    199 seq380_BIOID50953    -            106     1e-57  194.7   0.2   1   1   1.8e-61   1.2e-57  194.5   0.1     1   102     1   102     1   105 0.99 Enterobacterial Ail/Lom protein
OMP_b-brl            PF13505.1    176 seq380_BIOID50953    -            106   9.5e-09   35.3   0.1   1   1   1.7e-12   1.2e-08   34.9   0.0     2    76    11    87     9   104 0.78 Outer membrane protein beta-barrel domain
DUF218               PF02698.12   155 seq381_BIOID50953    -            239   3.3e-21   75.2   0.0   1   1   3.3e-25   4.6e-21   74.8   0.0     4   132    47   172    45   186 0.93 DUF218 domain
Diacid_rec           PF05651.8    135 seq384_BIOID50953    -            385     2e-52  176.0   0.9   1   1   4.7e-56   3.2e-52  175.4   0.6     1   135     6   140     6   140 0.99 Putative sugar diacid recognition
HTH_30               PF13556.1     59 seq384_BIOID50953    -            385   2.9e-23   81.0   2.8   1   1     6e-26   4.1e-22   77.3   1.7     1    59   323   381   323   381 0.98 PucR C-terminal helix-turn-helix domain
Ail_Lom              PF06316.6    199 seq385_BIOID50953    -             95   2.2e-54  183.8   2.5   1   1   3.5e-58   2.4e-54  183.7   1.8   105   199     1    95     1    95 0.99 Enterobacterial Ail/Lom protein
OMP_b-brl            PF13505.1    176 seq385_BIOID50953    -             95   2.7e-12   46.8   2.1   1   1   4.4e-16     3e-12   46.6   1.4    95   176     2    95     1    95 0.85 Outer membrane protein beta-barrel domain
YfiO                 PF13525.1    203 seq386_BIOID50953    -            245   1.1e-84  282.8   5.8   1   1   2.8e-88   1.3e-84  282.6   4.0     1   202    28   236    28   238 0.97 Outer membrane lipoprotein
TPR_18               PF13512.1    142 seq386_BIOID50953    -            245   5.1e-65  217.7   7.3   1   1     3e-68   1.4e-64  216.3   1.2     2   142    24   167    23   167 0.98 Tetratricopeptide repeat
YqjK                 PF13997.1     73 seq387_BIOID50953    -             99   3.6e-30  103.8   9.8   1   1   3.3e-34   4.5e-30  103.5   6.8     1    73    14    86    14    86 0.99 YqjK-like protein
Phage_attach         PF05354.6    117 seq388_BIOID50953    -            117     2e-62  207.7   0.1   1   1   3.3e-66   2.2e-62  207.6   0.1     1   117     1   117     1   117 1.00 Phage Head-Tail Attachment
Gifsy-2              PF13856.1     95 seq388_BIOID50953    -            117     1e-29  102.4   0.0   1   1   1.7e-33   1.1e-29  102.2   0.0     1    95     4   105     4   105 0.99 ATP-binding sugar transporter from pro-phage
DUF2542              PF10808.3     79 seq395_BIOID50953    -             79     5e-46  154.7   5.7   1   1     4e-50   5.5e-46  154.6   3.9     1    79     1    79     1    79 1.00 Protein of unknown function (DUF2542)
Minor_tail_Z         PF06763.6    189 seq397_BIOID50953    -            192   6.7e-92  306.2  15.2   1   1   5.5e-96   7.5e-92  306.0  10.5     1   189     3   192     3   192 1.00 Prophage minor tail protein Z (GPZ)
DUF697               PF05128.7    162 seq398_BIOID50953    -            353   4.1e-54  182.3   0.2   1   1     3e-58   4.1e-54  182.3   0.1     2   161   183   341   182   342 0.98 Domain of unknown function (DUF697)
DoxX                 PF07681.7     85 seq399_BIOID50953    -            160   2.7e-18   66.0  13.4   1   1   6.8e-22   4.6e-18   65.2   9.3     2    84    39   117    38   118 0.98 DoxX
DUF3251              PF11622.3    165 seq401_BIOID50953    -            193   2.1e-07   30.3   3.3   1   1   9.4e-11   1.3e-06   27.8   2.3    12   152    16   169     6   181 0.67 Protein of unknown function (DUF3251)
DEDD_Tnp_IS110       PF01548.12   144 seq404_BIOID50953    -             74   8.9e-12   44.7   0.1   1   1   6.8e-16   9.3e-12   44.6   0.1    20    79     9    71     3    74 0.90 Transposase
MTHFR                PF02219.12   287 seq407_BIOID50953    -            296  3.9e-109  364.0   0.0   1   1  3.2e-113  4.4e-109  363.8   0.0     4   287    14   291    11   291 0.97 Methylenetetrahydrofolate reductase
Aminotran_1_2        PF00155.16   363 seq408_BIOID50953    -            384   5.1e-69  232.8   0.0   1   1   1.3e-72   5.8e-69  232.6   0.0     2   363    40   380    39   380 0.96 Aminotransferase class I and II
Beta_elim_lyase      PF01212.16   290 seq408_BIOID50953    -            384   6.9e-07   28.5   0.1   1   1   6.3e-10   2.9e-06   26.5   0.0    28    87    83   142    68   206 0.83 Beta-eliminating lyase
Cys_Met_Meta_PP      PF01053.15   386 seq408_BIOID50953    -            384   7.6e-05   21.0   0.0   1   1   2.6e-08   0.00012   20.3   0.0    57   185    86   212    82   215 0.86 Cys/Met metabolism PLP-dependent enzyme
Ala_racemase_N       PF01168.15   217 seq411_BIOID50953    -            359   3.1e-61  206.5   0.0   1   1   5.7e-65   3.9e-61  206.2   0.0     1   217     8   219     8   219 0.94 Alanine racemase, N-terminal domain
Ala_racemase_C       PF00842.16   129 seq411_BIOID50953    -            359   8.7e-39  131.7   0.1   1   1     2e-42   1.3e-38  131.1   0.1     1   129   234   358   234   358 0.97 Alanine racemase, C-terminal domain
DUF4102              PF13356.1     89 seq413_BIOID50953    -            410   5.6e-28   96.5   0.1   1   1   1.5e-31     1e-27   95.7   0.1     1    88    20   106    20   107 0.97 Domain of unknown function (DUF4102)
Phage_integrase      PF00589.17   173 seq413_BIOID50953    -            410   1.3e-26   93.1   0.0   1   1   3.4e-30   2.3e-26   92.3   0.0     2   170   223   387   222   389 0.95 Phage integrase family
Caudo_TAP            PF02413.12   130 seq415_BIOID50953    -            194   1.3e-39  135.2   0.5   1   1   1.2e-43   1.7e-39  134.8   0.3     1   129    72   191    72   192 0.97 Caudovirales tail fibre assembly protein
Pyr_redox_2          PF07992.9    200 seq416_BIOID50953    -            412   2.1e-16   60.2   0.2   1   1   3.3e-18   3.8e-15   56.1   0.2     1   198   126   384   126   386 0.82 Pyridine nucleotide-disulphide oxidoreductase
Pyr_redox            PF00070.22    80 seq416_BIOID50953    -            412   8.4e-14   51.6   1.2   1   1   1.9e-10   2.1e-07   31.0   0.1     2    77   256   329   255   333 0.78 Pyridine nucleotide-disulphide oxidoreductase
NAD_binding_8        PF13450.1     68 seq416_BIOID50953    -            412   3.6e-09   36.4   0.0   1   1   7.7e-12   8.7e-09   35.1   0.0     1    37   129   165   129   184 0.92 NAD(P)-binding Rossmann-like domain
HI0933_like          PF03486.9    409 seq416_BIOID50953    -            412   1.1e-06   27.2   0.8   1   1   1.2e-08   1.4e-05   23.6   0.0     2    36   126   160   125   164 0.94 HI0933-like protein
FAD_binding_3        PF01494.14   356 seq416_BIOID50953    -            412   2.6e-05   23.3   0.5   1   1     1e-07   0.00012   21.1   0.0     3    34   126   157   125   169 0.93 FAD binding domain
Thi4                 PF01946.12   230 seq416_BIOID50953    -            412   5.9e-05   22.1   0.2   1   1   1.1e-07   0.00013   21.0   0.0    20    59   127   166   121   199 0.89 Thi4 family
Phage_portal_2       PF05136.8    355 seq420_BIOID50953    -            502  3.9e-102  341.3   0.5   1   1  3.4e-106  4.7e-102  341.0   0.3     3   355    33   373    31   373 0.98 Phage portal protein, lambda family
GST_N_2              PF13409.1     70 seq422_BIOID50953    -            328   1.5e-23   82.4   0.0   1   1   9.4e-27   3.2e-23   81.3   0.0     1    70    62   159    62   159 0.85 Glutathione S-transferase, N-terminal domain
GST_C_2              PF13410.1     69 seq422_BIOID50953    -            328   3.3e-14   52.3   0.0   1   1     2e-17   6.7e-14   51.4   0.0     1    54   203   256   203   280 0.89 Glutathione S-transferase, C-terminal domain
GST_C                PF00043.20    95 seq422_BIOID50953    -            328     3e-07   30.2   0.0   1   1   1.4e-10   4.8e-07   29.5   0.0    20    67   200   247   166   281 0.76 Glutathione S-transferase, C-terminal domain
Phage_tail_U         PF06141.6    133 seq423_BIOID50953    -            131   2.8e-63  211.7   0.4   1   1   2.3e-67   3.1e-63  211.5   0.3     1   133     1   131     1   131 0.99 Phage minor tail protein U
DUF932               PF06067.6    239 seq424_BIOID50953    -            273   4.1e-63  212.7   0.0   1   1   3.5e-67   4.8e-63  212.5   0.0     2   239    38   262    37   262 0.99 Domain of unknown function (DUF932)
Ribosomal_S30AE      PF02482.14    94 seq425_BIOID50953    -            113   3.8e-29  100.7   0.1   1   1   3.5e-33   4.8e-29  100.4   0.1     2    92     3    93     2    95 0.97 Sigma 54 modulation protein / S30EA ribosomal protein
HTH_5                PF01022.15    47 seq427_BIOID50953    -             99   8.9e-15   53.9   0.1   1   1   5.2e-18   1.4e-14   53.3   0.1     1    47    23    70    23    70 0.97 Bacterial regulatory protein, arsR family
HTH_20               PF12840.2     61 seq427_BIOID50953    -             99   2.5e-11   43.1   0.3   1   1   1.3e-14   3.5e-11   42.6   0.2     2    58    16    72    15    75 0.96 Helix-turn-helix domain
MarR_2               PF12802.2     62 seq427_BIOID50953    -             99   3.5e-09   36.0   0.1   1   1     2e-12   5.5e-09   35.4   0.1     5    59    24    74    19    77 0.89 MarR family
HTH_24               PF13412.1     48 seq427_BIOID50953    -             99   2.9e-08   32.8   0.0   1   1   2.6e-11   7.1e-08   31.5   0.0     5    47    26    68    24    69 0.96 Winged helix-turn-helix DNA-binding
MarR                 PF01047.17    59 seq427_BIOID50953    -             99   4.6e-06   26.1   0.0   1   1   3.1e-09   8.6e-06   25.2   0.0     5    53    26    74    23    75 0.95 MarR family
Hep_Hag              PF05658.9     28 seq428_BIOID50953    -           1310   7.4e-63  206.0 139.1   1  10   6.9e-08   0.00032   20.6   1.2     4    26    91   113    89   115 0.89 Hep_Hag
Hep_Hag              PF05658.9     28 seq428_BIOID50953    -           1310   7.4e-63  206.0 139.1   2  10   5.4e-08   0.00025   21.0   0.0     1    27   130   156   130   157 0.94 Hep_Hag
Hep_Hag              PF05658.9     28 seq428_BIOID50953    -           1310   7.4e-63  206.0 139.1   3  10   2.4e-09   1.1e-05   25.3   1.3     1    26   158   183   158   185 0.94 Hep_Hag
Hep_Hag              PF05658.9     28 seq428_BIOID50953    -           1310   7.4e-63  206.0 139.1   4  10   4.2e-09   1.9e-05   24.5   1.3     1    26   200   225   200   227 0.94 Hep_Hag
Hep_Hag              PF05658.9     28 seq428_BIOID50953    -           1310   7.4e-63  206.0 139.1   5  10   2.5e-10   1.1e-06   28.4   0.4     1    28   241   268   241   268 0.97 Hep_Hag
Hep_Hag              PF05658.9     28 seq428_BIOID50953    -           1310   7.4e-63  206.0 139.1   6  10   8.1e-10   3.7e-06   26.8   2.4     1    28   269   296   269   296 0.95 Hep_Hag
Hep_Hag              PF05658.9     28 seq428_BIOID50953    -           1310   7.4e-63  206.0 139.1   7  10     2e-09   9.1e-06   25.5   2.4     3    27   299   323   297   324 0.94 Hep_Hag
Hep_Hag              PF05658.9     28 seq428_BIOID50953    -           1310   7.4e-63  206.0 139.1   8  10     1e-08   4.8e-05   23.2   2.5     1    27   325   351   325   352 0.96 Hep_Hag
Hep_Hag              PF05658.9     28 seq428_BIOID50953    -           1310   7.4e-63  206.0 139.1   9  10   1.6e-10   7.4e-07   29.0   3.9     1    27  1071  1097  1071  1098 0.95 Hep_Hag
Hep_Hag              PF05658.9     28 seq428_BIOID50953    -           1310   7.4e-63  206.0 139.1  10  10   5.9e-08   0.00027   20.9   4.4     1    28  1231  1258  1231  1258 0.96 Hep_Hag
HIM                  PF05662.9     21 seq428_BIOID50953    -           1310   1.2e-62  205.1  60.1   1   5   8.3e-10   3.8e-06   26.3   0.2     1    21   354   377   354   377 0.99 Haemagglutinin
HIM                  PF05662.9     21 seq428_BIOID50953    -           1310   1.2e-62  205.1  60.1   2   5   3.5e-11   1.6e-07   30.6   1.2     2    21   542   564   541   564 0.97 Haemagglutinin
HIM                  PF05662.9     21 seq428_BIOID50953    -           1310   1.2e-62  205.1  60.1   3   5   1.7e-11   7.6e-08   31.6   0.9     2    21   627   649   626   649 0.97 Haemagglutinin
HIM                  PF05662.9     21 seq428_BIOID50953    -           1310   1.2e-62  205.1  60.1   4   5   1.5e-11   6.7e-08   31.8   0.7     3    21  1000  1021   998  1021 0.97 Haemagglutinin
HIM                  PF05662.9     21 seq428_BIOID50953    -           1310   1.2e-62  205.1  60.1   5   5   6.1e-10   2.8e-06   26.7   0.0     1    21  1155  1175  1155  1175 0.98 Haemagglutinin
ESPR                 PF13018.1     24 seq428_BIOID50953    -           1310   1.1e-09   37.4   1.3   1   1   1.8e-12   8.2e-09   34.6   0.2     1    24     1    24     1    24 0.98 Extended Signal Peptide of Type V secretion system
Rhodanese            PF00581.15   113 seq433_BIOID50953    -            172   1.9e-11   44.2   0.0   1   1   4.1e-15   2.8e-11   43.6   0.0     2   112     8    98     7    99 0.79 Rhodanese-like domain
DUF2892              PF11127.3     66 seq433_BIOID50953    -            172   9.2e-11   41.3   3.5   1   1   2.1e-14   1.4e-10   40.7   2.4    10    59   115   167   112   172 0.89 Protein of unknown function (DUF2892)
Big_2                PF02368.13    79 seq434_BIOID50953    -            252   3.2e-13   49.2  10.3   1   1   4.7e-17   3.2e-13   49.2   7.1     2    76   167   244   166   247 0.94 Bacterial Ig-like domain (group 2)
Phage_tail_3         PF08813.6    165 seq434_BIOID50953    -            252     2e-06   27.1   1.8   1   1   1.8e-09   1.3e-05   24.5   0.0    48   163    41   158    13   160 0.83 Phage tail protein
DUF208               PF02677.9    176 seq435_BIOID50953    -             51   2.3e-09   37.1   0.0   1   1   1.7e-13   2.4e-09   37.1   0.0    91   131     1    41     1    50 0.93 Uncharacterized BCR, COG1636
PALP                 PF00291.20   307 seq436_BIOID50953    -            514   9.6e-70  235.0   2.1   1   1   1.9e-73   1.3e-69  234.6   1.5     5   307    29   316    25   316 0.91 Pyridoxal-phosphate dependent enzyme
Thr_dehydrat_C       PF00585.13    91 seq436_BIOID50953    -            514   3.8e-64  212.2   0.0   1   2   3.6e-35   2.4e-31  107.0   0.0     1    91   329   419   329   419 0.98 C-terminal regulatory domain of Threonine dehydratase
Thr_dehydrat_C       PF00585.13    91 seq436_BIOID50953    -            514   3.8e-64  212.2   0.0   2   2   6.7e-34   4.6e-30  102.9   0.0     2    91   425   512   424   512 0.96 C-terminal regulatory domain of Threonine dehydratase
PDT                  PF00800.13   182 seq437_BIOID50953    -            386   9.1e-61  204.4   0.2   1   1     2e-64   1.3e-60  203.9   0.1     1   180   106   286   106   288 0.96 Prephenate dehydratase
CM_2                 PF01817.16    81 seq437_BIOID50953    -            386   9.1e-22   76.8   1.7   1   1     3e-25   2.1e-21   75.7   1.2     1    80    11    90    11    91 0.99 Chorismate mutase type II
PAS_8                PF13188.1     64 seq440_BIOID50953    -            157   2.6e-06   26.9   0.0   1   1   9.7e-10   6.7e-06   25.6   0.0     3    50    82   133    81   143 0.80 PAS domain
ACT                  PF01842.20    66 seq440_BIOID50953    -            157   0.00012   21.3   0.0   1   1   2.8e-08   0.00019   20.7   0.0     2    64     2    61     1    63 0.88 ACT domain
peroxidase           PF00141.18   229 seq441_BIOID50953    -            739   4.3e-87  291.2   0.0   1   2   4.1e-53   5.6e-49  166.5   0.0     3   229    89   409    87   409 0.87 Peroxidase
peroxidase           PF00141.18   229 seq441_BIOID50953    -            739   4.3e-87  291.2   0.0   2   2   1.3e-39   1.7e-35  122.4   0.0     3   229   416   713   414   713 0.88 Peroxidase
Methyltransf_11      PF08241.7     95 seq442_BIOID50953    -            251   4.8e-25   87.7   0.0   1   1   6.1e-28   8.3e-25   86.9   0.0     1    95    47   138    47   138 0.98 Methyltransferase domain
Methyltransf_23      PF13489.1    162 seq442_BIOID50953    -            251   7.7e-16   58.0   0.1   1   1   8.1e-19   1.1e-15   57.5   0.0     4   151    25   174    17   179 0.79 Methyltransferase domain
Methyltransf_31      PF13847.1    152 seq442_BIOID50953    -            251   3.5e-15   55.8   0.0   1   1   3.4e-18   4.7e-15   55.3   0.0     6   118    45   147    40   194 0.84 Methyltransferase domain
Methyltransf_12      PF08242.7     99 seq442_BIOID50953    -            251   1.1e-11   44.9   0.0   1   1   1.6e-14   2.2e-11   43.9   0.0     1    98    47   135    47   136 0.85 Methyltransferase domain
Methyltransf_18      PF12847.2    112 seq442_BIOID50953    -            251   7.7e-11   42.4   0.0   1   1   1.1e-13   1.5e-10   41.5   0.0     3   110    44   139    42   141 0.79 Methyltransferase domain
Methyltransf_25      PF13649.1    101 seq442_BIOID50953    -            251   5.4e-10   39.4   0.0   1   1   1.5e-12     2e-09   37.5   0.0     1   101    46   134    46   134 0.87 Methyltransferase domain
Ubie_methyltran      PF01209.13   233 seq442_BIOID50953    -            251   1.9e-09   36.8   0.0   1   1   1.8e-12   2.5e-09   36.4   0.0    46   168    41   155     7   169 0.83 ubiE/COQ5 methyltransferase family
Methyltransf_26      PF13659.1    117 seq442_BIOID50953    -            251   2.4e-07   30.6   0.8   1   1   6.3e-10   8.6e-07   28.8   0.1     3   115    45   140    43   141 0.87 Methyltransferase domain
Methyltransf_8       PF05148.10   219 seq442_BIOID50953    -            251   7.5e-06   25.6   0.0   1   1     8e-09   1.1e-05   25.0   0.0    58   156    29   138    16   158 0.77 Hypothetical methyltransferase
MTS                  PF05175.9    170 seq442_BIOID50953    -            251   4.1e-05   22.9   0.0   1   1   4.6e-08   6.3e-05   22.3   0.0    19    76    30    85    22   110 0.86 Methyltransferase small domain
Antirestrict         PF03230.8     94 seq446_BIOID50953    -            159   8.7e-39  131.2   0.2   1   1   8.2e-43   1.1e-38  130.9   0.1     1    94    62   159    62   159 0.98 Antirestriction protein
Aminotran_1_2        PF00155.16   363 seq447_BIOID50953    -            411   1.7e-85  287.0   0.0   1   1   1.4e-89   1.9e-85  286.8   0.0     2   362    41   406    40   407 0.98 Aminotransferase class I and II
DHO_dh               PF01180.16   293 seq452_BIOID50953    -            411   6.9e-35  120.3   0.0   1   1   1.9e-38   8.7e-35  120.0   0.0     2   293     6   304     5   304 0.84 Dihydroorotate dehydrogenase
Dus                  PF01207.12   310 seq452_BIOID50953    -            411   5.9e-08   31.7   0.1   1   1   2.4e-11   1.1e-07   30.9   0.1    43   153    91   198    80   203 0.83 Dihydrouridine synthase (Dus)
Sigma54_activat      PF00158.21   168 seq454_BIOID50953    -            355   1.3e-56  190.5   0.0   1   1   2.8e-60   1.9e-56  190.0   0.0     2   167    49   207    48   208 0.98 Sigma-54 interaction domain
AAA                  PF00004.24   132 seq454_BIOID50953    -            355   2.1e-05   24.6   0.0   1   1   7.6e-09   5.2e-05   23.3   0.0     1   111    72   183    72   202 0.84 ATPase family associated with various cellular activities (AAA)
Caudo_TAP            PF02413.12   130 seq456_BIOID50953    -            101   4.8e-19   68.6   0.1   1   1   4.6e-23   6.2e-19   68.3   0.1    70   120    27    77     5    80 0.90 Caudovirales tail fibre assembly protein
Phage_lambd_GpG      PF06894.6    127 seq457_BIOID50953    -            140     1e-57  193.0   1.1   1   1   8.7e-62   1.2e-57  192.8   0.7     1   126     1   125     1   126 0.99 Bacteriophage lambda minor tail protein (GpG)
DUF805               PF05656.9    117 seq458_BIOID50953    -            105   5.5e-22   77.6   5.3   1   2   5.1e-17     7e-13   48.3   1.8     1    65    10    70    10    71 0.97 Protein of unknown function (DUF805)
DUF805               PF05656.9    117 seq458_BIOID50953    -            105   5.5e-22   77.6   5.3   2   2   2.1e-13   2.9e-09   36.6   0.2    78   116    67   102    65   103 0.97 Protein of unknown function (DUF805)
CLP_protease         PF00574.18   182 seq459_BIOID50953    -            333     3e-45  153.9   0.2   1   1   6.8e-49   4.7e-45  153.3   0.1    29   179    46   191    17   194 0.93 Clp protease
SDH_sah              PF01972.11   286 seq459_BIOID50953    -            333   5.1e-07   28.6   0.4   1   1   1.5e-09     1e-05   24.3   0.3    92   152    61   121    33   127 0.91 Serine dehydrogenase proteinase
RadC                 PF04002.10   123 seq460_BIOID50953    -            158   4.9e-47  158.5   0.0   1   1   4.6e-51   6.2e-47  158.1   0.0     2   123    37   158    36   158 0.98 RadC-like JAB domain
HTH_Tnp_1            PF01527.15    76 seq464_BIOID50953    -            115   8.3e-09   35.1   0.5   1   1   2.4e-12   1.1e-08   34.8   0.3     2    76    16    91    15    96 0.88 Transposase
HTH_28               PF13518.1     52 seq464_BIOID50953    -            115   3.5e-07   29.9   0.1   1   1   1.4e-10   6.4e-07   29.1   0.1     1    40    25    65    25    72 0.88 Helix-turn-helix domain
AAA_26               PF13500.1    199 seq466_BIOID50953    -            225   1.1e-42  145.8   0.0   1   1   2.7e-46   1.2e-42  145.6   0.0     1   193     3   208     3   213 0.95 AAA domain
CbiA                 PF01656.18   195 seq466_BIOID50953    -            225   3.4e-21   75.4   0.0   1   1   8.8e-25     4e-21   75.1   0.0     2   180     6   199     5   217 0.80 CobQ/CobB/MinD/ParA nucleotide binding domain
Phage_tail_T         PF06223.7    103 seq468_BIOID50953    -            144   1.5e-57  192.2   0.9   1   1   5.4e-56   7.3e-52  173.9   0.1     1   103    11   113    11   113 0.99 Minor tail protein T
HTH_3                PF01381.17    55 seq469_BIOID50953    -            152   1.6e-15   56.5   0.0   1   1   1.3e-18   4.5e-15   55.1   0.0     1    55    27    81    27    81 0.99 Helix-turn-helix
HTH_31               PF13560.1     64 seq469_BIOID50953    -            152   9.3e-13   48.0   1.4   1   1   9.1e-16   3.1e-12   46.3   0.1     2    58    23    78    22    89 0.95 Helix-turn-helix domain
HTH_19               PF12844.2     64 seq469_BIOID50953    -            152   1.8e-12   47.0   0.0   1   1   4.1e-15   1.4e-11   44.1   0.0     1    63    24    86    24    87 0.98 Helix-turn-helix domain
HTH_Tnp_1            PF01527.15    76 seq473_BIOID50953    -             61   3.3e-07   30.0   0.1   1   1   1.2e-10   1.6e-06   27.8   0.1     1    48     1    55     1    60 0.88 Transposase
DUF805               PF05656.9    117 seq474_BIOID50953    -             79   7.9e-22   77.1   0.9   1   1   6.8e-26   9.3e-22   76.9   0.6     1    77    10    78    10    79 0.98 Protein of unknown function (DUF805)
DUF987               PF06174.6     66 seq478_BIOID50953    -             73   4.5e-43  144.4   0.1   1   1   3.7e-47     5e-43  144.3   0.1     1    66     1    66     1    66 0.99 Protein of unknown function (DUF987)
rve                  PF00665.21   120 seq479_BIOID50953    -            248   2.6e-28   98.4   0.0   1   1   1.7e-31   4.6e-28   97.6   0.0     2   120    76   192    75   192 0.98 Integrase core domain
rve_3                PF13683.1     67 seq479_BIOID50953    -            248     4e-14   51.7   0.1   1   1   2.8e-17   7.6e-14   50.8   0.1     2    67   164   230   163   230 0.97 Integrase core domain
DDE_Tnp_IS240        PF13610.1    140 seq479_BIOID50953    -            248   2.7e-12   46.7   0.0   1   1   1.5e-15     4e-12   46.1   0.0     2   139    81   222    80   223 0.91 DDE domain
HTH_21               PF13276.1     60 seq479_BIOID50953    -            248   6.8e-09   35.5   0.1   1   1     6e-12   1.6e-08   34.2   0.0     9    58     4    52     2    56 0.90 HTH-like domain
rve_2                PF13333.1     52 seq479_BIOID50953    -            248   2.4e-08   33.8   0.1   1   1   1.7e-11   4.6e-08   32.8   0.1     1    50   182   236   182   237 0.90 Integrase core domain
DUF1144              PF06610.8    143 seq482_BIOID50953    -            149   4.1e-71  237.2   7.6   1   1   3.3e-75   4.5e-71  237.0   5.3     4   143     3   142     1   142 0.98 Protein of unknown function (DUF1144)
DUF4158              PF13700.1    166 seq484_BIOID50953    -            200   1.2e-48  164.6   0.0   1   1   9.8e-53   1.3e-48  164.4   0.0     1   166     8   173     8   173 0.99 Domain of unknown function (DUF4158)
rve                  PF00665.21   120 seq486_BIOID50953    -            296   2.1e-25   89.0   0.1   1   1   2.2e-28   7.4e-25   87.2   0.0     2   119   126   240   125   241 0.97 Integrase core domain
HTH_21               PF13276.1     60 seq486_BIOID50953    -            296   9.3e-17   60.6   3.5   1   1   6.3e-20   2.2e-16   59.5   2.4     2    60    47   104    45   104 0.94 HTH-like domain
rve_3                PF13683.1     67 seq486_BIOID50953    -            296   1.3e-11   43.7   0.1   1   1   8.8e-15     3e-11   42.5   0.0     6    67   217   278   212   278 0.93 Integrase core domain
rve_2                PF13333.1     52 seq486_BIOID50953    -            296   2.8e-06   27.1   0.0   1   1   1.7e-09   5.8e-06   26.1   0.0     1    44   231   277   231   284 0.88 Integrase core domain
DUF1391              PF07151.7     49 seq488_BIOID50953    -             50   5.1e-36  121.8   0.4   1   1   3.9e-40   5.4e-36  121.7   0.3     1    48     2    49     2    50 0.97 Protein of unknown function (DUF1391)
YagB_YeeU_YfjZ       PF06154.6    105 seq489_BIOID50953    -            122     1e-50  170.2   0.0   1   1   8.7e-55   1.2e-50  170.0   0.0     2   104    16   118    15   119 0.98 YagB/YeeU/YfjZ family
Mu-like_gpT          PF10124.4    291 seq491_BIOID50953    -            339   1.6e-09   37.0   0.1   1   1   1.7e-10   2.3e-06   26.6   0.0   219   289   197   271   190   273 0.81 Mu-like prophage major head subunit gpT
S-methyl_trans       PF02574.11   305 seq493_BIOID50953    -           1232  5.9e-105  350.8   0.1   1   1    4e-108  1.1e-104  349.9   0.1     1   304    21   331    21   332 0.98 Homocysteine S-methyltransferase
Met_synt_B12         PF02965.12   136 seq493_BIOID50953    -           1232   9.2e-54  180.5   0.0   1   1     9e-57   2.4e-53  179.2   0.0     1   136  1060  1197  1060  1197 0.99 Vitamin B12 dependent methionine synthase, activation domain
Pterin_bind          PF00809.17   210 seq493_BIOID50953    -           1232   7.7e-49  165.7   0.4   1   1   8.9e-52   2.4e-48  164.1   0.3     1   210   361   573   361   573 0.98 Pterin binding enzyme
B12-binding_2        PF02607.12    79 seq493_BIOID50953    -           1232   4.3e-21   74.6   0.0   1   1   6.5e-24   1.8e-20   72.6   0.0     4    79   664   739   662   739 0.96 B12 binding domain
B12-binding          PF02310.14   121 seq493_BIOID50953    -           1232   6.1e-20   71.1   0.2   1   1   1.8e-22     5e-19   68.2   0.1     2    94   753   845   752   856 0.93 B12 binding domain
HTH_Tnp_1            PF01527.15    76 seq494_BIOID50953    -            108   1.3e-10   40.9   1.2   1   1   3.9e-14   5.3e-10   38.9   0.8     1    74     1    87     1    88 0.86 Transposase
YihI                 PF04220.7    169 seq498_BIOID50953    -            168   7.8e-56  187.9  14.6   1   1   6.2e-60   8.5e-56  187.7  10.1     6   167     7   164     1   166 0.94 Der GTPase activator (YihI)
DUF1219              PF06755.7    117 seq499_BIOID50953    -             87   6.1e-40  135.2   0.0   1   1   5.1e-44   6.9e-40  135.0   0.0     1    73     1    73     1    81 0.97 Protein of unknown function (DUF1219)
UvrB                 PF12344.3     44 seq501_BIOID50953    -            673   6.7e-23   79.8   0.9   1   1   1.3e-25   2.9e-22   77.7   0.1     1    43   552   594   552   595 0.97 Ultra-violet resistance protein B
Helicase_C           PF00271.26    78 seq501_BIOID50953    -            673   1.2e-15   57.0   0.0   1   1   1.2e-18   2.8e-15   55.8   0.0     2    77   465   545   464   546 0.98 Helicase conserved C-terminal domain
ResIII               PF04851.10   184 seq501_BIOID50953    -            673   1.1e-11   44.8   0.0   1   1     3e-14   6.9e-11   42.1   0.0     4    94    13   101    10   134 0.79 Type III restriction enzyme, res subunit
UVR                  PF02151.14    36 seq501_BIOID50953    -            673   5.2e-07   28.8   1.1   1   1     7e-10   1.6e-06   27.3   0.8     2    35   634   667   633   668 0.93 UvrB/uvrC motif
MR_MLE_N             PF02746.11   117 seq502_BIOID50953    -            321   1.9e-32  111.5   0.0   1   1   9.6e-36   4.4e-32  110.4   0.0     1   117     1   112     1   112 0.99 Mandelate racemase / muconate lactonizing enzyme, N-terminal domain
MR_MLE               PF01188.16    67 seq502_BIOID50953    -            321   1.1e-11   44.9   2.2   1   1   6.3e-15   2.9e-11   43.6   0.9     3    67   162   225   160   225 0.85 Mandelate racemase / muconate lactonizing enzyme, C-terminal domain
MR_MLE_C             PF13378.1    111 seq502_BIOID50953    -            321   5.8e-10   39.0   0.0   1   1   3.2e-13   1.5e-09   37.7   0.0     1    82   225   304   225   321 0.79 Enolase C-terminal domain-like
IlvN                 PF07991.7    165 seq504_BIOID50953    -            536   8.1e-61  204.0   0.2   1   1   1.9e-64   1.3e-60  203.3   0.1     2   165    80   249    79   249 0.98 Acetohydroxy acid isomeroreductase, catalytic domain
IlvC                 PF01450.14   145 seq504_BIOID50953    -            536   9.8e-56  187.5   0.1   1   2   3.9e-21   2.7e-17   62.9   0.0     1   128   255   382   255   390 0.91 Acetohydroxy acid isomeroreductase, catalytic domain
IlvC                 PF01450.14   145 seq504_BIOID50953    -            536   9.8e-56  187.5   0.1   2   2   1.8e-39   1.2e-35  122.4   0.0    15   145   404   530   394   530 0.93 Acetohydroxy acid isomeroreductase, catalytic domain
DUF883               PF05957.8     94 seq505_BIOID50953    -            113   2.4e-26   91.8   1.0   1   1   2.1e-30   2.9e-26   91.5   0.7     1    94    19   111    19   111 0.97 Bacterial protein of unknown function (DUF883)
EamA                 PF00892.15   126 seq507_BIOID50953    -            312   1.7e-47  160.4  35.9   1   2     4e-25   2.8e-21   75.7  11.2     1   125    31   152    31   153 0.93 EamA-like transporter family
EamA                 PF00892.15   126 seq507_BIOID50953    -            312   1.7e-47  160.4  35.9   2   2   8.1e-30   5.5e-26   90.9   8.2     1   125   173   300   173   301 0.98 EamA-like transporter family
Pirin                PF02678.11   107 seq511_BIOID50953    -            233   2.1e-21   75.7   0.0   1   1   2.8e-25   3.8e-21   74.8   0.0     2   107     4   119     3   119 0.95 Pirin
Acid_phosphat_B      PF03767.9    230 seq514_BIOID50953    -            237   5.9e-50  169.6   0.0   1   1   4.9e-54   6.7e-50  169.4   0.0     2   229    11   220    10   221 0.96 HAD superfamily, subfamily IIIB (Acid phosphatase)
Radical_SAM          PF04055.16   166 seq516_BIOID50953    -            457   3.7e-15   56.3   0.0   1   1     8e-19   5.4e-15   55.8   0.0     2   164    57   227    56   229 0.79 Radical SAM superfamily
HemN_C               PF06969.11    66 seq516_BIOID50953    -            457     4e-12   45.8   0.3   1   1   2.7e-15   1.8e-11   43.7   0.0     1    66   363   431   363   431 0.94 HemN C-terminal domain
DUF2190              PF09956.4    106 seq517_BIOID50953    -            107     1e-34  118.3   1.3   1   1   8.5e-39   1.2e-34  118.1   0.9     1   106     2   106     2   106 0.98 Uncharacterized conserved protein (DUF2190)
DicB                 PF05358.6     62 seq518_BIOID50953    -             62   4.5e-38  128.4   0.1   1   1   3.6e-42   4.9e-38  128.3   0.0     1    62     1    62     1    62 0.99 DicB protein
PduV-EutP            PF10662.4    143 seq520_BIOID50953    -            118   6.8e-15   54.6   0.0   1   1   7.3e-19     1e-14   54.1   0.0    86   142    57   112    42   113 0.92 Ethanolamine utilisation - propanediol utilisation
DUF1482              PF07358.6     57 seq522_BIOID50953    -             62   5.4e-24   83.4   0.0   1   1   4.4e-28     6e-24   83.2   0.0     1    57     4    62     4    62 0.98 Protein of unknown function (DUF1482)
Gifsy-2              PF13856.1     95 seq523_BIOID50953    -             91   3.6e-29  100.6   0.0   1   1   2.9e-33   3.9e-29  100.5   0.0     1    95     1    90     1    90 0.99 ATP-binding sugar transporter from pro-phage
YadA                 PF03895.10    78 seq525_BIOID50953    -            281     6e-25   86.9  10.1   1   1   1.3e-28     6e-25   86.9   7.0     2    78   204   281   203   281 0.98 YadA-like C-terminal region
HIM                  PF05662.9     21 seq525_BIOID50953    -            281   1.5e-15   56.0  23.7   1   2   1.4e-13   6.3e-10   38.2   1.6     1    21   105   125   105   125 0.98 Haemagglutinin
HIM                  PF05662.9     21 seq525_BIOID50953    -            281   1.5e-15   56.0  23.7   2   2   4.8e-11   2.2e-07   30.2   1.5     1    21   158   178   158   178 0.96 Haemagglutinin
Hep_Hag              PF05658.9     28 seq525_BIOID50953    -            281   6.4e-12   45.0  26.0   1   2   2.3e-11     1e-07   31.7   4.5     1    28    62    89    62    89 0.96 Hep_Hag
Hep_Hag              PF05658.9     28 seq525_BIOID50953    -            281   6.4e-12   45.0  26.0   2   2   1.2e-08   5.3e-05   23.1   3.4     1    27    76   102    76   103 0.93 Hep_Hag
Exonuc_VIII          PF06630.6    182 seq526_BIOID50953    -            805   5.6e-62  208.1   0.8   1   1   1.2e-65   1.6e-61  206.6   0.0     2   182     9   187     8   187 0.97 Enterobacterial exodeoxyribonuclease VIII
Minor_tail_Z         PF06763.6    189 seq528_BIOID50953    -            192   1.3e-89  298.8   5.4   1   1     1e-93   1.4e-89  298.6   3.8     1   189     1   192     1   192 0.99 Prophage minor tail protein Z (GPZ)
UPF0047              PF01894.12   118 seq529_BIOID50953    -            138   4.5e-39  132.8   0.0   1   1   3.7e-43   5.1e-39  132.6   0.0     1   117    17   135    17   136 0.97 Uncharacterised protein family UPF0047
DUF2799              PF10973.3     89 seq530_BIOID50953    -            134   3.4e-17   62.1   0.9   1   1   3.3e-21   4.5e-17   61.7   0.6     1    88    44   126    44   127 0.93 Protein of unknown function (DUF2799)
Sdh_cyt              PF01127.17   121 seq535_BIOID50953    -            134   4.5e-30  103.8   5.0   1   1   3.8e-34   5.2e-30  103.6   3.4     2   120    11   128    10   129 0.90 Succinate dehydrogenase/Fumarate reductase transmembrane subunit
DUF419               PF04237.8     92 seq537_BIOID50953    -            118   1.2e-22   79.9   0.1   1   1   1.1e-26   1.5e-22   79.6   0.0     1    91    10   102    10   103 0.98 Protein of unknown function (DUF419)
Phage_tail_U         PF06141.6    133 seq539_BIOID50953    -            137   5.2e-68  227.0   0.3   1   1   4.2e-72   5.8e-68  226.8   0.2     1   133     5   137     5   137 0.99 Phage minor tail protein U
DUF4154              PF13689.1    145 seq540_BIOID50953    -            172     6e-33  113.3   0.0   1   1   5.4e-37   7.3e-33  113.0   0.0     6   145    32   168    27   168 0.95 Domain of unknown function (DUF4154)
HTH_3                PF01381.17    55 seq541_BIOID50953    -            194   5.4e-17   61.2   0.2   1   1   1.3e-19   3.7e-16   58.6   0.5     2    55    19    72    18    72 0.96 Helix-turn-helix
HTH_31               PF13560.1     64 seq541_BIOID50953    -            194   4.3e-12   45.9   0.1   1   1   2.4e-15   6.5e-12   45.3   0.1     2    58    14    69    13    78 0.92 Helix-turn-helix domain
HTH_19               PF12844.2     64 seq541_BIOID50953    -            194   5.8e-12   45.3   0.1   1   1   3.3e-15     9e-12   44.7   0.1     3    62    17    76    15    77 0.94 Helix-turn-helix domain
HTH_26               PF13443.1     63 seq541_BIOID50953    -            194   3.6e-09   36.5   0.1   1   1   2.5e-12     7e-09   35.6   0.1     4    58    20    73    17    78 0.93 Cro/C1-type HTH DNA-binding domain
Sdh_cyt              PF01127.17   121 seq542_BIOID50953    -            115   3.5e-11   42.8  14.2   1   1   3.1e-15   4.3e-11   42.5   9.9    18   120    11   104     2   113 0.83 Succinate dehydrogenase/Fumarate reductase transmembrane subunit
DUF3521              PF12035.3     35 seq543_BIOID50953    -             39     1e-07   31.5   6.7   1   1   1.6e-11   2.3e-07   30.4   4.6     6    35     1    32     1    32 0.86 Protein of unknown function (DUF3521)
CMD                  PF02627.15    85 seq544_BIOID50953    -            143   1.5e-20   72.7   0.2   1   1   1.6e-24   2.2e-20   72.1   0.2     1    84    13    94    13    95 0.92 Carboxymuconolactone decarboxylase family
Big_2                PF02368.13    79 seq548_BIOID50953    -            247   2.5e-09   36.7  10.1   1   1   1.9e-13   2.5e-09   36.7   7.0     2    73   161   235   160   241 0.89 Bacterial Ig-like domain (group 2)
Lactate_perm         PF02652.9    522 seq550_BIOID50953    -            560  6.8e-234  777.0  41.5   1   1  5.7e-238  7.8e-234  776.8  28.8     1   522    25   551    25   551 0.99 L-lactate permease
FAD_binding_2        PF00890.19   421 seq551_BIOID50953    -            588  2.6e-117  392.1   6.1   1   1    7e-121  3.2e-117  391.8   4.2     1   421     9   405     9   405 0.98 FAD binding domain
Succ_DH_flav_C       PF02910.15   129 seq551_BIOID50953    -            588   3.1e-38  130.4   0.1   1   1   1.1e-41   5.1e-38  129.7   0.1     1   129   460   588   460   588 0.96 Fumarate reductase flavoprotein C-term
Ecotin               PF03974.8    128 seq554_BIOID50953    -            162   1.9e-52  176.2   0.1   1   1   1.6e-56   2.2e-52  175.9   0.1     2   128    28   153    27   153 0.97 Ecotin
GGDEF                PF00990.16   161 seq556_BIOID50953    -            376   2.8e-34  117.8   0.0   1   1   3.7e-38     5e-34  117.0   0.0     1   125   249   371   249   374 0.92 GGDEF domain
Ribosomal_S2         PF00318.15   211 seq558_BIOID50953    -            306   3.3e-85  284.4   0.0   1   1   2.9e-89     4e-85  284.2   0.0     1   211    74   290    74   290 0.99 Ribosomal protein S2
Glutaredoxin         PF00462.19    60 seq560_BIOID50953    -             81   7.9e-14   51.2   0.0   1   1   6.6e-18     9e-14   51.0   0.0     1    57     3    58     3    61 0.95 Glutaredoxin
FxsA                 PF04186.8    120 seq561_BIOID50953    -            158   1.1e-36  124.9   8.3   1   1   9.6e-41   1.3e-36  124.7   5.7     1   113     6   118     6   127 0.93 FxsA cytoplasmic membrane protein
UvrD_C               PF13361.1    319 seq562_BIOID50953    -            690   8.9e-93  311.1   0.0   1   1   3.7e-95   8.4e-92  307.9   0.0     1   318   288   630   288   631 0.97 UvrD-like helicase C-terminal domain
UvrD-helicase        PF00580.16   315 seq562_BIOID50953    -            690   2.2e-74  250.5   0.4   1   1   1.4e-76   3.1e-73  246.6   0.3     1   314    20   282    20   283 0.94 UvrD/REP helicase N-terminal domain
AAA_19               PF13245.1     76 seq562_BIOID50953    -            690   2.2e-13   49.6   0.6   1   1   2.1e-16   4.9e-13   48.5   0.4     8    75    32   104    25   105 0.82 Part of AAA domain
UvrD_C_2             PF13538.1    104 seq562_BIOID50953    -            690   2.2e-10   40.4   0.0   1   1   5.8e-13   1.3e-09   37.9   0.0    54   103   563   626   513   627 0.80 Family description
Flavodoxin_NdrI      PF07972.6    122 seq564_BIOID50953    -            136   5.1e-47  158.6   0.0   1   1   4.3e-51   5.8e-47  158.4   0.0     1   122     5   123     5   123 0.97 NrdI Flavodoxin like
Phage_lambd_GpG      PF06894.6    127 seq565_BIOID50953    -            129   3.6e-46  155.7   0.4   1   1   3.2e-50   4.3e-46  155.5   0.3     1   116     2   115     2   123 0.95 Bacteriophage lambda minor tail protein (GpG)
Ribonuc_red_lgC      PF02867.10   537 seq569_BIOID50953    -            714  1.7e-151  505.3   0.0   1   1  1.7e-153  7.5e-150  499.9   0.0     1   537   175   694   175   694 0.97 Ribonucleotide reductase, barrel domain
RNR_N                PF08343.5     82 seq569_BIOID50953    -            714   1.8e-29  101.2   0.1   1   1   9.8e-33   4.5e-29   99.9   0.1     1    82    16    97    16    97 0.99 Ribonucleotide reductase N-terminal
Ribonuc_red_lgN      PF00317.16    83 seq569_BIOID50953    -            714   3.1e-12   45.9   0.0   1   1   1.8e-15     8e-12   44.6   0.0     2    82    99   171    98   172 0.95 Ribonucleotide reductase, all-alpha domain
Mob_synth_C          PF06463.8    128 seq571_BIOID50953    -            352     7e-36  122.6   0.0   1   1   3.6e-39   1.2e-35  121.8   0.0     1   127   209   335   209   336 0.98 Molybdenum Cofactor Synthesis C
Radical_SAM          PF04055.16   166 seq571_BIOID50953    -            352   6.9e-27   94.5   0.0   1   1   2.7e-30   9.4e-27   94.0   0.0     2   166    42   204    41   204 0.97 Radical SAM superfamily
Fer4_12              PF13353.1    139 seq571_BIOID50953    -            352   1.6e-07   31.4   0.0   1   1   8.7e-11     3e-07   30.5   0.0    15   116    47   148    36   154 0.84 4Fe-4S single cluster domain
Fer4_14              PF13394.1    117 seq571_BIOID50953    -            352   5.9e-07   29.4   0.0   1   1   5.8e-10     2e-06   27.7   0.0     6    90    45   127    38   148 0.70 4Fe-4S single cluster domain
Phage_tail_T         PF06223.7    103 seq573_BIOID50953    -            105   1.1e-54  183.0   0.3   1   1     9e-59   1.2e-54  182.8   0.2     1   103     2   104     2   104 0.99 Minor tail protein T
Na_Pi_cotrans        PF02690.10   142 seq574_BIOID50953    -            543   1.8e-44  150.7  30.3   1   2   1.4e-39   9.8e-36  122.4   7.1     1   140    13   148    13   150 0.98 Na+/Pi-cotransporter
Na_Pi_cotrans        PF02690.10   142 seq574_BIOID50953    -            543   1.8e-44  150.7  30.3   2   2   1.7e-13   1.1e-09   37.9  10.2     1   123   139   265   139   283 0.90 Na+/Pi-cotransporter
DUF4224              PF13986.1     47 seq577_BIOID50953    -             67   1.2e-18   66.2   0.0   1   1   9.7e-23   1.3e-18   66.1   0.0     2    46     5    49     4    50 0.97 Domain of unknown function (DUF4224)
TMP_2                PF06791.8    210 seq579_BIOID50953    -           1021   1.4e-58  197.8   5.7   1   1   2.1e-62   1.4e-58  197.8   3.9     5   209   227   426   224   427 0.98 Prophage tail length tape measure protein
Tape_meas_lam_C      PF09718.5     78 seq579_BIOID50953    -           1021   4.9e-27   93.5   5.9   1   1   7.2e-31   4.9e-27   93.5   4.1     1    78   810   887   810   887 0.98 Lambda phage tail tape-measure protein (Tape_meas_lam_C)
EF_TS                PF00889.14   221 seq580_BIOID50953    -            283   2.3e-71  239.5   5.7   1   1   3.3e-75   2.3e-71  239.5   4.0     1   221    57   263    57   263 0.98 Elongation factor TS
UBA                  PF00627.26    37 seq580_BIOID50953    -            283   3.5e-11   42.4   0.1   1   1   3.4e-14   2.3e-10   39.8   0.1     1    35     4    39     4    40 0.96 UBA/TS-N domain
Phage_integrase      PF00589.17   173 seq582_BIOID50953    -            341   2.6e-12   46.6   0.0   1   1   5.4e-16   7.4e-12   45.1   0.0     2   169   165   320   164   324 0.85 Phage integrase family
FCD                  PF07729.7    125 seq583_BIOID50953    -            258   3.1e-23   82.3   2.7   1   1   4.6e-27   3.1e-23   82.3   1.9     1   124   100   223   100   224 0.90 FCD domain
GntR                 PF00392.16    64 seq583_BIOID50953    -            258   2.1e-22   78.2   0.4   1   1   6.1e-26   4.2e-22   77.2   0.3     1    64     8    71     8    71 0.98 Bacterial regulatory proteins, gntR family
Fer2_3               PF13085.1    110 seq586_BIOID50953    -            238   3.8e-31  107.0   0.0   1   1   1.6e-34   5.5e-31  106.5   0.0     2   109     5   111     4   112 0.93 2Fe-2S iron-sulfur cluster binding domain
Fer4_17              PF13534.1     61 seq586_BIOID50953    -            238     2e-10   40.7   0.8   1   1   1.1e-13   3.9e-10   39.8   0.5     1    61   148   221   148   221 0.80 4Fe-4S dicluster domain
Fer4_8               PF13183.1     57 seq586_BIOID50953    -            238   1.3e-09   37.8   1.5   1   1     8e-13   2.7e-09   36.7   1.0     2    56   146   219   145   220 0.71 4Fe-4S dicluster domain
Fer4_18              PF13746.1     69 seq586_BIOID50953    -            238   3.2e-07   30.5   1.1   1   1     1e-09   3.5e-06   27.2   0.1     2    67   155   221   154   223 0.97 4Fe-4S dicluster domain
Phage_AlpA           PF05930.7     51 seq589_BIOID50953    -             86   1.4e-24   85.4   0.0   1   1   2.5e-28   1.7e-24   85.1   0.0     1    51    23    73    23    73 0.99 Prophage CP4-57 regulatory protein (AlpA)
HTH_17               PF12728.2     51 seq589_BIOID50953    -             86     1e-06   28.7   0.0   1   1   1.9e-10   1.3e-06   28.4   0.0     2    49    26    75    25    77 0.84 Helix-turn-helix domain
HTH_3                PF01381.17    55 seq590_BIOID50953    -            307     4e-16   58.4   0.0   1   1   2.4e-19   8.1e-16   57.4   0.0     1    55    92   146    92   146 0.98 Helix-turn-helix
HTH_19               PF12844.2     64 seq590_BIOID50953    -            307   1.9e-13   50.1   0.0   1   1   1.1e-16   3.8e-13   49.1   0.0     2    63    90   151    89   152 0.97 Helix-turn-helix domain
Peptidase_S24        PF00717.18    70 seq590_BIOID50953    -            307   4.2e-10   39.0   0.0   1   1   2.2e-13   7.5e-10   38.1   0.0     1    68   215   290   215   292 0.93 Peptidase S24-like
HTH_31               PF13560.1     64 seq590_BIOID50953    -            307   4.6e-09   36.2   0.0   1   1   2.5e-12   8.6e-09   35.3   0.0     3    49    89   134    87   143 0.89 Helix-turn-helix domain
PHP                  PF02811.14   175 seq591_BIOID50953    -            293   7.3e-33  113.6   0.1   1   1   7.3e-37     1e-32  113.2   0.1     1   169    10   233    10   239 0.92 PHP domain
MoCF_biosynth        PF00994.19   144 seq592_BIOID50953    -             80   6.1e-10   38.5   0.1   1   1   4.8e-14   6.6e-10   38.4   0.1     1    66    14    79     5    80 0.90 Probable molybdopterin binding domain
Phage_ASH            PF10554.4    108 seq594_BIOID50953    -            185   4.7e-38  129.7   0.2   1   1   4.5e-42   6.1e-38  129.3   0.1     1   107    22   132    22   133 0.99 Ash protein family
LysR_substrate       PF03466.15   209 seq595_BIOID50953    -            299   2.1e-35  121.6   0.0   1   1   4.5e-39   3.1e-35  121.0   0.0     2   205    90   294    89   298 0.95 LysR substrate binding domain
HTH_1                PF00126.22    60 seq595_BIOID50953    -            299   7.2e-21   73.5   2.8   1   1   1.9e-24   1.3e-20   72.7   1.9     2    60     7    65     6    65 0.97 Bacterial regulatory helix-turn-helix protein, lysR family
MoCF_biosynth        PF00994.19   144 seq596_BIOID50953    -            107   3.6e-17   61.9   0.0   1   1   3.2e-21   4.4e-17   61.6   0.0    64   143    14    93    11    94 0.93 Probable molybdopterin binding domain
AA_kinase            PF00696.23   241 seq599_BIOID50953    -            241   1.7e-27   96.3   0.2   1   1   1.9e-31   2.7e-27   95.7   0.2     1   241    10   219    10   219 0.77 Amino acid kinase family
FMN_dh               PF01070.13   357 seq602_BIOID50953    -            396  4.2e-125  417.1   0.0   1   1  1.7e-128  5.8e-125  416.7   0.0     1   355    13   375    13   377 0.96 FMN-dependent dehydrogenase
NMO                  PF03060.10   330 seq602_BIOID50953    -            396   3.1e-05   23.1   2.9   1   1   1.3e-08   4.5e-05   22.6   2.0   138   225   248   335   244   372 0.87 Nitronate monooxygenase
Cpn10                PF00166.16    93 seq604_BIOID50953    -             97   5.2e-29   99.9   1.8   1   1   4.2e-33   5.7e-29   99.7   1.3     1    93     2    95     2    95 0.97 Chaperonin 10 Kd subunit
Exonuc_X-T_C         PF08411.5    269 seq608_BIOID50953    -            491  3.1e-104  347.6   0.1   1   1  5.5e-108  3.8e-104  347.3   0.1     1   268   228   489   228   490 0.99 Exonuclease C-terminal
RNase_T              PF00929.19   164 seq608_BIOID50953    -            491   2.2e-25   89.7   0.0   1   1   6.2e-29   4.2e-25   88.8   0.0     2   162    29   208    28   210 0.95 Exonuclease
MoaC                 PF01967.16   136 seq609_BIOID50953    -            161   1.5e-60  202.6   1.3   1   1   1.3e-64   1.7e-60  202.4   0.9     1   136    15   150    15   150 1.00 MoaC family
MtfA                 PF06167.7    253 seq610_BIOID50953    -            278   5.9e-75  251.7   0.1   1   1   5.3e-79   7.2e-75  251.5   0.1    11   253    18   256     9   256 0.95 Phosphoenolpyruvate:glucose-phosphotransferase regulator
SLT                  PF01464.15   121 seq611_BIOID50953    -            200   3.4e-31  107.1   0.0   1   1   3.1e-35   4.2e-31  106.8   0.0     2   117    53   167    52   171 0.95 Transglycosylase SLT domain
Transket_pyr         PF02779.19   178 seq612_BIOID50953    -            933   5.3e-67  224.6   0.0   1   1   1.3e-70     9e-67  223.8   0.0     3   178   591   785   589   785 0.99 Transketolase, pyrimidine binding domain
E1_dh                PF00676.15   300 seq612_BIOID50953    -            933   1.7e-46  158.1   0.0   1   1   5.4e-50   3.7e-46  157.1   0.0    15   282   219   511   207   516 0.84 Dehydrogenase E1 component
Cpn60_TCP1           PF00118.19   488 seq614_BIOID50953    -            548  1.2e-126  423.1  10.9   1   1  9.8e-131  1.3e-126  422.9   7.5     1   486    23   523    23   525 0.94 TCP-1/cpn60 chaperonin family
SSB                  PF00436.20   104 seq615_BIOID50953    -            178   8.4e-43  144.3   0.5   1   1   7.4e-47     1e-42  144.1   0.4     1   103     6   112     6   113 0.97 Single-strand binding protein family
Sua5_yciO_yrdC       PF01300.13   179 seq616_BIOID50953    -            206   1.2e-47  161.3   0.0   1   1   1.1e-51   1.4e-47  161.0   0.0     2   179    23   198    22   198 0.95 Telomere recombination
Ribonuc_red_sm       PF00268.16   281 seq618_BIOID50953    -            319   1.1e-80  270.5   0.1   1   1   9.6e-85   1.3e-80  270.2   0.0     1   280     1   280     1   281 0.97 Ribonucleotide reductase, small chain
ThiS                 PF02597.15    78 seq620_BIOID50953    -             81   3.7e-22   78.4   0.0   1   1     3e-26     4e-22   78.3   0.0     1    78     4    81     4    81 0.99 ThiS family
DUF1391              PF07151.7     49 seq622_BIOID50953    -             76   2.4e-35  119.6   0.4   1   1   2.1e-39   2.9e-35  119.3   0.3     1    48    28    75    28    76 0.97 Protein of unknown function (DUF1391)
RRF                  PF01765.14   165 seq624_BIOID50953    -            185   3.9e-68  227.9   1.7   1   1   3.7e-72     5e-68  227.6   1.2     1   165    19   183    19   183 0.99 Ribosome recycling factor
Pox_D5               PF03288.11    86 seq626_BIOID50953    -            796   8.7e-20   70.6   0.0   1   1   5.3e-23   1.5e-19   69.9   0.0     1    86   689   788   689   788 0.96 Poxvirus D5 protein-like
Prim_Zn_Ribbon       PF08273.7     40 seq626_BIOID50953    -            796   3.1e-18   65.4   8.0   1   1   2.4e-21   6.5e-18   64.4   5.6     1    40    50    86    50    86 0.97 Zinc-binding domain of primase-helicase
D5_N                 PF08706.6    150 seq626_BIOID50953    -            796   6.2e-09   35.9   0.0   1   1   6.6e-12   1.8e-08   34.4   0.0    58   148   394   487   298   489 0.62 D5 N terminal like
Toprim_3             PF13362.1     96 seq626_BIOID50953    -            796   3.4e-08   33.4   0.3   1   1   5.4e-11   1.5e-07   31.4   0.0     2    96   229   320   228   320 0.82 Toprim domain
Toprim_4             PF13662.1     81 seq626_BIOID50953    -            796   2.2e-06   27.4   0.0   1   1   2.9e-09     8e-06   25.6   0.0     1    60   227   285   227   300 0.91 Toprim domain
MoaE                 PF02391.12   117 seq627_BIOID50953    -            150   2.5e-40  136.7   0.0   1   1   2.2e-44     3e-40  136.5   0.0     2   116     6   121     5   122 0.97 MoaE protein
Molybdop_Fe4S4       PF04879.11    55 seq628_BIOID50953    -            195   2.2e-21   75.3   0.2   1   1   2.6e-24   1.8e-20   72.4   0.1     2    55    44   104    43   104 0.96 Molybdopterin oxidoreductase Fe4S4 domain
Molybdopterin        PF00384.17   432 seq628_BIOID50953    -            195   2.4e-06   26.4   0.1   1   1   4.2e-10   2.9e-06   26.1   0.0     1    35   107   139   107   190 0.79 Molybdopterin oxidoreductase
SBP_bac_5            PF00496.17   374 seq629_BIOID50953    -            544   1.7e-86  290.3  12.2   1   1   1.7e-90   2.3e-86  289.8   8.5     1   368    84   459    84   464 0.95 Bacterial extracellular solute-binding proteins, family 5 Middle
DUF2207              PF09972.4    511 seq631_BIOID50953    -            527   8.4e-63  212.5   0.0   1   2   1.1e-52   1.4e-48  165.6   0.0     2   262    33   279    32   291 0.94 Predicted membrane protein (DUF2207)
DUF2207              PF09972.4    511 seq631_BIOID50953    -            527   8.4e-63  212.5   0.0   2   2   2.9e-16     4e-12   45.3   0.2   398   507   300   472   276   475 0.86 Predicted membrane protein (DUF2207)
NUDIX                PF00293.23   135 seq636_BIOID50953    -            257   2.3e-21   75.7   0.0   1   1   1.3e-24   5.8e-21   74.4   0.0     6   125   132   240   128   249 0.90 NUDIX domain
zf-NADH-PPase        PF09297.6     32 seq636_BIOID50953    -            257   2.9e-10   39.3   5.4   1   1     1e-13   4.8e-10   38.6   3.8     1    32    93   124    93   124 0.98 NADH pyrophosphatase zinc ribbon domain
NUDIX-like           PF09296.6     98 seq636_BIOID50953    -            257   9.8e-06   25.7   0.1   1   1   4.5e-09     2e-05   24.7   0.1     2    97    11    90    10    91 0.96 NADH pyrophosphatase-like rudimentary NUDIX domain
SpoU_methylase       PF00588.14   142 seq637_BIOID50953    -            157   2.4e-34  118.0   0.0   1   1     2e-38   2.7e-34  117.9   0.0     1   142     1   142     1   142 0.95 SpoU rRNA Methylase family
Bax1-I               PF01027.15   205 seq640_BIOID50953    -            261   6.4e-59  198.8  36.8   1   1   5.5e-63   7.6e-59  198.6  25.5     2   205    46   257    45   257 0.92 Inhibitor of apoptosis-promoting Bax1
DUF3442              PF11924.3    280 seq642_BIOID50953    -            378   1.8e-84  283.5   1.9   1   1   1.6e-88   2.2e-84  283.2   1.3     3   229   150   377   148   378 0.98 Protein of unknown function (DUF3442)
Molybdopterin        PF00384.17   432 seq643_BIOID50953    -            803     5e-25   88.0   0.0   1   1   1.6e-25   1.1e-21   76.9   0.0   103   379     2   377     1   381 0.84 Molybdopterin oxidoreductase
Molydop_binding      PF01568.16   109 seq643_BIOID50953    -            803   5.5e-17   61.4   0.1   1   1     3e-20     2e-16   59.6   0.1     4   108   681   796   678   797 0.93 Molydopterin dinucleotide binding domain
EAL                  PF00563.15   236 seq644_BIOID50953    -            528     5e-66  222.4   0.2   1   1   1.1e-69   7.3e-66  221.9   0.1     2   235   273   505   272   506 0.96 EAL domain
CSS-motif            PF12792.2    208 seq644_BIOID50953    -            528   6.5e-38  130.0   1.0   1   1   1.4e-41   9.4e-38  129.5   0.7     2   207    37   246    36   247 0.92 CSS motif domain associated with EAL
GTP_EFTU             PF00009.22   188 seq647_BIOID50953    -            607     1e-56  191.2   0.0   1   1   7.2e-60     2e-56  190.3   0.0     2   187     4   195     3   196 0.96 Elongation factor Tu GTP binding domain
EFG_C                PF00679.19    89 seq647_BIOID50953    -            607   1.9e-21   75.6   0.0   1   1   1.6e-24   4.3e-21   74.4   0.0     3    83   397   477   395   483 0.96 Elongation factor G C-terminus
GTP_EFTU_D2          PF03144.20    74 seq647_BIOID50953    -            607   7.4e-10   38.6   3.2   1   1   8.1e-13   2.2e-09   37.1   2.2     1    74   219   289   219   289 0.94 Elongation factor Tu domain 2
MMR_HSR1             PF01926.18   114 seq647_BIOID50953    -            607   1.3e-05   25.0   0.2   1   1   1.5e-08   4.1e-05   23.4   0.0     2   113     8   128     7   129 0.55 50S ribosome-binding GTPase
ABC_tran             PF00005.22   118 seq648_BIOID50953    -            400   3.9e-26   91.6   0.0   1   1   2.4e-29   8.4e-26   90.5   0.0     1   117    68   192    68   193 0.97 ABC transporter
CBS                  PF00571.23    57 seq648_BIOID50953    -            400   1.8e-06   27.4   0.0   1   1   3.5e-07    0.0012   18.3   0.0    32    55   369   392   346   394 0.86 CBS domain
Phage_min_tail       PF05939.8    109 seq649_BIOID50953    -            109     1e-40  137.9   0.0   1   1   8.1e-45   1.1e-40  137.8   0.0     1   108     1   108     1   109 0.99 Phage minor tail protein
DicB                 PF05358.6     62 seq650_BIOID50953    -             94     1e-38  130.4   1.1   1   1     8e-43   1.1e-38  130.3   0.1     1    62    33    94    33    94 0.99 DicB protein
Esterase             PF00756.15   251 seq651_BIOID50953    -            278   2.1e-72  243.4   0.0   1   1   7.1e-76   2.4e-72  243.2   0.0     1   251    21   271    21   271 0.99 Putative esterase
Abhydrolase_5        PF12695.2    142 seq651_BIOID50953    -            278   8.9e-08   31.8   0.0   1   1   3.5e-11   1.2e-07   31.4   0.0     6   142    50   257    44   257 0.62 Alpha/beta hydrolase family
Peptidase_S9         PF00326.16   213 seq651_BIOID50953    -            278   8.1e-07   28.3   0.0   1   1   3.7e-10   1.3e-06   27.7   0.0    54   208   127   274   118   278 0.77 Prolyl oligopeptidase family
DUF4156              PF13698.1     93 seq654_BIOID50953    -            121   4.1e-32  109.8   0.1   1   1   3.6e-36   4.9e-32  109.5   0.0     2    93    27   119    26   119 0.98 Domain of unknown function (DUF4156)
URO-D                PF01208.12   343 seq655_BIOID50953    -            354  1.7e-140  467.7   0.0   1   1  1.4e-144  1.9e-140  467.5   0.0     2   342     5   347     4   348 0.98 Uroporphyrinogen decarboxylase (URO-D)
DUF1482              PF07358.6     57 seq657_BIOID50953    -             85   1.7e-26   91.4   0.1   1   1   1.5e-30   2.1e-26   91.1   0.1     1    57    22    80    22    80 0.98 Protein of unknown function (DUF1482)
Phage_tail_L         PF05100.7    206 seq658_BIOID50953    -            232   8.3e-96  318.9   0.2   1   1    7e-100   9.6e-96  318.7   0.1     1   206    29   230    29   230 0.99 Phage minor tail protein L
Bax1-I               PF01027.15   205 seq660_BIOID50953    -            237   8.5e-13   48.2  26.7   1   1   7.8e-17   1.1e-12   47.9  18.5     3   201    19   220    17   225 0.85 Inhibitor of apoptosis-promoting Bax1
Big_1                PF02369.11   100 seq664_BIOID50953    -           2269         0 1111.2 272.9   1  16   3.3e-21   1.1e-17   63.6   8.8     2    94   349   437   344   443 0.88 Bacterial Ig-like domain (group 1)
Big_1                PF02369.11   100 seq664_BIOID50953    -           2269         0 1111.2 272.9   2  16   1.5e-25   5.1e-22   77.5   9.1     3    97   445   537   442   540 0.92 Bacterial Ig-like domain (group 1)
Big_1                PF02369.11   100 seq664_BIOID50953    -           2269         0 1111.2 272.9   3  16   1.9e-27   6.7e-24   83.5   2.6     2    97   542   640   541   642 0.95 Bacterial Ig-like domain (group 1)
Big_1                PF02369.11   100 seq664_BIOID50953    -           2269         0 1111.2 272.9   4  16   3.4e-19   1.2e-15   57.1   3.6     4    96   654   739   651   743 0.88 Bacterial Ig-like domain (group 1)
Big_1                PF02369.11   100 seq664_BIOID50953    -           2269         0 1111.2 272.9   5  16   9.5e-27   3.3e-23   81.3   7.4     3   100   746   845   744   845 0.94 Bacterial Ig-like domain (group 1)
Big_1                PF02369.11   100 seq664_BIOID50953    -           2269         0 1111.2 272.9   6  16   7.2e-21   2.5e-17   62.5   6.8     4    96   857   942   853   946 0.91 Bacterial Ig-like domain (group 1)
Big_1                PF02369.11   100 seq664_BIOID50953    -           2269         0 1111.2 272.9   7  16   1.3e-27   4.3e-24   84.1   7.9     3   100   949  1048   947  1048 0.95 Bacterial Ig-like domain (group 1)
Big_1                PF02369.11   100 seq664_BIOID50953    -           2269         0 1111.2 272.9   8  16   2.9e-22   9.7e-19   67.0   7.5     5   100  1061  1148  1051  1148 0.84 Bacterial Ig-like domain (group 1)
Big_1                PF02369.11   100 seq664_BIOID50953    -           2269         0 1111.2 272.9   9  16   1.2e-27   4.2e-24   84.2   6.7     2   100  1159  1261  1158  1261 0.93 Bacterial Ig-like domain (group 1)
Big_1                PF02369.11   100 seq664_BIOID50953    -           2269         0 1111.2 272.9  10  16   3.7e-25   1.3e-21   76.2   4.2     2    98  1263  1359  1262  1361 0.90 Bacterial Ig-like domain (group 1)
Big_1                PF02369.11   100 seq664_BIOID50953    -           2269         0 1111.2 272.9  11  16   7.6e-29   2.6e-25   88.1   6.6     6    99  1367  1463  1364  1464 0.92 Bacterial Ig-like domain (group 1)
Big_1                PF02369.11   100 seq664_BIOID50953    -           2269         0 1111.2 272.9  12  16   9.3e-29   3.2e-25   87.8   6.2     2    99  1466  1565  1465  1566 0.95 Bacterial Ig-like domain (group 1)
Big_1                PF02369.11   100 seq664_BIOID50953    -           2269         0 1111.2 272.9  13  16   7.1e-25   2.4e-21   75.3   3.9     7    97  1578  1662  1570  1665 0.92 Bacterial Ig-like domain (group 1)
Big_1                PF02369.11   100 seq664_BIOID50953    -           2269         0 1111.2 272.9  14  16   2.7e-21   9.2e-18   63.8   0.8     8    94  1675  1760  1668  1766 0.84 Bacterial Ig-like domain (group 1)
Big_1                PF02369.11   100 seq664_BIOID50953    -           2269         0 1111.2 272.9  15  16   5.3e-24   1.8e-20   72.5   5.1     4    99  1770  1860  1767  1861 0.90 Bacterial Ig-like domain (group 1)
Big_1                PF02369.11   100 seq664_BIOID50953    -           2269         0 1111.2 272.9  16  16   1.6e-21   5.3e-18   64.6   7.4     3   100  1866  1964  1864  1964 0.94 Bacterial Ig-like domain (group 1)
Prenyltransf         PF01255.14   223 seq665_BIOID50953    -            252   6.7e-82  273.8   0.0   1   1   5.6e-86   7.7e-82  273.6   0.0     1   222    23   243    23   244 0.99 Putative undecaprenyl diphosphate synthase
PTS_IIB              PF02302.12    90 seq668_BIOID50953    -            106   5.2e-21   74.7   1.5   1   1   4.5e-25   6.1e-21   74.5   1.0     2    88     6    95     5    97 0.94 PTS system, Lactose/Cellobiose specific IIB subunit
PseudoU_synth_2      PF00849.17   164 seq669_BIOID50953    -            290   3.3e-16   59.4   0.0   1   1   2.8e-19   1.9e-15   56.9   0.0     2   161    69   199    68   202 0.83 RNA pseudouridylate synthase
S4                   PF01479.20    48 seq669_BIOID50953    -            290     1e-11   43.9   0.2   1   1     4e-15   2.7e-11   42.5   0.1     2    43     4    43     3    57 0.93 S4 domain
Cytochrom_C_asm      PF01578.15   214 seq670_BIOID50953    -            288   5.7e-45  153.3  17.3   1   1   4.2e-49   5.7e-45  153.3  12.0     5   212    62   286    58   288 0.97 Cytochrome C assembly protein
Thioredoxin          PF00085.15   104 seq671_BIOID50953    -            109   3.5e-34  116.5   0.0   1   1   8.4e-38   3.8e-34  116.3   0.0     2   103     5   106     4   107 0.98 Thioredoxin
Thioredoxin_2        PF13098.1    112 seq671_BIOID50953    -            109   1.6e-10   41.0   0.1   1   1   3.2e-13   1.4e-09   37.9   0.0     7   112    23   104    17   104 0.90 Thioredoxin-like domain
BPD_transp_1         PF00528.17   185 seq672_BIOID50953    -            354   2.5e-26   92.2  16.2   1   1   1.8e-30   2.5e-26   92.2  11.2     1   176   163   324   163   332 0.91 Binding-protein-dependent transport system inner membrane component
NLPC_P60             PF00877.14   105 seq673_BIOID50953    -            199   3.4e-14   52.4   0.0   1   1   6.7e-18   4.6e-14   51.9   0.0     1   104    63   175    63   176 0.92 NlpC/P60 family
Prok-JAB             PF14464.1    105 seq673_BIOID50953    -            199   2.2e-08   33.4   0.1   1   1   6.2e-12   4.3e-08   32.5   0.1    54    96     8    50     1    61 0.86 Prokaryotic homologs of the JAB domain
2-oxoacid_dh         PF00198.18   231 seq674_BIOID50953    -            405   7.8e-82  273.8   0.0   1   1   2.2e-85     1e-81  273.5   0.0     3   231   175   403   173   403 0.98 2-oxoacid dehydrogenases acyltransferase (catalytic domain)
Biotin_lipoyl        PF00364.17    74 seq674_BIOID50953    -            405   6.9e-18   63.9   0.3   1   1   3.6e-21   1.6e-17   62.7   0.2     2    73     5    76     4    77 0.96 Biotin-requiring enzyme
E3_binding           PF02817.12    39 seq674_BIOID50953    -            405     4e-15   55.0   2.3   1   1     1e-18   4.6e-15   54.8   0.1     5    39   114   148   111   148 0.96 e3 binding domain
Endonuclease_5       PF04493.9    206 seq675_BIOID50953    -            223   1.1e-70  237.0   0.0   1   1   9.3e-75   1.3e-70  236.8   0.0     1   205     9   208     9   209 0.99 Endonuclease V
PFL                  PF02901.10   648 seq677_BIOID50953    -            765    2e-204  680.6   0.0   1   1  3.6e-208  2.4e-204  680.3   0.0     1   648     1   626     1   626 0.98 Pyruvate formate lyase
Gly_radical          PF01228.16   106 seq677_BIOID50953    -            765   2.7e-25   88.6   0.0   1   1   9.7e-29   6.6e-25   87.4   0.0     3   106   645   747   643   747 0.97 Glycine radical
CTP_transf_1         PF01148.15   259 seq679_BIOID50953    -            285   1.3e-63  214.9  19.9   1   1   1.1e-67   1.5e-63  214.7  13.8     2   257     4   279     3   281 0.88 Cytidylyltransferase family
Lambda_tail_I        PF06805.7     82 seq680_BIOID50953    -            215   3.2e-23   81.2   0.0   1   1   3.9e-27   5.4e-23   80.5   0.0     2    82    14    97    13    97 0.98 Bacteriophage lambda tail assembly protein I
MerR-DNA-bind        PF09278.6     65 seq681_BIOID50953    -            154     7e-15   55.0   0.1   1   1   2.6e-18   1.2e-14   54.3   0.0     2    65    55   119    54   119 0.96 MerR, DNA binding
MerR                 PF00376.18    38 seq681_BIOID50953    -            154   4.6e-14   51.5   0.3   1   1   2.5e-17   1.1e-13   50.3   0.1     1    38    13    49    13    49 0.98 MerR family regulatory protein
MerR_1               PF13411.1     69 seq681_BIOID50953    -            154   2.8e-12   46.1   0.0   1   1     1e-15   4.6e-12   45.4   0.0     2    65    13    76    12    78 0.96 MerR HTH family regulatory protein
ATP-synt_ab          PF00006.20   215 seq682_BIOID50953    -            443   5.9e-42  143.4   0.0   1   1   2.9e-45   7.9e-42  143.0   0.0     3   214   183   388   181   389 0.95 ATP synthase alpha/beta family, nucleotide-binding domain
Rho_RNA_bind         PF07497.7     78 seq682_BIOID50953    -            443   6.5e-42  140.9   0.1   1   1   4.2e-45   1.1e-41  140.1   0.0     1    78    73   150    73   150 0.98 Rho termination factor, RNA-binding domain
Rho_N                PF07498.7     43 seq682_BIOID50953    -            443   8.2e-18   63.7   0.8   1   1   1.7e-20   4.8e-17   61.3   0.2     1    43    29    71    29    71 0.98 Rho termination factor, N-terminal domain
NACHT                PF05729.7    167 seq682_BIOID50953    -            443   8.9e-05   22.0   0.0   1   1   6.2e-08   0.00017   21.1   0.0    12    96   207   297   203   311 0.80 NACHT domain
DUF21                PF01595.15   183 seq684_BIOID50953    -            420   3.5e-55  186.0   4.7   1   1   1.1e-58   4.9e-55  185.5   3.3     3   175     2   175     1   180 0.98 Domain of unknown function DUF21
CorC_HlyC            PF03471.12    81 seq684_BIOID50953    -            420   1.6e-20   72.5   0.3   1   1   1.1e-23     5e-20   70.9   0.2     2    79   335   410   334   412 0.95 Transporter associated domain
CBS                  PF00571.23    57 seq684_BIOID50953    -            420   9.3e-06   25.1   0.2   1   1   8.6e-08   0.00039   19.9   0.0     8    56   270   318   249   319 0.87 CBS domain
DUF416               PF04222.7    191 seq685_BIOID50953    -            196   2.2e-87  291.0   0.1   1   1   1.8e-91   2.5e-87  290.8   0.0     1   189     4   192     4   194 0.99 Protein of unknown function (DUF416)
UTRA                 PF07702.8    141 seq686_BIOID50953    -            236   2.1e-20   72.6   0.0   1   1   5.6e-24   3.8e-20   71.8   0.0     1   140    91   230    91   231 0.97 UTRA domain
GntR                 PF00392.16    64 seq686_BIOID50953    -            236   6.3e-20   70.2   0.0   1   1   1.4e-23   9.4e-20   69.7   0.0     2    64     8    70     7    70 0.97 Bacterial regulatory proteins, gntR family
DUF2534              PF10749.4     85 seq687_BIOID50953    -             85   8.3e-44  147.3   3.7   1   1   6.7e-48   9.2e-44  147.1   2.6     2    85     1    84     1    84 0.97 Protein of unknown function (DUF2534)
Fer4_11              PF13247.1     99 seq688_BIOID50953    -            294   1.2e-29  101.9  13.1   1   1   1.8e-32   2.2e-29  101.1   5.5     2    98    92   188    91   189 0.94 4Fe-4S dicluster domain
Form-deh_trans       PF09163.6     44 seq688_BIOID50953    -            294   7.8e-20   69.9   0.0   1   1   1.1e-22   1.4e-19   69.1   0.0     1    44   246   289   246   290 0.96 Formate dehydrogenase N, transmembrane
Fer4_7               PF12838.2     52 seq688_BIOID50953    -            294   5.7e-15   55.3  25.1   1   1   9.7e-11   1.2e-07   31.8   5.5     1    50    38   114    38   117 0.90 4Fe-4S dicluster domain
Fer4_9               PF13187.1     55 seq688_BIOID50953    -            294   2.8e-13   49.8  27.1   1   1   4.6e-11   5.7e-08   32.7   7.7     1    55   132   184   132   184 0.97 4Fe-4S dicluster domain
Fer4_10              PF13237.1     52 seq688_BIOID50953    -            294   3.7e-12   45.7  28.3   1   1   3.4e-11   4.2e-08   32.7   7.1     2    52    93   144    92   144 0.86 4Fe-4S dicluster domain
Fer4_2               PF12797.2     22 seq688_BIOID50953    -            294   3.3e-10   39.1  34.5   1   1   6.4e-09     8e-06   25.3   2.4     4    20    33    49    31    51 0.91 4Fe-4S binding domain
Fer4_3               PF12798.2     15 seq688_BIOID50953    -            294   9.7e-08   31.9  41.1   1   3   0.00035      0.43   11.1   3.8     1    15   100   117   100   117 0.89 4Fe-4S binding domain
Fer4_3               PF12798.2     15 seq688_BIOID50953    -            294   9.7e-08   31.9  41.1   2   3   6.7e-05     0.083   13.3   2.9     1    14   133   146   133   147 0.94 4Fe-4S binding domain
Fer4_3               PF12798.2     15 seq688_BIOID50953    -            294   9.7e-08   31.9  41.1   3   3   3.4e-06    0.0042   17.4   2.5     1    15   160   183   160   183 0.98 4Fe-4S binding domain
Fer4_4               PF12800.2     17 seq688_BIOID50953    -            294   3.1e-07   30.0  31.6   1   2   4.7e-05     0.059   13.6   1.8     3    15    38    50    36    56 0.91 4Fe-4S binding domain
Fer4_4               PF12800.2     17 seq688_BIOID50953    -            294   3.1e-07   30.0  31.6   2   2     1e-07   0.00013   21.9   1.8     1    17   130   146   130   146 0.92 4Fe-4S binding domain
Fer4                 PF00037.22    24 seq688_BIOID50953    -            294   3.1e-07   29.6  37.3   1   1   4.1e-08   5.1e-05   22.5   2.0     5    22   130   147   126   149 0.87 4Fe-4S binding domain
OpuAC                PF04069.7    257 seq692_BIOID50953    -            330   3.7e-56  190.2   3.9   1   1   3.3e-60   4.5e-56  189.9   2.7     2   256    30   312    29   313 0.94 Substrate binding domain of ABC-type glycine betaine transport system
ATP-grasp_2          PF08442.5    202 seq695_BIOID50953    -            388   1.4e-82  275.8   0.0   1   1   5.7e-86   1.9e-82  275.4   0.0     1   202     2   203     2   203 1.00 ATP-grasp domain
Ligase_CoA           PF00549.14   153 seq695_BIOID50953    -            388   9.9e-25   86.8   3.4   1   1   5.1e-28   1.8e-24   86.0   2.4     1   153   262   382   262   382 0.98 CoA-ligase
ATP-grasp_5          PF13549.1    222 seq695_BIOID50953    -            388   1.5e-13   50.4   0.1   1   1   1.2e-16     4e-13   48.9   0.1    10   219     3   215     1   217 0.83 ATP-grasp domain
ATP-grasp_4          PF13535.1    184 seq695_BIOID50953    -            388   7.1e-08   32.2   0.1   1   1   5.1e-11   1.7e-07   31.0   0.0     7   110     7   126     4   200 0.77 ATP-grasp domain
Peptidase_M50        PF02163.17   192 seq696_BIOID50953    -            450   2.7e-70  235.1   0.3   1   1   6.9e-74   3.1e-70  234.9   0.2     2   192    11   446    10   446 0.99 Peptidase family M50
PDZ                  PF00595.19    81 seq696_BIOID50953    -            450   8.1e-13   48.2   0.3   1   1     1e-13   4.6e-10   39.4   0.0     8    81   209   277   203   277 0.91 PDZ domain (Also known as DHR or GLGF)
PDZ_2                PF13180.1     82 seq696_BIOID50953    -            450   7.3e-11   41.6   0.0   1   1   1.1e-11   5.1e-08   32.5   0.0    19    78   227   285   211   287 0.84 PDZ domain
Elong-fact-P_C       PF09285.6     56 seq698_BIOID50953    -            188   5.3e-27   92.8   1.0   1   1   2.4e-30   1.1e-26   91.8   0.2     1    56   131   186   131   186 0.99 Elongation factor P, C-terminal
EFP                  PF01132.15    55 seq698_BIOID50953    -            188   3.2e-24   84.2   0.1   1   1   1.2e-27   5.5e-24   83.4   0.0     3    55    71   123    69   123 0.97 Elongation factor P (EF-P) OB domain
EFP_N                PF08207.7     58 seq698_BIOID50953    -            188   5.8e-24   83.6   0.0   1   1   4.5e-27     2e-23   81.8   0.0     3    57     7    61     5    62 0.97 Elongation factor P (EF-P) KOW-like domain
AP_endonuc_2         PF01261.19   211 seq701_BIOID50953    -            326   2.3e-14   53.0   0.2   1   1   2.6e-18   3.5e-14   52.5   0.1     1   201    41   219    41   229 0.91 Xylose isomerase-like TIM barrel
Bac_DNA_binding      PF00216.16    90 seq702_BIOID50953    -             90   3.2e-33  113.4   1.4   1   1   2.6e-37   3.6e-33  113.3   1.0     1    90     1    90     1    90 0.99 Bacterial DNA-binding protein
Xan_ur_permease      PF00860.15   389 seq703_BIOID50953    -            449   2.1e-88  296.3  48.3   1   1   1.9e-92   2.6e-88  296.0  33.5     1   388    26   409    26   410 0.99 Permease family
Cytochrom_B_N        PF00033.14   188 seq705_BIOID50953    -            217   1.4e-20   73.3  19.2   1   1   2.5e-24   1.7e-20   73.0  13.3     4   188    10   186     7   186 0.92 Cytochrome b(N-terminal)/b6/petB
Ni_hydr_CYTB         PF01292.15   182 seq705_BIOID50953    -            217   1.4e-18   66.8  17.8   1   1   2.5e-22   1.7e-18   66.5  12.3     5   182    13   186     9   186 0.89 Prokaryotic cytochrome b561
DUF1481              PF07356.7    195 seq708_BIOID50953    -            211   7.1e-71  237.6   0.8   1   1   5.9e-75   8.1e-71  237.4   0.5     1   195    22   207    22   207 0.99 Protein of unknown function (DUF1481)
DUF1233              PF06806.7     72 seq709_BIOID50953    -            107   3.6e-32  109.6   0.1   1   1   4.7e-36   6.4e-32  108.8   0.1     1    70    28    98    28   101 0.97 Putative excisionase (DUF1233)
Entericidin          PF08085.6     21 seq712_BIOID50953    -             41   5.3e-09   35.3   0.0   1   1   4.6e-13   6.3e-09   35.1   0.0     1    21    20    40    20    40 0.99 Entericidin EcnA/B family
Glycos_transf_4      PF00953.16   159 seq714_BIOID50953    -            367   1.6e-28   99.4  21.9   1   1   1.2e-32   1.6e-28   99.4  15.2     3   157    75   233    73   235 0.94 Glycosyl transferase family 4
Entericidin          PF08085.6     21 seq716_BIOID50953    -             48   1.2e-08   34.2   2.6   1   1   1.2e-12   1.7e-08   33.7   1.8     1    21    23    43    23    43 0.98 Entericidin EcnA/B family
DUF3596              PF12167.3     88 seq717_BIOID50953    -            431   7.4e-30  102.2   0.0   1   1     2e-33   1.4e-29  101.3   0.0     1    87     9    94     9    95 0.98 Domain of unknown function (DUF3596)
Phage_integrase      PF00589.17   173 seq717_BIOID50953    -            431     1e-19   70.7   0.1   1   1   3.1e-23   2.1e-19   69.7   0.0     3   167   205   398   204   403 0.88 Phage integrase family
Metalloenzyme        PF01676.13   262 seq718_BIOID50953    -            514  4.5e-101  337.4   0.5   1   1  1.1e-104  5.2e-101  337.2   0.3     1   261     6   507     6   508 0.99 Metalloenzyme superfamily
iPGM_N               PF06415.8    223 seq718_BIOID50953    -            514   6.9e-89  296.9   0.6   1   1   2.2e-92     1e-88  296.3   0.4     2   223    85   308    84   308 0.99 BPG-independent PGAM N-terminus (iPGM_N)
Phosphodiest         PF01663.17   364 seq718_BIOID50953    -            514   2.3e-05   23.7   0.0   1   1   7.7e-09   3.5e-05   23.1   0.0   104   246   303   449   259   491 0.73 Type I phosphodiesterase / nucleotide pyrophosphatase
Peptidase_S49_N      PF08496.5    155 seq719_BIOID50953    -            349   2.6e-64  215.5   3.4   1   1   5.7e-68   2.6e-64  215.5   2.3     1   155     1   158     1   158 0.98 Peptidase family S49 N-terminal
Peptidase_S49        PF01343.13   154 seq719_BIOID50953    -            349   1.2e-50  171.1   2.1   1   1   3.1e-54   1.4e-50  170.9   0.0     2   153   161   310   160   311 0.98 Peptidase family S49
SDH_sah              PF01972.11   286 seq719_BIOID50953    -            349     2e-05   23.4   2.0   1   1   5.1e-09   2.3e-05   23.2   0.0    89   163   133   208   119   225 0.81 Serine dehydrogenase proteinase
MFS_1                PF07690.11   354 seq720_BIOID50953    -            394     1e-34  119.7  54.6   1   2     7e-32   9.5e-28   96.8  25.5     2   271    17   273    16   273 0.85 Major Facilitator Superfamily
MFS_1                PF07690.11   354 seq720_BIOID50953    -            394     1e-34  119.7  54.6   2   2   3.9e-13   5.3e-09   35.1  15.3     3   175   218   387   216   394 0.89 Major Facilitator Superfamily
Radical_SAM          PF04055.16   166 seq721_BIOID50953    -            292   1.9e-22   80.0   0.0   1   1   5.8e-26   2.6e-22   79.6   0.0     1   157    41   222    41   231 0.94 Radical SAM superfamily
Fer4_12              PF13353.1    139 seq721_BIOID50953    -            292   1.1e-10   41.6   0.1   1   1   9.2e-14   4.2e-10   39.7   0.1     2    82    34   145    33   186 0.81 4Fe-4S single cluster domain
Fer4_14              PF13394.1    117 seq721_BIOID50953    -            292     1e-06   28.6   0.6   1   1     6e-09   2.7e-05   24.0   0.4     3   103    42   171    40   183 0.83 4Fe-4S single cluster domain
Multi_Drug_Res       PF00893.14    93 seq722_BIOID50953    -            126   9.9e-33  112.3  10.3   1   1   9.2e-37   1.3e-32  112.0   7.2     1    93    22   114    22   114 0.99 Small Multidrug Resistance protein
CoA_binding          PF02629.14    96 seq723_BIOID50953    -            289   2.2e-29  101.6   0.7   1   1   4.8e-33   2.2e-29  101.6   0.5     1    96     6    99     6    99 0.99 CoA binding domain
Ligase_CoA           PF00549.14   153 seq723_BIOID50953    -            289   2.4e-20   72.5   0.6   1   1   8.8e-24     4e-20   71.8   0.4     1   152   151   271   151   272 0.96 CoA-ligase
Succ_CoA_lig         PF13607.1    138 seq723_BIOID50953    -            289   8.5e-12   44.7   0.0   1   1   3.3e-15   1.5e-11   43.9   0.0     1   138   145   284   145   287 0.83 Succinyl-CoA ligase like flavodoxin domain
MFS_1                PF07690.11   354 seq724_BIOID50953    -            421   1.8e-22   79.4  39.2   1   1   2.1e-26   2.9e-22   78.8  22.4    22   351    33   365    28   366 0.77 Major Facilitator Superfamily
Bac_surface_Ag       PF01103.18   323 seq725_BIOID50953    -            810  1.7e-100  336.4  16.0   1   1  1.1e-103  3.7e-100  335.4  11.1     1   323   448   810   448   810 0.96 Surface antigen
Surf_Ag_VNR          PF07244.10    78 seq725_BIOID50953    -            810   3.1e-65  216.4  10.4   1   5   6.3e-10   2.2e-06   27.8   0.0     1    78    24    91    24    91 0.87 Surface antigen variable number repeat
Surf_Ag_VNR          PF07244.10    78 seq725_BIOID50953    -            810   3.1e-65  216.4  10.4   2   5   5.9e-15     2e-11   44.0   0.0     1    78    92   172    92   172 0.93 Surface antigen variable number repeat
Surf_Ag_VNR          PF07244.10    78 seq725_BIOID50953    -            810   3.1e-65  216.4  10.4   3   5   3.5e-17   1.2e-13   51.1   0.1     2    78   176   263   175   263 0.86 Surface antigen variable number repeat
Surf_Ag_VNR          PF07244.10    78 seq725_BIOID50953    -            810   3.1e-65  216.4  10.4   4   5   5.8e-14     2e-10   40.8   0.0     1    78   266   344   266   344 0.92 Surface antigen variable number repeat
Surf_Ag_VNR          PF07244.10    78 seq725_BIOID50953    -            810   3.1e-65  216.4  10.4   5   5     1e-18   3.5e-15   56.0   0.1     1    78   347   421   347   421 0.91 Surface antigen variable number repeat
NAD_kinase           PF01513.16   285 seq727_BIOID50953    -            292   6.2e-73  244.9   0.0   1   1   5.2e-77     7e-73  244.7   0.0     2   284     8   271     7   272 0.98 ATP-NAD kinase
adh_short            PF00106.20   167 seq728_BIOID50953    -            240   3.5e-31  108.2   1.1   1   1   2.1e-34   5.9e-31  107.5   0.8     1   165     3   168     3   170 0.95 short chain dehydrogenase
adh_short_C2         PF13561.1    243 seq728_BIOID50953    -            240   1.4e-13   51.1   0.2   1   1   6.5e-17   1.8e-13   50.7   0.1     5   201    11   200     9   229 0.87 Enoyl-(Acyl carrier protein) reductase
KR                   PF08659.5    181 seq728_BIOID50953    -            240   5.5e-12   45.6   1.7   1   1   4.1e-15   1.1e-11   44.5   0.5     3   174     5   178     4   185 0.82 KR domain
NAD_binding_10       PF13460.1    183 seq728_BIOID50953    -            240   4.2e-08   33.2   2.0   1   1   2.1e-11   5.7e-08   32.8   1.4     1   182     5   221     5   222 0.77 NADH(P)-binding
Na_H_Exchanger       PF00999.16   384 seq731_BIOID50953    -            549   3.4e-72  242.9  43.6   1   1   3.1e-76   4.2e-72  242.6  30.2     2   383     8   421     5   422 0.91 Sodium/hydrogen exchanger family
YbhQ                 PF11076.3    135 seq732_BIOID50953    -            136   4.3e-79  262.5  13.2   1   1   3.7e-83   5.1e-79  262.3   9.1     1   134     1   132     1   134 0.98 Putative inner membrane protein YbhQ
HATPase_c            PF02518.21   111 seq733_BIOID50953    -            458   4.1e-27   93.9   0.5   1   1     2e-30   1.3e-26   92.3   0.0     2   110   346   449   345   450 0.98 Histidine kinase-, DNA gyrase B-, and HSP90-like ATPase
HisKA                PF00512.20    68 seq733_BIOID50953    -            458   1.6e-14   53.5   0.4   1   1     8e-18   5.5e-14   51.7   0.0     2    65   238   300   237   302 0.91 His Kinase A (phospho-acceptor) domain
Wzz                  PF02706.10   152 seq734_BIOID50953    -            348   5.4e-15   55.4   1.7   1   1   8.6e-19   1.2e-14   54.3   1.2     1   113    15   188    15   247 0.69 Chain length determinant protein
PTS_IIB              PF02302.12    90 seq735_BIOID50953    -            113   5.5e-12   45.8   0.0   1   1   4.9e-16   6.7e-12   45.5   0.0     2    87     6    94     5    97 0.91 PTS system, Lactose/Cellobiose specific IIB subunit
Peptidase_A24        PF01478.13   106 seq736_BIOID50953    -            155   4.3e-23   81.3   8.3   1   1   3.1e-27   4.3e-23   81.3   5.7     2   104    10   117     8   120 0.87 Type IV leader peptidase family
Hpt                  PF01627.18    90 seq737_BIOID50953    -            890   2.1e-13   49.9   0.0   1   1   5.7e-16   3.9e-12   45.8   0.0     3    83   811   885   809   890 0.89 Hpt domain
HATPase_c            PF02518.21   111 seq737_BIOID50953    -            890   3.4e-11   42.7   0.0   1   1   1.2e-14   8.5e-11   41.4   0.0     1   109   565   675   565   677 0.94 Histidine kinase-, DNA gyrase B-, and HSP90-like ATPase
AzlC                 PF03591.9    143 seq740_BIOID50953    -            245   7.3e-42  142.5  10.2   1   1   5.3e-46   7.3e-42  142.5   7.1     1   141    23   165    23   167 0.97 AzlC protein
AAA_23               PF13476.1    202 seq742_BIOID50953    -            553   1.8e-18   67.5   2.1   1   1     2e-20   1.4e-16   61.3   0.0     1   195     4   215     4   251 0.64 AAA domain
SMC_N                PF02463.14   220 seq742_BIOID50953    -            553   9.6e-19   67.3   0.0   1   1   2.4e-22   1.6e-18   66.5   0.0     1   217     1   511     1   514 0.94 RecF/RecN/SMC N terminal domain
Peptidase_M23        PF01551.17    96 seq744_BIOID50953    -            427   2.2e-25   88.4   0.2   1   1   3.6e-29     5e-25   87.2   0.1     3    96   328   421   327   421 0.98 Peptidase family M23
Topoisom_bac         PF01131.15   403 seq745_BIOID50953    -            879  7.1e-131  436.6   0.7   1   1  3.7e-134  1.3e-130  435.7   0.5     2   403   171   579   170   579 0.93 DNA topoisomerase
Topo_Zn_Ribbon       PF08272.6     42 seq745_BIOID50953    -            879   1.1e-39  133.3   0.7   1   2   1.5e-19   5.2e-16   57.6   0.0     2    42   772   811   771   811 0.96 Topoisomerase I zinc-ribbon-like
Topo_Zn_Ribbon       PF08272.6     42 seq745_BIOID50953    -            879   1.1e-39  133.3   0.7   2   2   7.4e-24   2.5e-20   71.4   1.8     1    42   838   879   838   879 0.98 Topoisomerase I zinc-ribbon-like
Toprim               PF01751.17    88 seq745_BIOID50953    -            879   3.4e-26   90.8   0.0   1   1   2.1e-29   7.1e-26   89.7   0.0     2    88    19   156    18   156 0.98 Toprim domain
zf-C4_Topoisom       PF01396.14    39 seq745_BIOID50953    -            879   4.1e-19   67.6  16.9   1   2   3.6e-09   1.2e-05   24.5   0.3     3    27   612   636   610   653 0.84 Topoisomerase DNA binding C4 zinc finger
zf-C4_Topoisom       PF01396.14    39 seq745_BIOID50953    -            879   4.1e-19   67.6  16.9   2   2   6.9e-15   2.4e-11   42.8   1.9     2    38   723   758   722   759 0.94 Topoisomerase DNA binding C4 zinc finger
LysR_substrate       PF03466.15   209 seq747_BIOID50953    -            301   8.8e-29   99.9   0.1   1   1   1.8e-32   1.2e-28   99.4   0.0     6   206    95   293    91   295 0.92 LysR substrate binding domain
HTH_1                PF00126.22    60 seq747_BIOID50953    -            301   3.2e-17   61.8   2.5   1   1   7.5e-20   5.1e-16   58.0   0.5     2    59     9    66     8    67 0.96 Bacterial regulatory helix-turn-helix protein, lysR family
Epimerase_2          PF02350.14   346 seq751_BIOID50953    -            390  1.3e-126  421.9   0.0   1   1  1.2e-130  1.6e-126  421.6   0.0     2   346    36   384    35   384 0.97 UDP-N-acetylglucosamine 2-epimerase
AzlD                 PF05437.7     99 seq752_BIOID50953    -            111   2.4e-12   46.5   5.6   1   1   2.1e-16   2.9e-12   46.2   3.9     1    98     5   104     5   105 0.92 Branched-chain amino acid transport protein (AzlD)
PseudoU_synth_2      PF00849.17   164 seq753_BIOID50953    -            290     1e-15   57.8   0.1   1   1   6.3e-18   4.3e-14   52.5   0.1     2   164    69   195    68   195 0.87 RNA pseudouridylate synthase
S4                   PF01479.20    48 seq753_BIOID50953    -            290   2.8e-14   52.1   1.5   1   1   1.1e-17   7.6e-14   50.7   0.0     1    48     7    52     7    52 0.98 S4 domain
HisG                 PF01634.13   163 seq754_BIOID50953    -            299   8.2e-55  184.7   0.0   1   1   1.7e-58   1.2e-54  184.1   0.0     1   163    53   221    53   221 0.94 ATP phosphoribosyltransferase
HisG_C               PF08029.6     75 seq754_BIOID50953    -            299   5.6e-28   96.5   0.1   1   1   2.2e-31   1.5e-27   95.2   0.0     1    75   222   297   222   297 0.98 HisG, C-terminal domain
Sigma54_activat      PF00158.21   168 seq755_BIOID50953    -            441   1.1e-72  242.8   0.1   1   1   6.6e-76   1.8e-72  242.1   0.1     1   168   141   308   141   308 0.99 Sigma-54 interaction domain
Response_reg         PF00072.19   112 seq755_BIOID50953    -            441   1.2e-29  102.4   0.2   1   1     9e-33   2.5e-29  101.4   0.1     1   111     8   117     8   118 0.98 Response regulator receiver domain
HTH_8                PF02954.14    42 seq755_BIOID50953    -            441     2e-14   52.7   0.6   1   1   7.2e-18     2e-14   52.7   0.4     3    39   403   439   401   441 0.93 Bacterial regulatory protein, Fis family
AAA_5                PF07728.9    139 seq755_BIOID50953    -            441   1.3e-07   31.2   0.0   1   1   9.7e-11   2.7e-07   30.3   0.0     2   123   165   283   164   301 0.84 AAA domain (dynein-related subfamily)
AAA                  PF00004.24   132 seq755_BIOID50953    -            441   1.6e-05   24.9   0.0   1   1   1.2e-08   3.4e-05   23.9   0.0     1   126   165   296   165   302 0.72 ATPase family associated with various cellular activities (AAA)
Cons_hypoth698       PF03601.9    305 seq757_BIOID50953    -            349  3.8e-117  390.1  25.3   1   1  3.3e-121  4.4e-117  389.9  17.5     1   305    18   326    18   326 0.98 Conserved hypothetical protein 698
MarR                 PF01047.17    59 seq759_BIOID50953    -            176   1.6e-17   62.8   2.8   1   1   1.3e-20     6e-17   60.9   0.1     1    58    53   112    53   113 0.98 MarR family
MarR_2               PF12802.2     62 seq759_BIOID50953    -            176     1e-08   34.5   0.1   1   1   4.8e-12   2.2e-08   33.5   0.0     5    61    55   111    51   112 0.90 MarR family
HTH_27               PF13463.1     68 seq759_BIOID50953    -            176   3.6e-07   30.3   0.1   1   1   1.8e-10   8.1e-07   29.1   0.0    17    68    70   121    54   121 0.86 Winged helix DNA-binding domain
Polysacc_deac_2      PF04748.8    213 seq763_BIOID50953    -            319   9.8e-81  269.7   0.4   1   1   8.6e-85   1.2e-80  269.4   0.3     1   212    28   238    28   239 0.99 Divergent polysaccharide deacetylase
OmpH                 PF03938.9    158 seq764_BIOID50953    -            161   6.2e-23   81.3  16.0   1   1   5.4e-27   7.4e-23   81.1  11.1     3   157    10   160     6   161 0.93 Outer membrane protein (OmpH-like)
Histidinol_dh        PF00815.15   413 seq767_BIOID50953    -            434  1.5e-181  603.4   0.8   1   1  1.3e-185  1.7e-181  603.2   0.6     2   413    18   428    17   428 0.99 Histidinol dehydrogenase
HlyD                 PF00529.15   306 seq769_BIOID50953    -            390   3.8e-79  266.0  16.0   1   1   1.4e-82   4.7e-79  265.7  11.1     1   306    60   343    60   343 0.99 HlyD family secretion protein
HlyD_2               PF12700.2    328 seq769_BIOID50953    -            390   1.6e-17   63.5   2.1   1   1   6.5e-21   2.2e-17   63.0   1.5    20   235    60   291    51   329 0.77 HlyD family secretion protein
HlyD_3               PF13437.1    105 seq769_BIOID50953    -            390   1.1e-15   57.7   3.2   1   1   1.4e-16   4.9e-13   49.2   0.2     2   105   218   338   217   338 0.79 HlyD family secretion protein
Biotin_lipoyl_2      PF13533.1     50 seq769_BIOID50953    -            390   8.6e-09   34.8   1.2   1   1   5.4e-11   1.9e-07   30.5   0.1     2    49    61   108    60   109 0.91 Biotin-lipoyl like
UDPG_MGDP_dh_N       PF03721.9    185 seq770_BIOID50953    -            420   2.5e-61  206.1   0.2   1   1   7.1e-63   2.4e-59  199.7   0.0     2   183     5   189     4   191 0.96 UDP-glucose/GDP-mannose dehydrogenase family, NAD binding domain
UDPG_MGDP_dh         PF00984.14    96 seq770_BIOID50953    -            420     4e-30  103.7   0.0   1   1   2.3e-33     8e-30  102.7   0.0     2    93   206   292   205   296 0.88 UDP-glucose/GDP-mannose dehydrogenase family, central domain
UDPG_MGDP_dh_C       PF03720.10   106 seq770_BIOID50953    -            420   7.5e-19   67.7   0.0   1   1   5.7e-22   1.9e-18   66.4   0.0     1   104   324   419   324   420 0.91 UDP-glucose/GDP-mannose dehydrogenase family, UDP binding domain
NAD_binding_2        PF03446.10   162 seq770_BIOID50953    -            420     7e-07   29.1   0.1   1   1   2.1e-09   7.1e-06   25.8   0.0     2   110     4   136     3   141 0.76 NAD binding domain of 6-phosphogluconate dehydrogenase
SmpA_OmlA            PF04355.8     71 seq772_BIOID50953    -            113   5.7e-27   93.0   0.3   1   1   5.1e-31     7e-27   92.7   0.2     1    70    35   104    35   105 0.98 SmpA / OmlA family
FCD                  PF07729.7    125 seq773_BIOID50953    -            274   1.1e-22   80.5   6.2   1   1   2.4e-26   1.6e-22   80.0   4.3     1   124   116   246   116   247 0.90 FCD domain
GntR                 PF00392.16    64 seq773_BIOID50953    -            274     6e-14   51.1   0.2   1   1   1.8e-17   1.2e-13   50.1   0.1     4    62    31    89    29    91 0.95 Bacterial regulatory proteins, gntR family
Hexapep              PF00132.19    36 seq775_BIOID50953    -            341   1.9e-32  109.1  41.0   1   3   1.2e-14   8.4e-11   40.7   2.6     2    36   110   144   109   144 0.95 Bacterial transferase hexapeptide (six repeats)
Hexapep              PF00132.19    36 seq775_BIOID50953    -            341   1.9e-32  109.1  41.0   2   3   1.7e-12   1.2e-08   33.9   0.3     1    35   145   179   145   180 0.96 Bacterial transferase hexapeptide (six repeats)
Hexapep              PF00132.19    36 seq775_BIOID50953    -            341   1.9e-32  109.1  41.0   3   3   1.8e-11   1.3e-07   30.7   6.3     1    35   222   256   222   257 0.94 Bacterial transferase hexapeptide (six repeats)
LpxD                 PF04613.9     72 seq775_BIOID50953    -            341   1.9e-23   81.6   0.0   1   1   4.7e-27   3.2e-23   80.9   0.0     1    72    21    90    21    90 0.97 UDP-3-O-[3-hydroxymyristoyl] glucosamine N-acyltransferase, LpxD
Abhydrolase_6        PF12697.2    228 seq776_BIOID50953    -            382   4.7e-13   49.4   0.1   1   1   6.2e-16   2.1e-12   47.3   0.1    18   220   110   362    97   366 0.77 Alpha/beta hydrolase family
Abhydrolase_5        PF12695.2    142 seq776_BIOID50953    -            382   2.7e-12   46.5   0.3   1   1   1.6e-14   5.6e-11   42.2   0.2    14   141   105   357    90   358 0.76 Alpha/beta hydrolase family
Peptidase_S15        PF02129.13   272 seq776_BIOID50953    -            382   3.2e-05   23.3   0.1   1   1   1.9e-08   6.3e-05   22.4   0.0     2   140    71   201    71   359 0.66 X-Pro dipeptidyl-peptidase (S15 family)
AP_endonuc_2         PF01261.19   211 seq777_BIOID50953    -            285     8e-39  133.0   0.3   1   1     8e-43   1.1e-38  132.5   0.2     3   211    20   239    19   239 0.93 Xylose isomerase-like TIM barrel
Response_reg         PF00072.19   112 seq781_BIOID50953    -            216   1.7e-24   85.8   0.1   1   1   6.7e-28     3e-24   85.0   0.0     1   111     6   120     6   121 0.96 Response regulator receiver domain
GerE                 PF00196.14    58 seq781_BIOID50953    -            216     7e-19   66.7   0.1   1   1   2.5e-22   1.2e-18   66.0   0.1     2    57   149   204   148   205 0.96 Bacterial regulatory proteins, luxR family
MFS_1                PF07690.11   354 seq786_BIOID50953    -            512   5.7e-55  186.3  38.3   1   1   4.2e-59   5.7e-55  186.3  26.5     1   353    19   413    19   414 0.89 Major Facilitator Superfamily
DUF1283              PF06932.6     85 seq787_BIOID50953    -            113   5.2e-46  154.4   5.7   1   1   4.5e-50   6.1e-46  154.2   4.0     1    85    29   113    29   113 0.99 Protein of unknown function (DUF1283)
OsmC                 PF02566.14   100 seq788_BIOID50953    -            143   1.5e-19   69.9   0.1   1   1   1.4e-23   1.9e-19   69.5   0.0     2    99    42   139    41   140 0.89 OsmC-like protein
PfkB                 PF00294.19   301 seq789_BIOID50953    -            362   7.8e-60  202.4   0.0   1   1   2.2e-63   9.8e-60  202.0   0.0     2   293    58   344    57   352 0.94 pfkB family carbohydrate kinase
HTH_24               PF13412.1     48 seq789_BIOID50953    -            362   4.5e-09   35.4   1.6   1   1   1.9e-12   8.8e-09   34.5   1.1     1    48     1    48     1    48 0.97 Winged helix-turn-helix DNA-binding
Aminotran_1_2        PF00155.16   363 seq790_BIOID50953    -            356     1e-67  228.5   0.0   1   1   8.8e-72   1.2e-67  228.3   0.0    31   363    46   351    30   351 0.94 Aminotransferase class I and II
Epimerase            PF01370.16   236 seq792_BIOID50953    -            355   2.3e-79  266.0   0.0   1   1   1.3e-82   2.9e-79  265.7   0.0     1   236     4   252     4   252 0.97 NAD dependent epimerase/dehydratase family
RmlD_sub_bind        PF04321.12   287 seq792_BIOID50953    -            355     4e-17   61.9   0.0   1   1   2.7e-20   6.2e-17   61.2   0.0     2   235     3   274     1   332 0.80 RmlD substrate binding domain
Polysacc_synt_2      PF02719.10   294 seq792_BIOID50953    -            355   1.7e-16   59.9   0.0   1   1   1.2e-19   2.8e-16   59.1   0.0     1   117     4   114     4   135 0.93 Polysaccharide biosynthesis protein
3Beta_HSD            PF01073.14   280 seq792_BIOID50953    -            355   2.6e-15   55.7   0.0   1   1   1.8e-18     4e-15   55.1   0.0     1   229     5   240     5   250 0.82 3-beta hydroxysteroid dehydrogenase/isomerase family
NAD_binding_4        PF07993.7    249 seq792_BIOID50953    -            355   2.9e-15   55.7   0.1   1   1   2.8e-14   6.5e-11   41.5   0.0    87   197    74   189    56   250 0.85 Male sterility protein
adh_short            PF00106.20   167 seq792_BIOID50953    -            355   4.5e-08   33.0   0.3   1   1   3.1e-10   7.2e-07   29.1   0.1     3    96     4    91     2   126 0.80 short chain dehydrogenase
LysR_substrate       PF03466.15   209 seq793_BIOID50953    -            324   1.8e-44  151.2   0.0   1   1   3.5e-48   2.4e-44  150.8   0.0     5   206    92   293    90   296 0.96 LysR substrate binding domain
HTH_1                PF00126.22    60 seq793_BIOID50953    -            324   5.4e-16   57.9   0.0   1   1   1.4e-19   9.6e-16   57.1   0.0     1    60     3    64     3    64 0.97 Bacterial regulatory helix-turn-helix protein, lysR family
SmpB                 PF01668.13    68 seq794_BIOID50953    -            160   1.3e-29  101.6   0.0   1   1   1.5e-33   2.1e-29  100.9   0.0     2    67    13    78    12    80 0.96 SmpB protein
FabA                 PF07977.8    138 seq796_BIOID50953    -            151   8.4e-43  145.0   0.0   1   1   7.2e-47   9.8e-43  144.8   0.0     1   137    17   141    17   142 0.97 FabA-like domain
MFS_1                PF07690.11   354 seq797_BIOID50953    -            397     2e-31  108.9  67.6   1   1   4.3e-31   2.9e-27   95.2  38.6     2   327    24   330    23   341 0.82 Major Facilitator Superfamily
Sugar_tr             PF00083.19   451 seq797_BIOID50953    -            397   3.2e-06   25.8  52.6   1   1   1.1e-09   7.8e-06   24.6  13.1    58   189    65   190    51   196 0.89 Sugar (and other) transporter
Acetyltransf_3       PF13302.1    142 seq798_BIOID50953    -            186   5.7e-23   81.6   0.0   1   1     4e-26   7.7e-23   81.2   0.0     3   141     8   140     7   141 0.80 Acetyltransferase (GNAT) domain
Acetyltransf_4       PF13420.1    155 seq798_BIOID50953    -            186   7.2e-15   55.1   0.6   1   1   4.7e-18   9.1e-15   54.8   0.4     1   152     9   158     9   160 0.93 Acetyltransferase (GNAT) domain
Acetyltransf_1       PF00583.19    83 seq798_BIOID50953    -            186     6e-15   54.9   0.1   1   1   4.5e-18   8.9e-15   54.3   0.1     2    82    63   140    62   141 0.97 Acetyltransferase (GNAT) family
Acetyltransf_8       PF13523.1    152 seq798_BIOID50953    -            186   1.2e-13   51.1   0.2   1   1   8.2e-17   1.6e-13   50.6   0.2     1   141     9   145     9   157 0.89 Acetyltransferase (GNAT) domain
Acetyltransf_7       PF13508.1     79 seq798_BIOID50953    -            186   3.7e-07   30.1   0.2   1   1   3.4e-10   6.7e-07   29.2   0.1     2    78    56   141    55   142 0.80 Acetyltransferase (GNAT) domain
Acetyltransf_10      PF13673.1    117 seq798_BIOID50953    -            186   1.3e-05   25.1   0.0   1   1   9.3e-09   1.8e-05   24.7   0.0     1   117    16   140    16   140 0.75 Acetyltransferase (GNAT) domain
FR47                 PF08445.5     86 seq798_BIOID50953    -            186   2.1e-05   24.0   0.0   1   1   1.9e-08   3.8e-05   23.2   0.0    26    79    87   142    69   150 0.92 FR47-like protein
Acetyltransf_11      PF13720.1     83 seq802_BIOID50953    -            262   2.4e-30  104.4   0.0   1   1   5.6e-34   3.8e-30  103.8   0.0     1    83   180   262   180   262 0.98 Udp N-acetylglucosamine O-acyltransferase; Domain 2
Hexapep              PF00132.19    36 seq802_BIOID50953    -            262     5e-30  101.5  21.3   1   5   3.6e-09   2.5e-05   23.4   0.3     4    35     2    33     1    34 0.91 Bacterial transferase hexapeptide (six repeats)
Hexapep              PF00132.19    36 seq802_BIOID50953    -            262     5e-30  101.5  21.3   2   5   5.4e-13   3.7e-09   35.5   3.3     1    36    17    52    17    52 0.96 Bacterial transferase hexapeptide (six repeats)
Hexapep              PF00132.19    36 seq802_BIOID50953    -            262     5e-30  101.5  21.3   3   5   1.5e-07     0.001   18.3   1.1     1    35    35    69    35    69 0.92 Bacterial transferase hexapeptide (six repeats)
Hexapep              PF00132.19    36 seq802_BIOID50953    -            262     5e-30  101.5  21.3   4   5   3.1e-07    0.0021   17.3   0.0     2    35    66    99    65   100 0.95 Bacterial transferase hexapeptide (six repeats)
Hexapep              PF00132.19    36 seq802_BIOID50953    -            262     5e-30  101.5  21.3   5   5   1.9e-13   1.3e-09   37.0   0.1     2    36   109   143   108   143 0.96 Bacterial transferase hexapeptide (six repeats)
PGI                  PF00342.14   486 seq804_BIOID50953    -            549  8.9e-235  779.5   0.1   1   1  7.4e-239    1e-234  779.3   0.0     1   486    52   541    52   541 0.99 Phosphoglucose isomerase
IGPD                 PF00475.13   145 seq806_BIOID50953    -            355   1.3e-64  216.3   0.3   1   1   6.7e-68   2.3e-64  215.5   0.2     1   145   196   338   196   338 0.99 Imidazoleglycerol-phosphate dehydratase
HAD_2                PF13419.1    176 seq806_BIOID50953    -            355   5.6e-07   29.8   0.0   1   1   5.3e-09   1.8e-05   24.9   0.0    76   173    30   145    19   148 0.81 Haloacid dehalogenase-like hydrolase
PNK3P                PF08645.6    158 seq806_BIOID50953    -            355   9.4e-07   28.2   0.0   1   1   4.9e-10   1.7e-06   27.4   0.0     5   129     8   134     4   183 0.77 Polynucleotide kinase 3 phosphatase
Hydrolase_like       PF13242.1     75 seq806_BIOID50953    -            355   1.8e-06   27.4   0.0   1   1   1.1e-09   3.8e-06   26.4   0.0     1    44   102   144   102   149 0.90 HAD-hyrolase-like
NTP_transferase      PF00483.18   248 seq807_BIOID50953    -            293   1.8e-72  243.5   0.0   1   1     3e-76   2.1e-72  243.3   0.0     1   246     2   238     2   240 0.98 Nucleotidyl transferase
NTP_transf_3         PF12804.2    179 seq807_BIOID50953    -            293   1.8e-08   34.6   0.0   1   1   3.3e-12   2.3e-08   34.3   0.0     1   119     3   132     3   186 0.83 MobA-like NTP transferase domain
AMP-binding          PF00501.23   418 seq808_BIOID50953    -            573   1.2e-83  280.7   0.0   1   1     1e-87   1.4e-83  280.4   0.0     2   413    49   483    48   486 0.94 AMP-binding enzyme
Phage_integrase      PF00589.17   173 seq810_BIOID50953    -            423   8.3e-23   80.8   0.2   1   1   3.6e-26   2.5e-22   79.2   0.0     2   169   232   396   231   399 0.90 Phage integrase family
DUF4102              PF13356.1     89 seq810_BIOID50953    -            423   1.3e-22   79.3   0.0   1   1   6.1e-26   4.2e-22   77.7   0.0     1    87    22   112    22   114 0.90 Domain of unknown function (DUF4102)
Sugar_tr             PF00083.19   451 seq811_BIOID50953    -            438   3.4e-27   95.0  35.2   1   1   5.8e-29   2.6e-25   88.7  24.4     6   417    27   407    23   432 0.76 Sugar (and other) transporter
MFS_1                PF07690.11   354 seq811_BIOID50953    -            438     1e-26   93.4  52.5   1   2   5.9e-19   2.7e-15   55.8  17.7    38   258    70   296    27   301 0.69 Major Facilitator Superfamily
MFS_1                PF07690.11   354 seq811_BIOID50953    -            438     1e-26   93.4  52.5   2   2   1.1e-14   5.2e-11   41.7  14.9    44   172   298   430   291   437 0.84 Major Facilitator Superfamily
MFS_2                PF13347.1    427 seq811_BIOID50953    -            438   5.2e-09   34.8  22.7   1   1   1.1e-12   5.2e-09   34.8  15.8    26   344    48   373    38   390 0.80 MFS/sugar transport protein
LpxB                 PF02684.10   373 seq815_BIOID50953    -            382  1.2e-152  507.8   0.0   1   1  9.5e-157  1.3e-152  507.6   0.0     1   373     9   377     9   377 1.00 Lipid-A-disaccharide synthetase
LysR_substrate       PF03466.15   209 seq817_BIOID50953    -            302   1.3e-39  135.3   0.0   1   1   2.6e-43   1.8e-39  134.9   0.0     2   208    91   297    90   298 0.96 LysR substrate binding domain
HTH_1                PF00126.22    60 seq817_BIOID50953    -            302   1.1e-20   72.9   0.4   1   1   3.4e-24   2.3e-20   71.9   0.3     1    60     7    66     7    66 0.97 Bacterial regulatory helix-turn-helix protein, lysR family
tRNA-synt_2          PF00152.15   335 seq819_BIOID50953    -            335   5.4e-70  235.6   0.0   1   1     5e-74   6.9e-70  235.3   0.0    21   333    25   333    14   335 0.88 tRNA synthetases class II (D, K and N)
DUF1161              PF06649.7     52 seq820_BIOID50953    -            102   1.3e-25   88.9   0.0   1   1   1.2e-29   1.6e-25   88.6   0.0     1    52    27    80    27    80 0.99 Protein of unknown function (DUF1161)
Acetyltransf_1       PF00583.19    83 seq822_BIOID50953    -            224   1.6e-05   24.6   0.5   1   1   7.7e-09   5.3e-05   23.0   0.4    39    78   170   209   144   214 0.93 Acetyltransferase (GNAT) family
Acetyltransf_10      PF13673.1    117 seq822_BIOID50953    -            224   3.5e-05   23.7   0.5   1   1   8.5e-09   5.8e-05   23.0   0.3     1   114    92   207    92   212 0.80 Acetyltransferase (GNAT) domain
Aconitase            PF00330.15   465 seq824_BIOID50953    -            891  3.1e-186  619.2   0.0   1   1  5.7e-190  3.9e-186  618.9   0.0     1   465    57   562    57   562 0.99 Aconitase family (aconitate hydratase)
Aconitase_C          PF00694.14   131 seq824_BIOID50953    -            891   8.1e-49  164.9   0.0   1   1   2.7e-52   1.8e-48  163.8   0.0     3   130   691   818   689   819 0.98 Aconitase C-terminal domain
GATase               PF00117.23   192 seq825_BIOID50953    -            196   4.6e-28   97.8   0.0   1   1   1.5e-31   5.3e-28   97.6   0.0     1   189     4   194     4   196 0.81 Glutamine amidotransferase class-I
GATase_3             PF07685.9    158 seq825_BIOID50953    -            196   9.6e-06   25.1   0.0   1   1   4.3e-09   1.5e-05   24.5   0.0     8    79    39   100    32   106 0.87 CobB/CobQ-like glutamine amidotransferase domain
Molybdopterin        PF00384.17   432 seq826_BIOID50953    -            808   3.8e-96  322.3   0.0   1   1     1e-99   4.7e-96  322.0   0.0     1   432   111   566   111   566 0.92 Molybdopterin oxidoreductase
Molydop_binding      PF01568.16   109 seq826_BIOID50953    -            808   1.4e-27   95.5   0.0   1   1     1e-30   4.8e-27   93.8   0.0     1   107   687   800   687   802 0.97 Molydopterin dinucleotide binding domain
Molybdop_Fe4S4       PF04879.11    55 seq826_BIOID50953    -            808   5.9e-14   51.5   0.7   1   1   2.3e-17   1.1e-13   50.6   0.5     1    55    49   108    49   108 0.96 Molybdopterin oxidoreductase Fe4S4 domain
RNase_HII            PF01351.13   198 seq828_BIOID50953    -            198   1.5e-57  194.3   0.0   1   1   1.2e-61   1.7e-57  194.2   0.0     1   197    13   189    13   190 0.99 Ribonuclease HII
DEAD                 PF00270.24   173 seq830_BIOID50953    -            455   2.3e-49  167.0   0.1   1   1   5.9e-52   2.7e-48  163.5   0.0     1   172    25   196    25   197 0.94 DEAD/DEAH box helicase
Helicase_C           PF00271.26    78 seq830_BIOID50953    -            455   8.2e-26   89.5   0.0   1   1   4.8e-29   2.2e-25   88.2   0.0     2    77   264   339   263   340 0.98 Helicase conserved C-terminal domain
AMNp_N               PF10423.4    160 seq831_BIOID50953    -            519   9.2e-51  171.4   0.1   1   1     2e-54   1.4e-50  170.9   0.1     2   158    47   205    46   207 0.96 Bacterial AMP nucleoside phosphorylase N-terminus
PNP_UDP_1            PF01048.15   234 seq831_BIOID50953    -            519   5.3e-20   71.2   0.0   1   1   1.2e-23   8.5e-20   70.6   0.0    33   200   297   464   264   487 0.83 Phosphorylase superfamily
DegT_DnrJ_EryC1      PF01041.12   363 seq832_BIOID50953    -            376   6.2e-87  291.8   0.0   1   1   1.6e-90   7.4e-87  291.6   0.0     7   361    13   370     9   372 0.92 DegT/DnrJ/EryC1/StrS aminotransferase family
Aminotran_1_2        PF00155.16   363 seq832_BIOID50953    -            376   7.4e-11   41.4   0.1   1   1   3.7e-14   1.7e-10   40.3   0.0    67   189    46   154     9   187 0.88 Aminotransferase class I and II
Aminotran_5          PF00266.14   371 seq832_BIOID50953    -            376   4.4e-08   32.1   0.2   1   1   1.2e-11   5.6e-08   31.8   0.1    62   182    47   159    33   317 0.90 Aminotransferase class-V
Smr                  PF01713.16    83 seq833_BIOID50953    -            187   3.7e-20   71.7   0.0   1   1   4.3e-24   5.9e-20   71.1   0.0     2    83    89   169    88   169 0.91 Smr domain
His_biosynth         PF00977.16   228 seq834_BIOID50953    -            245   1.8e-75  253.0   0.2   1   1   7.3e-79     2e-75  252.8   0.1     1   228     1   234     1   234 0.98 Histidine biosynthesis protein
Trp_syntA            PF00290.15   259 seq834_BIOID50953    -            245   1.9e-06   26.4   0.5   1   1     1e-08   2.7e-05   22.6   0.0   174   232    51   108    33   118 0.88 Tryptophan synthase alpha chain
AA_permease_2        PF13520.1    426 seq835_BIOID50953    -            514     2e-32  112.1  60.9   1   1   4.1e-36   2.8e-32  111.6  42.2     2   419    23   482    22   497 0.77 Amino acid permease
AA_permease          PF00324.16   479 seq835_BIOID50953    -            514   2.4e-14   52.4  52.7   1   1   2.2e-17   1.5e-13   49.8  36.5    12   446    33   479    22   500 0.71 Amino acid permease
NAD_binding_10       PF13460.1    183 seq836_BIOID50953    -             71   1.1e-14   54.6   0.4   1   1   4.5e-18   1.2e-14   54.5   0.3     1    67     5    70     5    71 0.94 NADH(P)-binding
Epimerase            PF01370.16   236 seq836_BIOID50953    -             71   2.6e-11   43.2   0.4   1   1     1e-14   2.8e-11   43.1   0.2     1    73     5    71     5    71 0.93 NAD dependent epimerase/dehydratase family
NmrA                 PF05368.8    233 seq836_BIOID50953    -             71   4.3e-11   42.4   0.2   1   1   1.8e-14   4.9e-11   42.2   0.1     1    69     5    68     5    71 0.95 NmrA-like family
3Beta_HSD            PF01073.14   280 seq836_BIOID50953    -             71   1.6e-07   30.2   0.0   1   1   6.7e-11   1.8e-07   30.0   0.0     1    74     6    71     6    71 0.87 3-beta hydroxysteroid dehydrogenase/isomerase family
NAD_binding_4        PF07993.7    249 seq836_BIOID50953    -             71   3.1e-06   26.2   0.4   1   1   1.9e-09   5.2e-06   25.4   0.2     1    34     7    38     7    70 0.74 Male sterility protein
YjbE                 PF11106.3     80 seq837_BIOID50953    -             80   1.5e-43  146.4  27.9   1   1   1.2e-47   1.7e-43  146.3  19.3     1    80     1    80     1    80 0.99 Exopolysaccharide production protein YjbE
DNA_pol3_alpha       PF07733.7    426 seq839_BIOID50953    -           1160  1.9e-177  589.8   0.0   1   1  5.5e-181  2.5e-177  589.4   0.0     2   426   291   735   290   735 0.96 Bacterial DNA polymerase III alpha subunit
PHP                  PF02811.14   175 seq839_BIOID50953    -           1160     4e-30  104.7   0.0   1   1   2.4e-33   1.1e-29  103.3   0.0     1   170     7   178     7   192 0.96 PHP domain
tRNA_anti            PF01336.20    76 seq839_BIOID50953    -           1160   2.3e-08   33.6   0.1   1   1   9.9e-12   4.5e-08   32.7   0.1     2    75  1000  1072   994  1073 0.88 OB-fold nucleic acid binding domain
Epimerase            PF01370.16   236 seq840_BIOID50953    -            231   2.5e-08   33.5   0.0   1   1   3.2e-11   2.2e-07   30.4   0.0    85   233     6   133     3   136 0.87 NAD dependent epimerase/dehydratase family
DUF2886              PF11102.3    200 seq841_BIOID50953    -            212   8.9e-55  185.2   1.0   1   1   7.3e-59     1e-54  185.0   0.7     1   199    13   206    13   207 0.98 Protein of unknown function (DUF2886)
His_biosynth         PF00977.16   228 seq842_BIOID50953    -            258     9e-79  263.8   0.5   1   1     3e-82     1e-78  263.6   0.4     1   227     5   239     5   240 0.96 Histidine biosynthesis protein
cNMP_binding         PF00027.24    91 seq843_BIOID50953    -            232   3.6e-14   52.2   0.0   1   1   4.4e-18     6e-14   51.5   0.0     3    87    35   119    33   122 0.95 Cyclic nucleotide-binding domain
Polysacc_synt        PF01943.12   273 seq849_BIOID50953    -            416   1.5e-13   50.5  18.5   1   1   1.1e-17   1.5e-13   50.5  12.9     1   272     3   283     3   284 0.83 Polysaccharide biosynthesis protein
DUF796               PF05638.7    134 seq853_BIOID50953    -            172   9.9e-35  119.3   0.0   1   1   8.3e-39   1.1e-34  119.1   0.0     1   133     6   155     6   156 0.94 Protein of unknown function (DUF796)
PP-binding           PF00550.20    67 seq854_BIOID50953    -             82   1.2e-12   47.8   0.8   1   1   9.7e-17   1.3e-12   47.6   0.6     1    66     9    74     9    75 0.92 Phosphopantetheine attachment site
Caps_synth_GfcC      PF06251.6    229 seq855_BIOID50953    -            277     3e-91  304.5   0.0   1   1   2.5e-95   3.5e-91  304.3   0.0     2   229    52   277    51   277 0.99 Capsule biosynthesis GfcC
Cytochrom_C552       PF02335.10   435 seq857_BIOID50953    -            478  1.2e-172  574.3   8.0   1   1  2.2e-176  1.5e-172  574.0   5.5     3   433    43   472    41   474 0.98 Cytochrome c552
Aminotran_1_2        PF00155.16   363 seq859_BIOID50953    -            390   8.2e-54  182.8   0.0   1   1   2.1e-57   9.7e-54  182.5   0.0     2   362    44   384    43   385 0.92 Aminotransferase class I and II
Aminotran_5          PF00266.14   371 seq859_BIOID50953    -            390   1.5e-05   23.8   0.0   1   1   5.3e-09   2.4e-05   23.1   0.0    47   181    92   216    62   219 0.89 Aminotransferase class-V
Cys_Met_Meta_PP      PF01053.15   386 seq859_BIOID50953    -            390   1.2e-05   23.7   0.0   1   1   3.8e-09   1.7e-05   23.1   0.0    26   183    55   216    47   239 0.89 Cys/Met metabolism PLP-dependent enzyme
PRA-CH               PF01502.13    75 seq860_BIOID50953    -            203   2.2e-33  113.5   0.0   1   1   5.2e-37   3.5e-33  112.9   0.0     1    74    33   106    33   107 0.99 Phosphoribosyl-AMP cyclohydrolase
PRA-PH               PF01503.12    83 seq860_BIOID50953    -            203   1.2e-14   54.1   0.3   1   1   2.5e-18   1.7e-14   53.7   0.2     2    82   116   201   115   202 0.96 Phosphoribosyl-ATP pyrophosphohydrolase
Semialdhyde_dh       PF01118.19   121 seq861_BIOID50953    -            334   1.8e-32  112.0   0.0   1   1   4.6e-36   3.1e-32  111.3   0.0     3   121     5   146     3   146 0.97 Semialdehyde dehydrogenase, NAD binding domain
Semialdhyde_dhC      PF02774.13   184 seq861_BIOID50953    -            334     5e-20   72.0   0.0   1   1   1.1e-23   7.4e-20   71.4   0.0     1   184   163   311   163   311 0.95 Semialdehyde dehydrogenase, dimerisation domain
Epimerase            PF01370.16   236 seq863_BIOID50953    -            310   6.2e-50  169.7   0.0   1   1   2.8e-53   7.7e-50  169.3   0.0     1   236     2   236     2   236 0.92 NAD dependent epimerase/dehydratase family
3Beta_HSD            PF01073.14   280 seq863_BIOID50953    -            310   1.7e-12   46.5   0.0   1   1   8.5e-16   2.3e-12   46.0   0.0     1   223     3   219     3   224 0.79 3-beta hydroxysteroid dehydrogenase/isomerase family
RmlD_sub_bind        PF04321.12   287 seq863_BIOID50953    -            310   7.2e-10   38.1   0.0   1   1   7.5e-13   2.1e-09   36.6   0.0     3   155     2   174     1   267 0.79 RmlD substrate binding domain
NAD_binding_4        PF07993.7    249 seq863_BIOID50953    -            310   1.8e-07   30.2   0.0   1   1   3.6e-08   9.9e-05   21.2   0.0    86   210    67   184    47   220 0.84 Male sterility protein
Transcrip_reg        PF01709.15   234 seq866_BIOID50953    -            238   1.2e-82  276.5   0.7   1   1   9.4e-87   1.3e-82  276.3   0.5     1   233     3   235     3   236 0.98 Transcriptional regulator
SopA_C               PF13979.1    172 seq867_BIOID50953    -            670   4.6e-63  211.7   4.5   1   1   6.7e-67   4.6e-63  211.7   3.1     2   171   495   669   494   670 0.97 SopA-like catalytic domain
SopA                 PF13981.1    135 seq867_BIOID50953    -            670   7.3e-30  103.6   2.9   1   1   1.1e-33   7.3e-30  103.6   2.0     2   133   259   389   258   391 0.97 SopA-like central domain
Phage_GPD            PF05954.6    292 seq868_BIOID50953    -            713   5.6e-63  212.7   0.1   1   1   1.2e-66   7.9e-63  212.2   0.0     2   291    28   328    27   329 0.92 Phage late control gene D protein (GPD)
Phage_base_V         PF04717.7     79 seq868_BIOID50953    -            713   4.1e-27   93.8   0.1   1   1   1.2e-30     8e-27   92.8   0.1     1    77   366   458   366   460 0.93 Phage-related baseplate assembly protein
Molybdopterin        PF00384.17   432 seq871_BIOID50953    -            798   3.2e-88  296.2   0.0   1   1   8.6e-92   3.9e-88  295.9   0.0     1   432   105   556   105   556 0.92 Molybdopterin oxidoreductase
Molydop_binding      PF01568.16   109 seq871_BIOID50953    -            798   5.3e-27   93.6   0.0   1   1   2.2e-30   9.9e-27   92.7   0.0     1   107   677   790   677   792 0.97 Molydopterin dinucleotide binding domain
Molybdop_Fe4S4       PF04879.11    55 seq871_BIOID50953    -            798   2.6e-13   49.4   0.9   1   1     1e-16   4.6e-13   48.6   0.6     1    55    43   102    43   102 0.96 Molybdopterin oxidoreductase Fe4S4 domain
CorA                 PF01544.13   292 seq873_BIOID50953    -            327     6e-63  212.4   0.0   1   1   5.2e-67   7.1e-63  212.2   0.0     3   292    39   323    37   323 0.97 CorA-like Mg2+ transporter protein
DUF940               PF06082.6    658 seq874_BIOID50953    -            698  8.4e-258  857.1  13.7   1   1    7e-262  9.5e-258  856.9   9.5     1   658    29   693    29   693 0.97 Bacterial putative lipoprotein (DUF940)
Glyco_transf_9       PF01075.12   247 seq879_BIOID50953    -            348   2.6e-89  298.5   0.0   1   1   2.3e-93   3.1e-89  298.3   0.0     1   247    69   324    69   324 0.98 Glycosyltransferase family 9 (heptosyltransferase)
AA_kinase            PF00696.23   241 seq880_BIOID50953    -            258     1e-39  136.4   2.0   1   1   8.4e-44   1.1e-39  136.2   1.4     3   240     5   235     3   236 0.93 Amino acid kinase family
Glyco_transf_56      PF07429.6    361 seq882_BIOID50953    -            240  4.4e-130  433.7   0.1   1   1  3.6e-134  4.9e-130  433.5   0.0   122   360     1   239     1   240 0.99 4-alpha-L-fucosyltransferase glycosyl transferase group 56
PAP2                 PF01569.16   129 seq885_BIOID50953    -            254   2.5e-28   98.2   1.2   1   1   1.8e-32   2.5e-28   98.2   0.9     6   126    78   232    73   234 0.89 PAP2 superfamily
SlyX                 PF04102.7     69 seq886_BIOID50953    -             72   4.1e-26   91.0   2.4   1   1   3.4e-30   4.6e-26   90.8   1.7     1    69     5    72     5    72 0.99 SlyX
Paired_CXXCH_1       PF09699.5     41 seq887_BIOID50953    -            188   6.2e-08   31.9  26.0   1   1   1.9e-08   6.6e-05   22.2   3.7     4    40   133   171   129   172 0.78 Doubled CXXCH motif (Paired_CXXCH_1)
Lyase_1              PF00206.15   312 seq894_BIOID50953    -            457  3.8e-102  341.5   0.0   1   1  1.4e-105  1.9e-101  339.2   0.0     1   312     6   301     6   301 0.99 Lyase
WzyE                 PF06899.6    449 seq895_BIOID50953    -            450  1.2e-277  920.6  45.5   1   1  9.8e-282  1.3e-277  920.4  31.5     1   448     1   449     1   450 1.00 WzyE protein
GD_AH_C              PF04295.8    397 seq896_BIOID50953    -            523  4.2e-147  489.8   0.1   1   1  7.1e-151  4.8e-147  489.6   0.1     2   396   117   522   116   523 0.97 D-galactarate dehydratase / Altronate hydrolase, C terminus
SAF                  PF08666.7     63 seq896_BIOID50953    -            523   5.1e-14   52.3   1.0   1   1   2.3e-17   1.6e-13   50.7   0.2     1    62    22    91    22    92 0.98 SAF domain
Fer4_11              PF13247.1     99 seq897_BIOID50953    -            223   1.4e-26   92.1  10.8   1   1     1e-29   1.4e-26   92.1   7.5     2    98    84   181    83   182 0.95 4Fe-4S dicluster domain
Fer4_7               PF12838.2     52 seq897_BIOID50953    -            223     4e-17   62.2  26.6   1   2   2.1e-12   2.9e-09   37.0   5.6     2    52    46   108    45   108 0.75 4Fe-4S dicluster domain
Fer4_7               PF12838.2     52 seq897_BIOID50953    -            223     4e-17   62.2  26.6   2   2   1.5e-09   2.1e-06   27.9   8.5     2    52   125   176   124   176 0.81 4Fe-4S dicluster domain
Fer4_9               PF13187.1     55 seq897_BIOID50953    -            223   1.2e-15   57.3  25.1   1   2   4.7e-10   6.4e-07   29.4   4.8     2    54    46   108    45   111 0.87 4Fe-4S dicluster domain
Fer4_9               PF13187.1     55 seq897_BIOID50953    -            223   1.2e-15   57.3  25.1   2   2     2e-11   2.8e-08   33.7   7.1     2    54   125   176   124   177 0.96 4Fe-4S dicluster domain
Fer4                 PF00037.22    24 seq897_BIOID50953    -            223   3.5e-13   48.4  40.5   1   1   2.7e-09   3.7e-06   26.1   2.2     2    21   119   138   118   141 0.90 4Fe-4S binding domain
Fer4_10              PF13237.1     52 seq897_BIOID50953    -            223   3.3e-12   45.8  50.0   1   2   7.1e-09   9.7e-06   25.1   8.5     7    52    90   136    84   136 0.93 4Fe-4S dicluster domain
Fer4_10              PF13237.1     52 seq897_BIOID50953    -            223   3.3e-12   45.8  50.0   2   2   2.1e-09   2.9e-06   26.8   7.1     4    52   120   173   117   173 0.85 4Fe-4S dicluster domain
Fer4_2               PF12797.2     22 seq897_BIOID50953    -            223     4e-10   38.8  36.2   1   1   9.6e-09   1.3e-05   24.6   1.2     2    20    38    56    37    64 0.89 4Fe-4S binding domain
Fer4_3               PF12798.2     15 seq897_BIOID50953    -            223   1.6e-09   37.5  44.1   1   3   2.8e-05     0.039   14.4   5.2     1    15    92   108    92   108 0.98 4Fe-4S binding domain
Fer4_3               PF12798.2     15 seq897_BIOID50953    -            223   1.6e-09   37.5  44.1   2   3   0.00027      0.37   11.3   3.7     1    13   125   137   125   139 0.94 4Fe-4S binding domain
Fer4_3               PF12798.2     15 seq897_BIOID50953    -            223   1.6e-09   37.5  44.1   3   3   2.6e-07   0.00036   20.7   1.5     1    15   152   176   152   176 0.98 4Fe-4S binding domain
Fer4_4               PF12800.2     17 seq897_BIOID50953    -            223   4.8e-07   29.4  37.0   1   3    0.0002      0.27   11.5   1.9     3    15    45    57    43    61 0.90 4Fe-4S binding domain
Fer4_4               PF12800.2     17 seq897_BIOID50953    -            223   4.8e-07   29.4  37.0   2   3   0.00016      0.22   11.8   3.0     2    17    90   107    89   107 0.86 4Fe-4S binding domain
Fer4_4               PF12800.2     17 seq897_BIOID50953    -            223   4.8e-07   29.4  37.0   3   3   1.9e-06    0.0026   17.8   2.4     2    17   123   138   122   138 0.91 4Fe-4S binding domain
DEAD                 PF00270.24   173 seq898_BIOID50953    -            457   4.4e-46  156.3   0.0   1   1   2.3e-47   7.8e-44  149.0   0.0     1   170    27   191    27   194 0.95 DEAD/DEAH box helicase
Helicase_C           PF00271.26    78 seq898_BIOID50953    -            457   1.5e-23   82.3   0.0   1   1   8.4e-27   2.9e-23   81.4   0.0     3    78   261   336   259   336 0.97 Helicase conserved C-terminal domain
DbpA                 PF03880.10    74 seq898_BIOID50953    -            457   1.8e-21   75.4   0.0   1   1   1.1e-24   3.9e-21   74.3   0.0     2    73   384   455   383   456 0.98 DbpA RNA binding domain
ResIII               PF04851.10   184 seq898_BIOID50953    -            457     1e-05   25.3   0.0   1   1     7e-09   2.4e-05   24.1   0.0     4   183    26   188    23   189 0.73 Type III restriction enzyme, res subunit
Glyco_transf_9       PF01075.12   247 seq899_BIOID50953    -            330     6e-85  284.2   0.1   1   1   5.4e-89   7.4e-85  283.9   0.1     1   245    75   315    75   317 0.98 Glycosyltransferase family 9 (heptosyltransferase)
DUF1049              PF06305.6     68 seq901_BIOID50953    -            102   8.1e-25   85.9   0.8   1   1   5.9e-29   8.1e-25   85.9   0.6     1    66    22    87    22    89 0.97 Protein of unknown function (DUF1049)
ACCA                 PF03255.9    145 seq903_BIOID50953    -            319     6e-65  217.1   0.2   1   1   1.9e-68   8.7e-65  216.5   0.1     2   145     5   151     4   151 0.97 Acetyl co-enzyme A carboxylase carboxyltransferase alpha subunit
Carboxyl_trans       PF01039.17   493 seq903_BIOID50953    -            319   1.5e-18   66.3   0.1   1   1   4.1e-22   1.9e-18   66.0   0.0   272   473    85   288    58   300 0.84 Carboxyl transferase domain
MdcE                 PF06833.6    234 seq903_BIOID50953    -            319   6.6e-06   25.3   0.0   1   1     2e-09   9.1e-06   24.9   0.0     5   176    88   262    84   313 0.81 Malonate decarboxylase gamma subunit (MdcE)
TPR_7                PF13176.1     36 seq904_BIOID50953    -            389     1e-13   49.8  11.5   1   1   1.8e-05     0.025   14.2   0.0     1    27    71    97    71   106 0.82 Tetratricopeptide repeat
TPR_2                PF07719.12    34 seq904_BIOID50953    -            389   1.8e-12   46.0   7.2   1   1   1.4e-05     0.019   14.7   0.0     5    32   218   245   214   247 0.88 Tetratricopeptide repeat
Apc3                 PF12895.2     84 seq904_BIOID50953    -            389   7.3e-10   38.7   1.4   1   1   1.3e-09   1.8e-06   27.8   0.1     4    83   156   239   153   240 0.89 Anaphase-promoting complex, cyclosome, subunit 3
TPR_1                PF00515.23    34 seq904_BIOID50953    -            389   4.6e-09   35.3   2.5   1   1   2.6e-05     0.035   13.5   0.0     7    32   220   245   214   247 0.89 Tetratricopeptide repeat
TPR_8                PF13181.1     34 seq904_BIOID50953    -            389   1.4e-07   30.6   1.1   1   1   1.7e-05     0.024   14.3   0.0     5    29   218   242   214   246 0.89 Tetratricopeptide repeat
Helicase_C_2         PF13307.1    167 seq905_BIOID50953    -            749   4.2e-26   91.7   0.0   1   1   1.9e-29   6.6e-26   91.1   0.0     8   165   566   721   559   723 0.93 Helicase C-terminal domain
DEAD                 PF00270.24   173 seq905_BIOID50953    -            749   3.4e-09   36.2   0.1   1   1     2e-09   6.9e-06   25.5   0.0    12    78    76   141    61   155 0.73 DEAD/DEAH box helicase
DEAD_2               PF06733.10   174 seq905_BIOID50953    -            749   1.3e-08   34.3   0.0   1   1   6.6e-12   2.2e-08   33.5   0.0   103   167   233   296   183   302 0.87 DEAD_2
NrfD                 PF03916.9    313 seq906_BIOID50953    -            318  9.1e-110  366.8  33.2   1   1  7.5e-114    1e-109  366.6  23.0     2   313     5   318     4   318 0.99 Polysulphide reductase, NrfD
DUF1440              PF07274.7    136 seq907_BIOID50953    -            204   3.9e-55  185.4   2.3   1   1   3.4e-59   4.7e-55  185.1   1.6     1   136    26   182    26   182 0.99 Protein of unknown function (DUF1440)
RHS_repeat           PF05593.9     38 seq908_BIOID50953    -           1410   2.1e-64  212.4 113.7   1   7   2.8e-12   1.9e-08   34.1   1.4     1    38   434   472   434   472 0.97 RHS Repeat
RHS_repeat           PF05593.9     38 seq908_BIOID50953    -           1410   2.1e-64  212.4 113.7   2   7   6.8e-11   4.7e-07   29.7   2.1     3    37   458   492   456   493 0.94 RHS Repeat
RHS_repeat           PF05593.9     38 seq908_BIOID50953    -           1410   2.1e-64  212.4 113.7   3   7   5.8e-09     4e-05   23.5   1.5     1    38   498   537   498   537 0.89 RHS Repeat
RHS_repeat           PF05593.9     38 seq908_BIOID50953    -           1410   2.1e-64  212.4 113.7   4   7   5.1e-13   3.5e-09   36.4   0.3     1    37   584   620   584   621 0.98 RHS Repeat
RHS_repeat           PF05593.9     38 seq908_BIOID50953    -           1410   2.1e-64  212.4 113.7   5   7   1.1e-09   7.2e-06   25.9   0.7     1    37   626   661   626   662 0.97 RHS Repeat
RHS_repeat           PF05593.9     38 seq908_BIOID50953    -           1410   2.1e-64  212.4 113.7   6   7   3.4e-08   0.00023   21.1   1.1     1    31   667   697   667   701 0.93 RHS Repeat
RHS_repeat           PF05593.9     38 seq908_BIOID50953    -           1410   2.1e-64  212.4 113.7   7   7   2.9e-08    0.0002   21.3   0.6     1    31   729   762   729   770 0.80 RHS Repeat
RHS                  PF03527.9     41 seq908_BIOID50953    -           1410   1.5e-20   72.5   8.3   1   1   1.1e-23   7.5e-20   70.3   0.8     1    41  1149  1189  1149  1189 0.96 RHS protein
Fer4_11              PF13247.1     99 seq910_BIOID50953    -            205   1.2e-31  108.4  10.9   1   1   8.5e-35   1.2e-31  108.4   7.5     3    97    60   153    58   155 0.97 4Fe-4S dicluster domain
Fer4_2               PF12797.2     22 seq910_BIOID50953    -            205   1.1e-13   50.0  30.8   1   1   6.7e-10   9.1e-07   28.3   0.6     2    20     6    24     5    33 0.89 4Fe-4S binding domain
Fer4                 PF00037.22    24 seq910_BIOID50953    -            205   9.1e-13   47.1  35.1   1   1   8.5e-11   1.2e-07   30.9   3.3     1    23    92   114    92   115 0.94 4Fe-4S binding domain
Fer4_7               PF12838.2     52 seq910_BIOID50953    -            205   2.4e-12   46.9  28.1   1   1   9.2e-10   1.3e-06   28.6   7.3     2    50    99   147    98   149 0.87 4Fe-4S dicluster domain
Fer4_9               PF13187.1     55 seq910_BIOID50953    -            205   8.2e-12   45.0  26.6   1   1   5.5e-10   7.5e-07   29.2   7.4     2    53    99   148    98   150 0.95 4Fe-4S dicluster domain
Fer4_10              PF13237.1     52 seq910_BIOID50953    -            205   4.5e-11   42.2  30.2   1   1   8.2e-09   1.1e-05   24.9   8.0     2    52    92   146    91   146 0.76 4Fe-4S dicluster domain
Fer4_4               PF12800.2     17 seq910_BIOID50953    -            205   1.7e-10   40.2  32.5   1   3     3e-05      0.04   14.1   2.3     1    15    11    25    11    29 0.90 4Fe-4S binding domain
Fer4_4               PF12800.2     17 seq910_BIOID50953    -            205   1.7e-10   40.2  32.5   2   3   3.3e-05     0.045   13.9   2.0     2    16    65    81    64    85 0.86 4Fe-4S binding domain
Fer4_4               PF12800.2     17 seq910_BIOID50953    -            205   1.7e-10   40.2  32.5   3   3   2.9e-07    0.0004   20.3   2.0     2    17    97   112    96   112 0.91 4Fe-4S binding domain
Fer4_6               PF12837.2     24 seq910_BIOID50953    -            205   2.4e-10   39.7  39.6   1   1   3.1e-09   4.2e-06   26.2   3.2     1    23    91   113    91   114 0.95 4Fe-4S binding domain
Fer4_3               PF12798.2     15 seq910_BIOID50953    -            205   7.3e-07   29.1  40.1   1   2   9.4e-06     0.013   15.9   4.2     1    15    67    83    67    83 0.98 4Fe-4S binding domain
Fer4_3               PF12798.2     15 seq910_BIOID50953    -            205   7.3e-07   29.1  40.1   2   2   4.8e-05     0.065   13.7   1.6     1    13   126   147   126   149 0.94 4Fe-4S binding domain
Wzy_C                PF04932.10   163 seq913_BIOID50953    -            402     6e-18   65.0   9.6   1   1   8.7e-22     6e-18   65.0   6.6     3   162   196   337   193   338 0.82 O-Antigen ligase
O-antigen_lig        PF13425.1    137 seq913_BIOID50953    -            402   3.8e-16   59.2  13.8   1   1   5.5e-20   3.8e-16   59.2   9.6     2   136   190   340   171   341 0.87 O-antigen ligase like membrane protein
DEDD_Tnp_IS110       PF01548.12   144 seq914_BIOID50953    -            398   1.2e-27   96.2   0.6   1   1   3.1e-31   2.1e-27   95.4   0.1     1   144    13   158    13   158 0.99 Transposase
Transposase_20       PF02371.11    87 seq914_BIOID50953    -            398   4.2e-23   81.1   0.2   1   1   2.4e-26   1.7e-22   79.2   0.4     3    86   277   358   275   359 0.95 Transposase IS116/IS110/IS902 family
Glyco_tran_WecB      PF03808.8    172 seq916_BIOID50953    -            246   3.8e-56  189.0   0.2   1   1   3.8e-60   5.2e-56  188.6   0.1     2   172    61   231    60   231 0.96 Glycosyl transferase WecB/TagA/CpsF family
DmsC                 PF04976.7    276 seq917_BIOID50953    -            364  1.5e-114  381.7  20.6   1   1  1.4e-118  1.9e-114  381.5  14.3     1   276    81   354    81   354 0.99 DMSO reductase anchor subunit (DmsC)
PsiE                 PF06146.7     69 seq918_BIOID50953    -            136   1.7e-16   60.0   5.3   1   1   1.3e-20   1.7e-16   60.0   3.7     5    69    62   123    58   123 0.95 Phosphate-starvation-inducible E
LysR_substrate       PF03466.15   209 seq920_BIOID50953    -            315   1.1e-54  184.6   0.6   1   1   2.1e-58   1.5e-54  184.2   0.4     4   208    99   303    96   304 0.99 LysR substrate binding domain
HTH_1                PF00126.22    60 seq920_BIOID50953    -            315   8.9e-22   76.4   0.5   1   1   2.5e-25   1.7e-21   75.5   0.1     1    59    13    71    13    72 0.98 Bacterial regulatory helix-turn-helix protein, lysR family
OKR_DC_1             PF01276.15   417 seq921_BIOID50953    -            713    2e-194  645.8   0.0   1   1  5.3e-198  2.4e-194  645.5   0.0     1   417   130   545   130   545 1.00 Orn/Lys/Arg decarboxylase, major domain
OKR_DC_1_C           PF03711.10   137 seq921_BIOID50953    -            713   8.5e-53  177.9   0.0   1   1   4.3e-56   1.9e-52  176.8   0.0     1   135   570   702   570   704 0.99 Orn/Lys/Arg decarboxylase, C-terminal domain
OKR_DC_1_N           PF03709.10   115 seq921_BIOID50953    -            713   3.6e-26   91.3   0.0   1   1   1.6e-29   7.4e-26   90.3   0.0     1   115    14   124    14   124 0.99 Orn/Lys/Arg decarboxylase, N-terminal domain
Cytochrom_C_asm      PF01578.15   214 seq923_BIOID50953    -            552   6.7e-50  169.4  20.9   1   1   4.9e-54   6.7e-50  169.4  14.5     1   212    72   279    72   281 0.97 Cytochrome C assembly protein
OMPdecase            PF00215.19   226 seq926_BIOID50953    -            265   7.8e-55  185.6   0.0   1   1   6.6e-59   9.1e-55  185.3   0.0     1   226    35   257    35   257 0.96 Orotidine 5'-phosphate decarboxylase / HUMPS family
PfkB                 PF00294.19   301 seq927_BIOID50953    -            300   6.6e-63  212.5   0.6   1   1   5.5e-67   7.5e-63  212.3   0.4     3   299     5   287     3   289 0.93 pfkB family carbohydrate kinase
Toxin_YhaV           PF11663.3    141 seq928_BIOID50953    -            154   2.2e-60  202.3   0.1   1   1   1.8e-64   2.5e-60  202.2   0.1     2   140    12   152    11   153 0.98 Toxin with endonuclease activity YhaV
AA_permease          PF00324.16   479 seq932_BIOID50953    -            461   4.9e-99  331.7  55.9   1   1  9.1e-103   6.2e-99  331.3  38.8     1   435    16   427    16   455 0.94 Amino acid permease
AA_permease_2        PF13520.1    426 seq932_BIOID50953    -            461   1.6e-43  148.7  59.1   1   1   3.1e-47   2.1e-43  148.3  41.0     9   425    20   440    15   441 0.88 Amino acid permease
Nitrate_red_del      PF02613.10   136 seq934_BIOID50953    -            204   1.5e-30  105.6   1.0   1   1   1.5e-34   2.1e-30  105.2   0.7     7   134    41   164    19   166 0.93 Nitrate reductase delta subunit
SUI1                 PF01253.17    83 seq939_BIOID50953    -            108   1.8e-22   78.8   2.6   1   1   1.5e-26   2.1e-22   78.6   1.8     2    82    28   104    27   105 0.95 Translation initiation factor SUI1
Glycos_trans_3N      PF02885.12    66 seq943_BIOID50953    -            320   2.8e-15   55.5   0.0   1   1   3.6e-19     5e-15   54.7   0.0     2    65     3    70     2    71 0.97 Glycosyl transferase family, helical bundle domain
HTH_DeoR             PF08220.7     57 seq944_BIOID50953    -            122   7.8e-24   82.8   0.9   1   1     1e-26   1.2e-23   82.2   0.6     1    56    11    66    11    67 0.97 DeoR-like helix-turn-helix domain
HTH_11               PF08279.7     55 seq944_BIOID50953    -            122   1.8e-10   40.1   0.1   1   1   2.5e-13   2.8e-10   39.5   0.1     4    44    14    53    11    60 0.86 HTH domain
MarR_2               PF12802.2     62 seq944_BIOID50953    -            122   1.1e-07   31.2   0.1   1   1   1.5e-10   1.7e-07   30.6   0.1     5    61    10    63     4    64 0.88 MarR family
MarR                 PF01047.17    59 seq944_BIOID50953    -            122   1.5e-07   30.9   0.1   1   1     2e-10   2.3e-07   30.2   0.0     8    50    15    57     9    59 0.94 MarR family
HTH_20               PF12840.2     61 seq944_BIOID50953    -            122   9.5e-07   28.4   0.1   1   1   1.1e-09   1.3e-06   28.0   0.1     6    57     6    57     2    61 0.85 Helix-turn-helix domain
HTH_27               PF13463.1     68 seq944_BIOID50953    -            122   1.6e-06   28.2   0.1   1   1   2.2e-09   2.5e-06   27.6   0.0     2    53     9    59     9    70 0.88 Winged helix DNA-binding domain
GntR                 PF00392.16    64 seq944_BIOID50953    -            122   2.6e-06   26.6   0.1   1   1   4.1e-09   4.7e-06   25.8   0.1    27    60    27    60    14    63 0.93 Bacterial regulatory proteins, gntR family
HTH_24               PF13412.1     48 seq944_BIOID50953    -            122     8e-06   25.0   0.1   1   1   1.1e-08   1.3e-05   24.3   0.1     7    48    14    55     9    55 0.95 Winged helix-turn-helix DNA-binding
HTH_5                PF01022.15    47 seq944_BIOID50953    -            122   4.3e-05   22.9   0.0   1   1   5.6e-08   6.3e-05   22.4   0.0     6    46    14    55     9    56 0.95 Bacterial regulatory protein, arsR family
HTH_Mga              PF08280.6     59 seq944_BIOID50953    -            122   5.6e-05   22.7   0.0   1   1     1e-07   0.00012   21.7   0.0     9    44    14    49    11    53 0.94 M protein trans-acting positive regulator (MGA) HTH domain
ABC_tran             PF00005.22   118 seq945_BIOID50953    -            637   2.3e-36  124.6   0.8   1   2   2.4e-18   3.3e-15   56.3   0.0     1   118    41   178    41   178 0.87 ABC transporter
ABC_tran             PF00005.22   118 seq945_BIOID50953    -            637   2.3e-36  124.6   0.8   2   2   7.3e-21     1e-17   64.4   0.0     1   118   352   459   352   459 0.92 ABC transporter
ABC_tran_2           PF12848.2     85 seq945_BIOID50953    -            637   6.6e-29   99.4   4.3   1   1   4.8e-32   6.6e-29   99.4   3.0     1    83   217   298   217   302 0.93 ABC transporter
Voltage_CLC          PF00654.15   355 seq947_BIOID50953    -            438   1.7e-72  244.3  34.2   1   1   1.2e-76   1.7e-72  244.3  23.7     5   354    83   422    79   423 0.91 Voltage gated chloride channel
DeoRC                PF00455.17   162 seq948_BIOID50953    -            141   3.2e-32  111.2   0.2   1   1   2.7e-36   3.7e-32  111.0   0.2    45   161     1   117     1   118 0.99 DeoR C terminal sensor domain
CcmH                 PF03918.9    148 seq949_BIOID50953    -            127   1.9e-47  159.8   0.8   1   1   1.6e-51   2.2e-47  159.6   0.5     4   125     7   126     3   127 0.91 Cytochrome C biogenesis protein
OEP                  PF02321.13   188 seq952_BIOID50953    -            460   3.7e-52  176.5  38.9   1   2   7.1e-28   9.7e-24   83.8  12.6     3   188    65   247    63   247 0.97 Outer membrane efflux protein
OEP                  PF02321.13   188 seq952_BIOID50953    -            460   3.7e-52  176.5  38.9   2   2   1.8e-32   2.5e-28   98.8   8.8     7   188   275   455   270   455 0.94 Outer membrane efflux protein
Tagatose_6_P_K       PF08013.6    424 seq953_BIOID50953    -            426  5.3e-209  693.8   0.0   1   1  4.4e-213    6e-209  693.6   0.0     1   423     1   424     1   425 1.00 Tagatose 6 phosphate kinase
TPR_11               PF13414.1     69 seq954_BIOID50953    -            198   3.4e-15   55.3   9.6   1   1   2.2e-15     1e-11   44.1   4.9     1    68    71   140    71   141 0.90 TPR repeat
TPR_2                PF07719.12    34 seq954_BIOID50953    -            198   1.9e-06   27.2  11.9   1   2   6.1e-07    0.0028   17.3   1.1     2    32    74   104    73   106 0.90 Tetratricopeptide repeat
TPR_2                PF07719.12    34 seq954_BIOID50953    -            198   1.9e-06   27.2  11.9   2   2   4.4e-06      0.02   14.6   0.0     3    31   146   174   144   176 0.93 Tetratricopeptide repeat
TPR_1                PF00515.23    34 seq954_BIOID50953    -            198   5.9e-06   25.5   9.1   1   1   1.7e-07   0.00075   18.8   0.7     2    32    74   104    73   106 0.91 Tetratricopeptide repeat
Glyoxalase           PF00903.20   128 seq955_BIOID50953    -            129   7.8e-23   80.7   0.0   1   1   1.9e-26   8.7e-23   80.5   0.0     2   128     7   126     6   126 0.97 Glyoxalase/Bleomycin resistance protein/Dioxygenase superfamily
Glyoxalase_2         PF12681.2    108 seq955_BIOID50953    -            129   3.8e-18   65.9   0.0   1   1   9.7e-22   4.4e-18   65.7   0.0     1   108    12   127    12   127 0.79 Glyoxalase-like domain
Glyoxalase_4         PF13669.1    110 seq955_BIOID50953    -            129   2.6e-13   49.8   0.0   1   1   6.9e-17   3.2e-13   49.5   0.0     1    96     8   102     8   115 0.85 Glyoxalase/Bleomycin resistance protein/Dioxygenase superfamily
HAD_2                PF13419.1    176 seq956_BIOID50953    -            199   1.4e-28  100.1   0.1   1   1   4.9e-32   1.7e-28   99.9   0.1     2   176     4   184     3   184 0.84 Haloacid dehalogenase-like hydrolase
Hydrolase_like       PF13242.1     75 seq956_BIOID50953    -            199   2.6e-08   33.3   0.0   1   1   1.6e-11   5.5e-08   32.2   0.0     2    50   139   186   138   198 0.93 HAD-hyrolase-like
Hydrolase            PF00702.21   204 seq956_BIOID50953    -            199     2e-06   28.3   0.0   1   1   6.6e-10   2.2e-06   28.2   0.0   110   203    74   177     8   178 0.77 haloacid dehalogenase-like hydrolase
RNase_T              PF00929.19   164 seq957_BIOID50953    -            181   5.9e-33  114.3   0.0   1   1   4.9e-37   6.7e-33  114.1   0.0     1   163     9   170     9   171 0.97 Exonuclease
Ldh_2                PF02615.9    335 seq962_BIOID50953    -            361  5.4e-138  459.1   0.0   1   1  4.5e-142  6.1e-138  459.0   0.0     1   334     5   340     5   341 0.99 Malate/L-lactate dehydrogenase
Peptidase_M20        PF01546.23   171 seq963_BIOID50953    -            388   2.7e-26   92.0   0.1   1   1     5e-30   3.4e-26   91.7   0.1     2   170    72   384    71   385 0.93 Peptidase family M20/M25/M40
M20_dimer            PF07687.9    109 seq963_BIOID50953    -            388   1.4e-12   47.1   0.1   1   1     4e-16   2.7e-12   46.2   0.1     8   106   184   280   180   283 0.93 Peptidase dimerisation domain
ATP_bind_3           PF01171.15   182 seq965_BIOID50953    -            431   2.5e-59  199.7   0.0   1   1   7.2e-63   3.3e-59  199.3   0.0     1   180    14   191    14   193 0.97 PP-loop family
TilS_C               PF11734.3     74 seq965_BIOID50953    -            431   2.7e-26   90.4   0.0   1   1   2.4e-29   1.1e-25   88.5   0.0     1    74   356   427   356   427 0.90 TilS substrate C-terminal domain
TilS                 PF09179.6     69 seq965_BIOID50953    -            431   3.5e-22   78.0   4.7   1   1   7.7e-26   3.5e-22   78.0   3.2     1    69   241   309   241   309 0.98 TilS substrate binding domain
Radical_SAM          PF04055.16   166 seq967_BIOID50953    -            411     4e-13   49.7   0.0   1   1     2e-16   6.7e-13   49.0   0.0     6   160    20   182    16   208 0.83 Radical SAM superfamily
DUF4008              PF13186.1     64 seq967_BIOID50953    -            411     2e-12   47.1   0.6   1   1   1.3e-15   4.3e-12   46.0   0.4     4    64   282   343   276   343 0.90 Domain of unknown function (DUF4008)
Fer4_12              PF13353.1    139 seq967_BIOID50953    -            411   3.5e-07   30.2   0.0   1   1     2e-10   6.7e-07   29.3   0.0    13   115    19   126    17   150 0.64 4Fe-4S single cluster domain
Virul_fac_BrkB       PF03631.10   260 seq970_BIOID50953    -            290     1e-55  188.8  24.6   1   1   8.7e-60   1.2e-55  188.6  17.0     2   258    29   274    28   276 0.88 Virulence factor BrkB
SDF                  PF00375.13   390 seq973_BIOID50953    -            437  2.2e-120  401.8  38.4   1   1  1.8e-124  2.5e-120  401.7  26.6     1   390     8   411     8   411 0.97 Sodium:dicarboxylate symporter family
Bac_Ubq_Cox          PF01654.12   436 seq976_BIOID50953    -            523  1.2e-183  610.3  21.3   1   1    1e-187  1.4e-183  610.1  14.7     1   435     8   503     8   504 0.98 Bacterial Cytochrome Ubiquinol Oxidase
PTSIIB_sorb          PF03830.10   151 seq977_BIOID50953    -            169   5.9e-55  185.1   0.3   1   1   4.9e-59   6.7e-55  184.9   0.2     1   149    15   162    15   164 0.99 PTS system sorbose subfamily IIB component
CusF_Ec              PF11604.3     70 seq978_BIOID50953    -            110   3.8e-21   74.5   0.2   1   1   3.7e-25   5.1e-21   74.2   0.2     1    67    42   107    42   110 0.93 Copper binding periplasmic protein CusF
Abhydrolase_1        PF00561.15   230 seq979_BIOID50953    -            340   3.1e-26   92.2   0.0   1   1   2.6e-29     9e-26   90.7   0.0     4   218   105   312   102   315 0.96 alpha/beta hydrolase fold
Abhydrolase_6        PF12697.2    228 seq979_BIOID50953    -            340     3e-16   59.9   0.7   1   1   1.2e-19   4.2e-16   59.4   0.5     1   219    75   312    75   320 0.70 Alpha/beta hydrolase family
Abhydrolase_5        PF12695.2    142 seq979_BIOID50953    -            340   7.6e-11   41.8   0.4   1   1   7.2e-14   2.5e-10   40.1   0.2     2   141    75   308    74   309 0.65 Alpha/beta hydrolase family
Ank_2                PF12796.2     89 seq980_BIOID50953    -            196   4.3e-37  126.2   0.0   1   3   4.2e-16   1.1e-12   47.9   0.0    19    81     5    65     1    72 0.89 Ankyrin repeats (3 copies)
Ank_2                PF12796.2     89 seq980_BIOID50953    -            196   4.3e-37  126.2   0.0   2   3   1.2e-13   3.3e-10   40.0   0.0    20    85    94   161    87   161 0.86 Ankyrin repeats (3 copies)
Ank_2                PF12796.2     89 seq980_BIOID50953    -            196   4.3e-37  126.2   0.0   3   3   4.3e-16   1.2e-12   47.8   0.0     1    78   104   187   104   195 0.91 Ankyrin repeats (3 copies)
Ank_4                PF13637.1     54 seq980_BIOID50953    -            196   1.9e-28   98.2   0.4   1   2   2.9e-13   7.9e-10   38.8   0.0     1    53    10    62    10    62 0.98 Ankyrin repeats (many copies)
Ank_4                PF13637.1     54 seq980_BIOID50953    -            196   1.9e-28   98.2   0.4   2   2   3.4e-11   9.3e-08   32.2   0.1     4    54   103   155   100   155 0.90 Ankyrin repeats (many copies)
Ank                  PF00023.25    33 seq980_BIOID50953    -            196     8e-26   88.4   0.1   1   2   1.3e-12   3.6e-09   35.8   0.0     2    32    10    40     9    41 0.97 Ankyrin repeat
Ank                  PF00023.25    33 seq980_BIOID50953    -            196     8e-26   88.4   0.1   2   2   1.5e-08   4.1e-05   23.0   0.0     3    29   136   162   134   165 0.94 Ankyrin repeat
Ank_5                PF13857.1     56 seq980_BIOID50953    -            196   1.8e-24   85.1   0.0   1   2   3.5e-13   9.6e-10   38.2   0.0     8    56     2    50     1    50 0.94 Ankyrin repeats (many copies)
Ank_5                PF13857.1     56 seq980_BIOID50953    -            196   1.8e-24   85.1   0.0   2   2   5.3e-13   1.5e-09   37.7   0.0     3    56   121   175   120   175 0.87 Ankyrin repeats (many copies)
Ank_3                PF13606.1     30 seq980_BIOID50953    -            196     1e-21   74.7   0.1   1   2   5.1e-10   1.4e-06   27.8   0.0     2    28    10    36     9    38 0.95 Ankyrin repeat
Ank_3                PF13606.1     30 seq980_BIOID50953    -            196     1e-21   74.7   0.1   2   2   1.2e-07   0.00032   20.5   0.0     3    29   136   162   132   163 0.93 Ankyrin repeat
Tyr_Deacylase        PF02580.11   145 seq981_BIOID50953    -            145   6.3e-55  185.0   0.1   1   1   5.1e-59     7e-55  184.8   0.0     2   144     3   144     2   145 0.99 D-Tyr-tRNA(Tyr) deacylase
HlyD_2               PF12700.2    328 seq982_BIOID50953    -            407   3.2e-14   52.6   0.0   1   1   1.5e-17     1e-13   51.0   0.0   136   327   187   378    98   379 0.81 HlyD family secretion protein
HlyD_3               PF13437.1    105 seq982_BIOID50953    -            407   3.2e-13   49.8   0.2   1   1     2e-14   1.4e-10   41.3   0.0     1   105   209   310   209   310 0.96 HlyD family secretion protein
Sugar_tr             PF00083.19   451 seq984_BIOID50953    -            438   9.9e-35  119.8  37.1   1   1   5.8e-36     4e-32  111.2  25.7     3   406    22   401    20   434 0.79 Sugar (and other) transporter
MFS_1                PF07690.11   354 seq984_BIOID50953    -            438   4.5e-30  104.4  77.1   1   1   1.1e-29   7.2e-26   90.6  34.1     3   343    26   384    24   386 0.74 Major Facilitator Superfamily
EII-Sor              PF03609.9    237 seq985_BIOID50953    -            259   1.7e-79  266.2  26.3   1   1   1.4e-83     2e-79  266.1  18.2     1   236     1   236     1   237 1.00 PTS system sorbose-specific iic component
YiiD_Cterm           PF09500.5    144 seq988_BIOID50953    -            329   6.7e-49  165.0   0.0   1   1   2.9e-52   9.9e-49  164.4   0.0     1   143   174   313   174   314 0.99 Putative thioesterase (yiiD_Cterm)
Acetyltransf_7       PF13508.1     79 seq988_BIOID50953    -            329   4.5e-13   49.0   0.0   1   1   2.4e-16   8.3e-13   48.1   0.0     3    78    60   139    58   140 0.87 Acetyltransferase (GNAT) domain
Acetyltransf_1       PF00583.19    83 seq988_BIOID50953    -            329   2.5e-12   46.5   0.0   1   1   2.1e-15   7.1e-12   45.0   0.0     2    82    66   138    65   139 0.96 Acetyltransferase (GNAT) family
Acetyltransf_10      PF13673.1    117 seq988_BIOID50953    -            329   1.6e-08   34.5   0.0   1   1   7.8e-12   2.7e-08   33.8   0.0    38   117    55   138    16   138 0.81 Acetyltransferase (GNAT) domain
MFS_1                PF07690.11   354 seq990_BIOID50953    -            393   8.8e-40  136.4  62.4   1   1   1.3e-41   1.8e-37  128.7  27.3     2   353    21   356    20   357 0.91 Major Facilitator Superfamily
RHS                  PF03527.9     41 seq991_BIOID50953    -            510   1.5e-20   72.5   0.8   1   1   2.2e-24   1.5e-20   72.5   0.6     1    41   255   295   255   295 0.96 RHS protein
UPF0270              PF06794.7     70 seq992_BIOID50953    -             72   9.2e-36  121.3   0.1   1   1   7.4e-40     1e-35  121.2   0.0     1    70     1    70     1    70 0.99 Uncharacterised protein family (UPF0270)
EIID-AGA             PF03613.9    264 seq993_BIOID50953    -            292   2.9e-96  321.3   9.1   1   1  2.4e-100   3.3e-96  321.1   6.3     2   263    35   291    34   292 0.99 PTS system mannose/fructose/sorbose family IID component
YaeQ                 PF07152.7    175 seq994_BIOID50953    -            181   1.4e-71  239.3   1.2   1   1   1.1e-75   1.6e-71  239.1   0.8     1   174     1   175     1   176 0.99 YaeQ protein
AAA_21               PF13304.1    303 seq995_BIOID50953    -            242   3.1e-08   33.8   5.4   1   1   2.8e-12   3.8e-08   33.5   3.7    89   301    20   216     2   218 0.56 AAA domain
PRK                  PF00485.13   194 seq997_BIOID50953    -            289     3e-74  248.6   0.0   1   1   2.7e-78   3.6e-74  248.4   0.0     1   194     7   214     7   214 0.99 Phosphoribulokinase / Uridine kinase family
Carb_kinase          PF01256.12   242 seq998_BIOID50953    -            515     1e-82  276.9   5.0   1   1   5.5e-86   3.7e-82  275.1   1.2     2   242   258   496   257   496 0.99 Carbohydrate kinase
YjeF_N               PF03853.10   173 seq998_BIOID50953    -            515   5.6e-47  159.3   0.1   1   1   1.4e-50   9.9e-47  158.5   0.0     2   173    35   199    34   199 0.98 YjeF-related protein N-terminus
Cyto_ox_2            PF02322.10   328 seq1001_BIOID50953   -            379  7.9e-121  403.1  36.0   1   1  6.7e-125  9.2e-121  402.8  25.0     2   327     7   362     6   363 0.99 Cytochrome oxidase subunit II
ACR_tran             PF00873.14  1021 seq1002_BIOID50953   -           1047  2.5e-237  789.8   2.2   1   1  4.7e-241  3.2e-237  789.5   1.5     2  1019     6  1037     2  1039 0.98 AcrB/AcrD/AcrF family
EII-GUT              PF03608.8    168 seq1003_BIOID50953   -            187     7e-77  256.8   0.7   1   1   5.9e-81     8e-77  256.6   0.5     2   168     5   171     4   171 0.99 PTS system enzyme II sorbitol-specific factor
RF-1                 PF00472.15   114 seq1004_BIOID50953   -            140   5.7e-29  100.1   0.6   1   1   4.9e-33   6.7e-29   99.8   0.4     4   114     4   132     1   138 0.91 RF-1 domain
TetR_N               PF00440.18    47 seq1005_BIOID50953   -            234   1.3e-13   50.2   2.0   1   1   1.5e-17   2.1e-13   49.5   0.1     1    46    34    80    34    81 0.95 Bacterial regulatory proteins, tetR family
EIIA-man             PF03610.11   116 seq1011_BIOID50953   -            144   1.8e-32  111.7   0.0   1   1   1.5e-36   2.1e-32  111.5   0.0     1   114     3   115     3   117 0.97 PTS system fructose IIA component
NlpE                 PF04170.7     87 seq1013_BIOID50953   -            236   1.6e-35  121.1   0.0   1   1   1.9e-39   2.6e-35  120.5   0.0     1    86    45   130    45   131 0.99 NlpE N-terminal domain
EIIBC-GUT_N          PF03612.9    183 seq1014_BIOID50953   -            319   6.2e-72  240.9   1.8   1   1   1.7e-75   1.2e-71  240.0   1.3     2   183     3   171     2   171 0.95 Sorbitol phosphotransferase enzyme II N-terminus
EIIBC-GUT_C          PF07663.6     93 seq1014_BIOID50953   -            319   6.4e-48  160.7   5.0   1   1   9.3e-52   6.4e-48  160.7   3.5     1    93   226   318   226   318 0.99 Sorbitol phosphotransferase enzyme II C-terminus
Elong-fact-P_C       PF09285.6     56 seq1015_BIOID50953   -            253     2e-21   74.9   0.0   1   1     1e-24   4.6e-21   73.8   0.0     1    56   196   251   196   251 0.99 Elongation factor P, C-terminal
EFP                  PF01132.15    55 seq1015_BIOID50953   -            253   4.2e-14   51.8   2.2   1   1   1.7e-17   7.7e-14   50.9   1.5     1    54   132   187   132   188 0.91 Elongation factor P (EF-P) OB domain
EFP_N                PF08207.7     58 seq1015_BIOID50953   -            253   3.3e-13   49.1   0.1   1   1   1.8e-16   8.2e-13   47.9   0.1     2    57    67   124    66   125 0.88 Elongation factor P (EF-P) KOW-like domain
DUF1422              PF07226.6    118 seq1016_BIOID50953   -            119   1.1e-54  183.0   1.2   1   1   9.1e-59   1.2e-54  182.9   0.9     3   116     2   115     1   117 0.97 Protein of unknown function (DUF1422)
Amidohydro_1         PF01979.15   333 seq1018_BIOID50953   -            384   2.9e-14   53.3   1.1   1   1   1.6e-16   5.5e-13   49.1   0.7     2   333    54   367    53   367 0.64 Amidohydrolase family
Amidohydro_4         PF13147.1    304 seq1018_BIOID50953   -            384   3.8e-14   53.3  10.8   1   1   1.6e-16   5.4e-13   49.5   7.5     6   304    53   364    50   364 0.85 Amidohydrolase
Amidohydro_5         PF13594.1     68 seq1018_BIOID50953   -            384   4.3e-05   23.1   0.2   1   1   3.6e-08   0.00012   21.6   0.1     3    59    31    77    29   105 0.68 Amidohydrolase
YbgT_YccB            PF08173.6     28 seq1021_BIOID50953   -             37   6.1e-16   57.8   4.2   1   1   4.9e-20   6.7e-16   57.6   2.9     1    28     1    28     1    28 0.97 Membrane bound YbgT-like protein
MFS_1                PF07690.11   354 seq1022_BIOID50953   -            417   3.4e-39  134.4  62.3   1   2     2e-31   1.4e-27   96.3  18.8     1   224    41   261    41   270 0.82 Major Facilitator Superfamily
MFS_1                PF07690.11   354 seq1022_BIOID50953   -            417   3.4e-39  134.4  62.3   2   2   8.5e-15   5.8e-11   41.6  23.0     7   168   249   407   247   415 0.82 Major Facilitator Superfamily
Sugar_tr             PF00083.19   451 seq1022_BIOID50953   -            417   3.6e-14   52.0  34.6   1   1   1.2e-17   8.2e-14   50.9   7.2    46   197    71   217    11   222 0.90 Sugar (and other) transporter
ABC_tran             PF00005.22   118 seq1023_BIOID50953   -            401   5.6e-22   78.2   0.0   1   1   3.6e-25   1.2e-21   77.0   0.0     1   117    73   191    73   192 0.92 ABC transporter
TOBE_2               PF08402.5     75 seq1023_BIOID50953   -            401   9.6e-12   44.6   0.3   1   1   1.2e-14   4.2e-11   42.5   0.1     1    75   313   385   313   385 0.95 TOBE domain
Cyd_oper_YbgE        PF09600.5     82 seq1024_BIOID50953   -             97   1.5e-33  114.6   7.9   1   1   1.4e-37   1.9e-33  114.3   5.5     1    81    16    96    16    97 0.97 Cyd operon protein YbgE (Cyd_oper_YbgE)
UPF0079              PF02367.12   123 seq1025_BIOID50953   -            153   3.3e-45  152.5   0.0   1   1   2.8e-49   3.9e-45  152.3   0.0     1   121    14   134    14   136 0.98 Uncharacterised P-loop hydrolase UPF0079
cNMP_binding         PF00027.24    91 seq1027_BIOID50953   -            210   8.9e-24   83.0   0.0   1   1     4e-27   1.4e-23   82.4   0.0     3    90    23   111    21   112 0.97 Cyclic nucleotide-binding domain
Crp                  PF00325.15    32 seq1027_BIOID50953   -            210   2.1e-15   55.7   0.4   1   1   1.1e-18   3.9e-15   54.8   0.3     1    32   166   197   166   197 0.98 Bacterial regulatory proteins, crp family
HTH_Crp_2            PF13545.1     76 seq1027_BIOID50953   -            210   2.2e-11   43.2   0.1   1   1   1.5e-14     5e-11   42.1   0.1     1    67   142   206   142   207 0.94 Crp-like helix-turn-helix domain
4HBT                 PF03061.17    79 seq1034_BIOID50953   -            134     8e-19   67.4   0.4   1   1   2.4e-22   1.1e-18   66.9   0.3     1    77    20   103    20   105 0.98 Thioesterase superfamily
4HBT_2               PF13279.1    121 seq1034_BIOID50953   -            134   2.7e-12   47.0   0.2   1   1   7.1e-16   3.2e-12   46.8   0.1     3   117    14   128    12   132 0.88 Thioesterase-like superfamily
Acyl-ACP_TE          PF01643.12   249 seq1034_BIOID50953   -            134   1.3e-05   24.2   0.1   1   1   3.1e-09   1.4e-05   24.0   0.0    31   132    33   132     4   134 0.79 Acyl-ACP thioesterase
PTSIIA_gutA          PF03829.8    117 seq1035_BIOID50953   -            123   7.6e-45  151.2   0.0   1   1   6.7e-49   9.1e-45  150.9   0.0     1   116     1   116     1   118 0.98 PTS system glucitol/sorbitol-specific IIA component
Mannitol_dh_C        PF08125.8    245 seq1036_BIOID50953   -            491   3.5e-96  320.9   0.0   1   1  7.2e-100     5e-96  320.4   0.0     1   245   219   465   219   465 0.99 Mannitol dehydrogenase C-terminal domain
Mannitol_dh          PF01232.18   151 seq1036_BIOID50953   -            491   4.1e-54  182.5   0.0   1   1   1.3e-57   8.7e-54  181.4   0.0     2   151    29   191    28   191 0.99 Mannitol dehydrogenase Rossmann domain
Amidase_3            PF01520.13   175 seq1037_BIOID50953   -            445   3.6e-49  166.7   0.0   1   1   9.5e-53   6.5e-49  165.9   0.0     1   174   194   413   194   414 0.99 N-acetylmuramoyl-L-alanine amidase
Relaxase             PF03432.9    242 seq1039_BIOID50953   -            410     1e-17   64.2   0.0   1   1   9.8e-22   1.3e-17   63.8   0.0     2   238    10   259     9   263 0.86 Relaxase/Mobilisation nuclease domain
MotA_ExbB            PF01618.11   139 seq1040_BIOID50953   -            230   6.2e-47  158.6   0.2   1   1     6e-51   8.1e-47  158.2   0.1     2   138    74   210    73   211 0.98 MotA/TolQ/ExbB proton channel family
DUF333               PF03891.10    50 seq1041_BIOID50953   -             88   2.4e-13   49.5   0.4   1   1   2.2e-17   3.1e-13   49.2   0.2     7    50    42    85    36    85 0.91 Domain of unknown function (DUF333)
FUSC-like            PF12805.2    284 seq1042_BIOID50953   -            696     3e-72  242.8   3.3   1   1   8.7e-76     3e-72  242.8   2.3     2   280    63   335    62   340 0.95 FUSC-like inner membrane protein yccS
FUSC_2               PF13515.1    128 seq1042_BIOID50953   -            696   8.6e-20   70.8  11.0   1   1   2.5e-23   8.6e-20   70.8   7.6     2   126   377   498   375   500 0.90 Fusaric acid resistance protein-like
FUSC                 PF04632.7    650 seq1042_BIOID50953   -            696   5.1e-08   31.7   4.2   1   1   1.5e-11   5.1e-08   31.7   2.9     7   280   369   659   363   690 0.80 Fusaric acid resistance protein family
ALMT                 PF11744.3    406 seq1042_BIOID50953   -            696   1.5e-05   23.7   1.9   1   1   1.7e-08   5.7e-05   21.8   1.0    41   193   389   528   373   594 0.80 Aluminium activated malate transporter
adh_short            PF00106.20   167 seq1043_BIOID50953   -            259   6.2e-25   87.9   1.9   1   1   1.1e-28   7.5e-25   87.6   1.3     2   166     4   172     3   173 0.92 short chain dehydrogenase
adh_short_C2         PF13561.1    243 seq1043_BIOID50953   -            259   6.4e-15   55.5   0.0   1   1   1.4e-18   9.3e-15   54.9   0.0     7   241    13   255     9   256 0.86 Enoyl-(Acyl carrier protein) reductase
DDE_Tnp_1_assoc      PF13808.1     90 seq1046_BIOID50953   -            378   3.1e-33  113.2   0.0   1   1   8.3e-37   5.7e-33  112.3   0.0     1    90     6    95     6    95 0.99 DDE_Tnp_1-associated
DDE_Tnp_1            PF01609.16   211 seq1046_BIOID50953   -            378   1.5e-29  103.0   0.2   1   1   3.7e-33   2.5e-29  102.2   0.1     3   211   102   343   100   343 0.93 Transposase DDE domain
TonB_dep_Rec         PF00593.19   276 seq1048_BIOID50953   -            715   1.1e-26   94.3  16.7   1   1   1.6e-30   1.1e-26   94.3  11.6     5   272   466   710   464   714 0.90 TonB dependent receptor
Plug                 PF07715.10   108 seq1048_BIOID50953   -            715   1.6e-24   86.1   1.3   1   1   7.1e-28   4.9e-24   84.6   0.9     4   108    54   159    51   159 0.93 TonB-dependent Receptor Plug Domain
LamB                 PF02264.10   398 seq1049_BIOID50953   -            446    1e-168  561.4  25.1   1   1  8.3e-173  1.1e-168  561.3  17.4     1   398    28   446    28   446 0.97 LamB porin
SIS                  PF01380.17   131 seq1050_BIOID50953   -            384   1.5e-52  176.5   0.0   1   2   2.1e-34   2.8e-30  104.4   0.0     2   130    49   188    48   189 0.98 SIS domain
SIS                  PF01380.17   131 seq1050_BIOID50953   -            384   1.5e-52  176.5   0.0   2   2   7.4e-24     1e-19   70.3   0.0     3   131   222   357   220   357 0.94 SIS domain
ExbD                 PF02472.11   130 seq1053_BIOID50953   -            142     5e-23   81.3   0.1   1   1   4.1e-27   5.6e-23   81.2   0.1     2   129    10   141     9   142 0.89 Biopolymer transport protein ExbD/TolR
TonB_dep_Rec         PF00593.19   276 seq1054_BIOID50953   -            628   1.4e-30  107.0  21.3   1   1     2e-34   1.4e-30  107.0  14.8     1   276   404   627   404   627 0.90 TonB dependent receptor
Plug                 PF07715.10   108 seq1054_BIOID50953   -            628   6.4e-30  103.5   1.5   1   1   9.4e-34   6.4e-30  103.5   1.0     4   108    55   160    52   160 0.97 TonB-dependent Receptor Plug Domain
Asr                  PF06392.6     19 seq1055_BIOID50953   -            111   7.1e-07   29.3  23.9   1   1   5.2e-11   7.1e-07   29.3  16.6     1    19    53    71    53    71 0.99 Acid shock protein repeat
GutM                 PF06923.6    109 seq1059_BIOID50953   -            119   1.4e-36  124.3   0.0   1   1   1.2e-40   1.6e-36  124.1   0.0     2   109     3   110     2   110 0.98 Glucitol operon activator protein (GutM)
RHH_1                PF01402.16    39 seq1060_BIOID50953   -             81   4.8e-11   41.9   0.5   1   1   5.7e-15   7.7e-11   41.2   0.4     2    39    15    52    14    52 0.96 Ribbon-helix-helix protein, copG family
DNA_mis_repair       PF01119.14   119 seq1061_BIOID50953   -            615     5e-37  125.8   0.0   1   1   2.5e-40   8.6e-37  125.1   0.0     2   118   213   330   212   331 0.95 DNA mismatch repair protein, C-terminal domain
MutL_C               PF08676.6    144 seq1061_BIOID50953   -            615   4.6e-22   78.0   1.5   1   1   1.4e-25   4.9e-22   77.9   0.1     2   134   435   563   434   571 0.93 MutL C terminal dimerisation domain
HATPase_c_3          PF13589.1    137 seq1061_BIOID50953   -            615     1e-13   51.0   0.0   1   1   5.1e-17   1.7e-13   50.2   0.0     4   103    24   123    21   142 0.80 Histidine kinase-, DNA gyrase B-, and HSP90-like ATPase
HATPase_c            PF02518.21   111 seq1061_BIOID50953   -            615   5.4e-11   42.0   0.0   1   1   3.7e-14   1.3e-10   40.8   0.0     2    72    19    87    18   147 0.78 Histidine kinase-, DNA gyrase B-, and HSP90-like ATPase
Glycos_transf_N      PF04413.11   186 seq1062_BIOID50953   -            425   4.5e-75  250.8   0.0   1   1   6.1e-78   4.2e-74  247.6   0.0     1   185    31   212    31   213 0.98 3-Deoxy-D-manno-octulosonic-acid transferase (kdotransferase)
Glycos_transf_1      PF00534.15   172 seq1062_BIOID50953   -            425   3.5e-10   39.4   0.0   1   1   9.8e-14   6.7e-10   38.5   0.0    65   169   291   398   231   401 0.75 Glycosyl transferases group 1
AA_permease          PF00324.16   479 seq1063_BIOID50953   -            470  1.8e-115  385.8  42.6   1   1    3e-119  2.1e-115  385.7  29.5     1   464    39   462    39   470 0.93 Amino acid permease
AA_permease_2        PF13520.1    426 seq1063_BIOID50953   -            470   1.5e-43  148.7  47.3   1   1   2.9e-47     2e-43  148.4  32.8     9   410    43   444    39   464 0.82 Amino acid permease
cobW                 PF02492.14   178 seq1069_BIOID50953   -            328   9.7e-36  122.7   0.0   1   1   1.9e-39   1.3e-35  122.3   0.0     4   168     6   170     3   180 0.91 CobW/HypB/UreG, nucleotide-binding domain
CobW_C               PF07683.9     94 seq1069_BIOID50953   -            328     2e-06   27.3   0.4   1   1   6.4e-10   4.4e-06   26.2   0.0     2    92   241   321   240   323 0.90 Cobalamin synthesis protein cobW C-terminal domain
Methyltransf_10      PF05971.7    299 seq1070_BIOID50953   -            335  2.4e-154  512.6   0.0   1   1  4.2e-158  2.9e-154  512.4   0.0     2   299    30   323    29   323 0.99 Protein of unknown function (DUF890)
MTS                  PF05175.9    170 seq1070_BIOID50953   -            335   3.9e-05   23.0   0.0   1   1   1.2e-08   8.3e-05   21.9   0.0    30   115   128   222   114   232 0.77 Methyltransferase small domain
Trypsin              PF00089.21   220 seq1071_BIOID50953   -            273   6.3e-11   42.1   0.0   1   1   2.5e-14   1.7e-10   40.7   0.0     9   198    50   244    44   265 0.74 Trypsin
Trypsin_2            PF13365.1    120 seq1071_BIOID50953   -            273   9.4e-07   28.7   0.0   1   1   2.3e-10   1.6e-06   28.0   0.0     1   119    69   239    69   240 0.65 Trypsin-like peptidase domain
DeoRC                PF00455.17   162 seq1072_BIOID50953   -            257   1.9e-52  177.0   0.7   1   1   6.5e-56   2.9e-52  176.4   0.3     3   161    74   232    72   233 0.97 DeoR C terminal sensor domain
HTH_DeoR             PF08220.7     57 seq1072_BIOID50953   -            257   9.1e-22   76.2   0.1   1   1   3.8e-25   1.7e-21   75.3   0.1     1    56     6    61     6    62 0.98 DeoR-like helix-turn-helix domain
HTH_11               PF08279.7     55 seq1072_BIOID50953   -            257   5.4e-09   35.4   0.1   1   1   3.9e-12   1.8e-08   33.8   0.0     1    46     6    50     6    56 0.92 HTH domain
RHS                  PF03527.9     41 seq1073_BIOID50953   -            586   1.9e-20   72.2   0.8   1   1   2.7e-24   1.9e-20   72.2   0.5     1    41   333   373   333   373 0.97 RHS protein
RHS_repeat           PF05593.9     38 seq1073_BIOID50953   -            586   9.4e-12   44.6  23.4   1   1   5.4e-09   3.7e-05   23.6   0.5     1    29   129   166   129   177 0.84 RHS Repeat
F_bP_aldolase        PF01116.15   287 seq1077_BIOID50953   -            286  9.8e-103  343.0   0.0   1   1    8e-107  1.1e-102  342.9   0.0     4   286     5   283     2   284 0.99 Fructose-bisphosphate aldolase class-II
GST_C_2              PF13410.1     69 seq1081_BIOID50953   -            304   7.6e-10   38.4   0.3   1   1   6.9e-13   1.9e-09   37.1   0.2     2    68   190   260   189   261 0.82 Glutathione S-transferase, C-terminal domain
GST_C                PF00043.20    95 seq1081_BIOID50953   -            304   6.7e-09   35.5   0.0   1   1     5e-12   1.4e-08   34.5   0.0    33    95   199   266   187   266 0.85 Glutathione S-transferase, C-terminal domain
GST_N_2              PF13409.1     70 seq1081_BIOID50953   -            304   1.9e-06   27.6   0.0   1   1   1.7e-09   4.7e-06   26.3   0.0     3    69    69   143    67   144 0.89 Glutathione S-transferase, N-terminal domain
GST_N                PF02798.15    76 seq1081_BIOID50953   -            304   3.3e-05   23.8   0.0   1   1   4.2e-08   0.00012   22.1   0.0    17    76    82   143    74   143 0.91 Glutathione S-transferase, N-terminal domain
MalM                 PF07148.7    136 seq1082_BIOID50953   -            306   2.3e-50  169.4   0.1   1   1   2.4e-54   3.3e-50  168.9   0.0     2   136    75   210    74   210 0.98 Maltose operon periplasmic protein precursor (MalM)
DctA-YdbH            PF11739.3    207 seq1083_BIOID50953   -            879   1.6e-56  190.9   1.8   1   1   2.2e-60     3e-56  190.0   0.0     1   207   656   859   656   859 0.99 Dicarboxylate transport
SIS                  PF01380.17   131 seq1085_BIOID50953   -            321   3.9e-27   94.3   0.0   1   1   9.9e-31   6.8e-27   93.5   0.0     2   130    39   169    38   170 0.98 SIS domain
CBS                  PF00571.23    57 seq1085_BIOID50953   -            321   7.1e-15   54.3   0.0   1   2   1.9e-08   0.00013   21.4   0.0     1    56   199   256   199   257 0.92 CBS domain
CBS                  PF00571.23    57 seq1085_BIOID50953   -            321   7.1e-15   54.3   0.0   2   2   4.7e-10   3.2e-06   26.5   0.0     8    51   272   315   265   318 0.82 CBS domain
SmpA_OmlA            PF04355.8     71 seq1087_BIOID50953   -            124   3.3e-06   26.5   0.1   1   1   3.4e-10   4.6e-06   26.0   0.0    11    68    36   109    27   112 0.87 SmpA / OmlA family
Methyltransf_23      PF13489.1    162 seq1088_BIOID50953   -            256   2.7e-24   85.5   0.0   1   1   3.3e-27   3.5e-24   85.2   0.0    23   121    73   198    26   228 0.78 Methyltransferase domain
Methyltransf_31      PF13847.1    152 seq1088_BIOID50953   -            256   8.9e-20   70.7   0.0   1   1   1.1e-22   1.1e-19   70.3   0.0     4   112    73   177    72   227 0.88 Methyltransferase domain
Methyltransf_11      PF08241.7     95 seq1088_BIOID50953   -            256   2.7e-19   69.3   0.1   1   1   3.9e-22   4.1e-19   68.7   0.1     1    95    77   173    77   173 0.96 Methyltransferase domain
Methyltransf_12      PF08242.7     99 seq1088_BIOID50953   -            256   3.8e-14   52.8   0.0   1   1   5.8e-17   6.1e-14   52.1   0.0     1    98    77   170    77   171 0.84 Methyltransferase domain
Methyltransf_18      PF12847.2    112 seq1088_BIOID50953   -            256   1.4e-13   51.2   0.0   1   1   2.2e-16   2.3e-13   50.6   0.0     2   110    73   174    73   176 0.90 Methyltransferase domain
Methyltransf_25      PF13649.1    101 seq1088_BIOID50953   -            256   4.5e-12   46.0   0.1   1   1     7e-15   7.3e-12   45.4   0.1     1   101    76   169    76   169 0.92 Methyltransferase domain
Ubie_methyltran      PF01209.13   233 seq1088_BIOID50953   -            256   9.3e-10   37.8   0.0   1   1   1.1e-12   1.1e-09   37.6   0.0    38   151    63   173    29   199 0.87 ubiE/COQ5 methyltransferase family
Methyltransf_26      PF13659.1    117 seq1088_BIOID50953   -            256     3e-09   36.8   0.1   1   1   7.4e-12   7.8e-09   35.4   0.1     1   115    73   175    73   177 0.89 Methyltransferase domain
CMAS                 PF02353.15   273 seq1088_BIOID50953   -            256     2e-08   33.5   0.0   1   1   2.3e-11   2.4e-08   33.2   0.0    62   193    72   200    49   232 0.80 Mycolic acid cyclopropane synthetase
NodS                 PF05401.6    201 seq1088_BIOID50953   -            256   4.9e-08   32.4   0.0   1   1   5.8e-11   6.1e-08   32.1   0.0    45   175    74   204    27   212 0.78 Nodulation protein S (NodS)
MTS                  PF05175.9    170 seq1088_BIOID50953   -            256     7e-07   28.6   0.0   1   1   9.8e-10     1e-06   28.1   0.0    32   103    73   143    61   186 0.88 Methyltransferase small domain
Methyltransf_9       PF08003.6    315 seq1088_BIOID50953   -            256   8.9e-06   24.5   0.0   1   1   1.1e-08   1.2e-05   24.0   0.0   113   229    70   185    60   219 0.80 Protein of unknown function (DUF1698)
PrmA                 PF06325.8    295 seq1088_BIOID50953   -            256   1.9e-05   23.8   0.0   1   1   2.6e-08   2.7e-05   23.3   0.0   162   258    73   174    64   190 0.79 Ribosomal protein L11 methyltransferase (PrmA)
TolA                 PF06519.6     96 seq1089_BIOID50953   -             48   1.9e-16   59.6   0.1   1   1   1.5e-20   2.1e-16   59.5   0.0    50    96     1    46     1    46 0.97 TolA C-terminal
PAP2                 PF01569.16   129 seq1090_BIOID50953   -            249   6.2e-17   61.3   4.6   1   1   4.5e-21   6.2e-17   61.3   3.2     4   122   106   227   102   233 0.89 PAP2 superfamily
CTP_transf_2         PF01467.21   157 seq1091_BIOID50953   -            159   6.5e-25   87.9   0.1   1   1   1.1e-28   7.8e-25   87.6   0.0     1   156     6   134     6   135 0.98 Cytidylyltransferase
Citrate_ly_lig       PF08218.6    182 seq1091_BIOID50953   -            159   1.1e-06   28.0   0.1   1   1   2.7e-10   1.9e-06   27.3   0.0     9   106    12   113    10   117 0.81 Citrate lyase ligase C-terminal domain
PD40                 PF07676.7     39 seq1093_BIOID50953   -            431   1.2e-35  120.5   5.0   1   4   2.5e-08   8.6e-05   21.9   0.0    11    34   203   224   198   227 0.82 WD40-like Beta Propeller Repeat
PD40                 PF07676.7     39 seq1093_BIOID50953   -            431   1.2e-35  120.5   5.0   2   4   8.4e-13   2.9e-09   36.2   0.0     2    39   238   273   237   273 0.95 WD40-like Beta Propeller Repeat
PD40                 PF07676.7     39 seq1093_BIOID50953   -            431   1.2e-35  120.5   5.0   3   4   6.4e-13   2.2e-09   36.6   0.1     2    38   282   316   281   317 0.96 WD40-like Beta Propeller Repeat
PD40                 PF07676.7     39 seq1093_BIOID50953   -            431   1.2e-35  120.5   5.0   4   4   4.2e-07    0.0014   18.0   0.0     3    30   370   397   368   403 0.93 WD40-like Beta Propeller Repeat
TolB_N               PF04052.8    105 seq1093_BIOID50953   -            431   1.1e-31  108.8   0.0   1   1   8.8e-35     3e-31  107.4   0.0     1    99    24   122    24   127 0.97 TolB amino-terminal domain
DPPIV_N              PF00930.16   353 seq1093_BIOID50953   -            431   1.6e-13   49.8   0.0   1   1   2.3e-13     8e-10   37.7   0.0   239   348   249   353   220   358 0.87 Dipeptidyl peptidase IV (DPP IV) N-terminal region
Asp_Glu_race         PF01177.17   217 seq1094_BIOID50953   -            285   6.1e-30  104.6   0.1   1   1   6.1e-34   8.3e-30  104.2   0.1     2   215    25   234    24   236 0.85 Asp/Glu/Hydantoin racemase
PTSIIB_sorb          PF03830.10   151 seq1095_BIOID50953   -            158   5.1e-52  175.6   0.7   1   1   4.2e-56   5.7e-52  175.4   0.5     1   150     5   154     5   155 0.98 PTS system sorbose subfamily IIB component
IPPT                 PF01715.12   253 seq1096_BIOID50953   -            316  9.5e-108  358.8   0.0   1   1  1.6e-111  1.1e-107  358.6   0.0     2   252    45   297    44   298 0.99 IPP transferase
IPT                  PF01745.11   233 seq1096_BIOID50953   -            316   6.5e-07   28.6   0.0   1   1   1.7e-08   0.00012   21.2   0.0     5   100    14   109    10   120 0.80 Isopentenyl transferase
TetR_N               PF00440.18    47 seq1099_BIOID50953   -            188     1e-16   60.1   0.8   1   1   2.3e-20   1.6e-16   59.5   0.0     1    47    16    62    16    62 0.98 Bacterial regulatory proteins, tetR family
EII-Sor              PF03609.9    237 seq1102_BIOID50953   -            267   3.4e-72  242.4  24.2   1   1   2.8e-76   3.9e-72  242.2  16.8     1   236     1   238     1   239 0.99 PTS system sorbose-specific iic component
UPF0118              PF01594.11   327 seq1104_BIOID50953   -            344   1.4e-74  250.8  42.5   1   1   1.2e-78   1.6e-74  250.7  29.4     2   326    14   328    13   329 0.99 Domain of unknown function DUF20
NLPC_P60             PF00877.14   105 seq1106_BIOID50953   -            188   1.2e-34  118.1   0.1   1   1   1.3e-38   1.7e-34  117.6   0.0     1   105    79   183    79   183 0.98 NlpC/P60 family
HlyD                 PF00529.15   306 seq1110_BIOID50953   -            384     4e-61  206.8  12.2   1   1   1.5e-64   5.1e-61  206.5   8.5     3   306    69   360    68   360 0.96 HlyD family secretion protein
HlyD_2               PF12700.2    328 seq1110_BIOID50953   -            384   2.5e-17   62.9   0.1   1   1   1.1e-20   3.8e-17   62.3   0.1     1   327    47   359    47   360 0.80 HlyD family secretion protein
HlyD_3               PF13437.1    105 seq1110_BIOID50953   -            384   7.2e-12   45.4   1.8   1   1   4.6e-11   1.6e-07   31.5   0.1     1   105   178   289   178   289 0.93 HlyD family secretion protein
Biotin_lipoyl_2      PF13533.1     50 seq1110_BIOID50953   -            384   8.3e-12   44.4   4.7   1   1   1.2e-13     4e-10   39.0   0.3     3    46    69   119    64   123 0.85 Biotin-lipoyl like
DDE_Tnp_1_assoc      PF13808.1     90 seq1111_BIOID50953   -            390   6.5e-33  112.1   0.0   1   1   2.1e-36   1.4e-32  111.0   0.0     1    90     6    95     6    95 0.99 DDE_Tnp_1-associated
DDE_Tnp_1            PF01609.16   211 seq1111_BIOID50953   -            390   3.4e-26   92.0   0.1   1   1   6.8e-30   4.7e-26   91.5   0.1     4   211   103   342   100   342 0.91 Transposase DDE domain
OmpA                 PF00691.15    97 seq1112_BIOID50953   -            173   1.1e-19   70.5   0.0   1   1   1.4e-23     2e-19   69.6   0.0     1    97    72   167    72   167 0.95 OmpA family
EIID-AGA             PF03613.9    264 seq1113_BIOID50953   -            270   9.2e-92  306.5   4.8   1   1   7.6e-96     1e-91  306.4   3.3     2   264    11   270    10   270 0.97 PTS system mannose/fructose/sorbose family IID component
LSM                  PF01423.17    68 seq1114_BIOID50953   -            102   7.6e-09   34.8   0.2   1   1   1.1e-12   1.4e-08   33.9   0.1     6    68    17    64    10    64 0.85 LSM domain
Adenylate_cycl       PF01295.13   605 seq1115_BIOID50953   -            848    9e-275  912.5   0.0   1   1  1.6e-278  1.1e-274  912.3   0.0     1   601   228   826   228   830 0.98 Adenylate cyclase, class-I
Adenyl_cycl_N        PF12633.2    204 seq1115_BIOID50953   -            848   3.3e-87  291.1   0.0   1   1   2.2e-86   1.5e-82  275.9   0.0     1   203     1   200     1   201 0.96 Adenylate cyclase NT domain
EAL                  PF00563.15   236 seq1117_BIOID50953   -            518   1.5e-61  207.8   0.0   1   1   3.6e-65   2.4e-61  207.0   0.0     4   236   268   500   265   500 0.96 EAL domain
CSS-motif            PF12792.2    208 seq1117_BIOID50953   -            518   4.2e-45  153.5   0.0   1   1     9e-49   6.1e-45  152.9   0.0     3   206    39   243    37   245 0.97 CSS motif domain associated with EAL
MMR_HSR1             PF01926.18   114 seq1118_BIOID50953   -            426   3.4e-21   75.2   0.1   1   1   3.3e-24   9.1e-21   73.8   0.1     2   114   200   318   199   318 0.83 50S ribosome-binding GTPase
GTP-bdg_N            PF13167.1     95 seq1118_BIOID50953   -            426   1.6e-15   56.9   0.0   1   1   1.4e-18   3.8e-15   55.6   0.0     8    95    25   112    18   112 0.96 GTP-binding GTPase N-terminal
FeoB_N               PF02421.13   189 seq1118_BIOID50953   -            426     1e-08   34.5   0.1   1   1   7.5e-12   2.1e-08   33.5   0.0     2   168   199   369   198   390 0.81 Ferrous iron transport protein B
Arf                  PF00025.16   175 seq1118_BIOID50953   -            426   1.2e-05   24.4   0.6   1   1   2.8e-08   7.6e-05   21.9   0.4    19   132   202   326   190   360 0.79 ADP-ribosylation factor family
TPR_6                PF13174.1     33 seq1120_BIOID50953   -            263   1.8e-22   78.1   1.7   1   3   2.8e-07   0.00047   20.3   0.0     4    33   146   176   145   176 0.86 Tetratricopeptide repeat
TPR_6                PF13174.1     33 seq1120_BIOID50953   -            263   1.8e-22   78.1   1.7   2   3   2.2e-08   3.8e-05   23.7   0.1     3    33   183   213   181   213 0.95 Tetratricopeptide repeat
TPR_6                PF13174.1     33 seq1120_BIOID50953   -            263   1.8e-22   78.1   1.7   3   3   7.2e-11   1.2e-07   31.5   0.0     1    33   218   250   218   250 0.96 Tetratricopeptide repeat
TPR_16               PF13432.1     65 seq1120_BIOID50953   -            263   6.3e-12   45.7   0.0   1   1   1.6e-09   2.7e-06   27.7   0.0     2    65   147   214   146   214 0.92 Tetratricopeptide repeat
TPR_2                PF07719.12    34 seq1120_BIOID50953   -            263   1.1e-09   37.3   0.2   1   2   2.1e-06    0.0035   17.0   0.1     2    33   181   212   180   213 0.93 Tetratricopeptide repeat
TPR_2                PF07719.12    34 seq1120_BIOID50953   -            263   1.1e-09   37.3   0.2   2   2   5.3e-06    0.0091   15.7   0.0     1    33   217   249   217   250 0.95 Tetratricopeptide repeat
TPR_8                PF13181.1     34 seq1120_BIOID50953   -            263   2.8e-06   26.5   0.9   1   2   0.00027      0.46   10.2   0.2     2    29   181   208   180   213 0.89 Tetratricopeptide repeat
TPR_8                PF13181.1     34 seq1120_BIOID50953   -            263   2.8e-06   26.5   0.9   2   2   2.7e-05     0.046   13.3   0.0     5    29   221   245   217   250 0.85 Tetratricopeptide repeat
Lipoprotein_19       PF13617.1     59 seq1122_BIOID50953   -             61   5.5e-27   93.0   0.7   1   1   4.3e-31   5.9e-27   92.9   0.5     2    59     3    60     2    60 0.96 YnbE-like lipoprotein
Lactamase_B          PF00753.22   194 seq1127_BIOID50953   -            479   5.4e-28   97.8   0.2   1   1   1.6e-31   7.4e-28   97.4   0.1     2   158    31   179    30   246 0.90 Metallo-beta-lactamase superfamily
Rubredoxin           PF00301.15    47 seq1127_BIOID50953   -            479   1.2e-19   69.8   2.7   1   1   4.7e-23   2.2e-19   68.9   1.9     1    47   425   471   425   471 0.98 Rubredoxin
Flavodoxin_1         PF00258.20   143 seq1127_BIOID50953   -            479     1e-11   44.9   0.0   1   1   3.8e-15   1.7e-11   44.1   0.0     1   142   256   388   256   389 0.78 Flavodoxin
ACR_tran             PF00873.14  1021 seq1128_BIOID50953   -           1029         0 1190.1   8.0   1   1         0         0 1189.8   5.5     1   976     2   979     2   980 0.99 AcrB/AcrD/AcrF family
MMPL                 PF03176.10   333 seq1128_BIOID50953   -           1029   6.1e-09   34.9  24.1   1   1   2.9e-12   1.3e-08   33.7   7.0   143   305   339   500   329   526 0.83 MMPL family
SecD_SecF            PF02355.11   189 seq1128_BIOID50953   -           1029   1.8e-06   27.1  19.8   1   1     3e-08   0.00014   21.0   8.5    34   176   341   487   326   498 0.77 Protein export membrane protein
DUF1318              PF07027.7     95 seq1129_BIOID50953   -             99   1.8e-28   98.5   3.3   1   1   1.5e-32   2.1e-28   98.2   2.3    15    95    20    99    14    99 0.98 Protein of unknown function (DUF1318)
Chor_lyase           PF04345.8    168 seq1130_BIOID50953   -            165   4.5e-31  107.4   0.0   1   1   3.9e-35   5.4e-31  107.1   0.0    12   163    17   165    10   165 0.90 Chorismate lyase
Glucosamine_iso      PF01182.15   199 seq1132_BIOID50953   -            169   8.1e-11   41.8   0.0   1   1   7.6e-15     1e-10   41.5   0.0    63   198     9   144     2   145 0.74 Glucosamine-6-phosphate isomerases/6-phosphogluconolactonase
DFP                  PF04127.10   183 seq1135_BIOID50953   -            430   5.9e-72  241.0   0.2   1   1   8.7e-76   5.9e-72  241.0   0.2     2   182   211   395   210   396 0.97 DNA / pantothenate metabolism flavoprotein
Flavoprotein         PF02441.14   129 seq1135_BIOID50953   -            430   2.7e-31  107.8   0.3   1   1   8.1e-35   5.6e-31  106.7   0.2     1   128    30   157    30   158 0.90 Flavoprotein
LysR_substrate       PF03466.15   209 seq1136_BIOID50953   -            329   1.4e-30  105.8   0.0   1   1     3e-34   2.1e-30  105.3   0.0     3   206   115   322   113   324 0.95 LysR substrate binding domain
HTH_1                PF00126.22    60 seq1136_BIOID50953   -            329   8.4e-18   63.7   0.3   1   1     2e-21   1.4e-17   63.0   0.2     4    60    33    89    30    89 0.96 Bacterial regulatory helix-turn-helix protein, lysR family
UbiA                 PF01040.13   257 seq1138_BIOID50953   -            290   1.1e-40  139.4  25.2   1   1   9.5e-45   1.3e-40  139.1  17.5     2   256    26   277    25   283 0.86 UbiA prenyltransferase family
Band_7               PF01145.20   179 seq1141_BIOID50953   -            419   4.9e-33  114.4   1.1   1   1   1.2e-36   8.4e-33  113.6   0.7     1   178    98   271    98   272 0.96 SPFH domain / Band 7 family
HflK_N               PF12221.3     42 seq1141_BIOID50953   -            419   7.8e-17   60.6  18.5   1   1   4.1e-20   2.8e-16   58.8  12.8     1    42     1    60     1    60 0.96 Bacterial membrane protein N terminal
MFS_1                PF07690.11   354 seq1143_BIOID50953   -            393   1.5e-23   83.0  59.5   1   1   1.1e-25   1.5e-21   76.4  35.5     2   328    14   320    10   327 0.84 Major Facilitator Superfamily
SBP_bac_5            PF00496.17   374 seq1146_BIOID50953   -            604     3e-67  226.9   9.9   1   1   3.2e-71   4.3e-67  226.4   6.9     2   369    98   503    97   508 0.93 Bacterial extracellular solute-binding proteins, family 5 Middle
Fimbrial             PF00419.15   145 seq1148_BIOID50953   -            194   5.1e-13   49.3   0.0   1   1   5.1e-17     7e-13   48.9   0.0     3   144    29   193    27   194 0.77 Fimbrial protein
Ivy                  PF08816.6    118 seq1150_BIOID50953   -            157   6.8e-35  119.4   0.1   1   1   6.1e-39   8.4e-35  119.2   0.1     1   118    37   152    37   152 0.98 Inhibitor of vertebrate lysozyme (Ivy)
Hydrolase_like       PF13242.1     75 seq1153_BIOID50953   -            192   9.9e-14   50.6   0.1   1   1   4.5e-17   1.5e-13   50.1   0.1     1    75   108   179   108   179 0.90 HAD-hyrolase-like
PNK3P                PF08645.6    158 seq1153_BIOID50953   -            192   4.9e-08   32.4   0.0   1   1     3e-11     1e-07   31.4   0.0    21   126    23   137     7   144 0.79 Polynucleotide kinase 3 phosphatase
Hydrolase            PF00702.21   204 seq1153_BIOID50953   -            192   2.5e-07   31.3   0.0   1   1   1.7e-10   5.7e-07   30.1   0.0   122   204    32   148    12   148 0.86 haloacid dehalogenase-like hydrolase
Pyr_redox_2          PF07992.9    200 seq1154_BIOID50953   -            377   2.8e-26   92.5   0.0   1   1   5.4e-29   9.2e-26   90.8   0.0     2   198     5   277     4   279 0.90 Pyridine nucleotide-disulphide oxidoreductase
Pyr_redox            PF00070.22    80 seq1154_BIOID50953   -            377   4.4e-18   65.3   0.0   1   1     7e-20   1.2e-16   60.7   0.0     1    75   143   216   143   224 0.95 Pyridine nucleotide-disulphide oxidoreductase
K_oxygenase          PF13434.1    341 seq1154_BIOID50953   -            377   6.5e-10   38.3   0.1   1   1   4.7e-09     8e-06   24.8   0.0   139   214    91   165    67   175 0.85 L-lysine 6-monooxygenase (NADPH-requiring)
NadA                 PF02445.11   296 seq1157_BIOID50953   -            347  3.8e-105  350.8   0.0   1   1  3.2e-109  4.3e-105  350.6   0.0     2   295    31   340    30   341 0.98 Quinolinate synthetase A protein
Pili_assembly_N      PF00345.15   122 seq1158_BIOID50953   -            224   9.5e-41  138.2   0.0   1   1   2.3e-44   1.6e-40  137.5   0.0     1   122    18   138    18   138 0.94 Gram-negative pili assembly chaperone, N-terminal domain
Pili_assembly_C      PF02753.12    68 seq1158_BIOID50953   -            224   5.2e-17   61.3   0.1   1   1   1.8e-20   1.3e-16   60.0   0.0     1    67   157   219   157   220 0.90 Gram-negative pili assembly chaperone, C-terminal domain
HOK_GEF              PF01848.11    43 seq1165_BIOID50953   -             98     1e-15   56.6   0.4   1   1   1.1e-19   1.5e-15   56.0   0.2     1    43    52    94    52    94 0.99 Hok/gef family
Band_7               PF01145.20   179 seq1168_BIOID50953   -            334   1.4e-37  129.2   0.7   1   1   1.5e-41   2.1e-37  128.6   0.5     2   178    22   243    21   245 0.97 SPFH domain / Band 7 family
TetR_N               PF00440.18    47 seq1169_BIOID50953   -            198   2.9e-11   42.7   0.0   1   1   3.4e-15   4.6e-11   42.0   0.0     3    46    18    61    16    62 0.94 Bacterial regulatory proteins, tetR family
Usher                PF00577.15   552 seq1171_BIOID50953   -            863  1.4e-208  694.0  28.4   1   1    3e-212  1.4e-208  694.0  19.7     1   552   231   773   231   773 0.99 Type VII secretion system (T7SS), usher protein
PapC_N               PF13954.1    146 seq1171_BIOID50953   -            863   1.5e-47  160.7   0.1   1   1   7.2e-51   3.3e-47  159.6   0.0     1   146    68   217    68   217 0.98 PapC N-terminal domain
PapC_C               PF13953.1     68 seq1171_BIOID50953   -            863     5e-21   73.9   0.1   1   1   2.6e-24   1.2e-20   72.8   0.1     2    67   784   850   783   851 0.95 PapC C-terminal domain
Pyr_redox_2          PF07992.9    200 seq1172_BIOID50953   -            847     2e-36  125.6   0.0   1   1   3.9e-39   8.8e-36  123.5   0.0     1   198     5   285     5   287 0.95 Pyridine nucleotide-disulphide oxidoreductase
NIR_SIR              PF01077.17   157 seq1172_BIOID50953   -            847   2.8e-27   94.8   0.1   1   1   3.5e-30     8e-27   93.4   0.0     2   150   632   770   631   776 0.94 Nitrite and sulphite reductase 4Fe-4S domain
Fer2_BFD             PF04324.10    55 seq1172_BIOID50953   -            847   2.8e-21   75.1   4.8   1   1     7e-19   1.6e-15   56.7   2.0     2    53   423   472   422   474 0.93 BFD-like [2Fe-2S] binding domain
Pyr_redox            PF00070.22    80 seq1172_BIOID50953   -            847   1.5e-15   57.2   0.7   1   1   6.4e-19   1.5e-15   57.2   0.5     2    72   148   219   147   229 0.91 Pyridine nucleotide-disulphide oxidoreductase
NIR_SIR_ferr         PF03460.12    69 seq1172_BIOID50953   -            847   4.4e-12   45.3   0.0   1   1     4e-15   9.1e-12   44.3   0.0     3    68   560   622   558   623 0.95 Nitrite/Sulfite reductase ferredoxin-like half domain
Pyr_redox_3          PF13738.1    203 seq1172_BIOID50953   -            847     2e-08   34.3   0.4   1   1   1.5e-09   3.5e-06   27.1   0.0    78   196    55   174    42   179 0.83 Pyridine nucleotide-disulphide oxidoreductase
LPAM_2               PF13627.1     24 seq1173_BIOID50953   -             67   1.6e-08   33.8   3.3   1   1   1.6e-12   2.1e-08   33.4   2.3     1    24     6    29     6    29 0.94 Prokaryotic lipoprotein-attachment site
HOK_GEF              PF01848.11    43 seq1176_BIOID50953   -             83   7.2e-18   63.5   1.4   1   1   6.8e-22   9.3e-18   63.1   1.0     1    43    37    79    37    79 0.99 Hok/gef family
DAP_epimerase        PF01678.14   121 seq1177_BIOID50953   -            275   1.3e-77  257.4   0.7   1   2   1.8e-43   1.2e-39  134.8   0.0     1   120     4   124     4   125 0.98 Diaminopimelate epimerase
DAP_epimerase        PF01678.14   121 seq1177_BIOID50953   -            275   1.3e-77  257.4   0.7   2   2   2.5e-39   1.7e-35  121.4   0.1     2   121   153   268   152   268 0.97 Diaminopimelate epimerase
PhzC-PhzF            PF02567.11   282 seq1177_BIOID50953   -            275   3.6e-05   23.0   0.0   1   1   7.7e-09   5.2e-05   22.5   0.0    45   224    51   224    46   229 0.86 Phenazine biosynthesis-like protein
Ribonuc_red_lgC      PF02867.10   537 seq1178_BIOID50953   -            761  5.3e-134  447.6   0.0   1   1  2.5e-136  1.1e-132  443.2   0.0     1   536   222   731   222   732 0.95 Ribonucleotide reductase, barrel domain
ATP-cone             PF03477.11    90 seq1178_BIOID50953   -            761   5.9e-15   55.3   0.1   1   1   2.8e-18   1.3e-14   54.2   0.1     3    90     7    92     5    92 0.97 ATP cone domain
Ribonuc_red_lgN      PF00317.16    83 seq1178_BIOID50953   -            761   1.4e-12   47.0   1.0   1   1     5e-16   2.3e-12   46.4   0.1     2    82   142   219   141   220 0.93 Ribonucleotide reductase, all-alpha domain
NMN_transporter      PF04973.7    182 seq1179_BIOID50953   -            239   2.4e-46  157.3  27.0   1   1   1.2e-48   1.6e-44  151.4  18.7     1   180    23   227    23   229 0.94 Nicotinamide mononucleotide transporter
BPD_transp_1         PF00528.17   185 seq1181_BIOID50953   -            364   2.5e-41  141.1  13.4   1   1   1.8e-45   2.5e-41  141.1   9.3     2   183   152   359   151   361 0.99 Binding-protein-dependent transport system inner membrane component
FdhD-NarQ            PF02634.10   236 seq1185_BIOID50953   -            277   7.6e-73  244.7   0.0   1   1   6.6e-77     9e-73  244.4   0.0     1   235    38   275    38   276 0.92 FdhD/NarQ family
DUF1471              PF07338.8     56 seq1187_BIOID50953   -            314   4.1e-62  205.5   5.4   1   3   2.8e-22   3.9e-18   64.7   0.0     2    56    34    90    33    90 0.98 Protein of unknown function (DUF1471)
DUF1471              PF07338.8     56 seq1187_BIOID50953   -            314   4.1e-62  205.5   5.4   2   3     3e-22   4.1e-18   64.6   0.1     3    56   119   174   117   174 0.98 Protein of unknown function (DUF1471)
DUF1471              PF07338.8     56 seq1187_BIOID50953   -            314   4.1e-62  205.5   5.4   3   3   3.1e-26   4.3e-22   77.3   0.1     2    56   259   314   258   314 0.99 Protein of unknown function (DUF1471)
OEP                  PF02321.13   188 seq1191_BIOID50953   -            457   1.1e-54  184.8  31.1   1   2   1.2e-29   1.6e-25   89.7  12.4     1   188    57   240    57   240 0.95 Outer membrane efflux protein
OEP                  PF02321.13   188 seq1191_BIOID50953   -            457   1.1e-54  184.8  31.1   2   2   3.5e-33   4.8e-29  101.1   3.7     9   173   272   435   268   437 0.94 Outer membrane efflux protein
DUF2065              PF09838.4     57 seq1192_BIOID50953   -             65   9.4e-23   79.5   3.3   1   1   7.6e-27     1e-22   79.4   2.3     1    57     5    61     5    61 0.98 Uncharacterized protein conserved in bacteria (DUF2065)
Response_reg         PF00072.19   112 seq1194_BIOID50953   -            241   3.9e-24   84.7   0.7   1   1   1.2e-27   8.2e-24   83.6   0.2     1   111    11   121    11   122 0.96 Response regulator receiver domain
Trans_reg_C          PF00486.23    77 seq1194_BIOID50953   -            241   1.8e-21   75.6   0.2   1   1   5.2e-25   3.5e-21   74.7   0.1     2    77   161   236   160   236 0.98 Transcriptional regulatory protein, C terminal
DUF3442              PF11924.3    280 seq1195_BIOID50953   -           1417  1.3e-104  349.6   0.4   1   1    1e-107  3.5e-104  348.1   0.3     2   280    71   350    70   350 0.99 Protein of unknown function (DUF3442)
Big_1                PF02369.11   100 seq1195_BIOID50953   -           1417   1.1e-55  185.5 102.1   1   3   5.4e-18   1.8e-14   53.2   7.5     4    97   993  1086   990  1088 0.87 Bacterial Ig-like domain (group 1)
Big_1                PF02369.11   100 seq1195_BIOID50953   -           1417   1.1e-55  185.5 102.1   2   3     1e-16   3.5e-13   49.2   2.8    14    97  1104  1187  1090  1192 0.85 Bacterial Ig-like domain (group 1)
Big_1                PF02369.11   100 seq1195_BIOID50953   -           1417   1.1e-55  185.5 102.1   3   3   6.1e-17   2.1e-13   49.9   8.2     6    92  1197  1284  1191  1292 0.83 Bacterial Ig-like domain (group 1)
Adenylsucc_synt      PF00709.16   421 seq1197_BIOID50953   -            432  3.4e-177  589.2   0.0   1   1  2.8e-181  3.9e-177  588.9   0.0     2   420     5   424     4   425 0.99 Adenylosuccinate synthetase
DUF484               PF04340.7    225 seq1198_BIOID50953   -            235   1.4e-89  299.2   0.4   1   1   1.2e-93   1.6e-89  299.0   0.3     1   224    10   232    10   233 0.99 Protein of unknown function, DUF484
BPD_transp_1         PF00528.17   185 seq1201_BIOID50953   -            341     2e-28   99.0  11.7   1   1   2.7e-32   3.7e-28   98.1   8.1     1   182   158   338   155   341 0.89 Binding-protein-dependent transport system inner membrane component
DUF3829              PF12889.2    277 seq1202_BIOID50953   -            351   3.4e-79  265.8  11.8   1   1   2.9e-83   3.9e-79  265.5   8.2     2   277    71   351    70   351 0.97 Protein of unknown function (DUF3829)
AA_permease_2        PF13520.1    426 seq1204_BIOID50953   -            460   4.2e-79  265.9  40.6   1   1   3.6e-83   4.9e-79  265.7  28.1     1   420     5   441     5   449 0.91 Amino acid permease
DAGK_prokar          PF01219.14   104 seq1205_BIOID50953   -            122   5.5e-39  131.8   8.1   1   1   4.6e-43   6.3e-39  131.6   5.6     2   104    16   118    15   118 0.99 Prokaryotic diacylglycerol kinase
SIS_2                PF13580.1    138 seq1206_BIOID50953   -            246   3.3e-31  107.7   0.3   1   1   9.4e-35   6.4e-31  106.7   0.2    15   138    78   200    56   200 0.92 SIS domain
SIS                  PF01380.17   131 seq1206_BIOID50953   -            246   7.1e-08   32.0   0.0   1   1   2.3e-11   1.6e-07   30.9   0.0    51   104   163   216   152   229 0.91 SIS domain
Phage_integrase      PF00589.17   173 seq1207_BIOID50953   -            298   2.2e-50  170.5   0.0   1   1   5.3e-54   3.6e-50  169.8   0.0     3   172   114   281   112   282 0.97 Phage integrase family
Phage_integr_N       PF02899.12    84 seq1207_BIOID50953   -            298     2e-27   95.0   0.8   1   1   7.9e-31   5.4e-27   93.6   0.6     1    83     8    90     8    91 0.98 Phage integrase, N-terminal SAM-like domain
YicC_N               PF03755.8    159 seq1208_BIOID50953   -            287   2.6e-49  167.0   0.1   1   1   3.8e-53   2.6e-49  167.0   0.1     1   158     2   154     2   155 0.96 YicC-like family, N-terminal region
DUF1732              PF08340.6     87 seq1208_BIOID50953   -            287     2e-34  117.1   7.3   1   1   2.9e-38     2e-34  117.1   5.0     1    87   202   287   202   287 0.97 Domain of unknown function (DUF1732)
MFS_1                PF07690.11   354 seq1209_BIOID50953   -            387   2.9e-48  164.3  43.1   1   1   1.3e-51   4.4e-48  163.7  29.9     3   354    14   352    12   352 0.86 Major Facilitator Superfamily
Sugar_tr             PF00083.19   451 seq1209_BIOID50953   -            387   4.4e-12   45.2   9.2   1   1   1.3e-15   4.4e-12   45.2   6.4    39   194    35   185    13   193 0.86 Sugar (and other) transporter
MFS_3                PF05977.8    524 seq1209_BIOID50953   -            387   4.4e-05   21.6  18.8   1   1   1.7e-08   5.9e-05   21.2  13.0    63   315    60   303    35   380 0.79 Transmembrane secretion effector
OMP_b-brl            PF13505.1    176 seq1211_BIOID50953   -            171   3.9e-27   95.2  13.5   1   1   6.8e-31   4.7e-27   94.9   9.3     2   176     9   171     6   171 0.87 Outer membrane protein beta-barrel domain
Ail_Lom              PF06316.6    199 seq1211_BIOID50953   -            171   1.5e-23   83.2   4.7   1   2   2.2e-18   1.5e-14   53.8   0.9     1   126     1   115     1   127 0.77 Enterobacterial Ail/Lom protein
Ail_Lom              PF06316.6    199 seq1211_BIOID50953   -            171   1.5e-23   83.2   4.7   2   2   2.2e-11   1.5e-07   31.0   0.1   154   199   126   171   120   171 0.93 Enterobacterial Ail/Lom protein
LexA_DNA_bind        PF01726.11    65 seq1212_BIOID50953   -            202   6.6e-32  108.7   0.1   1   1   1.5e-35   1.1e-31  108.1   0.1     1    65     1    65     1    65 0.99 LexA DNA binding domain
Peptidase_S24        PF00717.18    70 seq1212_BIOID50953   -            202   8.9e-17   60.3   0.8   1   1   1.9e-20   1.3e-16   59.8   0.5     1    68   114   180   114   182 0.96 Peptidase S24-like
ABC_tran             PF00005.22   118 seq1215_BIOID50953   -            529     9e-45  151.7   0.2   1   2   9.5e-23   1.9e-19   70.0   0.0    15   118    68   185    51   185 0.88 ABC transporter
ABC_tran             PF00005.22   118 seq1215_BIOID50953   -            529     9e-45  151.7   0.2   2   2   1.2e-25   2.4e-22   79.3   0.0     6   118   331   454   326   454 0.90 ABC transporter
AAA_21               PF13304.1    303 seq1215_BIOID50953   -            529   7.9e-22   78.4   4.8   1   2   1.3e-10   2.5e-07   30.8   0.0   233   302   153   220   148   221 0.95 AAA domain
AAA_21               PF13304.1    303 seq1215_BIOID50953   -            529   7.9e-22   78.4   4.8   2   2   1.2e-11   2.3e-08   34.2   0.3   226   302   415   489   372   490 0.82 AAA domain
oligo_HPY            PF08352.7     64 seq1215_BIOID50953   -            529   4.6e-12   45.9   0.1   1   2   2.9e-10   5.6e-07   29.7   0.1     1    32   236   267   236   280 0.90 Oligopeptide/dipeptide transporter, C-terminal region
oligo_HPY            PF08352.7     64 seq1215_BIOID50953   -            529   4.6e-12   45.9   0.1   2   2   2.5e-05     0.049   13.8   0.0     1    23   505   527   505   529 0.96 Oligopeptide/dipeptide transporter, C-terminal region
Rieske_2             PF13806.1    104 seq1216_BIOID50953   -            108   2.3e-40  136.3   0.0   1   1   1.9e-44   2.6e-40  136.2   0.0     1   103     3   106     3   107 0.98 Rieske-like [2Fe-2S] domain
Rrf2                 PF02082.15    83 seq1218_BIOID50953   -            141   2.1e-25   88.5   0.1   1   1   2.4e-29   3.3e-25   87.9   0.1     1    82     1    82     1    83 0.99 Transcriptional regulator
GATase_4             PF13230.1    272 seq1220_BIOID50953   -            255  6.4e-107  356.1   0.0   1   1    1e-110    7e-107  356.0   0.0     1   252     1   252     1   255 0.99 Glutamine amidotransferases class-II
GATase_2             PF00310.16   361 seq1220_BIOID50953   -            255   5.3e-17   61.4   0.2   1   1   4.5e-15   3.1e-11   42.4   0.1   189   359    65   215    60   217 0.87 Glutamine amidotransferases class-II
HAD_2                PF13419.1    176 seq1221_BIOID50953   -            238     9e-20   71.5   0.1   1   1   2.5e-23   1.2e-19   71.1   0.0     1   176    13   207    13   207 0.76 Haloacid dehalogenase-like hydrolase
Hydrolase_like       PF13242.1     75 seq1221_BIOID50953   -            238   4.5e-09   35.7   0.0   1   1   2.2e-12   9.9e-09   34.6   0.0     2    50   161   209   160   223 0.93 HAD-hyrolase-like
Hydrolase            PF00702.21   204 seq1221_BIOID50953   -            238   1.4e-08   35.4   0.0   1   1   4.3e-12     2e-08   34.9   0.0     1   202    10   199    10   201 0.71 haloacid dehalogenase-like hydrolase
Ribonuc_red_sm       PF00268.16   281 seq1222_BIOID50953   -            420   1.1e-29  103.1   2.5   1   2   5.3e-17   7.3e-13   48.0   0.3    13   143    75   202    66   209 0.91 Ribonucleotide reductase, small chain
Ribonuc_red_sm       PF00268.16   281 seq1222_BIOID50953   -            420   1.1e-29  103.1   2.5   2   2   3.6e-19   4.9e-15   55.1   0.1   155   274   244   373   226   380 0.89 Ribonucleotide reductase, small chain
DAHP_synth_1         PF00793.15   272 seq1224_BIOID50953   -            350  1.3e-105  351.8   0.0   1   1  1.1e-109  1.5e-105  351.6   0.0     8   271    40   338    25   339 0.96 DAHP synthetase I family
MatE                 PF01554.13   162 seq1225_BIOID50953   -            459   6.3e-39  133.0  30.1   1   2   8.5e-35   1.2e-30  106.2   5.9     1   161    35   195    35   196 0.99 MatE
MatE                 PF01554.13   162 seq1225_BIOID50953   -            459   6.3e-39  133.0  30.1   2   2   5.3e-13   7.3e-09   35.3   6.9     2   143   259   400   259   422 0.91 MatE
Form_Nir_trans       PF01226.12   250 seq1226_BIOID50953   -            268   5.6e-62  208.7  28.4   1   1   4.9e-66   6.6e-62  208.5  19.7    16   249    20   248     4   249 0.92 Formate/nitrite transporter
RNB                  PF00773.14   325 seq1227_BIOID50953   -            827  2.2e-105  352.4   0.0   1   1  9.1e-109  3.1e-105  351.9   0.0     1   325   274   602   274   602 0.97 RNB domain
OB_RNB               PF08206.6     58 seq1227_BIOID50953   -            827   1.9e-29  100.8   9.9   1   2   2.4e-25   8.1e-22   76.3   0.1     1    58   101   158   101   158 0.99 Ribonuclease B OB domain
OB_RNB               PF08206.6     58 seq1227_BIOID50953   -            827   1.9e-29  100.8   9.9   2   2     2e-09   6.7e-06   25.4   0.0     6    58   172   227   170   227 0.96 Ribonuclease B OB domain
S1                   PF00575.18    74 seq1227_BIOID50953   -            827   8.7e-20   70.4   0.4   1   1   6.9e-23   2.4e-19   69.0   0.3     2    73   655   738   654   739 0.98 S1 RNA binding domain
HTH_12               PF08461.5     66 seq1227_BIOID50953   -            827   1.7e-13   49.9   0.8   1   1   1.1e-16   3.8e-13   48.8   0.5     2    64    37    97    36    99 0.93 Ribonuclease R winged-helix domain
Fimbrial             PF00419.15   145 seq1228_BIOID50953   -            186     6e-22   78.3   0.5   1   1   5.2e-26   7.1e-22   78.0   0.4     2   143    34   184    33   186 0.84 Fimbrial protein
Bro-N                PF02498.12    87 seq1229_BIOID50953   -            278   2.1e-07   30.9   0.0   1   1   5.3e-11   7.2e-07   29.2   0.0     1    75    14   105    14   113 0.74 BRO family, N-terminal domain
adh_short            PF00106.20   167 seq1230_BIOID50953   -            240   5.3e-16   58.8   0.2   1   1   1.6e-19   7.2e-16   58.4   0.1     3   166     9   170     8   171 0.87 short chain dehydrogenase
adh_short_C2         PF13561.1    243 seq1230_BIOID50953   -            240   2.1e-07   30.9   0.0   1   1   5.8e-11   2.6e-07   30.5   0.0     8   192    18   193    13   238 0.71 Enoyl-(Acyl carrier protein) reductase
KR                   PF08659.5    181 seq1230_BIOID50953   -            240   3.8e-07   29.8   0.5   1   1   1.6e-10   7.1e-07   28.9   0.4     4   172    10   175     8   184 0.84 KR domain
UvrD_C               PF13361.1    319 seq1231_BIOID50953   -            738   1.3e-99  333.6   0.0   1   1  7.6e-103   1.7e-99  333.1   0.0     1   318   295   634   295   635 0.98 UvrD-like helicase C-terminal domain
UvrD-helicase        PF00580.16   315 seq1231_BIOID50953   -            738   2.2e-76  257.0   0.0   1   1   2.7e-79   6.1e-76  255.6   0.0     1   314    28   289    28   290 0.98 UvrD/REP helicase N-terminal domain
AAA_19               PF13245.1     76 seq1231_BIOID50953   -            738   5.5e-14   51.5   0.2   1   1   8.5e-17   1.9e-13   49.8   0.1     1    75    34   111    34   112 0.85 Part of AAA domain
UvrD_C_2             PF13538.1    104 seq1231_BIOID50953   -            738   1.1e-10   41.4   0.0   1   1   1.1e-13   2.6e-10   40.2   0.0    54   103   561   630   509   631 0.77 Family description
Autotransporter      PF03797.14   265 seq1233_BIOID50953   -            131   8.9e-09   34.9   2.6   1   1   7.7e-13     1e-08   34.7   1.8   153   257     7   110     2   121 0.83 Autotransporter beta-domain
TP_methylase         PF00590.15   210 seq1234_BIOID50953   -            457   9.3e-50  169.1   0.1   1   1   3.2e-53   1.5e-49  168.4   0.1     2   209   218   426   217   427 0.92 Tetrapyrrole (Corrin/Porphyrin) Methylases
NAD_binding_7        PF13241.1    103 seq1234_BIOID50953   -            457   6.1e-28   96.9   0.1   1   1   1.3e-29     6e-26   90.5   0.0     1   103     6   115     6   115 0.89 Putative NAD(P)-binding
CysG_dimeriser       PF10414.4     60 seq1234_BIOID50953   -            457   1.7e-19   68.9   0.9   1   1   3.7e-23   1.7e-19   68.9   0.6     2    60   150   209   149   209 0.97 Sirohaem synthase dimerisation region
Esterase             PF00756.15   251 seq1235_BIOID50953   -            400     3e-48  164.3   0.0   1   1   4.5e-52     3e-48  164.3   0.0     1   251   172   391   172   391 0.98 Putative esterase
DUF3327              PF11806.3    122 seq1235_BIOID50953   -            400   2.9e-37  127.5   0.5   1   1   4.2e-41   2.9e-37  127.5   0.3     3   121    29   155    21   156 0.97 Domain of unknown function (DUF3327)
Aldo_ket_red         PF00248.16   283 seq1236_BIOID50953   -            346   1.6e-75  253.4   0.0   1   1   1.4e-79   1.9e-75  253.2   0.0     2   282    28   332    27   333 0.95 Aldo/keto reductase family
Fer2                 PF00111.22    78 seq1237_BIOID50953   -             84   9.2e-11   41.2   2.6   1   1   7.5e-15     1e-10   41.0   1.8     7    78    10    77     4    77 0.83 2Fe-2S iron-sulfur cluster binding domain
UPF0126              PF03458.8     81 seq1239_BIOID50953   -            205   1.5e-44  149.3  24.6   1   2   3.2e-25   4.3e-21   74.1   4.6     2    78     4    80     3    83 0.96 UPF0126 domain
UPF0126              PF03458.8     81 seq1239_BIOID50953   -            205   1.5e-44  149.3  24.6   2   2   1.8e-28   2.5e-24   84.5   4.1     1    79    89   166    89   168 0.97 UPF0126 domain
Aldo_ket_red         PF00248.16   283 seq1240_BIOID50953   -            286   7.1e-54  182.4   0.0   1   1     6e-58   8.2e-54  182.2   0.0     1   281    15   283    15   285 0.96 Aldo/keto reductase family
Response_reg         PF00072.19   112 seq1241_BIOID50953   -            251   1.6e-20   73.0   0.1   1   1   3.6e-24   2.5e-20   72.4   0.1     2   111    17   124    16   125 0.97 Response regulator receiver domain
Trans_reg_C          PF00486.23    77 seq1241_BIOID50953   -            251   1.2e-20   73.0   0.2   1   1   6.4e-24   4.3e-20   71.2   0.0     2    77   170   245   169   245 0.98 Transcriptional regulatory protein, C terminal
CsbD                 PF05532.7     53 seq1243_BIOID50953   -             69   1.5e-21   75.6   8.3   1   1   1.3e-25   1.8e-21   75.4   5.8     1    53     4    56     4    56 0.97 CsbD-like
PTS_EIIC             PF02378.13   321 seq1246_BIOID50953   -            485     1e-41  142.7  32.0   1   1   1.5e-45     1e-41  142.7  22.2     3   321   113   396   111   396 0.92 Phosphotransferase system, EIIC
PTS_EIIB             PF00367.15    35 seq1246_BIOID50953   -            485   2.5e-16   58.4   0.3   1   1   6.2e-20   4.2e-16   57.7   0.2     1    35     9    43     9    43 0.98 phosphotransferase system, EIIB
LppC                 PF04348.8    536 seq1248_BIOID50953   -            678    2e-135  452.3  23.7   1   2     6e-52   8.2e-48  163.1  14.0     1   314    40   345    40   353 0.90 LppC putative lipoprotein
LppC                 PF04348.8    536 seq1248_BIOID50953   -            678    2e-135  452.3  23.7   2   2   6.7e-91   9.1e-87  291.7   0.1   245   536   346   672   342   672 0.97 LppC putative lipoprotein
Fe_dep_repr_C        PF02742.10    71 seq1249_BIOID50953   -            155     3e-13   49.1   0.7   1   1   3.3e-16   6.4e-13   48.0   0.5     1    57    95   150    95   154 0.95 Iron dependent repressor, metal binding and dimerisation domain
Fe_dep_repress       PF01325.14    60 seq1249_BIOID50953   -            155   7.1e-11   41.7   0.0   1   1   6.3e-14   1.2e-10   40.9   0.0     6    60    38    92    35    92 0.95 Iron dependent repressor, N-terminal DNA binding domain
HTH_24               PF13412.1     48 seq1249_BIOID50953   -            155   1.1e-07   30.9   0.0   1   1     9e-11   1.8e-07   30.3   0.0     3    48    40    85    38    85 0.90 Winged helix-turn-helix DNA-binding
MarR                 PF01047.17    59 seq1249_BIOID50953   -            155   1.8e-06   27.4   0.0   1   1   1.6e-09   3.1e-06   26.6   0.0    11    48    48    85    47    87 0.95 MarR family
HATPase_c            PF02518.21   111 seq1250_BIOID50953   -            433   1.9e-22   78.9   0.0   1   1   8.1e-26   3.7e-22   78.0   0.0     6   110   320   423   316   424 0.96 Histidine kinase-, DNA gyrase B-, and HSP90-like ATPase
HisKA                PF00512.20    68 seq1250_BIOID50953   -            433   6.2e-08   32.3   1.3   1   1   3.7e-11   1.7e-07   30.9   0.9     1    67   211   270   211   271 0.90 His Kinase A (phospho-acceptor) domain
HAMP                 PF00672.20    70 seq1250_BIOID50953   -            433   1.6e-06   28.0   0.0   1   1   3.6e-10   1.6e-06   28.0   0.0     3    69   140   206   139   207 0.90 HAMP domain
NLPC_P60             PF00877.14   105 seq1251_BIOID50953   -            257   5.7e-31  106.3   0.0   1   1   1.4e-34   9.9e-31  105.5   0.0     1   105   139   249   139   249 0.98 NlpC/P60 family
MbtH                 PF03621.8     54 seq1253_BIOID50953   -             72   2.8e-21   74.4   0.7   1   1   2.5e-25   3.5e-21   74.2   0.5     1    53     1    54     1    55 0.96 MbtH-like protein
AMP-binding          PF00501.23   418 seq1254_BIOID50953   -           1335  5.6e-117  390.5   0.0   1   1  2.2e-120  7.4e-117  390.1   0.0     1   417   524   928   524   929 0.97 AMP-binding enzyme
Condensation         PF00668.15   301 seq1254_BIOID50953   -           1335   2.5e-59  200.4   0.0   1   1   1.1e-62   3.8e-59  199.8   0.0     2   300    44   342    43   343 0.92 Condensation domain
Thioesterase         PF00975.15   229 seq1254_BIOID50953   -           1335   1.4e-46  159.4   0.5   1   1     5e-47   1.7e-43  149.3   0.0     2   216  1109  1320  1108  1333 0.95 Thioesterase domain
PP-binding           PF00550.20    67 seq1254_BIOID50953   -           1335     4e-11   42.9   0.1   1   1   3.8e-14   1.3e-10   41.2   0.1     3    65  1022  1082  1020  1084 0.91 Phosphopantetheine attachment site
CitMHS               PF03600.11   349 seq1256_BIOID50953   -            372   1.1e-28   99.7  19.9   1   1   1.6e-32   1.1e-28   99.7  13.8    41   320    32   305    11   319 0.89 Citrate transporter
Na_sulph_symp        PF00939.14   471 seq1256_BIOID50953   -            372   1.1e-07   31.0   5.8   1   1   1.6e-11   1.1e-07   31.0   4.0   320   449    41   166    35   184 0.80 Sodium:sulfate symporter transmembrane region
DUF2773              PF10971.3     81 seq1257_BIOID50953   -            711   4.1e-42  141.9   2.8   1   1   9.2e-46   1.3e-41  140.3   1.4     1    81   631   711   631   711 0.99 Protein of unknown function (DUF2773)
DUF2713              PF10897.3    246 seq1258_BIOID50953   -            318  4.7e-164  543.4   4.6   1   1  4.5e-168  6.2e-164  543.0   3.2     1   246    73   318    73   318 1.00 Protein of unknown function (DUF2713)
DUF4223              PF13978.1     56 seq1259_BIOID50953   -             55   1.2e-36  124.0   0.7   1   1   9.5e-41   1.3e-36  123.9   0.5     1    55     1    55     1    55 0.99 Protein of unknown function (DUF4223)
adh_short_C2         PF13561.1    243 seq1260_BIOID50953   -            294   4.9e-30  104.9   0.0   1   1   1.3e-33   5.7e-30  104.7   0.0     5   241    58   290    55   292 0.92 Enoyl-(Acyl carrier protein) reductase
adh_short            PF00106.20   167 seq1260_BIOID50953   -            294   3.3e-26   92.0   0.2   1   1     9e-30   4.1e-26   91.7   0.1     3   166    52   217    50   218 0.95 short chain dehydrogenase
KR                   PF08659.5    181 seq1260_BIOID50953   -            294   2.3e-08   33.7   0.0   1   1   6.9e-12   3.2e-08   33.3   0.0     4   167    53   221    51   234 0.77 KR domain
SpoU_methylase       PF00588.14   142 seq1261_BIOID50953   -            243     7e-42  142.5   0.0   1   1   1.9e-45   1.3e-41  141.6   0.0     2   142    96   236    95   236 0.96 SpoU rRNA Methylase family
SpoU_sub_bind        PF08032.7     76 seq1261_BIOID50953   -            243   3.1e-19   68.7   0.1   1   1   2.9e-22     2e-18   66.2   0.0     1    72     4    76     4    80 0.96 RNA 2'-O ribose methyltransferase substrate binding
AA_permease_2        PF13520.1    426 seq1262_BIOID50953   -            462   2.6e-58  197.4  44.4   1   1   4.7e-62   3.2e-58  197.1  30.8     1   405    27   427    27   448 0.85 Amino acid permease
AA_permease          PF00324.16   479 seq1262_BIOID50953   -            462   3.6e-36  124.3  40.6   1   1   9.3e-40   6.4e-36  123.5  28.1     2   475    32   457    31   461 0.84 Amino acid permease
Glyco_hydro_1        PF00232.13   455 seq1265_BIOID50953   -            476  6.2e-131  436.6   0.2   1   1  5.6e-135  7.7e-131  436.2   0.1     4   454     5   472     2   473 0.92 Glycosyl hydrolase family 1
LysR_substrate       PF03466.15   209 seq1266_BIOID50953   -            292   5.2e-35  120.3   0.0   1   1   1.1e-38   7.6e-35  119.7   0.0     2   188    88   267    87   275 0.93 LysR substrate binding domain
HTH_1                PF00126.22    60 seq1266_BIOID50953   -            292   1.1e-18   66.6   1.0   1   1   7.6e-22   5.2e-18   64.4   0.5     1    60     3    63     3    63 0.95 Bacterial regulatory helix-turn-helix protein, lysR family
Ter                  PF05472.6    290 seq1267_BIOID50953   -            309  7.4e-115  382.9   7.2   1   1    6e-119  8.3e-115  382.7   5.0     2   290     9   307     8   307 0.99 DNA replication terminus site-binding protein (Ter protein)
DUF2170              PF09938.4    140 seq1268_BIOID50953   -            133   1.6e-42  144.0   1.4   1   1   1.3e-46   1.7e-42  143.9   1.0     3   139     2   132     1   133 0.96 Uncharacterized protein conserved in bacteria (DUF2170)
UPF0102              PF02021.12    93 seq1271_BIOID50953   -            131   1.3e-35  121.0   0.1   1   1   1.1e-39   1.5e-35  120.8   0.1     2    92    23   115    22   116 0.98 Uncharacterised protein family UPF0102
Guanylate_kin        PF00625.16   183 seq1273_BIOID50953   -            207   5.8e-70  234.3   0.0   1   1   4.9e-74   6.7e-70  234.1   0.0     2   183     4   186     3   186 0.98 Guanylate kinase
ResIII               PF04851.10   184 seq1274_BIOID50953   -            586   4.9e-32  111.1   0.0   1   1   1.7e-35   7.8e-32  110.4   0.0     2   184     3   155     2   155 0.95 Type III restriction enzyme, res subunit
Helicase_C           PF00271.26    78 seq1274_BIOID50953   -            586   7.8e-12   44.7   0.0   1   1   6.6e-15     3e-11   42.9   0.0    10    76   277   343   273   345 0.96 Helicase conserved C-terminal domain
DEAD                 PF00270.24   173 seq1274_BIOID50953   -            586   4.2e-11   42.5   0.0   1   1   1.2e-13   5.7e-10   38.8   0.0     2   166     7   153     6   157 0.81 DEAD/DEAH box helicase
OmpA                 PF00691.15    97 seq1275_BIOID50953   -            296   4.9e-15   55.5   0.1   1   1   1.4e-18   1.9e-14   53.7   0.0     1    92   155   248   155   252 0.84 OmpA family
PspA_IM30            PF04012.7    221 seq1276_BIOID50953   -            232   3.5e-57  193.1  27.7   1   1   2.9e-61   3.9e-57  193.0  19.2     1   221     2   232     2   232 0.97 PspA/IM30 family
SIS_2                PF13580.1    138 seq1279_BIOID50953   -            196   1.2e-31  109.1   1.0   1   1   2.2e-35   1.5e-31  108.8   0.7     3   138    10   144     8   144 0.95 SIS domain
SIS                  PF01380.17   131 seq1279_BIOID50953   -            196   6.2e-07   28.9   0.3   1   1   7.1e-10   4.8e-06   26.0   0.0    49   105   105   164    77   182 0.82 SIS domain
SIS                  PF01380.17   131 seq1280_BIOID50953   -            347   4.3e-21   74.7   0.0   1   2   1.7e-12   2.3e-08   33.5   0.0     5   122    51   170    48   175 0.87 SIS domain
SIS                  PF01380.17   131 seq1280_BIOID50953   -            347   4.3e-21   74.7   0.0   2   2   2.9e-14     4e-10   39.2   0.0     4    87   214   299   211   305 0.92 SIS domain
RNA_pol_Rpb6         PF01192.17    57 seq1283_BIOID50953   -             91     1e-17   63.4   0.1   1   1   9.7e-22   1.3e-17   63.1   0.1     1    56     7    62     7    63 0.95 RNA polymerase Rpb6
HATPase_c            PF02518.21   111 seq1286_BIOID50953   -            812   4.1e-23   81.1   0.2   1   1   2.3e-26   7.8e-23   80.2   0.2     2   110   560   675   559   676 0.97 Histidine kinase-, DNA gyrase B-, and HSP90-like ATPase
HAMP                 PF00672.20    70 seq1286_BIOID50953   -            812     6e-14   51.8   0.8   1   1   1.8e-17     6e-14   51.8   0.6     3    67   351   416   349   418 0.94 HAMP domain
Response_reg         PF00072.19   112 seq1286_BIOID50953   -            812   2.6e-09   36.9   0.0   1   1   5.1e-12   1.7e-08   34.3   0.0     1    90   699   789   699   808 0.85 Response regulator receiver domain
HisKA                PF00512.20    68 seq1286_BIOID50953   -            812   1.7e-05   24.6   0.1   1   1   4.9e-09   1.7e-05   24.6   0.1     3    66   458   516   456   518 0.83 His Kinase A (phospho-acceptor) domain
BON                  PF04972.12    64 seq1287_BIOID50953   -            191   2.5e-32  110.3   8.7   1   2   2.7e-19   3.6e-15   55.3   0.8     3    62    53   113    51   115 0.96 BON domain
BON                  PF04972.12    64 seq1287_BIOID50953   -            191   2.5e-32  110.3   8.7   2   2   1.8e-20   2.4e-16   59.1   0.8     1    57   129   184   129   188 0.97 BON domain
CDP-OH_P_transf      PF01066.16   101 seq1288_BIOID50953   -            201   2.2e-13   50.2  12.8   1   1   8.7e-17   1.2e-12   47.8   8.9     3    77    26   121    24   198 0.80 CDP-alcohol phosphatidyltransferase
ABC_tran             PF00005.22   118 seq1289_BIOID50953   -            530   9.8e-37  125.8   0.0   1   2   1.3e-18   1.9e-15   57.1   0.0     1   118    41   184    41   184 0.98 ABC transporter
ABC_tran             PF00005.22   118 seq1289_BIOID50953   -            530   9.8e-37  125.8   0.0   2   2   1.7e-21   2.6e-18   66.3   0.0     1   118   359   467   359   467 0.95 ABC transporter
ABC_tran_2           PF12848.2     85 seq1289_BIOID50953   -            530   3.3e-23   81.2   3.0   1   1     2e-23     3e-20   71.7   1.4     2    85   224   309   223   309 0.91 ABC transporter
DUF2491              PF10679.4    212 seq1290_BIOID50953   -            219   1.3e-70  236.5   0.0   1   1   1.1e-74   1.4e-70  236.4   0.0     2   212     5   217     1   217 0.98 Protein of unknown function (DUF2491)
HD_4                 PF13328.1    153 seq1293_BIOID50953   -            702   6.5e-54  181.6   1.2   1   1   2.4e-57   6.5e-54  181.6   0.8     2   152    27   175    26   176 0.97 HD domain
RelA_SpoT            PF04607.12   116 seq1293_BIOID50953   -            702   1.1e-36  125.2   0.5   1   1   1.1e-39   3.1e-36  123.7   0.0     1   115   235   345   235   346 0.98 Region found in RelA / SpoT proteins
TGS                  PF02824.16    60 seq1293_BIOID50953   -            702   6.9e-22   76.9   0.0   1   1   6.1e-25   1.7e-21   75.7   0.0     1    60   388   447   388   447 0.99 TGS domain
ACT_4                PF13291.1     80 seq1293_BIOID50953   -            702   2.2e-18   66.2   2.5   1   1   2.1e-21   5.7e-18   64.9   1.0     2    80   622   699   621   699 0.97 ACT domain
HD                   PF01966.17   122 seq1293_BIOID50953   -            702   1.3e-13   50.8   1.9   1   1   1.7e-16   4.7e-13   49.0   0.3     1   122    45   144    45   144 0.81 HD domain
Sugarporin_N         PF11471.3     60 seq1294_BIOID50953   -            464   1.4e-15   56.5   9.6   1   1   1.6e-19   2.2e-15   55.8   6.7     1    60     1    58     1    58 0.96 Maltoporin periplasmic N-terminal extension
CorA                 PF01544.13   292 seq1295_BIOID50953   -            316   4.9e-56  189.7   0.4   1   1   4.4e-60     6e-56  189.5   0.2     4   292    26   312    24   312 0.95 CorA-like Mg2+ transporter protein
IMS                  PF00817.15   148 seq1297_BIOID50953   -            351   9.6e-48  161.6   0.0   1   1   3.4e-51   1.6e-47  160.9   0.0     1   148     7   154     7   154 0.98 impB/mucB/samB family
IMS_C                PF11799.3    137 seq1297_BIOID50953   -            351   1.6e-09   38.1   0.1   1   1   5.8e-13   2.6e-09   37.4   0.0     3    99   211   309   209   327 0.85 impB/mucB/samB family C-terminal
IMS_HHH              PF11798.3     32 seq1297_BIOID50953   -            351   3.6e-08   32.8   0.0   1   1     2e-11   9.2e-08   31.6   0.0     1    32   166   197   166   197 0.96 IMS family HHH motif
Cys_Met_Meta_PP      PF01053.15   386 seq1300_BIOID50953   -            440  7.8e-122  406.1   0.0   1   1  6.5e-126  8.9e-122  405.9   0.0     1   385    52   436    52   437 0.97 Cys/Met metabolism PLP-dependent enzyme
CTP_transf_1         PF01148.15   259 seq1302_BIOID50953   -            298     6e-60  202.9  22.6   1   1   6.1e-64   8.3e-60  202.4  15.7     3   258    38   295    36   296 0.89 Cytidylyltransferase family
DUF350               PF03994.9     54 seq1303_BIOID50953   -            132   1.6e-31  107.6  11.9   1   2   2.3e-22   3.1e-18   65.1   0.4     1    53    13    65    13    66 0.98 Domain of Unknown Function (DUF350)
DUF350               PF03994.9     54 seq1303_BIOID50953   -            132   1.6e-31  107.6  11.9   2   2   8.5e-17   1.2e-12   47.2   3.4     1    54    78   130    78   130 0.99 Domain of Unknown Function (DUF350)
Ribosomal_L25p       PF01386.14    88 seq1304_BIOID50953   -             94   3.9e-30  103.6   0.3   1   1   3.2e-34   4.4e-30  103.5   0.2     1    88     4    91     4    91 0.99 Ribosomal L25p family
DUF1190              PF06693.6    165 seq1305_BIOID50953   -            212   3.8e-36  124.4   3.2   1   1   3.5e-40   4.8e-36  124.1   2.2     1   165    63   212    63   212 0.91 Protein of unknown function (DUF1190)
PhdYeFM_antitox      PF02604.14    75 seq1307_BIOID50953   -             97   1.5e-09   37.1   0.1   1   1     2e-13   2.8e-09   36.3   0.1     2    73     8    74     7    79 0.90 Antitoxin Phd_YefM, type II toxin-antitoxin system
PfkB                 PF00294.19   301 seq1308_BIOID50953   -            110   3.4e-11   42.7   0.1   1   1   2.6e-15   3.6e-11   42.6   0.1    34   108    22    94     3   108 0.84 pfkB family carbohydrate kinase
Methyltransf_20      PF12147.3    311 seq1309_BIOID50953   -            585  2.5e-148  492.9   0.0   1   1  1.2e-151  3.2e-148  492.5   0.0     1   311   273   582   273   582 0.99 Putative methyltransferase
Hydrolase_4          PF12146.3     79 seq1309_BIOID50953   -            585   4.7e-27   93.5   0.4   1   1   5.1e-29   1.4e-25   88.8   0.1     1    78    17    95    17    96 0.98 Putative lysophospholipase
Abhydrolase_6        PF12697.2    228 seq1309_BIOID50953   -            585   5.4e-19   68.8   5.8   1   1   3.7e-22     1e-18   67.9   3.5     1   216    36   261    36   273 0.75 Alpha/beta hydrolase family
Abhydrolase_5        PF12695.2    142 seq1309_BIOID50953   -            585   2.7e-10   40.0   3.2   1   1     4e-13   1.1e-09   38.0   0.6     1   141    35   260    35   261 0.82 Alpha/beta hydrolase family
Methyltransf_18      PF12847.2    112 seq1309_BIOID50953   -            585   1.1e-08   35.5   0.0   1   1   8.4e-12   2.3e-08   34.4   0.0     4   110   410   519   408   520 0.87 Methyltransferase domain
YafO_toxin           PF13957.1    109 seq1311_BIOID50953   -            132   1.6e-33  114.6   0.0   1   1   1.3e-37   1.8e-33  114.4   0.0     1   109    25   132    25   132 0.98 Toxin YafO, type II toxin-antitoxin system
Wzz                  PF02706.10   152 seq1312_BIOID50953   -            377   4.3e-25   88.1   0.9   1   1   3.2e-29   4.3e-25   88.1   0.6     1   150    25   173    25   175 0.92 Chain length determinant protein
GSP_synth            PF03738.9     97 seq1313_BIOID50953   -            387   1.6e-25   89.0   0.0   1   1   4.1e-29   5.6e-25   87.2   0.0     2    97   172   263   171   263 0.92 Glutathionylspermidine synthase preATP-grasp
PfkB                 PF00294.19   301 seq1314_BIOID50953   -            144   1.4e-23   83.3   0.1   1   1   1.1e-27   1.5e-23   83.2   0.1   167   294    29   143     8   144 0.83 pfkB family carbohydrate kinase
SNARE_assoc          PF09335.6    123 seq1315_BIOID50953   -            233   3.9e-19   68.9   5.8   1   1   2.9e-23   3.9e-19   68.9   4.0     1   122    48   173    48   174 0.96 SNARE associated Golgi protein
Acetyltransf_10      PF13673.1    117 seq1317_BIOID50953   -            125   1.8e-16   60.2   0.0   1   1   4.7e-20   2.2e-16   59.9   0.0    17   117     5    99     1    99 0.91 Acetyltransferase (GNAT) domain
Acetyltransf_7       PF13508.1     79 seq1317_BIOID50953   -            125     2e-07   30.9   0.0   1   1   9.1e-11   4.1e-07   29.9   0.0     3    78    31   100    29   101 0.87 Acetyltransferase (GNAT) domain
Acetyltransf_1       PF00583.19    83 seq1317_BIOID50953   -            125   2.5e-06   27.3   0.0   1   1   1.6e-09   7.4e-06   25.8   0.0    22    83    43   100     8   100 0.68 Acetyltransferase (GNAT) family
SpoU_methylase       PF00588.14   142 seq1319_BIOID50953   -            229   4.7e-37  126.9   0.1   1   1   9.5e-41   6.5e-37  126.4   0.1     2   142    20   159    19   159 0.96 SpoU rRNA Methylase family
SpoU_methylas_C      PF12105.3     57 seq1319_BIOID50953   -            229   1.1e-25   88.8   1.7   1   1   2.2e-29   1.5e-25   88.3   0.4     1    57   163   221   163   221 0.99 SpoU, rRNA methylase, C-terminal
UTRA                 PF07702.8    141 seq1320_BIOID50953   -            265   2.9e-32  111.1   0.0   1   1   1.5e-35   6.8e-32  109.9   0.0     1   140   118   256   118   257 0.99 UTRA domain
GntR                 PF00392.16    64 seq1320_BIOID50953   -            265   8.6e-24   82.6   0.0   1   1   2.9e-27   1.3e-23   82.0   0.0     1    64    34    97    34    97 0.99 Bacterial regulatory proteins, gntR family
HTH_DeoR             PF08220.7     57 seq1320_BIOID50953   -            265   8.1e-05   21.9   0.0   1   1   3.8e-08   0.00017   20.9   0.0    18    54    61    97    46   100 0.88 DeoR-like helix-turn-helix domain
Cupin_6              PF12852.2    186 seq1321_BIOID50953   -            284   1.8e-26   92.7   0.5   1   1   1.2e-29   5.6e-26   91.1   0.4     1   186     2   162     2   162 0.93 Cupin
HTH_18               PF12833.2     81 seq1321_BIOID50953   -            284   1.5e-20   72.9   0.2   1   1   2.3e-23     1e-19   70.2   0.1     1    81   199   278   199   278 0.97 Helix-turn-helix domain
HTH_AraC             PF00165.18    42 seq1321_BIOID50953   -            284   3.3e-15   55.2   0.0   1   2   1.4e-08   6.2e-05   22.5   0.0     7    41   192   226   188   227 0.94 Bacterial regulatory helix-turn-helix proteins, AraC family
HTH_AraC             PF00165.18    42 seq1321_BIOID50953   -            284   3.3e-15   55.2   0.0   2   2   4.5e-11   2.1e-07   30.4   0.0    13    41   247   276   238   277 0.92 Bacterial regulatory helix-turn-helix proteins, AraC family
DJ-1_PfpI            PF01965.19   147 seq1326_BIOID50953   -            172   1.6e-42  144.3   0.0   1   1   2.7e-46   1.9e-42  144.1   0.0     1   147    31   171    31   171 0.97 DJ-1/PfpI family
DUF4066              PF13278.1    166 seq1326_BIOID50953   -            172   3.4e-13   49.1   0.0   1   1   5.9e-17     4e-13   48.8   0.0     1   151     8   153     8   155 0.89 Putative amidotransferase
DUF1414              PF07208.6     44 seq1328_BIOID50953   -             75   2.5e-25   87.7   0.9   1   1   2.5e-29   3.4e-25   87.3   0.6     1    44    26    69    26    69 0.99 Protein of unknown function (DUF1414)
CorA                 PF01544.13   292 seq1329_BIOID50953   -             39   3.6e-09   35.9   1.2   1   1   2.9e-13   3.9e-09   35.8   0.8   256   292     1    35     1    35 0.98 CorA-like Mg2+ transporter protein
UPF0027              PF01139.12   420 seq1330_BIOID50953   -             88   3.7e-12   45.8   0.0   1   1     3e-16   4.1e-12   45.7   0.0     6    60    18    72    13    74 0.91 Uncharacterized protein family UPF0027
DEAD                 PF00270.24   173 seq1331_BIOID50953   -            704   4.6e-24   84.6   0.2   1   1   2.2e-25   5.1e-22   78.0   0.0     4   169   284   445   281   449 0.80 DEAD/DEAH box helicase
Helicase_C           PF00271.26    78 seq1331_BIOID50953   -            704   4.2e-17   61.6   0.0   1   1   2.2e-18   5.1e-15   54.9   0.0     3    77   524   599   522   600 0.95 Helicase conserved C-terminal domain
ResIII               PF04851.10   184 seq1331_BIOID50953   -            704   5.7e-09   35.9   0.0   1   1   5.7e-12   1.3e-08   34.7   0.0    29   182   304   441   278   443 0.74 Type III restriction enzyme, res subunit
tRNA_anti            PF01336.20    76 seq1331_BIOID50953   -            704   2.8e-07   30.1   0.0   1   1   2.5e-10   5.8e-07   29.1   0.0     2    74    74   145    73   147 0.96 OB-fold nucleic acid binding domain
SecA_DEAD            PF07517.9    266 seq1331_BIOID50953   -            704   2.9e-07   29.9   0.0   1   1   2.8e-10   6.4e-07   28.8   0.0    95   162   305   372   241   409 0.87 SecA DEAD-like domain
SNF2_N               PF00176.18   296 seq1331_BIOID50953   -            704   6.9e-05   21.7   0.0   1   1   5.4e-08   0.00012   20.9   0.0    27   172   308   446   285   451 0.78 SNF2 family N-terminal domain
DUF3413              PF11893.3    253 seq1333_BIOID50953   -            586  3.6e-109  363.4  10.1   1   1  1.1e-112  5.1e-109  362.8   7.0     1   252     1   253     1   254 0.99 Domain of unknown function (DUF3413)
Sulfatase            PF00884.18   379 seq1333_BIOID50953   -            586   3.2e-36  125.0   1.6   1   1     7e-40   3.2e-36  125.0   1.1     1   330   260   541   260   573 0.81 Sulfatase
PMI_typeI            PF01238.16   373 seq1334_BIOID50953   -            417  4.3e-125  417.4   0.1   1   1  4.9e-128  3.3e-124  414.5   0.0     1   373    27   383    27   383 0.99 Phosphomannose isomerase type I
RF-1                 PF00472.15   114 seq1336_BIOID50953   -            185   8.7e-23   80.1   1.4   1   1   8.8e-27   1.2e-22   79.7   0.9     9   103    84   177    78   181 0.84 RF-1 domain
Acyl-CoA_dh_M        PF02770.14    52 seq1337_BIOID50953   -            301     2e-14   52.6   0.0   1   1   3.1e-18   4.3e-14   51.6   0.0     1    51   186   236   186   238 0.96 Acyl-CoA dehydrogenase, middle domain
DSPc                 PF00782.15   133 seq1339_BIOID50953   -            451   5.3e-25   87.4   0.0   1   1   2.7e-28   9.1e-25   86.6   0.0     1   132   327   450   327   451 0.96 Dual specificity phosphatase, catalytic domain
PAP2                 PF01569.16   129 seq1339_BIOID50953   -            451   3.5e-09   36.3   4.6   1   1     1e-12   3.5e-09   36.3   3.2     5   125   107   219    99   223 0.85 PAP2 superfamily
PAP2_3               PF14378.1    191 seq1339_BIOID50953   -            451   2.2e-08   33.7   2.5   1   1   6.3e-12   2.2e-08   33.7   1.7    72   189   102   211    92   213 0.85 PAP2 superfamily
Y_phosphatase        PF00102.22   236 seq1339_BIOID50953   -            451   1.7e-05   24.2   0.1   1   1   7.3e-09   2.5e-05   23.6   0.1   152   225   376   440   355   446 0.84 Protein-tyrosine phosphatase
GIY-YIG              PF01541.19    80 seq1342_BIOID50953   -            100   9.2e-10   38.6   0.0   1   1   8.1e-14   1.1e-09   38.3   0.0     2    76     4    73     3    77 0.91 GIY-YIG catalytic domain
Fe-ADH               PF00465.14   366 seq1343_BIOID50953   -            387   7.7e-88  294.4   0.1   1   1   1.3e-91     9e-88  294.2   0.0     1   351     9   363     9   377 0.91 Iron-containing alcohol dehydrogenase
Fe-ADH_2             PF13685.1    250 seq1343_BIOID50953   -            387   2.4e-13   49.8   0.1   1   1   4.4e-11     3e-07   29.8   0.0     4   101    16   111    13   114 0.81 Iron-containing alcohol dehydrogenase
CCG                  PF02754.11    85 seq1344_BIOID50953   -            239     2e-30  104.5   0.2   1   2   2.2e-17   3.1e-13   49.4   0.0     1    84     3    84     3    85 0.95 Cysteine-rich domain
CCG                  PF02754.11    85 seq1344_BIOID50953   -            239     2e-30  104.5   0.2   2   2   1.3e-18   1.7e-14   53.4   0.0     2    84   133   216   132   217 0.92 Cysteine-rich domain
Acyl-CoA_dh_1        PF00441.19   150 seq1347_BIOID50953   -            245   1.3e-31  109.5   0.5   1   1   3.7e-34   2.5e-30  105.4   0.2    13   148     1   142     1   144 0.97 Acyl-CoA dehydrogenase, C-terminal domain
Acyl-CoA_dh_2        PF08028.6    134 seq1347_BIOID50953   -            245   5.9e-09   36.1   0.0   1   1   1.7e-12   1.2e-08   35.2   0.0    10   123    13   122     7   131 0.86 Acyl-CoA dehydrogenase, C-terminal domain
DAO                  PF01266.19   358 seq1349_BIOID50953   -            542   1.2e-56  192.0   2.9   1   1   5.5e-60   1.9e-56  191.4   2.0     1   344    10   343    10   367 0.86 FAD dependent oxidoreductase
FAD_binding_2        PF00890.19   421 seq1349_BIOID50953   -            542     5e-08   32.0   8.6   1   1     3e-10     1e-06   27.7   6.0     1   206    10   215    10   234 0.78 FAD binding domain
FAD_binding_3        PF01494.14   356 seq1349_BIOID50953   -            542   1.3e-06   27.5   3.7   1   1   4.2e-09   1.4e-05   24.1   2.7     2   173     9   214     8   225 0.85 FAD binding domain
Fer2_BFD             PF04324.10    55 seq1349_BIOID50953   -            542   2.2e-06   27.4   2.4   1   1   6.5e-10   2.2e-06   27.4   1.7     2    45   432   480   431   486 0.87 BFD-like [2Fe-2S] binding domain
DUF945               PF06097.6    459 seq1352_BIOID50953   -            502  5.7e-150  499.9  18.0   1   1  4.7e-154  6.4e-150  499.7  12.5     1   459     1   482     1   482 0.99 Bacterial protein of unknown function (DUF945)
DUF2592              PF10766.4     41 seq1353_BIOID50953   -             49     1e-26   91.8   4.7   1   1   8.2e-31   1.1e-26   91.7   3.3     1    41     4    44     4    44 0.98 Protein of unknown function (DUF2592)
DUF162               PF02589.10   189 seq1356_BIOID50953   -            475   1.5e-51  174.5   0.1   1   1   1.3e-54     2e-51  174.0   0.1     3   189    72   294    70   294 0.99 Uncharacterised ACR, YkgG family COG1556
Fer4_8               PF13183.1     57 seq1356_BIOID50953   -            475     1e-11   44.5   2.2   1   1   1.6e-14   2.4e-11   43.3   1.5     2    57   309   376   308   376 0.79 4Fe-4S dicluster domain
DUF3390              PF11870.3     93 seq1356_BIOID50953   -            475   4.5e-10   39.1   0.6   1   1   7.1e-13   1.1e-09   37.9   0.4    13    92   387   470   379   471 0.83 Domain of unknown function (DUF3390)
Fer4_9               PF13187.1     55 seq1356_BIOID50953   -            475   9.3e-09   35.3   0.7   1   1   1.8e-11   2.7e-08   33.8   0.5     1    53   311   375   311   376 0.94 4Fe-4S dicluster domain
Fer4_7               PF12838.2     52 seq1356_BIOID50953   -            475   1.7e-07   31.3   4.0   1   1     3e-10   4.6e-07   30.0   2.7     1    51   311   375   311   376 0.77 4Fe-4S dicluster domain
Fer4_17              PF13534.1     61 seq1356_BIOID50953   -            475   2.1e-07   31.0   2.1   1   1   4.4e-10   6.7e-07   29.4   1.5     1    60   311   376   311   377 0.71 4Fe-4S dicluster domain
Fer4_10              PF13237.1     52 seq1356_BIOID50953   -            475   4.2e-07   29.5   5.9   1   1   1.3e-09     2e-06   27.3   4.5     7    52   310   373   305   373 0.69 4Fe-4S dicluster domain
SBP_bac_11           PF13531.1    231 seq1358_BIOID50953   -            257     3e-55  187.2   4.9   1   1   5.1e-59   3.5e-55  187.0   3.4     1   231    29   255    29   255 0.95 Bacterial extracellular solute-binding protein
SBP_bac_1            PF01547.20   314 seq1358_BIOID50953   -            257   8.5e-17   61.7   7.1   1   1   1.6e-20   1.1e-16   61.3   5.0     1   313    34   246    34   247 0.89 Bacterial extracellular solute-binding protein
Aldo_ket_red         PF00248.16   283 seq1359_BIOID50953   -            275   4.5e-57  192.8   0.0   1   1     4e-61   5.4e-57  192.6   0.0     2   282    18   261    17   262 0.96 Aldo/keto reductase family
Peptidase_C26        PF07722.8    217 seq1361_BIOID50953   -            254   3.3e-69  232.5   0.0   1   1   5.6e-73   3.8e-69  232.3   0.0     1   217     8   224     8   224 0.96 Peptidase C26
GATase               PF00117.23   192 seq1361_BIOID50953   -            254   8.2e-12   44.8   0.0   1   1   1.6e-15   1.1e-11   44.4   0.0    43   190    62   241    31   243 0.69 Glutamine amidotransferase class-I
Peptidase_U32        PF01136.14   233 seq1363_BIOID50953   -            331   4.4e-62  208.9   0.0   1   1   4.1e-66   5.7e-62  208.5   0.0     3   232    76   330    74   331 0.94 Peptidase family U32
Pribosyltran         PF00156.22   125 seq1367_BIOID50953   -            152   2.2e-11   43.4   0.0   1   1   2.3e-15   3.2e-11   42.9   0.0     2   112     4   105     3   112 0.87 Phosphoribosyl transferase domain
PLA1                 PF02253.10   260 seq1368_BIOID50953   -            289   1.6e-93  312.8   5.0   1   1   1.4e-97   1.9e-93  312.5   3.4     8   260    39   286    33   286 0.98 Phospholipase A1
BPD_transp_1         PF00528.17   185 seq1369_BIOID50953   -            229     4e-22   78.5  13.4   1   1   3.7e-26     5e-22   78.1   9.3     2   175    26   215    25   227 0.78 Binding-protein-dependent transport system inner membrane component
DUF3418              PF11898.3    586 seq1370_BIOID50953   -           1300  1.8e-241  802.5   0.6   1   1  1.1e-244  2.5e-241  802.1   0.4     2   586   712  1298   711  1298 0.99 Domain of unknown function (DUF3418)
OB_NTP_bind          PF07717.11   111 seq1370_BIOID50953   -           1300   1.1e-24   86.1   0.0   1   1   9.4e-28   2.1e-24   85.2   0.0     2   111   600   699   599   699 0.97 Oligonucleotide/oligosaccharide-binding (OB)-fold
HA2                  PF04408.18   102 seq1370_BIOID50953   -           1300   2.7e-24   85.0   0.0   1   1   2.5e-27   5.8e-24   83.9   0.0     2   101   465   558   464   559 0.90 Helicase associated domain (HA2)
Helicase_C           PF00271.26    78 seq1370_BIOID50953   -           1300   1.1e-10   41.0   0.1   1   1   1.1e-13   2.5e-10   39.9   0.1     2    77   312   403   311   404 0.94 Helicase conserved C-terminal domain
DEAD                 PF00270.24   173 seq1370_BIOID50953   -           1300   5.9e-07   28.9   0.0   1   1     6e-10   1.4e-06   27.7   0.0     7   167    86   233    80   239 0.72 DEAD/DEAH box helicase
Abhydrolase_5        PF12695.2    142 seq1373_BIOID50953   -            249   5.5e-19   68.2   0.0   1   1   3.2e-22   7.3e-19   67.8   0.0     2   130    30   215    29   231 0.79 Alpha/beta hydrolase family
Abhydrolase_6        PF12697.2    228 seq1373_BIOID50953   -            249   2.7e-16   60.0   3.0   1   1   4.6e-19   1.1e-15   58.1   2.1     1   205    30   215    30   242 0.67 Alpha/beta hydrolase family
Peptidase_S9         PF00326.16   213 seq1373_BIOID50953   -            249   3.8e-11   42.4   0.0   1   1   2.1e-14   4.8e-11   42.1   0.0    43   190    86   234    43   249 0.74 Prolyl oligopeptidase family
DLH                  PF01738.13   218 seq1373_BIOID50953   -            249   3.6e-06   26.3   0.0   1   1   1.1e-08   2.6e-05   23.5   0.0     2   188    13   231    12   235 0.84 Dienelactone hydrolase family
BAAT_C               PF08840.6    213 seq1373_BIOID50953   -            249   1.9e-05   24.3   0.0   1   1   4.9e-08   0.00011   21.8   0.0    21   165   106   235    97   244 0.75 BAAT / Acyl-CoA thioester hydrolase C terminal
FAD_binding_2        PF00890.19   421 seq1374_BIOID50953   -            419   2.3e-55  188.0   0.0   1   1   3.9e-59   2.7e-55  187.8   0.0     1   421     4   399     4   399 0.95 FAD binding domain
Cupin_2              PF07883.6     71 seq1375_BIOID50953   -            185   1.5e-17   62.7   0.1   1   1   8.8e-21   2.4e-17   62.0   0.1     2    69   111   178   110   180 0.94 Cupin domain
HTH_3                PF01381.17    55 seq1375_BIOID50953   -            185   1.1e-14   53.9   0.4   1   1   5.9e-18   1.6e-14   53.3   0.2     2    55    13    66    12    66 0.97 Helix-turn-helix
HTH_31               PF13560.1     64 seq1375_BIOID50953   -            185     1e-10   41.4   0.0   1   1     6e-14   1.6e-10   40.8   0.0     3    60     9    65     7    68 0.95 Helix-turn-helix domain
HTH_19               PF12844.2     64 seq1375_BIOID50953   -            185   1.7e-10   40.6   0.0   1   1     1e-13   2.7e-10   40.0   0.0     1    62     9    70     9    72 0.96 Helix-turn-helix domain
AraC_binding         PF02311.14   136 seq1375_BIOID50953   -            185   8.3e-05   22.1   0.2   1   1   6.1e-08   0.00017   21.2   0.1    19    64   124   169   110   176 0.88 AraC-like ligand binding domain
MFS_1                PF07690.11   354 seq1376_BIOID50953   -            416   1.6e-25   89.5  61.2   1   2   3.7e-20   2.5e-16   59.2  19.0     1   224    22   237    22   242 0.81 Major Facilitator Superfamily
MFS_1                PF07690.11   354 seq1376_BIOID50953   -            416   1.6e-25   89.5  61.2   2   2   7.4e-13     5e-09   35.2  19.8    10   179   237   409   232   415 0.80 Major Facilitator Superfamily
MFS_3                PF05977.8    524 seq1376_BIOID50953   -            416   5.1e-21   74.2  33.9   1   1   9.8e-25   6.7e-21   73.8  23.5     9   396    16   400    12   413 0.89 Transmembrane secretion effector
DUF162               PF02589.10   189 seq1378_BIOID50953   -            231   1.1e-36  126.0   0.1   1   1   1.2e-40   1.6e-36  125.4   0.0    19   189    65   228    47   228 0.91 Uncharacterised ACR, YkgG family COG1556
DUF1100              PF06500.6    411 seq1380_BIOID50953   -            414    3e-222  737.3   0.0   1   1  9.7e-226  3.3e-222  737.2   0.0     1   411     1   414     1   414 0.99 Alpha/beta hydrolase of unknown function (DUF1100)
Abhydrolase_5        PF12695.2    142 seq1380_BIOID50953   -            414   1.8e-08   34.1   0.0   1   1   9.6e-12   3.3e-08   33.2   0.0     1   121   196   375   196   392 0.76 Alpha/beta hydrolase family
Abhydrolase_6        PF12697.2    228 seq1380_BIOID50953   -            414   2.6e-06   27.4   0.4   1   1   1.6e-09   5.4e-06   26.3   0.0    12   107   208   326   197   390 0.71 Alpha/beta hydrolase family
DUF3828              PF12883.2    120 seq1382_BIOID50953   -            308   5.2e-11   42.4   2.2   1   1   1.4e-10   9.7e-07   28.6   0.1     2   118    26   142    25   144 0.84 Protein of unknown function (DUF3828)
Peptidase_U32        PF01136.14   233 seq1384_BIOID50953   -            292   1.3e-34  119.0   0.0   1   1   1.2e-38   1.7e-34  118.6   0.0     5   195    82   263    76   287 0.89 Peptidase family U32
ABC_tran             PF00005.22   118 seq1385_BIOID50953   -            352   6.2e-26   90.9   0.0   1   1   2.9e-29   1.3e-25   89.9   0.0     1   117    38   156    38   157 0.91 ABC transporter
TOBE                 PF03459.12    64 seq1385_BIOID50953   -            352   3.5e-19   68.5   0.0   1   1     2e-20   9.2e-17   60.7   0.0     1    62   290   350   290   352 0.97 TOBE domain
HTH_18               PF12833.2     81 seq1386_BIOID50953   -            278   1.4e-25   89.1   2.0   1   1   5.2e-29   1.8e-25   88.7   0.7     1    80   193   271   193   272 0.97 Helix-turn-helix domain
AraC_binding         PF02311.14   136 seq1386_BIOID50953   -            278   7.2e-24   83.8   2.1   1   1   2.1e-27   7.2e-24   83.8   1.5     4   136    16   154    14   154 0.96 AraC-like ligand binding domain
HTH_AraC             PF00165.18    42 seq1386_BIOID50953   -            278   2.5e-21   74.7   0.1   1   2   1.9e-11   6.5e-08   32.0   0.0     1    42   180   221   180   221 0.97 Bacterial regulatory helix-turn-helix proteins, AraC family
HTH_AraC             PF00165.18    42 seq1386_BIOID50953   -            278   2.5e-21   74.7   0.1   2   2   3.8e-14   1.3e-10   40.6   0.0     1    42   232   271   232   271 0.93 Bacterial regulatory helix-turn-helix proteins, AraC family
RQC                  PF09382.5    106 seq1387_BIOID50953   -            611   4.4e-28   96.9   0.0   1   1   3.5e-31   1.2e-27   95.6   0.0     1   104   413   514   413   516 0.97 RQC domain
Helicase_C           PF00271.26    78 seq1387_BIOID50953   -            611   4.6e-24   83.9   0.0   1   1   2.6e-24   8.9e-21   73.4   0.1     3    78   258   333   256   333 0.98 Helicase conserved C-terminal domain
HRDC                 PF00570.18    68 seq1387_BIOID50953   -            611   8.1e-24   83.0   0.1   1   1   6.4e-27   2.2e-23   81.6   0.0     2    68   535   601   534   601 0.97 HRDC domain
DEAD                 PF00270.24   173 seq1387_BIOID50953   -            611   2.6e-21   75.7   0.0   1   1   8.5e-24   2.9e-20   72.3   0.0     2   168    30   189    29   194 0.85 DEAD/DEAH box helicase
Aldedh               PF00171.17   462 seq1388_BIOID50953   -            495  7.5e-170  565.0   0.0   1   1  6.2e-174  8.5e-170  564.9   0.0     4   462    31   489    28   489 0.97 Aldehyde dehydrogenase family
CCG                  PF02754.11    85 seq1393_BIOID50953   -            396   1.9e-33  114.2   0.9   1   2     2e-19     4e-16   58.6   0.1     1    85   163   249   163   249 0.95 Cysteine-rich domain
CCG                  PF02754.11    85 seq1393_BIOID50953   -            396   1.9e-33  114.2   0.9   2   2   5.5e-18   1.1e-14   54.1   0.0     1    84   293   376   293   377 0.94 Cysteine-rich domain
Fer4_8               PF13183.1     57 seq1393_BIOID50953   -            396   6.4e-10   38.8   5.9   1   1   3.3e-13   6.4e-10   38.8   4.1     2    57     6    70     5    71 0.81 4Fe-4S dicluster domain
Fer4_17              PF13534.1     61 seq1393_BIOID50953   -            396     3e-07   30.5   6.3   1   1   1.5e-10     3e-07   30.5   4.4     1    60     8    70     8    71 0.78 4Fe-4S dicluster domain
Fer4_7               PF12838.2     52 seq1393_BIOID50953   -            396   3.8e-06   27.0   9.4   1   1   1.9e-09   3.8e-06   27.0   6.5     1    51     8    69     8    70 0.65 4Fe-4S dicluster domain
Bac_luciferase       PF00296.15   307 seq1394_BIOID50953   -            335   5.9e-31  107.6   0.5   1   1   6.2e-34   8.5e-30  103.8   0.3    18   300    23   299     8   306 0.76 Luciferase-like monooxygenase
AraC_binding         PF02311.14   136 seq1395_BIOID50953   -            312   6.1e-23   80.8   1.4   1   1   2.7e-26   9.2e-23   80.3   0.2     7   120    52   170    48   186 0.89 AraC-like ligand binding domain
HTH_18               PF12833.2     81 seq1395_BIOID50953   -            312   9.4e-22   76.8   0.1   1   1   5.5e-25   1.9e-21   75.8   0.1     2    79   229   305   228   307 0.97 Helix-turn-helix domain
HTH_AraC             PF00165.18    42 seq1395_BIOID50953   -            312   1.5e-20   72.2   0.2   1   2   3.2e-10   1.1e-06   28.1   0.0     2    42   216   256   215   256 0.93 Bacterial regulatory helix-turn-helix proteins, AraC family
HTH_AraC             PF00165.18    42 seq1395_BIOID50953   -            312   1.5e-20   72.2   0.2   2   2   1.6e-14   5.3e-11   41.8   0.0     2    42   268   306   267   306 0.94 Bacterial regulatory helix-turn-helix proteins, AraC family
Cupin_2              PF07883.6     71 seq1395_BIOID50953   -            312   1.4e-06   27.5   0.0   1   1   8.3e-10   2.8e-06   26.6   0.0     7    60    57   109    53   116 0.92 Cupin domain
Crl                  PF07417.7    127 seq1398_BIOID50953   -            133   6.6e-54  180.9   0.1   1   1   5.6e-58   7.6e-54  180.6   0.1     2   122     3   123     2   131 0.96 Transcriptional regulator Crl
Xan_ur_permease      PF00860.15   389 seq1399_BIOID50953   -            463  4.4e-113  377.5  39.0   1   1  4.4e-117    6e-113  377.1  27.0     2   388    34   427    33   428 0.97 Permease family
Transaldolase        PF00923.14   287 seq1402_BIOID50953   -            244   2.7e-44  151.3   0.1   1   1   5.3e-48   7.3e-44  149.9   0.1     1   243    27   229    27   241 0.95 Transaldolase
HTH_3                PF01381.17    55 seq1404_BIOID50953   -             86     1e-10   41.1   0.0   1   1   2.7e-14   1.2e-10   40.9   0.0     1    53     5    57     5    59 0.95 Helix-turn-helix
HTH_19               PF12844.2     64 seq1404_BIOID50953   -             86   5.3e-09   35.8   0.0   1   1   1.5e-12   6.8e-09   35.5   0.0     4    57     5    58     5    65 0.93 Helix-turn-helix domain
HTH_31               PF13560.1     64 seq1404_BIOID50953   -             86   8.5e-09   35.3   0.0   1   1   2.3e-12   1.1e-08   35.0   0.0     6    55     5    53     4    62 0.93 Helix-turn-helix domain
DAO                  PF01266.19   358 seq1405_BIOID50953   -            426   9.5e-72  241.7   0.2   1   1   4.8e-75   1.1e-71  241.5   0.1     1   358    29   381    29   381 0.96 FAD dependent oxidoreductase
Thi4                 PF01946.12   230 seq1405_BIOID50953   -            426   1.7e-07   30.4   0.2   1   1   1.4e-10   3.1e-07   29.6   0.1     9    64    19    75    12   102 0.91 Thi4 family
NAD_binding_8        PF13450.1     68 seq1405_BIOID50953   -            426   2.3e-06   27.4   0.7   1   1   3.9e-09   8.8e-06   25.5   0.5     1    42    32    71    32    88 0.82 NAD(P)-binding Rossmann-like domain
FAD_binding_3        PF01494.14   356 seq1405_BIOID50953   -            426     7e-06   25.2   0.6   1   1   3.1e-09     7e-06   25.2   0.4     2    33    28    59    27    68 0.94 FAD binding domain
FAD_binding_2        PF00890.19   421 seq1405_BIOID50953   -            426   2.1e-05   23.4   0.6   1   1   1.5e-08   3.4e-05   22.7   0.5     1    43    29    71    29    82 0.85 FAD binding domain
HypA                 PF01155.14   113 seq1406_BIOID50953   -            120   9.1e-33  112.2   6.4   1   1   7.4e-37     1e-32  112.0   4.4     1   112     5   117     5   118 0.98 Hydrogenase expression/synthesis hypA family
Chorismate_bind      PF00425.13   257 seq1409_BIOID50953   -            391   2.1e-68  230.3   0.0   1   1   1.8e-72   2.5e-68  230.0   0.0     2   257   126   380   125   380 0.97 chorismate binding enzyme
Lactonase            PF10282.4    344 seq1410_BIOID50953   -            331   6.5e-87  291.6   0.0   1   1   1.8e-90   8.3e-87  291.3   0.0     2   343     5   327     4   328 0.95 Lactonase, 7-bladed beta-propeller
LysE                 PF01810.13   191 seq1413_BIOID50953   -            206   5.7e-54  182.1  12.2   1   1   4.9e-58   6.7e-54  181.9   8.5     2   190    14   205    13   206 0.98 LysE type translocator
Transposase_31       PF04754.7    205 seq1414_BIOID50953   -            308   3.5e-82  274.6   0.7   1   1   3.6e-86   4.9e-82  274.1   0.1     2   204     9   209     8   210 0.99 Putative transposase, YhgA-like
cobW                 PF02492.14   178 seq1415_BIOID50953   -            290     1e-48  165.0   0.0   1   1   9.8e-53   1.3e-48  164.6   0.0     2   177   106   267   105   268 0.98 CobW/HypB/UreG, nucleotide-binding domain
EIIC-GAT             PF03611.9    415 seq1417_BIOID50953   -            484  1.9e-130  435.2  44.2   1   1  1.4e-134  1.9e-130  435.2  30.7     1   395    31   426    31   445 0.97 PTS system sugar-specific permease component
Phage_pRha           PF09669.5     92 seq1418_BIOID50953   -            381   8.8e-32  109.2   0.0   1   1   2.1e-35   1.4e-31  108.5   0.0     1    92   220   308   220   308 0.97 Phage regulatory protein Rha (Phage_pRha)
Phage_ASH            PF10554.4    108 seq1418_BIOID50953   -            381   4.3e-27   94.4   0.7   1   1   1.4e-30   9.5e-27   93.3   0.5     1   108   117   212   117   212 0.97 Ash protein family
AsmA                 PF05170.9    604 seq1419_BIOID50953   -            577  1.2e-167  559.1   7.1   1   1  3.1e-171  1.4e-167  558.8   4.9     1   567     9   560     9   576 0.97 AsmA family
AA_kinase            PF00696.23   241 seq1420_BIOID50953   -            396   4.4e-43  147.4   2.1   1   1   8.2e-47   5.6e-43  147.1   1.5     2   240    35   263    34   264 0.93 Amino acid kinase family
PUA                  PF01472.15    74 seq1420_BIOID50953   -            396     1e-22   79.4   0.1   1   1   4.6e-26   3.1e-22   77.9   0.1     1    74   305   379   305   379 0.98 PUA domain
HupF_HypC            PF01455.13    68 seq1421_BIOID50953   -             90   1.9e-25   88.4   0.2   1   1   1.7e-29   2.3e-25   88.2   0.1     1    68     1    72     1    72 0.98 HupF/HypC family
Aminotran_3          PF00202.16   339 seq1422_BIOID50953   -            421  8.1e-108  360.1   0.8   1   1  1.5e-111    1e-107  359.8   0.5     3   338    27   359    25   360 0.97 Aminotransferase class-III
Aminotran_1_2        PF00155.16   363 seq1422_BIOID50953   -            421   4.1e-05   22.5   0.1   1   1     3e-08    0.0002   20.2   0.0   125   271   159   317    40   378 0.61 Aminotransferase class I and II
Sod_Fe_C             PF02777.13   106 seq1424_BIOID50953   -            208   2.7e-40  136.3   0.5   1   1   5.9e-44     4e-40  135.8   0.1     4   106    98   204    95   204 0.91 Iron/manganese superoxide dismutases, C-terminal domain
Sod_Fe_N             PF00081.17    82 seq1424_BIOID50953   -            208   9.6e-34  115.4   2.3   1   1   2.3e-37   1.5e-33  114.7   1.6     1    81     4    91     4    92 0.97 Iron/manganese superoxide dismutases, alpha-hairpin domain
AMP-binding          PF00501.23   418 seq1427_BIOID50953   -            536   2.7e-84  282.8   0.0   1   1   7.2e-88   3.3e-84  282.5   0.0     1   417    50   461    50   462 0.94 AMP-binding enzyme
DUF4009              PF13193.1     41 seq1427_BIOID50953   -            536     8e-08   31.4   0.1   1   1   5.4e-11   2.4e-07   29.9   0.0     1    29   501   529   501   535 0.92 Domain of unknown function (DUF4009)
HypD                 PF01924.11   356 seq1429_BIOID50953   -            373  9.1e-154  511.3   0.0   1   1  7.7e-158    1e-153  511.1   0.0     5   355    13   368     9   369 0.96 Hydrogenase formation hypA family
Abhydrolase_1        PF00561.15   230 seq1431_BIOID50953   -            340   5.4e-31  107.8   0.0   1   1     2e-34     7e-31  107.4   0.0     1   228    82   319    82   321 0.97 alpha/beta hydrolase fold
Hydrolase_4          PF12146.3     79 seq1431_BIOID50953   -            340     4e-24   84.1   0.5   1   1   1.9e-27   6.4e-24   83.4   0.3     3    79    42   122    40   122 0.90 Putative lysophospholipase
Abhydrolase_6        PF12697.2    228 seq1431_BIOID50953   -            340   3.6e-20   72.7   3.2   1   1   1.6e-23   5.4e-20   72.1   2.2     2   220    58   310    57   316 0.72 Alpha/beta hydrolase family
Abhydrolase_5        PF12695.2    142 seq1431_BIOID50953   -            340   8.1e-12   44.9   0.0   1   1     4e-15   1.4e-11   44.2   0.0     1   141    56   305    56   306 0.78 Alpha/beta hydrolase family
Aldedh               PF00171.17   462 seq1434_BIOID50953   -            417   4.2e-20   71.4   2.7   1   1   9.9e-20   1.4e-15   56.5   0.7    37   299     8   283     2   304 0.80 Aldehyde dehydrogenase family
HTH_36               PF13730.1     55 seq1435_BIOID50953   -            279   7.6e-11   41.8   0.0   1   1   1.9e-14   1.3e-10   41.1   0.0     7    55    19    67    16    67 0.94 Helix-turn-helix domain
PTS_IIB              PF02302.12    90 seq1437_BIOID50953   -            101   3.8e-14   52.7   0.1   1   1     3e-18   4.2e-14   52.6   0.1     1    79     4    79     4    90 0.89 PTS system, Lactose/Cellobiose specific IIB subunit
KdgT                 PF03812.8    314 seq1438_BIOID50953   -            329  5.7e-180  597.2  30.8   1   1  4.7e-184  6.5e-180  597.0  21.4     1   314     3   316     3   316 1.00 2-keto-3-deoxygluconate permease
PrpF                 PF04303.8    371 seq1441_BIOID50953   -            350  3.8e-161  535.8   1.8   1   1  6.2e-165  4.2e-161  535.6   1.3     1   371     1   350     1   350 0.99 PrpF protein
PTS_EIIA_2           PF00359.17   142 seq1442_BIOID50953   -            154   1.7e-34  118.4   0.0   1   1   1.4e-38   1.9e-34  118.3   0.0     2   140     7   148     6   150 0.95 Phosphoenolpyruvate-dependent sugar phosphotransferase system, EIIA 2
AIRS_C               PF02769.17   153 seq1443_BIOID50953   -            336   5.4e-24   84.8   1.7   1   1   1.3e-27   9.2e-24   84.0   1.2     2   149   166   313   165   315 0.95 AIR synthase related protein, C-terminal domain
AIRS                 PF00586.19    96 seq1443_BIOID50953   -            336   2.9e-13   49.7   3.0   1   1   5.2e-17   3.6e-13   49.4   0.1    10    96    44   132    35   132 0.90 AIR synthase related protein, N-terminal domain
Asparaginase_2       PF01112.13   319 seq1444_BIOID50953   -            321  1.4e-124  414.9   3.5   1   1  1.2e-128  1.7e-124  414.6   2.4     2   315     3   315     2   317 0.99 Asparaginase
Hydrolase_3          PF08282.7    254 seq1445_BIOID50953   -            266   2.7e-61  207.2   0.0   1   1   6.7e-65     3e-61  207.0   0.0     1   254     5   260     5   260 0.96 haloacid dehalogenase-like hydrolase
S6PP                 PF05116.8    247 seq1445_BIOID50953   -            266     4e-16   58.9   0.0   1   2     4e-09   1.8e-05   24.0   0.0     4    75     4    73     1    91 0.89 Sucrose-6F-phosphate phosphohydrolase
S6PP                 PF05116.8    247 seq1445_BIOID50953   -            266     4e-16   58.9   0.0   2   2   7.2e-12   3.3e-08   33.0   0.0   135   218   159   242   141   251 0.83 Sucrose-6F-phosphate phosphohydrolase
Hydrolase            PF00702.21   204 seq1445_BIOID50953   -            266   2.6e-11   44.3   0.1   1   1     2e-13   9.2e-10   39.2   0.1     2   204     3   226     2   226 0.59 haloacid dehalogenase-like hydrolase
OMPdecase            PF00215.19   226 seq1446_BIOID50953   -            267   1.3e-30  106.3   0.6   1   1   1.1e-34   1.5e-30  106.1   0.4     2   225    56   257    55   258 0.94 Orotidine 5'-phosphate decarboxylase / HUMPS family
PerC                 PF06069.6     90 seq1449_BIOID50953   -            164   1.3e-09   37.8   2.7   1   1   1.6e-13   2.2e-09   37.1   1.9     5    56   100   151    96   156 0.93 PerC transcriptional activator
Isochorismatase      PF00857.15   174 seq1451_BIOID50953   -            285     6e-38  130.3   0.0   1   1   1.1e-41   7.6e-38  130.0   0.0     2   173    32   204    31   205 0.97 Isochorismatase family
PP-binding           PF00550.20    67 seq1451_BIOID50953   -            285   2.5e-08   33.9   0.0   1   1   9.9e-12   6.8e-08   32.5   0.0     2    62   217   275   216   280 0.86 Phosphopantetheine attachment site
MOSC                 PF03473.12   133 seq1452_BIOID50953   -            224   1.7e-27   95.3   0.0   1   1   3.5e-31   2.4e-27   94.9   0.0     2   132    38   161    37   162 0.97 MOSC domain
3-alpha              PF03475.9     47 seq1452_BIOID50953   -            224   1.7e-16   59.5   0.1   1   1   4.6e-20   3.1e-16   58.6   0.0     1    47   168   214   168   214 0.97 3-alpha domain
DUF218               PF02698.12   155 seq1453_BIOID50953   -            266   4.5e-24   84.5   0.0   1   1   4.9e-28   6.7e-24   84.0   0.0     1   137    36   183    36   208 0.92 DUF218 domain
Dam                  PF05869.6    181 seq1456_BIOID50953   -            217     3e-65  218.9   0.0   1   1   2.5e-69   3.5e-65  218.7   0.0     2   181    15   207    14   207 0.98 DNA N-6-adenine-methyltransferase (Dam)
Na_sulph_symp        PF00939.14   471 seq1457_BIOID50953   -            477  1.2e-176  588.1  45.9   1   1  9.6e-181  1.3e-176  587.9  31.8     2   471     4   474     3   474 0.99 Sodium:sulfate symporter transmembrane region
ABC_tran             PF00005.22   118 seq1460_BIOID50953   -            623   3.1e-40  137.1   0.0   1   2   1.3e-20   1.5e-17   63.9   0.1    24   117    90   196    56   197 0.81 ABC transporter
ABC_tran             PF00005.22   118 seq1460_BIOID50953   -            623   3.1e-40  137.1   0.0   2   2   9.1e-23     1e-19   70.8   0.0     1   117   364   491   364   492 0.93 ABC transporter
oligo_HPY            PF08352.7     64 seq1460_BIOID50953   -            623   8.6e-21   73.9   0.4   1   2   9.6e-12   1.1e-08   35.1   0.0     1    33   248   280   248   303 0.88 Oligopeptide/dipeptide transporter, C-terminal region
oligo_HPY            PF08352.7     64 seq1460_BIOID50953   -            623   8.6e-21   73.9   0.4   2   2   3.3e-12   3.8e-09   36.6   0.0     1    33   543   575   543   594 0.85 Oligopeptide/dipeptide transporter, C-terminal region
AP_endonuc_2         PF01261.19   211 seq1461_BIOID50953   -            284   2.2e-28   98.9   0.0   1   1   2.9e-32   3.9e-28   98.0   0.0     1   210    25   229    25   230 0.96 Xylose isomerase-like TIM barrel
EamA                 PF00892.15   126 seq1462_BIOID50953   -            299   3.3e-18   65.8  28.8   1   2   5.4e-10   7.4e-06   25.9   9.3     1   124     9   128     9   130 0.91 EamA-like transporter family
EamA                 PF00892.15   126 seq1462_BIOID50953   -            299   3.3e-18   65.8  28.8   2   2   2.7e-16   3.8e-12   46.2   5.2     1   123   149   274   149   277 0.89 EamA-like transporter family
Sigma54_activat      PF00158.21   168 seq1463_BIOID50953   -            692   4.3e-71  237.6   0.1   1   1   3.8e-74   7.4e-71  236.9   0.0     1   168   381   548   381   548 0.99 Sigma-54 interaction domain
GAF_3                PF13492.1    129 seq1463_BIOID50953   -            692   1.1e-17   64.1   0.0   1   1   6.6e-15   1.3e-11   44.5   0.0     1   129   202   346   202   346 0.85 GAF domain
GAF                  PF01590.21   154 seq1463_BIOID50953   -            692   2.3e-16   60.2   0.1   1   1   1.5e-14     3e-11   43.6   0.0     1   154   202   344   202   344 0.91 GAF domain
GAF_2                PF13185.1    148 seq1463_BIOID50953   -            692   4.7e-13   49.7   0.0   1   1   5.4e-12     1e-08   35.6   0.0     3   148   202   345   194   345 0.76 GAF domain
AAA_5                PF07728.9    139 seq1463_BIOID50953   -            692   5.3e-08   32.5   0.1   1   1   6.5e-11   1.3e-07   31.3   0.0     2   130   405   529   404   538 0.79 AAA domain (dynein-related subfamily)
AAA                  PF00004.24   132 seq1463_BIOID50953   -            692   3.4e-06   27.1   0.0   1   1   4.7e-09   9.2e-06   25.7   0.0     1   112   405   525   405   541 0.81 ATPase family associated with various cellular activities (AAA)
HTH_8                PF02954.14    42 seq1463_BIOID50953   -            692   7.6e-05   22.0   0.2   1   1   3.9e-08   7.6e-05   22.0   0.1     6    42   645   684   642   684 0.90 Bacterial regulatory protein, Fis family
PspA_IM30            PF04012.7    221 seq1464_BIOID50953   -            222   6.9e-48  162.8  32.6   1   1     6e-52   8.2e-48  162.5  22.6     1   220     2   217     2   219 0.97 PspA/IM30 family
adh_short_C2         PF13561.1    243 seq1465_BIOID50953   -            248   1.6e-29  103.3   0.1   1   1   4.4e-33     2e-29  102.9   0.1     3   242    14   244    12   245 0.93 Enoyl-(Acyl carrier protein) reductase
adh_short            PF00106.20   167 seq1465_BIOID50953   -            248   1.5e-27   96.4   9.3   1   1   2.1e-30   9.5e-27   93.8   6.4     2   164     7   160     6   163 0.89 short chain dehydrogenase
KR                   PF08659.5    181 seq1465_BIOID50953   -            248   1.1e-10   41.3   8.7   1   1   4.1e-13   1.9e-09   37.3   5.6    54   160    45   155     7   163 0.90 KR domain
LexA_DNA_bind        PF01726.11    65 seq1468_BIOID50953   -            108   1.6e-19   69.0   0.0   1   1   1.6e-23   2.1e-19   68.7   0.0     1    65     1    65     1    65 0.99 LexA DNA binding domain
Aldedh               PF00171.17   462 seq1471_BIOID50953   -            479  1.8e-164  547.3   1.0   1   1  2.9e-168    2e-164  547.2   0.7     8   462    22   475    15   475 0.98 Aldehyde dehydrogenase family
LuxC                 PF05893.9    400 seq1471_BIOID50953   -            479   0.00013   20.7   0.0   1   1   3.6e-08   0.00025   19.7   0.0    88   285   142   335   138   357 0.81 Acyl-CoA reductase (LuxC)
RusA                 PF05866.6    116 seq1473_BIOID50953   -            129   6.1e-21   74.8   0.0   1   1   5.1e-25     7e-21   74.7   0.0     1   115     5   120     5   121 0.93 Endodeoxyribonuclease RusA
Aldolase_II          PF00596.16   183 seq1474_BIOID50953   -            228   7.3e-47  159.2   0.2   1   1   6.9e-51   9.4e-47  158.9   0.1     1   182     6   193     6   194 0.88 Class II Aldolase and Adducin N-terminal domain
PspB                 PF06667.7     75 seq1475_BIOID50953   -             74   7.7e-32  108.9   0.4   1   1   6.1e-36   8.4e-32  108.8   0.3     1    74     1    73     1    74 0.97 Phage shock protein B
4HBT                 PF03061.17    79 seq1476_BIOID50953   -            137   7.5e-17   61.1   0.1   1   1   8.9e-21   1.2e-16   60.4   0.1     1    79    50   127    50   127 0.98 Thioesterase superfamily
PspC                 PF04024.7     61 seq1478_BIOID50953   -            119   3.6e-19   67.8   0.5   1   1   3.4e-23   4.6e-19   67.5   0.3     1    60     7    68     7    69 0.92 PspC domain
KilA-N               PF04383.8    111 seq1479_BIOID50953   -            265   2.4e-24   84.9   0.0   1   1   2.7e-28   3.7e-24   84.3   0.0     6   108     8   104     4   107 0.93 KilA-N domain
Aconitase            PF00330.15   465 seq1482_BIOID50953   -            753   2.8e-47  161.1   0.1   1   1   5.9e-51   4.1e-47  160.6   0.0    91   450   113   456    38   471 0.87 Aconitase family (aconitate hydratase)
Aconitase_C          PF00694.14   131 seq1482_BIOID50953   -            753   1.1e-05   25.4   0.0   1   1   3.3e-09   2.2e-05   24.4   0.0    84   128   637   682   624   685 0.89 Aconitase C-terminal domain
Phageshock_PspD      PF09584.5     66 seq1483_BIOID50953   -             73   3.9e-30  103.2   4.7   1   1   3.2e-34   4.4e-30  103.0   3.3     1    64    10    71    10    73 0.97 Phage shock protein PspD (Phageshock_PspD)
CstA                 PF02554.9    376 seq1484_BIOID50953   -            701  5.8e-156  518.7  29.0   1   1  8.4e-160  5.8e-156  518.7  20.1     1   371    32   431    32   436 0.95 Carbon starvation protein CstA
DUF4161              PF13722.1    127 seq1484_BIOID50953   -            701   1.8e-46  157.4   7.5   1   1   2.7e-50   1.8e-46  157.4   5.2     3   127   467   596   464   596 0.98 C-terminal domain on CstA (DUF4161)
Rhodanese            PF00581.15   113 seq1486_BIOID50953   -            104   1.3e-14   54.3   0.0   1   1   1.3e-18   1.7e-14   53.9   0.0    16   109    23    96    20    99 0.88 Rhodanese-like domain
Transgly             PF00912.17   178 seq1488_BIOID50953   -            858   1.4e-67  226.3   0.0   1   1   4.3e-71   2.9e-67  225.2   0.0     1   177    62   237    62   238 0.98 Transglycosylase
Transpeptidase       PF00905.17   304 seq1488_BIOID50953   -            858   2.9e-28   98.6   3.2   1   1   1.5e-29     1e-25   90.3   0.0     2   204   436   617   435   681 0.79 Penicillin binding protein transpeptidase domain
SBP_bac_5            PF00496.17   374 seq1489_BIOID50953   -            512   1.8e-95  319.8  11.4   1   1   1.7e-99   2.3e-95  319.4   7.9     1   372    70   429    70   431 0.95 Bacterial extracellular solute-binding proteins, family 5 Middle
PTS_EIIC             PF02378.13   321 seq1491_BIOID50953   -            580     5e-83  278.4  28.9   1   1   1.2e-86     8e-83  277.8  20.0     1   321    69   411    69   411 0.94 Phosphotransferase system, EIIC
PTS_EIIB             PF00367.15    35 seq1491_BIOID50953   -            580   1.4e-16   59.3   0.1   1   1   4.4e-20     3e-16   58.2   0.1     3    35   504   536   502   536 0.97 phosphotransferase system, EIIB
Meth_synt_2          PF01717.13   324 seq1492_BIOID50953   -            753    1e-161  537.2   0.0   1   2   4.6e-10   3.1e-06   26.2   0.0   120   186   154   221   114   237 0.85 Cobalamin-independent synthase, Catalytic domain
Meth_synt_2          PF01717.13   324 seq1492_BIOID50953   -            753    1e-161  537.2   0.0   2   2  7.8e-157  5.3e-153  508.5   0.0     1   324   426   749   426   749 1.00 Cobalamin-independent synthase, Catalytic domain
Meth_synt_1          PF08267.7    311 seq1492_BIOID50953   -            753  1.7e-139  464.2   0.0   1   2  4.6e-128  3.1e-124  414.1   0.0     2   307     5   312     4   316 0.98 Cobalamin-independent synthase, N-terminal domain
Meth_synt_1          PF08267.7    311 seq1492_BIOID50953   -            753  1.7e-139  464.2   0.0   2   2   3.6e-14   2.5e-10   40.0   0.0   141   285   538   690   528   715 0.80 Cobalamin-independent synthase, N-terminal domain
DUF968               PF06147.6    200 seq1493_BIOID50953   -            331   4.6e-78  261.6   0.0   1   1   4.5e-82   6.2e-78  261.1   0.0     2   200   131   328   130   328 0.99 Protein of unknown function (DUF968)
Ribosomal_S6         PF01250.12    92 seq1495_BIOID50953   -            131   3.4e-33  113.2   0.1   1   1   3.2e-37   4.4e-33  112.8   0.0     1    91     2    91     2    92 0.98 Ribosomal protein S6
SSB                  PF00436.20   104 seq1500_BIOID50953   -            104   2.9e-13   49.4   0.0   1   1   2.3e-17   3.2e-13   49.3   0.0     2    96     3    92     2   100 0.89 Single-strand binding protein family
LTXXQ                PF07813.7    100 seq1502_BIOID50953   -            167     4e-20   72.0  12.1   1   1   5.8e-24     4e-20   72.0   8.4     4   100    41   137    38   137 0.96 LTXXQ motif family protein
Metal_resist         PF13801.1    125 seq1502_BIOID50953   -            167   1.5e-09   37.7   9.4   1   1   2.2e-13   1.5e-09   37.7   6.5    19   124    30   131     8   132 0.85 Heavy-metal resistance
Alpha-amylase        PF00128.19   316 seq1503_BIOID50953   -            434   4.9e-14   52.3   0.0   1   1   2.8e-16   3.8e-12   46.1   0.0    69   271     1   213     1   217 0.71 Alpha amylase, catalytic domain
MutS_V               PF00488.16   235 seq1506_BIOID50953   -            853  7.7e-105  349.3   0.0   1   1  4.6e-108  1.3e-104  348.6   0.0     1   234   567   798   567   799 0.99 MutS domain V
MutS_III             PF05192.13   204 seq1506_BIOID50953   -            853   3.2e-49  167.3   3.1   1   1   2.1e-52   5.7e-49  166.5   2.2     1   204   271   560   271   560 0.96 MutS domain III
MutS_I               PF01624.15   113 seq1506_BIOID50953   -            853   2.8e-44  149.6   0.0   1   1   2.8e-47   7.6e-44  148.2   0.0     1   112    11   122    11   123 0.99 MutS domain I
MutS_II              PF05188.12   137 seq1506_BIOID50953   -            853   1.9e-33  115.3   0.0   1   1   1.6e-36   4.5e-33  114.1   0.0     1   137   131   256   131   256 0.98 MutS domain II
MutS_IV              PF05190.13    92 seq1506_BIOID50953   -            853   3.6e-28   97.4   0.1   1   1   3.6e-31   9.9e-28   96.0   0.1     1    90   428   517   428   519 0.97 MutS family domain IV
Ribosomal_S18        PF01084.15    54 seq1508_BIOID50953   -             75   2.7e-25   87.8   0.5   1   1   2.4e-29   3.3e-25   87.5   0.3     2    54    16    68    15    68 0.96 Ribosomal protein S18
Antiterm             PF03589.8     95 seq1509_BIOID50953   -            250   2.1e-52  175.0   0.2   1   2   1.2e-23   1.6e-19   69.6   0.0     1    95    14   107    14   107 0.98 Antitermination protein
Antiterm             PF03589.8     95 seq1509_BIOID50953   -            250   2.1e-52  175.0   0.2   2   2   7.9e-33   1.1e-28   99.0   0.0     2    95   155   247   154   247 0.98 Antitermination protein
Phage_integrase      PF00589.17   173 seq1511_BIOID50953   -            417   3.6e-27   95.0   0.0   1   1   9.6e-31   6.5e-27   94.1   0.0     2   171   230   395   229   397 0.94 Phage integrase family
DUF4102              PF13356.1     89 seq1511_BIOID50953   -            417     1e-26   92.4   0.3   1   1   3.7e-30   2.5e-26   91.2   0.2     1    88    27   113    27   114 0.98 Domain of unknown function (DUF4102)
Ribosomal_L9_C       PF03948.9     87 seq1512_BIOID50953   -            149   1.2e-26   92.4   1.8   1   1   2.9e-30     2e-26   91.7   1.2     2    87    63   149    62   149 0.97 Ribosomal protein L9, C-terminal domain
Ribosomal_L9_N       PF01281.14    48 seq1512_BIOID50953   -            149   7.6e-23   79.3   0.3   1   1   2.2e-26   1.5e-22   78.4   0.2     1    48     1    48     1    48 0.97 Ribosomal protein L9, N-terminal domain
Cytochrom_B_N        PF00033.14   188 seq1513_BIOID50953   -            188     6e-25   87.5   9.3   1   1   9.9e-29   6.8e-25   87.4   6.5     3   187    16   184    14   185 0.96 Cytochrome b(N-terminal)/b6/petB
Ni_hydr_CYTB         PF01292.15   182 seq1513_BIOID50953   -            188   4.4e-21   74.9  10.1   1   1   7.6e-25   5.2e-21   74.7   7.0     1   181    16   184    16   185 0.89 Prokaryotic cytochrome b561
Cation_efflux        PF01545.16   285 seq1514_BIOID50953   -            300   2.3e-65  220.4   5.4   1   1   1.9e-69   2.5e-65  220.2   3.7     2   283    14   289    13   291 0.97 Cation efflux family
BPD_transp_1         PF00528.17   185 seq1515_BIOID50953   -            306   6.7e-42  142.9  10.1   1   1   4.9e-46   6.7e-42  142.9   7.0     1   184   113   304   113   305 0.99 Binding-protein-dependent transport system inner membrane component
Dynamin_N            PF00350.18   168 seq1516_BIOID50953   -            742   1.1e-18   67.4   0.0   1   1   9.6e-22   4.4e-18   65.5   0.0     1   148    72   278    72   300 0.80 Dynamin family
MMR_HSR1             PF01926.18   114 seq1516_BIOID50953   -            742   3.8e-08   33.2   0.0   1   1   1.1e-10   5.1e-07   29.5   0.0     2   114    72   298    71   298 0.78 50S ribosome-binding GTPase
Aminotran_1_2        PF00155.16   363 seq1518_BIOID50953   -            390   7.1e-60  202.7   0.0   1   1   5.9e-64   8.1e-60  202.5   0.0     3   360    30   379    28   382 0.94 Aminotransferase class I and II
DUF466               PF04328.8     65 seq1522_BIOID50953   -             65   2.9e-32  110.1   0.5   1   1   2.3e-36   3.1e-32  110.0   0.3     1    65     1    65     1    65 0.99 Protein of unknown function (DUF466)
SBP_bac_1            PF01547.20   314 seq1523_BIOID50953   -            430   1.5e-38  133.2   3.4   1   1     3e-42   2.1e-38  132.7   2.4     7   309    43   324    36   328 0.88 Bacterial extracellular solute-binding protein
SBP_bac_8            PF13416.1    281 seq1523_BIOID50953   -            430   3.9e-30  105.4   9.0   1   1   7.5e-34   5.1e-30  105.0   6.2     1   276    48   355    48   360 0.77 Bacterial extracellular solute-binding protein
NUDIX                PF00293.23   135 seq1528_BIOID50953   -            141   1.9e-21   76.0   0.1   1   1   1.6e-25   2.2e-21   75.7   0.0     2   130     3   136     2   140 0.88 NUDIX domain
PFK                  PF00365.15   282 seq1530_BIOID50953   -            340  1.5e-129  430.8   2.2   1   1  1.3e-133  1.8e-129  430.5   1.6     1   281    23   297    23   298 0.98 Phosphofructokinase
BPD_transp_1         PF00528.17   185 seq1531_BIOID50953   -            303   7.2e-31  107.0  13.0   1   1   1.1e-34   7.2e-31  107.0   9.0     1   184   119   302   119   303 0.99 Binding-protein-dependent transport system inner membrane component
OppC_N               PF12911.2     56 seq1531_BIOID50953   -            303   1.3e-17   62.7   0.2   1   1     2e-21   1.3e-17   62.7   0.2     2    56    24    79    23    79 0.86 N-terminal TM domain of oligopeptide transport permease C
HTH_Tnp_1            PF01527.15    76 seq1532_BIOID50953   -            115   8.3e-09   35.1   0.5   1   1   2.4e-12   1.1e-08   34.8   0.3     2    76    16    91    15    96 0.88 Transposase
HTH_28               PF13518.1     52 seq1532_BIOID50953   -            115   3.5e-07   29.9   0.1   1   1   1.4e-10   6.4e-07   29.1   0.1     1    40    25    65    25    72 0.88 Helix-turn-helix domain
MCPsignal            PF00015.16   213 seq1534_BIOID50953   -            546   2.6e-70  236.1  47.0   1   1   1.3e-72   5.9e-69  231.7  19.9     3   213   334   526   331   526 0.99 Methyl-accepting chemotaxis protein (MCP) signalling domain
TarH                 PF02203.10   171 seq1534_BIOID50953   -            546   8.1e-30  103.7   3.0   1   1   1.8e-33   8.1e-30  103.7   2.1     2   166    12   177    11   189 0.95 Tar ligand binding domain homologue
HAMP                 PF00672.20    70 seq1534_BIOID50953   -            546   3.2e-14   52.7   0.6   1   1     7e-18   3.2e-14   52.7   0.4     2    68   205   271   204   273 0.92 HAMP domain
A_deaminase          PF00962.17   330 seq1535_BIOID50953   -            333  3.8e-100  335.0   0.0   1   1  3.1e-104  4.2e-100  334.8   0.0     2   329     6   328     5   329 0.99 Adenosine/AMP deaminase
rve                  PF00665.21   120 seq1537_BIOID50953   -            248   2.6e-28   98.4   0.0   1   1   1.7e-31   4.6e-28   97.6   0.0     2   120    76   192    75   192 0.98 Integrase core domain
rve_3                PF13683.1     67 seq1537_BIOID50953   -            248     4e-14   51.7   0.1   1   1   2.8e-17   7.6e-14   50.8   0.1     2    67   164   230   163   230 0.97 Integrase core domain
DDE_Tnp_IS240        PF13610.1    140 seq1537_BIOID50953   -            248   2.7e-12   46.7   0.0   1   1   1.5e-15     4e-12   46.1   0.0     2   139    81   222    80   223 0.91 DDE domain
HTH_21               PF13276.1     60 seq1537_BIOID50953   -            248   6.8e-09   35.5   0.1   1   1     6e-12   1.6e-08   34.2   0.0     9    58     4    52     2    56 0.90 HTH-like domain
rve_2                PF13333.1     52 seq1537_BIOID50953   -            248   2.4e-08   33.8   0.1   1   1   1.7e-11   4.6e-08   32.8   0.1     1    50   182   236   182   237 0.90 Integrase core domain
DUF303               PF03629.13   255 seq1538_BIOID50953   -            617   1.2e-26   93.4   0.0   1   1   2.4e-30   1.6e-26   92.9   0.0     1   200    64   295    64   348 0.75 Domain of unknown function (DUF303)
DUF1737              PF08410.5     54 seq1538_BIOID50953   -            617   3.4e-18   65.0   0.0   1   1   1.2e-21   7.9e-18   63.8   0.0     1    53     1    50     1    51 0.98 Domain of unknown function (DUF1737)
Aminotran_1_2        PF00155.16   363 seq1540_BIOID50953   -            386     1e-56  192.3   0.0   1   1   3.3e-60   1.1e-56  192.2   0.0     3   363    32   383    30   383 0.94 Aminotransferase class I and II
Cys_Met_Meta_PP      PF01053.15   386 seq1540_BIOID50953   -            386   5.2e-08   31.4   0.0   1   1   2.8e-11   9.6e-08   30.5   0.0    75   180    96   205    67   212 0.85 Cys/Met metabolism PLP-dependent enzyme
DegT_DnrJ_EryC1      PF01041.12   363 seq1540_BIOID50953   -            386   3.9e-06   26.0   0.0   1   1   2.6e-09   8.7e-06   24.8   0.0    46   146    97   202    79   204 0.88 DegT/DnrJ/EryC1/StrS aminotransferase family
Aminotran_5          PF00266.14   371 seq1540_BIOID50953   -            386   4.5e-05   22.2   0.0   1   1   1.8e-08   6.1e-05   21.8   0.0    59   165    89   189    48   236 0.80 Aminotransferase class-V
BPD_transp_1         PF00528.17   185 seq1541_BIOID50953   -            293   1.8e-23   82.9  17.8   1   1   1.3e-27   1.8e-23   82.9  12.4     2   171    88   282    87   285 0.88 Binding-protein-dependent transport system inner membrane component
PNP_UDP_1            PF01048.15   234 seq1543_BIOID50953   -            253   8.2e-42  142.6   1.4   1   1   6.8e-46   9.2e-42  142.4   1.0     2   230    21   247    20   253 0.85 Phosphorylase superfamily
EAL                  PF00563.15   236 seq1546_BIOID50953   -            782   1.5e-63  214.3   0.1   1   1   1.8e-67   2.4e-63  213.6   0.1     2   236   532   767   531   767 0.97 EAL domain
IgaA                 PF07095.6    706 seq1547_BIOID50953   -            711         0 1236.8   0.0   1   1         0         0 1236.5   0.0     1   705     1   706     1   707 1.00 Intracellular growth attenuator protein IgaA
Metallophos          PF00149.23   201 seq1549_BIOID50953   -            218     9e-16   57.7   3.9   1   1   3.8e-19   2.6e-15   56.2   2.7     2   197    16   187    15   191 0.83 Calcineurin-like phosphoesterase
Metallophos_2        PF12850.2    156 seq1549_BIOID50953   -            218   3.6e-07   30.0   0.0   1   1   8.7e-11     6e-07   29.3   0.0     3   137    17   207    16   213 0.62 Calcineurin-like phosphoesterase superfamily domain
DegT_DnrJ_EryC1      PF01041.12   363 seq1550_BIOID50953   -            385  2.2e-131  438.1   0.1   1   1    9e-135  2.5e-131  437.9   0.1     3   363    18   380    16   380 0.97 DegT/DnrJ/EryC1/StrS aminotransferase family
Aminotran_1_2        PF00155.16   363 seq1550_BIOID50953   -            385   1.5e-09   37.1   0.1   1   1     2e-12   5.4e-09   35.3   0.0    46   197    41   170    23   217 0.87 Aminotransferase class I and II
Cys_Met_Meta_PP      PF01053.15   386 seq1550_BIOID50953   -            385   3.5e-08   32.0   0.1   1   1   1.9e-11   5.2e-08   31.4   0.1    54   192    38   175    36   237 0.81 Cys/Met metabolism PLP-dependent enzyme
Beta_elim_lyase      PF01212.16   290 seq1550_BIOID50953   -            385   1.1e-07   31.1   0.1   1   1   7.1e-11   1.9e-07   30.3   0.1    30   235    40   245    33   302 0.73 Beta-eliminating lyase
Aminotran_5          PF00266.14   371 seq1550_BIOID50953   -            385   3.1e-06   26.0   0.3   1   1   1.7e-09   4.6e-06   25.5   0.2    55   296    48   282    41   326 0.79 Aminotransferase class-V
Trans_reg_C          PF00486.23    77 seq1551_BIOID50953   -            219   1.8e-22   78.8   0.5   1   1     5e-26   3.4e-22   78.0   0.1     1    77   145   216   145   216 0.98 Transcriptional regulatory protein, C terminal
Response_reg         PF00072.19   112 seq1551_BIOID50953   -            219   3.7e-21   75.0   0.0   1   1   7.5e-25   5.1e-21   74.6   0.0     1   111     3   112     3   113 0.98 Response regulator receiver domain
OrfB_IS605           PF01385.14   227 seq1553_BIOID50953   -            402   7.1e-51  172.6   3.4   1   1   2.1e-54   9.6e-51  172.2   2.3     1   224    69   275    69   278 0.98 Probable transposase
OrfB_Zn_ribbon       PF07282.6     69 seq1553_BIOID50953   -            402   2.2e-25   87.9   0.7   1   1   4.9e-29   2.2e-25   87.9   0.5     1    67   304   371   304   373 0.98 Putative transposase DNA-binding domain
HTH_OrfB_IS605       PF12323.3     46 seq1553_BIOID50953   -            402   5.4e-14   51.1   0.6   1   1   1.2e-17   5.4e-14   51.1   0.4     1    46     1    48     1    48 0.95 Helix-turn-helix domain
SBP_bac_11           PF13531.1    231 seq1554_BIOID50953   -            329   1.8e-43  148.7   0.2   1   1   6.6e-47   2.2e-43  148.4   0.1     4   231    28   280    25   280 0.87 Bacterial extracellular solute-binding protein
SBP_bac_1            PF01547.20   314 seq1554_BIOID50953   -            329     1e-18   68.0   2.7   1   1   3.8e-22   1.3e-18   67.6   1.9     4   314    32   272    29   272 0.88 Bacterial extracellular solute-binding protein
SBP_bac_8            PF13416.1    281 seq1554_BIOID50953   -            329   6.3e-13   48.9   1.1   1   1   3.3e-16   1.1e-12   48.1   0.8    85   262   108   281    34   300 0.74 Bacterial extracellular solute-binding protein
SBP_bac_6            PF13343.1    242 seq1554_BIOID50953   -            329   4.8e-12   45.5   1.2   1   1   2.9e-15   9.9e-12   44.5   0.8    53   235   112   303    77   306 0.83 Bacterial extracellular solute-binding protein
YjcZ                 PF13990.1    270 seq1555_BIOID50953   -            292  1.8e-118  394.4   5.7   1   1  1.5e-122    2e-118  394.3   3.9     1   270    21   287    21   287 0.99 YjcZ-like protein
YagB_YeeU_YfjZ       PF06154.6    105 seq1557_BIOID50953   -             47   2.3e-19   69.4   0.1   1   1   1.8e-23   2.5e-19   69.3   0.0    62   104     1    43     1    44 0.97 YagB/YeeU/YfjZ family
BCCT                 PF02028.12   485 seq1559_BIOID50953   -            677  1.6e-173  577.3  44.2   1   1  1.3e-177  1.8e-173  577.1  30.6     1   484    17   502    17   503 0.99 BCCT family transporter
DUF1219              PF06755.7    117 seq1560_BIOID50953   -             87   6.1e-40  135.2   0.0   1   1   5.1e-44   6.9e-40  135.0   0.0     1    73     1    73     1    81 0.97 Protein of unknown function (DUF1219)
BPD_transp_1         PF00528.17   185 seq1562_BIOID50953   -            280   2.2e-17   63.0  17.9   1   1   1.6e-21   2.2e-17   63.0  12.4     2   178    89   267    88   271 0.81 Binding-protein-dependent transport system inner membrane component
HATPase_c            PF02518.21   111 seq1564_BIOID50953   -            449   1.3e-18   66.6   0.0   1   1   4.2e-22   2.8e-18   65.5   0.0     4   106   351   447   348   449 0.93 Histidine kinase-, DNA gyrase B-, and HSP90-like ATPase
HisKA                PF00512.20    68 seq1564_BIOID50953   -            449   1.5e-13   50.3   2.1   1   1   5.3e-17   3.6e-13   49.1   1.5     3    67   238   301   236   302 0.96 His Kinase A (phospho-acceptor) domain
RmuC                 PF02646.11   305 seq1565_BIOID50953   -            475  7.2e-112  373.0   2.2   1   1  5.3e-116  7.2e-112  373.0   1.5     1   304   135   437   135   438 0.99 RmuC family
CDH                  PF02611.10   222 seq1568_BIOID50953   -            300   1.6e-95  318.4   0.0   1   1   1.4e-99   1.9e-95  318.2   0.0     2   221    80   299    79   300 0.99 CDP-diacylglycerol pyrophosphatase
Glycos_transf_2      PF00535.21   169 seq1570_BIOID50953   -            322   3.1e-31  108.2   0.0   1   1   9.2e-35   4.2e-31  107.7   0.0     1   165    11   171    11   175 0.85 Glycosyl transferase family 2
Glyco_tranf_2_3      PF13641.1    230 seq1570_BIOID50953   -            322   3.4e-12   46.5   0.0   1   1   1.3e-15   5.8e-12   45.8   0.0     2   130     9   134     8   194 0.81 Glycosyltransferase like family 2
Glyco_tranf_2_2      PF10111.4    281 seq1570_BIOID50953   -            322   1.9e-05   23.7   0.0   1   1     6e-09   2.8e-05   23.2   0.0     1   104    11   108    11   120 0.81 Glycosyltransferase like family 2
SieB                 PF14163.1    151 seq1572_BIOID50953   -            183   2.1e-13   50.0   0.2   1   1   1.8e-17   2.5e-13   49.7   0.1     2   140    24   164    23   171 0.76 Superinfection exclusion protein B
ABC_tran             PF00005.22   118 seq1574_BIOID50953   -            511   9.2e-30  103.3   0.1   1   2   3.6e-21   2.5e-17   63.2   0.0     1   118    51   169    51   169 0.95 ABC transporter
ABC_tran             PF00005.22   118 seq1574_BIOID50953   -            511   9.2e-30  103.3   0.1   2   2   2.5e-13   1.7e-09   37.9   0.0     3   117   305   431   303   432 0.76 ABC transporter
DUF957               PF06117.6     65 seq1575_BIOID50953   -             65   5.3e-33  112.2   1.0   1   1   4.2e-37   5.7e-33  112.1   0.7     1    65     1    65     1    65 0.98 Enterobacterial protein of unknown function (DUF957)
Sugar_tr             PF00083.19   451 seq1578_BIOID50953   -            436   6.1e-66  222.7  23.6   1   1   2.8e-69   9.6e-66  222.0  16.3    50   446     6   384     2   389 0.96 Sugar (and other) transporter
MFS_1                PF07690.11   354 seq1578_BIOID50953   -            436   1.9e-37  128.7  34.7   1   2   2.5e-30   8.5e-27   93.7   7.3    38   256     8   245     2   246 0.79 Major Facilitator Superfamily
MFS_1                PF07690.11   354 seq1578_BIOID50953   -            436   1.9e-37  128.7  34.7   2   2   1.9e-14   6.5e-11   41.4  14.2    38   171   237   373   234   404 0.80 Major Facilitator Superfamily
Osmo_CC              PF08946.5     46 seq1578_BIOID50953   -            436   4.2e-25   87.4   8.8   1   1   1.2e-28   4.2e-25   87.4   6.1     1    46   390   435   390   435 0.99 Osmosensory transporter coiled coil
Lysis_S              PF04971.7     68 seq1579_BIOID50953   -             71   1.4e-47  159.0   0.5   1   1   1.2e-51   1.6e-47  158.9   0.3     1    68     4    71     4    71 1.00 Lysis protein S
HAD_2                PF13419.1    176 seq1587_BIOID50953   -            237   4.6e-23   82.2   0.1   1   1   8.7e-27     6e-23   81.8   0.1     1   174    28   205    28   206 0.87 Haloacid dehalogenase-like hydrolase
HHA                  PF05321.6     57 seq1588_BIOID50953   -             71   3.8e-25   87.6   0.0   1   1   3.2e-29   4.3e-25   87.4   0.0     1    57     8    68     8    68 0.97 Haemolysin expression modulating protein
FKBP_C               PF00254.23    94 seq1589_BIOID50953   -            259   5.8e-27   93.4   0.0   1   1   1.6e-30   1.1e-26   92.5   0.0     5    94   170   256   167   256 0.96 FKBP-type peptidyl-prolyl cis-trans isomerase
FKBP_N               PF01346.13   124 seq1589_BIOID50953   -            259   4.6e-24   84.7   0.0   1   1   8.6e-28   5.9e-24   84.3   0.0    10   124    51   161    43   161 0.93 Domain amino terminal to FKBP-type peptidyl-prolyl isomerase
Epimerase            PF01370.16   236 seq1591_BIOID50953   -            660   1.8e-41  142.0   0.0   1   1     8e-45   2.7e-41  141.4   0.0     1   236   318   566   318   566 0.91 NAD dependent epimerase/dehydratase family
Formyl_trans_N       PF00551.14   181 seq1591_BIOID50953   -            660   9.3e-25   87.1   0.0   1   1   4.2e-28   1.4e-24   86.4   0.0    63   178    59   174    17   177 0.89 Formyl transferase
Formyl_trans_C       PF02911.13   100 seq1591_BIOID50953   -            660   2.3e-20   72.3   0.0   1   1   1.2e-23   4.3e-20   71.5   0.0     3    98   202   295   200   297 0.95 Formyl transferase, C-terminal domain
3Beta_HSD            PF01073.14   280 seq1591_BIOID50953   -            660   5.8e-06   25.1   0.0   1   1   2.4e-09   8.2e-06   24.5   0.0     1   157   319   474   319   504 0.79 3-beta hydroxysteroid dehydrogenase/isomerase family
Flavodoxin_2         PF02525.12   199 seq1592_BIOID50953   -            193   6.5e-38  130.1   0.0   1   1   7.2e-42   9.8e-38  129.5   0.0     2   199     3   188     2   190 0.87 Flavodoxin-like fold
DUF1338              PF07063.8    302 seq1593_BIOID50953   -            447   7.2e-95  317.4   0.1   1   1   6.1e-99   8.4e-95  317.1   0.1     1   302    11   401    11   401 0.98 Domain of unknown function (DUF1338)
Methyltransf_27      PF13708.1    194 seq1594_BIOID50953   -             48   2.4e-07   30.3   0.0   1   1   1.8e-11   2.4e-07   30.3   0.0   111   156     2    47     1    48 0.93 Methyltransferase domain
Ubie_methyltran      PF01209.13   233 seq1595_BIOID50953   -            251  5.9e-114  378.8   0.0   1   1  5.4e-117  6.7e-114  378.6   0.0     2   233    15   250    14   250 0.99 ubiE/COQ5 methyltransferase family
Methyltransf_31      PF13847.1    152 seq1595_BIOID50953   -            251   3.9e-23   81.5   0.0   1   1   4.7e-26   5.8e-23   81.0   0.0     3   113    63   179    61   229 0.81 Methyltransferase domain
Methyltransf_11      PF08241.7     95 seq1595_BIOID50953   -            251   1.5e-21   76.5   0.1   1   1   3.2e-24   3.9e-21   75.2   0.0     1    94    68   167    68   168 0.97 Methyltransferase domain
Methyltransf_23      PF13489.1    162 seq1595_BIOID50953   -            251   5.1e-19   68.4   0.0   1   1   5.9e-22   7.3e-19   67.9   0.0    20   160    61   233    43   235 0.85 Methyltransferase domain
Methyltransf_25      PF13649.1    101 seq1595_BIOID50953   -            251   9.4e-17   61.1   0.0   1   1     2e-19   2.5e-16   59.7   0.0     1   101    67   164    67   164 0.93 Methyltransferase domain
Methyltransf_12      PF08242.7     99 seq1595_BIOID50953   -            251     4e-14   52.7   0.0   1   1   6.8e-17   8.4e-14   51.7   0.0     1    99    68   166    68   166 0.93 Methyltransferase domain
Methyltransf_18      PF12847.2    112 seq1595_BIOID50953   -            251   2.3e-13   50.5   0.0   1   1   3.3e-16   4.1e-13   49.7   0.0     2   109    64   168    63   171 0.88 Methyltransferase domain
Methyltransf_26      PF13659.1    117 seq1595_BIOID50953   -            251   5.2e-09   36.0   0.0   1   1   8.1e-12     1e-08   35.1   0.0     1   114    64   169    64   171 0.91 Methyltransferase domain
PCMT                 PF01135.14   210 seq1595_BIOID50953   -            251   4.5e-07   29.5   0.0   1   1   5.7e-10   7.1e-07   28.8   0.0    71   171    61   168    51   179 0.86 Protein-L-isoaspartate(D-aspartate) O-methyltransferase (PCMT)
MTS                  PF05175.9    170 seq1595_BIOID50953   -            251   5.3e-06   25.8   0.0   1   1   7.6e-09   9.5e-06   24.9   0.0    31   140    63   169    53   188 0.85 Methyltransferase small domain
GGDEF                PF00990.16   161 seq1596_BIOID50953   -            442   1.1e-26   93.1   0.0   1   1   1.6e-30   2.2e-26   92.2   0.0     1   160   295   437   295   438 0.89 GGDEF domain
Phage_lysozyme       PF00959.14   110 seq1597_BIOID50953   -            177   6.1e-29  100.4   0.0   1   1     6e-33   8.3e-29   99.9   0.0     1   110    48   166    48   166 0.97 Phage lysozyme
TerC                 PF03741.11   184 seq1599_BIOID50953   -            540   4.9e-49  166.1  13.4   1   1   1.6e-52   7.4e-49  165.5   9.3     1   183    27   216    27   217 0.94 Integral membrane protein TerC family
CorC_HlyC            PF03471.12    81 seq1599_BIOID50953   -            540   2.4e-20   72.0   0.1   1   1   5.5e-23   2.5e-19   68.7   0.0     2    79   453   529   452   531 0.93 Transporter associated domain
CBS                  PF00571.23    57 seq1599_BIOID50953   -            540   7.2e-16   57.4   1.3   1   2   8.5e-09   3.9e-05   23.1   0.4     1    53   315   371   315   374 0.94 CBS domain
CBS                  PF00571.23    57 seq1599_BIOID50953   -            540   7.2e-16   57.4   1.3   2   2   9.7e-12   4.4e-08   32.5   0.0     3    53   382   432   381   436 0.93 CBS domain
DUF2569              PF10754.4    149 seq1601_BIOID50953   -            146   1.9e-48  164.3  11.3   1   1   1.5e-52   2.1e-48  164.2   7.8     2   149     4   145     3   145 0.99 Protein of unknown function (DUF2569)
ABM                  PF03992.11    78 seq1605_BIOID50953   -            104   5.2e-22   77.5   0.1   1   1   4.5e-26   6.2e-22   77.3   0.0     1    78     1    87     1    87 0.92 Antibiotic biosynthesis monooxygenase
S4                   PF01479.20    48 seq1606_BIOID50953   -            133   7.7e-13   47.5   0.0   1   1   9.3e-17   1.3e-12   46.8   0.0     1    46     9    53     9    55 0.95 S4 domain
BPD_transp_2         PF02653.11   267 seq1608_BIOID50953   -            342     3e-45  154.1  43.2   1   1   3.1e-49   4.2e-45  153.6  30.0     5   267    40   301    36   301 0.96 Branched-chain amino acid transport system / permease component
Rnf-Nqr              PF02508.9    190 seq1610_BIOID50953   -            193   2.6e-71  239.0  21.0   1   1   2.1e-75   2.9e-71  238.8  14.6     1   189     1   191     1   192 0.99 Rnf-Nqr subunit, membrane protein
Autotransporter      PF03797.14   265 seq1611_BIOID50953   -           1349   9.3e-57  192.2  25.2   1   1   1.4e-60   9.3e-57  192.2  17.5     2   259  1063  1334  1062  1340 0.94 Autotransporter beta-domain
ESPR                 PF13018.1     24 seq1611_BIOID50953   -           1349   7.1e-11   41.1   1.3   1   1   2.2e-14   1.5e-10   40.1   0.9     1    22    23    44    23    46 0.97 Extended Signal Peptide of Type V secretion system
SCP2                 PF02036.12   101 seq1613_BIOID50953   -            201   9.6e-20   70.6   0.0   1   1     1e-23   1.4e-19   70.0   0.0     1   100    15   112    15   113 0.97 SCP-2 sterol transfer family
MarR                 PF01047.17    59 seq1614_BIOID50953   -            146     5e-12   45.2   0.2   1   1   1.9e-15   8.8e-12   44.4   0.0     1    58    40    97    40    98 0.98 MarR family
HTH_27               PF13463.1     68 seq1614_BIOID50953   -            146   1.8e-09   37.6   0.1   1   1   5.8e-13   2.6e-09   37.1   0.1     1    68    40   106    40   106 0.97 Winged helix DNA-binding domain
MarR_2               PF12802.2     62 seq1614_BIOID50953   -            146   1.7e-08   33.8   0.3   1   1   5.6e-12   2.6e-08   33.3   0.2     2    62    39    97    38    97 0.97 MarR family
Phage_lysis          PF03245.8    125 seq1615_BIOID50953   -            154   1.5e-48  163.8  11.9   1   1   1.2e-52   1.7e-48  163.6   8.2     1   125    29   153    29   153 0.99 Bacteriophage lysis protein
AA_permease          PF00324.16   479 seq1616_BIOID50953   -            470  1.5e-119  399.3  46.0   1   1  2.5e-123  1.7e-119  399.1  31.9     1   477    27   468    27   470 0.98 Amino acid permease
AA_permease_2        PF13520.1    426 seq1616_BIOID50953   -            470   5.5e-51  173.3  50.0   1   1     1e-54   7.1e-51  172.9  34.6     8   419    30   446    26   459 0.84 Amino acid permease
HSP33                PF01430.14   280 seq1618_BIOID50953   -            294     1e-97  326.5   0.0   1   1  8.3e-102   1.1e-97  326.3   0.0     1   279     6   275     6   276 0.96 Hsp33 protein
Rz1                  PF06085.6     40 seq1620_BIOID50953   -             60   1.1e-23   82.2  11.5   1   1   9.9e-28   1.3e-23   81.9   8.0     1    39    20    59    20    60 0.98 Lipoprotein Rz1 precursor
FeS                  PF04060.8     35 seq1622_BIOID50953   -            192     1e-14   53.6   5.2   1   1   1.9e-17   2.8e-14   52.2   3.6     1    35    43    77    43    77 0.97 Putative Fe-S cluster
Fer4                 PF00037.22    24 seq1622_BIOID50953   -            192   8.5e-13   47.2  25.0   1   2     1e-10   1.5e-07   30.5   4.8     2    23   111   132   110   133 0.95 4Fe-4S binding domain
Fer4                 PF00037.22    24 seq1622_BIOID50953   -            192   8.5e-13   47.2  25.0   2   2   2.5e-09   3.8e-06   26.1   2.4     2    24   141   163   140   163 0.91 4Fe-4S binding domain
Fer4_9               PF13187.1     55 seq1622_BIOID50953   -            192   2.1e-10   40.5  31.8   1   1   1.1e-10   1.6e-07   31.3  10.3     1    55   116   162   116   162 0.95 4Fe-4S dicluster domain
Fer4_6               PF12837.2     24 seq1622_BIOID50953   -            192   2.9e-08   33.0  28.2   1   1   4.9e-10   7.5e-07   28.6   4.5     1    24   109   132   109   132 0.96 4Fe-4S binding domain
Fer4_10              PF13237.1     52 seq1622_BIOID50953   -            192   3.3e-08   33.0  25.8   1   1   1.2e-10   1.8e-07   30.7   9.6     3    52   111   158   109   158 0.86 4Fe-4S dicluster domain
Fer4_2               PF12797.2     22 seq1622_BIOID50953   -            192   1.6e-07   30.6  20.1   1   1   8.7e-09   1.3e-05   24.6   2.9     3    22   110   129   108   129 0.93 4Fe-4S binding domain
ABC1                 PF03109.11   119 seq1625_BIOID50953   -            546   1.9e-35  121.3   0.0   1   1   2.7e-39   3.7e-35  120.3   0.0     4   119   115   232   112   232 0.97 ABC1 family
DUF805               PF05656.9    117 seq1626_BIOID50953   -            146   2.4e-20   72.4  11.7   1   1   3.8e-24   5.2e-20   71.3   8.1     2   116     7   134     6   135 0.82 Protein of unknown function (DUF805)
HTH_3                PF01381.17    55 seq1627_BIOID50953   -             71     3e-13   49.2   0.0   1   1     8e-17   3.6e-13   49.0   0.0     1    55     8    61     8    61 0.97 Helix-turn-helix
HTH_19               PF12844.2     64 seq1627_BIOID50953   -             71   1.1e-10   41.2   0.0   1   1   2.7e-14   1.2e-10   41.0   0.0     2    62     6    65     5    67 0.92 Helix-turn-helix domain
HTH_31               PF13560.1     64 seq1627_BIOID50953   -             71   2.4e-08   33.9   0.0   1   1   5.9e-12   2.7e-08   33.7   0.0     2    58     4    58     3    63 0.94 Helix-turn-helix domain
MdoG                 PF04349.7    484 seq1629_BIOID50953   -            551    1e-150  502.0   0.1   1   1  9.1e-155  1.2e-150  501.8   0.1     1   482    45   534    45   536 0.92 Periplasmic glucan biosynthesis protein, MdoG
BPD_transp_2         PF02653.11   267 seq1631_BIOID50953   -            330   4.4e-46  156.8  43.5   1   1   3.9e-50   5.4e-46  156.6  30.1     3   267    36   305    34   305 0.94 Branched-chain amino acid transport system / permease component
Phage_CII            PF05269.6     91 seq1633_BIOID50953   -             97     2e-48  162.1   1.2   1   1   1.7e-52   2.3e-48  162.0   0.9     1    91     1    91     1    91 1.00 Bacteriophage CII protein
Gp49                 PF05973.9     91 seq1634_BIOID50953   -            112   1.5e-26   92.1   0.0   1   1   1.2e-30   1.7e-26   91.9   0.0     1    91    13   102    13   102 0.96 Phage derived protein Gp49-like (DUF891)
Complex1_51K         PF01512.12   151 seq1635_BIOID50953   -            772   3.7e-48  162.9   1.8   1   1   4.3e-51   4.6e-48  162.6   0.0     1   151   139   284   139   284 0.98 Respiratory-chain NADH dehydrogenase 51 Kd subunit
RnfC_N               PF13375.1    101 seq1635_BIOID50953   -            772   2.3e-34  117.0   0.2   1   1   7.6e-37     8e-34  115.2   0.0     1   101    14   115    14   115 0.96 RnfC Barrel sandwich hybrid domain
SLBB                 PF10531.4     59 seq1635_BIOID50953   -            772   2.4e-11   43.2   0.1   1   1   6.2e-14   6.5e-11   41.8   0.0     1    58   296   344   296   345 0.95 SLBB domain
Fer4_7               PF12838.2     52 seq1635_BIOID50953   -            772   1.8e-09   37.7   8.8   1   1   5.6e-12   5.9e-09   36.0   6.1     1    52   376   430   376   430 0.81 4Fe-4S dicluster domain
Fer4_8               PF13183.1     57 seq1635_BIOID50953   -            772     7e-09   35.4   5.5   1   1   2.1e-11   2.2e-08   33.8   3.8     3    57   375   430   373   458 0.78 4Fe-4S dicluster domain
Fer4_10              PF13237.1     52 seq1635_BIOID50953   -            772   6.4e-08   32.1  10.5   1   1   1.7e-10   1.8e-07   30.7   7.3     6    52   374   427   370   427 0.91 4Fe-4S dicluster domain
Fer4_9               PF13187.1     55 seq1635_BIOID50953   -            772     4e-07   30.0   8.6   1   1   1.4e-09   1.4e-06   28.3   5.9     2    53   377   429   376   430 0.71 4Fe-4S dicluster domain
Fer4_4               PF12800.2     17 seq1635_BIOID50953   -            772   5.9e-07   29.1  11.4   1   2     6e-06    0.0063   16.6   2.0     2    16   375   389   374   395 0.90 4Fe-4S binding domain
Fer4_4               PF12800.2     17 seq1635_BIOID50953   -            772   5.9e-07   29.1  11.4   2   2   5.6e-06    0.0059   16.7   1.0     3    16   415   428   413   436 0.91 4Fe-4S binding domain
Fer4_17              PF13534.1     61 seq1635_BIOID50953   -            772   1.7e-06   28.1  10.5   1   1   1.4e-08   1.5e-05   25.1   7.0     2    61   377   431   376   431 0.82 4Fe-4S dicluster domain
Polysacc_deac_1      PF01522.16   124 seq1636_BIOID50953   -            296   1.5e-13   50.3   0.0   1   1   2.7e-17   3.7e-13   49.0   0.0    16   123    15   169     6   170 0.93 Polysaccharide deacetylase
DUF406               PF04175.7     94 seq1638_BIOID50953   -             99     2e-28   98.5   3.2   1   1   1.6e-32   2.2e-28   98.4   2.2     4    94     3    96     1    96 0.96 Protein of unknown function (DUF406)
Phage_rep_O          PF04492.8    100 seq1639_BIOID50953   -            299   3.7e-40  136.0   0.0   1   1   4.9e-44   6.7e-40  135.2   0.0     2   100    17   115    16   115 0.99 Bacteriophage replication protein O
HTH_37               PF13744.1     80 seq1642_BIOID50953   -             96   5.7e-24   83.6   0.6   1   1   9.4e-28   6.4e-24   83.4   0.4     3    76    14    86    12    91 0.96 Helix-turn-helix domain
HTH_3                PF01381.17    55 seq1642_BIOID50953   -             96   4.9e-07   29.3   0.0   1   1   8.8e-11     6e-07   29.0   0.0     5    47    37    80    33    88 0.87 Helix-turn-helix
Usp                  PF00582.21   140 seq1644_BIOID50953   -            142   5.6e-17   62.1   0.0   1   1   4.8e-21   6.5e-17   61.9   0.0     2   139     3   137     2   138 0.93 Universal stress protein family
Peripla_BP_4         PF13407.1    258 seq1647_BIOID50953   -            340   6.1e-54  182.9   4.4   1   1   1.1e-57   7.6e-54  182.6   3.1     1   256    30   285    30   287 0.95 Periplasmic binding protein domain
Phage_Nu1            PF07471.7    164 seq1648_BIOID50953   -            203   8.6e-27   93.4   0.1   1   1   2.6e-30   3.5e-26   91.4   0.1     3   163    40   184    38   185 0.90 Phage DNA packaging protein Nu1
PMT                  PF02366.13   245 seq1650_BIOID50953   -            550   2.6e-54  184.0  21.2   1   1   3.8e-58   2.6e-54  184.0  14.7     3   245     5   237     3   237 0.98 Dolichyl-phosphate-mannose-protein mannosyltransferase
PMT_2                PF13231.1    159 seq1650_BIOID50953   -            550   6.8e-12   45.4  22.0   1   1     1e-15   6.8e-12   45.4  15.3     2   159    61   222    60   222 0.80 Dolichyl-phosphate-mannose-protein mannosyltransferase
Arginosuc_synth      PF00764.14   388 seq1651_BIOID50953   -            447   4.3e-56  190.5   0.0   1   1     4e-60   5.4e-56  190.2   0.0     2   380    16   408    15   415 0.88 Arginosuccinate synthase
AhpC-TSA             PF00578.16   124 seq1652_BIOID50953   -            187   1.5e-33  114.9   0.1   1   1   4.3e-37     2e-33  114.6   0.1     4   123     7   133     4   134 0.94 AhpC/TSA family
Redoxin              PF08534.5    146 seq1652_BIOID50953   -            187   1.8e-13   50.1   0.0   1   1   4.7e-17   2.2e-13   49.9   0.0    15   140    18   146     4   152 0.84 Redoxin
1-cysPrx_C           PF10417.4     40 seq1652_BIOID50953   -            187   1.6e-06   27.4   0.1   1   1   6.5e-10     3e-06   26.6   0.1     1    31   154   182   154   186 0.88 C-terminal domain of 1-Cys peroxiredoxin
MttA_Hcf106          PF02416.11    53 seq1653_BIOID50953   -             89   6.9e-16   56.9   0.6   1   1   8.2e-20   1.1e-15   56.3   0.4     1    52     4    55     4    83 0.90 mttA/Hcf106 family
Terminase_GpA        PF05876.7    557 seq1656_BIOID50953   -            526  3.6e-152  507.4   0.0   1   1  3.3e-156  4.6e-152  507.1   0.0     1   453    51   520    51   525 0.99 Phage terminase large subunit (GpA)
DUF465               PF04325.8     49 seq1657_BIOID50953   -             74   7.2e-14   51.1   0.8   1   1   1.2e-17   1.7e-13   49.9   0.3     1    48    19    67    19    68 0.95 Protein of unknown function (DUF465)
Pyr_redox_2          PF07992.9    200 seq1659_BIOID50953   -            531   1.5e-32  113.0   0.0   1   1   2.4e-34   4.7e-31  108.1   0.0     1   199   224   503   224   504 0.91 Pyridine nucleotide-disulphide oxidoreductase
Pyr_redox            PF00070.22    80 seq1659_BIOID50953   -            531   1.9e-14   53.6   7.3   1   1   1.4e-17   2.7e-14   53.2   0.3     1    75   367   437   367   442 0.93 Pyridine nucleotide-disulphide oxidoreductase
Pyr_redox_3          PF13738.1    203 seq1659_BIOID50953   -            531   3.9e-11   43.2   1.9   1   1   7.1e-13   1.4e-09   38.2   0.6    15   196   216   394   213   400 0.80 Pyridine nucleotide-disulphide oxidoreductase
Thioredoxin_3        PF13192.1     76 seq1659_BIOID50953   -            531   2.5e-08   33.4   0.0   1   1   3.9e-11   7.6e-08   31.9   0.0     4    74   132   205   129   207 0.82 Thioredoxin domain
Acetyltransf_3       PF13302.1    142 seq1660_BIOID50953   -            178   6.9e-20   71.6   0.0   1   1   1.8e-23   8.1e-20   71.4   0.0     2   141    11   150    10   151 0.84 Acetyltransferase (GNAT) domain
Acetyltransf_4       PF13420.1    155 seq1660_BIOID50953   -            178   1.7e-10   40.9   0.1   1   1   4.3e-14     2e-10   40.7   0.1    46   154    63   170    24   171 0.88 Acetyltransferase (GNAT) domain
Acetyltransf_1       PF00583.19    83 seq1660_BIOID50953   -            178   1.9e-10   40.5   0.0   1   1   6.8e-14   3.1e-10   39.8   0.0     3    82    74   150    72   151 0.96 Acetyltransferase (GNAT) family
DeoC                 PF01791.4    236 seq1662_BIOID50953   -            291   2.1e-16   59.8   0.1   1   1   1.9e-20   2.6e-16   59.5   0.1     1   235    51   258    51   259 0.90 DeoC/LacD family aldolase
TatC                 PF00902.13   215 seq1663_BIOID50953   -            258   4.5e-68  228.7  20.9   1   1   4.7e-72   6.4e-68  228.2  14.5     2   215    11   221    10   221 0.99 Sec-independent protein translocase protein (TatC)
YliH                 PF10799.3    127 seq1664_BIOID50953   -            127   2.3e-73  243.8   4.9   1   1   1.8e-77   2.5e-73  243.6   3.4     1   127     1   127     1   127 0.99 Biofilm formation protein (YliH/bssR)
PEPCK_ATP            PF01293.15   467 seq1665_BIOID50953   -            540  3.3e-216  718.1   0.0   1   1  2.8e-220  3.8e-216  717.9   0.0     3   467    21   493    19   493 0.98 Phosphoenolpyruvate carboxykinase
NQR2_RnfD_RnfE       PF03116.10   314 seq1666_BIOID50953   -            352    1e-121  405.8  15.7   1   1  8.6e-126  1.2e-121  405.6  10.9     3   314     4   350     2   350 0.93 NQR2, RnfD, RnfE family
GSDH                 PF07995.6    331 seq1667_BIOID50953   -            371  6.2e-128  426.4   0.1   1   1  5.2e-132  7.1e-128  426.2   0.1     1   331    34   366    34   366 0.98 Glucose / Sorbosone dehydrogenase
EamA                 PF00892.15   126 seq1668_BIOID50953   -            111   5.1e-10   39.3   9.4   1   1   1.4e-13   6.2e-10   39.0   6.5    24   124     3   107     1   109 0.82 EamA-like transporter family
Multi_Drug_Res       PF00893.14    93 seq1668_BIOID50953   -            111   3.4e-08   33.7   5.3   1   1   9.9e-12   4.5e-08   33.3   3.7     1    93     1   100     1   100 0.87 Small Multidrug Resistance protein
ABM                  PF03992.11    78 seq1669_BIOID50953   -             96   4.4e-16   58.5   0.1   1   1   3.6e-20   4.9e-16   58.4   0.1     1    77     1    76     1    77 0.95 Antibiotic biosynthesis monooxygenase
TatD_DNase           PF01026.16   255 seq1670_BIOID50953   -            264     8e-70  234.8   0.0   1   1   6.6e-74   9.1e-70  234.6   0.0     1   255     6   261     6   261 0.98 TatD related DNase
Terminase_GpA        PF05876.7    557 seq1673_BIOID50953   -            127   2.3e-21   75.6   0.3   1   1     2e-25   2.7e-21   75.4   0.2   469   547     1    86     1    97 0.93 Phage terminase large subunit (GpA)
[truncated: 1,450,565 more chars]
