# Supplementary material for: A domain sequence approach to pangenomics: applications to Escherichia coli
Source: F1000Res. 2013 May 29;1:19. Originally published 2012 Oct 1. [Version 2] doi: 10.12688/f1000research.1-19.v2 (PMC3901455; doi:10.12688/f1000research.1-19.v2)
Supplement: The 347 text files show the results from scanning each of the fasta-files against the Pfam-A database [file f1000research-1-1101-s0002.tgz › Escherichia_coli_DEC5E_BIOID50955.txt]

#                                                                            --- full sequence --- -------------- this domain -------------   hmm coord   ali coord   env coord
# target name        accession   tlen query name           accession   qlen   E-value  score  bias   #  of  c-Evalue  i-Evalue  score  bias  from    to  from    to  from    to  acc description of target
#------------------- ---------- ----- -------------------- ---------- ----- --------- ------ ----- --- --- --------- --------- ------ ----- ----- ----- ----- ----- ----- ----- ---- ---------------------
GTP_EFTU_D3          PF03143.12    97 seq3_BIOID50955      -            303   1.4e-34  118.1   0.1   1   1   8.8e-38     4e-34  116.6   0.0     1    96   207   301   207   302 0.98 Elongation factor Tu C-terminal domain
GTP_EFTU             PF00009.22   188 seq3_BIOID50955      -            303   1.1e-25   90.0   0.0   1   1   3.5e-29   1.6e-25   89.5   0.0    87   187     1   110     1   111 0.92 Elongation factor Tu GTP binding domain
GTP_EFTU_D2          PF03144.20    74 seq3_BIOID50955      -            303     2e-18   66.1   6.3   1   1   7.8e-22   3.6e-18   65.3   3.9     1    74   134   203   134   203 0.96 Elongation factor Tu domain 2
DUF3672              PF12421.3    136 seq4_BIOID50955      -            197   3.7e-26   91.7   0.1   1   1   7.6e-30   5.2e-26   91.2   0.0     1    54    88   141    88   169 0.89 Fibronectin type III protein
DUF1983              PF09327.6     81 seq4_BIOID50955      -            197   4.2e-23   80.9   0.4   1   1   1.2e-26     8e-23   80.0   0.3    18    81     1    64     1    64 0.99 Domain of unknown function (DUF1983)
Prok-JAB             PF14464.1    105 seq6_BIOID50955      -            247   1.7e-19   69.2   0.1   1   1   4.3e-23     3e-19   68.4   0.1     4    96     4    98     1   110 0.92 Prokaryotic homologs of the JAB domain
NLPC_P60             PF00877.14   105 seq6_BIOID50955      -            247   5.7e-14   51.6   0.0   1   1   1.2e-17     8e-14   51.2   0.0     1   104   111   223   111   224 0.92 NlpC/P60 family
TraL                 PF07178.6     95 seq11_BIOID50955     -            103   4.3e-37  125.9   0.2   1   1   3.5e-41   4.8e-37  125.7   0.2     1    95     9   103     9   103 0.99 TraL protein
DUF3950              PF13132.1     30 seq13_BIOID50955     -             41   7.7e-17   60.3   0.1   1   1   6.6e-21     9e-17   60.1   0.1     1    29     1    29     1    30 0.98 Domain of unknown function (DUF3950)
Phage_HK97_TLTM      PF06120.6    301 seq14_BIOID50955     -           1088  8.4e-104  346.9  12.1   1   1  1.2e-107  8.4e-104  346.9   8.4     2   301   410   703   409   703 0.97 Tail length tape measure protein
Tape_meas_lam_C      PF09718.5     78 seq14_BIOID50955     -           1088   2.5e-20   72.0   2.2   1   1   3.6e-24   2.5e-20   72.0   1.5     1    77   868   944   868   945 0.97 Lambda phage tail tape-measure protein (Tape_meas_lam_C)
RecT                 PF03837.9    199 seq15_BIOID50955     -            261   1.1e-28   99.8   0.0   1   1   1.6e-30   2.2e-26   92.2   0.0     5   195    24   182    22   190 0.91 RecT family
TraK                 PF06586.6    234 seq16_BIOID50955     -            101   6.2e-27   94.1   0.0   1   1   4.9e-31   6.7e-27   94.0   0.0   145   234     3    94     1    94 0.98 TraK protein
N6_N4_Mtase          PF01555.13   231 seq17_BIOID50955     -            227   9.2e-35  120.0   0.0   1   2   2.6e-15   1.8e-11   43.8   0.0     1   114    21   124    21   131 0.89 DNA methylase
N6_N4_Mtase          PF01555.13   231 seq17_BIOID50955     -            227   9.2e-35  120.0   0.0   2   2   1.2e-24     8e-21   74.4   0.0   169   228   141   200   126   203 0.90 DNA methylase
DUF1398              PF07166.6    125 seq20_BIOID50955     -            141   9.6e-63  209.5   8.2   1   1     8e-67   1.1e-62  209.3   5.7     1   125     8   132     8   132 0.99 Protein of unknown function (DUF1398)
TraE                 PF05309.6    187 seq22_BIOID50955     -            188     1e-72  243.1   0.5   1   1   8.6e-77   1.2e-72  242.9   0.3     1   187     1   187     1   187 0.99 TraE protein
DUF3383              PF11863.3    481 seq25_BIOID50955     -            381  8.8e-146  486.2   9.4   1   2   1.2e-33   1.6e-29  102.8   0.0     1    83     6    89     6    95 0.96 Protein of unknown function (DUF3383)
DUF3383              PF11863.3    481 seq25_BIOID50955     -            381  8.8e-146  486.2   9.4   2   2  5.9e-119  8.1e-115  384.1   5.1   196   481    94   380    90   380 0.99 Protein of unknown function (DUF3383)
DUF4054              PF13262.1    106 seq26_BIOID50955     -            135     2e-30  105.0   0.0   1   1   1.7e-34   2.3e-30  104.8   0.0     1   105    13   125    13   126 0.97 Protein of unknown function (DUF4054)
TrbI                 PF03743.9    187 seq27_BIOID50955     -            475   4.5e-40  137.0   1.6   1   1   8.1e-44   1.1e-39  135.7   0.3     2   187   213   409   212   409 0.95 Bacterial conjugation TrbI-like protein
DUF3672              PF12421.3    136 seq29_BIOID50955     -           1158   2.6e-39  134.3   0.2   1   1   2.2e-42   9.9e-39  132.4   0.2     1   136   975  1117   975  1117 0.94 Fibronectin type III protein
Phage-tail_3         PF13550.1    164 seq29_BIOID50955     -           1158   3.7e-36  124.2   0.0   1   1   1.8e-39   8.1e-36  123.1   0.0     1   162   330   498   330   500 0.94 Putative phage tail protein
DUF1983              PF09327.6     81 seq29_BIOID50955     -           1158   3.5e-27   94.0   1.9   1   1   2.9e-30   1.3e-26   92.2   1.3     1    81   871   951   871   951 0.99 Domain of unknown function (DUF1983)
Caudo_TAP            PF02413.12   130 seq31_BIOID50955     -            201   7.5e-29  100.4   1.3   1   1   7.6e-33     1e-28   99.9   0.9     1   130    79   200    79   200 0.95 Caudovirales tail fibre assembly protein
Sod_Cu               PF00080.15   142 seq36_BIOID50955     -            344   3.4e-30  104.9   0.1   1   1   3.8e-34   5.2e-30  104.3   0.1     9   142   202   343   189   343 0.89 Copper/zinc superoxide dismutase (SODC)
Lambda_tail_I        PF06805.7     82 seq38_BIOID50955     -            170   2.3e-08   33.6   0.0   1   1     3e-12   4.1e-08   32.8   0.0    37    82     2    52     1    52 0.97 Bacteriophage lambda tail assembly protein I
Ail_Lom              PF06316.6    199 seq40_BIOID50955     -            199  2.3e-124  412.2   5.6   1   1  3.8e-128  2.6e-124  412.1   3.9     1   199     1   199     1   199 1.00 Enterobacterial Ail/Lom protein
OMP_b-brl            PF13505.1    176 seq40_BIOID50955     -            199     7e-25   87.8   5.9   1   1   1.2e-28   8.3e-25   87.6   4.1     7   176    16   199     6   199 0.82 Outer membrane protein beta-barrel domain
Plasmid_stabil       PF05016.9     90 seq42_BIOID50955     -             93   7.4e-16   58.2   0.1   1   1     6e-20   8.2e-16   58.0   0.1     1    90     4    92     4    92 0.90 Plasmid stabilisation system protein
YqaJ                 PF09588.5    152 seq45_BIOID50955     -            226   5.1e-26   91.3   0.0   1   1   1.2e-29     8e-26   90.7   0.0     2   150    24   166    23   168 0.86 YqaJ-like viral recombinase domain
TraK                 PF06586.6    234 seq47_BIOID50955     -            167     1e-44  152.3   0.0   1   1   7.8e-49   1.1e-44  152.2   0.0     5   167    12   166     1   167 0.95 TraK protein
DUF1380              PF07128.7    139 seq53_BIOID50955     -            144   3.4e-79  263.3   1.5   1   1   2.8e-83   3.8e-79  263.1   1.1     1   139     1   138     1   138 1.00 Protein of unknown function (DUF1380)
SecE                 PF00584.15    57 seq55_BIOID50955     -            127   2.4e-21   74.9   1.0   1   1   1.8e-25   2.4e-21   74.9   0.7     2    56    68   122    67   123 0.97 SecE/Sec61-gamma subunits of protein translocation complex
Phage-tail_3         PF13550.1    164 seq65_BIOID50955     -           1137   5.3e-40  136.7   0.0   1   1   3.7e-43   1.3e-39  135.5   0.0     1   161   330   497   330   500 0.94 Putative phage tail protein
DUF3672              PF12421.3    136 seq65_BIOID50955     -           1137   5.4e-37  126.8   1.8   1   1   3.7e-40   1.3e-36  125.6   1.2     1   136   949  1099   949  1099 0.94 Fibronectin type III protein
DUF1983              PF09327.6     81 seq65_BIOID50955     -           1137   1.2e-27   95.4   0.1   1   1   9.1e-31   3.1e-27   94.2   0.0     2    81   846   925   845   925 0.97 Domain of unknown function (DUF1983)
DUF3950              PF13132.1     30 seq69_BIOID50955     -             66   3.4e-15   55.1   0.1   1   1   3.4e-19   4.7e-15   54.6   0.1     2    30    22    50    21    50 0.96 Domain of unknown function (DUF3950)
NusG                 PF02357.14    92 seq73_BIOID50955     -            181   4.7e-25   87.5   0.0   1   1     1e-28   6.8e-25   87.0   0.0     1    92     7   106     7   106 0.93 Transcription termination factor nusG
KOW                  PF00467.24    32 seq73_BIOID50955     -            181   1.3e-08   33.9   0.1   1   1   9.1e-12   6.2e-08   31.7   0.0     1    28   130   161   130   165 0.86 KOW motif
LysR_substrate       PF03466.15   209 seq76_BIOID50955     -            257   4.7e-27   94.3   0.0   1   1   1.1e-30   7.2e-27   93.7   0.0     2   166    90   255    89   257 0.93 LysR substrate binding domain
HTH_1                PF00126.22    60 seq76_BIOID50955     -            257   5.5e-21   73.9   2.8   1   1   1.5e-24     1e-20   73.1   1.9     2    60     7    65     6    65 0.97 Bacterial regulatory helix-turn-helix protein, lysR family
DUF3277              PF11681.3    146 seq77_BIOID50955     -            146   7.1e-81  268.7   1.8   1   1   5.8e-85   7.9e-81  268.6   1.3     1   146     1   146     1   146 1.00 Protein of unknown function (DUF3277)
DUF1317              PF07026.6     60 seq80_BIOID50955     -             60   2.2e-38  129.8   0.0   1   1   1.7e-42   2.4e-38  129.7   0.0     1    60     1    60     1    60 0.99 Protein of unknown function (DUF1317)
phage_tail_N         PF08400.5    134 seq81_BIOID50955     -            437   4.9e-61  204.2   0.2   1   1   1.4e-64   4.9e-61  204.2   0.1     1   134     1   134     1   134 0.99 Prophage tail fibre N-terminal
Phage_fiber_C        PF06820.7     64 seq81_BIOID50955     -            437   2.3e-36  123.6   0.2   1   1     1e-39   3.5e-36  123.0   0.1     1    64   363   426   363   426 0.99 Putative prophage tail fibre C-terminus
Collagen             PF01391.13    60 seq81_BIOID50955     -            437   2.1e-18   65.4  70.3   1   2   4.9e-13   1.7e-09   36.9  23.8     1    59   251   309   249   310 0.73 Collagen triple helix repeat (20 copies)
Collagen             PF01391.13    60 seq81_BIOID50955     -            437   2.1e-18   65.4  70.3   2   2   1.3e-12   4.6e-09   35.5  22.7     1    59   302   360   302   363 0.91 Collagen triple helix repeat (20 copies)
CarboxypepD_reg      PF13620.1     82 seq81_BIOID50955     -            437   1.1e-07   31.7   0.2   1   1   7.6e-11   2.6e-07   30.4   0.2     1    74     4    82     4    89 0.82 Carboxypeptidase regulatory-like domain
Hexapep              PF00132.19    36 seq83_BIOID50955     -            288   7.9e-10   37.6  18.4   1   1     3e-09   4.1e-05   22.7   3.1    11    35   199   223   187   224 0.94 Bacterial transferase hexapeptide (six repeats)
DUF1382              PF07131.6     61 seq85_BIOID50955     -             63   2.2e-39  133.2   1.1   1   1   1.8e-43   2.4e-39  133.1   0.7     1    61     1    61     1    61 0.99 Protein of unknown function (DUF1382)
TraP                 PF07296.6    202 seq87_BIOID50955     -            194   1.2e-83  278.9   0.1   1   1   9.9e-88   1.4e-83  278.7   0.0     1   202     1   194     1   194 0.97 TraP protein
Resolvase            PF00239.16   141 seq91_BIOID50955     -            197   1.3e-51  174.1   0.0   1   1   2.3e-55   1.6e-51  173.7   0.0     2   140     3   135     2   136 0.98 Resolvase, N terminal domain
HTH_7                PF02796.10    45 seq91_BIOID50955     -            197   1.3e-11   44.0   0.0   1   1   3.8e-15   2.6e-11   43.0   0.0     1    44   138   181   138   182 0.97 Helix-turn-helix domain of resolvase
StbA                 PF06406.6    318 seq95_BIOID50955     -            320  1.1e-154  514.0   1.5   1   1  1.8e-158  1.2e-154  513.8   1.1     1   317     1   317     1   318 0.99 StbA protein
DUF932               PF06067.6    239 seq96_BIOID50955     -            273   4.4e-63  212.6   0.0   1   1   3.7e-67   5.1e-63  212.4   0.0     2   239    38   262    37   262 0.99 Domain of unknown function (DUF932)
Ribosomal_L11_N      PF03946.9     60 seq101_BIOID50955    -            142   3.2e-32  109.6   0.3   1   1   8.7e-36   5.9e-32  108.7   0.2     1    60     8    67     8    67 0.99 Ribosomal protein L11, N-terminal domain
Ribosomal_L11        PF00298.14    69 seq101_BIOID50955    -            142   6.6e-29   99.7   2.9   1   1   1.8e-32   1.2e-28   98.8   2.0     1    69    72   140    72   140 0.99 Ribosomal protein L11, RNA binding domain
DUF3383              PF11863.3    481 seq104_BIOID50955    -            381  8.8e-146  486.2   9.4   1   2   1.2e-33   1.6e-29  102.8   0.0     1    83     6    89     6    95 0.96 Protein of unknown function (DUF3383)
DUF3383              PF11863.3    481 seq104_BIOID50955    -            381  8.8e-146  486.2   9.4   2   2  5.9e-119  8.1e-115  384.1   5.1   196   481    94   380    90   380 0.99 Protein of unknown function (DUF3383)
zf-dskA_traR         PF01258.12    36 seq106_BIOID50955    -             73   2.5e-07   30.2   9.9   1   1   2.4e-11   3.3e-07   29.8   6.9     4    35    33    64    28    65 0.92 Prokaryotic dksA/traR C4-type zinc finger
DUF2689              PF10894.3     61 seq111_BIOID50955    -            117   2.3e-45  152.0   3.4   1   1   3.3e-49   4.5e-45  151.1   2.2     1    61    12    72    12    72 1.00 Protein of unknown function (DUF2689)
FlxA                 PF14282.1    106 seq112_BIOID50955    -            113   9.4e-16   57.5  24.5   1   1   7.9e-20   1.1e-15   57.3  17.0     5    84    13    92     5   104 0.91 FlxA-like protein
IMS                  PF00817.15   148 seq113_BIOID50955    -            143     1e-10   41.5   0.0   1   1   1.2e-14   1.6e-10   40.9   0.0    86   145     6    64     2    66 0.92 impB/mucB/samB family
Ead_Ea22             PF13935.1    139 seq114_BIOID50955    -            256   3.4e-36  124.5   7.2   1   1   9.5e-40   1.3e-35  122.6   1.1     1   125     2   135     2   138 0.96 Ead/Ea22-like protein
TraX                 PF05857.6    219 seq115_BIOID50955    -            280     6e-51  173.0  10.7   1   1   5.2e-55   7.1e-51  172.8   7.4     2   218    64   279    63   280 0.96 TraX protein
Ribosomal_L1         PF00687.16   221 seq117_BIOID50955    -            234   9.2e-50  168.8   0.2   1   1   7.9e-54   1.1e-49  168.6   0.2    13   220    28   220     8   221 0.90 Ribosomal protein L1p/L10e family
Phage_sheath_1       PF04984.9    464 seq118_BIOID50955    -            396   9.2e-78  261.6   1.8   1   2   5.9e-21   8.1e-17   60.6   0.1     1    89     1    91     1   102 0.93 Phage tail sheath protein
Phage_sheath_1       PF04984.9    464 seq118_BIOID50955    -            396   9.2e-78  261.6   1.8   2   2   1.4e-63   1.9e-59  201.2   0.1   175   464   101   382    92   382 0.98 Phage tail sheath protein
SBP_bac_5            PF00496.17   374 seq121_BIOID50955    -            544   1.7e-86  290.3  12.2   1   1   1.7e-90   2.3e-86  289.8   8.5     1   368    84   459    84   464 0.95 Bacterial extracellular solute-binding proteins, family 5 Middle
Antirestrict         PF03230.8     94 seq122_BIOID50955    -            141   1.3e-30  105.0   0.0   1   1   1.2e-34   1.7e-30  104.7   0.0     1    94    42   141    42   141 0.93 Antirestriction protein
Phage_fiber_C        PF06820.7     64 seq124_BIOID50955    -            102   1.2e-36  124.5   0.7   1   1   1.3e-40   1.8e-36  123.9   0.5     1    64    41   102    41   102 0.99 Putative prophage tail fibre C-terminus
DUF2583              PF10762.4     89 seq126_BIOID50955    -             92     1e-51  172.9   1.0   1   1   8.5e-56   1.2e-51  172.7   0.7     1    89     1    89     1    89 0.99 Protein of unknown function (DUF2583)
TraV                 PF09676.5    119 seq127_BIOID50955    -            171   1.1e-39  135.6   0.7   1   1   9.5e-44   1.3e-39  135.4   0.5     1   119    23   165    23   165 0.98 Type IV conjugative transfer system lipoprotein (TraV)
Antirestrict         PF03230.8     94 seq128_BIOID50955    -            159   8.7e-39  131.2   0.2   1   1   8.2e-43   1.1e-38  130.9   0.1     1    94    62   159    62   159 0.98 Antirestriction protein
DUF4113              PF13438.1     75 seq130_BIOID50955    -            131   1.4e-23   82.4   0.0   1   1   1.4e-27   1.9e-23   82.0   0.0     1    75    56   129    56   129 0.98 Domain of unknown function (DUF4113)
Plasmid_stab_B       PF10784.4     72 seq131_BIOID50955    -            117   1.5e-30  104.5   0.1   1   1   1.9e-34   2.6e-30  103.7   0.0     1    71     6    76     6    77 0.98 Plasmid stability protein
DUF1380              PF07128.7    139 seq135_BIOID50955    -            140   6.1e-07   29.2   0.3   1   1     5e-11   6.8e-07   29.0   0.2     1   103     1   100     1   131 0.83 Protein of unknown function (DUF1380)
SopA                 PF13981.1    135 seq139_BIOID50955    -            583   2.9e-43  147.0   2.6   1   1   9.6e-46   3.3e-42  143.5   0.3     1   135   376   512   376   512 0.98 SopA-like central domain
Pentapeptide         PF00805.17    40 seq139_BIOID50955    -            583   1.5e-14   52.7  16.1   1   2   7.8e-09   2.7e-05   23.1   0.5     4    40   204   240   204   240 0.93 Pentapeptide repeats (8 copies)
Pentapeptide         PF00805.17    40 seq139_BIOID50955    -            583   1.5e-14   52.7  16.1   2   2   9.8e-09   3.4e-05   22.8   0.2     7    38   237   268   236   270 0.95 Pentapeptide repeats (8 copies)
Pentapeptide_4       PF13599.1     78 seq139_BIOID50955    -            583   7.1e-14   51.2  17.9   1   2   2.9e-12   9.8e-09   34.8   1.6     9    76   199   266   194   268 0.89 Pentapeptide repeats (9 copies)
Pentapeptide_4       PF13599.1     78 seq139_BIOID50955    -            583   7.1e-14   51.2  17.9   2   2   6.3e-11   2.1e-07   30.5   5.5     2    53   242   291   241   309 0.92 Pentapeptide repeats (9 copies)
ProQ                 PF04352.8    115 seq140_BIOID50955    -            203   2.9e-30  104.1   2.2   1   1   6.8e-33   4.6e-29  100.2   0.0     4   113    88   197    85   198 0.96 ProQ/FINO family
FinO_N               PF12602.3     72 seq140_BIOID50955    -            203   2.9e-24   85.0  11.3   1   1   8.1e-28   5.5e-24   84.1   7.8     1    72    18    79    18    79 0.99 Fertility inhibition protein N terminal
DUF3277              PF11681.3    146 seq142_BIOID50955    -            146   7.1e-81  268.7   1.8   1   1   5.8e-85   7.9e-81  268.6   1.3     1   146     1   146     1   146 1.00 Protein of unknown function (DUF3277)
HTS                  PF04204.11   298 seq144_BIOID50955    -            309    8e-132  438.3   0.0   1   1  6.6e-136    9e-132  438.1   0.0     1   298     2   299     2   299 1.00 Homoserine O-succinyltransferase
DUF551               PF04448.7     69 seq145_BIOID50955    -            248   2.3e-18   66.6   0.0   1   1   3.4e-22   4.6e-18   65.6   0.0     1    69   174   241   174   241 0.98 Protein of unknown function (DUF551)
RadC                 PF04002.10   123 seq146_BIOID50955    -            158   4.9e-47  158.5   0.0   1   1   4.6e-51   6.2e-47  158.1   0.0     2   123    37   158    36   158 0.98 RadC-like JAB domain
Ribosomal_L10        PF00466.15   100 seq151_BIOID50955    -            165   2.5e-26   91.3   0.0   1   1   2.6e-30   3.6e-26   90.8   0.0     3   100     5   101     3   101 0.98 Ribosomal protein L10
zf-dskA_traR         PF01258.12    36 seq152_BIOID50955    -             73   2.3e-13   49.5   3.4   1   1   2.4e-17   3.3e-13   48.9   2.3     5    36    35    67    30    67 0.91 Prokaryotic dksA/traR C4-type zinc finger
SLT                  PF01464.15   121 seq155_BIOID50955    -            200   3.4e-31  107.1   0.0   1   1   3.1e-35   4.2e-31  106.8   0.0     2   117    53   167    52   171 0.95 Transglycosylase SLT domain
DUF1019              PF06254.6     89 seq157_BIOID50955    -            179   2.1e-33  114.2   0.1   1   1   2.2e-37   3.1e-33  113.6   0.1     1    89    65   157    65   157 0.98 Protein of unknown function (DUF1019)
DUF4137              PF13593.1    313 seq158_BIOID50955    -            332  4.9e-106  354.2  22.4   1   1    4e-110  5.5e-106  354.0  15.6     1   313     8   316     8   316 0.98 SBF-like CPA transporter family (DUF4137)
MMR_HSR1             PF01926.18   114 seq164_BIOID50955    -            303   3.4e-13   49.4   0.0   1   1   3.9e-16   1.8e-12   47.1   0.0     3   103    53   153    52   167 0.75 50S ribosome-binding GTPase
DUF258               PF03193.11   161 seq164_BIOID50955    -            303   4.9e-06   25.7   0.0   1   1   1.9e-09   8.8e-06   24.8   0.0    26   103    39   113    17   130 0.69 Protein of unknown function, DUF258
TraC_F_IV            PF11130.3    235 seq165_BIOID50955    -            875   3.6e-58  196.6   0.0   1   1   1.7e-61   5.8e-58  195.9   0.0     2   235    37   277    36   277 0.98 F pilus assembly Type-IV secretion system for plasmid transfer
AAA_10               PF12846.2    328 seq165_BIOID50955    -            875   4.1e-43  147.7   0.1   1   1   1.9e-46   6.4e-43  147.1   0.0     1   323   479   773   479   776 0.85 AAA-like domain
DUF87                PF01935.12   229 seq165_BIOID50955    -            875   2.1e-05   24.3   0.0   1   1   1.8e-08   6.2e-05   22.8   0.0    26   222   482   669   468   676 0.76 Domain of unknown function DUF87
DUF987               PF06174.6     66 seq166_BIOID50955    -             73   4.5e-43  144.4   0.1   1   1   3.7e-47     5e-43  144.3   0.1     1    66     1    66     1    66 0.99 Protein of unknown function (DUF987)
Ribosomal_L12        PF00542.14    68 seq171_BIOID50955    -            121   1.8e-31  107.8   8.6   1   1   2.8e-35   3.8e-31  106.7   6.0     1    68    54   121    54   121 0.99 Ribosomal protein L7/L12 C-terminal domain
Phage_rep_O          PF04492.8    100 seq172_BIOID50955    -            339   1.6e-39  133.9   0.1   1   1   2.1e-43   2.9e-39  133.1   0.0     2   100    47   145    46   145 0.99 Bacteriophage replication protein O
DUF4222              PF13973.1     53 seq173_BIOID50955    -             80   7.1e-16   57.2   0.0   1   1   6.2e-20   8.4e-16   56.9   0.0     2    53     4    54     3    54 0.97 Domain of unknown function (DUF4222)
YagB_YeeU_YfjZ       PF06154.6    105 seq174_BIOID50955    -            122     1e-50  170.2   0.0   1   1   8.7e-55   1.2e-50  170.0   0.0     2   104    16   118    15   119 0.98 YagB/YeeU/YfjZ family
Ureidogly_hydro      PF04115.7    165 seq176_BIOID50955    -            160   1.7e-52  177.0   0.0   1   1   1.4e-56   1.9e-52  176.8   0.0     3   159     2   153     1   158 0.95 Ureidoglycolate hydrolase
FluMu_gp41           PF10109.4     82 seq177_BIOID50955    -             91     5e-14   51.8   0.1   1   1   4.1e-18   5.6e-14   51.7   0.1     1    81     6    85     6    86 0.97 Mu-like prophage FluMu protein gp41
SNase                PF00565.12   108 seq184_BIOID50955    -            118   8.5e-22   77.3   0.1   1   1   7.4e-26     1e-21   77.1   0.0     1    83    31   106    31   117 0.94 Staphylococcal nuclease homologue
Malate_synthase      PF01274.17   523 seq185_BIOID50955    -            539  2.2e-214  712.2   0.0   1   1  1.8e-218  2.5e-214  712.0   0.0     3   522    19   538    17   539 0.99 Malate synthase
Phage_P2_GpE         PF06528.7     39 seq186_BIOID50955    -             51   1.4e-23   81.9   0.0   1   1   1.2e-27   1.7e-23   81.6   0.0     1    39    13    51    13    51 0.98 Phage P2 GpE
DUF1233              PF06806.7     72 seq187_BIOID50955    -             84   2.7e-34  116.4   0.5   1   1   2.3e-38   3.2e-34  116.1   0.3     1    72     4    76     4    76 0.97 Putative excisionase (DUF1233)
DUF1219              PF06755.7    117 seq189_BIOID50955    -             87   6.1e-40  135.2   0.0   1   1   5.1e-44   6.9e-40  135.0   0.0     1    73     1    73     1    81 0.97 Protein of unknown function (DUF1219)
Ail_Lom              PF06316.6    199 seq190_BIOID50955    -            199  5.1e-120  398.0   6.1   1   1  1.3e-123  5.7e-120  397.9   4.2     1   199     1   199     1   199 1.00 Enterobacterial Ail/Lom protein
OMP_b-brl            PF13505.1    176 seq190_BIOID50955    -            199   1.1e-25   90.5   6.4   1   1   2.7e-29   1.3e-25   90.2   4.4     2   176    11   199     9   199 0.85 Outer membrane protein beta-barrel domain
OmpA_membrane        PF01389.12   183 seq190_BIOID50955    -            199   0.00011   21.6   0.2   1   1   3.7e-08   0.00017   21.0   0.1    14   148    23   178    17   181 0.78 OmpA-like transmembrane domain
PhageMin_Tail        PF10145.4    202 seq191_BIOID50955    -            815   2.9e-43  147.7  20.0   1   1   2.1e-47   2.9e-43  147.7  13.9     1   202   238   440   238   440 0.98 Phage-related minor tail protein
RNA_pol_Rpb2_6       PF00562.23   386 seq194_BIOID50955    -           1342  4.7e-162  539.0   0.0   1   1  3.5e-162  7.9e-159  528.4   0.1     2   386   716  1264   715  1264 0.98 RNA polymerase Rpb2, domain 6
RNA_pol_Rpb2_7       PF04560.15    83 seq194_BIOID50955    -           1342   5.7e-32  109.6   0.1   1   1   8.2e-35   1.9e-31  108.0   0.0     1    82  1266  1341  1266  1342 0.98 RNA polymerase Rpb2, domain 7
RNA_pol_Rpb2_3       PF04565.11    68 seq194_BIOID50955    -           1342   7.1e-30  102.4   0.0   1   1   7.4e-33   1.7e-29  101.2   0.0     1    68   513   582   513   582 0.98 RNA polymerase Rpb2, domain 3
RNA_pol_Rpb2_45      PF10385.4     66 seq194_BIOID50955    -           1342   4.6e-29   99.9   0.3   1   1   1.5e-31   3.5e-28   97.0   0.2     1    66   591   656   591   656 1.00 RNA polymerase beta subunit external 1 domain
RNA_pol_Rpb2_1       PF04563.10   203 seq194_BIOID50955    -           1342   1.5e-26   92.4   0.0   1   1   1.4e-29   3.1e-26   91.4   0.0     2   203    27   509    26   509 0.98 RNA polymerase beta subunit
RNA_pol_Rpb2_2       PF04561.9    190 seq194_BIOID50955    -           1342   1.6e-25   89.5   0.9   1   2   8.4e-11   1.9e-07   30.5   0.0     1    74   151   225   151   276 0.82 RNA polymerase Rpb2, domain 2
RNA_pol_Rpb2_2       PF04561.9    190 seq194_BIOID50955    -           1342   1.6e-25   89.5   0.9   2   2   1.9e-18   4.4e-15   55.4   0.0    80   190   340   454   329   454 0.88 RNA polymerase Rpb2, domain 2
Hexapep              PF00132.19    36 seq195_BIOID50955    -            293   8.6e-19   66.0   6.7   1   3   1.6e-09   2.2e-05   23.5   0.0     2    36   122   156   121   156 0.96 Bacterial transferase hexapeptide (six repeats)
Hexapep              PF00132.19    36 seq195_BIOID50955    -            293   8.6e-19   66.0   6.7   2   3   2.3e-10   3.1e-06   26.3   0.7     3    33   191   220   189   221 0.94 Bacterial transferase hexapeptide (six repeats)
Hexapep              PF00132.19    36 seq195_BIOID50955    -            293   8.6e-19   66.0   6.7   3   3   1.8e-11   2.5e-07   29.7   0.6     1    34   206   239   206   241 0.95 Bacterial transferase hexapeptide (six repeats)
IclR                 PF01614.13   129 seq196_BIOID50955    -            271   1.9e-40  137.3   0.0   1   1   4.5e-44   3.1e-40  136.7   0.0     2   128   140   263   139   264 0.98 Bacterial transcriptional regulator
HTH_IclR             PF09339.5     52 seq196_BIOID50955    -            271   1.2e-12   47.1   0.1   1   1   5.9e-16     4e-12   45.4   0.0     1    51    23    73    23    74 0.98 IclR helix-turn-helix domain
DUF3596              PF12167.3     88 seq197_BIOID50955    -            428   5.4e-30  102.6   0.0   1   1   1.9e-33   1.3e-29  101.5   0.0     1    88     7    93     7    93 0.98 Domain of unknown function (DUF3596)
Phage_integrase      PF00589.17   173 seq197_BIOID50955    -            428   1.8e-19   69.9   0.3   1   1   5.3e-23   3.6e-19   68.9   0.1     3   166   203   396   201   402 0.86 Phage integrase family
MurB_C               PF02873.11   105 seq199_BIOID50955    -            342     2e-41  139.8   0.0   1   1   5.2e-45   3.5e-41  139.0   0.0     1   105   203   330   203   330 0.99 UDP-N-acetylenolpyruvoylglucosamine reductase, C-terminal domain
FAD_binding_4        PF01565.18   139 seq199_BIOID50955    -            342   5.9e-27   93.7   0.1   1   1   2.7e-30   1.8e-26   92.1   0.0     2   138    18   149    17   150 0.91 FAD binding domain
SopA_C               PF13979.1    172 seq200_BIOID50955    -            135   1.4e-19   70.2   0.0   1   1   1.3e-23   1.8e-19   69.8   0.0     2    82    34   108    33   116 0.97 SopA-like catalytic domain
DUF3560              PF12083.3    126 seq201_BIOID50955    -            453   5.6e-44  149.1   8.5   1   1   9.2e-48   1.3e-43  147.9   5.9     3   126    88   212    86   212 0.98 Domain of unknown function (DUF3560)
Phage_lambda_P       PF06992.6    233 seq207_BIOID50955    -            233  1.7e-165  547.7   3.5   1   1  1.4e-169  1.9e-165  547.6   2.4     1   233     1   233     1   233 1.00 Replication protein P
Aldo_ket_red         PF00248.16   283 seq208_BIOID50955    -            267   1.5e-57  194.4   0.6   1   1   1.4e-61   1.9e-57  194.1   0.4     2   281     6   250     5   251 0.95 Aldo/keto reductase family
phage_tail_N         PF08400.5    134 seq211_BIOID50955    -            437   5.6e-61  204.0   0.2   1   1   1.6e-64   5.6e-61  204.0   0.1     1   134     1   134     1   134 0.99 Prophage tail fibre N-terminal
Phage_fiber_C        PF06820.7     64 seq211_BIOID50955    -            437   1.3e-36  124.3   0.3   1   1   5.9e-40     2e-36  123.7   0.2     1    64   363   426   363   426 0.99 Putative prophage tail fibre C-terminus
Collagen             PF01391.13    60 seq211_BIOID50955    -            437   1.9e-18   65.6  70.3   1   2   4.9e-13   1.7e-09   36.9  23.8     1    59   251   309   249   310 0.73 Collagen triple helix repeat (20 copies)
Collagen             PF01391.13    60 seq211_BIOID50955    -            437   1.9e-18   65.6  70.3   2   2   1.3e-12   4.6e-09   35.5  22.7     1    59   302   360   302   363 0.91 Collagen triple helix repeat (20 copies)
CarboxypepD_reg      PF13620.1     82 seq211_BIOID50955    -            437   1.1e-07   31.6   0.2   1   1   7.6e-11   2.6e-07   30.4   0.2     1    74     4    82     4    89 0.82 Carboxypeptidase regulatory-like domain
DUF2534              PF10749.4     85 seq217_BIOID50955    -             85   8.3e-44  147.3   3.7   1   1   6.7e-48   9.2e-44  147.1   2.6     2    85     1    84     1    84 0.97 Protein of unknown function (DUF2534)
PduV-EutP            PF10662.4    143 seq218_BIOID50955    -            118   6.8e-15   54.6   0.0   1   1   7.3e-19     1e-14   54.1   0.0    86   142    57   112    42   113 0.92 Ethanolamine utilisation - propanediol utilisation
TPP_enzyme_N         PF02776.13   172 seq219_BIOID50955    -            623   2.5e-54  183.2   2.8   1   1   4.8e-56   2.2e-52  176.9   0.9     1   170    34   203    34   205 0.98 Thiamine pyrophosphate enzyme, N-terminal TPP binding domain
TPP_enzyme_C         PF02775.16   153 seq219_BIOID50955    -            623   7.2e-36  122.9   0.3   1   1   1.6e-37   7.2e-34  116.4   0.0     2   153   423   583   422   583 0.96 Thiamine pyrophosphate enzyme, C-terminal TPP binding domain
TPP_enzyme_M         PF00205.17   137 seq219_BIOID50955    -            623   5.2e-34  116.8   0.6   1   1   2.4e-37   1.1e-33  115.7   0.0     1   136   223   358   223   359 0.94 Thiamine pyrophosphate enzyme, central domain
Beta_protein         PF14350.1    347 seq221_BIOID50955    -            365   1.4e-87  294.0   0.0   1   1   1.2e-91   1.6e-87  293.8   0.0     1   347     5   359     5   359 0.97 Beta protein
rve                  PF00665.21   120 seq224_BIOID50955    -             92   2.1e-10   40.6   0.0   1   1   1.8e-14   2.5e-10   40.3   0.0    50   118     4    72     1    74 0.95 Integrase core domain
phage_tail_N         PF08400.5    134 seq225_BIOID50955    -            386   4.3e-61  204.3   0.2   1   1   1.3e-64   4.3e-61  204.3   0.1     1   134     1   134     1   134 0.99 Prophage tail fibre N-terminal
Phage_fiber_C        PF06820.7     64 seq225_BIOID50955    -            386   6.3e-35  119.0   0.2   1   1   2.8e-38   9.5e-35  118.4   0.1     1    64   312   375   312   375 0.99 Putative prophage tail fibre C-terminus
Collagen             PF01391.13    60 seq225_BIOID50955    -            386   5.2e-10   38.5  34.1   1   1   3.4e-13   1.2e-09   37.4  23.6     1    59   251   309   250   310 0.74 Collagen triple helix repeat (20 copies)
CarboxypepD_reg      PF13620.1     82 seq225_BIOID50955    -            386   8.5e-08   32.0   0.2   1   1   6.2e-11   2.1e-07   30.7   0.2     1    74     4    82     4    89 0.82 Carboxypeptidase regulatory-like domain
PhdYeFM_antitox      PF02604.14    75 seq227_BIOID50955    -             83   2.9e-10   39.4   0.0   1   1   2.4e-14   3.3e-10   39.3   0.0     3    69    10    74     8    80 0.91 Antitoxin Phd_YefM, type II toxin-antitoxin system
BPL_LplA_LipB        PF03099.14   125 seq228_BIOID50955    -            321   5.1e-21   74.8   0.0   1   1   1.7e-24   7.6e-21   74.2   0.0     4   125    86   208    83   208 0.89 Biotin/lipoate A/B protein ligase family
HTH_11               PF08279.7     55 seq228_BIOID50955    -            321   8.3e-13   47.6   0.0   1   1   4.4e-16     2e-12   46.4   0.0     4    54     9    58     8    59 0.92 HTH domain
BPL_C                PF02237.12    48 seq228_BIOID50955    -            321   1.6e-11   43.5   0.2   1   1   8.9e-15   4.1e-11   42.2   0.1     1    48   271   317   271   317 0.97 Biotin protein ligase C terminal domain
DUF1040              PF06288.8     86 seq230_BIOID50955    -             89   1.6e-46  156.3   0.5   1   1   1.3e-50   1.8e-46  156.2   0.3     1    86     1    86     1    86 1.00 Protein of unknown function (DUF1040)
DUF413               PF04219.7     94 seq231_BIOID50955    -            112   1.5e-38  130.2   0.1   1   1   1.4e-42   1.9e-38  129.9   0.1     1    90    10    99    10   102 0.97 Protein of unknown function, DUF
ICL                  PF00463.16   526 seq233_BIOID50955    -            439  3.1e-200  665.7   1.4   1   2  4.6e-118  3.2e-114  381.9   0.0     1   255    12   262    12   264 0.99 Isocitrate lyase family
ICL                  PF00463.16   526 seq233_BIOID50955    -            439  3.1e-200  665.7   1.4   2   2   1.5e-88     1e-84  284.5   0.8   353   526   262   439   260   439 0.98 Isocitrate lyase family
PEP_mutase           PF13714.1    238 seq233_BIOID50955    -            439   4.5e-19   68.5   0.0   1   1   2.2e-22   1.5e-18   66.7   0.0    26   207    86   329    76   352 0.85 Phosphoenolpyruvate phosphomutase
HTH_26               PF13443.1     63 seq235_BIOID50955    -            224   7.8e-14   51.5   0.0   1   1   3.2e-17   1.4e-13   50.6   0.0     1    60    11    71    11    73 0.97 Cro/C1-type HTH DNA-binding domain
Peptidase_S24        PF00717.18    70 seq235_BIOID50955    -            224   6.9e-12   44.7   0.2   1   1   2.5e-15   1.1e-11   44.0   0.1     3    69   138   204   136   205 0.92 Peptidase S24-like
HTH_3                PF01381.17    55 seq235_BIOID50955    -            224   3.3e-06   26.7   0.0   1   1   1.5e-09   6.8e-06   25.7   0.0     2    54    13    67    12    68 0.87 Helix-turn-helix
Plasmid_stabil       PF05016.9     90 seq237_BIOID50955    -             95   1.8e-15   57.0   0.1   1   1   1.5e-19     2e-15   56.8   0.1     1    88     5    83     5    85 0.97 Plasmid stabilisation system protein
MerR_1               PF13411.1     69 seq238_BIOID50955    -            215   4.2e-09   35.9   0.2   1   1   2.7e-12   3.6e-08   32.9   0.0    26    68     2    44     1    45 0.96 MerR HTH family regulatory protein
Methyltransf_26      PF13659.1    117 seq241_BIOID50955    -            187   4.1e-12   46.0   0.0   1   1   2.1e-15   7.2e-12   45.2   0.0     2   114    52   147    51   150 0.90 Methyltransferase domain
Methyltransf_18      PF12847.2    112 seq241_BIOID50955    -            187     4e-08   33.7   0.0   1   1   2.5e-11   8.4e-08   32.6   0.0     4   109    53   146    50   148 0.89 Methyltransferase domain
MTS                  PF05175.9    170 seq241_BIOID50955    -            187   9.8e-08   31.4   0.0   1   1   3.9e-11   1.3e-07   31.0   0.0    31   141    50   149    41   166 0.84 Methyltransferase small domain
RrnaAD               PF00398.15   262 seq241_BIOID50955    -            187   4.6e-07   29.0   0.0   1   1   1.7e-10   5.9e-07   28.6   0.0     9   113    29   128    24   148 0.89 Ribosomal RNA adenine dimethylase
APH                  PF01636.18   239 seq244_BIOID50955    -            328   5.1e-42  144.1   1.7   1   1   1.2e-45     8e-42  143.4   1.2     2   232    31   259    30   269 0.84 Phosphotransferase enzyme family
EcKinase             PF02958.15   293 seq244_BIOID50955    -            328   0.00011   21.3   0.0   1   1   2.3e-08   0.00016   20.8   0.0   193   280   172   252   118   257 0.80 Ecdysteroid kinase
TrbI_Ftype           PF09677.5    111 seq247_BIOID50955    -            128   4.2e-51  171.3   0.4   1   1   3.7e-55     5e-51  171.0   0.3     1   111    15   125    15   125 0.99 Type-F conjugative transfer system protein (TrbI_Ftype)
CAT                  PF00302.13   206 seq252_BIOID50955    -            153   1.4e-70  236.9   2.5   1   1   1.2e-74   1.6e-70  236.8   1.7    62   206     1   143     1   143 0.99 Chloramphenicol acetyltransferase
Phage_fiber_C        PF06820.7     64 seq253_BIOID50955    -             89   8.4e-35  118.6   0.5   1   1   7.9e-39   1.1e-34  118.2   0.3     1    64    28    89    28    89 0.99 Putative prophage tail fibre C-terminus
Peptidase_M66        PF10462.4    305 seq258_BIOID50955    -            886  2.4e-130  433.7   0.7   1   1  3.4e-134  4.6e-130  432.8   0.5     1   305   237   538   237   538 0.99 Peptidase M66
TraW_N               PF12477.3     31 seq259_BIOID50955    -            210   7.6e-11   41.5   0.2   1   1   8.2e-15   1.1e-10   40.9   0.2     1    30     1    30     1    31 0.97 Sex factor F TraW protein N terminal
YfiO                 PF13525.1    203 seq268_BIOID50955    -            245   1.1e-84  282.8   5.8   1   1   2.8e-88   1.3e-84  282.6   4.0     1   202    28   236    28   238 0.97 Outer membrane lipoprotein
TPR_18               PF13512.1    142 seq268_BIOID50955    -            245   5.1e-65  217.7   7.3   1   1     3e-68   1.4e-64  216.3   1.2     2   142    24   167    23   167 0.98 Tetratricopeptide repeat
Exo_endo_phos        PF03372.18   251 seq270_BIOID50955    -            259   5.8e-12   45.9   0.4   1   1   7.6e-16     1e-11   45.1   0.3     2   251    41   245    40   245 0.65 Endonuclease/Exonuclease/phosphatase family
Phage_P2_GpU         PF06995.6    121 seq271_BIOID50955    -            159   7.2e-48  160.8   0.0   1   1   6.5e-52   8.9e-48  160.5   0.0     1   120     6   125     6   126 0.99 Phage P2 GpU
DSBA                 PF01323.15   193 seq280_BIOID50955    -            208   6.8e-32  110.4   3.3   1   1   7.9e-35   5.4e-31  107.5   2.3     1   192    40   197    40   198 0.95 DSBA-like thioredoxin domain
Thioredoxin_4        PF13462.1    163 seq280_BIOID50955    -            208   4.4e-10   39.7   0.0   1   1   9.2e-14   6.3e-10   39.1   0.0    16   149    40   180    33   191 0.69 Thioredoxin
TraU                 PF06834.6    280 seq283_BIOID50955    -            330   1.4e-84  283.4   0.7   1   1   1.1e-88   1.6e-84  283.2   0.5     2   279    29   329    28   330 0.97 TraU protein
HTH_23               PF13384.1     50 seq284_BIOID50955    -             75   2.8e-06   26.6   0.0   1   1   1.3e-09   8.6e-06   25.1   0.0    15    39     5    32     1    33 0.86 Homeodomain-like domain
GlutR_N              PF05201.10   152 seq285_BIOID50955    -            484   6.1e-57  191.3   0.1   1   1   4.2e-60   1.4e-56  190.1   0.0     1   152    72   223    72   223 0.99 Glutamyl-tRNAGlu reductase, N-terminal domain
Shikimate_DH         PF01488.15   135 seq285_BIOID50955    -            484   4.2e-43  146.5   0.4   1   1   2.1e-46   7.1e-43  145.8   0.3     2   135   238   372   237   372 0.96 Shikimate / quinate 5-dehydrogenase
GlutR_dimer          PF00745.15   101 seq285_BIOID50955    -            484   1.4e-27   95.4   2.9   1   1     4e-31   1.4e-27   95.4   2.0     2   100   386   483   385   484 0.97 Glutamyl-tRNAGlu reductase, dimerisation domain
OCD_Mu_crystall      PF02423.10   314 seq285_BIOID50955    -            484   0.00019   20.2   0.6   1   1   5.4e-08   0.00019   20.2   0.4   130   216   249   329   222   332 0.87 Ornithine cyclodeaminase/mu-crystallin family
AP_endonuc_2         PF01261.19   211 seq286_BIOID50955    -            258   6.7e-33  113.6   0.2   1   1   5.9e-37   8.1e-33  113.3   0.1     1   211    21   219    21   219 0.95 Xylose isomerase-like TIM barrel
Rep_3                PF01051.16   218 seq288_BIOID50955    -            325     3e-21   75.8   0.1   1   1   3.3e-25   4.5e-21   75.2   0.1     4   210    11   265     9   271 0.86 Initiator Replication protein
Phage_GPD            PF05954.6    292 seq291_BIOID50955    -            387   2.3e-59  200.8   0.3   1   1   2.1e-63   2.9e-59  200.5   0.2     1   292    42   365    42   365 0.91 Phage late control gene D protein (GPD)
DUF1364              PF07102.7     94 seq292_BIOID50955    -            212   5.3e-38  128.6   1.0   1   1   1.4e-41   9.8e-38  127.8   0.7     1    93     1    93     1    94 0.98 Protein of unknown function (DUF1364)
RusA                 PF05866.6    116 seq292_BIOID50955    -            212     5e-24   84.8   0.0   1   1     1e-27   7.1e-24   84.3   0.0     1   116   100   209   100   209 0.94 Endodeoxyribonuclease RusA
AceK                 PF06315.6    562 seq293_BIOID50955    -            578  3.4e-240  798.0   0.0   1   1  2.8e-244  3.8e-240  797.8   0.0     1   562     9   568     9   568 0.99 Isocitrate dehydrogenase kinase/phosphatase (AceK)
SSB                  PF00436.20   104 seq296_BIOID50955    -            175   1.2e-38  131.0   0.3   1   1   1.1e-42   1.5e-38  130.6   0.2     1   101     6   109     6   112 0.95 Single-strand binding protein family
Phage_CII            PF05269.6     91 seq298_BIOID50955    -             98   2.7e-33  113.7   0.1   1   1   2.2e-37     3e-33  113.5   0.1     1    88     1    90     1    93 0.95 Bacteriophage CII protein
Methyltransf_11      PF08241.7     95 seq299_BIOID50955    -            256   7.2e-25   87.1   0.0   1   1   1.3e-27   1.3e-24   86.4   0.0     1    95    49   145    49   145 0.97 Methyltransferase domain
Methyltransf_31      PF13847.1    152 seq299_BIOID50955    -            256     1e-20   73.7   0.0   1   1   1.4e-23   1.4e-20   73.3   0.0     5   113    46   155    43   234 0.85 Methyltransferase domain
Methyltransf_23      PF13489.1    162 seq299_BIOID50955    -            256   8.5e-19   67.7   0.0   1   1   1.2e-21   1.2e-18   67.2   0.0    12   159    36   191    26   194 0.82 Methyltransferase domain
Ubie_methyltran      PF01209.13   233 seq299_BIOID50955    -            256   2.7e-18   65.8   0.0   1   1   3.7e-21   3.6e-18   65.4   0.0     9   158    10   152     2   163 0.84 ubiE/COQ5 methyltransferase family
Methyltransf_18      PF12847.2    112 seq299_BIOID50955    -            256   3.6e-17   62.8   0.1   1   1   7.7e-20   7.5e-17   61.8   0.0     1   109    44   145    44   148 0.92 Methyltransferase domain
Methyltransf_12      PF08242.7     99 seq299_BIOID50955    -            256   5.7e-14   52.2   0.0   1   1   9.6e-17   9.4e-14   51.5   0.0     1    99    49   143    49   143 0.88 Methyltransferase domain
Methyltransf_25      PF13649.1    101 seq299_BIOID50955    -            256   8.4e-13   48.4   0.1   1   1   1.9e-15   1.8e-12   47.3   0.0     1   101    48   141    48   141 0.91 Methyltransferase domain
Methyltransf_26      PF13659.1    117 seq299_BIOID50955    -            256     4e-11   42.8   0.4   1   1   8.6e-14   8.4e-11   41.8   0.2     3   113    47   145    45   147 0.93 Methyltransferase domain
MTS                  PF05175.9    170 seq299_BIOID50955    -            256   2.2e-09   36.8   0.1   1   1   4.4e-12   4.3e-09   35.8   0.0    23   144    36   150    31   174 0.80 Methyltransferase small domain
Methyltransf_8       PF05148.10   219 seq299_BIOID50955    -            256   2.5e-08   33.7   0.0   1   1   1.7e-10   1.7e-07   30.9   0.0    58   166    24   155     6   179 0.68 Hypothetical methyltransferase
Methyltransf_29      PF03141.11   506 seq299_BIOID50955    -            256   1.3e-07   30.2   0.1   1   1   1.7e-10   1.7e-07   29.8   0.1   118   217    45   145     9   169 0.78 Putative S-adenosyl-L-methionine-dependent methyltransferase
Methyltransf_9       PF08003.6    315 seq299_BIOID50955    -            256   7.2e-06   24.7   0.0   1   1     1e-08     1e-05   24.2   0.0   100   224    29   152    23   160 0.84 Protein of unknown function (DUF1698)
TehB                 PF03848.9    192 seq299_BIOID50955    -            256   1.8e-05   23.8   0.0   1   1   3.2e-08   3.1e-05   23.0   0.0    31   132    45   146    16   158 0.79 Tellurite resistance protein TehB
PrmA                 PF06325.8    295 seq299_BIOID50955    -            256   5.1e-05   22.4   0.0   1   1   7.2e-08     7e-05   21.9   0.0   161   262    44   150    33   188 0.76 Ribosomal protein L11 methyltransferase (PrmA)
Ribosomal_S30AE      PF02482.14    94 seq303_BIOID50955    -            113   3.8e-29  100.7   0.1   1   1   3.5e-33   4.8e-29  100.4   0.1     2    92     3    93     2    95 0.97 Sigma 54 modulation protein / S30EA ribosomal protein
Peptidase_M85        PF13678.1    251 seq304_BIOID50955    -            339  2.1e-112  374.4   0.2   1   1  1.9e-116  2.6e-112  374.1   0.2     2   251    34   283    33   283 0.99 NFkB-p65-degrading zinc protease
EI24                 PF07264.6    219 seq305_BIOID50955    -            253   1.3e-52  178.2  20.7   1   1   1.1e-56   1.5e-52  178.0  14.4     1   219    11   232    11   232 0.96 Etoposide-induced protein 2.4 (EI24)
DUF945               PF06097.6    459 seq309_BIOID50955    -            490  4.8e-106  355.1  12.4   1   1  4.1e-110  5.6e-106  354.9   8.6     3   459    18   481    16   481 0.98 Bacterial protein of unknown function (DUF945)
Phage_rep_O          PF04492.8    100 seq311_BIOID50955    -            312   2.6e-39  133.3   0.0   1   1   3.1e-43   4.3e-39  132.6   0.0     2   100    17   115    16   115 0.99 Bacteriophage replication protein O
NAD_binding_2        PF03446.10   162 seq314_BIOID50955    -            292   5.1e-49  166.1   0.7   1   1   1.7e-52   1.2e-48  165.0   0.3     2   161     1   160     1   162 0.97 NAD binding domain of 6-phosphogluconate dehydrogenase
F420_oxidored        PF03807.12    96 seq314_BIOID50955    -            292   1.1e-07   32.0   0.2   1   1   7.7e-11   5.3e-07   29.8   0.1     1    93     2    92     2    94 0.82 NADP oxidoreductase coenzyme F420-dependent
DUF905               PF06006.7     71 seq315_BIOID50955    -             79     7e-40  134.1   0.1   1   1   5.7e-44   7.8e-40  133.9   0.0     2    71    11    79    10    79 0.98 Bacterial protein of unknown function (DUF905)
Phage_antiter_Q      PF06323.6    230 seq316_BIOID50955    -            229  7.5e-109  362.3   8.9   1   1  6.1e-113  8.4e-109  362.2   6.1     1   229     1   228     1   229 0.99 Phage antitermination protein Q
TPP_enzyme_N         PF02776.13   172 seq319_BIOID50955    -            548   1.7e-58  196.7   0.3   1   1   3.8e-62   1.7e-58  196.7   0.2     1   169     1   167     1   170 0.98 Thiamine pyrophosphate enzyme, N-terminal TPP binding domain
TPP_enzyme_C         PF02775.16   153 seq319_BIOID50955    -            548   2.3e-52  176.4   0.3   1   1     2e-54     9e-51  171.3   0.0     1   153   374   522   374   522 0.98 Thiamine pyrophosphate enzyme, C-terminal TPP binding domain
TPP_enzyme_M         PF00205.17   137 seq319_BIOID50955    -            548     2e-41  140.8   0.1   1   1   1.1e-44   4.9e-41  139.5   0.1     1   137   186   321   186   321 0.98 Thiamine pyrophosphate enzyme, central domain
PDT                  PF00800.13   182 seq320_BIOID50955    -            386   9.1e-61  204.4   0.2   1   1     2e-64   1.3e-60  203.9   0.1     1   180   106   286   106   288 0.96 Prephenate dehydratase
CM_2                 PF01817.16    81 seq320_BIOID50955    -            386   9.1e-22   76.8   1.7   1   1     3e-25   2.1e-21   75.7   1.2     1    80    11    90    11    91 0.99 Chorismate mutase type II
ParBc                PF02195.13    90 seq321_BIOID50955    -            654   3.9e-22   78.0   0.0   1   1   6.2e-26   8.5e-22   76.9   0.0     1    89    38   133    38   134 0.98 ParB-like nuclease domain
Ogr_Delta            PF04606.7     47 seq324_BIOID50955    -             93   6.7e-21   73.5   7.3   1   1   6.3e-25   8.6e-21   73.2   5.1     1    47    24    70    24    70 0.99 Ogr/Delta-like zinc finger
TrbC_Ftype           PF09673.5    113 seq325_BIOID50955    -            216   1.3e-28   98.7   0.0   1   1   1.8e-32   2.5e-28   97.8   0.0     1   113    97   195    97   195 0.97 Type-F conjugative transfer system pilin assembly protein
RNA_pol_Rpb1_1       PF04997.7    338 seq326_BIOID50955    -           1407  1.8e-100  336.3   0.1   1   1  1.8e-103  4.8e-100  335.0   0.1     2   338    15   342    14   342 0.95 RNA polymerase Rpb1, domain 1
RNA_pol_Rpb1_5       PF04998.12   277 seq326_BIOID50955    -           1407   1.1e-80  270.7   0.0   1   1     8e-84   2.2e-80  269.7   0.0     1   276   766  1321   766  1322 1.00 RNA polymerase Rpb1, domain 5
RNA_pol_Rpb1_2       PF00623.15   166 seq326_BIOID50955    -           1407   6.1e-51  172.5   0.0   1   1   5.3e-53   1.5e-49  168.0   0.0     1   166   344   486   344   486 0.95 RNA polymerase Rpb1, domain 2
RNA_pol_Rpb1_3       PF04983.13   157 seq326_BIOID50955    -           1407   1.4e-27   96.2   0.0   1   1   1.2e-30   3.3e-27   95.0   0.0     1   157   489   644   489   644 0.93 RNA polymerase Rpb1, domain 3
RNA_pol_Rpb1_4       PF05000.12   108 seq326_BIOID50955    -           1407   2.5e-18   65.7   0.3   1   1   9.1e-22   2.5e-18   65.7   0.2     2   107   674   763   673   764 0.82 RNA polymerase Rpb1, domain 4
PCRF                 PF03462.13   116 seq329_BIOID50955    -            360   2.6e-43  146.2   0.4   1   1   8.7e-47     6e-43  145.1   0.3     3   116    65   178    63   178 0.98 PCRF domain
RF-1                 PF00472.15   114 seq329_BIOID50955    -            360   3.2e-39  133.1   0.0   1   1   4.7e-43   3.2e-39  133.1   0.0     9   114   216   321   208   321 0.97 RF-1 domain
PALP                 PF00291.20   307 seq331_BIOID50955    -            323   1.3e-63  214.9   0.3   1   1   1.1e-67   1.5e-63  214.7   0.2     3   306    10   300     8   301 0.87 Pyridoxal-phosphate dependent enzyme
DUF2800              PF10926.3    372 seq332_BIOID50955    -            433  2.4e-130  434.8   0.0   1   1  3.9e-134  2.7e-130  434.7   0.0     1   372     5   412     5   412 0.96 Protein of unknown function (DUF2800)
PDDEXK_1             PF12705.2    257 seq332_BIOID50955    -            433   2.7e-12   46.5   0.0   1   1     7e-16   4.8e-12   45.7   0.0     2   256     8   255     7   256 0.71 PD-(D/E)XK nuclease superfamily
Phage_lambda_P       PF06992.6    233 seq333_BIOID50955    -            233    6e-166  549.2   4.1   1   1  4.9e-170  6.7e-166  549.0   2.8     1   233     1   233     1   233 1.00 Replication protein P
Cation_efflux        PF01545.16   285 seq335_BIOID50955    -            300   2.3e-65  220.4   5.4   1   1   1.9e-69   2.5e-65  220.2   3.7     2   283    14   289    13   291 0.97 Cation efflux family
Transp_cyt_pur       PF02133.10   439 seq337_BIOID50955    -            463  4.7e-140  466.9  42.3   1   1  3.9e-144  5.3e-140  466.7  29.3     1   439    19   457    19   457 0.99 Permease for cytosine/purines, uracil, thiamine, allantoin
TraN                 PF06986.6    248 seq338_BIOID50955    -            602   1.1e-73  247.5  24.5   1   1   8.2e-78   1.1e-73  247.5  17.0     4   247   306   552   303   553 0.95 Type-1V conjugative transfer system mating pair stabilisation
Pilus_PilP           PF11356.3     87 seq339_BIOID50955    -            291   2.2e-16   59.7   0.0   1   1   3.1e-20   4.2e-16   58.8   0.0     1    87    81   170    81   170 0.95 Type IV pilus biogenesis
Pep_deformylase      PF01327.16   157 seq341_BIOID50955    -            169   6.4e-53  178.2   0.1   1   1   5.6e-57   7.6e-53  177.9   0.1     2   156     4   152     3   153 0.94 Polypeptide deformylase
Phage_lysozyme       PF00959.14   110 seq343_BIOID50955    -            158   3.5e-23   81.8   0.0   1   1   3.7e-27   5.1e-23   81.3   0.0     1   109    33   140    33   141 0.98 Phage lysozyme
Exonuc_X-T_C         PF08411.5    269 seq346_BIOID50955    -            491  3.1e-104  347.6   0.1   1   1  5.5e-108  3.8e-104  347.3   0.1     1   268   228   489   228   490 0.99 Exonuclease C-terminal
RNase_T              PF00929.19   164 seq346_BIOID50955    -            491   2.2e-25   89.7   0.0   1   1   6.2e-29   4.2e-25   88.8   0.0     2   162    29   208    28   210 0.95 Exonuclease
DUF208               PF02677.9    176 seq349_BIOID50955    -             51   2.3e-09   37.1   0.0   1   1   1.7e-13   2.4e-09   37.1   0.0    91   131     1    41     1    50 0.93 Uncharacterized BCR, COG1636
MTS                  PF05175.9    170 seq354_BIOID50955    -            277     9e-22   77.1   0.0   1   1   1.5e-24   1.7e-21   76.2   0.0    26   138   105   236    95   251 0.87 Methyltransferase small domain
Methyltransf_31      PF13847.1    152 seq354_BIOID50955    -            277   2.3e-21   75.8   0.0   1   1   2.8e-24   3.2e-21   75.3   0.0     2   117   108   242   107   268 0.85 Methyltransferase domain
Methyltransf_26      PF13659.1    117 seq354_BIOID50955    -            277   6.8e-17   61.4   0.2   1   1   1.5e-19   1.7e-16   60.1   0.1     3   114   112   237   110   240 0.89 Methyltransferase domain
Methyltransf_18      PF12847.2    112 seq354_BIOID50955    -            277   1.2e-16   61.1   0.2   1   1   2.4e-19   2.8e-16   59.9   0.1     4   110   112   237   109   239 0.73 Methyltransferase domain
Methyltransf_4       PF02390.12   197 seq354_BIOID50955    -            277   9.9e-08   31.1   0.0   1   1   1.5e-10   1.7e-07   30.4   0.0    22    77   112   167    90   183 0.88 Putative methyltransferase
Methyltransf_11      PF08241.7     95 seq354_BIOID50955    -            277     7e-06   26.3   0.0   1   1   1.1e-08   1.2e-05   25.5   0.0     1    46   114   163   114   236 0.89 Methyltransferase domain
PrmA                 PF06325.8    295 seq354_BIOID50955    -            277   3.5e-06   26.2   0.0   1   1   4.9e-09   5.5e-06   25.5   0.0   153   232   101   183    94   184 0.79 Ribosomal protein L11 methyltransferase (PrmA)
Cons_hypoth95        PF03602.10   183 seq354_BIOID50955    -            277   4.9e-06   25.9   0.0   1   1   9.3e-09   1.1e-05   24.8   0.0    42   128   109   190    92   198 0.84 Conserved hypothetical protein 95
UPF0020              PF01170.13   180 seq354_BIOID50955    -            277   2.2e-05   24.0   0.0   1   1   3.1e-08   3.6e-05   23.3   0.0    38   116   117   186   101   195 0.80 Putative RNA methylase family UPF0020
PCMT                 PF01135.14   210 seq354_BIOID50955    -            277   2.3e-05   23.8   0.0   1   1     3e-08   3.4e-05   23.3   0.0    53   132    87   167    71   175 0.83 Protein-L-isoaspartate(D-aspartate) O-methyltransferase (PCMT)
Methyltransf_16      PF10294.4    174 seq354_BIOID50955    -            277   5.8e-05   22.4   0.0   1   1     8e-08   9.1e-05   21.8   0.0    45   111   108   172    96   184 0.84 Putative methyltransferase
TehB                 PF03848.9    192 seq354_BIOID50955    -            277   5.3e-05   22.3   0.0   1   1   8.3e-08   9.5e-05   21.5   0.0    30   100   109   182    95   187 0.89 Tellurite resistance protein TehB
Formyl_trans_N       PF00551.14   181 seq356_BIOID50955    -            315   9.3e-56  188.1   0.0   1   1     2e-59   1.3e-55  187.5   0.0     2   180     6   183     5   184 0.98 Formyl transferase
Formyl_trans_C       PF02911.13   100 seq356_BIOID50955    -            315   1.3e-33  114.9   0.1   1   1   2.9e-37     2e-33  114.3   0.1     1    99   207   304   207   305 0.98 Formyl transferase, C-terminal domain
Phage_lysis          PF03245.8    125 seq357_BIOID50955    -            153   1.7e-48  163.6  12.7   1   1   1.4e-52   1.9e-48  163.4   8.8     1   125    29   153    29   153 0.99 Bacteriophage lysis protein
ACT_5                PF13710.1     63 seq359_BIOID50955    -             87   2.1e-26   91.4   0.1   1   1   1.9e-30   2.6e-26   91.0   0.1     2    63    13    73    12    73 0.98 ACT domain
PFK                  PF00365.15   282 seq360_BIOID50955    -            340  1.5e-129  430.8   2.2   1   1  1.3e-133  1.8e-129  430.5   1.6     1   281    23   297    23   298 0.98 Phosphofructokinase
Secretin             PF00263.16   165 seq361_BIOID50955    -            656   1.6e-47  160.8   3.1   1   1   5.7e-51   3.9e-47  159.6   2.2     1   165   426   591   426   591 0.93 Bacterial type II and III secretion system protein
Secretin_N           PF03958.12    82 seq361_BIOID50955    -            656   7.8e-46  154.0   9.5   1   3   3.4e-15   2.3e-11   43.5   0.2     1    81   129   191   129   192 0.97 Bacterial type II/III secretion system short domain
Secretin_N           PF03958.12    82 seq361_BIOID50955    -            656   7.8e-46  154.0   9.5   2   3   9.7e-18   6.6e-14   51.7   0.2     1    79   194   262   194   265 0.89 Bacterial type II/III secretion system short domain
Secretin_N           PF03958.12    82 seq361_BIOID50955    -            656   7.8e-46  154.0   9.5   3   3   2.5e-21   1.7e-17   63.2   0.2     1    82   269   346   269   346 0.96 Bacterial type II/III secretion system short domain
DUF2815              PF10991.3    181 seq362_BIOID50955    -            182     2e-59  200.0   0.0   1   1   1.6e-63   2.2e-59  199.9   0.0     1   179     1   177     1   179 0.97 Protein of unknown function (DUF2815)
PTS-HPr              PF00381.14    84 seq363_BIOID50955    -             85   1.3e-31  108.2   0.2   1   1   9.9e-36   1.4e-31  108.1   0.1     1    82     1    82     1    84 0.98 PTS HPr component phosphorylation site
Rz1                  PF06085.6     40 seq364_BIOID50955    -             60     2e-22   78.2   9.6   1   1   1.8e-26   2.5e-22   77.8   6.7     1    39    20    59    20    60 0.96 Lipoprotein Rz1 precursor
Aminotran_4          PF01063.14   231 seq368_BIOID50955    -            309   1.1e-46  159.0   0.0   1   1   9.6e-51   1.3e-46  158.8   0.0     3   231    54   289    52   289 0.96 Aminotransferase class IV
PEP-utilizers_C      PF02896.13   294 seq370_BIOID50955    -            585  1.7e-124  414.4   0.2   1   1    5e-128  2.3e-124  413.9   0.1     1   293   250   541   250   542 0.99 PEP-utilising enzyme, TIM barrel domain
PEP-utilisers_N      PF05524.8    123 seq370_BIOID50955    -            585     2e-31  108.2   5.0   1   1   4.3e-35     2e-31  108.2   3.5     2   123     3   127     2   127 0.96 PEP-utilising enzyme, N-terminal
PEP-utilizers        PF00391.18    81 seq370_BIOID50955    -            585   7.2e-25   86.2   0.2   1   1   4.7e-28   2.1e-24   84.7   0.1     9    80   152   224   147   225 0.93 PEP-utilising enzyme, mobile domain
PsiB                 PF06290.6    143 seq371_BIOID50955    -            144     3e-72  240.6   0.0   1   1   2.4e-76   3.3e-72  240.4   0.0     1   143     1   143     1   143 0.99 Plasmid SOS inhibition protein (PsiB)
Amidohydro_4         PF13147.1    304 seq375_BIOID50955    -            453   4.2e-29  102.3   0.3   1   1   3.3e-32   1.1e-28  100.9   0.2     1   304    45   389    45   389 0.86 Amidohydrolase
Amidohydro_1         PF01979.15   333 seq375_BIOID50955    -            453   9.5e-18   64.8   0.0   1   1   7.8e-20   2.7e-16   60.0   0.0     1   332    50   391    50   392 0.66 Amidohydrolase family
Amidohydro_5         PF13594.1     68 seq375_BIOID50955    -            453   4.3e-17   61.5   0.9   1   1   2.9e-20   9.8e-17   60.4   0.6     1    68    23    88    23    88 0.84 Amidohydrolase
SirB                 PF04247.7    123 seq377_BIOID50955    -            130   6.2e-38  129.1   8.6   1   1   5.1e-42     7e-38  129.0   6.0     2   123     4   129     3   129 0.97 Invasion gene expression up-regulator, SirB
NinB                 PF05772.7    127 seq378_BIOID50955    -            181   2.5e-53  178.9   0.2   1   1   2.3e-57   3.1e-53  178.6   0.1     2   127    40   165    39   165 0.99 NinB protein
DNA_pol_A            PF00476.15   383 seq379_BIOID50955    -            928  8.4e-160  531.4   0.0   1   1  3.3e-163  1.1e-159  531.0   0.0     2   383   548   927   547   927 0.99 DNA polymerase family A
5_3_exonuc_N         PF02739.11   169 seq379_BIOID50955    -            928   1.7e-59  199.8   0.0   1   1   1.1e-62   3.9e-59  198.7   0.0     2   169     8   169     7   169 0.99 5'-3' exonuclease, N-terminal resolvase-like domain
DNA_pol_A_exo1       PF01612.15   174 seq379_BIOID50955    -            928   6.5e-45  152.5   0.1   1   1   3.6e-48   1.2e-44  151.6   0.1     1   174   330   517   330   517 0.97 3'-5' exonuclease
5_3_exonuc           PF01367.15   101 seq379_BIOID50955    -            928     3e-31  107.5   0.0   1   1   2.2e-34   7.5e-31  106.2   0.0     1    99   171   275   171   277 0.97 5'-3' exonuclease, C-terminal SAM fold
Methyltransf_11      PF08241.7     95 seq381_BIOID50955    -            240   2.3e-12   47.1   0.0   1   1   2.6e-16   3.6e-12   46.4   0.0    45    95    67   125    50   125 0.83 Methyltransferase domain
Nol1_Nop2_Fmu        PF01189.12   283 seq383_BIOID50955    -            429  5.3e-104  347.4   0.0   1   1  3.4e-107  6.6e-104  347.1   0.0     1   282   164   426   164   427 0.99 NOL1/NOP2/sun family
NusB                 PF01029.13   134 seq383_BIOID50955    -            429   1.6e-25   89.5   0.0   1   1   1.3e-28   2.6e-25   88.8   0.0     1   134     5   127     5   127 0.97 NusB family
Methyltransf_26      PF13659.1    117 seq383_BIOID50955    -            429   3.8e-11   42.9   0.0   1   1   3.7e-14   7.3e-11   42.0   0.0     2   116   248   375   247   376 0.90 Methyltransferase domain
Methyltransf_18      PF12847.2    112 seq383_BIOID50955    -            429   2.3e-10   40.8   0.0   1   1   2.2e-13   4.2e-10   40.0   0.0     2   112   247   375   246   375 0.84 Methyltransferase domain
Methyltransf_31      PF13847.1    152 seq383_BIOID50955    -            429   2.5e-09   36.7   0.0   1   1   2.4e-12   4.7e-09   35.8   0.0     2   113   245   380   244   416 0.83 Methyltransferase domain
MTS                  PF05175.9    170 seq383_BIOID50955    -            429   1.8e-06   27.3   0.0   1   1   1.8e-09   3.6e-06   26.3   0.0    24   149   239   383   229   396 0.85 Methyltransferase small domain
FtsJ                 PF01728.14   181 seq383_BIOID50955    -            429    0.0001   22.2   0.0   1   1   9.8e-08   0.00019   21.3   0.0    19    69   242   287   233   400 0.62 FtsJ-like methyltransferase
PsiA                 PF06952.6    238 seq384_BIOID50955    -            239  6.3e-114  378.8   8.1   1   1  5.2e-118  7.1e-114  378.6   5.6     1   237     1   236     1   237 1.00 PsiA protein
TrbE                 PF11100.3     66 seq387_BIOID50955    -             86   1.1e-33  114.7   4.2   1   1     1e-37   1.4e-33  114.4   2.9     1    66    10    75    10    75 0.98 Conjugal transfer protein TrbE
Transglut_core2      PF13369.1    153 seq388_BIOID50955    -            269     9e-38  129.0   0.0   1   1   1.8e-41   1.2e-37  128.5   0.0     2   152    33   184    32   185 0.97 Transglutaminase-like superfamily
TPR_9                PF13371.1     73 seq388_BIOID50955    -            269   2.8e-28   97.4   0.3   1   1   8.9e-32   6.1e-28   96.3   0.2     1    73   187   259   187   259 0.99 Tetratricopeptide repeat
Transposase_mut      PF00872.13   381 seq390_BIOID50955    -             99   3.8e-11   42.0   0.0   1   1   3.3e-15   4.5e-11   41.8   0.0   333   379    28    74    23    76 0.96 Transposase, Mutator family
Dam                  PF05869.6    181 seq393_BIOID50955    -            175   3.7e-62  208.8   0.3   1   1     3e-66   4.1e-62  208.7   0.2     2   175     3   172     2   175 0.98 DNA N-6-adenine-methyltransferase (Dam)
ILVD_EDD             PF00920.16   521 seq395_BIOID50955    -            616  5.3e-195  648.6   1.8   1   1  4.4e-199  6.1e-195  648.4   1.2     1   521    34   607    34   607 0.95 Dehydratase family
TraF                 PF13728.1    215 seq397_BIOID50955    -            247   5.9e-79  264.3   0.4   1   1   4.9e-83   6.7e-79  264.2   0.2     1   215    23   237    23   237 1.00 F plasmid transfer operon protein
DNA_pol_A            PF00476.15   383 seq399_BIOID50955    -            687   9.6e-10   37.4   0.0   1   1   4.3e-11   5.9e-07   28.3   0.0   142   225   368   456   264   462 0.89 DNA polymerase family A
HTH_3                PF01381.17    55 seq401_BIOID50955    -            139   4.4e-13   48.7   0.0   1   1   3.9e-16   1.8e-12   46.7   0.0     1    55    21    75    21    75 0.98 Helix-turn-helix
HTH_31               PF13560.1     64 seq401_BIOID50955    -            139     5e-11   42.5   0.0   1   1   2.1e-14   9.4e-11   41.6   0.0     3    60    18    74    16    79 0.94 Helix-turn-helix domain
HTH_19               PF12844.2     64 seq401_BIOID50955    -            139   4.3e-10   39.3   0.0   1   1   2.3e-13     1e-09   38.1   0.0     3    63    20    80    19    81 0.97 Helix-turn-helix domain
SBP_bac_11           PF13531.1    231 seq402_BIOID50955    -            329   1.8e-43  148.7   0.2   1   1   6.6e-47   2.2e-43  148.4   0.1     4   231    28   280    25   280 0.87 Bacterial extracellular solute-binding protein
SBP_bac_1            PF01547.20   314 seq402_BIOID50955    -            329     1e-18   68.0   2.7   1   1   3.8e-22   1.3e-18   67.6   1.9     4   314    32   272    29   272 0.88 Bacterial extracellular solute-binding protein
SBP_bac_8            PF13416.1    281 seq402_BIOID50955    -            329   6.3e-13   48.9   1.1   1   1   3.3e-16   1.1e-12   48.1   0.8    85   262   108   281    34   300 0.74 Bacterial extracellular solute-binding protein
SBP_bac_6            PF13343.1    242 seq402_BIOID50955    -            329   4.8e-12   45.5   1.2   1   1   2.9e-15   9.9e-12   44.5   0.8    53   235   112   303    77   306 0.83 Bacterial extracellular solute-binding protein
HTH_Tnp_1            PF01527.15    76 seq407_BIOID50955    -            108   1.3e-10   40.9   1.2   1   1   3.9e-14   5.3e-10   38.9   0.8     1    74     1    87     1    88 0.86 Transposase
DAHP_synth_1         PF00793.15   272 seq412_BIOID50955    -            284   5.8e-82  274.3   0.0   1   1     5e-86   6.8e-82  274.0   0.0     9   271    10   275     2   276 0.97 DAHP synthetase I family
HOK_GEF              PF01848.11    43 seq413_BIOID50955    -             41   1.1e-21   75.7   0.9   1   1   8.8e-26   1.2e-21   75.6   0.6     7    43     1    37     1    37 0.98 Hok/gef family
rve                  PF00665.21   120 seq414_BIOID50955    -            296   2.1e-25   89.0   0.1   1   1   2.2e-28   7.4e-25   87.2   0.0     2   119   126   240   125   241 0.97 Integrase core domain
HTH_21               PF13276.1     60 seq414_BIOID50955    -            296   9.3e-17   60.6   3.5   1   1   6.3e-20   2.2e-16   59.5   2.4     2    60    47   104    45   104 0.94 HTH-like domain
rve_3                PF13683.1     67 seq414_BIOID50955    -            296   1.3e-11   43.7   0.1   1   1   8.8e-15     3e-11   42.5   0.0     6    67   217   278   212   278 0.93 Integrase core domain
rve_2                PF13333.1     52 seq414_BIOID50955    -            296   2.8e-06   27.1   0.0   1   1   1.7e-09   5.8e-06   26.1   0.0     1    44   231   277   231   284 0.88 Integrase core domain
RNase_T              PF00929.19   164 seq415_BIOID50955    -            246   4.9e-40  137.3   0.4   1   1   9.7e-44   1.3e-39  135.9   0.1     1   164    12   178    12   178 0.93 Exonuclease
DUF2799              PF10973.3     89 seq416_BIOID50955    -            134   3.4e-17   62.1   0.9   1   1   3.3e-21   4.5e-17   61.7   0.6     1    88    44   126    44   127 0.93 Protein of unknown function (DUF2799)
Xan_ur_permease      PF00860.15   389 seq417_BIOID50955    -            433   2.9e-98  328.8  32.9   1   1  2.5e-102   3.5e-98  328.5  22.8     2   387     9   394     8   396 0.97 Permease family
T2SE                 PF00437.15   272 seq419_BIOID50955    -            500   7.1e-88  293.9   3.5   1   1     7e-92   9.6e-88  293.4   2.5     3   271   124   389   122   390 0.98 Type II/IV secretion system protein
TrkA_N               PF02254.13   116 seq421_BIOID50955    -            458   4.2e-58  194.2   3.5   1   2   5.4e-33   5.3e-30  103.6   0.0     1   108     3   111     3   125 0.92 TrkA-N domain
TrkA_N               PF02254.13   116 seq421_BIOID50955    -            458   4.2e-58  194.2   3.5   2   2   5.9e-29   5.7e-26   90.6   0.7     1   116   235   350   235   350 0.95 TrkA-N domain
TrkA_C               PF02080.16    71 seq421_BIOID50955    -            458   1.9e-21   75.3   0.7   1   2   4.7e-13   4.5e-10   38.8   0.0     3    70   157   225   155   226 0.91 TrkA-C domain
TrkA_C               PF02080.16    71 seq421_BIOID50955    -            458   1.9e-21   75.3   0.7   2   2     2e-11   1.9e-08   33.6   0.2     8    70   390   451   388   452 0.89 TrkA-C domain
F420_oxidored        PF03807.12    96 seq421_BIOID50955    -            458   1.9e-12   47.2   2.2   1   2   1.5e-07   0.00015   22.0   0.0     1    52     2    49     2    88 0.87 NADP oxidoreductase coenzyme F420-dependent
F420_oxidored        PF03807.12    96 seq421_BIOID50955    -            458   1.9e-12   47.2   2.2   2   2   1.5e-07   0.00015   22.0   0.3     2    48   235   279   234   355 0.80 NADP oxidoreductase coenzyme F420-dependent
NAD_binding_7        PF13241.1    103 seq421_BIOID50955    -            458   1.2e-11   44.6   3.0   1   1   7.5e-08   7.3e-05   22.8   0.0     8    82   233   319   228   323 0.75 Putative NAD(P)-binding
Shikimate_DH         PF01488.15   135 seq421_BIOID50955    -            458   1.4e-11   44.4   0.6   1   1   5.3e-09   5.2e-06   26.4   0.2    12   102   232   332   222   367 0.77 Shikimate / quinate 5-dehydrogenase
ORF6N                PF10543.4     88 seq424_BIOID50955    -             73   2.1e-17   62.8   0.0   1   1   1.6e-21   2.3e-17   62.7   0.0     2    62    10    70     9    73 0.95 ORF6N domain
PTS_EIIA_1           PF00358.15   133 seq426_BIOID50955    -            169   5.4e-54  181.2   2.2   1   1   4.7e-58   6.5e-54  180.9   1.5     3   132    20   149    18   150 0.98 phosphoenolpyruvate-dependent sugar phosphotransferase system, EIIA 1
CDH                  PF02611.10   222 seq427_BIOID50955    -            300   1.6e-95  318.4   0.0   1   1   1.4e-99   1.9e-95  318.2   0.0     2   221    80   299    79   300 0.99 CDP-diacylglycerol pyrophosphatase
TraQ                 PF09679.5     93 seq429_BIOID50955    -             94   1.5e-50  168.9   0.2   1   1   1.2e-54   1.7e-50  168.8   0.2     1    93     2    94     2    94 0.99 Type-F conjugative transfer system pilin chaperone (TraQ)
DUF4154              PF13689.1    145 seq431_BIOID50955    -            172     6e-33  113.3   0.0   1   1   5.4e-37   7.3e-33  113.0   0.0     6   145    32   168    27   168 0.95 Domain of unknown function (DUF4154)
S-methyl_trans       PF02574.11   305 seq433_BIOID50955    -           1232  5.9e-105  350.8   0.1   1   1    4e-108  1.1e-104  349.9   0.1     1   304    21   331    21   332 0.98 Homocysteine S-methyltransferase
Met_synt_B12         PF02965.12   136 seq433_BIOID50955    -           1232   9.2e-54  180.5   0.0   1   1     9e-57   2.4e-53  179.2   0.0     1   136  1060  1197  1060  1197 0.99 Vitamin B12 dependent methionine synthase, activation domain
Pterin_bind          PF00809.17   210 seq433_BIOID50955    -           1232   7.7e-49  165.7   0.4   1   1   8.9e-52   2.4e-48  164.1   0.3     1   210   361   573   361   573 0.98 Pterin binding enzyme
B12-binding_2        PF02607.12    79 seq433_BIOID50955    -           1232   4.3e-21   74.6   0.0   1   1   6.5e-24   1.8e-20   72.6   0.0     4    79   664   739   662   739 0.96 B12 binding domain
B12-binding          PF02310.14   121 seq433_BIOID50955    -           1232   6.1e-20   71.1   0.2   1   1   1.8e-22     5e-19   68.2   0.1     2    94   753   845   752   856 0.93 B12 binding domain
LysR_substrate       PF03466.15   209 seq435_BIOID50955    -            302   1.3e-39  135.3   0.0   1   1   2.6e-43   1.8e-39  134.9   0.0     2   208    91   297    90   298 0.96 LysR substrate binding domain
HTH_1                PF00126.22    60 seq435_BIOID50955    -            302   1.1e-20   72.9   0.4   1   1   3.4e-24   2.3e-20   71.9   0.3     1    60     7    66     7    66 0.97 Bacterial regulatory helix-turn-helix protein, lysR family
Phage_Nu1            PF07471.7    164 seq436_BIOID50955    -            181   5.2e-92  305.5   1.4   1   1   4.3e-96   5.9e-92  305.4   1.0     1   164     1   164     1   164 0.99 Phage DNA packaging protein Nu1
TraF                 PF13728.1    215 seq437_BIOID50955    -            181     2e-14   53.4   0.0   1   1   2.1e-18   2.8e-14   52.9   0.0   121   211    70   164    61   167 0.86 F plasmid transfer operon protein
GGDEF                PF00990.16   161 seq448_BIOID50955    -            408   2.7e-44  150.4   0.3   1   1   3.1e-48   4.2e-44  149.8   0.2     1   159   249   403   249   405 0.96 GGDEF domain
Arc                  PF03869.9     50 seq449_BIOID50955    -             57   7.6e-05   22.1   0.2   1   1   1.1e-08   0.00016   21.1   0.2     2    40     9    47     8    56 0.88 Arc-like DNA binding domain
PALP                 PF00291.20   307 seq450_BIOID50955    -            514   9.6e-70  235.0   2.1   1   1   1.9e-73   1.3e-69  234.6   1.5     5   307    29   316    25   316 0.91 Pyridoxal-phosphate dependent enzyme
Thr_dehydrat_C       PF00585.13    91 seq450_BIOID50955    -            514   3.8e-64  212.2   0.0   1   2   3.6e-35   2.4e-31  107.0   0.0     1    91   329   419   329   419 0.98 C-terminal regulatory domain of Threonine dehydratase
Thr_dehydrat_C       PF00585.13    91 seq450_BIOID50955    -            514   3.8e-64  212.2   0.0   2   2   6.7e-34   4.6e-30  102.9   0.0     2    91   425   512   424   512 0.96 C-terminal regulatory domain of Threonine dehydratase
RPAP2_Rtr1           PF04181.8     79 seq451_BIOID50955    -             58    0.0002   21.2   1.7   1   1   4.9e-08   0.00033   20.5   1.2    22    71     8    53     3    57 0.75 Rtr1/RPAP2 family
Terminase_GpA        PF05876.7    557 seq453_BIOID50955    -            641  1.1e-176  588.4   0.2   1   1  9.9e-181  1.4e-176  588.0   0.2     1   547    39   600    39   607 0.97 Phage terminase large subunit (GpA)
Lact-deh-memb        PF09330.6    291 seq454_BIOID50955    -            581  1.2e-153  510.4   1.9   1   1  1.8e-157  1.2e-153  510.4   1.3     1   291   288   577   288   577 1.00 D-lactate dehydrogenase, membrane binding
FAD_binding_4        PF01565.18   139 seq454_BIOID50955    -            581   2.6e-08   33.3   0.0   1   1   6.3e-12   4.3e-08   32.6   0.0     2   115    57   176    56   196 0.84 FAD binding domain
P22_AR_N             PF10547.4    120 seq455_BIOID50955    -            164   1.5e-45  153.7   0.0   1   1   1.7e-49   2.3e-45  153.1   0.0     3   120    37   152    35   152 0.96 P22_AR N-terminal domain
DUF932               PF06067.6    239 seq459_BIOID50955    -            310   3.9e-69  232.4   0.0   1   1   3.6e-73     5e-69  232.1   0.0     1   239    73   299    73   299 0.99 Domain of unknown function (DUF932)
HTH_3                PF01381.17    55 seq460_BIOID50955    -            135   1.4e-15   56.7   0.0   1   1     1e-18   3.5e-15   55.4   0.0     1    55    10    64    10    64 0.99 Helix-turn-helix
HTH_31               PF13560.1     64 seq460_BIOID50955    -            135   6.7e-13   48.5   1.5   1   1   7.6e-16   2.6e-12   46.6   0.2     2    58     6    61     5    69 0.96 Helix-turn-helix domain
HTH_19               PF12844.2     64 seq460_BIOID50955    -            135   1.3e-12   47.4   0.0   1   1   3.1e-15   1.1e-11   44.5   0.0     1    63     7    69     7    70 0.98 Helix-turn-helix domain
Gly_kinase           PF02595.10   378 seq462_BIOID50955    -            381  2.3e-183  609.0  19.6   1   1  1.9e-187  2.6e-183  608.8  13.6     1   377     1   377     1   378 1.00 Glycerate kinase family
T2SF                 PF00482.18   124 seq465_BIOID50955    -            407   1.4e-58  196.0  11.9   1   2   2.4e-35   3.2e-31  107.7   1.2     1   124    72   195    72   195 0.99 Type II secretion system (T2SS), protein F
T2SF                 PF00482.18   124 seq465_BIOID50955    -            407   1.4e-58  196.0  11.9   2   2   4.6e-31   6.2e-27   93.8   2.1     2   124   276   397   275   397 0.98 Type II secretion system (T2SS), protein F
MscL                 PF01741.13   128 seq467_BIOID50955    -            136   2.3e-57  192.5   3.1   1   1   1.9e-61   2.6e-57  192.3   2.2     1   128     3   132     3   132 0.98 Large-conductance mechanosensitive channel, MscL
DUF4406              PF14359.1     92 seq468_BIOID50955    -             99   4.3e-36  122.7   0.0   1   1   3.5e-40   4.8e-36  122.5   0.0     1    91     3    91     3    92 0.98 Domain of unknown function (DUF4406)
P22_AR_C             PF10548.4     74 seq469_BIOID50955    -            128   5.6e-09   35.6   0.2   1   1   1.4e-12   1.9e-08   33.9   0.0     1    38    76   113    76   118 0.92 P22AR C-terminal domain
Exonuc_VIII          PF06630.6    182 seq471_BIOID50955    -           1047   2.1e-77  258.4   1.4   1   1   6.7e-81   9.1e-77  256.3   0.0     1   182     8   189     8   189 0.99 Enterobacterial exodeoxyribonuclease VIII
DUF1391              PF07151.7     49 seq473_BIOID50955    -             50   2.1e-35  119.8   0.5   1   1   1.6e-39   2.2e-35  119.7   0.3     1    48     2    49     2    50 0.97 Protein of unknown function (DUF1391)
Smr                  PF01713.16    83 seq475_BIOID50955    -            187   3.7e-20   71.7   0.0   1   1   4.3e-24   5.9e-20   71.1   0.0     2    83    89   169    88   169 0.91 Smr domain
BATS                 PF06968.8     92 seq476_BIOID50955    -            346   1.7e-29  101.3   0.0   1   1   5.5e-33   3.7e-29  100.2   0.0     1    92   220   312   220   312 0.99 Biotin and Thiamin Synthesis associated domain
Radical_SAM          PF04055.16   166 seq476_BIOID50955    -            346   3.9e-19   69.3   0.0   1   1   4.6e-22   3.2e-18   66.3   0.0     4   160    50   203    47   209 0.92 Radical SAM superfamily
TraH                 PF06122.6    361 seq477_BIOID50955    -            457  3.7e-119  397.6   5.3   1   1  3.7e-123  5.1e-119  397.1   3.7     1   361    29   378    29   378 0.96 Conjugative relaxosome accessory transposon protein
VRR_NUC              PF08774.6    100 seq478_BIOID50955    -             97   5.7e-14   51.8   0.0   1   1   5.1e-18   6.9e-14   51.5   0.0     2    99     5    83     4    84 0.91 VRR-NUC domain
Resolvase            PF00239.16   141 seq479_BIOID50955    -            213   1.6e-34  118.6   0.7   1   1   1.8e-38   2.4e-34  118.0   0.5     2   141     4   162     3   162 0.93 Resolvase, N terminal domain
OmpW                 PF03922.9    192 seq480_BIOID50955    -             35   6.4e-10   38.8   0.0   1   1   4.9e-14   6.7e-10   38.8   0.0   157   192     1    35     1    35 0.97 OmpW family
DNA_methylase        PF00145.12   335 seq481_BIOID50955    -            337   2.7e-12   46.3   0.0   1   1   6.8e-16   9.3e-12   44.5   0.0    66   168    76   172    69   201 0.87 C-5 cytosine-specific DNA methylase
OmpA                 PF00691.15    97 seq482_BIOID50955    -            160   3.6e-18   65.6   0.1   1   1     4e-22   5.5e-18   65.0   0.1     1    97    55   151    55   151 0.95 OmpA family
ANT                  PF03374.9    112 seq483_BIOID50955    -            240   7.9e-35  119.1   0.0   1   1   2.3e-38   1.6e-34  118.2   0.0     1   111   125   233   125   234 0.97 Phage antirepressor protein KilAC domain
Phage_pRha           PF09669.5     92 seq483_BIOID50955    -            240     9e-16   57.9   0.0   1   1   2.5e-19   1.7e-15   57.0   0.0     2    90    12    99    11   101 0.85 Phage regulatory protein Rha (Phage_pRha)
T2SG                 PF08334.6    108 seq490_BIOID50955    -            144   1.1e-33  115.1   0.3   1   1   2.8e-37   1.3e-33  114.8   0.2     1   108    31   137    31   137 0.97 Type II secretion system (T2SS), protein G
N_methyl_2           PF13544.1     31 seq490_BIOID50955    -            144   4.8e-09   35.1   0.8   1   1     2e-12     9e-09   34.3   0.5     1    31     1    24     1    24 0.94 Type IV pilin N-term methylation site GFxxxE
N_methyl             PF07963.7     20 seq490_BIOID50955    -            144     2e-07   30.2   3.8   1   1   6.3e-11   2.9e-07   29.7   2.6     1    20     7    26     7    26 0.96 Prokaryotic N-terminal methylation motif
DUF805               PF05656.9    117 seq491_BIOID50955    -            146   2.4e-20   72.4  11.7   1   1   3.8e-24   5.2e-20   71.3   8.1     2   116     7   134     6   135 0.82 Protein of unknown function (DUF805)
Aminotran_1_2        PF00155.16   363 seq492_BIOID50955    -            384   5.1e-69  232.8   0.0   1   1   1.3e-72   5.8e-69  232.6   0.0     2   363    40   380    39   380 0.96 Aminotransferase class I and II
Beta_elim_lyase      PF01212.16   290 seq492_BIOID50955    -            384   6.9e-07   28.5   0.1   1   1   6.3e-10   2.9e-06   26.5   0.0    28    87    83   142    68   206 0.83 Beta-eliminating lyase
Cys_Met_Meta_PP      PF01053.15   386 seq492_BIOID50955    -            384   7.6e-05   21.0   0.0   1   1   2.6e-08   0.00012   20.3   0.0    57   185    86   212    82   215 0.86 Cys/Met metabolism PLP-dependent enzyme
gpW                  PF02831.10    68 seq494_BIOID50955    -             68   3.5e-37  125.6   1.1   1   1   2.7e-41   3.8e-37  125.5   0.8     1    68     1    68     1    68 0.99 gpW
YihI                 PF04220.7    169 seq495_BIOID50955    -            168   7.8e-56  187.9  14.6   1   1   6.2e-60   8.5e-56  187.7  10.1     6   167     7   164     1   166 0.94 Der GTPase activator (YihI)
GspH                 PF12019.3    114 seq496_BIOID50955    -            183   7.5e-07   29.1   0.0   1   1   7.3e-11     1e-06   28.7   0.0     3   103    42   159    40   177 0.84 Type II transport protein GspH
Phage_integrase      PF00589.17   173 seq497_BIOID50955    -            216   1.7e-12   47.2   0.0   1   1   1.5e-16   2.1e-12   46.9   0.0     2   169    40   195    39   199 0.85 Phage integrase family
Phage_portal_2       PF05136.8    355 seq498_BIOID50955    -            533  4.2e-105  351.0   1.5   1   1  3.8e-109  5.1e-105  350.7   1.0     2   355    30   401    29   401 0.98 Phage portal protein, lambda family
ChaB                 PF06150.7     57 seq499_BIOID50955    -             76     6e-26   89.9   5.7   1   1   5.5e-30   7.6e-26   89.5   4.0     1    57     9    76     9    76 0.98 ChaB
TraG_N               PF07916.6    466 seq500_BIOID50955    -            939  1.9e-124  415.5  14.4   1   1  1.4e-128  1.9e-124  415.5  10.0     1   465     3   450     3   451 0.98 TraG-like protein, N-terminal region
Tra_M                PF05261.6    127 seq502_BIOID50955    -            127   1.2e-60  203.0   1.9   1   1   9.9e-65   1.3e-60  202.8   1.3     1   127     1   127     1   127 0.99 TraM protein
DUF406               PF04175.7     94 seq505_BIOID50955    -             99     2e-28   98.5   3.2   1   1   1.6e-32   2.2e-28   98.4   2.2     4    94     3    96     1    96 0.96 Protein of unknown function (DUF406)
IlvN                 PF07991.7    165 seq507_BIOID50955    -            536   8.1e-61  204.0   0.2   1   1   1.9e-64   1.3e-60  203.3   0.1     2   165    80   249    79   249 0.98 Acetohydroxy acid isomeroreductase, catalytic domain
IlvC                 PF01450.14   145 seq507_BIOID50955    -            536   9.8e-56  187.5   0.1   1   2   3.9e-21   2.7e-17   62.9   0.0     1   128   255   382   255   390 0.91 Acetohydroxy acid isomeroreductase, catalytic domain
IlvC                 PF01450.14   145 seq507_BIOID50955    -            536   9.8e-56  187.5   0.1   2   2   1.8e-39   1.2e-35  122.4   0.0    15   145   404   530   394   530 0.93 Acetohydroxy acid isomeroreductase, catalytic domain
ChaC                 PF04752.7    177 seq509_BIOID50955    -            239   2.6e-53  180.5   0.0   1   1   2.3e-57   3.2e-53  180.2   0.0     1   176    55   223    55   224 0.95 ChaC-like protein
Radical_SAM          PF04055.16   166 seq511_BIOID50955    -            457   3.7e-15   56.3   0.0   1   1     8e-19   5.4e-15   55.8   0.0     2   164    57   227    56   229 0.79 Radical SAM superfamily
HemN_C               PF06969.11    66 seq511_BIOID50955    -            457     4e-12   45.8   0.3   1   1   2.7e-15   1.8e-11   43.7   0.0     1    66   363   431   363   431 0.94 HemN C-terminal domain
T2SI                 PF02501.12    81 seq512_BIOID50955    -            121     3e-23   81.4   1.0   1   1   2.9e-27     4e-23   81.0   0.7     2    80    40   119    39   120 0.97 Type II secretion system (T2SS), protein I
Usp                  PF00582.21   140 seq513_BIOID50955    -            142   5.6e-17   62.1   0.0   1   1   4.8e-21   6.5e-17   61.9   0.0     2   139     3   137     2   138 0.93 Universal stress protein family
Peptidase_M20        PF01546.23   171 seq514_BIOID50955    -            408   2.5e-19   69.3   0.2   1   1   8.2e-23   3.7e-19   68.8   0.1    23   170   139   402    74   403 0.84 Peptidase family M20/M25/M40
M20_dimer            PF07687.9    109 seq514_BIOID50955    -            408   1.2e-11   44.2   0.1   1   1   5.7e-15   2.6e-11   43.0   0.1     2   105   206   302   205   308 0.89 Peptidase dimerisation domain
Peptidase_M42        PF05343.9    292 seq514_BIOID50955    -            408   2.8e-06   26.2   0.0   1   1   3.1e-08   0.00014   20.6   0.0   134   194   140   201   110   235 0.90 M42 glutamyl aminopeptidase
PAS                  PF00989.19   113 seq515_BIOID50955    -            248   2.1e-16   59.5   0.0   1   1   6.5e-20   4.4e-16   58.5   0.0     3   109    43   141    41   145 0.94 PAS fold
PAS_8                PF13188.1     64 seq515_BIOID50955    -            248   7.7e-06   25.4   0.0   1   1   5.3e-09   3.6e-05   23.3   0.0     4    41    44    85    42   107 0.75 PAS domain
CorA                 PF01544.13   292 seq517_BIOID50955    -            327   5.9e-63  212.5   0.0   1   1   5.1e-67   6.9e-63  212.2   0.0     3   292    39   323    37   323 0.97 CorA-like Mg2+ transporter protein
Methyltransf_11      PF08241.7     95 seq519_BIOID50955    -            251   4.8e-25   87.7   0.0   1   1   6.1e-28   8.3e-25   86.9   0.0     1    95    47   138    47   138 0.98 Methyltransferase domain
Methyltransf_23      PF13489.1    162 seq519_BIOID50955    -            251   7.7e-16   58.0   0.1   1   1   8.1e-19   1.1e-15   57.5   0.0     4   151    25   174    17   179 0.79 Methyltransferase domain
Methyltransf_31      PF13847.1    152 seq519_BIOID50955    -            251   3.5e-15   55.7   0.0   1   1   3.5e-18   4.8e-15   55.3   0.0     6   118    45   147    40   191 0.84 Methyltransferase domain
Methyltransf_12      PF08242.7     99 seq519_BIOID50955    -            251   1.1e-11   44.9   0.0   1   1   1.6e-14   2.2e-11   43.9   0.0     1    98    47   135    47   136 0.85 Methyltransferase domain
Methyltransf_18      PF12847.2    112 seq519_BIOID50955    -            251   7.7e-11   42.4   0.0   1   1   1.1e-13   1.5e-10   41.5   0.0     3   110    44   139    42   141 0.79 Methyltransferase domain
Methyltransf_25      PF13649.1    101 seq519_BIOID50955    -            251   5.3e-10   39.4   0.0   1   1   1.5e-12     2e-09   37.5   0.0     1   101    46   134    46   134 0.87 Methyltransferase domain
Ubie_methyltran      PF01209.13   233 seq519_BIOID50955    -            251   1.9e-09   36.8   0.0   1   1   1.8e-12   2.5e-09   36.4   0.0    46   168    41   155     7   169 0.83 ubiE/COQ5 methyltransferase family
Methyltransf_26      PF13659.1    117 seq519_BIOID50955    -            251   2.4e-07   30.6   0.8   1   1   6.3e-10   8.6e-07   28.8   0.1     3   115    45   140    43   141 0.87 Methyltransferase domain
Methyltransf_8       PF05148.10   219 seq519_BIOID50955    -            251   7.4e-06   25.6   0.0   1   1     8e-09   1.1e-05   25.0   0.0    58   156    29   138    16   158 0.77 Hypothetical methyltransferase
MTS                  PF05175.9    170 seq519_BIOID50955    -            251   4.1e-05   22.9   0.0   1   1   4.6e-08   6.3e-05   22.3   0.0    19    76    30    85    22   110 0.86 Methyltransferase small domain
MtfA                 PF06167.7    253 seq520_BIOID50955    -            278   5.9e-75  251.7   0.1   1   1   5.3e-79   7.2e-75  251.5   0.1    11   253    18   256     9   256 0.95 Phosphoenolpyruvate:glucose-phosphotransferase regulator
MerT                 PF02411.10   116 seq521_BIOID50955    -            116   1.4e-64  214.9   6.7   1   1   1.1e-68   1.5e-64  214.8   4.7     1   116     1   116     1   116 1.00 MerT mercuric transport protein
T2SJ                 PF11612.3    169 seq522_BIOID50955    -            199   1.5e-45  154.8   0.5   1   1   2.6e-49   1.8e-45  154.6   0.3     2   167    40   195    39   197 0.93 Type II secretion system (T2SS), protein J
N_methyl             PF07963.7     20 seq522_BIOID50955    -            199   4.2e-06   26.0   1.6   1   1   1.3e-09   8.6e-06   25.0   1.1     1    19     7    25     7    26 0.93 Prokaryotic N-terminal methylation motif
SNF2_N               PF00176.18   296 seq523_BIOID50955    -            464   2.1e-12   46.3   0.0   1   1   4.2e-16   2.9e-12   45.9   0.0    28   182    30   184    17   292 0.85 SNF2 family N-terminal domain
DEAD                 PF00270.24   173 seq523_BIOID50955    -            464   8.7e-05   21.9   0.0   1   1   1.9e-08   0.00013   21.3   0.0    17   137    24   138     8   173 0.77 DEAD/DEAH box helicase
HMA                  PF00403.21    62 seq525_BIOID50955    -            103   1.8e-16   59.9   0.6   1   1   1.7e-20   2.3e-16   59.6   0.4     1    61    37    97    37    98 0.97 Heavy-metal-associated domain
Na_Pi_cotrans        PF02690.10   142 seq526_BIOID50955    -            543   1.8e-44  150.7  30.3   1   2   1.4e-39   9.8e-36  122.4   7.1     1   140    13   148    13   150 0.98 Na+/Pi-cotransporter
Na_Pi_cotrans        PF02690.10   142 seq526_BIOID50955    -            543   1.8e-44  150.7  30.3   2   2   1.7e-13   1.1e-09   37.9  10.2     1   123   139   265   139   283 0.90 Na+/Pi-cotransporter
T2SK                 PF03934.8    280 seq531_BIOID50955    -            325   1.9e-80  269.9   1.9   1   1   1.6e-84   2.2e-80  269.7   1.3     3   276    32   309    30   313 0.94 Type II secretion system (T2SS), protein K
TraY                 PF05509.6     49 seq532_BIOID50955    -             75   1.5e-23   82.2   0.1   1   1   1.3e-27   1.8e-23   81.8   0.1     1    48    14    61    14    62 0.97 TraY domain
MerC                 PF03203.9    116 seq533_BIOID50955    -            153   7.7e-23   80.9   8.2   1   1   6.6e-27     9e-23   80.7   5.7     1   114    21   134    21   136 0.96 MerC mercury resistance protein
SNARE_assoc          PF09335.6    123 seq534_BIOID50955    -            192   3.1e-18   66.0   1.9   1   1   2.3e-22   3.1e-18   66.0   1.3     3   122    23   143    21   144 0.92 SNARE associated Golgi protein
AAA_26               PF13500.1    199 seq535_BIOID50955    -            225   1.1e-42  145.8   0.0   1   1   2.7e-46   1.2e-42  145.6   0.0     1   193     3   208     3   213 0.95 AAA domain
CbiA                 PF01656.18   195 seq535_BIOID50955    -            225   3.4e-21   75.4   0.0   1   1   8.8e-25     4e-21   75.1   0.0     2   180     6   199     5   217 0.80 CobQ/CobB/MinD/ParA nucleotide binding domain
Peptidase_S49        PF01343.13   154 seq536_BIOID50955    -            439   3.5e-46  156.6   0.6   1   1   5.1e-50   3.5e-46  156.6   0.4     2   151   149   297   148   300 0.96 Peptidase family S49
RecT                 PF03837.9    199 seq537_BIOID50955    -            350   1.1e-34  119.3   0.0   1   1   1.3e-38   1.8e-34  118.7   0.0     2   194    30   209    29   216 0.91 RecT family
DUF3442              PF11924.3    280 seq538_BIOID50955    -            476   6.3e-90  301.4   9.2   1   1   5.7e-94   7.8e-90  301.1   6.4     1   280    69   353    69   353 0.98 Protein of unknown function (DUF3442)
HisG                 PF01634.13   163 seq539_BIOID50955    -            299   8.2e-55  184.7   0.0   1   1   1.7e-58   1.2e-54  184.1   0.0     1   163    53   221    53   221 0.94 ATP phosphoribosyltransferase
HisG_C               PF08029.6     75 seq539_BIOID50955    -            299   5.6e-28   96.5   0.1   1   1   2.2e-31   1.5e-27   95.2   0.0     1    75   222   297   222   297 0.98 HisG, C-terminal domain
TraA                 PF05513.6    119 seq540_BIOID50955    -            120   2.2e-61  205.1  11.8   1   1   1.8e-65   2.5e-61  205.0   8.2     1   119     1   118     1   118 0.99 TraA
Pyr_redox_2          PF07992.9    200 seq545_BIOID50955    -            414   6.7e-42  143.5   0.2   1   1   1.8e-44     3e-41  141.4   0.1     2   198   100   410    99   412 0.96 Pyridine nucleotide-disulphide oxidoreductase
Pyr_redox            PF00070.22    80 seq545_BIOID50955    -            414   1.9e-18   66.5   5.9   1   1   2.5e-17   4.3e-14   52.5   0.1     1    74   271   345   271   354 0.89 Pyridine nucleotide-disulphide oxidoreductase
Pyr_redox_3          PF13738.1    203 seq545_BIOID50955    -            414   3.6e-16   59.7   0.1   1   1   7.6e-14   1.3e-10   41.5   0.1     1   201   101   303   101   305 0.78 Pyridine nucleotide-disulphide oxidoreductase
HMA                  PF00403.21    62 seq545_BIOID50955    -            414   4.7e-10   39.3   0.1   1   1   4.8e-13   8.3e-10   38.5   0.0     1    61     3    62     3    63 0.83 Heavy-metal-associated domain
GIDA                 PF01134.17   392 seq545_BIOID50955    -            414   1.5e-06   27.2   4.5   1   1   1.2e-09   2.1e-06   26.7   1.9     2   185   100   277    99   289 0.71 Glucose inhibited division protein A
DEAD                 PF00270.24   173 seq546_BIOID50955    -            457   4.4e-46  156.3   0.0   1   1   2.3e-47   7.8e-44  149.0   0.0     1   170    27   191    27   194 0.95 DEAD/DEAH box helicase
Helicase_C           PF00271.26    78 seq546_BIOID50955    -            457   1.5e-23   82.3   0.0   1   1   8.4e-27   2.9e-23   81.4   0.0     3    78   261   336   259   336 0.97 Helicase conserved C-terminal domain
DbpA                 PF03880.10    74 seq546_BIOID50955    -            457   1.8e-21   75.4   0.0   1   1   1.1e-24   3.9e-21   74.3   0.0     2    73   384   455   383   456 0.98 DbpA RNA binding domain
ResIII               PF04851.10   184 seq546_BIOID50955    -            457     1e-05   25.3   0.0   1   1     7e-09   2.4e-05   24.1   0.0     4   183    26   188    23   189 0.73 Type III restriction enzyme, res subunit
DUF3442              PF11924.3    280 seq547_BIOID50955    -            378   1.8e-84  283.5   1.9   1   1   1.6e-88   2.2e-84  283.2   1.3     3   229   150   377   148   378 0.98 Protein of unknown function (DUF3442)
T2SL                 PF05134.8    230 seq549_BIOID50955    -            390   1.1e-65  220.9   3.6   1   1   2.3e-69   1.6e-65  220.4   2.5     3   230     1   227     1   227 0.96 Type II secretion system (T2SS), protein L
GspL_C               PF12693.2    158 seq549_BIOID50955    -            390   8.9e-46  155.4   5.1   1   1   2.2e-49   1.5e-45  154.6   3.5     2   156   232   385   231   388 0.98 GspL periplasmic domain
Histidinol_dh        PF00815.15   413 seq551_BIOID50955    -            434  1.5e-181  603.4   0.8   1   1  1.3e-185  1.7e-181  603.2   0.6     2   413    18   428    17   428 0.99 Histidinol dehydrogenase
UvrB                 PF12344.3     44 seq552_BIOID50955    -            673   6.7e-23   79.8   0.9   1   1   1.3e-25   2.9e-22   77.7   0.1     1    43   552   594   552   595 0.97 Ultra-violet resistance protein B
Helicase_C           PF00271.26    78 seq552_BIOID50955    -            673   1.2e-15   57.0   0.0   1   1   1.2e-18   2.8e-15   55.8   0.0     2    77   465   545   464   546 0.98 Helicase conserved C-terminal domain
ResIII               PF04851.10   184 seq552_BIOID50955    -            673   1.1e-11   44.8   0.0   1   1     3e-14   6.9e-11   42.1   0.0     4    94    13   101    10   134 0.79 Type III restriction enzyme, res subunit
UVR                  PF02151.14    36 seq552_BIOID50955    -            673   5.2e-07   28.8   1.1   1   1     7e-10   1.6e-06   27.3   0.8     2    35   634   667   633   668 0.93 UvrB/uvrC motif
Ligase_CoA           PF00549.14   153 seq553_BIOID50955    -            555   3.5e-52  175.9   0.8   1   1   8.7e-56   5.9e-52  175.2   0.0     1   152   336   491   336   492 0.98 CoA-ligase
CoA_binding          PF02629.14    96 seq553_BIOID50955    -            555   5.3e-17   62.0   0.0   1   1   1.4e-19   9.6e-16   57.9   0.1     3    96   193   288   191   288 0.96 CoA binding domain
DUF1187              PF06688.6     61 seq554_BIOID50955    -             85   8.1e-38  128.2   2.2   1   1   7.7e-42   1.1e-37  127.8   1.5     1    61    25    85    25    85 0.98 Protein of unknown function (DUF1187)
TraS                 PF10624.4    164 seq555_BIOID50955    -            165   3.6e-93  309.4   0.3   1   1     3e-97     4e-93  309.2   0.2     1   164     3   164     3   164 0.99 Plasmid conjugative transfer entry exclusion protein TraS
HDPD                 PF02924.9    118 seq556_BIOID50955    -            112   8.1e-16   57.7   1.1   1   1   6.8e-20   9.3e-16   57.5   0.8     4   114     7   108     4   111 0.87 Bacteriophage lambda head decoration protein D
UvrD_C               PF13361.1    319 seq559_BIOID50955    -            690   8.9e-93  311.1   0.0   1   1   3.7e-95   8.4e-92  307.9   0.0     1   318   288   630   288   631 0.97 UvrD-like helicase C-terminal domain
UvrD-helicase        PF00580.16   315 seq559_BIOID50955    -            690   2.2e-74  250.5   0.4   1   1   1.4e-76   3.1e-73  246.6   0.3     1   314    20   282    20   283 0.94 UvrD/REP helicase N-terminal domain
AAA_19               PF13245.1     76 seq559_BIOID50955    -            690   2.2e-13   49.6   0.6   1   1   2.1e-16   4.9e-13   48.5   0.4     8    75    32   104    25   105 0.82 Part of AAA domain
UvrD_C_2             PF13538.1    104 seq559_BIOID50955    -            690   2.2e-10   40.4   0.0   1   1   5.8e-13   1.3e-09   37.9   0.0    54   103   563   626   513   627 0.80 Family description
Cytochrom_C_asm      PF01578.15   214 seq561_BIOID50955    -            288   5.7e-45  153.3  17.3   1   1   4.2e-49   5.7e-45  153.3  12.0     5   212    62   286    58   288 0.97 Cytochrome C assembly protein
Phage_integrase      PF00589.17   173 seq562_BIOID50955    -            415   3.6e-22   78.7   0.2   1   1   1.2e-25   8.1e-22   77.5   0.0     1   171   219   381   219   383 0.89 Phage integrase family
DUF4102              PF13356.1     89 seq562_BIOID50955    -            415   1.2e-20   73.0   0.0   1   1   1.5e-23     1e-19   70.1   0.0     1    84    14   102    14   107 0.88 Domain of unknown function (DUF4102)
Pyr_redox_dim        PF02852.17   110 seq563_BIOID50955    -            149   1.1e-31  108.9   0.0   1   1   9.9e-36   1.3e-31  108.6   0.0     1   109    25   133    25   134 0.98 Pyridine nucleotide-disulphide oxidoreductase, dimerisation domain
Phage_cap_E          PF03864.10   329 seq564_BIOID50955    -            336   5.7e-55  186.4   0.0   1   1     5e-59   6.9e-55  186.1   0.0     1   300    13   320    13   331 0.92 Phage major capsid protein E
TraT                 PF05818.7    215 seq565_BIOID50955    -            276   3.7e-90  300.9   7.2   1   1   3.4e-94   4.6e-90  300.6   5.0     1   215    65   276    65   276 0.99 Enterobacterial TraT complement resistance protein
Big_1                PF02369.11   100 seq566_BIOID50955    -           2269         0 1112.0 273.2   1  16   3.3e-21   1.1e-17   63.6   8.8     2    94   349   437   344   443 0.88 Bacterial Ig-like domain (group 1)
Big_1                PF02369.11   100 seq566_BIOID50955    -           2269         0 1112.0 273.2   2  16   1.5e-25   5.1e-22   77.5   9.1     3    97   445   537   442   540 0.92 Bacterial Ig-like domain (group 1)
Big_1                PF02369.11   100 seq566_BIOID50955    -           2269         0 1112.0 273.2   3  16   1.9e-27   6.7e-24   83.5   2.6     2    97   542   640   541   642 0.95 Bacterial Ig-like domain (group 1)
Big_1                PF02369.11   100 seq566_BIOID50955    -           2269         0 1112.0 273.2   4  16   3.4e-19   1.2e-15   57.1   3.6     4    96   654   739   651   743 0.88 Bacterial Ig-like domain (group 1)
Big_1                PF02369.11   100 seq566_BIOID50955    -           2269         0 1112.0 273.2   5  16   9.5e-27   3.3e-23   81.3   7.4     3   100   746   845   744   845 0.94 Bacterial Ig-like domain (group 1)
Big_1                PF02369.11   100 seq566_BIOID50955    -           2269         0 1112.0 273.2   6  16   4.2e-21   1.4e-17   63.2   7.0     4    96   857   942   853   946 0.91 Bacterial Ig-like domain (group 1)
Big_1                PF02369.11   100 seq566_BIOID50955    -           2269         0 1112.0 273.2   7  16   1.3e-27   4.3e-24   84.1   7.9     3   100   949  1048   947  1048 0.95 Bacterial Ig-like domain (group 1)
Big_1                PF02369.11   100 seq566_BIOID50955    -           2269         0 1112.0 273.2   8  16   2.9e-22   9.7e-19   67.0   7.5     5   100  1061  1148  1051  1148 0.84 Bacterial Ig-like domain (group 1)
Big_1                PF02369.11   100 seq566_BIOID50955    -           2269         0 1112.0 273.2   9  16   1.2e-27   4.2e-24   84.2   6.7     2   100  1159  1261  1158  1261 0.93 Bacterial Ig-like domain (group 1)
Big_1                PF02369.11   100 seq566_BIOID50955    -           2269         0 1112.0 273.2  10  16   3.7e-25   1.3e-21   76.2   4.2     2    98  1263  1359  1262  1361 0.90 Bacterial Ig-like domain (group 1)
Big_1                PF02369.11   100 seq566_BIOID50955    -           2269         0 1112.0 273.2  11  16   7.6e-29   2.6e-25   88.1   6.6     6    99  1367  1463  1364  1464 0.92 Bacterial Ig-like domain (group 1)
Big_1                PF02369.11   100 seq566_BIOID50955    -           2269         0 1112.0 273.2  12  16   9.3e-29   3.2e-25   87.8   6.2     2    99  1466  1565  1465  1566 0.95 Bacterial Ig-like domain (group 1)
Big_1                PF02369.11   100 seq566_BIOID50955    -           2269         0 1112.0 273.2  13  16   7.1e-25   2.4e-21   75.3   3.9     7    97  1578  1662  1570  1665 0.92 Bacterial Ig-like domain (group 1)
Big_1                PF02369.11   100 seq566_BIOID50955    -           2269         0 1112.0 273.2  14  16   2.7e-21   9.2e-18   63.8   0.8     8    94  1675  1760  1668  1766 0.84 Bacterial Ig-like domain (group 1)
Big_1                PF02369.11   100 seq566_BIOID50955    -           2269         0 1112.0 273.2  15  16   5.3e-24   1.8e-20   72.5   5.1     4    99  1770  1860  1767  1861 0.90 Bacterial Ig-like domain (group 1)
Big_1                PF02369.11   100 seq566_BIOID50955    -           2269         0 1112.0 273.2  16  16   1.6e-21   5.3e-18   64.6   7.4     3   100  1866  1964  1864  1964 0.94 Bacterial Ig-like domain (group 1)
Phage_integ_N        PF09003.5     81 seq567_BIOID50955    -            358   7.2e-22   76.7   1.0   1   1     2e-25   1.4e-21   75.9   0.7     3    81     2    76     1    76 0.95 Bacteriophage lambda integrase, N-terminal domain
Phage_integrase      PF00589.17   173 seq567_BIOID50955    -            358   7.4e-14   51.6   0.0   1   1   2.1e-17   1.4e-13   50.7   0.0     8   171   185   352   178   354 0.82 Phage integrase family
T2SM                 PF04612.7    160 seq568_BIOID50955    -            171   1.7e-43  148.0   3.1   1   1   1.4e-47   1.9e-43  147.9   2.2     1   159     1   159     1   160 0.97 Type II secretion system (T2SS), protein M
MerR_1               PF13411.1     69 seq569_BIOID50955    -            120   6.9e-12   44.8   0.0   1   1   8.2e-16   1.1e-11   44.1   0.0     1    68     4    72     4    73 0.97 MerR HTH family regulatory protein
Aminotran_1_2        PF00155.16   363 seq570_BIOID50955    -            356     1e-67  228.5   0.0   1   1   8.8e-72   1.2e-67  228.3   0.0    31   363    46   351    30   351 0.94 Aminotransferase class I and II
DUF21                PF01595.15   183 seq572_BIOID50955    -            420   3.5e-55  186.0   4.7   1   1   1.1e-58   4.9e-55  185.5   3.3     3   175     2   175     1   180 0.98 Domain of unknown function DUF21
CorC_HlyC            PF03471.12    81 seq572_BIOID50955    -            420   1.6e-20   72.5   0.3   1   1   1.1e-23     5e-20   70.9   0.2     2    79   335   410   334   412 0.95 Transporter associated domain
CBS                  PF00571.23    57 seq572_BIOID50955    -            420   9.3e-06   25.1   0.2   1   1   8.6e-08   0.00039   19.9   0.0     8    56   270   318   249   319 0.87 CBS domain
MerE                 PF05052.7     75 seq573_BIOID50955    -             78   2.5e-43  145.8   2.4   1   1   2.2e-47   2.9e-43  145.5   1.6     1    74     1    74     1    75 0.99 MerE protein
DiS_P_DiS            PF06750.8     92 seq574_BIOID50955    -            277   3.3e-31  106.7   1.4   1   1   5.7e-35   3.9e-31  106.5   0.2     2    91    22   128    21   129 0.96 Bacterial Peptidase A24 N-terminal domain
Peptidase_A24        PF01478.13   106 seq574_BIOID50955    -            277   3.6e-26   91.2  15.1   1   1   1.2e-29   7.9e-26   90.1  10.4     2   105   138   245   137   246 0.92 Type IV leader peptidase family
Fer4_10              PF13237.1     52 seq575_BIOID50955    -             73   1.4e-07   31.0   7.7   1   1   1.4e-11   1.9e-07   30.6   5.3    14    52     1    42     1    42 0.91 4Fe-4S dicluster domain
EAL                  PF00563.15   236 seq577_BIOID50955    -            235   5.9e-50  169.8   0.0   1   1     5e-54   6.8e-50  169.6   0.0     3   209    13   218    11   219 0.93 EAL domain
Packaging_FI         PF14000.1    125 seq578_BIOID50955    -            131   1.4e-41  141.4   3.4   1   1   1.2e-45   1.6e-41  141.2   2.3     1   125     2   128     2   128 0.97 DNA packaging protein FI
TrwB_AAD_bind        PF10412.4    386 seq579_BIOID50955    -            729  1.4e-146  487.9   0.0   1   1  6.5e-150  1.8e-146  487.6   0.0     2   386   172   561   171   561 0.99 Type IV secretion-system coupling protein DNA-binding domain
TraD_N               PF12615.3    101 seq579_BIOID50955    -            729   5.2e-34  116.5  11.8   1   1   7.7e-37   2.1e-33  114.5   7.9     1   101    31   129    31   129 0.99 F sex factor protein N terminal
TraG-D_C             PF12696.2    128 seq579_BIOID50955    -            729   9.4e-18   64.1   0.0   1   1   7.2e-21     2e-17   63.1   0.0     1   127   419   541   419   542 0.86 TraM recognition site of TraD and TraG
T4SS-DNA_transf      PF02534.9    469 seq579_BIOID50955    -            729   3.8e-08   32.2   0.0   1   1   1.1e-10     3e-07   29.2   0.0   264   366   382   481   359   500 0.78 Type IV secretory system Conjugative DNA transfer
DUF1116              PF06545.6    216 seq583_BIOID50955    -            366   2.5e-99  330.6   1.3   1   1  2.3e-103   3.2e-99  330.2   0.9     1   216    34   250    34   250 0.99 Protein of unknown function (DUF1116)
NUDIX                PF00293.23   135 seq584_BIOID50955    -            257   2.3e-21   75.7   0.0   1   1   1.3e-24   5.8e-21   74.4   0.0     6   125   132   240   128   249 0.90 NUDIX domain
zf-NADH-PPase        PF09297.6     32 seq584_BIOID50955    -            257   2.9e-10   39.3   5.4   1   1     1e-13   4.8e-10   38.6   3.8     1    32    93   124    93   124 0.98 NADH pyrophosphatase zinc ribbon domain
NUDIX-like           PF09296.6     98 seq584_BIOID50955    -            257   9.8e-06   25.7   0.1   1   1   4.5e-09     2e-05   24.7   0.1     2    97    11    90    10    91 0.96 NADH pyrophosphatase-like rudimentary NUDIX domain
Phage_attach         PF05354.6    117 seq586_BIOID50955    -            117   1.4e-61  205.0   0.1   1   1   2.3e-65   1.6e-61  204.9   0.1     1   117     1   117     1   117 1.00 Phage Head-Tail Attachment
Gifsy-2              PF13856.1     95 seq586_BIOID50955    -            117   2.1e-29  101.4   0.0   1   1   3.4e-33   2.3e-29  101.2   0.0     1    95     4   105     4   105 0.99 ATP-binding sugar transporter from pro-phage
IGPD                 PF00475.13   145 seq589_BIOID50955    -            355   1.3e-64  216.3   0.3   1   1   6.7e-68   2.3e-64  215.5   0.2     1   145   196   338   196   338 0.99 Imidazoleglycerol-phosphate dehydratase
HAD_2                PF13419.1    176 seq589_BIOID50955    -            355   5.6e-07   29.8   0.0   1   1   5.3e-09   1.8e-05   24.9   0.0    76   173    30   145    19   148 0.81 Haloacid dehalogenase-like hydrolase
PNK3P                PF08645.6    158 seq589_BIOID50955    -            355   9.4e-07   28.2   0.0   1   1   4.9e-10   1.7e-06   27.4   0.0     5   129     8   134     4   183 0.77 Polynucleotide kinase 3 phosphatase
Hydrolase_like       PF13242.1     75 seq589_BIOID50955    -            355   1.8e-06   27.4   0.0   1   1   1.1e-09   3.8e-06   26.4   0.0     1    44   102   144   102   149 0.90 HAD-hyrolase-like
Minor_tail_Z         PF06763.6    189 seq591_BIOID50955    -            192   6.7e-92  306.2  15.2   1   1   5.5e-96   7.5e-92  306.0  10.5     1   189     3   192     3   192 1.00 Prophage minor tail protein Z (GPZ)
PulS_OutS            PF09691.5    109 seq592_BIOID50955    -            133   8.7e-35  118.8   0.0   1   1   7.9e-39   1.1e-34  118.6   0.0     2   108    22   125    21   126 0.95 Bacterial chaperone lipoprotein (PulS_OutS)
URO-D                PF01208.12   343 seq595_BIOID50955    -            354  1.7e-140  467.7   0.0   1   1  1.4e-144  1.9e-140  467.5   0.0     2   342     5   347     4   348 0.98 Uroporphyrinogen decarboxylase (URO-D)
Phage_tail_U         PF06141.6    133 seq599_BIOID50955    -            131   4.2e-63  211.1   0.4   1   1   3.4e-67   4.6e-63  211.0   0.3     1   133     1   131     1   131 0.99 Phage minor tail protein U
SIS                  PF01380.17   131 seq601_BIOID50955    -            298   4.5e-08   32.6   0.0   1   1   6.5e-12   4.5e-08   32.6   0.0    52   128   130   208   126   211 0.95 SIS domain
SIS_2                PF13580.1    138 seq601_BIOID50955    -            298   5.4e-07   29.2   1.4   1   1   2.2e-10   1.5e-06   27.8   0.1    20   136    47   164    39   166 0.84 SIS domain
DUF2877              PF11392.3    111 seq603_BIOID50955    -            271   2.4e-28   98.4   0.0   1   1   3.7e-32   5.1e-28   97.3   0.0     1   110   158   265   158   266 0.89 Protein of unknown function (DUF2877)
MFS_1                PF07690.11   354 seq605_BIOID50955    -            463   1.3e-16   60.2  60.6   1   1   9.3e-21   1.3e-16   60.2  42.0     2   354    45   422    44   422 0.77 Major Facilitator Superfamily
DUF904               PF06005.7     72 seq606_BIOID50955    -             79     3e-28   97.7  17.2   1   1   2.6e-32   3.6e-28   97.5  11.9     1    72     1    79     1    79 0.99 Protein of unknown function (DUF904)
GATase               PF00117.23   192 seq608_BIOID50955    -            196   4.6e-28   97.8   0.0   1   1   1.5e-31   5.3e-28   97.6   0.0     1   189     4   194     4   196 0.81 Glutamine amidotransferase class-I
GATase_3             PF07685.9    158 seq608_BIOID50955    -            196   9.6e-06   25.1   0.0   1   1   4.3e-09   1.5e-05   24.5   0.0     8    79    39   100    32   106 0.87 CobB/CobQ-like glutamine amidotransferase domain
NAD_kinase           PF01513.16   285 seq609_BIOID50955    -            292   6.2e-73  244.9   0.0   1   1   5.2e-77     7e-73  244.7   0.0     2   284     8   271     7   272 0.98 ATP-NAD kinase
Big_2                PF02368.13    79 seq610_BIOID50955    -            246   3.1e-13   49.3  10.3   1   1   2.3e-17   3.1e-13   49.3   7.1     2    76   161   238   160   241 0.94 Bacterial Ig-like domain (group 2)
Mob_synth_C          PF06463.8    128 seq612_BIOID50955    -            352     7e-36  122.6   0.0   1   1   3.6e-39   1.2e-35  121.8   0.0     1   127   209   335   209   336 0.98 Molybdenum Cofactor Synthesis C
Radical_SAM          PF04055.16   166 seq612_BIOID50955    -            352   6.9e-27   94.5   0.0   1   1   2.7e-30   9.4e-27   94.0   0.0     2   166    42   204    41   204 0.97 Radical SAM superfamily
Fer4_12              PF13353.1    139 seq612_BIOID50955    -            352   1.6e-07   31.4   0.0   1   1   8.7e-11     3e-07   30.5   0.0    15   116    47   148    36   154 0.84 4Fe-4S single cluster domain
Fer4_14              PF13394.1    117 seq612_BIOID50955    -            352   5.9e-07   29.4   0.0   1   1   5.8e-10     2e-06   27.7   0.0     6    90    45   127    38   148 0.70 4Fe-4S single cluster domain
TrwC                 PF08751.6    297 seq615_BIOID50955    -           1756   4.8e-88  295.2   0.8   1   1   2.7e-91   1.2e-87  293.9   0.6     2   296     7   287     6   288 0.97 TrwC relaxase
TraI                 PF07057.6    126 seq615_BIOID50955    -           1756   3.2e-59  198.3   0.0   1   1   2.1e-62   9.5e-59  196.7   0.0     1   126  1434  1560  1434  1560 0.98 DNA helicase TraI
AAA_30               PF13604.1    196 seq615_BIOID50955    -           1756     7e-42  143.1  14.7   1   1   2.5e-43   1.1e-39  135.8   1.1     1   186   968  1156   968  1160 0.94 AAA domain
Endonuclease_5       PF04493.9    206 seq616_BIOID50955    -            223   1.1e-70  237.0   0.0   1   1   9.3e-75   1.3e-70  236.8   0.0     1   205     9   208     9   209 0.99 Endonuclease V
AA_kinase            PF00696.23   241 seq617_BIOID50955    -            297   7.3e-25   87.7   0.0   1   1   1.9e-28   2.7e-24   85.9   0.0     1   239     2   277     2   279 0.75 Amino acid kinase family
His_biosynth         PF00977.16   228 seq618_BIOID50955    -            245   3.4e-74  248.8   0.2   1   1   8.4e-78   3.8e-74  248.6   0.1     1   228     1   234     1   234 0.98 Histidine biosynthesis protein
DNA_pol3_theta       PF06440.6     75 seq619_BIOID50955    -             82   1.8e-38  129.8   0.3   1   1   1.5e-42   2.1e-38  129.6   0.2     3    74     9    80     7    81 0.97 DNA polymerase III, theta subunit
PTS_EIIC             PF02378.13   321 seq620_BIOID50955    -            474   1.2e-39  135.9  28.8   1   1   1.8e-43   1.2e-39  135.9  20.0     2   321   119   401   118   401 0.88 Phosphotransferase system, EIIC
PTS_EIIB             PF00367.15    35 seq620_BIOID50955    -            474   1.8e-12   46.1   0.3   1   1     5e-16   3.4e-12   45.2   0.2     4    35    13    44    11    44 0.96 phosphotransferase system, EIIB
GTP_EFTU             PF00009.22   188 seq623_BIOID50955    -            607     1e-56  191.2   0.0   1   1   7.2e-60     2e-56  190.3   0.0     2   187     4   195     3   196 0.96 Elongation factor Tu GTP binding domain
EFG_C                PF00679.19    89 seq623_BIOID50955    -            607   1.9e-21   75.6   0.0   1   1   1.6e-24   4.3e-21   74.4   0.0     3    83   397   477   395   483 0.96 Elongation factor G C-terminus
GTP_EFTU_D2          PF03144.20    74 seq623_BIOID50955    -            607   7.4e-10   38.6   3.2   1   1   8.1e-13   2.2e-09   37.1   2.2     1    74   219   289   219   289 0.94 Elongation factor Tu domain 2
MMR_HSR1             PF01926.18   114 seq623_BIOID50955    -            607   1.3e-05   25.0   0.2   1   1   1.5e-08   4.1e-05   23.4   0.0     2   113     8   128     7   129 0.55 50S ribosome-binding GTPase
Phage_lambd_GpG      PF06894.6    127 seq624_BIOID50955    -            140     1e-57  193.0   1.1   1   1   8.7e-62   1.2e-57  192.8   0.7     1   126     1   125     1   126 0.99 Bacteriophage lambda minor tail protein (GpG)
DUF4222              PF13973.1     53 seq625_BIOID50955    -             99   9.1e-24   82.5   5.4   1   1   8.3e-28   1.1e-23   82.2   3.7     2    53    17    68    16    68 0.96 Domain of unknown function (DUF4222)
CN_hydrolase         PF00795.17   184 seq626_BIOID50955    -            218   3.4e-14   52.4   0.0   1   1   3.3e-18   4.6e-14   52.0   0.0     1   119     5   114     5   152 0.91 Carbon-nitrogen hydrolase
AAA_23               PF13476.1    202 seq627_BIOID50955    -            553   1.8e-18   67.5   2.1   1   1     2e-20   1.4e-16   61.3   0.0     1   195     4   215     4   251 0.64 AAA domain
SMC_N                PF02463.14   220 seq627_BIOID50955    -            553   9.6e-19   67.3   0.0   1   1   2.4e-22   1.6e-18   66.5   0.0     1   217     1   511     1   514 0.94 RecF/RecN/SMC N terminal domain
AAA_25               PF13481.1    194 seq628_BIOID50955    -            452   8.8e-41  139.3   0.0   1   1   1.4e-44   1.9e-40  138.1   0.0    18   193   133   301   116   302 0.88 AAA domain
Phage_tail_T         PF06223.7    103 seq629_BIOID50955    -            144   4.9e-57  190.5   1.4   1   1   1.7e-55   2.3e-51  172.3   0.1     1   103    11   113    11   113 0.99 Minor tail protein T
DUF416               PF04222.7    191 seq631_BIOID50955    -            196   2.2e-87  291.0   0.1   1   1   1.8e-91   2.5e-87  290.8   0.0     1   189     4   192     4   194 0.99 Protein of unknown function (DUF416)
MoCF_biosynth        PF00994.19   144 seq632_BIOID50955    -            170   5.6e-31  106.7   0.0   1   1   5.1e-35     7e-31  106.4   0.0     1   143    14   156    12   157 0.92 Probable molybdopterin binding domain
His_biosynth         PF00977.16   228 seq633_BIOID50955    -            258     9e-79  263.8   0.5   1   1     3e-82     1e-78  263.6   0.4     1   227     5   239     5   240 0.96 Histidine biosynthesis protein
PHP                  PF02811.14   175 seq635_BIOID50955    -            293   7.3e-33  113.6   0.1   1   1   7.3e-37     1e-32  113.2   0.1     1   169    10   233    10   239 0.92 PHP domain
Molybdopterin        PF00384.17   432 seq638_BIOID50955    -           1247  1.7e-197  656.3   0.0   1   1  3.1e-201  2.1e-197  655.9   0.0     1   432   108   833   108   833 1.00 Molybdopterin oxidoreductase
Molydop_binding      PF01568.16   109 seq638_BIOID50955    -           1247   3.3e-23   81.4   0.0   1   1   3.6e-26   2.5e-22   78.6   0.0     1   105  1087  1202  1087  1206 0.95 Molydopterin dinucleotide binding domain
RNase_T              PF00929.19   164 seq639_BIOID50955    -            220     4e-18   66.1   0.0   1   1   7.2e-22   9.8e-18   64.8   0.0     2   164     4   147     3   147 0.91 Exonuclease
MoaC                 PF01967.16   136 seq642_BIOID50955    -            161   1.5e-60  202.6   1.3   1   1   1.3e-64   1.7e-60  202.4   0.9     1   136    15   150    15   150 1.00 MoaC family
TMP_2                PF06791.8    210 seq643_BIOID50955    -            775   5.8e-53  179.5   9.8   1   1   8.5e-57   5.8e-53  179.5   6.8    31   209     1   179     1   180 0.96 Prophage tail length tape measure protein
Tape_meas_lam_C      PF09718.5     78 seq643_BIOID50955    -            775   2.9e-20   71.8   6.0   1   1   4.2e-24   2.9e-20   71.8   4.2     1    78   548   625   548   625 0.98 Lambda phage tail tape-measure protein (Tape_meas_lam_C)
Beta-lactamase       PF00144.19   330 seq644_BIOID50955    -            434   1.3e-69  234.6   1.1   1   1   1.1e-73   1.6e-69  234.3   0.8     1   328    43   412    43   414 0.95 Beta-lactamase
Bac_DNA_binding      PF00216.16    90 seq645_BIOID50955    -             90   3.2e-33  113.4   1.4   1   1   2.6e-37   3.6e-33  113.3   1.0     1    90     1    90     1    90 0.99 Bacterial DNA-binding protein
PRA-CH               PF01502.13    75 seq646_BIOID50955    -            203   2.2e-33  113.5   0.0   1   1   5.2e-37   3.5e-33  112.9   0.0     1    74    33   106    33   107 0.99 Phosphoribosyl-AMP cyclohydrolase
PRA-PH               PF01503.12    83 seq646_BIOID50955    -            203   1.2e-14   54.1   0.3   1   1   2.5e-18   1.7e-14   53.7   0.2     2    82   116   201   115   202 0.96 Phosphoribosyl-ATP pyrophosphohydrolase
Thioredoxin          PF00085.15   104 seq647_BIOID50955    -            109   3.5e-34  116.5   0.0   1   1   8.4e-38   3.8e-34  116.3   0.0     2   103     5   106     4   107 0.98 Thioredoxin
Thioredoxin_2        PF13098.1    112 seq647_BIOID50955    -            109   1.6e-10   41.0   0.1   1   1   3.2e-13   1.4e-09   37.9   0.0     7   112    23   104    17   104 0.90 Thioredoxin-like domain
Sua5_yciO_yrdC       PF01300.13   179 seq649_BIOID50955    -            206   1.2e-47  161.3   0.0   1   1   1.1e-51   1.4e-47  161.0   0.0     2   179    23   198    22   198 0.95 Telomere recombination
ThiS                 PF02597.15    78 seq650_BIOID50955    -             81   1.2e-22   80.0   0.0   1   1   9.6e-27   1.3e-22   79.8   0.0     1    78     4    81     4    81 0.99 ThiS family
DUF1481              PF07356.7    195 seq652_BIOID50955    -            211   5.4e-70  234.7   0.6   1   1   4.5e-74   6.1e-70  234.5   0.4     1   195    22   207    22   207 0.99 Protein of unknown function (DUF1481)
MoaE                 PF02391.12   117 seq654_BIOID50955    -            150   2.5e-40  136.7   0.0   1   1   2.2e-44     3e-40  136.5   0.0     2   116     6   121     5   122 0.97 MoaE protein
UTRA                 PF07702.8    141 seq656_BIOID50955    -            236   2.1e-20   72.6   0.0   1   1   5.6e-24   3.8e-20   71.8   0.0     1   140    91   230    91   231 0.97 UTRA domain
GntR                 PF00392.16    64 seq656_BIOID50955    -            236   6.3e-20   70.2   0.0   1   1   1.4e-23   9.4e-20   69.7   0.0     2    64     8    70     7    70 0.97 Bacterial regulatory proteins, gntR family
ATP-synt_ab          PF00006.20   215 seq657_BIOID50955    -            443   5.9e-42  143.4   0.0   1   1   2.9e-45   7.9e-42  143.0   0.0     3   214   183   388   181   389 0.95 ATP synthase alpha/beta family, nucleotide-binding domain
Rho_RNA_bind         PF07497.7     78 seq657_BIOID50955    -            443   6.5e-42  140.9   0.1   1   1   4.2e-45   1.1e-41  140.1   0.0     1    78    73   150    73   150 0.98 Rho termination factor, RNA-binding domain
Rho_N                PF07498.7     43 seq657_BIOID50955    -            443   8.2e-18   63.7   0.8   1   1   1.7e-20   4.8e-17   61.3   0.2     1    43    29    71    29    71 0.98 Rho termination factor, N-terminal domain
NACHT                PF05729.7    167 seq657_BIOID50955    -            443   8.9e-05   22.0   0.0   1   1   6.2e-08   0.00017   21.1   0.0    12    96   207   297   203   311 0.80 NACHT domain
SmpA_OmlA            PF04355.8     71 seq660_BIOID50955    -            113   5.7e-27   93.0   0.3   1   1   5.1e-31     7e-27   92.7   0.2     1    70    35   104    35   105 0.98 SmpA / OmlA family
DUF2207              PF09972.4    511 seq661_BIOID50955    -            527   3.5e-63  213.8   0.0   1   2   4.5e-53   6.1e-49  166.8   0.0     2   262    33   279    32   291 0.94 Predicted membrane protein (DUF2207)
DUF2207              PF09972.4    511 seq661_BIOID50955    -            527   3.5e-63  213.8   0.0   2   2   2.9e-16     4e-12   45.3   0.2   398   507   300   472   276   475 0.86 Predicted membrane protein (DUF2207)
Bax1-I               PF01027.15   205 seq663_BIOID50955    -            261   6.4e-59  198.8  36.8   1   1   5.5e-63   7.6e-59  198.6  25.5     2   205    46   257    45   257 0.92 Inhibitor of apoptosis-promoting Bax1
SSB                  PF00436.20   104 seq664_BIOID50955    -            136   3.3e-17   62.1   0.0   1   1   3.3e-21   4.5e-17   61.7   0.0     3   101     4    99     2   101 0.94 Single-strand binding protein family
PerC                 PF06069.6     90 seq667_BIOID50955    -             99   6.5e-43  144.5   0.5   1   1   5.4e-47   7.4e-43  144.4   0.4     1    89    10    98    10    99 0.99 PerC transcriptional activator
AP_endonuc_2         PF01261.19   211 seq668_BIOID50955    -            326   2.3e-14   53.0   0.2   1   1   2.6e-18   3.5e-14   52.5   0.1     1   201    41   219    41   229 0.91 Xylose isomerase-like TIM barrel
HATPase_c            PF02518.21   111 seq670_BIOID50955    -            458   4.1e-27   93.9   0.5   1   1     2e-30   1.3e-26   92.3   0.0     2   110   346   449   345   450 0.98 Histidine kinase-, DNA gyrase B-, and HSP90-like ATPase
HisKA                PF00512.20    68 seq670_BIOID50955    -            458   1.6e-14   53.5   0.4   1   1     8e-18   5.5e-14   51.7   0.0     2    65   238   300   237   302 0.91 His Kinase A (phospho-acceptor) domain
Bax1-I               PF01027.15   205 seq674_BIOID50955    -            237   8.5e-13   48.2  26.7   1   1   7.8e-17   1.1e-12   47.9  18.5     3   201    19   220    17   225 0.85 Inhibitor of apoptosis-promoting Bax1
PseudoU_synth_2      PF00849.17   164 seq675_BIOID50955    -            290     1e-15   57.8   0.1   1   1   6.3e-18   4.3e-14   52.5   0.1     2   164    69   195    68   195 0.87 RNA pseudouridylate synthase
S4                   PF01479.20    48 seq675_BIOID50955    -            290   2.8e-14   52.1   1.5   1   1   1.1e-17   7.6e-14   50.7   0.0     1    48     7    52     7    52 0.98 S4 domain
SmpB                 PF01668.13    68 seq677_BIOID50955    -            160   1.3e-29  101.6   0.0   1   1   1.5e-33   2.1e-29  100.9   0.0     2    67    13    78    12    80 0.96 SmpB protein
Phage_min_tail       PF05939.8    109 seq678_BIOID50955    -            109   1.3e-37  127.9   0.0   1   1   1.1e-41   1.4e-37  127.8   0.0     1   109     1   109     1   109 0.99 Phage minor tail protein
Glycos_transf_4      PF00953.16   159 seq680_BIOID50955    -            367   1.6e-28   99.4  21.9   1   1   1.2e-32   1.6e-28   99.4  15.2     3   157    75   233    73   235 0.94 Glycosyl transferase family 4
MFS_1                PF07690.11   354 seq683_BIOID50955    -            421   1.8e-22   79.4  39.2   1   1   2.1e-26   2.9e-22   78.8  22.4    22   351    33   365    28   366 0.77 Major Facilitator Superfamily
Phage_cap_E          PF03864.10   329 seq684_BIOID50955    -            351   1.4e-64  218.0   0.1   1   1   1.1e-68   1.5e-64  217.8   0.0    15   329    26   350     8   350 0.91 Phage major capsid protein E
Phage_tail_L         PF05100.7    206 seq685_BIOID50955    -            232   5.9e-97  322.6   0.2   1   1  5.1e-101     7e-97  322.4   0.2     1   206    29   230    29   230 0.99 Phage minor tail protein L
DUF333               PF03891.10    50 seq686_BIOID50955    -             88   2.4e-13   49.5   0.4   1   1   2.2e-17   3.1e-13   49.2   0.2     7    50    42    85    36    85 0.91 Domain of unknown function (DUF333)
PseudoU_synth_2      PF00849.17   164 seq687_BIOID50955    -            290   3.3e-16   59.4   0.0   1   1   2.8e-19   1.9e-15   56.9   0.0     2   161    69   199    68   202 0.83 RNA pseudouridylate synthase
S4                   PF01479.20    48 seq687_BIOID50955    -            290     1e-11   43.9   0.2   1   1     4e-15   2.7e-11   42.5   0.1     2    43     4    43     3    57 0.93 S4 domain
tRNA-synt_1e         PF01406.14   301 seq688_BIOID50955    -            461  4.2e-144  479.1   0.1   1   1  2.1e-147  5.7e-144  478.6   0.1     2   300    15   313    14   314 0.99 tRNA synthetases class I (C) catalytic domain
DALR_2               PF09190.6     63 seq688_BIOID50955    -            461     4e-26   90.9   1.1   1   1   1.5e-29     4e-26   90.9   0.8     1    63   341   402   341   402 0.99 DALR domain
tRNA-synt_1g         PF09334.6    391 seq688_BIOID50955    -            461   2.2e-16   59.4   1.6   1   2   3.9e-10   1.1e-06   27.5   0.1    13   112    35   133    29   147 0.82 tRNA synthetases class I (M)
tRNA-synt_1g         PF09334.6    391 seq688_BIOID50955    -            461   2.2e-16   59.4   1.6   2   2   3.1e-11   8.6e-08   31.1   0.1   312   373   251   311   231   317 0.85 tRNA synthetases class I (M)
tRNA-synt_1f         PF01921.13   360 seq688_BIOID50955    -            461   1.7e-07   30.1   0.0   1   1     2e-08   5.6e-05   21.8   0.0   276   317   261   301   214   329 0.85 tRNA synthetases class I (K)
tRNA-synt_1          PF00133.17   601 seq688_BIOID50955    -            461   1.1e-06   26.8   0.2   1   1   3.5e-09   9.5e-06   23.7   0.0   515   596   221   300   206   305 0.81 tRNA synthetases class I (I, L, M and V)
Sigma54_activat      PF00158.21   168 seq694_BIOID50955    -            441   1.1e-72  242.8   0.1   1   1   6.6e-76   1.8e-72  242.1   0.1     1   168   141   308   141   308 0.99 Sigma-54 interaction domain
Response_reg         PF00072.19   112 seq694_BIOID50955    -            441   1.2e-29  102.4   0.2   1   1     9e-33   2.5e-29  101.4   0.1     1   111     8   117     8   118 0.98 Response regulator receiver domain
HTH_8                PF02954.14    42 seq694_BIOID50955    -            441     2e-14   52.7   0.6   1   1   7.2e-18     2e-14   52.7   0.4     3    39   403   439   401   441 0.93 Bacterial regulatory protein, Fis family
AAA_5                PF07728.9    139 seq694_BIOID50955    -            441   1.3e-07   31.2   0.0   1   1   9.7e-11   2.7e-07   30.3   0.0     2   123   165   283   164   301 0.84 AAA domain (dynein-related subfamily)
AAA                  PF00004.24   132 seq694_BIOID50955    -            441   1.6e-05   24.9   0.0   1   1   1.2e-08   3.4e-05   23.9   0.0     1   126   165   296   165   302 0.72 ATPase family associated with various cellular activities (AAA)
Phage_integrase      PF00589.17   173 seq696_BIOID50955    -            423   8.3e-23   80.8   0.2   1   1   3.6e-26   2.5e-22   79.2   0.0     2   169   232   396   231   399 0.90 Phage integrase family
DUF4102              PF13356.1     89 seq696_BIOID50955    -            423   1.3e-22   79.3   0.0   1   1   6.1e-26   4.2e-22   77.7   0.0     1    87    22   112    22   114 0.90 Domain of unknown function (DUF4102)
LysR_substrate       PF03466.15   209 seq697_BIOID50955    -            318   7.1e-34  116.6   0.0   1   1   1.4e-37   9.5e-34  116.2   0.0     2   206   111   317   110   318 0.97 LysR substrate binding domain
HTH_1                PF00126.22    60 seq697_BIOID50955    -            318   1.6e-18   66.0   0.0   1   1   4.3e-22   2.9e-18   65.2   0.0     1    59    26    84    26    85 0.97 Bacterial regulatory helix-turn-helix protein, lysR family
Fer4_11              PF13247.1     99 seq698_BIOID50955    -            512   1.5e-40  136.9   6.0   1   1   4.5e-44   1.5e-40  136.9   4.2     2    98   176   272   175   273 0.98 4Fe-4S dicluster domain
Fer4_7               PF12838.2     52 seq698_BIOID50955    -            512   4.4e-09   36.4  16.7   1   1   5.7e-10   1.9e-06   28.0   4.0     2    50   184   229   183   231 0.90 4Fe-4S dicluster domain
Fer4_10              PF13237.1     52 seq698_BIOID50955    -            512   7.4e-09   35.1  18.0   1   1   1.9e-09   6.5e-06   25.7   3.7     4    52   179   228   176   228 0.93 4Fe-4S dicluster domain
NLPC_P60             PF00877.14   105 seq699_BIOID50955    -            199   3.4e-14   52.4   0.0   1   1   6.7e-18   4.6e-14   51.9   0.0     1   104    63   175    63   176 0.92 NlpC/P60 family
Prok-JAB             PF14464.1    105 seq699_BIOID50955    -            199   6.5e-08   31.9   0.1   1   1   1.8e-11   1.2e-07   31.0   0.1    54    96     8    50     1    61 0.86 Prokaryotic homologs of the JAB domain
Wzz                  PF02706.10   152 seq700_BIOID50955    -            348   5.4e-15   55.4   1.7   1   1   8.6e-19   1.2e-14   54.3   1.2     1   113    15   188    15   247 0.69 Chain length determinant protein
HDPD                 PF02924.9    118 seq704_BIOID50955    -            111   3.7e-16   58.8   0.0   1   1   3.3e-20   4.5e-16   58.5   0.0    14   113     9   102     6   106 0.90 Bacteriophage lambda head decoration protein D
Sugar_tr             PF00083.19   451 seq705_BIOID50955    -            171   7.4e-16   57.6   6.6   1   1   1.2e-19   8.5e-16   57.4   4.6     6   147    27   170    23   171 0.88 Sugar (and other) transporter
MFS_1                PF07690.11   354 seq705_BIOID50955    -            171   1.7e-09   36.7  14.9   1   1   3.5e-13   2.4e-09   36.3  10.2    37   130    69   169    27   171 0.73 Major Facilitator Superfamily
TraX                 PF05857.6    219 seq706_BIOID50955    -            267   8.2e-53  179.1   9.6   1   1   6.9e-57   9.5e-53  178.9   6.7     2   218    51   266    50   267 0.96 TraX protein
Lambda_tail_I        PF06805.7     82 seq709_BIOID50955    -            215   3.2e-23   81.2   0.0   1   1   3.9e-27   5.4e-23   80.5   0.0     2    82    14    97    13    97 0.98 Bacteriophage lambda tail assembly protein I
Amidase_3            PF01520.13   175 seq712_BIOID50955    -            289   2.7e-52  176.9   0.0   1   1     5e-56   6.8e-52  175.6   0.0     1   174    59   273    59   274 0.99 N-acetylmuramoyl-L-alanine amidase
MFS_1                PF07690.11   354 seq713_BIOID50955    -            253   2.3e-14   52.8  27.8   1   1   1.5e-15     7e-12   44.6  16.1    22   172    91   245    79   252 0.78 Major Facilitator Superfamily
MFS_2                PF13347.1    427 seq713_BIOID50955    -            253   3.4e-09   35.5   7.0   1   1   7.4e-13   3.4e-09   35.5   4.9   182   343    19   187     5   198 0.79 MFS/sugar transport protein
Sugar_tr             PF00083.19   451 seq713_BIOID50955    -            253   1.3e-07   30.4  19.3   1   1   2.7e-10   1.2e-06   27.2  13.4   222   418    38   223     1   248 0.72 Sugar (and other) transporter
LrgA                 PF03788.9     96 seq715_BIOID50955    -            132     5e-29   99.7  10.2   1   1   4.5e-33   6.2e-29   99.4   7.0     1    94    21   114    21   116 0.98 LrgA family
ATP-grasp            PF02222.17   172 seq716_BIOID50955    -            392   1.4e-55  187.2   0.0   1   1   7.8e-59   2.1e-55  186.5   0.0     2   171   123   294   122   295 0.98 ATP-grasp domain
ATP-grasp_4          PF13535.1    184 seq716_BIOID50955    -            392   3.8e-19   69.0   0.0   1   1   2.8e-22   7.5e-19   68.0   0.0    10   179   120   284   110   289 0.87 ATP-grasp domain
Dala_Dala_lig_C      PF07478.8    203 seq716_BIOID50955    -            392   4.8e-08   32.5   0.0   1   1   2.4e-10   6.5e-07   28.8   0.0    23   175   139   284   113   295 0.77 D-ala D-ala ligase C-terminus
ATP-grasp_3          PF02655.9    161 seq716_BIOID50955    -            392   1.5e-07   31.2   0.0   1   1   1.2e-10   3.4e-07   30.1   0.0     9   159   118   285   113   287 0.83 ATP-grasp domain
CPSase_L_D2          PF02786.12   211 seq716_BIOID50955    -            392   1.9e-06   27.2   0.0   1   1   9.4e-10   2.6e-06   26.7   0.0    15    90   126   199   114   283 0.85 Carbamoyl-phosphate synthase L chain, ATP binding domain
Epimerase_2          PF02350.14   346 seq717_BIOID50955    -            390  1.3e-126  421.8   0.0   1   1  1.2e-130  1.6e-126  421.6   0.0     2   346    36   384    35   384 0.97 UDP-N-acetylglucosamine 2-epimerase
DctA-YdbH            PF11739.3    207 seq719_BIOID50955    -            879   1.6e-56  190.9   1.8   1   1   2.2e-60     3e-56  190.0   0.0     1   207   656   859   656   859 0.99 Dicarboxylate transport
Phage_Nu1            PF07471.7    164 seq720_BIOID50955    -            180   8.2e-30  103.3   0.6   1   1   1.3e-33   1.7e-29  102.2   0.4     3   163     6   149     4   150 0.86 Phage DNA packaging protein Nu1
DUF3672              PF12421.3    136 seq721_BIOID50955    -           1132     2e-44  150.9   3.1   1   1   1.3e-47   4.6e-44  149.7   2.1     1   136   949  1091   949  1091 0.94 Fibronectin type III protein
Phage-tail_3         PF13550.1    164 seq721_BIOID50955    -           1132   4.8e-40  136.9   0.0   1   1   3.7e-43   1.3e-39  135.5   0.0     1   161   330   497   330   500 0.94 Putative phage tail protein
DUF1983              PF09327.6     81 seq721_BIOID50955    -           1132   1.7e-27   95.0   0.1   1   1   1.5e-30     5e-27   93.5   0.1     2    81   846   925   845   925 0.97 Domain of unknown function (DUF1983)
Abhydrolase_5        PF12695.2    142 seq723_BIOID50955    -            286   4.1e-20   71.8   0.0   1   1   3.9e-22   5.3e-19   68.2   0.0     1   141    27   262    27   263 0.82 Alpha/beta hydrolase family
Abhydrolase_1        PF00561.15   230 seq723_BIOID50955    -            286   1.3e-18   67.3   0.0   1   1   1.1e-21   1.5e-18   67.1   0.0     1   228    54   274    54   276 0.91 alpha/beta hydrolase fold
Abhydrolase_6        PF12697.2    228 seq723_BIOID50955    -            286   5.3e-18   65.6   0.0   1   1   5.3e-21   7.3e-18   65.1   0.0     1   214    28   259    28   273 0.76 Alpha/beta hydrolase family
Peptidase_S15        PF02129.13   272 seq723_BIOID50955    -            286   4.9e-15   55.5   0.0   1   1     7e-18   9.6e-15   54.6   0.0    52   256    48   250     7   259 0.79 X-Pro dipeptidyl-peptidase (S15 family)
Peptidase_S9         PF00326.16   213 seq723_BIOID50955    -            286   7.8e-12   44.7   0.1   1   1   8.6e-12   1.2e-08   34.3   0.1    10   101    49   135    45   164 0.84 Prolyl oligopeptidase family
DLH                  PF01738.13   218 seq723_BIOID50955    -            286   2.2e-08   33.5   0.1   1   1   1.6e-07   0.00023   20.4   0.0     8   127    19   128    13   149 0.78 Dienelactone hydrolase family
Hydrolase_4          PF12146.3     79 seq723_BIOID50955    -            286   3.4e-08   33.0   0.0   1   1   4.4e-11     6e-08   32.3   0.0    11    64    19    74    11    88 0.81 Putative lysophospholipase
LrgB                 PF04172.11   215 seq724_BIOID50955    -            231   1.2e-82  276.1  15.8   1   1     1e-86   1.4e-82  275.9  10.9     1   215    12   226    12   226 0.99 LrgB-like family
Nitrate_red_del      PF02613.10   136 seq726_BIOID50955    -            236   1.7e-28   99.0   6.5   1   1   2.2e-32     3e-28   98.2   4.5     7   133     9   161     3   165 0.84 Nitrate reductase delta subunit
Coprogen_oxidas      PF01218.13   296 seq727_BIOID50955    -            299  6.6e-147  487.6   0.1   1   1  5.4e-151  7.4e-147  487.4   0.1     2   296     7   299     6   299 0.99 Coproporphyrinogen III oxidase
AMNp_N               PF10423.4    160 seq728_BIOID50955    -            519   9.3e-51  171.4   0.1   1   1     2e-54   1.4e-50  170.9   0.1     2   158    47   205    46   207 0.96 Bacterial AMP nucleoside phosphorylase N-terminus
PNP_UDP_1            PF01048.15   234 seq728_BIOID50955    -            519   5.3e-20   71.2   0.0   1   1   1.2e-23   8.5e-20   70.6   0.0    33   200   297   464   264   487 0.83 Phosphorylase superfamily
Peptidase_S49_N      PF08496.5    155 seq729_BIOID50955    -            349   2.6e-64  215.5   3.4   1   1   5.7e-68   2.6e-64  215.5   2.3     1   155     1   158     1   158 0.98 Peptidase family S49 N-terminal
Peptidase_S49        PF01343.13   154 seq729_BIOID50955    -            349   1.2e-50  171.1   2.1   1   1   3.1e-54   1.4e-50  170.9   0.0     2   153   161   310   160   311 0.98 Peptidase family S49
SDH_sah              PF01972.11   286 seq729_BIOID50955    -            349     2e-05   23.4   2.0   1   1   5.1e-09   2.3e-05   23.2   0.0    89   163   133   208   119   225 0.81 Serine dehydrogenase proteinase
PGI                  PF00342.14   486 seq730_BIOID50955    -            549  8.9e-235  779.5   0.1   1   1  7.4e-239    1e-234  779.3   0.0     1   486    52   541    52   541 0.99 Phosphoglucose isomerase
ProQ                 PF04352.8    115 seq732_BIOID50955    -            186   1.9e-30  104.7   1.6   1   1   7.5e-33   5.1e-29  100.1   0.0     5   113    72   180    68   181 0.96 ProQ/FINO family
FinO_N               PF12602.3     72 seq732_BIOID50955    -            186   8.8e-24   83.4  12.2   1   1   2.4e-27   1.7e-23   82.6   8.4     1    72     1    62     1    62 0.98 Fertility inhibition protein N terminal
Nitrate_red_gam      PF02665.9    223 seq733_BIOID50955    -            225   3.7e-88  294.5  11.3   1   1   3.1e-92   4.2e-88  294.3   7.8     2   222     4   224     3   225 0.99 Nitrate reductase gamma subunit
dCMP_cyt_deam_2      PF08211.6    124 seq734_BIOID50955    -            294   1.1e-48  164.1   0.3   1   1   3.2e-50   2.2e-46  156.8   0.0     1   123   157   278   157   279 0.98 Cytidine and deoxycytidylate deaminase zinc-binding region
dCMP_cyt_deam_1      PF00383.17   102 seq734_BIOID50955    -            294   1.3e-17   63.2   0.0   1   1   4.4e-18     3e-14   52.3   0.0    10    93    56   139    47   143 0.86 Cytidine and deoxycytidylate deaminase zinc-binding region
UDPG_MGDP_dh_N       PF03721.9    185 seq735_BIOID50955    -            420   2.5e-61  206.1   0.2   1   1   7.1e-63   2.4e-59  199.7   0.0     2   183     5   189     4   191 0.96 UDP-glucose/GDP-mannose dehydrogenase family, NAD binding domain
UDPG_MGDP_dh         PF00984.14    96 seq735_BIOID50955    -            420     4e-30  103.7   0.0   1   1   2.3e-33     8e-30  102.7   0.0     2    93   206   292   205   296 0.88 UDP-glucose/GDP-mannose dehydrogenase family, central domain
UDPG_MGDP_dh_C       PF03720.10   106 seq735_BIOID50955    -            420   7.5e-19   67.7   0.0   1   1   5.7e-22   1.9e-18   66.4   0.0     1   104   324   419   324   420 0.91 UDP-glucose/GDP-mannose dehydrogenase family, UDP binding domain
NAD_binding_2        PF03446.10   162 seq735_BIOID50955    -            420     7e-07   29.1   0.1   1   1   2.1e-09   7.1e-06   25.8   0.0     2   110     4   136     3   141 0.76 NAD binding domain of 6-phosphogluconate dehydrogenase
YbhQ                 PF11076.3    135 seq736_BIOID50955    -            136   4.3e-79  262.5  13.2   1   1   3.7e-83   5.1e-79  262.3   9.1     1   134     1   132     1   134 0.98 Putative inner membrane protein YbhQ
Peptidase_A24        PF01478.13   106 seq737_BIOID50955    -            155   4.3e-23   81.3   8.3   1   1   3.1e-27   4.3e-23   81.3   5.7     2   104    10   117     8   120 0.87 Type IV leader peptidase family
Fimbrial             PF00419.15   145 seq743_BIOID50955    -            103   3.1e-11   43.5   4.4   1   1   2.4e-15   3.3e-11   43.4   3.0    47   145     4   103     1   103 0.83 Fimbrial protein
DUF218               PF02698.12   155 seq745_BIOID50955    -            239   3.3e-21   75.2   0.0   1   1   3.3e-25   4.6e-21   74.8   0.0     4   132    47   172    45   186 0.93 DUF218 domain
SNase                PF00565.12   108 seq746_BIOID50955    -            157   1.7e-28   98.8   0.1   1   1   1.5e-32   2.1e-28   98.6   0.0     1   108    48   144    48   144 0.98 Staphylococcal nuclease homologue
Topoisom_bac         PF01131.15   403 seq747_BIOID50955    -            879  7.1e-131  436.6   0.7   1   1  3.7e-134  1.3e-130  435.7   0.5     2   403   171   579   170   579 0.93 DNA topoisomerase
Topo_Zn_Ribbon       PF08272.6     42 seq747_BIOID50955    -            879   1.1e-39  133.3   0.7   1   2   1.5e-19   5.2e-16   57.6   0.0     2    42   772   811   771   811 0.96 Topoisomerase I zinc-ribbon-like
Topo_Zn_Ribbon       PF08272.6     42 seq747_BIOID50955    -            879   1.1e-39  133.3   0.7   2   2   7.4e-24   2.5e-20   71.4   1.8     1    42   838   879   838   879 0.98 Topoisomerase I zinc-ribbon-like
Toprim               PF01751.17    88 seq747_BIOID50955    -            879   3.4e-26   90.8   0.0   1   1   2.1e-29   7.1e-26   89.7   0.0     2    88    19   156    18   156 0.98 Toprim domain
zf-C4_Topoisom       PF01396.14    39 seq747_BIOID50955    -            879   4.1e-19   67.6  16.9   1   2   3.6e-09   1.2e-05   24.5   0.3     3    27   612   636   610   653 0.84 Topoisomerase DNA binding C4 zinc finger
zf-C4_Topoisom       PF01396.14    39 seq747_BIOID50955    -            879   4.1e-19   67.6  16.9   2   2   6.9e-15   2.4e-11   42.8   1.9     2    38   723   758   722   759 0.94 Topoisomerase DNA binding C4 zinc finger
FAD_binding_2        PF00890.19   421 seq748_BIOID50955    -            540  3.9e-107  358.5   1.3   1   1  1.7e-110  4.7e-107  358.3   0.9     1   421    10   392    10   392 0.95 FAD binding domain
Succ_DH_flav_C       PF02910.15   129 seq748_BIOID50955    -            540   3.1e-19   68.9   0.2   1   1     2e-22   5.5e-19   68.1   0.1     2    88   441   521   440   526 0.96 Fumarate reductase flavoprotein C-term
Pyr_redox_2          PF07992.9    200 seq748_BIOID50955    -            540   4.5e-12   46.1   3.0   1   1   4.3e-13   1.2e-09   38.2   2.1     1   196    10   377    10   380 0.81 Pyridine nucleotide-disulphide oxidoreductase
Epimerase            PF01370.16   236 seq749_BIOID50955    -            355   2.3e-79  266.0   0.0   1   1   1.3e-82   2.9e-79  265.7   0.0     1   236     4   252     4   252 0.97 NAD dependent epimerase/dehydratase family
RmlD_sub_bind        PF04321.12   287 seq749_BIOID50955    -            355     4e-17   61.9   0.0   1   1   2.7e-20   6.2e-17   61.2   0.0     2   235     3   274     1   332 0.80 RmlD substrate binding domain
Polysacc_synt_2      PF02719.10   294 seq749_BIOID50955    -            355   1.7e-16   59.9   0.0   1   1   1.2e-19   2.8e-16   59.1   0.0     1   117     4   114     4   135 0.93 Polysaccharide biosynthesis protein
3Beta_HSD            PF01073.14   280 seq749_BIOID50955    -            355   2.6e-15   55.7   0.0   1   1   1.8e-18     4e-15   55.1   0.0     1   229     5   240     5   250 0.82 3-beta hydroxysteroid dehydrogenase/isomerase family
NAD_binding_4        PF07993.7    249 seq749_BIOID50955    -            355   2.9e-15   55.7   0.1   1   1   2.8e-14   6.5e-11   41.5   0.0    87   197    74   189    56   250 0.85 Male sterility protein
adh_short            PF00106.20   167 seq749_BIOID50955    -            355   4.5e-08   33.0   0.3   1   1   3.1e-10   7.2e-07   29.1   0.1     3    96     4    91     2   126 0.80 short chain dehydrogenase
Transcrip_reg        PF01709.15   234 seq751_BIOID50955    -            238   1.2e-82  276.5   0.7   1   1   9.4e-87   1.3e-82  276.3   0.5     1   233     3   235     3   236 0.98 Transcriptional regulator
Pili_assembly_N      PF00345.15   122 seq753_BIOID50955    -            159   2.6e-36  123.9   0.0   1   1   2.3e-40   3.2e-36  123.6   0.0     1   121    26   145    26   146 0.91 Gram-negative pili assembly chaperone, N-terminal domain
Lipoprotein_19       PF13617.1     59 seq756_BIOID50955    -             61   5.5e-27   93.0   0.7   1   1   4.3e-31   5.9e-27   92.9   0.5     2    59     3    60     2    60 0.96 YnbE-like lipoprotein
HHA                  PF05321.6     57 seq758_BIOID50955    -             69   1.8e-28   98.3   0.1   1   1   1.5e-32     2e-28   98.1   0.1     1    57    10    66    10    66 0.99 Haemolysin expression modulating protein
DUF2542              PF10808.3     79 seq759_BIOID50955    -             79     5e-46  154.7   5.7   1   1     4e-50   5.5e-46  154.6   3.9     1    79     1    79     1    79 1.00 Protein of unknown function (DUF2542)
DUF1318              PF07027.7     95 seq761_BIOID50955    -            108   4.2e-33  113.3   2.9   1   1   3.5e-37   4.8e-33  113.1   2.0     2    95    16   108    15   108 0.98 Protein of unknown function (DUF1318)
YjbE                 PF11106.3     80 seq762_BIOID50955    -             80   1.5e-43  146.4  27.9   1   1   1.2e-47   1.7e-43  146.3  19.3     1    80     1    80     1    80 0.99 Exopolysaccharide production protein YjbE
DUF2726              PF10881.3    126 seq763_BIOID50955    -            196   2.1e-27   95.0   0.1   1   1   2.4e-31   3.2e-27   94.4   0.0     2   108    59   169    58   180 0.94 Protein of unknown function (DUF2726)
Usher                PF00577.15   552 seq766_BIOID50955    -            869  1.9e-208  693.5  23.3   1   1  4.9e-212  2.3e-208  693.3  16.1     5   552   202   777   198   777 0.99 Type VII secretion system (T7SS), usher protein
PapC_N               PF13954.1    146 seq766_BIOID50955    -            869   1.3e-48  164.1   0.0   1   1   5.3e-52   2.4e-48  163.2   0.0     2   146    38   189    37   189 0.98 PapC N-terminal domain
PapC_C               PF13953.1     68 seq766_BIOID50955    -            869   7.4e-23   79.8   0.1   1   1   4.5e-26   2.1e-22   78.4   0.0     1    67   787   852   787   853 0.96 PapC C-terminal domain
Ribosomal_L31        PF01197.13    69 seq767_BIOID50955    -             70   1.4e-30  104.9   0.2   1   1   1.1e-34   1.5e-30  104.8   0.1     1    67     1    65     1    67 0.98 Ribosomal protein L31
Pyr_redox_2          PF07992.9    200 seq768_BIOID50955    -            412   2.1e-16   60.2   0.2   1   1   3.3e-18   3.8e-15   56.1   0.2     1   198   126   384   126   386 0.82 Pyridine nucleotide-disulphide oxidoreductase
Pyr_redox            PF00070.22    80 seq768_BIOID50955    -            412   8.4e-14   51.6   1.2   1   1   1.9e-10   2.1e-07   31.0   0.1     2    77   256   329   255   333 0.78 Pyridine nucleotide-disulphide oxidoreductase
NAD_binding_8        PF13450.1     68 seq768_BIOID50955    -            412   3.6e-09   36.4   0.0   1   1   7.7e-12   8.7e-09   35.1   0.0     1    37   129   165   129   184 0.92 NAD(P)-binding Rossmann-like domain
HI0933_like          PF03486.9    409 seq768_BIOID50955    -            412   1.1e-06   27.2   0.8   1   1   1.2e-08   1.4e-05   23.6   0.0     2    36   126   160   125   164 0.94 HI0933-like protein
FAD_binding_3        PF01494.14   356 seq768_BIOID50955    -            412   2.6e-05   23.3   0.5   1   1     1e-07   0.00012   21.1   0.0     3    34   126   157   125   169 0.93 FAD binding domain
Thi4                 PF01946.12   230 seq768_BIOID50955    -            412   5.9e-05   22.1   0.2   1   1   1.1e-07   0.00013   21.0   0.0    20    59   127   166   121   199 0.89 Thi4 family
DUF2886              PF11102.3    200 seq769_BIOID50955    -            212   8.9e-55  185.2   1.0   1   1   7.3e-59     1e-54  185.0   0.7     1   199    13   206    13   207 0.98 Protein of unknown function (DUF2886)
NTP_transferase      PF00483.18   248 seq771_BIOID50955    -            293   1.8e-72  243.5   0.0   1   1     3e-76   2.1e-72  243.3   0.0     1   246     2   238     2   240 0.98 Nucleotidyl transferase
NTP_transf_3         PF12804.2    179 seq771_BIOID50955    -            293   1.8e-08   34.6   0.0   1   1   3.3e-12   2.3e-08   34.3   0.0     1   119     3   132     3   186 0.83 MobA-like NTP transferase domain
Ail_Lom              PF06316.6    199 seq772_BIOID50955    -            199  1.7e-120  399.6   5.2   1   1    4e-124  1.8e-120  399.5   3.6     1   199     1   199     1   199 1.00 Enterobacterial Ail/Lom protein
OMP_b-brl            PF13505.1    176 seq772_BIOID50955    -            199     4e-25   88.6   5.1   1   1   1.1e-28   4.9e-25   88.3   3.6     2   176    11   199     8   199 0.86 Outer membrane protein beta-barrel domain
OmpA_membrane        PF01389.12   183 seq772_BIOID50955    -            199   5.6e-05   22.6   0.2   1   1   1.9e-08   8.6e-05   22.0   0.1    14   148    23   178    17   181 0.80 OmpA-like transmembrane domain
RHS_repeat           PF05593.9     38 seq774_BIOID50955    -           1394   3.1e-63  208.7 103.4   1   8     1e-10   4.6e-07   29.7   1.4     1    38   425   463   425   463 0.97 RHS Repeat
RHS_repeat           PF05593.9     38 seq774_BIOID50955    -           1394   3.1e-63  208.7 103.4   2   8   3.1e-10   1.4e-06   28.1   0.1     1    37   468   504   468   505 0.96 RHS Repeat
RHS_repeat           PF05593.9     38 seq774_BIOID50955    -           1394   3.1e-63  208.7 103.4   3   8   5.3e-09   2.4e-05   24.2   0.9     1    25   489   513   489   515 0.95 RHS Repeat
RHS_repeat           PF05593.9     38 seq774_BIOID50955    -           1394   3.1e-63  208.7 103.4   4   8   6.9e-09   3.1e-05   23.8   0.0     1    36   533   568   533   570 0.92 RHS Repeat
RHS_repeat           PF05593.9     38 seq774_BIOID50955    -           1394   3.1e-63  208.7 103.4   5   8   4.3e-13     2e-09   37.2   0.4     1    37   575   611   575   612 0.98 RHS Repeat
RHS_repeat           PF05593.9     38 seq774_BIOID50955    -           1394   3.1e-63  208.7 103.4   6   8   2.6e-12   1.2e-08   34.7   0.4     1    38   637   674   637   674 0.99 RHS Repeat
RHS_repeat           PF05593.9     38 seq774_BIOID50955    -           1394   3.1e-63  208.7 103.4   7   8     3e-08   0.00014   21.8   0.9     1    31   699   729   699   733 0.95 RHS Repeat
RHS_repeat           PF05593.9     38 seq774_BIOID50955    -           1394   3.1e-63  208.7 103.4   8   8   2.5e-12   1.1e-08   34.8   3.1     1    37   939   984   939   985 0.92 RHS Repeat
DUF4329              PF14220.1    124 seq774_BIOID50955    -           1394   2.2e-35  121.4   1.2   1   1   1.2e-38   5.7e-35  120.1   0.9     2   123  1256  1393  1255  1394 0.97 Domain of unknown function (DUF4329)
RHS                  PF03527.9     41 seq774_BIOID50955    -           1394   5.9e-23   80.2   2.3   1   1   8.4e-23   3.8e-19   68.0   0.3     1    39  1143  1181  1143  1183 0.97 RHS protein
RepB-RCR_reg         PF10723.4     85 seq776_BIOID50955    -             86   4.1e-38  128.8   1.4   1   1   3.5e-42   4.7e-38  128.6   0.9     1    82     1    82     1    85 0.98 Replication regulatory protein RepB
Caps_synth_GfcC      PF06251.6    229 seq777_BIOID50955    -            277     3e-91  304.5   0.0   1   1   2.5e-95   3.5e-91  304.3   0.0     2   229    52   277    51   277 0.99 Capsule biosynthesis GfcC
Patatin              PF01734.17   204 seq780_BIOID50955    -            314   1.9e-24   86.6   0.5   1   1   2.5e-28   3.4e-24   85.8   0.1     1   201    21   178    21   180 0.95 Patatin-like phospholipase
phage_tail_N         PF08400.5    134 seq781_BIOID50955    -            968   1.4e-57  192.9   0.5   1   1   4.2e-61   1.4e-57  192.9   0.3     1   134     1   134     1   134 0.99 Prophage tail fibre N-terminal
Phage_fiber_2        PF03406.8     44 seq781_BIOID50955    -            968   8.1e-51  169.3  33.4   1   3     4e-25   1.4e-21   75.7   4.9     1    44   462   505   462   505 0.98 Phage tail fibre repeat
Phage_fiber_2        PF03406.8     44 seq781_BIOID50955    -            968   8.1e-51  169.3  33.4   2   3   7.3e-24   2.5e-20   71.7   3.9     1    44   506   549   506   549 0.97 Phage tail fibre repeat
Phage_fiber_2        PF03406.8     44 seq781_BIOID50955    -            968   8.1e-51  169.3  33.4   3   3   1.1e-17   3.7e-14   51.9   3.3     1    41   550   587   550   590 0.87 Phage tail fibre repeat
Collar               PF07484.7     57 seq781_BIOID50955    -            968   1.4e-11   43.9   0.2   1   1   9.7e-15   3.3e-11   42.6   0.1     1    56   758   804   758   805 0.97 Phage Tail Collar Domain
Phage_fiber          PF03335.8     14 seq781_BIOID50955    -            968   5.8e-07   28.1  64.4   1   7   0.00054       1.8    8.3   1.5     1    14   821   834   821   834 0.88 Phage tail fibre repeat
Phage_fiber          PF03335.8     14 seq781_BIOID50955    -            968   5.8e-07   28.1  64.4   2   7   2.4e-05     0.083   12.4   2.6     1    14   853   866   853   866 0.92 Phage tail fibre repeat
Phage_fiber          PF03335.8     14 seq781_BIOID50955    -            968   5.8e-07   28.1  64.4   3   7   0.00027      0.91    9.3   2.4     2    13   868   879   867   880 0.89 Phage tail fibre repeat
Phage_fiber          PF03335.8     14 seq781_BIOID50955    -            968   5.8e-07   28.1  64.4   4   7   3.8e-05      0.13   11.8   3.2     1    14   903   916   903   916 0.92 Phage tail fibre repeat
Phage_fiber          PF03335.8     14 seq781_BIOID50955    -            968   5.8e-07   28.1  64.4   5   7   0.00053       1.8    8.3   1.7     2    12   918   928   917   929 0.89 Phage tail fibre repeat
Phage_fiber          PF03335.8     14 seq781_BIOID50955    -            968   5.8e-07   28.1  64.4   6   7   0.00045       1.5    8.6   0.8     2    11   927   936   926   937 0.86 Phage tail fibre repeat
Phage_fiber          PF03335.8     14 seq781_BIOID50955    -            968   5.8e-07   28.1  64.4   7   7   0.00052       1.8    8.4   0.9     2    13   936   947   935   948 0.87 Phage tail fibre repeat
Acetyltransf_1       PF00583.19    83 seq784_BIOID50955    -            224   1.6e-05   24.7   0.4   1   1   7.7e-09   5.3e-05   23.0   0.4    39    78   170   209   144   214 0.93 Acetyltransferase (GNAT) family
Acetyltransf_10      PF13673.1    117 seq784_BIOID50955    -            224   3.5e-05   23.7   0.5   1   1   8.5e-09   5.8e-05   23.0   0.3     1   114    92   207    92   212 0.80 Acetyltransferase (GNAT) domain
IncFII_repA          PF02387.10   281 seq785_BIOID50955    -            289   1.9e-96  322.4   0.0   1   1  1.9e-100   2.5e-96  322.0   0.0     3   271     9   269     3   276 0.98 IncFII RepA protein family
DHO_dh               PF01180.16   293 seq786_BIOID50955    -            411   6.9e-35  120.3   0.0   1   1   1.9e-38   8.7e-35  120.0   0.0     2   293     6   304     5   304 0.84 Dihydroorotate dehydrogenase
Dus                  PF01207.12   310 seq786_BIOID50955    -            411   5.9e-08   31.7   0.1   1   1   2.4e-11   1.1e-07   30.9   0.1    43   153    91   198    80   203 0.83 Dihydrouridine synthase (Dus)
DUF940               PF06082.6    658 seq788_BIOID50955    -            698  8.4e-258  857.1  13.7   1   1    7e-262  9.5e-258  856.9   9.5     1   658    29   693    29   693 0.97 Bacterial putative lipoprotein (DUF940)
DEAD                 PF00270.24   173 seq790_BIOID50955    -            444   1.2e-45  155.0   0.0   1   1   9.6e-49   4.4e-45  153.1   0.0     1   171    28   197    28   199 0.92 DEAD/DEAH box helicase
Helicase_C           PF00271.26    78 seq790_BIOID50955    -            444   5.9e-27   93.2   0.0   1   1   2.5e-30   1.1e-26   92.3   0.0     3    78   268   343   266   343 0.98 Helicase conserved C-terminal domain
ResIII               PF04851.10   184 seq790_BIOID50955    -            444   8.6e-05   22.3   0.3   1   1   3.8e-08   0.00017   21.3   0.0    31   183    47   192    18   193 0.73 Type III restriction enzyme, res subunit
DegT_DnrJ_EryC1      PF01041.12   363 seq792_BIOID50955    -            376   6.2e-87  291.8   0.0   1   1   1.6e-90   7.4e-87  291.6   0.0     7   361    13   370     9   372 0.92 DegT/DnrJ/EryC1/StrS aminotransferase family
Aminotran_1_2        PF00155.16   363 seq792_BIOID50955    -            376   7.4e-11   41.4   0.1   1   1   3.7e-14   1.7e-10   40.3   0.0    67   189    46   154     9   187 0.88 Aminotransferase class I and II
Aminotran_5          PF00266.14   371 seq792_BIOID50955    -            376   4.4e-08   32.1   0.2   1   1   1.2e-11   5.6e-08   31.8   0.1    62   182    47   159    33   317 0.90 Aminotransferase class-V
Response_reg         PF00072.19   112 seq794_BIOID50955    -            337   3.8e-28   97.6   0.5   1   1   6.5e-32   8.9e-28   96.4   0.1     1   111    10   120    10   121 0.97 Response regulator receiver domain
LysR_substrate       PF03466.15   209 seq795_BIOID50955    -            324   1.8e-44  151.2   0.0   1   1   3.5e-48   2.4e-44  150.8   0.0     5   206    92   293    90   296 0.96 LysR substrate binding domain
HTH_1                PF00126.22    60 seq795_BIOID50955    -            324   5.4e-16   57.9   0.0   1   1   1.4e-19   9.6e-16   57.1   0.0     1    60     3    64     3    64 0.97 Bacterial regulatory helix-turn-helix protein, lysR family
HTH_6                PF01418.12    77 seq798_BIOID50955    -            289   3.5e-33  113.0   0.2   1   1   3.7e-36   1.7e-32  110.8   0.0     1    76     1    76     1    77 0.99 Helix-turn-helix domain, rpiR family
SIS                  PF01380.17   131 seq798_BIOID50955    -            289   2.9e-27   94.7   0.1   1   1   1.1e-30     5e-27   93.9   0.1     2   130   125   252   124   253 0.98 SIS domain
SIS_2                PF13580.1    138 seq798_BIOID50955    -            289     1e-12   47.7   0.9   1   1   1.2e-11   5.3e-08   32.5   0.0    99   138   171   210   157   210 0.89 SIS domain
Fimbrial             PF00419.15   145 seq801_BIOID50955    -            335   8.3e-19   68.1   0.1   1   1   9.9e-23   1.4e-18   67.4   0.0     2   145   188   335   187   335 0.92 Fimbrial protein
Polysacc_synt        PF01943.12   273 seq804_BIOID50955    -            416   4.6e-13   48.9  18.5   1   1   3.4e-17   4.6e-13   48.9  12.8     1   272     3   283     3   284 0.83 Polysaccharide biosynthesis protein
Abi                  PF02517.11    92 seq805_BIOID50955    -            217   7.8e-16   57.8   5.9   1   1   5.7e-20   7.8e-16   57.8   4.1     5    87   121   207   117   212 0.89 CAAX protease self-immunity
NTP_transferase      PF00483.18   248 seq807_BIOID50955    -            302   2.4e-25   89.1   0.0   1   1   4.5e-29   3.1e-25   88.8   0.0     1   241    10   275    10   280 0.87 Nucleotidyl transferase
NTP_transf_3         PF12804.2    179 seq807_BIOID50955    -            302   9.5e-08   32.3   0.0   1   1   2.7e-11   1.8e-07   31.3   0.0     1   116    11   164    11   184 0.75 MobA-like NTP transferase domain
PK                   PF00224.16   348 seq812_BIOID50955    -            527  8.8e-144  478.2   4.6   1   1  1.8e-147  1.2e-143  477.8   3.2     2   345    53   394    52   397 0.98 Pyruvate kinase, barrel domain
PK_C                 PF02887.11   117 seq812_BIOID50955    -            527   1.7e-31  108.0   1.5   1   1   7.7e-35   5.3e-31  106.4   1.1     2   116   410   524   409   525 0.98 Pyruvate kinase, alpha/beta domain
Autotransporter      PF03797.14   265 seq816_BIOID50955    -            819   4.2e-21   75.3   8.9   1   1   3.1e-25   4.2e-21   75.3   6.2    61   257   587   798   561   808 0.87 Autotransporter beta-domain
Antitoxin-MazE       PF04014.13    47 seq818_BIOID50955    -             85   4.3e-05   23.0   0.0   1   1     4e-09   5.4e-05   22.6   0.0     1    46     7    51     7    52 0.95 Antidote-toxin recognition MazE
Fimbrial             PF00419.15   145 seq819_BIOID50955    -            171   2.4e-15   56.8   0.0   1   1   2.2e-19     3e-15   56.6   0.0     1   145    29   171    27   171 0.88 Fimbrial protein
Caudo_TAP            PF02413.12   130 seq822_BIOID50955    -            194     3e-39  134.0   0.4   1   1   2.7e-43   3.7e-39  133.7   0.3     1   129    72   191    72   192 0.97 Caudovirales tail fibre assembly protein
Aconitase            PF00330.15   465 seq823_BIOID50955    -            891  3.1e-186  619.2   0.0   1   1  5.7e-190  3.9e-186  618.9   0.0     1   465    57   562    57   562 0.99 Aconitase family (aconitate hydratase)
Aconitase_C          PF00694.14   131 seq823_BIOID50955    -            891   8.1e-49  164.9   0.0   1   1   2.7e-52   1.8e-48  163.8   0.0     3   130   691   818   689   819 0.98 Aconitase C-terminal domain
PemK                 PF02452.12   110 seq824_BIOID50955    -            110   6.4e-25   87.3   0.0   1   1   5.1e-29     7e-25   87.2   0.0     1   109     2   108     2   109 0.92 PemK-like protein
LysE                 PF01810.13   191 seq826_BIOID50955    -            195   1.9e-13   50.0  17.0   1   1   1.6e-17   2.2e-13   49.8  11.8     1   188    14   194    14   195 0.80 LysE type translocator
Glyco_transf_56      PF07429.6    361 seq829_BIOID50955    -            359  5.5e-194  643.9   0.0   1   1  4.5e-198  6.2e-194  643.7   0.0     1   360     1   358     1   359 0.99 4-alpha-L-fucosyltransferase glycosyl transferase group 56
DEAD                 PF00270.24   173 seq830_BIOID50955    -            455   2.3e-49  167.0   0.1   1   1   5.9e-52   2.7e-48  163.5   0.0     1   172    25   196    25   197 0.94 DEAD/DEAH box helicase
Helicase_C           PF00271.26    78 seq830_BIOID50955    -            455   8.2e-26   89.5   0.0   1   1   4.8e-29   2.2e-25   88.2   0.0     2    77   264   339   263   340 0.98 Helicase conserved C-terminal domain
DUF262               PF03235.9    221 seq832_BIOID50955    -            436   2.8e-15   56.7   1.6   1   1     2e-19   2.8e-15   56.7   1.1    16   218    30   165    14   166 0.75 Protein of unknown function DUF262
Phage_integrase      PF00589.17   173 seq834_BIOID50955    -            418   9.5e-28   96.8   0.0   1   1   2.5e-31   1.7e-27   96.0   0.0     3   171   204   384   202   386 0.91 Phage integrase family
DUF4102              PF13356.1     89 seq834_BIOID50955    -            418     1e-25   89.2   0.0   1   1   2.8e-29   1.9e-25   88.4   0.0     1    88     3    89     3    90 0.98 Domain of unknown function (DUF4102)
TK                   PF00265.13   176 seq839_BIOID50955    -            205   2.6e-64  215.9   0.0   1   1   2.2e-68   2.9e-64  215.7   0.0     1   176     2   186     2   186 0.99 Thymidine kinase
WzyE                 PF06899.6    449 seq841_BIOID50955    -            450  1.2e-277  920.6  45.5   1   1  9.8e-282  1.3e-277  920.4  31.5     1   448     1   449     1   450 1.00 WzyE protein
Caudo_TAP            PF02413.12   130 seq842_BIOID50955    -            101   4.8e-19   68.6   0.1   1   1   4.6e-23   6.2e-19   68.3   0.1    70   120    27    77     5    80 0.90 Caudovirales tail fibre assembly protein
UDG                  PF03167.14   152 seq843_BIOID50955    -            229   1.5e-30  105.5   0.0   1   1   1.6e-34   2.2e-30  105.0   0.0     6   152    54   211    50   211 0.96 Uracil DNA glycosylase superfamily
Iso_dh               PF00180.15   348 seq844_BIOID50955    -            416  3.4e-116  387.8   0.0   1   1  2.9e-120  3.9e-116  387.6   0.0     2   348    29   412    28   412 0.98 Isocitrate/isopropylmalate dehydrogenase
DUF796               PF05638.7    134 seq846_BIOID50955    -            172   9.9e-35  119.3   0.0   1   1   8.3e-39   1.1e-34  119.1   0.0     1   133     6   155     6   156 0.94 Protein of unknown function (DUF796)
PsiE                 PF06146.7     69 seq852_BIOID50955    -            136   1.7e-16   60.0   5.3   1   1   1.3e-20   1.7e-16   60.0   3.7     5    69    62   123    58   123 0.95 Phosphate-starvation-inducible E
HTH_Tnp_IS1          PF12759.2     50 seq854_BIOID50955    -             91   7.7e-32  108.4   0.1   1   1   1.7e-35   1.2e-31  107.8   0.1     1    50    39    88    39    88 0.99 InsA C-terminal domain
Zn_Tnp_IS1           PF03811.8     36 seq854_BIOID50955    -             91   1.1e-21   75.9   4.5   1   1   3.1e-25   2.1e-21   74.9   3.1     1    36     1    36     1    36 0.99 InsA N-terminal domain
Phage_GPD            PF05954.6    292 seq862_BIOID50955    -            713   1.6e-62  211.2   0.1   1   1   3.2e-66   2.2e-62  210.7   0.1     2   291    28   328    27   329 0.92 Phage late control gene D protein (GPD)
Phage_base_V         PF04717.7     79 seq862_BIOID50955    -            713   4.1e-27   93.8   0.1   1   1   1.2e-30     8e-27   92.8   0.1     1    77   366   458   366   460 0.93 Phage-related baseplate assembly protein
DDE_Tnp_IS1          PF03400.8    131 seq864_BIOID50955    -            125   4.5e-74  246.6   1.5   1   1   3.6e-78   4.9e-74  246.4   1.1     7   131     1   125     1   125 1.00 IS1 transposase
DUF839               PF05787.8    524 seq865_BIOID50955    -            427  6.2e-117  391.5   0.3   1   1  5.6e-121  7.6e-117  391.2   0.2     2   323    78   417    77   425 0.95 Bacterial protein of unknown function (DUF839)
Aldo_ket_red         PF00248.16   283 seq866_BIOID50955    -            286   7.1e-54  182.4   0.0   1   1     6e-58   8.2e-54  182.2   0.0     1   281    15   283    15   285 0.96 Aldo/keto reductase family
SopA_C               PF13979.1    172 seq867_BIOID50955    -            670     6e-64  214.6   4.8   1   1   8.8e-68     6e-64  214.6   3.3     2   171   495   669   494   670 0.97 SopA-like catalytic domain
SopA                 PF13981.1    135 seq867_BIOID50955    -            670   7.3e-30  103.6   2.9   1   1   1.1e-33   7.3e-30  103.6   2.0     2   133   259   389   258   391 0.97 SopA-like central domain
Glyco_tran_WecB      PF03808.8    172 seq870_BIOID50955    -            246   3.8e-56  189.0   0.2   1   1   3.8e-60   5.2e-56  188.6   0.1     2   172    61   231    60   231 0.96 Glycosyl transferase WecB/TagA/CpsF family
Cys_Met_Meta_PP      PF01053.15   386 seq874_BIOID50955    -            445  1.8e-139  464.2   0.0   1   1  4.6e-143  2.1e-139  464.0   0.0     1   385    65   439    65   440 0.99 Cys/Met metabolism PLP-dependent enzyme
Aminotran_1_2        PF00155.16   363 seq874_BIOID50955    -            445   3.6e-07   29.3   0.0   1   1   1.2e-10   5.3e-07   28.7   0.0    49   192   116   237   102   270 0.83 Aminotransferase class I and II
PfkB                 PF00294.19   301 seq875_BIOID50955    -            300   6.6e-63  212.5   0.6   1   1   5.5e-67   7.5e-63  212.3   0.4     3   299     5   287     3   289 0.93 pfkB family carbohydrate kinase
SlyX                 PF04102.7     69 seq876_BIOID50955    -             72   4.1e-26   91.0   2.4   1   1   3.4e-30   4.6e-26   90.8   1.7     1    69     5    72     5    72 0.99 SlyX
MerT                 PF02411.10   116 seq877_BIOID50955    -            116   1.4e-64  214.9   6.7   1   1   1.1e-68   1.5e-64  214.8   4.7     1   116     1   116     1   116 1.00 MerT mercuric transport protein
DUF2773              PF10971.3     81 seq878_BIOID50955    -            768   2.8e-42  142.4   2.1   1   1     1e-45   1.4e-41  140.2   1.4     1    81   688   768   688   768 0.99 Protein of unknown function (DUF2773)
Thioredoxin          PF00085.15   104 seq880_BIOID50955    -            139   4.4e-30  103.3   0.9   1   1   2.9e-32   6.6e-29   99.5   0.0     2   102    37   136    36   138 0.94 Thioredoxin
Thioredoxin_2        PF13098.1    112 seq880_BIOID50955    -            139   1.4e-12   47.6   0.0   1   1     4e-15     9e-12   45.0   0.0     7   112    54   135    49   135 0.88 Thioredoxin-like domain
Thioredoxin_7        PF13899.1     82 seq880_BIOID50955    -            139   5.9e-08   32.5   0.4   1   1     3e-10   6.7e-07   29.1   0.0     7    81    42   114    36   115 0.82 Thioredoxin-like
Redoxin              PF08534.5    146 seq880_BIOID50955    -            139   2.6e-06   26.9   0.0   1   1     4e-08     9e-05   21.9   0.0    28    73    52    95    34   103 0.87 Redoxin
HyaE                 PF07449.6    107 seq880_BIOID50955    -            139   8.6e-05   22.2   0.0   1   1   6.1e-08   0.00014   21.6   0.0    52   100    76   124    67   129 0.87 Hydrogenase-1 expression protein HyaE
HMA                  PF00403.21    62 seq883_BIOID50955    -            103   1.8e-16   59.9   0.6   1   1   1.7e-20   2.3e-16   59.6   0.4     1    61    37    97    37    98 0.97 Heavy-metal-associated domain
AA_permease          PF00324.16   479 seq884_BIOID50955    -            461   4.9e-99  331.7  55.9   1   1  9.1e-103   6.2e-99  331.3  38.8     1   435    16   427    16   455 0.94 Amino acid permease
AA_permease_2        PF13520.1    426 seq884_BIOID50955    -            461   1.6e-43  148.7  59.1   1   1   3.1e-47   2.1e-43  148.3  41.0     9   425    20   440    15   441 0.88 Amino acid permease
DUF839               PF05787.8    524 seq885_BIOID50955    -            215   9.9e-49  166.5   0.1   1   1   8.3e-53   1.1e-48  166.3   0.1   349   524     1   171     1   171 0.93 Bacterial protein of unknown function (DUF839)
DTW                  PF03942.10   204 seq886_BIOID50955    -            232   6.8e-60  201.6   0.0   1   1   5.8e-64   7.9e-60  201.4   0.0     1   202    27   216    27   218 0.97 DTW domain
PAP2                 PF01569.16   129 seq887_BIOID50955    -            122   6.5e-22   77.4   2.7   1   1     6e-26   8.2e-22   77.1   1.9    47   126    21   100     4   102 0.88 PAP2 superfamily
MerC                 PF03203.9    116 seq888_BIOID50955    -            153   7.7e-23   80.9   8.2   1   1   6.6e-27     9e-23   80.7   5.7     1   114    21   134    21   136 0.96 MerC mercury resistance protein
DeoRC                PF00455.17   162 seq889_BIOID50955    -            268   2.4e-50  170.1   1.3   1   1   2.7e-53   3.1e-50  169.8   0.9     2   161    85   244    84   245 0.99 DeoR C terminal sensor domain
HTH_DeoR             PF08220.7     57 seq889_BIOID50955    -            268   5.8e-23   80.0   0.9   1   1   5.1e-26   5.8e-23   80.0   0.6     1    56    18    73    18    74 0.97 DeoR-like helix-turn-helix domain
HTH_11               PF08279.7     55 seq889_BIOID50955    -            268   6.4e-10   38.4   0.1   1   1     1e-12   1.2e-09   37.5   0.1     4    44    21    60    18    67 0.87 HTH domain
MarR_2               PF12802.2     62 seq889_BIOID50955    -            268   3.5e-07   29.6   0.1   1   1   7.3e-10   8.3e-07   28.4   0.1     5    61    17    70    11    71 0.88 MarR family
MarR                 PF01047.17    59 seq889_BIOID50955    -            268   4.7e-07   29.2   0.1   1   1   8.8e-10     1e-06   28.2   0.0     8    50    22    64    16    66 0.94 MarR family
HTH_27               PF13463.1     68 seq889_BIOID50955    -            268   5.2e-06   26.5   0.1   1   1   1.1e-08   1.2e-05   25.4   0.0     2    53    16    66    16    77 0.89 Winged helix DNA-binding domain
GntR                 PF00392.16    64 seq889_BIOID50955    -            268   8.6e-06   24.9   0.0   1   1   1.7e-08   1.9e-05   23.8   0.0    27    60    34    67    26    70 0.93 Bacterial regulatory proteins, gntR family
HTH_24               PF13412.1     48 seq889_BIOID50955    -            268   2.2e-05   23.6   0.1   1   1   4.6e-08   5.2e-05   22.4   0.1     7    48    21    62    16    62 0.95 Winged helix-turn-helix DNA-binding
Homoserine_dh        PF00742.14   179 seq891_BIOID50955    -            810   6.9e-51  172.3   0.0   1   1   2.3e-54   1.1e-50  171.7   0.0     1   178   608   803   608   804 0.99 Homoserine dehydrogenase
AA_kinase            PF00696.23   241 seq891_BIOID50955    -            810   1.8e-42  145.4   0.0   1   1   8.3e-46   3.8e-42  144.3   0.0     2   238    12   284    11   287 0.89 Amino acid kinase family
NAD_binding_3        PF03447.11   117 seq891_BIOID50955    -            810   3.5e-24   85.3   0.0   1   1   1.8e-27   8.4e-24   84.1   0.0     1   116   465   599   465   600 0.98 Homoserine dehydrogenase, NAD binding domain
DUF1049              PF06305.6     68 seq892_BIOID50955    -            102   8.1e-25   85.9   0.8   1   1   5.9e-29   8.1e-25   85.9   0.6     1    66    22    87    22    89 0.97 Protein of unknown function (DUF1049)
Pyr_redox_2          PF07992.9    200 seq893_BIOID50955    -            340   2.1e-26   92.9   0.1   1   1   8.1e-30   2.8e-26   92.5   0.1     2   159   100   283    99   325 0.89 Pyridine nucleotide-disulphide oxidoreductase
HMA                  PF00403.21    62 seq893_BIOID50955    -            340   3.8e-10   39.6   0.1   1   1   1.8e-13   6.1e-10   39.0   0.0     1    61     3    62     3    63 0.83 Heavy-metal-associated domain
Pyr_redox_3          PF13738.1    203 seq893_BIOID50955    -            340   7.6e-07   29.2   0.1   1   1   4.1e-10   1.4e-06   28.3   0.0     1   176   101   278   101   284 0.75 Pyridine nucleotide-disulphide oxidoreductase
GIDA                 PF01134.17   392 seq893_BIOID50955    -            340   3.8e-07   29.1   0.4   1   1   1.4e-10   4.9e-07   28.8   0.3     2   150   100   241    99   280 0.76 Glucose inhibited division protein A
RHS_repeat           PF05593.9     38 seq894_BIOID50955    -           1410     2e-63  209.3 114.2   1   7   2.8e-12   1.9e-08   34.1   1.4     1    38   434   472   434   472 0.97 RHS Repeat
RHS_repeat           PF05593.9     38 seq894_BIOID50955    -           1410     2e-63  209.3 114.2   2   7   6.8e-11   4.7e-07   29.7   2.1     3    37   458   492   456   493 0.94 RHS Repeat
RHS_repeat           PF05593.9     38 seq894_BIOID50955    -           1410     2e-63  209.3 114.2   3   7   5.8e-09     4e-05   23.5   1.5     1    38   498   537   498   537 0.89 RHS Repeat
RHS_repeat           PF05593.9     38 seq894_BIOID50955    -           1410     2e-63  209.3 114.2   4   7   5.1e-13   3.5e-09   36.4   0.3     1    37   584   620   584   621 0.98 RHS Repeat
RHS_repeat           PF05593.9     38 seq894_BIOID50955    -           1410     2e-63  209.3 114.2   5   7   1.1e-09   7.2e-06   25.9   0.7     1    37   626   661   626   662 0.97 RHS Repeat
RHS_repeat           PF05593.9     38 seq894_BIOID50955    -           1410     2e-63  209.3 114.2   6   7   3.4e-08   0.00023   21.1   1.1     1    31   667   697   667   701 0.93 RHS Repeat
RHS_repeat           PF05593.9     38 seq894_BIOID50955    -           1410     2e-63  209.3 114.2   7   7   2.9e-08    0.0002   21.3   0.6     1    31   729   762   729   770 0.80 RHS Repeat
RHS                  PF03527.9     41 seq894_BIOID50955    -           1410   1.6e-20   72.4   8.3   1   1   1.1e-23   7.5e-20   70.3   0.8     1    41  1149  1189  1149  1189 0.96 RHS protein
ABC_tran             PF00005.22   118 seq896_BIOID50955    -            251   3.4e-21   75.6   0.0   1   1   8.5e-25   5.8e-21   74.9   0.0     1   118    44   149    44   149 0.90 ABC transporter
AAA_21               PF13304.1    303 seq896_BIOID50955    -            251   2.8e-10   40.5   0.0   1   1   4.8e-11   3.3e-07   30.4   0.0     4   302    35   184    32   186 0.87 AAA domain
Helicase_C_2         PF13307.1    167 seq897_BIOID50955    -            762   4.3e-26   91.7   0.0   1   1     2e-29   6.8e-26   91.0   0.0     8   165   579   734   572   736 0.93 Helicase C-terminal domain
DEAD                 PF00270.24   173 seq897_BIOID50955    -            762   3.7e-09   36.1   0.1   1   1   2.1e-09     7e-06   25.4   0.0    12    78    89   154    74   168 0.73 DEAD/DEAH box helicase
DEAD_2               PF06733.10   174 seq897_BIOID50955    -            762   1.3e-08   34.3   0.0   1   1   6.7e-12   2.3e-08   33.5   0.0   103   167   246   309   196   315 0.87 DEAD_2
ATP-grasp_5          PF13549.1    222 seq899_BIOID50955    -            886   6.7e-75  251.0   0.2   1   1   7.1e-78   1.6e-74  249.7   0.0     1   221   472   693   472   694 0.96 ATP-grasp domain
Succ_CoA_lig         PF13607.1    138 seq899_BIOID50955    -            886   1.3e-46  157.5   0.1   1   1   1.1e-49   2.4e-46  156.6   0.1     1   138   147   280   147   280 0.97 Succinyl-CoA ligase like flavodoxin domain
CoA_binding_2        PF13380.1    115 seq899_BIOID50955    -            886   4.4e-23   81.5   0.0   1   1   1.1e-25   2.6e-22   79.0   0.0     1   113    13   130    13   132 0.95 CoA binding domain
Acetyltransf_1       PF00583.19    83 seq899_BIOID50955    -            886   7.8e-11   41.7   0.0   1   1   1.6e-13   3.7e-10   39.5   0.0    10    82   781   863   775   864 0.81 Acetyltransferase (GNAT) family
Acetyltransf_3       PF13302.1    142 seq899_BIOID50955    -            886   1.9e-09   37.8   0.0   1   1   1.7e-12   3.9e-09   36.8   0.0     1   142   725   864   725   864 0.80 Acetyltransferase (GNAT) domain
Acetyltransf_4       PF13420.1    155 seq899_BIOID50955    -            886   1.1e-06   28.5   0.0   1   1   4.8e-08   0.00011   22.0   0.0     4   135   731   864   728   871 0.80 Acetyltransferase (GNAT) domain
ABC_tran             PF00005.22   118 seq900_BIOID50955    -            248   9.9e-17   61.2   0.0   1   1   3.2e-20   2.2e-16   60.1   0.0     1   118    48   164    48   164 0.85 ABC transporter
AAA_21               PF13304.1    303 seq900_BIOID50955    -            248   2.5e-11   43.9   1.1   1   1     5e-11   3.4e-07   30.4   0.1     1    25    36    59    36    94 0.75 AAA domain
TPR_7                PF13176.1     36 seq902_BIOID50955    -            389     1e-13   49.8  11.5   1   1   1.8e-05     0.025   14.2   0.0     1    27    71    97    71   106 0.82 Tetratricopeptide repeat
TPR_2                PF07719.12    34 seq902_BIOID50955    -            389   1.8e-12   46.0   7.2   1   1   1.4e-05     0.019   14.7   0.0     5    32   218   245   214   247 0.88 Tetratricopeptide repeat
Apc3                 PF12895.2     84 seq902_BIOID50955    -            389   7.3e-10   38.7   1.4   1   1   1.3e-09   1.8e-06   27.8   0.1     4    83   156   239   153   240 0.89 Anaphase-promoting complex, cyclosome, subunit 3
TPR_1                PF00515.23    34 seq902_BIOID50955    -            389   4.6e-09   35.3   2.5   1   1   2.6e-05     0.035   13.5   0.0     7    32   220   245   214   247 0.89 Tetratricopeptide repeat
TPR_8                PF13181.1     34 seq902_BIOID50955    -            389   1.4e-07   30.6   1.1   1   1   1.7e-05     0.024   14.3   0.0     5    29   218   242   214   246 0.89 Tetratricopeptide repeat
HAD_2                PF13419.1    176 seq904_BIOID50955    -            199   1.4e-28  100.1   0.1   1   1   4.9e-32   1.7e-28   99.9   0.1     2   176     4   184     3   184 0.84 Haloacid dehalogenase-like hydrolase
Hydrolase_like       PF13242.1     75 seq904_BIOID50955    -            199   2.6e-08   33.3   0.0   1   1   1.6e-11   5.5e-08   32.2   0.0     2    50   139   186   138   198 0.93 HAD-hyrolase-like
Hydrolase            PF00702.21   204 seq904_BIOID50955    -            199     2e-06   28.3   0.0   1   1   6.6e-10   2.2e-06   28.2   0.0   110   203    74   177     8   178 0.77 haloacid dehalogenase-like hydrolase
HTH_3                PF01381.17    55 seq905_BIOID50955    -            194   5.4e-17   61.2   0.2   1   1   1.3e-19   3.7e-16   58.6   0.5     2    55    19    72    18    72 0.96 Helix-turn-helix
HTH_31               PF13560.1     64 seq905_BIOID50955    -            194   4.3e-12   45.9   0.1   1   1   2.4e-15   6.5e-12   45.3   0.1     2    58    14    69    13    78 0.92 Helix-turn-helix domain
HTH_19               PF12844.2     64 seq905_BIOID50955    -            194   5.8e-12   45.3   0.1   1   1   3.3e-15     9e-12   44.7   0.1     3    62    17    76    15    77 0.94 Helix-turn-helix domain
HTH_26               PF13443.1     63 seq905_BIOID50955    -            194   3.6e-09   36.5   0.1   1   1   2.5e-12     7e-09   35.6   0.1     4    58    20    73    17    78 0.93 Cro/C1-type HTH DNA-binding domain
ABC-3                PF00950.12   258 seq907_BIOID50955    -            261   6.4e-88  294.2  26.0   1   1   1.1e-91   7.2e-88  294.0  18.0     2   257     2   257     1   258 0.99 ABC 3 transport family
FecCD                PF01032.13   311 seq907_BIOID50955    -            261   7.3e-07   28.1  27.3   1   1   1.1e-10   7.3e-07   28.1  18.9   103   309    56   255    29   257 0.75 FecCD transport family
MarC                 PF01914.12   203 seq908_BIOID50955    -            215   1.5e-74  249.3  11.2   1   1   1.3e-78   1.7e-74  249.2   7.7     2   203     9   210     8   210 0.99 MarC family integral membrane protein
ABC-3                PF00950.12   258 seq909_BIOID50955    -            285   2.2e-54  184.3  33.5   1   1     2e-58   2.7e-54  184.0  23.2     3   256    16   272    14   274 0.97 ABC 3 transport family
Pyr_redox_dim        PF02852.17   110 seq910_BIOID50955    -            244   3.5e-31  107.3   0.0   1   1   7.8e-35   5.3e-31  106.7   0.0     1   109   120   228   120   229 0.98 Pyridine nucleotide-disulphide oxidoreductase, dimerisation domain
Pyr_redox_2          PF07992.9    200 seq910_BIOID50955    -            244     4e-13   49.6   0.5   1   1   2.9e-13     2e-09   37.5   0.0   159   198    50    90    50    92 0.92 Pyridine nucleotide-disulphide oxidoreductase
Virul_fac_BrkB       PF03631.10   260 seq912_BIOID50955    -            290     1e-55  188.8  24.6   1   1   8.7e-60   1.2e-55  188.6  17.0     2   258    29   274    28   276 0.88 Virulence factor BrkB
Radical_SAM          PF04055.16   166 seq913_BIOID50955    -            411     4e-13   49.7   0.0   1   1     2e-16   6.7e-13   49.0   0.0     6   160    20   182    16   208 0.83 Radical SAM superfamily
DUF4008              PF13186.1     64 seq913_BIOID50955    -            411     2e-12   47.1   0.6   1   1   1.3e-15   4.3e-12   46.0   0.4     4    64   282   343   276   343 0.90 Domain of unknown function (DUF4008)
Fer4_12              PF13353.1    139 seq913_BIOID50955    -            411   3.5e-07   30.2   0.0   1   1     2e-10   6.7e-07   29.3   0.0    13   115    19   126    17   150 0.64 4Fe-4S single cluster domain
CDP-OH_P_transf      PF01066.16   101 seq915_BIOID50955    -            203   3.1e-13   49.7  13.2   1   1   1.2e-16   1.7e-12   47.4   9.2     3    77    28   123    26   200 0.80 CDP-alcohol phosphatidyltransferase
Alpha-amylase        PF00128.19   316 seq916_BIOID50955    -            750   7.2e-13   48.5   0.7   1   1   4.6e-16   3.1e-12   46.4   0.5    22   303   246   588   241   592 0.68 Alpha amylase, catalytic domain
Alpha-amylase_C      PF02806.13    96 seq916_BIOID50955    -            750     3e-06   27.1   0.0   1   1   5.8e-09     4e-05   23.5   0.0     8    90   649   737   647   741 0.77 Alpha amylase, C-terminal all-beta domain
OMPdecase            PF00215.19   226 seq918_BIOID50955    -            265   9.1e-55  185.3   0.0   1   1   7.8e-59   1.1e-54  185.1   0.0     1   226    35   257    35   257 0.96 Orotidine 5'-phosphate decarboxylase / HUMPS family
Esterase             PF00756.15   251 seq919_BIOID50955    -            278   2.1e-72  243.4   0.0   1   1   7.1e-76   2.4e-72  243.2   0.0     1   251    21   271    21   271 0.99 Putative esterase
Abhydrolase_5        PF12695.2    142 seq919_BIOID50955    -            278   8.9e-08   31.8   0.0   1   1   3.5e-11   1.2e-07   31.4   0.0     6   142    50   257    44   257 0.62 Alpha/beta hydrolase family
Peptidase_S9         PF00326.16   213 seq919_BIOID50955    -            278   8.1e-07   28.3   0.0   1   1   3.7e-10   1.3e-06   27.7   0.0    54   208   127   274   118   278 0.77 Prolyl oligopeptidase family
MerR_1               PF13411.1     69 seq920_BIOID50955    -            120   6.9e-12   44.8   0.0   1   1   8.2e-16   1.1e-11   44.1   0.0     1    68     4    72     4    73 0.97 MerR HTH family regulatory protein
SBP_bac_9            PF01297.12   256 seq923_BIOID50955    -            316   1.4e-73  247.2   0.2   1   1   1.1e-77   1.5e-73  247.0   0.1     1   255    31   307    31   308 0.94 Periplasmic solute binding protein family
CTP_transf_1         PF01148.15   259 seq925_BIOID50955    -            298     6e-60  202.9  22.6   1   1   6.1e-64   8.3e-60  202.4  15.7     3   258    38   295    36   296 0.89 Cytidylyltransferase family
Tyr_Deacylase        PF02580.11   145 seq926_BIOID50955    -            145   6.3e-55  185.0   0.1   1   1   5.1e-59     7e-55  184.8   0.0     2   144     3   144     2   145 0.99 D-Tyr-tRNA(Tyr) deacylase
MerE                 PF05052.7     75 seq927_BIOID50955    -             78   2.5e-43  145.8   2.4   1   1   2.2e-47   2.9e-43  145.5   1.6     1    74     1    74     1    75 0.99 MerE protein
SBP_bac_5            PF00496.17   374 seq929_BIOID50955    -            567   4.6e-87  292.1   9.8   1   1     5e-91   6.9e-87  291.5   6.8     3   373   107   487   105   488 0.92 Bacterial extracellular solute-binding proteins, family 5 Middle
EAL                  PF00563.15   236 seq930_BIOID50955    -            235   5.9e-50  169.8   0.0   1   1     5e-54   6.8e-50  169.6   0.0     3   209    13   218    11   219 0.93 EAL domain
SUI1                 PF01253.17    83 seq931_BIOID50955    -            108   1.8e-22   78.8   2.6   1   1   1.5e-26   2.1e-22   78.6   1.8     2    82    28   104    27   105 0.95 Translation initiation factor SUI1
YiiD_Cterm           PF09500.5    144 seq933_BIOID50955    -            329   6.7e-49  165.0   0.0   1   1   2.9e-52   9.9e-49  164.4   0.0     1   143   174   313   174   314 0.99 Putative thioesterase (yiiD_Cterm)
Acetyltransf_7       PF13508.1     79 seq933_BIOID50955    -            329   4.5e-13   49.0   0.0   1   1   2.4e-16   8.3e-13   48.1   0.0     3    78    60   139    58   140 0.87 Acetyltransferase (GNAT) domain
Acetyltransf_1       PF00583.19    83 seq933_BIOID50955    -            329   2.5e-12   46.5   0.0   1   1   2.1e-15   7.1e-12   45.0   0.0     2    82    66   138    65   139 0.96 Acetyltransferase (GNAT) family
Acetyltransf_10      PF13673.1    117 seq933_BIOID50955    -            329   1.6e-08   34.5   0.0   1   1   7.8e-12   2.7e-08   33.8   0.0    38   117    55   138    16   138 0.81 Acetyltransferase (GNAT) domain
ABC_tran             PF00005.22   118 seq934_BIOID50955    -            637   2.5e-36  124.4   0.7   1   2   2.4e-18   3.3e-15   56.3   0.0     1   118    41   178    41   178 0.87 ABC transporter
ABC_tran             PF00005.22   118 seq934_BIOID50955    -            637   2.5e-36  124.4   0.7   2   2   7.3e-21     1e-17   64.4   0.0     1   118   352   459   352   459 0.92 ABC transporter
ABC_tran_2           PF12848.2     85 seq934_BIOID50955    -            637   6.6e-29   99.4   4.3   1   1   4.8e-32   6.6e-29   99.4   3.0     1    83   217   298   217   302 0.93 ABC transporter
YmgB                 PF10798.3     61 seq935_BIOID50955    -             78   3.4e-05   23.4   0.0   1   1   3.6e-09   4.9e-05   22.9   0.0     4    35    27    58    25    64 0.93 Biofilm development protein YmgB/AriR
Glycos_trans_3N      PF02885.12    66 seq936_BIOID50955    -            320   2.7e-15   55.5   0.0   1   1   3.6e-19     5e-15   54.7   0.0     2    65     3    70     2    71 0.97 Glycosyl transferase family, helical bundle domain
MTHFR                PF02219.12   287 seq938_BIOID50955    -            296  3.9e-109  364.0   0.0   1   1  3.2e-113  4.4e-109  363.8   0.0     4   287    14   291    11   291 0.97 Methylenetetrahydrofolate reductase
Methyltransf_20      PF12147.3    311 seq941_BIOID50955    -            585  2.5e-148  492.9   0.0   1   1  1.2e-151  3.2e-148  492.5   0.0     1   311   273   582   273   582 0.99 Putative methyltransferase
Hydrolase_4          PF12146.3     79 seq941_BIOID50955    -            585   4.7e-27   93.5   0.4   1   1   5.1e-29   1.4e-25   88.8   0.1     1    78    17    95    17    96 0.98 Putative lysophospholipase
Abhydrolase_6        PF12697.2    228 seq941_BIOID50955    -            585   5.4e-19   68.8   5.8   1   1   3.7e-22     1e-18   67.9   3.5     1   216    36   261    36   273 0.75 Alpha/beta hydrolase family
Abhydrolase_5        PF12695.2    142 seq941_BIOID50955    -            585   2.7e-10   40.0   3.2   1   1     4e-13   1.1e-09   38.0   0.6     1   141    35   260    35   261 0.82 Alpha/beta hydrolase family
Methyltransf_18      PF12847.2    112 seq941_BIOID50955    -            585   1.1e-08   35.5   0.0   1   1   8.4e-12   2.3e-08   34.4   0.0     4   110   410   519   408   520 0.87 Methyltransferase domain
PLDc_2               PF13091.1    126 seq942_BIOID50955    -            451   1.4e-22   79.6   0.0   1   1   3.2e-19   2.2e-15   56.4   0.0     4   123   259   406   256   409 0.84 PLD-like domain
PLDc                 PF00614.17    28 seq942_BIOID50955    -            451   1.3e-13   50.0   2.2   1   1   2.4e-11   1.6e-07   30.7   0.1     2    28   353   379   352   379 0.94 Phospholipase D Active site motif
YmgB                 PF10798.3     61 seq943_BIOID50955    -             88   3.4e-29  100.3   2.6   1   1   3.8e-33   5.3e-29   99.7   1.8     1    61    28    88    28    88 0.98 Biofilm development protein YmgB/AriR
Ldh_2                PF02615.9    335 seq947_BIOID50955    -            361  5.4e-138  459.1   0.0   1   1  4.5e-142  6.1e-138  459.0   0.0     1   334     5   340     5   341 0.99 Malate/L-lactate dehydrogenase
DUF830               PF05708.7    158 seq949_BIOID50955    -            233   4.4e-42  143.6   0.0   1   1   3.8e-46   5.2e-42  143.3   0.0     2   158    42   218    41   218 0.98 Orthopoxvirus protein of unknown function (DUF830)
ABC_tran             PF00005.22   118 seq952_BIOID50955    -            401   5.6e-22   78.2   0.0   1   1   3.6e-25   1.2e-21   77.0   0.0     1   117    73   191    73   192 0.92 ABC transporter
TOBE_2               PF08402.5     75 seq952_BIOID50955    -            401   9.6e-12   44.6   0.3   1   1   1.2e-14   4.2e-11   42.5   0.1     1    75   313   385   313   385 0.95 TOBE domain
CsiD                 PF08943.5    297 seq953_BIOID50955    -            360  4.8e-148  491.7   0.3   1   1  1.1e-151  7.4e-148  491.1   0.0     1   297    55   350    55   350 1.00 CsiD
TauD                 PF02668.11   258 seq953_BIOID50955    -            360     5e-10   39.3   0.1   1   1   1.5e-13   9.9e-10   38.3   0.1    34   256   125   344   108   346 0.79 Taurine catabolism dioxygenase TauD, TfdA family
peroxidase           PF00141.18   229 seq954_BIOID50955    -            739   4.5e-87  291.2   0.0   1   2   4.1e-53   5.6e-49  166.5   0.0     3   229    89   409    87   409 0.87 Peroxidase
peroxidase           PF00141.18   229 seq954_BIOID50955    -            739   4.5e-87  291.2   0.0   2   2   1.3e-39   1.8e-35  122.4   0.0     3   229   416   713   414   713 0.88 Peroxidase
EAL                  PF00563.15   236 seq956_BIOID50955    -            507   7.5e-63  212.0   0.0   1   1   1.7e-66   1.2e-62  211.4   0.0     2   236   251   486   250   486 0.96 EAL domain
CSS-motif            PF12792.2    208 seq956_BIOID50955    -            507   1.2e-30  106.2   0.0   1   1   2.5e-34   1.7e-30  105.8   0.0     3   207    30   224    28   225 0.91 CSS motif domain associated with EAL
BPD_transp_1         PF00528.17   185 seq957_BIOID50955    -            306   1.1e-38  132.4  18.3   1   1   8.3e-43   1.1e-38  132.4  12.7     1   185   112   306   112   306 0.99 Binding-protein-dependent transport system inner membrane component
Abhydrolase_1        PF00561.15   230 seq958_BIOID50955    -            340   3.1e-26   92.2   0.0   1   1   2.6e-29     9e-26   90.7   0.0     4   218   105   312   102   315 0.96 alpha/beta hydrolase fold
Abhydrolase_6        PF12697.2    228 seq958_BIOID50955    -            340     3e-16   59.9   0.7   1   1   1.2e-19   4.2e-16   59.4   0.5     1   219    75   312    75   320 0.70 Alpha/beta hydrolase family
Abhydrolase_5        PF12695.2    142 seq958_BIOID50955    -            340   7.6e-11   41.8   0.4   1   1   7.2e-14   2.5e-10   40.1   0.2     2   141    75   308    74   309 0.65 Alpha/beta hydrolase family
DUF2279              PF10043.4     85 seq960_BIOID50955    -             90   1.2e-32  111.8   4.4   1   1   9.9e-37   1.4e-32  111.7   3.1     2    84     3    87     2    88 0.96 Predicted periplasmic lipoprotein (DUF2279)
Ank_2                PF12796.2     89 seq963_BIOID50955    -            196   4.3e-37  126.2   0.0   1   3   4.2e-16   1.1e-12   47.9   0.0    19    81     5    65     1    72 0.89 Ankyrin repeats (3 copies)
Ank_2                PF12796.2     89 seq963_BIOID50955    -            196   4.3e-37  126.2   0.0   2   3   1.2e-13   3.3e-10   40.0   0.0    20    85    94   161    87   161 0.86 Ankyrin repeats (3 copies)
Ank_2                PF12796.2     89 seq963_BIOID50955    -            196   4.3e-37  126.2   0.0   3   3   4.3e-16   1.2e-12   47.8   0.0     1    78   104   187   104   195 0.91 Ankyrin repeats (3 copies)
Ank_4                PF13637.1     54 seq963_BIOID50955    -            196   1.9e-28   98.2   0.4   1   2   2.9e-13   7.9e-10   38.8   0.0     1    53    10    62    10    62 0.98 Ankyrin repeats (many copies)
Ank_4                PF13637.1     54 seq963_BIOID50955    -            196   1.9e-28   98.2   0.4   2   2   3.4e-11   9.3e-08   32.2   0.1     4    54   103   155   100   155 0.90 Ankyrin repeats (many copies)
Ank                  PF00023.25    33 seq963_BIOID50955    -            196     8e-26   88.4   0.1   1   2   1.3e-12   3.6e-09   35.8   0.0     2    32    10    40     9    41 0.97 Ankyrin repeat
Ank                  PF00023.25    33 seq963_BIOID50955    -            196     8e-26   88.4   0.1   2   2   1.5e-08   4.1e-05   23.0   0.0     3    29   136   162   134   165 0.94 Ankyrin repeat
Ank_5                PF13857.1     56 seq963_BIOID50955    -            196   1.8e-24   85.1   0.0   1   2   3.5e-13   9.6e-10   38.2   0.0     8    56     2    50     1    50 0.94 Ankyrin repeats (many copies)
Ank_5                PF13857.1     56 seq963_BIOID50955    -            196   1.8e-24   85.1   0.0   2   2   5.3e-13   1.5e-09   37.7   0.0     3    56   121   175   120   175 0.87 Ankyrin repeats (many copies)
Ank_3                PF13606.1     30 seq963_BIOID50955    -            196     1e-21   74.7   0.1   1   2   5.1e-10   1.4e-06   27.8   0.0     2    28    10    36     9    38 0.95 Ankyrin repeat
Ank_3                PF13606.1     30 seq963_BIOID50955    -            196     1e-21   74.7   0.1   2   2   1.2e-07   0.00032   20.5   0.0     3    29   136   162   132   163 0.93 Ankyrin repeat
DSPc                 PF00782.15   133 seq964_BIOID50955    -            451   5.3e-25   87.4   0.0   1   1   2.7e-28   9.1e-25   86.6   0.0     1   132   327   450   327   451 0.96 Dual specificity phosphatase, catalytic domain
PAP2                 PF01569.16   129 seq964_BIOID50955    -            451   3.5e-09   36.3   4.6   1   1     1e-12   3.5e-09   36.3   3.2     5   125   107   219    99   223 0.85 PAP2 superfamily
PAP2_3               PF14378.1    191 seq964_BIOID50955    -            451   2.2e-08   33.7   2.5   1   1   6.3e-12   2.2e-08   33.7   1.7    72   189   102   211    92   213 0.85 PAP2 superfamily
Y_phosphatase        PF00102.22   236 seq964_BIOID50955    -            451   1.7e-05   24.2   0.1   1   1   7.3e-09   2.5e-05   23.6   0.1   152   225   376   440   355   446 0.84 Protein-tyrosine phosphatase
BPD_transp_1         PF00528.17   185 seq967_BIOID50955    -            302   6.3e-26   90.9   9.9   1   1   9.3e-30   6.3e-26   90.9   6.8     1   182   119   300   115   302 0.98 Binding-protein-dependent transport system inner membrane component
OppC_N               PF12911.2     56 seq967_BIOID50955    -            302   1.7e-19   68.7   0.4   1   1   2.5e-23   1.7e-19   68.7   0.2     1    55    22    76    22    77 0.94 N-terminal TM domain of oligopeptide transport permease C
DAO                  PF01266.19   358 seq968_BIOID50955    -            422   1.7e-63  214.6   0.0   1   1   1.4e-67     2e-63  214.3   0.0     1   356     3   390     3   392 0.86 FAD dependent oxidoreductase
LamB                 PF02264.10   398 seq969_BIOID50955    -            446    1e-168  561.4  25.1   1   1  8.3e-173  1.1e-168  561.3  17.4     1   398    28   446    28   446 0.97 LamB porin
RHS                  PF03527.9     41 seq970_BIOID50955    -            510   1.5e-20   72.5   0.8   1   1   2.2e-24   1.5e-20   72.5   0.6     1    41   255   295   255   295 0.96 RHS protein
UPF0270              PF06794.7     70 seq971_BIOID50955    -             72   9.2e-36  121.3   0.1   1   1   7.4e-40     1e-35  121.2   0.0     1    70     1    70     1    70 0.99 Uncharacterised protein family (UPF0270)
PRK                  PF00485.13   194 seq974_BIOID50955    -            289     3e-74  248.6   0.0   1   1   2.7e-78   3.6e-74  248.4   0.0     1   194     7   214     7   214 0.99 Phosphoribulokinase / Uridine kinase family
oligo_HPY            PF08352.7     64 seq977_BIOID50955    -            337   2.1e-21   75.9   0.1   1   1   8.3e-25   3.8e-21   75.0   0.1     1    64   248   312   248   312 0.99 Oligopeptide/dipeptide transporter, C-terminal region
ABC_tran             PF00005.22   118 seq977_BIOID50955    -            337   1.1e-18   67.5   0.0   1   1   4.1e-22   1.9e-18   66.8   0.0    15   118    80   197    65   197 0.85 ABC transporter
AAA_21               PF13304.1    303 seq977_BIOID50955    -            337   3.2e-11   43.6   0.2   1   1   7.2e-14   3.3e-10   40.3   0.0   227   300   159   230    84   233 0.82 AAA domain
EamA                 PF00892.15   126 seq980_BIOID50955    -            312   1.7e-47  160.4  35.9   1   2     4e-25   2.8e-21   75.7  11.2     1   125    31   152    31   153 0.93 EamA-like transporter family
EamA                 PF00892.15   126 seq980_BIOID50955    -            312   1.7e-47  160.4  35.9   2   2   8.1e-30   5.5e-26   90.9   8.2     1   125   173   300   173   301 0.98 EamA-like transporter family
Aldedh               PF00171.17   462 seq981_BIOID50955    -            482    3e-175  582.9   0.1   1   1  2.4e-179  3.3e-175  582.7   0.1     1   461    19   477    19   478 0.99 Aldehyde dehydrogenase family
RHH_1                PF01402.16    39 seq984_BIOID50955    -             81   4.8e-11   41.9   0.5   1   1   5.7e-15   7.7e-11   41.2   0.4     2    39    15    52    14    52 0.96 Ribbon-helix-helix protein, copG family
MalM                 PF07148.7    136 seq986_BIOID50955    -            306   2.3e-50  169.4   0.1   1   1   2.4e-54   3.3e-50  168.9   0.0     2   136    75   210    74   210 0.98 Maltose operon periplasmic protein precursor (MalM)
DUF3418              PF11898.3    586 seq989_BIOID50955    -           1300  1.8e-241  802.5   0.6   1   1  1.1e-244  2.5e-241  802.1   0.4     2   586   712  1298   711  1298 0.99 Domain of unknown function (DUF3418)
OB_NTP_bind          PF07717.11   111 seq989_BIOID50955    -           1300   1.1e-24   86.1   0.0   1   1   9.4e-28   2.1e-24   85.2   0.0     2   111   600   699   599   699 0.97 Oligonucleotide/oligosaccharide-binding (OB)-fold
HA2                  PF04408.18   102 seq989_BIOID50955    -           1300   2.7e-24   85.0   0.0   1   1   2.5e-27   5.8e-24   83.9   0.0     2   101   465   558   464   559 0.90 Helicase associated domain (HA2)
Helicase_C           PF00271.26    78 seq989_BIOID50955    -           1300   1.1e-10   41.0   0.1   1   1   1.1e-13   2.5e-10   39.9   0.1     2    77   312   403   311   404 0.94 Helicase conserved C-terminal domain
DEAD                 PF00270.24   173 seq989_BIOID50955    -           1300   8.1e-07   28.5   0.0   1   1   8.3e-10   1.9e-06   27.3   0.0     7   167    86   233    80   239 0.71 DEAD/DEAH box helicase
ABC_tran             PF00005.22   118 seq991_BIOID50955    -            334   2.3e-21   76.2   0.0   1   1   7.8e-25   3.6e-21   75.6   0.0     1   117    64   192    64   193 0.91 ABC transporter
oligo_HPY            PF08352.7     64 seq991_BIOID50955    -            334   1.3e-19   70.1   0.2   1   1   5.3e-23   2.4e-19   69.3   0.2     1    64   244   311   244   311 0.99 Oligopeptide/dipeptide transporter, C-terminal region
cNMP_binding         PF00027.24    91 seq993_BIOID50955    -            210   8.9e-24   83.0   0.0   1   1     4e-27   1.4e-23   82.4   0.0     3    90    23   111    21   112 0.97 Cyclic nucleotide-binding domain
Crp                  PF00325.15    32 seq993_BIOID50955    -            210   2.1e-15   55.7   0.4   1   1   1.1e-18   3.9e-15   54.8   0.3     1    32   166   197   166   197 0.98 Bacterial regulatory proteins, crp family
HTH_Crp_2            PF13545.1     76 seq993_BIOID50955    -            210   2.2e-11   43.2   0.1   1   1   1.5e-14     5e-11   42.1   0.1     1    67   142   206   142   207 0.94 Crp-like helix-turn-helix domain
Autotransporter      PF03797.14   265 seq994_BIOID50955    -            538   2.4e-42  145.0  19.3   1   1   5.2e-46   2.4e-42  145.0  13.4     3   265   255   524   253   527 0.94 Autotransporter beta-domain
Pertactin            PF03212.9    121 seq994_BIOID50955    -            538   4.9e-10   39.0   1.0   1   1   2.5e-13   1.1e-09   37.8   0.7     1   120    64   189    64   190 0.84 Pertactin
Cons_hypoth698       PF03601.9    305 seq995_BIOID50955    -            349  3.8e-117  390.1  25.3   1   1  3.3e-121  4.4e-117  389.9  17.5     1   305    18   326    18   326 0.98 Conserved hypothetical protein 698
Aminotran_3          PF00202.16   339 seq997_BIOID50955    -            426  2.8e-121  404.4   0.2   1   1  2.4e-125  3.3e-121  404.1   0.1     2   338    27   360    26   361 0.98 Aminotransferase class-III
SopA                 PF13981.1    135 seq999_BIOID50955    -            526   1.6e-34  118.7   6.5   1   1   1.1e-37   3.7e-34  117.5   4.5     3   134   293   425   291   426 0.97 SopA-like central domain
Pentapeptide_4       PF13599.1     78 seq999_BIOID50955    -            526     1e-16   60.3  21.5   1   1   5.1e-17   1.8e-13   50.0   4.8     5    78   173   249   169   249 0.94 Pentapeptide repeats (9 copies)
FUSC-like            PF12805.2    284 seq1002_BIOID50955   -            696     3e-72  242.8   3.3   1   1   8.7e-76     3e-72  242.8   2.3     2   280    63   335    62   340 0.95 FUSC-like inner membrane protein yccS
FUSC_2               PF13515.1    128 seq1002_BIOID50955   -            696   8.6e-20   70.8  11.0   1   1   2.5e-23   8.6e-20   70.8   7.6     2   126   377   498   375   500 0.90 Fusaric acid resistance protein-like
FUSC                 PF04632.7    650 seq1002_BIOID50955   -            696   5.1e-08   31.7   4.2   1   1   1.5e-11   5.1e-08   31.7   2.9     7   280   369   659   363   690 0.80 Fusaric acid resistance protein family
ALMT                 PF11744.3    406 seq1002_BIOID50955   -            696   1.5e-05   23.7   1.9   1   1   1.7e-08   5.7e-05   21.8   1.0    41   193   389   528   373   594 0.80 Aluminium activated malate transporter
DDE_Tnp_1_assoc      PF13808.1     90 seq1003_BIOID50955   -            378   2.8e-33  113.3   0.0   1   1   8.3e-37   5.7e-33  112.3   0.0     1    90     6    95     6    95 0.99 DDE_Tnp_1-associated
DDE_Tnp_1            PF01609.16   211 seq1003_BIOID50955   -            378   6.2e-29  100.9   0.2   1   1   1.5e-32     1e-28  100.2   0.1     3   211   102   343   100   343 0.93 Transposase DDE domain
Isochorismatase      PF00857.15   174 seq1005_BIOID50955   -            188   1.7e-38  132.1   0.0   1   1   1.5e-42     2e-38  131.9   0.0     1   173     9   182     9   183 0.90 Isochorismatase family
AP_endonuc_2         PF01261.19   211 seq1006_BIOID50955   -            285     8e-39  133.0   0.3   1   1     8e-43   1.1e-38  132.5   0.2     3   211    20   239    19   239 0.93 Xylose isomerase-like TIM barrel
DUF72                PF01904.13   230 seq1009_BIOID50955   -            190   1.9e-45  155.3   0.4   1   1   1.6e-49   2.3e-45  155.0   0.3    11   163    21   175    11   188 0.91 Protein of unknown function DUF72
Transaldolase        PF00923.14   287 seq1010_BIOID50955   -            316  1.8e-102  342.2   0.0   1   1  1.5e-106    2e-102  342.0   0.0     1   285    13   310    13   312 0.94 Transaldolase
AA_permease          PF00324.16   479 seq1013_BIOID50955   -            487  3.5e-122  408.0  47.9   1   1  5.8e-126  3.9e-122  407.8  33.2     1   476    39   476    39   479 0.98 Amino acid permease
AA_permease_2        PF13520.1    426 seq1013_BIOID50955   -            487   1.6e-42  145.4  47.9   1   1   2.8e-46   1.9e-42  145.1  33.2     5   424    39   460    35   466 0.86 Amino acid permease
RHS                  PF03527.9     41 seq1014_BIOID50955   -            586   1.9e-20   72.2   0.8   1   1   2.7e-24   1.9e-20   72.2   0.5     1    41   333   373   333   373 0.97 RHS protein
RHS_repeat           PF05593.9     38 seq1014_BIOID50955   -            586   2.8e-11   43.1  24.4   1   1   9.8e-09   6.7e-05   22.8   0.8     1    29   129   166   129   175 0.84 RHS Repeat
PfkB                 PF00294.19   301 seq1015_BIOID50955   -            362   7.8e-60  202.4   0.0   1   1   2.2e-63   9.8e-60  202.0   0.0     2   293    58   344    57   352 0.94 pfkB family carbohydrate kinase
HTH_24               PF13412.1     48 seq1015_BIOID50955   -            362   4.5e-09   35.4   1.6   1   1   1.9e-12   8.8e-09   34.5   1.1     1    48     1    48     1    48 0.97 Winged helix-turn-helix DNA-binding
Adenylate_cycl       PF01295.13   605 seq1016_BIOID50955   -            848    9e-275  912.5   0.0   1   1  1.6e-278  1.1e-274  912.3   0.0     1   601   228   826   228   830 0.98 Adenylate cyclase, class-I
Adenyl_cycl_N        PF12633.2    204 seq1016_BIOID50955   -            848   3.3e-87  291.1   0.0   1   1   2.2e-86   1.5e-82  275.9   0.0     1   203     1   200     1   201 0.96 Adenylate cyclase NT domain
Methyltransf_10      PF05971.7    299 seq1017_BIOID50955   -            335  2.4e-154  512.6   0.0   1   1  4.2e-158  2.9e-154  512.4   0.0     2   299    30   323    29   323 0.99 Protein of unknown function (DUF890)
MTS                  PF05175.9    170 seq1017_BIOID50955   -            335   3.9e-05   23.0   0.0   1   1   1.2e-08   8.3e-05   21.9   0.0    30   115   128   222   114   232 0.77 Methyltransferase small domain
Chor_lyase           PF04345.8    168 seq1018_BIOID50955   -            165   4.5e-31  107.4   0.0   1   1   3.9e-35   5.4e-31  107.1   0.0    12   163    17   165    10   165 0.90 Chorismate lyase
MAPEG                PF01124.13   129 seq1022_BIOID50955   -            131   1.3e-26   92.5   9.3   1   1   1.1e-30   1.5e-26   92.3   6.5     1   129     3   120     3   120 0.98 MAPEG family
Transketolase_N      PF00456.16   333 seq1025_BIOID50955   -            667  6.3e-169  560.9   0.0   1   1    2e-172  9.1e-169  560.3   0.0     2   333     3   333     2   333 1.00 Transketolase, thiamine diphosphate binding domain
Transket_pyr         PF02779.19   178 seq1025_BIOID50955   -            667   5.9e-47  159.3   0.0   1   1   2.4e-50   1.1e-46  158.4   0.0     2   176   353   523   352   525 0.97 Transketolase, pyrimidine binding domain
Transketolase_C      PF02780.15   124 seq1025_BIOID50955   -            667   1.1e-16   60.8   0.0   1   1   6.9e-20   3.1e-16   59.3   0.0     1   124   539   654   539   654 0.86 Transketolase, C-terminal domain
UbiA                 PF01040.13   257 seq1026_BIOID50955   -            290   1.1e-40  139.4  25.2   1   1   9.5e-45   1.3e-40  139.1  17.5     2   256    26   277    25   283 0.86 UbiA prenyltransferase family
Methyltransf_18      PF12847.2    112 seq1028_BIOID50955   -            247   7.1e-15   55.4   0.0   1   1   7.3e-18   1.1e-14   54.8   0.0     2   110    57   163    56   165 0.92 Methyltransferase domain
Methyltransf_11      PF08241.7     95 seq1028_BIOID50955   -            247   6.9e-12   45.5   0.0   1   1   9.1e-15   1.4e-11   44.6   0.0     2    95    62   162    61   162 0.95 Methyltransferase domain
Methyltransf_31      PF13847.1    152 seq1028_BIOID50955   -            247   1.5e-10   40.7   0.0   1   1   1.3e-13     2e-10   40.3   0.0     3   110    56   164    54   215 0.86 Methyltransferase domain
Methyltransf_25      PF13649.1    101 seq1028_BIOID50955   -            247   1.2e-09   38.3   0.0   1   1   1.6e-12   2.4e-09   37.3   0.0     1   101    60   158    60   158 0.89 Methyltransferase domain
Methyltransf_12      PF08242.7     99 seq1028_BIOID50955   -            247   3.7e-09   36.8   0.0   1   1     4e-12     6e-09   36.1   0.0     2    99    62   160    61   160 0.91 Methyltransferase domain
Methyltransf_23      PF13489.1    162 seq1028_BIOID50955   -            247   3.3e-07   30.0   0.0   1   1   3.4e-10   5.2e-07   29.3   0.0    14   131    51   181    36   228 0.68 Methyltransferase domain
MTS                  PF05175.9    170 seq1028_BIOID50955   -            247   1.7e-05   24.1   0.0   1   1   1.6e-08   2.4e-05   23.6   0.0    23   166    49   190    44   194 0.78 Methyltransferase small domain
Ubie_methyltran      PF01209.13   233 seq1028_BIOID50955   -            247   1.9e-05   23.7   0.0   1   1   2.3e-08   3.5e-05   22.9   0.0    45   154    54   165    48   240 0.80 ubiE/COQ5 methyltransferase family
Pertactin            PF03212.9    121 seq1029_BIOID50955   -            795   6.5e-45  151.6   4.7   1   1   4.8e-49   6.5e-45  151.6   3.3     1   120   641   763   641   764 0.97 Pertactin
FCD                  PF07729.7    125 seq1031_BIOID50955   -            220   5.2e-18   65.4  11.5   1   1   1.2e-21   8.1e-18   64.8   8.0     1   124    76   207    76   208 0.85 FCD domain
GntR                 PF00392.16    64 seq1031_BIOID50955   -            220   9.6e-13   47.2   0.0   1   1   3.1e-16   2.1e-12   46.1   0.0     7    64    10    66     6    66 0.96 Bacterial regulatory proteins, gntR family
Methyltransf_9       PF08003.6    315 seq1033_BIOID50955   -            323  4.6e-173  574.0   0.0   1   1  2.3e-176  5.2e-173  573.9   0.0     1   315     7   322     7   322 1.00 Protein of unknown function (DUF1698)
Methyltransf_23      PF13489.1    162 seq1033_BIOID50955   -            323   4.4e-11   42.6   0.0   1   1   3.5e-14     8e-11   41.7   0.0    12   159   114   269   103   272 0.71 Methyltransferase domain
Methyltransf_18      PF12847.2    112 seq1033_BIOID50955   -            323   8.2e-08   32.7   0.0   1   1   7.1e-11   1.6e-07   31.7   0.0     2   111   123   226   122   227 0.86 Methyltransferase domain
Methyltransf_31      PF13847.1    152 seq1033_BIOID50955   -            323   1.2e-07   31.3   0.0   1   1   9.6e-11   2.2e-07   30.4   0.0     5   112   124   228   121   284 0.90 Methyltransferase domain
Methyltransf_11      PF08241.7     95 seq1033_BIOID50955   -            323   2.6e-05   24.4   0.0   1   1   2.2e-08   4.9e-05   23.6   0.0     1    94   127   223   127   224 0.81 Methyltransferase domain
CMAS                 PF02353.15   273 seq1033_BIOID50955   -            323   5.8e-05   22.1   0.0   1   1   4.5e-08    0.0001   21.3   0.0    50   173   110   233   105   293 0.79 Mycolic acid cyclopropane synthetase
TetR_N               PF00440.18    47 seq1038_BIOID50955   -            188     1e-16   60.1   0.8   1   1   2.3e-20   1.6e-16   59.5   0.0     1    47    16    62    16    62 0.98 Bacterial regulatory proteins, tetR family
HlyD                 PF00529.15   306 seq1048_BIOID50955   -            384     4e-61  206.8  12.2   1   1   1.5e-64   5.1e-61  206.5   8.5     3   306    69   360    68   360 0.96 HlyD family secretion protein
HlyD_2               PF12700.2    328 seq1048_BIOID50955   -            384   2.5e-17   62.9   0.1   1   1   1.1e-20   3.8e-17   62.3   0.1     1   327    47   359    47   360 0.80 HlyD family secretion protein
HlyD_3               PF13437.1    105 seq1048_BIOID50955   -            384   7.2e-12   45.4   1.8   1   1   4.6e-11   1.6e-07   31.5   0.1     1   105   178   289   178   289 0.93 HlyD family secretion protein
Biotin_lipoyl_2      PF13533.1     50 seq1048_BIOID50955   -            384   8.3e-12   44.4   4.7   1   1   1.2e-13     4e-10   39.0   0.3     3    46    69   119    64   123 0.85 Biotin-lipoyl like
SBP_bac_9            PF01297.12   256 seq1049_BIOID50955   -            304   3.4e-64  216.4   0.0   1   1   2.8e-68   3.8e-64  216.2   0.0     1   255    33   297    33   298 0.91 Periplasmic solute binding protein family
TonB                 PF03544.9     79 seq1052_BIOID50955   -            244   3.8e-20   71.7   0.1   1   1   6.8e-24   9.3e-20   70.5   0.0     2    71   165   235   164   238 0.91 Gram-negative bacterial tonB protein
HTH_5                PF01022.15    47 seq1053_BIOID50955   -             99   8.9e-15   53.9   0.1   1   1   5.2e-18   1.4e-14   53.3   0.1     1    47    23    70    23    70 0.97 Bacterial regulatory protein, arsR family
HTH_20               PF12840.2     61 seq1053_BIOID50955   -             99   2.5e-11   43.1   0.3   1   1   1.3e-14   3.5e-11   42.6   0.2     2    58    16    72    15    75 0.96 Helix-turn-helix domain
MarR_2               PF12802.2     62 seq1053_BIOID50955   -             99   3.5e-09   36.0   0.1   1   1     2e-12   5.5e-09   35.4   0.1     5    59    24    74    19    77 0.89 MarR family
HTH_24               PF13412.1     48 seq1053_BIOID50955   -             99   2.9e-08   32.8   0.0   1   1   2.6e-11   7.1e-08   31.5   0.0     5    47    26    68    24    69 0.96 Winged helix-turn-helix DNA-binding
MarR                 PF01047.17    59 seq1053_BIOID50955   -             99   4.6e-06   26.1   0.0   1   1   3.1e-09   8.6e-06   25.2   0.0     5    53    26    74    23    75 0.95 MarR family
DDE_Tnp_1_assoc      PF13808.1     90 seq1057_BIOID50955   -            390   6.4e-33  112.1   0.0   1   1   2.1e-36   1.4e-32  111.0   0.0     1    90     6    95     6    95 0.99 DDE_Tnp_1-associated
DDE_Tnp_1            PF01609.16   211 seq1057_BIOID50955   -            390     3e-26   92.1   0.1   1   1   6.1e-30   4.1e-26   91.7   0.1     4   211   103   342   100   342 0.91 Transposase DDE domain
Rhodanese            PF00581.15   113 seq1058_BIOID50955   -            172   1.9e-11   44.2   0.0   1   1   4.1e-15   2.8e-11   43.6   0.0     2   112     8    98     7    99 0.79 Rhodanese-like domain
DUF2892              PF11127.3     66 seq1058_BIOID50955   -            172   9.2e-11   41.3   3.5   1   1   2.1e-14   1.4e-10   40.7   2.4    10    59   115   167   112   172 0.89 Protein of unknown function (DUF2892)
DUF218               PF02698.12   155 seq1062_BIOID50955   -            266   4.5e-24   84.5   0.0   1   1   4.9e-28   6.7e-24   84.0   0.0     1   137    36   183    36   208 0.92 DUF218 domain
LPAM_2               PF13627.1     24 seq1064_BIOID50955   -             67   1.6e-08   33.8   3.3   1   1   1.6e-12   2.1e-08   33.4   2.3     1    24     6    29     6    29 0.94 Prokaryotic lipoprotein-attachment site
DUF2699              PF10919.3     94 seq1065_BIOID50955   -            174   6.1e-11   42.2   4.6   1   1   7.1e-15   9.7e-11   41.6   3.2     6    93    21   108    16   109 0.95 Protein of unknown function (DUF2699)
cNMP_binding         PF00027.24    91 seq1066_BIOID50955   -            232   3.6e-14   52.2   0.0   1   1   4.4e-18     6e-14   51.5   0.0     3    87    35   119    33   122 0.95 Cyclic nucleotide-binding domain
ABC_tran             PF00005.22   118 seq1067_BIOID50955   -            273   1.2e-17   64.2   0.0   1   1   2.7e-21   1.8e-17   63.6   0.0     1   117    47   170    47   171 0.87 ABC transporter
AAA_21               PF13304.1    303 seq1067_BIOID50955   -            273   1.3e-15   57.9   0.0   1   1   6.5e-13   4.4e-09   36.5   0.0   233   299   139   202   115   205 0.89 AAA domain
FdhD-NarQ            PF02634.10   236 seq1068_BIOID50955   -            277   7.6e-73  244.7   0.0   1   1   6.6e-77     9e-73  244.4   0.0     1   235    38   275    38   276 0.92 FdhD/NarQ family
DAP_epimerase        PF01678.14   121 seq1070_BIOID50955   -            275   1.3e-77  257.4   0.7   1   2   1.8e-43   1.2e-39  134.8   0.0     1   120     4   124     4   125 0.98 Diaminopimelate epimerase
DAP_epimerase        PF01678.14   121 seq1070_BIOID50955   -            275   1.3e-77  257.4   0.7   2   2   2.5e-39   1.7e-35  121.4   0.1     2   121   153   268   152   268 0.97 Diaminopimelate epimerase
PhzC-PhzF            PF02567.11   282 seq1070_BIOID50955   -            275   3.6e-05   23.0   0.0   1   1   7.7e-09   5.2e-05   22.5   0.0    45   224    51   224    46   229 0.86 Phenazine biosynthesis-like protein
ACR_tran             PF00873.14  1021 seq1071_BIOID50955   -           1029         0 1190.1   8.0   1   1         0         0 1189.8   5.5     1   976     2   979     2   980 0.99 AcrB/AcrD/AcrF family
MMPL                 PF03176.10   333 seq1071_BIOID50955   -           1029   6.1e-09   34.9  24.1   1   1   2.9e-12   1.3e-08   33.7   7.0   143   305   339   500   329   526 0.83 MMPL family
SecD_SecF            PF02355.11   189 seq1071_BIOID50955   -           1029   1.8e-06   27.1  19.8   1   1     3e-08   0.00014   21.0   8.5    34   176   341   487   326   498 0.77 Protein export membrane protein
Aldedh               PF00171.17   462 seq1074_BIOID50955   -            479  3.9e-164  546.2   1.0   1   1  6.3e-168  4.3e-164  546.1   0.7     8   462    22   475    15   475 0.98 Aldehyde dehydrogenase family
LuxC                 PF05893.9    400 seq1074_BIOID50955   -            479   0.00013   20.7   0.0   1   1   3.6e-08   0.00025   19.7   0.0    88   285   142   335   138   357 0.81 Acyl-CoA reductase (LuxC)
DAGK_prokar          PF01219.14   104 seq1075_BIOID50955   -            122   5.5e-39  131.8   8.1   1   1   4.6e-43   6.3e-39  131.6   5.6     2   104    16   118    15   118 0.99 Prokaryotic diacylglycerol kinase
MFS_1                PF07690.11   354 seq1077_BIOID50955   -            393   1.5e-23   83.0  59.5   1   1   1.1e-25   1.5e-21   76.4  35.5     2   328    14   320    10   327 0.84 Major Facilitator Superfamily
PTS_IIB              PF02302.12    90 seq1078_BIOID50955   -            106   5.2e-21   74.7   1.5   1   1   4.5e-25   6.1e-21   74.5   1.0     2    88     6    95     5    97 0.94 PTS system, Lactose/Cellobiose specific IIB subunit
ABC-3                PF00950.12   258 seq1081_BIOID50955   -            286   1.5e-81  273.3  24.9   1   1   2.5e-85   1.7e-81  273.2  17.3     2   257    10   264     9   265 0.99 ABC 3 transport family
FecCD                PF01032.13   311 seq1081_BIOID50955   -            286   3.6e-11   42.3  22.8   1   1   5.2e-15   3.6e-11   42.3  15.8   102   306    64   260    40   265 0.81 FecCD transport family
DUF484               PF04340.7    225 seq1083_BIOID50955   -            235   1.4e-89  299.2   0.4   1   1   1.2e-93   1.6e-89  299.0   0.3     1   224    10   232    10   233 0.99 Protein of unknown function, DUF484
DUF3829              PF12889.2    277 seq1085_BIOID50955   -            351   3.4e-79  265.8  11.8   1   1   2.9e-83   3.9e-79  265.5   8.2     2   277    71   351    70   351 0.97 Protein of unknown function (DUF3829)
PFL                  PF02901.10   648 seq1086_BIOID50955   -            765    2e-204  680.6   0.0   1   1  3.6e-208  2.4e-204  680.3   0.0     1   648     1   626     1   626 0.98 Pyruvate formate lyase
Gly_radical          PF01228.16   106 seq1086_BIOID50955   -            765   2.7e-25   88.6   0.0   1   1   9.7e-29   6.6e-25   87.4   0.0     3   106   645   747   643   747 0.97 Glycine radical
LexA_DNA_bind        PF01726.11    65 seq1087_BIOID50955   -            202   6.6e-32  108.7   0.1   1   1   1.5e-35   1.1e-31  108.1   0.1     1    65     1    65     1    65 0.99 LexA DNA binding domain
Peptidase_S24        PF00717.18    70 seq1087_BIOID50955   -            202   8.9e-17   60.3   0.8   1   1   1.9e-20   1.3e-16   59.8   0.5     1    68   114   180   114   182 0.96 Peptidase S24-like
DUF1144              PF06610.8    143 seq1088_BIOID50955   -            149   4.1e-71  237.2   7.6   1   1   3.3e-75   4.5e-71  237.0   5.3     4   143     3   142     1   142 0.98 Protein of unknown function (DUF1144)
Autotransporter      PF03797.14   265 seq1089_BIOID50955   -            293   7.8e-49  166.2  19.1   1   1     7e-53   9.6e-49  165.9  13.2     2   262    27   276    26   278 0.95 Autotransporter beta-domain
Phage_integrase      PF00589.17   173 seq1091_BIOID50955   -            298   2.2e-50  170.5   0.0   1   1   5.3e-54   3.6e-50  169.8   0.0     3   172   114   281   112   282 0.97 Phage integrase family
Phage_integr_N       PF02899.12    84 seq1091_BIOID50955   -            298     2e-27   95.0   0.8   1   1   7.9e-31   5.4e-27   93.6   0.6     1    83     8    90     8    91 0.98 Phage integrase, N-terminal SAM-like domain
Ivy                  PF08816.6    118 seq1092_BIOID50955   -            157   6.8e-35  119.4   0.1   1   1   6.1e-39   8.4e-35  119.2   0.1     1   118    37   152    37   152 0.98 Inhibitor of vertebrate lysozyme (Ivy)
ABC-3                PF00950.12   258 seq1093_BIOID50955   -            275   1.2e-73  247.5  26.8   1   1   9.8e-78   1.3e-73  247.3  18.6     2   257    11   265    10   266 0.99 ABC 3 transport family
MatE                 PF01554.13   162 seq1094_BIOID50955   -            459   6.3e-39  133.0  30.1   1   2   8.5e-35   1.2e-30  106.2   5.9     1   161    35   195    35   196 0.99 MatE
MatE                 PF01554.13   162 seq1094_BIOID50955   -            459   6.3e-39  133.0  30.1   2   2   5.3e-13   7.3e-09   35.3   6.9     2   143   259   400   259   422 0.91 MatE
DUF883               PF05957.8     94 seq1095_BIOID50955   -            113   2.4e-26   91.8   1.0   1   1   2.1e-30   2.9e-26   91.5   0.7     1    94    19   111    19   111 0.97 Bacterial protein of unknown function (DUF883)
OmpW                 PF03922.9    192 seq1096_BIOID50955   -            212   7.3e-73  244.2   0.1   1   1   1.8e-76   8.4e-73  244.0   0.1     1   192    23   212    23   212 0.99 OmpW family
OMP_b-brl            PF13505.1    176 seq1096_BIOID50955   -            212   3.5e-15   56.2   6.4   1   1   9.6e-19   4.4e-15   55.9   4.5     1   176     7   212     7   212 0.76 Outer membrane protein beta-barrel domain
OprF                 PF05736.6    184 seq1096_BIOID50955   -            212   5.9e-05   22.5   0.1   1   1   4.2e-08   0.00019   20.8   0.0    47   121    54   130    48   148 0.79 OprF membrane domain
Pyr_redox_2          PF07992.9    200 seq1097_BIOID50955   -            847     2e-36  125.6   0.0   1   1   3.9e-39   8.8e-36  123.5   0.0     1   198     5   285     5   287 0.95 Pyridine nucleotide-disulphide oxidoreductase
NIR_SIR              PF01077.17   157 seq1097_BIOID50955   -            847   2.8e-27   94.8   0.1   1   1   3.5e-30     8e-27   93.4   0.0     2   150   632   770   631   776 0.94 Nitrite and sulphite reductase 4Fe-4S domain
Fer2_BFD             PF04324.10    55 seq1097_BIOID50955   -            847   2.8e-21   75.1   4.8   1   1     7e-19   1.6e-15   56.7   2.0     2    53   423   472   422   474 0.93 BFD-like [2Fe-2S] binding domain
Pyr_redox            PF00070.22    80 seq1097_BIOID50955   -            847   1.5e-15   57.2   0.7   1   1   6.4e-19   1.5e-15   57.2   0.5     2    72   148   219   147   229 0.91 Pyridine nucleotide-disulphide oxidoreductase
NIR_SIR_ferr         PF03460.12    69 seq1097_BIOID50955   -            847   4.4e-12   45.3   0.0   1   1     4e-15   9.1e-12   44.3   0.0     3    68   560   622   558   623 0.95 Nitrite/Sulfite reductase ferredoxin-like half domain
Pyr_redox_3          PF13738.1    203 seq1097_BIOID50955   -            847     2e-08   34.3   0.4   1   1   1.5e-09   3.5e-06   27.1   0.0    78   196    55   174    42   179 0.83 Pyridine nucleotide-disulphide oxidoreductase
HAD_2                PF13419.1    176 seq1099_BIOID50955   -            238     9e-20   71.5   0.1   1   1   2.5e-23   1.2e-19   71.1   0.0     1   176    13   207    13   207 0.76 Haloacid dehalogenase-like hydrolase
Hydrolase_like       PF13242.1     75 seq1099_BIOID50955   -            238   4.5e-09   35.7   0.0   1   1   2.2e-12   9.9e-09   34.6   0.0     2    50   161   209   160   223 0.93 HAD-hyrolase-like
Hydrolase            PF00702.21   204 seq1099_BIOID50955   -            238   1.4e-08   35.4   0.0   1   1   4.3e-12     2e-08   34.9   0.0     1   202    10   199    10   201 0.71 haloacid dehalogenase-like hydrolase
DUF1460              PF07313.7    216 seq1100_BIOID50955   -            269   1.6e-76  256.1   0.2   1   1   1.5e-80   2.1e-76  255.7   0.1     2   211    59   256    58   259 0.99 Protein of unknown function (DUF1460)
PilJ                 PF13675.1    112 seq1104_BIOID50955   -            571   1.4e-24   86.4   0.9   1   1     4e-28   1.4e-24   86.4   0.6     1   112    34   138    34   138 0.97 Type IV pili methyl-accepting chemotaxis transducer N-term
HisKA_3              PF07730.8     68 seq1104_BIOID50955   -            571     6e-19   68.0   1.8   1   1   1.8e-22     6e-19   68.0   1.2     1    65   366   430   366   434 0.97 Histidine kinase
HAMP                 PF00672.20    70 seq1104_BIOID50955   -            571     6e-13   48.6   0.0   1   1   1.7e-16     6e-13   48.6   0.0     2    69   160   228   159   229 0.91 HAMP domain
HATPase_c            PF02518.21   111 seq1104_BIOID50955   -            571   1.3e-12   47.2   0.0   1   1   7.5e-16   2.6e-12   46.3   0.0     4   108   473   560   470   563 0.89 Histidine kinase-, DNA gyrase B-, and HSP90-like ATPase
OEP                  PF02321.13   188 seq1105_BIOID50955   -            457   1.1e-54  184.8  31.1   1   2   1.2e-29   1.6e-25   89.7  12.4     1   188    57   240    57   240 0.95 Outer membrane efflux protein
OEP                  PF02321.13   188 seq1105_BIOID50955   -            457   1.1e-54  184.8  31.1   2   2   3.5e-33   4.8e-29  101.1   3.7     9   173   272   435   268   437 0.94 Outer membrane efflux protein
UvrD_C               PF13361.1    319 seq1106_BIOID50955   -            738   1.3e-99  333.6   0.0   1   1  7.6e-103   1.7e-99  333.1   0.0     1   318   295   634   295   635 0.98 UvrD-like helicase C-terminal domain
UvrD-helicase        PF00580.16   315 seq1106_BIOID50955   -            738   2.2e-76  257.0   0.0   1   1   2.7e-79   6.1e-76  255.6   0.0     1   314    28   289    28   290 0.98 UvrD/REP helicase N-terminal domain
AAA_19               PF13245.1     76 seq1106_BIOID50955   -            738   5.5e-14   51.5   0.2   1   1   8.5e-17   1.9e-13   49.8   0.1     1    75    34   111    34   112 0.85 Part of AAA domain
UvrD_C_2             PF13538.1    104 seq1106_BIOID50955   -            738   1.1e-10   41.4   0.0   1   1   1.1e-13   2.6e-10   40.2   0.0    54   103   561   630   509   631 0.77 Family description
CsbD                 PF05532.7     53 seq1107_BIOID50955   -             69   1.5e-21   75.6   8.3   1   1   1.3e-25   1.8e-21   75.4   5.8     1    53     4    56     4    56 0.97 CsbD-like
Cytochrom_B_N        PF00033.14   188 seq1108_BIOID50955   -            188     6e-25   87.5   9.3   1   1   9.9e-29   6.8e-25   87.4   6.5     3   187    16   184    14   185 0.96 Cytochrome b(N-terminal)/b6/petB
Ni_hydr_CYTB         PF01292.15   182 seq1108_BIOID50955   -            188   4.4e-21   74.9  10.1   1   1   7.6e-25   5.2e-21   74.7   7.0     1   181    16   184    16   185 0.89 Prokaryotic cytochrome b561
Radical_SAM          PF04055.16   166 seq1109_BIOID50955   -            292   1.9e-22   80.0   0.0   1   1   5.8e-26   2.6e-22   79.6   0.0     1   157    41   222    41   231 0.94 Radical SAM superfamily
Fer4_12              PF13353.1    139 seq1109_BIOID50955   -            292   1.1e-10   41.6   0.1   1   1   9.2e-14   4.2e-10   39.7   0.1     2    82    34   145    33   186 0.81 4Fe-4S single cluster domain
Fer4_14              PF13394.1    117 seq1109_BIOID50955   -            292     1e-06   28.6   0.6   1   1     6e-09   2.7e-05   24.0   0.4     3   103    42   171    40   183 0.83 4Fe-4S single cluster domain
CMD                  PF02627.15    85 seq1112_BIOID50955   -            143   1.5e-20   72.7   0.2   1   1   1.6e-24   2.2e-20   72.1   0.2     1    84    13    94    13    95 0.92 Carboxymuconolactone decarboxylase family
PTS_IIB              PF02302.12    90 seq1115_BIOID50955   -            113   5.5e-12   45.8   0.0   1   1   4.9e-16   6.7e-12   45.5   0.0     2    87     6    94     5    97 0.91 PTS system, Lactose/Cellobiose specific IIB subunit
DUF2713              PF10897.3    246 seq1116_BIOID50955   -            318  1.8e-165  548.0   4.6   1   1  1.7e-169  2.3e-165  547.6   3.2     1   246    73   318    73   318 1.00 Protein of unknown function (DUF2713)
OMP_b-brl            PF13505.1    176 seq1118_BIOID50955   -            171   3.9e-27   95.2  13.5   1   1   6.8e-31   4.7e-27   94.9   9.3     2   176     9   171     6   171 0.87 Outer membrane protein beta-barrel domain
Ail_Lom              PF06316.6    199 seq1118_BIOID50955   -            171   1.5e-23   83.2   4.7   1   2   2.2e-18   1.5e-14   53.8   0.9     1   126     1   115     1   127 0.77 Enterobacterial Ail/Lom protein
Ail_Lom              PF06316.6    199 seq1118_BIOID50955   -            171   1.5e-23   83.2   4.7   2   2   2.2e-11   1.5e-07   31.0   0.1   154   199   126   171   120   171 0.93 Enterobacterial Ail/Lom protein
MFS_1                PF07690.11   354 seq1119_BIOID50955   -            387   2.9e-48  164.3  43.1   1   1   1.3e-51   4.4e-48  163.7  29.9     3   354    14   352    12   352 0.86 Major Facilitator Superfamily
Sugar_tr             PF00083.19   451 seq1119_BIOID50955   -            387   4.4e-12   45.2   9.2   1   1   1.3e-15   4.4e-12   45.2   6.4    39   194    35   185    13   193 0.86 Sugar (and other) transporter
MFS_3                PF05977.8    524 seq1119_BIOID50955   -            387   4.4e-05   21.6  18.8   1   1   1.7e-08   5.9e-05   21.2  13.0    63   315    60   303    35   380 0.79 Transmembrane secretion effector
tRNA-synt_1d         PF00750.14   354 seq1120_BIOID50955   -            577  4.5e-149  495.9   0.3   1   1  1.2e-152  5.6e-149  495.6   0.2     1   354    95   446    95   446 0.99 tRNA synthetases class I (R)
DALR_1               PF05746.10   119 seq1120_BIOID50955   -            577     4e-36  123.4   0.3   1   1   4.8e-39   2.2e-35  121.0   0.2     1   119   460   577   460   577 0.98 DALR anticodon binding domain
Arg_tRNA_synt_N      PF03485.11    85 seq1120_BIOID50955   -            577   2.5e-22   79.0   0.2   1   1   2.4e-25   1.1e-21   77.0   0.1     3    85     7    87     1    87 0.91 Arginyl tRNA synthetase N terminal domain
Glutaredoxin         PF00462.19    60 seq1122_BIOID50955   -             81   7.9e-14   51.2   0.0   1   1   6.6e-18     9e-14   51.0   0.0     1    57     3    58     3    61 0.95 Glutaredoxin
Rieske_2             PF13806.1    104 seq1123_BIOID50955   -            108   2.3e-40  136.3   0.0   1   1   1.9e-44   2.6e-40  136.2   0.0     1   103     3   106     3   107 0.98 Rieske-like [2Fe-2S] domain
SIS_2                PF13580.1    138 seq1124_BIOID50955   -            246   3.3e-31  107.7   0.3   1   1   9.4e-35   6.4e-31  106.7   0.2    15   138    78   200    56   200 0.92 SIS domain
SIS                  PF01380.17   131 seq1124_BIOID50955   -            246   7.1e-08   32.0   0.0   1   1   2.3e-11   1.6e-07   30.9   0.0    51   104   163   216   152   229 0.91 SIS domain
Fels1                PF05666.6     45 seq1125_BIOID50955   -            122   3.1e-38  128.7   2.3   1   2   5.7e-20   7.8e-16   57.0   0.1     2    45    20    62    19    62 0.94 Fels-1 Prophage Protein-like
Fels1                PF05666.6     45 seq1125_BIOID50955   -            122   3.1e-38  128.7   2.3   2   2   1.2e-24   1.7e-20   72.0   0.2     1    45    66   121    66   121 0.98 Fels-1 Prophage Protein-like
MCPsignal            PF00015.16   213 seq1126_BIOID50955   -            546   2.6e-70  236.1  47.0   1   1   1.3e-72   5.9e-69  231.7  19.9     3   213   334   526   331   526 0.99 Methyl-accepting chemotaxis protein (MCP) signalling domain
TarH                 PF02203.10   171 seq1126_BIOID50955   -            546   8.1e-30  103.7   3.0   1   1   1.8e-33   8.1e-30  103.7   2.1     2   166    12   177    11   189 0.95 Tar ligand binding domain homologue
HAMP                 PF00672.20    70 seq1126_BIOID50955   -            546   3.2e-14   52.7   0.6   1   1     7e-18   3.2e-14   52.7   0.4     2    68   205   271   204   273 0.92 HAMP domain
Flavodoxin_NdrI      PF07972.6    122 seq1127_BIOID50955   -            136   5.1e-47  158.6   0.0   1   1   4.3e-51   5.8e-47  158.4   0.0     1   122     5   123     5   123 0.97 NrdI Flavodoxin like
ACR_tran             PF00873.14  1021 seq1128_BIOID50955   -           1037         0 1450.9  10.0   1   1         0         0 1450.7   6.9     1  1021     1  1027     1  1027 1.00 AcrB/AcrD/AcrF family
MMPL                 PF03176.10   333 seq1128_BIOID50955   -           1037   9.6e-13   47.4  29.9   1   2   1.9e-12   8.6e-09   34.4   6.3   138   317   333   513   310   537 0.82 MMPL family
MMPL                 PF03176.10   333 seq1128_BIOID50955   -           1037   9.6e-13   47.4  29.9   2   2   1.1e-08     5e-05   22.0   4.6   145   311   871  1035   858  1037 0.85 MMPL family
Form_Nir_trans       PF01226.12   250 seq1129_BIOID50955   -            303   2.2e-61  206.8  30.1   1   1   1.9e-65   2.5e-61  206.6  20.7    16   249    55   283    37   284 0.92 Formate/nitrite transporter
Ribonuc_red_lgC      PF02867.10   537 seq1130_BIOID50955   -            714  1.7e-151  505.3   0.0   1   1  1.7e-153  7.5e-150  499.9   0.0     1   537   175   694   175   694 0.97 Ribonucleotide reductase, barrel domain
RNR_N                PF08343.5     82 seq1130_BIOID50955   -            714   1.8e-29  101.2   0.1   1   1   9.8e-33   4.5e-29   99.9   0.1     1    82    16    97    16    97 0.99 Ribonucleotide reductase N-terminal
Ribonuc_red_lgN      PF00317.16    83 seq1130_BIOID50955   -            714   3.1e-12   45.9   0.0   1   1   1.8e-15     8e-12   44.6   0.0     2    82    99   171    98   172 0.95 Ribonucleotide reductase, all-alpha domain
GATase_4             PF13230.1    272 seq1131_BIOID50955   -            255  6.4e-107  356.1   0.0   1   1    1e-110    7e-107  356.0   0.0     1   252     1   252     1   255 0.99 Glutamine amidotransferases class-II
GATase_2             PF00310.16   361 seq1131_BIOID50955   -            255   5.3e-17   61.4   0.2   1   1   4.5e-15   3.1e-11   42.4   0.1   189   359    65   215    60   217 0.87 Glutamine amidotransferases class-II
Dus                  PF01207.12   310 seq1132_BIOID50955   -            345  7.9e-100  333.5   0.0   1   1  6.8e-104  9.3e-100  333.3   0.0     2   308    30   340    29   342 0.98 Dihydrouridine synthase (Dus)
YcgL                 PF05166.8     74 seq1135_BIOID50955   -             97   3.5e-34  116.6   0.2   1   1   3.4e-38   4.6e-34  116.2   0.1     1    74     3    76     3    76 0.99 YcgL domain
TP_methylase         PF00590.15   210 seq1136_BIOID50955   -            457   5.2e-50  169.9   0.1   1   1   1.8e-53   8.2e-50  169.3   0.1     2   209   218   426   217   427 0.92 Tetrapyrrole (Corrin/Porphyrin) Methylases
NAD_binding_7        PF13241.1    103 seq1136_BIOID50955   -            457   6.2e-28   96.9   0.1   1   1   1.3e-29     6e-26   90.5   0.0     1   103     6   115     6   115 0.89 Putative NAD(P)-binding
CysG_dimeriser       PF10414.4     60 seq1136_BIOID50955   -            457   1.7e-19   68.9   0.9   1   1   3.7e-23   1.7e-19   68.9   0.6     2    60   150   209   149   209 0.97 Sirohaem synthase dimerisation region
FAA_hydrolase        PF01557.13   217 seq1137_BIOID50955   -            219   3.5e-56  189.9   0.0   1   1   2.9e-60     4e-56  189.7   0.0     1   208    18   210    18   219 0.93 Fumarylacetoacetate (FAA) hydrolase family
DUF1311              PF07007.7     95 seq1140_BIOID50955   -            162   7.3e-20   70.7   1.9   1   1   6.6e-24     9e-20   70.4   1.3     1    95    34   145    34   145 0.83 Protein of unknown function (DUF1311)
Phageshock_PspG      PF09583.5     65 seq1142_BIOID50955   -             80   1.4e-25   89.0  25.7   1   1   1.1e-29   1.5e-25   88.8  17.8     1    64     1    64     1    65 0.98 Phage shock protein G (Phageshock_PspG)
FliB                 PF03692.10    85 seq1144_BIOID50955   -            153   1.3e-08   35.0  10.3   1   1   1.7e-12   2.4e-08   34.2   7.1     2    85    29    97    28    97 0.97 Flagellin N-methylase
Fe_dep_repr_C        PF02742.10    71 seq1147_BIOID50955   -            155     3e-13   49.1   0.7   1   1   3.3e-16   6.4e-13   48.0   0.5     1    57    95   150    95   154 0.95 Iron dependent repressor, metal binding and dimerisation domain
Fe_dep_repress       PF01325.14    60 seq1147_BIOID50955   -            155   7.1e-11   41.7   0.0   1   1   6.3e-14   1.2e-10   40.9   0.0     6    60    38    92    35    92 0.95 Iron dependent repressor, N-terminal DNA binding domain
HTH_24               PF13412.1     48 seq1147_BIOID50955   -            155   1.1e-07   30.9   0.0   1   1     9e-11   1.8e-07   30.3   0.0     3    48    40    85    38    85 0.90 Winged helix-turn-helix DNA-binding
MarR                 PF01047.17    59 seq1147_BIOID50955   -            155   1.8e-06   27.4   0.0   1   1   1.6e-09   3.1e-06   26.6   0.0    11    48    48    85    47    87 0.95 MarR family
Sugarporin_N         PF11471.3     60 seq1148_BIOID50955   -            464   1.4e-15   56.5   9.6   1   1   1.6e-19   2.2e-15   55.8   6.7     1    60     1    58     1    58 0.96 Maltoporin periplasmic N-terminal extension
Ribonuc_red_sm       PF00268.16   281 seq1149_BIOID50955   -            319   1.1e-80  270.5   0.1   1   1   9.6e-85   1.3e-80  270.2   0.0     1   280     1   280     1   281 0.97 Ribonucleotide reductase, small chain
DUF4223              PF13978.1     56 seq1151_BIOID50955   -             55   1.2e-36  124.0   0.7   1   1   9.5e-41   1.3e-36  123.9   0.5     1    55     1    55     1    55 0.99 Protein of unknown function (DUF4223)
CorA                 PF01544.13   292 seq1152_BIOID50955   -            316   4.9e-56  189.7   0.4   1   1   4.4e-60     6e-56  189.5   0.2     4   292    26   312    24   312 0.95 CorA-like Mg2+ transporter protein
FUR                  PF01475.14   120 seq1153_BIOID50955   -            150   3.3e-10   39.8   0.6   1   1     8e-14   1.1e-09   38.1   0.0     2   106    18   120    17   136 0.90 Ferric uptake regulator family
DUF1338              PF07063.8    302 seq1154_BIOID50955   -            447   7.2e-95  317.4   0.1   1   1   6.1e-99   8.4e-95  317.1   0.1     1   302    11   401    11   401 0.98 Domain of unknown function (DUF1338)
CitMHS               PF03600.11   349 seq1156_BIOID50955   -            372   1.1e-28   99.7  19.9   1   1   1.6e-32   1.1e-28   99.7  13.8    41   320    32   305    11   319 0.89 Citrate transporter
Na_sulph_symp        PF00939.14   471 seq1156_BIOID50955   -            372   1.1e-07   31.0   5.8   1   1   1.6e-11   1.1e-07   31.0   4.0   320   449    41   166    35   184 0.80 Sodium:sulfate symporter transmembrane region
NLPC_P60             PF00877.14   105 seq1157_BIOID50955   -            257   5.7e-31  106.3   0.0   1   1   1.4e-34   9.9e-31  105.5   0.0     1   105   139   249   139   249 0.98 NlpC/P60 family
AA_permease_2        PF13520.1    426 seq1158_BIOID50955   -            462   7.8e-59  199.1  45.5   1   1   1.4e-62   9.7e-59  198.8  31.5     1   405    27   427    27   448 0.85 Amino acid permease
AA_permease          PF00324.16   479 seq1158_BIOID50955   -            462   4.5e-36  124.0  41.3   1   1   1.2e-39   7.9e-36  123.2  28.6     2   475    32   457    31   461 0.83 Amino acid permease
tRNA-synt_1e         PF01406.14   301 seq1160_BIOID50955   -            471  2.9e-131  436.9   0.0   1   1  1.3e-134  3.6e-131  436.6   0.0     4   299    28   323    25   325 0.99 tRNA synthetases class I (C) catalytic domain
DALR_2               PF09190.6     63 seq1160_BIOID50955   -            471   4.3e-23   81.2   0.9   1   1   3.5e-26   9.5e-23   80.1   0.6     1    63   351   412   351   412 0.98 DALR domain
tRNA-synt_1g         PF09334.6    391 seq1160_BIOID50955   -            471   2.5e-15   55.9   0.2   1   2   5.4e-11   1.5e-07   30.3   0.0    13    83    46   116    41   120 0.95 tRNA synthetases class I (M)
tRNA-synt_1g         PF09334.6    391 seq1160_BIOID50955   -            471   2.5e-15   55.9   0.2   2   2   6.7e-09   1.8e-05   23.4   0.0   311   368   261   317   240   326 0.81 tRNA synthetases class I (M)
DnaB_C               PF03796.10   265 seq1163_BIOID50955   -            471  4.1e-108  360.1   0.2   1   1  1.2e-111  5.4e-108  359.7   0.1     1   263   206   463   206   465 0.97 DnaB-like helicase C terminal domain
DnaB                 PF00772.16   103 seq1163_BIOID50955   -            471   9.9e-38  128.0   0.0   1   1   4.8e-41   2.2e-37  126.9   0.0     1   103    26   128    26   128 0.99 DnaB-like helicase N terminal domain
AAA_25               PF13481.1    194 seq1163_BIOID50955   -            471     1e-13   51.0   0.1   1   1   3.6e-17   1.6e-13   50.3   0.0    29   190   220   386   179   390 0.84 AAA domain
MFS_1                PF07690.11   354 seq1165_BIOID50955   -            190   4.7e-19   68.2  19.9   1   1   3.9e-23   5.3e-19   68.0  13.8     2   168    21   189    20   190 0.90 Major Facilitator Superfamily
ArsC                 PF03960.10   110 seq1168_BIOID50955   -            118   4.3e-32  110.3   0.0   1   1   3.5e-36   4.8e-32  110.1   0.0     1   110     5   114     5   114 0.97 ArsC family
ABC_tran             PF00005.22   118 seq1170_BIOID50955   -            400   3.9e-26   91.6   0.0   1   1   2.4e-29   8.4e-26   90.5   0.0     1   117    68   192    68   193 0.97 ABC transporter
CBS                  PF00571.23    57 seq1170_BIOID50955   -            400   1.8e-06   27.4   0.0   1   1   3.5e-07    0.0012   18.3   0.0    32    55   369   392   346   394 0.86 CBS domain
Peptidase_M20        PF01546.23   171 seq1174_BIOID50955   -            375   1.7e-36  125.2   0.1   1   1     3e-40   2.1e-36  125.0   0.1     1   170    62   371    62   372 0.95 Peptidase family M20/M25/M40
M20_dimer            PF07687.9    109 seq1174_BIOID50955   -            375   3.1e-25   87.8   0.1   1   1   1.3e-28   8.7e-25   86.4   0.0     1   108   175   282   175   283 0.98 Peptidase dimerisation domain
Peptidase_S24        PF00717.18    70 seq1176_BIOID50955   -            139   1.7e-13   49.8   0.0   1   1   1.8e-17   2.5e-13   49.3   0.0     2    68    56   120    55   122 0.91 Peptidase S24-like
MFS_1                PF07690.11   354 seq1177_BIOID50955   -            197   1.7e-17   63.0  18.2   1   1   1.9e-21   2.5e-17   62.5  12.6     2   172    26   192     9   197 0.90 Major Facilitator Superfamily
MdoG                 PF04349.7    484 seq1179_BIOID50955   -            551    1e-150  502.0   0.1   1   1  9.1e-155  1.2e-150  501.8   0.1     1   482    45   534    45   536 0.92 Periplasmic glucan biosynthesis protein, MdoG
SIS                  PF01380.17   131 seq1180_BIOID50955   -            347   4.3e-21   74.7   0.0   1   2   1.7e-12   2.3e-08   33.5   0.0     5   122    51   170    48   175 0.87 SIS domain
SIS                  PF01380.17   131 seq1180_BIOID50955   -            347   4.3e-21   74.7   0.0   2   2   2.9e-14     4e-10   39.2   0.0     4    87   214   299   211   305 0.92 SIS domain
IMS                  PF00817.15   148 seq1181_BIOID50955   -            422   4.5e-39  133.5   0.0   1   1   3.9e-42   1.3e-38  132.0   0.0     1   147     5   150     5   151 0.96 impB/mucB/samB family
DUF4113              PF13438.1     75 seq1181_BIOID50955   -            422     9e-29   99.0   0.2   1   1   1.2e-31     4e-28   97.0   0.0     1    75   347   421   347   421 0.98 Domain of unknown function (DUF4113)
IMS_C                PF11799.3    137 seq1181_BIOID50955   -            422     1e-09   38.8   0.0   1   1     6e-13     2e-09   37.8   0.0     3   122   214   333   212   344 0.89 impB/mucB/samB family C-terminal
IMS_HHH              PF11798.3     32 seq1181_BIOID50955   -            422   1.4e-07   31.0   0.0   1   1   1.1e-10   3.8e-07   29.6   0.0     4    32   172   200   169   200 0.92 IMS family HHH motif
Pyr_redox_3          PF13738.1    203 seq1183_BIOID50955   -            376   1.1e-43  149.4   0.0   1   1   1.1e-45   3.8e-42  144.5   0.0     1   202     8   207     8   208 0.97 Pyridine nucleotide-disulphide oxidoreductase
NAD_binding_9        PF13454.1    156 seq1183_BIOID50955   -            376   1.7e-08   34.2   0.0   1   1   3.2e-08   0.00011   21.9   0.0     1   155     8   143     8   144 0.81 FAD-NAD(P)-binding
Pyr_redox_2          PF07992.9    200 seq1183_BIOID50955   -            376   8.2e-08   32.2   0.0   1   1   4.2e-11   1.4e-07   31.4   0.0     2   193     7   318     6   323 0.83 Pyridine nucleotide-disulphide oxidoreductase
Ala_racemase_N       PF01168.15   217 seq1185_BIOID50955   -            359   3.1e-61  206.5   0.0   1   1   5.7e-65   3.9e-61  206.2   0.0     1   217     8   219     8   219 0.94 Alanine racemase, N-terminal domain
Ala_racemase_C       PF00842.16   129 seq1185_BIOID50955   -            359   8.7e-39  131.7   0.1   1   1     2e-42   1.3e-38  131.1   0.1     1   129   234   358   234   358 0.97 Alanine racemase, C-terminal domain
Elong-fact-P_C       PF09285.6     56 seq1186_BIOID50955   -            253     2e-21   74.9   0.0   1   1     1e-24   4.6e-21   73.8   0.0     1    56   196   251   196   251 0.99 Elongation factor P, C-terminal
EFP                  PF01132.15    55 seq1186_BIOID50955   -            253   4.2e-14   51.8   2.2   1   1   1.7e-17   7.7e-14   50.9   1.5     1    54   132   187   132   188 0.91 Elongation factor P (EF-P) OB domain
EFP_N                PF08207.7     58 seq1186_BIOID50955   -            253   3.3e-13   49.1   0.1   1   1   1.8e-16   8.2e-13   47.9   0.1     2    57    67   124    66   125 0.88 Elongation factor P (EF-P) KOW-like domain
DUF1019              PF06254.6     89 seq1187_BIOID50955   -            183   2.6e-27   94.6   0.0   1   1   2.9e-31   3.9e-27   94.1   0.0     4    89    58   149    45   149 0.95 Protein of unknown function (DUF1019)
BPD_transp_1         PF00528.17   185 seq1189_BIOID50955   -            354   2.5e-26   92.2  16.2   1   1   1.8e-30   2.5e-26   92.2  11.2     1   176   163   324   163   332 0.91 Binding-protein-dependent transport system inner membrane component
OEP                  PF02321.13   188 seq1190_BIOID50955   -            460   3.7e-52  176.5  38.9   1   2   7.1e-28   9.7e-24   83.8  12.6     3   188    65   247    63   247 0.97 Outer membrane efflux protein
OEP                  PF02321.13   188 seq1190_BIOID50955   -            460   3.7e-52  176.5  38.9   2   2   1.8e-32   2.5e-28   98.8   8.8     7   188   275   455   270   455 0.94 Outer membrane efflux protein
ABC_tran             PF00005.22   118 seq1191_BIOID50955   -            530   1.4e-36  125.3   0.0   1   2   1.3e-18   1.9e-15   57.1   0.0     1   118    41   184    41   184 0.98 ABC transporter
ABC_tran             PF00005.22   118 seq1191_BIOID50955   -            530   1.4e-36  125.3   0.0   2   2   2.4e-21   3.7e-18   65.8   0.0     1   118   359   467   359   467 0.95 ABC transporter
ABC_tran_2           PF12848.2     85 seq1191_BIOID50955   -            530   1.1e-22   79.5   2.9   1   1   6.5e-23   9.8e-20   70.0   1.3     2    85   224   309   223   309 0.91 ABC transporter
UPF0370              PF13980.1     63 seq1192_BIOID50955   -             74   5.1e-34  115.7  11.7   1   1   4.1e-38   5.6e-34  115.6   8.1     1    61     9    70     9    74 0.94 Uncharacterised protein family (UPF0370)
CorA                 PF01544.13   292 seq1193_BIOID50955   -             39   3.6e-09   35.9   1.2   1   1   2.9e-13   3.9e-09   35.8   0.8   256   292     1    35     1    35 0.98 CorA-like Mg2+ transporter protein
AP_endonuc_2         PF01261.19   211 seq1197_BIOID50955   -            275   8.1e-32  110.1   0.0   1   1   7.4e-36     1e-31  109.8   0.0     1   210    19   225    19   226 0.97 Xylose isomerase-like TIM barrel
Gate                 PF07670.9    109 seq1202_BIOID50955   -            549     1e-16   60.6   7.5   1   1   9.2e-13   3.1e-09   36.5   0.1     2   107   261   354   260   356 0.95 Nucleoside recognition
FeoB_N               PF02421.13   189 seq1202_BIOID50955   -            549   4.7e-13   48.6   0.0   1   1     2e-16   6.8e-13   48.1   0.0     3   146     4   143     2   179 0.86 Ferrous iron transport protein B
MMR_HSR1             PF01926.18   114 seq1202_BIOID50955   -            549   1.5e-12   47.3   0.0   1   1     1e-15   3.6e-12   46.1   0.0     2    98     4    95     3   125 0.77 50S ribosome-binding GTPase
Dynamin_N            PF00350.18   168 seq1202_BIOID50955   -            549   5.4e-08   32.7   0.3   1   1   3.6e-09   1.2e-05   25.0   0.0    99   166    45   111    35   113 0.87 Dynamin family
Mannitol_dh_C        PF08125.8    245 seq1203_BIOID50955   -            491   3.5e-96  320.9   0.0   1   1  7.2e-100     5e-96  320.4   0.0     1   245   219   465   219   465 0.99 Mannitol dehydrogenase C-terminal domain
Mannitol_dh          PF01232.18   151 seq1203_BIOID50955   -            491   4.1e-54  182.5   0.0   1   1   1.3e-57   8.7e-54  181.4   0.0     2   151    29   191    28   191 0.99 Mannitol dehydrogenase Rossmann domain
Aminotran_1_2        PF00155.16   363 seq1207_BIOID50955   -            411   8.6e-86  288.0   0.0   1   1   7.1e-90   9.8e-86  287.8   0.0     2   362    41   406    40   407 0.98 Aminotransferase class I and II
DUF465               PF04325.8     49 seq1208_BIOID50955   -             74   7.2e-14   51.1   0.8   1   1   1.2e-17   1.7e-13   49.9   0.3     1    48    19    67    19    68 0.95 Protein of unknown function (DUF465)
OpuAC                PF04069.7    257 seq1209_BIOID50955   -            330   3.7e-56  190.2   3.9   1   1   3.3e-60   4.5e-56  189.9   2.7     2   256    30   312    29   313 0.94 Substrate binding domain of ABC-type glycine betaine transport system
OmpA                 PF00691.15    97 seq1210_BIOID50955   -            296   4.9e-15   55.5   0.1   1   1   1.4e-18   1.9e-14   53.7   0.0     1    92   155   248   155   252 0.84 OmpA family
PfkB                 PF00294.19   301 seq1211_BIOID50955   -            110   3.4e-11   42.7   0.1   1   1   2.6e-15   3.6e-11   42.6   0.1    34   108    22    94     3   108 0.84 pfkB family carbohydrate kinase
Acetyltransf_3       PF13302.1    142 seq1212_BIOID50955   -            178   6.9e-20   71.6   0.0   1   1   1.8e-23   8.1e-20   71.4   0.0     2   141    11   150    10   151 0.84 Acetyltransferase (GNAT) domain
Acetyltransf_4       PF13420.1    155 seq1212_BIOID50955   -            178   1.7e-10   40.9   0.1   1   1   4.3e-14     2e-10   40.7   0.1    46   154    63   170    24   171 0.88 Acetyltransferase (GNAT) domain
Acetyltransf_1       PF00583.19    83 seq1212_BIOID50955   -            178   1.9e-10   40.5   0.0   1   1   6.8e-14   3.1e-10   39.8   0.0     3    82    74   150    72   151 0.96 Acetyltransferase (GNAT) family
CusF_Ec              PF11604.3     70 seq1213_BIOID50955   -            110   3.8e-21   74.5   0.2   1   1   3.7e-25   5.1e-21   74.2   0.2     1    67    42   107    42   110 0.93 Copper binding periplasmic protein CusF
PfkB                 PF00294.19   301 seq1216_BIOID50955   -            144   2.6e-21   75.9   0.1   1   1   2.1e-25   2.9e-21   75.7   0.1   167   294    29   143     8   144 0.83 pfkB family carbohydrate kinase
HlyD_2               PF12700.2    328 seq1217_BIOID50955   -            407   3.2e-14   52.6   0.0   1   1   1.5e-17     1e-13   51.0   0.0   136   327   187   378    98   379 0.81 HlyD family secretion protein
HlyD_3               PF13437.1    105 seq1217_BIOID50955   -            407   3.2e-13   49.8   0.2   1   1     2e-14   1.4e-10   41.3   0.0     1   105   209   310   209   310 0.96 HlyD family secretion protein
Semialdhyde_dh       PF01118.19   121 seq1218_BIOID50955   -            334   1.8e-32  112.0   0.0   1   1   4.6e-36   3.1e-32  111.3   0.0     3   121     5   146     3   146 0.97 Semialdehyde dehydrogenase, NAD binding domain
Semialdhyde_dhC      PF02774.13   184 seq1218_BIOID50955   -            334   6.6e-20   71.6   0.0   1   1   1.4e-23   9.8e-20   71.0   0.0     1   184   163   311   163   311 0.95 Semialdehyde dehydrogenase, dimerisation domain
DUF1627              PF07789.7    155 seq1219_BIOID50955   -            244   1.1e-90  301.0   0.2   1   1   2.6e-94   1.8e-90  300.3   0.1     1   153    84   236    84   238 0.99 Protein of unknown function (DUF1627)
IMS                  PF00817.15   148 seq1220_BIOID50955   -            351   9.6e-48  161.6   0.0   1   1   3.4e-51   1.6e-47  160.9   0.0     1   148     7   154     7   154 0.98 impB/mucB/samB family
IMS_C                PF11799.3    137 seq1220_BIOID50955   -            351   1.6e-09   38.1   0.1   1   1   5.8e-13   2.6e-09   37.4   0.0     3    99   211   309   209   327 0.85 impB/mucB/samB family C-terminal
IMS_HHH              PF11798.3     32 seq1220_BIOID50955   -            351   5.4e-08   32.3   0.0   1   1     3e-11   1.4e-07   31.0   0.0     1    32   166   197   166   197 0.96 IMS family HHH motif
UTRA                 PF07702.8    141 seq1222_BIOID50955   -            265   2.9e-32  111.1   0.0   1   1   1.5e-35   6.8e-32  109.9   0.0     1   140   118   256   118   257 0.99 UTRA domain
GntR                 PF00392.16    64 seq1222_BIOID50955   -            265   8.6e-24   82.6   0.0   1   1   2.9e-27   1.3e-23   82.0   0.0     1    64    34    97    34    97 0.99 Bacterial regulatory proteins, gntR family
HTH_DeoR             PF08220.7     57 seq1222_BIOID50955   -            265   8.1e-05   21.9   0.0   1   1   3.8e-08   0.00017   20.9   0.0    18    54    61    97    46   100 0.88 DeoR-like helix-turn-helix domain
MFS_1                PF07690.11   354 seq1223_BIOID50955   -            394   1.1e-36  126.2  55.3   1   2   6.9e-30   9.5e-26   90.2  17.2     2   188    17   198    16   218 0.87 Major Facilitator Superfamily
MFS_1                PF07690.11   354 seq1223_BIOID50955   -            394   1.1e-36  126.2  55.3   2   2   4.1e-15   5.6e-11   41.6  15.8     3   175   218   387   216   394 0.89 Major Facilitator Superfamily
cobW                 PF02492.14   178 seq1225_BIOID50955   -            328   2.8e-35  121.2   0.0   1   1   5.5e-39   3.8e-35  120.8   0.0     4   168     6   170     3   180 0.91 CobW/HypB/UreG, nucleotide-binding domain
CobW_C               PF07683.9     94 seq1225_BIOID50955   -            328   1.9e-06   27.3   0.4   1   1   6.4e-10   4.4e-06   26.2   0.0     2    92   241   321   240   323 0.90 Cobalamin synthesis protein cobW C-terminal domain
PLA1                 PF02253.10   260 seq1228_BIOID50955   -            289   1.6e-93  312.8   5.0   1   1   1.4e-97   1.9e-93  312.5   3.4     8   260    39   286    33   286 0.98 Phospholipase A1
AA_kinase            PF00696.23   241 seq1230_BIOID50955   -            258     1e-39  136.4   2.0   1   1   8.4e-44   1.1e-39  136.2   1.4     3   240     5   235     3   236 0.93 Amino acid kinase family
C4dic_mal_tran       PF03595.12   330 seq1231_BIOID50955   -            366   1.8e-54  184.5  36.8   1   1   1.5e-58     2e-54  184.3  25.5     2   329    44   342    43   343 0.97 C4-dicarboxylate transporter/malic acid transport protein
ACR_tran             PF00873.14  1021 seq1233_BIOID50955   -           1047  2.5e-237  789.8   2.2   1   1  4.7e-241  3.2e-237  789.5   1.5     2  1019     6  1037     2  1039 0.98 AcrB/AcrD/AcrF family
FadR_C               PF07840.7    164 seq1235_BIOID50955   -            239   6.9e-73  243.5   0.0   1   1   1.9e-76   8.5e-73  243.2   0.0     1   163    72   234    72   235 0.99 FadR C-terminal domain
GntR                 PF00392.16    64 seq1235_BIOID50955   -            239   2.3e-20   71.6   0.0   1   1     1e-23   4.7e-20   70.6   0.0     4    64    11    71     8    71 0.96 Bacterial regulatory proteins, gntR family
PhdYeFM_antitox      PF02604.14    75 seq1236_BIOID50955   -             97   1.5e-09   37.1   0.1   1   1     2e-13   2.8e-09   36.3   0.1     2    73     8    74     7    79 0.90 Antitoxin Phd_YefM, type II toxin-antitoxin system
Acid_phosphat_B      PF03767.9    230 seq1237_BIOID50955   -            237   5.9e-50  169.6   0.0   1   1   4.9e-54   6.7e-50  169.4   0.0     2   229    11   220    10   221 0.96 HAD superfamily, subfamily IIIB (Acid phosphatase)
PAP2                 PF01569.16   129 seq1238_BIOID50955   -            249   6.2e-17   61.3   4.6   1   1   4.5e-21   6.2e-17   61.3   3.2     4   122   106   227   102   233 0.89 PAP2 superfamily
YafO_toxin           PF13957.1    109 seq1239_BIOID50955   -            132   1.6e-33  114.6   0.0   1   1   1.3e-37   1.8e-33  114.4   0.0     1   109    25   132    25   132 0.98 Toxin YafO, type II toxin-antitoxin system
SBP_bac_11           PF13531.1    231 seq1241_BIOID50955   -            252   2.3e-33  115.6   0.0   1   1   1.9e-37   2.6e-33  115.4   0.0     1   230    20   247    20   248 0.88 Bacterial extracellular solute-binding protein
AzlC                 PF03591.9    143 seq1242_BIOID50955   -            245   7.3e-42  142.5  10.2   1   1   5.3e-46   7.3e-42  142.5   7.1     1   141    23   165    23   167 0.97 AzlC protein
Lyase_1              PF00206.15   312 seq1243_BIOID50955   -            457  3.8e-102  341.5   0.0   1   1  1.4e-105  1.9e-101  339.2   0.0     1   312     6   301     6   301 0.99 Lyase
HTH_18               PF12833.2     81 seq1244_BIOID50955   -            278   1.4e-25   89.1   2.0   1   1   5.2e-29   1.8e-25   88.7   0.7     1    80   193   271   193   272 0.97 Helix-turn-helix domain
AraC_binding         PF02311.14   136 seq1244_BIOID50955   -            278   7.2e-24   83.8   2.1   1   1   2.1e-27   7.2e-24   83.8   1.5     4   136    16   154    14   154 0.96 AraC-like ligand binding domain
HTH_AraC             PF00165.18    42 seq1244_BIOID50955   -            278   2.5e-21   74.7   0.1   1   2   1.9e-11   6.5e-08   32.0   0.0     1    42   180   221   180   221 0.97 Bacterial regulatory helix-turn-helix proteins, AraC family
HTH_AraC             PF00165.18    42 seq1244_BIOID50955   -            278   2.5e-21   74.7   0.1   2   2   3.8e-14   1.3e-10   40.6   0.0     1    42   232   271   232   271 0.93 Bacterial regulatory helix-turn-helix proteins, AraC family
RQC                  PF09382.5    106 seq1245_BIOID50955   -            611   4.4e-28   96.9   0.0   1   1   3.5e-31   1.2e-27   95.6   0.0     1   104   413   514   413   516 0.97 RQC domain
Helicase_C           PF00271.26    78 seq1245_BIOID50955   -            611   4.6e-24   83.9   0.0   1   1   2.6e-24   8.9e-21   73.4   0.1     3    78   258   333   256   333 0.98 Helicase conserved C-terminal domain
HRDC                 PF00570.18    68 seq1245_BIOID50955   -            611   8.1e-24   83.0   0.1   1   1   6.4e-27   2.2e-23   81.6   0.0     2    68   535   601   534   601 0.97 HRDC domain
DEAD                 PF00270.24   173 seq1245_BIOID50955   -            611   2.6e-21   75.7   0.0   1   1   8.5e-24   2.9e-20   72.3   0.0     2   168    30   189    29   194 0.85 DEAD/DEAH box helicase
TehB                 PF03848.9    192 seq1246_BIOID50955   -            197  1.2e-102  340.8   0.1   1   1  8.1e-106  1.4e-102  340.6   0.0     1   192     1   193     1   193 0.99 Tellurite resistance protein TehB
Methyltransf_11      PF08241.7     95 seq1246_BIOID50955   -            197   1.7e-12   47.5   0.0   1   1     2e-15   3.4e-12   46.5   0.0     1    93    35   130    35   132 0.96 Methyltransferase domain
Methyltransf_23      PF13489.1    162 seq1246_BIOID50955   -            197   1.4e-12   47.4   0.0   1   1   1.1e-15   1.8e-12   47.1   0.0    20   116    28   134    10   174 0.72 Methyltransferase domain
Methyltransf_12      PF08242.7     99 seq1246_BIOID50955   -            197   1.9e-11   44.1   0.1   1   1   1.8e-14     3e-11   43.5   0.0     1    98    35   129    35   130 0.96 Methyltransferase domain
Methyltransf_31      PF13847.1    152 seq1246_BIOID50955   -            197   2.1e-10   40.2   0.0   1   1   1.4e-13   2.4e-10   40.0   0.0     5   110    32   134    29   193 0.87 Methyltransferase domain
MTS                  PF05175.9    170 seq1246_BIOID50955   -            197   8.1e-10   38.2   0.0   1   1   6.1e-13     1e-09   37.8   0.0    23   141    22   135     3   158 0.86 Methyltransferase small domain
Methyltransf_18      PF12847.2    112 seq1246_BIOID50955   -            197   6.5e-09   36.2   0.0   1   1   5.7e-12   9.8e-09   35.6   0.0     2   109    31   132    30   136 0.80 Methyltransferase domain
Acetyltransf_10      PF13673.1    117 seq1247_BIOID50955   -            125   1.8e-16   60.2   0.0   1   1   4.7e-20   2.2e-16   59.9   0.0    17   117     5    99     1    99 0.91 Acetyltransferase (GNAT) domain
Acetyltransf_7       PF13508.1     79 seq1247_BIOID50955   -            125     2e-07   30.9   0.0   1   1   9.1e-11   4.1e-07   29.9   0.0     3    78    31   100    29   101 0.87 Acetyltransferase (GNAT) domain
Acetyltransf_1       PF00583.19    83 seq1247_BIOID50955   -            125   2.5e-06   27.3   0.0   1   1   1.6e-09   7.4e-06   25.8   0.0    22    83    43   100     8   100 0.68 Acetyltransferase (GNAT) family
UPF0047              PF01894.12   118 seq1249_BIOID50955   -            138   4.5e-39  132.8   0.0   1   1   3.7e-43   5.1e-39  132.6   0.0     1   117    17   135    17   136 0.97 Uncharacterised protein family UPF0047
AzlD                 PF05437.7     99 seq1252_BIOID50955   -            111   2.4e-12   46.5   5.6   1   1   2.1e-16   2.9e-12   46.2   3.9     1    98     5   104     5   105 0.92 Branched-chain amino acid transport protein (AzlD)
FUR                  PF01475.14   120 seq1253_BIOID50955   -            106   2.4e-08   33.8   0.0   1   1   2.2e-12   3.1e-08   33.4   0.0     2    63    30    92    29    98 0.94 Ferric uptake regulator family
AraC_binding         PF02311.14   136 seq1254_BIOID50955   -            312   6.1e-23   80.8   1.4   1   1   2.7e-26   9.2e-23   80.3   0.2     7   120    52   170    48   186 0.89 AraC-like ligand binding domain
HTH_18               PF12833.2     81 seq1254_BIOID50955   -            312   9.4e-22   76.8   0.1   1   1   5.5e-25   1.9e-21   75.8   0.1     2    79   229   305   228   307 0.97 Helix-turn-helix domain
HTH_AraC             PF00165.18    42 seq1254_BIOID50955   -            312   1.5e-20   72.2   0.2   1   2   3.2e-10   1.1e-06   28.1   0.0     2    42   216   256   215   256 0.93 Bacterial regulatory helix-turn-helix proteins, AraC family
HTH_AraC             PF00165.18    42 seq1254_BIOID50955   -            312   1.5e-20   72.2   0.2   2   2   1.6e-14   5.3e-11   41.8   0.0     2    42   268   306   267   306 0.94 Bacterial regulatory helix-turn-helix proteins, AraC family
Cupin_2              PF07883.6     71 seq1254_BIOID50955   -            312   1.4e-06   27.5   0.0   1   1   8.3e-10   2.8e-06   26.6   0.0     7    60    57   109    53   116 0.92 Cupin domain
HOK_GEF              PF01848.11    43 seq1255_BIOID50955   -             70   3.1e-19   67.9   4.6   1   1   2.8e-23   3.8e-19   67.6   3.2     1    43    24    66    24    66 0.99 Hok/gef family
NLPC_P60             PF00877.14   105 seq1256_BIOID50955   -            188   1.2e-34  118.1   0.1   1   1   1.3e-38   1.7e-34  117.6   0.0     1   105    79   183    79   183 0.98 NlpC/P60 family
DUF419               PF04237.8     92 seq1257_BIOID50955   -            118   1.2e-22   79.9   0.1   1   1   1.1e-26   1.5e-22   79.6   0.0     1    91    10   102    10   103 0.98 Protein of unknown function (DUF419)
UPF0027              PF01139.12   420 seq1258_BIOID50955   -             88   3.7e-12   45.8   0.0   1   1     3e-16   4.1e-12   45.7   0.0     6    60    18    72    13    74 0.91 Uncharacterized protein family UPF0027
MarR                 PF01047.17    59 seq1259_BIOID50955   -            176   1.6e-17   62.8   2.8   1   1   1.3e-20     6e-17   60.9   0.1     1    58    53   112    53   113 0.98 MarR family
MarR_2               PF12802.2     62 seq1259_BIOID50955   -            176     1e-08   34.5   0.1   1   1   4.8e-12   2.2e-08   33.5   0.0     5    61    55   111    51   112 0.90 MarR family
HTH_27               PF13463.1     68 seq1259_BIOID50955   -            176   3.6e-07   30.3   0.1   1   1   1.8e-10   8.1e-07   29.1   0.0    17    68    70   121    54   121 0.86 Winged helix DNA-binding domain
RF-1                 PF00472.15   114 seq1262_BIOID50955   -            185   8.7e-23   80.1   1.4   1   1   8.8e-27   1.2e-22   79.7   0.9     9   103    84   177    78   181 0.84 RF-1 domain
DUF3313              PF11769.3    201 seq1263_BIOID50955   -            222   9.3e-66  220.9   0.1   1   1   7.7e-70   1.1e-65  220.7   0.1     1   199    16   214    16   216 0.99 Protein of unknown function (DUF3313)
Peptidase_C26        PF07722.8    217 seq1267_BIOID50955   -            254   3.3e-69  232.5   0.0   1   1   5.6e-73   3.8e-69  232.3   0.0     1   217     8   224     8   224 0.96 Peptidase C26
GATase               PF00117.23   192 seq1267_BIOID50955   -            254   8.2e-12   44.8   0.0   1   1   1.6e-15   1.1e-11   44.4   0.0    43   190    62   241    31   243 0.69 Glutamine amidotransferase class-I
LysR_substrate       PF03466.15   209 seq1270_BIOID50955   -            315   9.6e-55  184.8   0.6   1   1   1.9e-58   1.3e-54  184.3   0.4     4   208    99   303    96   304 0.99 LysR substrate binding domain
HTH_1                PF00126.22    60 seq1270_BIOID50955   -            315   8.8e-22   76.4   0.5   1   1   2.5e-25   1.7e-21   75.5   0.1     1    59    13    71    13    72 0.98 Bacterial regulatory helix-turn-helix protein, lysR family
EAL                  PF00563.15   236 seq1271_BIOID50955   -            518   1.5e-61  207.8   0.0   1   1   3.6e-65   2.4e-61  207.0   0.0     4   236   268   500   265   500 0.96 EAL domain
CSS-motif            PF12792.2    208 seq1271_BIOID50955   -            518   4.2e-45  153.5   0.0   1   1     9e-49   6.1e-45  152.9   0.0     3   206    39   243    37   245 0.97 CSS motif domain associated with EAL
HlyD                 PF00529.15   306 seq1272_BIOID50955   -            390   3.8e-79  266.0  16.0   1   1   1.4e-82   4.7e-79  265.7  11.1     1   306    60   343    60   343 0.99 HlyD family secretion protein
HlyD_2               PF12700.2    328 seq1272_BIOID50955   -            390   1.3e-17   63.8   1.8   1   1   5.6e-21   1.9e-17   63.3   1.2    20   234    60   290    51   316 0.76 HlyD family secretion protein
HlyD_3               PF13437.1    105 seq1272_BIOID50955   -            390   1.1e-15   57.7   3.2   1   1   1.4e-16   4.9e-13   49.2   0.2     2   105   218   338   217   338 0.79 HlyD family secretion protein
Biotin_lipoyl_2      PF13533.1     50 seq1272_BIOID50955   -            390   8.5e-09   34.8   1.2   1   1   5.4e-11   1.9e-07   30.5   0.1     2    49    61   108    60   109 0.91 Biotin-lipoyl like
LysE                 PF01810.13   191 seq1274_BIOID50955   -            206   5.7e-54  182.1  12.2   1   1   4.9e-58   6.7e-54  181.9   8.5     2   190    14   205    13   206 0.98 LysE type translocator
DAO                  PF01266.19   358 seq1275_BIOID50955   -            432   4.2e-74  249.4   0.4   1   1   3.6e-77   4.9e-74  249.2   0.3     2   358     3   397     2   397 0.95 FAD dependent oxidoreductase
Pyr_redox_2          PF07992.9    200 seq1275_BIOID50955   -            432   7.6e-09   35.6   0.2   1   1   3.9e-08   5.3e-05   23.0   0.2     1    36     2    37     2    65 0.92 Pyridine nucleotide-disulphide oxidoreductase
Pyr_redox            PF00070.22    80 seq1275_BIOID50955   -            432   3.2e-08   33.7   0.2   1   1     7e-09   9.6e-06   25.7   0.2     1    33     2    34     2    47 0.91 Pyridine nucleotide-disulphide oxidoreductase
NAD_binding_8        PF13450.1     68 seq1275_BIOID50955   -            432   8.7e-07   28.7   0.1   1   1   5.6e-09   7.6e-06   25.7   0.0     1    34     5    38     5    69 0.85 NAD(P)-binding Rossmann-like domain
ApbA                 PF02558.11   151 seq1275_BIOID50955   -            432   2.3e-05   23.7   0.2   1   1   3.8e-08   5.3e-05   22.6   0.1     1    33     3    34     3    48 0.87 Ketopantoate reductase PanE/ApbA
AlaDh_PNT_C          PF01262.16   168 seq1275_BIOID50955   -            432   0.00013   21.5   0.1   1   1   1.7e-07   0.00023   20.6   0.1    22    59     2    39     1    52 0.85 Alanine dehydrogenase/PNT, C-terminal domain
Cupin_2              PF07883.6     71 seq1277_BIOID50955   -            185   1.5e-17   62.7   0.1   1   1   8.8e-21   2.4e-17   62.0   0.1     2    69   111   178   110   180 0.94 Cupin domain
HTH_3                PF01381.17    55 seq1277_BIOID50955   -            185   1.1e-14   53.9   0.4   1   1   5.9e-18   1.6e-14   53.3   0.2     2    55    13    66    12    66 0.97 Helix-turn-helix
HTH_31               PF13560.1     64 seq1277_BIOID50955   -            185     1e-10   41.4   0.0   1   1     6e-14   1.6e-10   40.8   0.0     3    60     9    65     7    68 0.95 Helix-turn-helix domain
HTH_19               PF12844.2     64 seq1277_BIOID50955   -            185   1.7e-10   40.6   0.0   1   1     1e-13   2.7e-10   40.0   0.0     1    62     9    70     9    72 0.96 Helix-turn-helix domain
AraC_binding         PF02311.14   136 seq1277_BIOID50955   -            185   8.3e-05   22.1   0.2   1   1   6.1e-08   0.00017   21.2   0.1    19    64   124   169   110   176 0.88 AraC-like ligand binding domain
TerC                 PF03741.11   184 seq1278_BIOID50955   -            540   4.9e-49  166.1  13.4   1   1   1.6e-52   7.4e-49  165.5   9.3     1   183    27   216    27   217 0.94 Integral membrane protein TerC family
CorC_HlyC            PF03471.12    81 seq1278_BIOID50955   -            540   2.4e-20   72.0   0.1   1   1   5.5e-23   2.5e-19   68.7   0.0     2    79   453   529   452   531 0.93 Transporter associated domain
CBS                  PF00571.23    57 seq1278_BIOID50955   -            540   7.2e-16   57.4   1.3   1   2   8.5e-09   3.9e-05   23.1   0.4     1    53   315   371   315   374 0.94 CBS domain
CBS                  PF00571.23    57 seq1278_BIOID50955   -            540   7.2e-16   57.4   1.3   2   2   9.7e-12   4.4e-08   32.5   0.0     3    53   382   432   381   436 0.93 CBS domain
AA_permease          PF00324.16   479 seq1280_BIOID50955   -            470  1.8e-115  385.8  42.6   1   1    3e-119  2.1e-115  385.7  29.5     1   464    39   462    39   470 0.93 Amino acid permease
AA_permease_2        PF13520.1    426 seq1280_BIOID50955   -            470   1.5e-43  148.7  47.3   1   1   2.9e-47     2e-43  148.4  32.8     9   410    43   444    39   464 0.82 Amino acid permease
MFS_1                PF07690.11   354 seq1283_BIOID50955   -            512   5.7e-55  186.3  38.3   1   1   4.2e-59   5.7e-55  186.3  26.5     1   353    19   413    19   414 0.89 Major Facilitator Superfamily
Aldedh               PF00171.17   462 seq1284_BIOID50955   -            495  7.5e-170  565.0   0.0   1   1  6.2e-174  8.5e-170  564.9   0.0     4   462    31   489    28   489 0.97 Aldehyde dehydrogenase family
Sod_Fe_C             PF02777.13   106 seq1287_BIOID50955   -            208   2.7e-40  136.3   0.5   1   1   5.9e-44     4e-40  135.8   0.1     4   106    98   204    95   204 0.91 Iron/manganese superoxide dismutases, C-terminal domain
Sod_Fe_N             PF00081.17    82 seq1287_BIOID50955   -            208   9.6e-34  115.4   2.3   1   1   2.3e-37   1.5e-33  114.7   1.6     1    81     4    91     4    92 0.97 Iron/manganese superoxide dismutases, alpha-hairpin domain
HTH_3                PF01381.17    55 seq1288_BIOID50955   -            178     6e-17   61.1   0.0   1   1   3.7e-20   8.5e-17   60.6   0.0     1    53    12    64    12    66 0.97 Helix-turn-helix
Cupin_2              PF07883.6     71 seq1288_BIOID50955   -            178   4.6e-11   41.9   0.3   1   1   4.3e-14   9.8e-11   40.8   0.2     3    69   104   171   102   173 0.93 Cupin domain
HTH_31               PF13560.1     64 seq1288_BIOID50955   -            178   1.2e-10   41.2   0.0   1   1   8.8e-14     2e-10   40.5   0.0     4    57    10    62     8    74 0.94 Helix-turn-helix domain
HTH_19               PF12844.2     64 seq1288_BIOID50955   -            178     1e-09   38.1   0.0   1   1   6.5e-13   1.5e-09   37.6   0.0     3    59    11    67     9    71 0.95 Helix-turn-helix domain
HTH_26               PF13443.1     63 seq1288_BIOID50955   -            178   5.5e-06   26.3   0.0   1   1   3.5e-09     8e-06   25.8   0.0     2    59    12    68    11    72 0.93 Cro/C1-type HTH DNA-binding domain
HTH_25               PF13413.1     62 seq1288_BIOID50955   -            178   4.7e-06   26.0   0.0   1   1   3.4e-09   7.9e-06   25.3   0.0     2    35    12    45    11    49 0.94 Helix-turn-helix domain
DUF968               PF06147.6    200 seq1289_BIOID50955   -            351   1.3e-75  253.5   0.1   1   1   1.6e-79   2.2e-75  252.8   0.0     2   198   130   343   129   345 0.98 Protein of unknown function (DUF968)
SBP_bac_5            PF00496.17   374 seq1290_BIOID50955   -            604     3e-67  226.9   9.9   1   1   3.2e-71   4.3e-67  226.4   6.9     2   369    98   503    97   508 0.93 Bacterial extracellular solute-binding proteins, family 5 Middle
Ala_racemase_N       PF01168.15   217 seq1292_BIOID50955   -            356   3.1e-58  196.7   0.0   1   1   5.9e-62     4e-58  196.4   0.0     2   217    10   217     9   217 0.95 Alanine racemase, N-terminal domain
Ala_racemase_C       PF00842.16   129 seq1292_BIOID50955   -            356   2.5e-39  133.5   0.4   1   1   6.2e-43   4.2e-39  132.7   0.3     1   127   232   354   232   356 0.97 Alanine racemase, C-terminal domain
Abhydrolase_1        PF00561.15   230 seq1293_BIOID50955   -            340   5.4e-31  107.8   0.0   1   1     2e-34     7e-31  107.4   0.0     1   228    82   319    82   321 0.97 alpha/beta hydrolase fold
Hydrolase_4          PF12146.3     79 seq1293_BIOID50955   -            340     4e-24   84.1   0.5   1   1   1.9e-27   6.4e-24   83.4   0.3     3    79    42   122    40   122 0.90 Putative lysophospholipase
Abhydrolase_6        PF12697.2    228 seq1293_BIOID50955   -            340   3.6e-20   72.7   3.2   1   1   1.6e-23   5.4e-20   72.1   2.2     2   220    58   310    57   316 0.72 Alpha/beta hydrolase family
Abhydrolase_5        PF12695.2    142 seq1293_BIOID50955   -            340   8.1e-12   44.9   0.0   1   1     4e-15   1.4e-11   44.2   0.0     1   141    56   305    56   306 0.78 Alpha/beta hydrolase family
Pribosyltran         PF00156.22   125 seq1294_BIOID50955   -            152   2.2e-11   43.4   0.0   1   1   2.3e-15   3.2e-11   42.9   0.0     2   112     4   105     3   112 0.87 Phosphoribosyl transferase domain
ACT_6                PF13740.1     76 seq1295_BIOID50955   -            190     4e-30  103.2   0.5   1   1   1.1e-31   5.1e-28   96.4   0.0     1    76     7    82     7    82 0.98 ACT domain
ACT                  PF01842.20    66 seq1295_BIOID50955   -            190   8.7e-13   47.3   0.2   1   1     1e-09   4.6e-06   25.8   0.0     2    65    97   166    96   167 0.97 ACT domain
Peptidase_U32        PF01136.14   233 seq1299_BIOID50955   -            667   1.2e-70  237.0   0.1   1   1   3.2e-71   2.2e-67  226.2   0.0     2   231    93   319    92   321 0.90 Peptidase family U32
DUF3656              PF12392.3    122 seq1299_BIOID50955   -            667   2.4e-26   92.0   0.0   1   1   6.9e-30   4.7e-26   91.1   0.0     2   122   405   522   404   522 0.97 Collagenase
Transaldolase        PF00923.14   287 seq1301_BIOID50955   -            244   2.7e-44  151.3   0.1   1   1   5.3e-48   7.3e-44  149.9   0.1     1   243    27   229    27   241 0.95 Transaldolase
KdgT                 PF03812.8    314 seq1302_BIOID50955   -            329  5.7e-180  597.2  30.8   1   1  4.7e-184  6.5e-180  597.0  21.4     1   314     3   316     3   316 1.00 2-keto-3-deoxygluconate permease
Phage_integrase      PF00589.17   173 seq1303_BIOID50955   -            420   1.5e-26   93.0   0.0   1   1   3.9e-30   2.6e-26   92.1   0.0    13   171   214   384   202   386 0.87 Phage integrase family
DUF4102              PF13356.1     89 seq1303_BIOID50955   -            420   2.4e-25   88.1   0.0   1   1   6.6e-29   4.5e-25   87.2   0.0     1    88     3    89     3    90 0.98 Domain of unknown function (DUF4102)
Gp49                 PF05973.9     91 seq1304_BIOID50955   -            112   1.5e-26   92.1   0.0   1   1   1.2e-30   1.7e-26   91.9   0.0     1    91    13   102    13   102 0.96 Phage derived protein Gp49-like (DUF891)
DUF1100              PF06500.6    411 seq1305_BIOID50955   -            414    3e-222  737.3   0.0   1   1  9.7e-226  3.3e-222  737.2   0.0     1   411     1   414     1   414 0.99 Alpha/beta hydrolase of unknown function (DUF1100)
Abhydrolase_5        PF12695.2    142 seq1305_BIOID50955   -            414   1.8e-08   34.1   0.0   1   1   9.6e-12   3.3e-08   33.2   0.0     1   121   196   375   196   392 0.76 Alpha/beta hydrolase family
Abhydrolase_6        PF12697.2    228 seq1305_BIOID50955   -            414   2.6e-06   27.4   0.4   1   1   1.6e-09   5.4e-06   26.3   0.0    12   107   208   326   197   390 0.71 Alpha/beta hydrolase family
AhpC-TSA             PF00578.16   124 seq1307_BIOID50955   -            156   5.2e-40  135.8   0.0   1   1   1.9e-43   6.6e-40  135.5   0.0     2   123     7   134     6   135 0.99 AhpC/TSA family
Redoxin              PF08534.5    146 seq1307_BIOID50955   -            156   2.1e-27   95.3   0.0   1   1   7.3e-31   2.5e-27   95.1   0.0     1   131     5   136     5   148 0.90 Redoxin
SCO1-SenC            PF02630.9    174 seq1307_BIOID50955   -            156   3.3e-10   39.7   0.0   1   1   1.4e-13   4.7e-10   39.2   0.0    32   171    10   136     4   140 0.89 SCO1/SenC
DUF899               PF05988.7    211 seq1307_BIOID50955   -            156   0.00024   20.4   0.0   1   1   7.9e-08   0.00027   20.3   0.0    48   173    12   137     3   152 0.81 Bacterial protein of unknown function (DUF899)
Peptidase_M20        PF01546.23   171 seq1310_BIOID50955   -            388   2.7e-26   92.0   0.1   1   1     5e-30   3.4e-26   91.7   0.1     2   170    72   384    71   385 0.93 Peptidase family M20/M25/M40
M20_dimer            PF07687.9    109 seq1310_BIOID50955   -            388   6.2e-13   48.3   0.1   1   1   1.8e-16   1.2e-12   47.4   0.1     8   106   184   280   180   283 0.94 Peptidase dimerisation domain
RusA                 PF05866.6    116 seq1311_BIOID50955   -            121     4e-19   69.0   0.0   1   1   3.4e-23   4.6e-19   68.8   0.0     1   116     9   118     9   118 0.89 Endodeoxyribonuclease RusA
HTH_37               PF13744.1     80 seq1312_BIOID50955   -             96   5.7e-24   83.6   0.6   1   1   9.4e-28   6.4e-24   83.4   0.4     3    76    14    86    12    91 0.96 Helix-turn-helix domain
HTH_3                PF01381.17    55 seq1312_BIOID50955   -             96   4.9e-07   29.3   0.0   1   1   8.8e-11     6e-07   29.0   0.0     5    47    37    80    33    88 0.87 Helix-turn-helix
DAO                  PF01266.19   358 seq1313_BIOID50955   -            426     4e-71  239.6   0.2   1   1     2e-74   4.6e-71  239.4   0.1     1   358    29   381    29   381 0.96 FAD dependent oxidoreductase
Thi4                 PF01946.12   230 seq1313_BIOID50955   -            426   1.7e-07   30.4   0.2   1   1   1.4e-10   3.1e-07   29.6   0.1     9    64    19    75    12   102 0.91 Thi4 family
NAD_binding_8        PF13450.1     68 seq1313_BIOID50955   -            426   2.3e-06   27.4   0.7   1   1   3.9e-09   8.8e-06   25.5   0.5     1    42    32    71    32    88 0.82 NAD(P)-binding Rossmann-like domain
FAD_binding_3        PF01494.14   356 seq1313_BIOID50955   -            426     7e-06   25.2   0.6   1   1   3.1e-09     7e-06   25.2   0.4     2    33    28    59    27    68 0.94 FAD binding domain
FAD_binding_2        PF00890.19   421 seq1313_BIOID50955   -            426   2.1e-05   23.4   0.6   1   1   1.5e-08   3.4e-05   22.7   0.5     1    43    29    71    29    82 0.85 FAD binding domain
SSB                  PF00436.20   104 seq1314_BIOID50955   -            178   8.4e-43  144.3   0.5   1   1   7.4e-47     1e-42  144.1   0.4     1   103     6   112     6   113 0.97 Single-strand binding protein family
Hydrolase_3          PF08282.7    254 seq1315_BIOID50955   -            266   2.7e-61  207.2   0.0   1   1   6.7e-65     3e-61  207.0   0.0     1   254     5   260     5   260 0.96 haloacid dehalogenase-like hydrolase
S6PP                 PF05116.8    247 seq1315_BIOID50955   -            266     4e-16   58.9   0.0   1   2     4e-09   1.8e-05   24.0   0.0     4    75     4    73     1    91 0.89 Sucrose-6F-phosphate phosphohydrolase
S6PP                 PF05116.8    247 seq1315_BIOID50955   -            266     4e-16   58.9   0.0   2   2   7.2e-12   3.3e-08   33.0   0.0   135   218   159   242   141   251 0.83 Sucrose-6F-phosphate phosphohydrolase
Hydrolase            PF00702.21   204 seq1315_BIOID50955   -            266   2.6e-11   44.3   0.1   1   1     2e-13   9.2e-10   39.2   0.1     2   204     3   226     2   226 0.59 haloacid dehalogenase-like hydrolase
Phage_antiter_Q      PF06323.6    230 seq1316_BIOID50955   -             52     2e-19   69.7   0.1   1   1   1.6e-23   2.2e-19   69.6   0.0     1    47     1    47     1    51 0.97 Phage antitermination protein Q
Fer4_7               PF12838.2     52 seq1318_BIOID50955   -            205   3.7e-15   55.9  24.4   1   1   7.2e-11   8.2e-08   32.3   4.7     2    52    82   166    81   166 0.62 4Fe-4S dicluster domain
Fer4_9               PF13187.1     55 seq1318_BIOID50955   -            205   4.4e-13   49.1  18.7   1   1   6.3e-10   7.2e-07   29.2   2.2     2    54    82   166    81   167 0.93 4Fe-4S dicluster domain
Fer4_11              PF13247.1     99 seq1318_BIOID50955   -            205   1.1e-12   47.5  15.0   1   1   2.5e-13   2.8e-10   39.8   3.4     4    59    45    98    42   105 0.91 4Fe-4S dicluster domain
Fer4                 PF00037.22    24 seq1318_BIOID50955   -            205   1.3e-12   46.5  38.2   1   1   2.5e-12   2.8e-09   36.0   1.1     2    24    76    98    75    98 0.93 4Fe-4S binding domain
Fer4_10              PF13237.1     52 seq1318_BIOID50955   -            205   5.3e-11   42.0  23.9   1   1   2.9e-09   3.3e-06   26.6   4.3     2    52    75   163    74   163 0.70 4Fe-4S dicluster domain
Fer4_6               PF12837.2     24 seq1318_BIOID50955   -            205   4.6e-10   38.8  37.1   1   1   1.4e-09   1.6e-06   27.6   0.9     3    24    76    97    74    97 0.92 4Fe-4S binding domain
Fer4_3               PF12798.2     15 seq1318_BIOID50955   -            205   1.6e-08   34.4  45.7   1   3   1.4e-05     0.016   15.6   5.3     1    15    51    67    51    67 0.98 4Fe-4S binding domain
Fer4_3               PF12798.2     15 seq1318_BIOID50955   -            205   1.6e-08   34.4  45.7   2   3   3.7e-05     0.042   14.2   4.0     1    15    82    96    82    96 0.98 4Fe-4S binding domain
Fer4_3               PF12798.2     15 seq1318_BIOID50955   -            205   1.6e-08   34.4  45.7   3   3   1.2e-05     0.014   15.8   2.8     1    15   146   166   146   166 0.96 4Fe-4S binding domain
Fer4_4               PF12800.2     17 seq1318_BIOID50955   -            205   4.7e-08   32.6  28.8   1   2   3.4e-05     0.039   14.1   0.8     3    15    11    23     9    32 0.91 4Fe-4S binding domain
Fer4_4               PF12800.2     17 seq1318_BIOID50955   -            205   4.7e-08   32.6  28.8   2   2   1.1e-06    0.0013   18.7   1.5     3    17    81    95    79    95 0.90 4Fe-4S binding domain
Phage_antiter_Q      PF06323.6    230 seq1319_BIOID50955   -            173   2.9e-78  262.2   4.4   1   1   2.4e-82   3.3e-78  262.1   3.1    57   230     1   173     1   173 0.99 Phage antitermination protein Q
BPD_transp_1         PF00528.17   185 seq1321_BIOID50955   -            364   2.5e-41  141.1  13.4   1   1   1.8e-45   2.5e-41  141.1   9.3     2   183   152   359   151   361 0.99 Binding-protein-dependent transport system inner membrane component
MOSC                 PF03473.12   133 seq1322_BIOID50955   -            224   1.7e-27   95.3   0.0   1   1   3.5e-31   2.4e-27   94.9   0.0     2   132    38   161    37   162 0.97 MOSC domain
3-alpha              PF03475.9     47 seq1322_BIOID50955   -            224   1.7e-16   59.5   0.1   1   1   4.6e-20   3.1e-16   58.6   0.0     1    47   168   214   168   214 0.97 3-alpha domain
EamA                 PF00892.15   126 seq1324_BIOID50955   -            299   3.3e-18   65.8  28.8   1   2   5.4e-10   7.4e-06   25.9   9.3     1   124     9   128     9   130 0.91 EamA-like transporter family
EamA                 PF00892.15   126 seq1324_BIOID50955   -            299   3.3e-18   65.8  28.8   2   2   2.7e-16   3.8e-12   46.2   5.2     1   123   149   274   149   277 0.89 EamA-like transporter family
Crl                  PF07417.7    127 seq1325_BIOID50955   -            133   6.6e-54  180.9   0.1   1   1   5.6e-58   7.6e-54  180.6   0.1     2   122     3   123     2   131 0.96 Transcriptional regulator Crl
Oxidored_q1          PF00361.15   270 seq1326_BIOID50955   -            672   2.2e-50  171.3  24.9   1   1   1.6e-54   2.2e-50  171.3  17.3     3   267   133   411   131   414 0.94 NADH-Ubiquinone/plastoquinone (complex I), various chains
Sugar_tr             PF00083.19   451 seq1328_BIOID50955   -            438   2.1e-34  118.7  36.4   1   2     8e-27   5.5e-23   81.1   9.8     3   191    22   221    20   223 0.87 Sugar (and other) transporter
Sugar_tr             PF00083.19   451 seq1328_BIOID50955   -            438   2.1e-34  118.7  36.4   2   2   1.2e-15     8e-12   44.3   9.6   239   406   238   401   222   434 0.76 Sugar (and other) transporter
MFS_1                PF07690.11   354 seq1328_BIOID50955   -            438   1.7e-30  105.8  80.8   1   1   9.2e-30   6.3e-26   90.8  33.0     3   341    26   382    24   383 0.74 Major Facilitator Superfamily
Aminotran_3          PF00202.16   339 seq1330_BIOID50955   -            421  8.1e-108  360.1   0.8   1   1  1.5e-111    1e-107  359.8   0.5     3   338    27   359    25   360 0.97 Aminotransferase class-III
Aminotran_1_2        PF00155.16   363 seq1330_BIOID50955   -            421   4.1e-05   22.5   0.1   1   1     3e-08    0.0002   20.2   0.0   125   271   159   317    40   378 0.61 Aminotransferase class I and II
EAL                  PF00563.15   236 seq1331_BIOID50955   -            528     5e-66  222.4   0.2   1   1   1.1e-69   7.3e-66  221.9   0.1     2   235   273   505   272   506 0.96 EAL domain
CSS-motif            PF12792.2    208 seq1331_BIOID50955   -            528   6.5e-38  130.0   1.0   1   1   1.4e-41   9.4e-38  129.5   0.7     2   207    37   246    36   247 0.92 CSS motif domain associated with EAL
BPD_transp_1         PF00528.17   185 seq1334_BIOID50955   -            341     2e-28   99.0  11.7   1   1   2.7e-32   3.7e-28   98.1   8.1     1   182   158   338   155   341 0.89 Binding-protein-dependent transport system inner membrane component
TerB                 PF05099.8    140 seq1335_BIOID50955   -             48   1.6e-08   34.2   0.6   1   1   1.2e-12   1.7e-08   34.2   0.4    92   131     4    43     1    47 0.92 Tellurite resistance protein TerB
YcfA                 PF07927.7     58 seq1336_BIOID50955   -             58   4.5e-11   42.4   0.0   1   1   3.7e-15   5.1e-11   42.2   0.0     2    58     4    57     3    57 0.92 YcfA-like protein
DUF3927              PF13064.1     46 seq1338_BIOID50955   -             55   3.2e-24   84.0   9.0   1   1   2.6e-28   3.5e-24   83.8   6.3     1    46     3    48     3    48 0.98 Protein of unknown function (DUF3927)
UPF0150              PF03681.10    48 seq1339_BIOID50955   -            145   1.2e-12   47.0   0.1   1   1   2.8e-16   1.9e-12   46.4   0.1     1    45     9    53     9    56 0.95 Uncharacterised protein family (UPF0150)
HTH_3                PF01381.17    55 seq1339_BIOID50955   -            145   2.1e-07   30.5   0.1   1   1   4.7e-11   3.2e-07   29.9   0.1     7    53    95   141    89   143 0.93 Helix-turn-helix
TetR_N               PF00440.18    47 seq1343_BIOID50955   -            234   1.3e-13   50.2   2.0   1   1   1.5e-17   2.1e-13   49.5   0.1     1    46    34    80    34    81 0.95 Bacterial regulatory proteins, tetR family
DUF303               PF03629.13   255 seq1344_BIOID50955   -            616     1e-29  103.4   0.0   1   1     2e-33   1.4e-29  103.0   0.0     1   200    64   295    64   355 0.80 Domain of unknown function (DUF303)
DUF1737              PF08410.5     54 seq1344_BIOID50955   -            616   1.5e-16   59.7   0.0   1   1   5.5e-20   3.7e-16   58.5   0.0     1    53     1    50     1    51 0.96 Domain of unknown function (DUF1737)
Aminotran_1_2        PF00155.16   363 seq1345_BIOID50955   -            468     4e-32  111.4   0.0   1   1   8.4e-36   5.8e-32  110.9   0.0    44   349   145   446   120   460 0.88 Aminotransferase class I and II
GntR                 PF00392.16    64 seq1345_BIOID50955   -            468     6e-15   54.3   0.1   1   1   2.9e-18     2e-14   52.6   0.0     1    64     3    66     3    66 0.98 Bacterial regulatory proteins, gntR family
Asparaginase_2       PF01112.13   319 seq1346_BIOID50955   -            321  8.3e-125  415.6   3.5   1   1  7.6e-129    1e-124  415.3   2.4     2   315     3   315     2   317 0.99 Asparaginase
AA_kinase            PF00696.23   241 seq1348_BIOID50955   -            396   4.4e-43  147.4   2.1   1   1   8.2e-47   5.6e-43  147.1   1.5     2   240    35   263    34   264 0.93 Amino acid kinase family
PUA                  PF01472.15    74 seq1348_BIOID50955   -            396     1e-22   79.4   0.1   1   1   4.6e-26   3.1e-22   77.9   0.1     1    74   305   379   305   379 0.98 PUA domain
ABC_tran             PF00005.22   118 seq1349_BIOID50955   -            529     9e-45  151.7   0.2   1   2   9.5e-23   1.9e-19   70.0   0.0    15   118    68   185    51   185 0.88 ABC transporter
ABC_tran             PF00005.22   118 seq1349_BIOID50955   -            529     9e-45  151.7   0.2   2   2   1.2e-25   2.4e-22   79.3   0.0     6   118   331   454   326   454 0.90 ABC transporter
AAA_21               PF13304.1    303 seq1349_BIOID50955   -            529   7.9e-22   78.4   4.8   1   2   1.3e-10   2.5e-07   30.8   0.0   233   302   153   220   148   221 0.95 AAA domain
AAA_21               PF13304.1    303 seq1349_BIOID50955   -            529   7.9e-22   78.4   4.8   2   2   1.2e-11   2.3e-08   34.2   0.3   226   302   415   489   372   490 0.82 AAA domain
oligo_HPY            PF08352.7     64 seq1349_BIOID50955   -            529   4.6e-12   45.9   0.1   1   2   2.9e-10   5.6e-07   29.7   0.1     1    32   236   267   236   280 0.90 Oligopeptide/dipeptide transporter, C-terminal region
oligo_HPY            PF08352.7     64 seq1349_BIOID50955   -            529   4.6e-12   45.9   0.1   2   2   2.5e-05     0.049   13.8   0.0     1    23   505   527   505   529 0.96 Oligopeptide/dipeptide transporter, C-terminal region
Meth_synt_2          PF01717.13   324 seq1351_BIOID50955   -            753    1e-161  537.2   0.0   1   2   4.6e-10   3.1e-06   26.2   0.0   120   186   154   221   114   237 0.85 Cobalamin-independent synthase, Catalytic domain
Meth_synt_2          PF01717.13   324 seq1351_BIOID50955   -            753    1e-161  537.2   0.0   2   2  7.8e-157  5.3e-153  508.5   0.0     1   324   426   749   426   749 1.00 Cobalamin-independent synthase, Catalytic domain
Meth_synt_1          PF08267.7    311 seq1351_BIOID50955   -            753  1.7e-139  464.2   0.0   1   2  4.6e-128  3.1e-124  414.1   0.0     2   307     5   312     4   316 0.98 Cobalamin-independent synthase, N-terminal domain
Meth_synt_1          PF08267.7    311 seq1351_BIOID50955   -            753  1.7e-139  464.2   0.0   2   2   3.6e-14   2.5e-10   40.0   0.0   141   285   538   690   528   715 0.80 Cobalamin-independent synthase, N-terminal domain
NADHdh               PF00146.16   311 seq1353_BIOID50955   -            315   9.2e-25   87.2  14.8   1   1   8.1e-29   1.1e-24   86.9  10.2     6   308    14   314     8   315 0.86 NADH dehydrogenase
DUF1422              PF07226.6    118 seq1354_BIOID50955   -            119   1.1e-54  183.0   1.2   1   1   9.1e-59   1.2e-54  182.9   0.9     3   116     2   115     1   117 0.97 Protein of unknown function (DUF1422)
MerR-DNA-bind        PF09278.6     65 seq1355_BIOID50955   -            154     7e-15   55.0   0.1   1   1   2.6e-18   1.2e-14   54.3   0.0     2    65    55   119    54   119 0.96 MerR, DNA binding
MerR                 PF00376.18    38 seq1355_BIOID50955   -            154   4.6e-14   51.5   0.3   1   1   2.5e-17   1.1e-13   50.3   0.1     1    38    13    49    13    49 0.98 MerR family regulatory protein
MerR_1               PF13411.1     69 seq1355_BIOID50955   -            154   2.8e-12   46.1   0.0   1   1     1e-15   4.6e-12   45.4   0.0     2    65    13    76    12    78 0.96 MerR HTH family regulatory protein
ABC_tran             PF00005.22   118 seq1358_BIOID50955   -            629   3.2e-40  137.0   0.0   1   2   1.2e-20   1.5e-17   63.9   0.1    24   117    96   202    62   203 0.81 ABC transporter
ABC_tran             PF00005.22   118 seq1358_BIOID50955   -            629   3.2e-40  137.0   0.0   2   2   8.5e-23   1.1e-19   70.8   0.0     1   117   370   497   370   498 0.93 ABC transporter
oligo_HPY            PF08352.7     64 seq1358_BIOID50955   -            629   8.8e-21   73.9   0.4   1   2   8.9e-12   1.1e-08   35.1   0.0     1    33   254   286   254   309 0.88 Oligopeptide/dipeptide transporter, C-terminal region
oligo_HPY            PF08352.7     64 seq1358_BIOID50955   -            629   8.8e-21   73.9   0.4   2   2   3.1e-12   3.8e-09   36.6   0.0     1    33   549   581   549   600 0.85 Oligopeptide/dipeptide transporter, C-terminal region
LTXXQ                PF07813.7    100 seq1362_BIOID50955   -            167     4e-20   72.0  12.1   1   1   5.8e-24     4e-20   72.0   8.4     4   100    41   137    38   137 0.96 LTXXQ motif family protein
Metal_resist         PF13801.1    125 seq1362_BIOID50955   -            167   1.5e-09   37.7   9.4   1   1   2.2e-13   1.5e-09   37.7   6.5    19   124    30   131     8   132 0.85 Heavy-metal resistance
GGDEF                PF00990.16   161 seq1364_BIOID50955   -           1105   2.3e-45  153.9   0.2   1   1   2.9e-48   4.9e-45  152.8   0.2     1   160   682   838   682   839 0.97 GGDEF domain
MASE1                PF05231.9    299 seq1364_BIOID50955   -           1105   1.6e-33  115.9  42.3   1   1   9.1e-37   1.6e-33  115.9  29.3     2   298    19   294    18   295 0.88 MASE1
PAS_9                PF13426.1    104 seq1364_BIOID50955   -           1105   8.4e-29   99.9   0.0   1   2   3.3e-15   5.7e-12   45.8   0.0     3   104   314   416   312   416 0.95 PAS domain
PAS_9                PF13426.1    104 seq1364_BIOID50955   -           1105   8.4e-29   99.9   0.0   2   2   3.7e-12   6.4e-09   36.0   0.0     2   104   566   670   565   670 0.92 PAS domain
PAS_3                PF08447.6     91 seq1364_BIOID50955   -           1105   7.2e-26   90.0   0.0   1   2   1.2e-12     2e-09   37.3   0.0     5    89   328   409   324   411 0.93 PAS fold
PAS_3                PF08447.6     91 seq1364_BIOID50955   -           1105   7.2e-26   90.0   0.0   2   2   1.5e-13   2.6e-10   40.1   0.0     2    91   452   537   451   537 0.96 PAS fold
PAS_4                PF08448.5    110 seq1364_BIOID50955   -           1105   4.2e-23   81.3   0.0   1   2   1.9e-09   3.2e-06   27.0   0.0     7   110   314   419   309   419 0.90 PAS fold
PAS_4                PF08448.5    110 seq1364_BIOID50955   -           1105   4.2e-23   81.3   0.0   2   2   1.1e-13     2e-10   40.5   0.0     1   109   561   672   561   673 0.94 PAS fold
PAS                  PF00989.19   113 seq1364_BIOID50955   -           1105   9.3e-23   80.0   0.1   1   2   3.1e-12   5.2e-09   35.7   0.0     2   113   303   414   302   414 0.91 PAS fold
PAS                  PF00989.19   113 seq1364_BIOID50955   -           1105   9.3e-23   80.0   0.1   2   2   5.8e-11   9.9e-08   31.6   0.0     7   113   561   668   555   668 0.94 PAS fold
EAL                  PF00563.15   236 seq1364_BIOID50955   -           1105   9.3e-18   64.4   0.2   1   1   1.6e-20   2.7e-17   62.9   0.1    37   234   896  1088   891  1090 0.92 EAL domain
PAS_8                PF13188.1     64 seq1364_BIOID50955   -           1105     1e-11   44.0   0.0   1   2   7.5e-07    0.0013   18.4   0.0     2    51   303   358   302   371 0.72 PAS domain
PAS_8                PF13188.1     64 seq1364_BIOID50955   -           1105     1e-11   44.0   0.0   2   2   1.6e-07   0.00027   20.5   0.0     1    52   555   607   555   619 0.80 PAS domain
HOK_GEF              PF01848.11    43 seq1365_BIOID50955   -             98   8.6e-16   56.8   0.3   1   1   9.6e-20   1.3e-15   56.2   0.2     1    43    52    94    52    94 0.99 Hok/gef family
PspA_IM30            PF04012.7    221 seq1366_BIOID50955   -            222   6.9e-48  162.8  32.6   1   1     6e-52   8.2e-48  162.5  22.6     1   220     2   217     2   219 0.97 PspA/IM30 family
Aldedh               PF00171.17   462 seq1367_BIOID50955   -            417   4.2e-20   71.4   2.7   1   1   9.9e-20   1.4e-15   56.5   0.7    37   299     8   283     2   304 0.80 Aldehyde dehydrogenase family
Oxidored_q1          PF00361.15   270 seq1369_BIOID50955   -            479   6.8e-50  169.7  14.3   1   1   4.9e-54   6.8e-50  169.7   9.9     1   268   132   400   132   402 0.93 NADH-Ubiquinone/plastoquinone (complex I), various chains
SBP_bac_8            PF13416.1    281 seq1370_BIOID50955   -            381     6e-26   91.6   4.7   1   1   1.7e-29   7.9e-26   91.3   3.3     2   265    56   326    55   331 0.83 Bacterial extracellular solute-binding protein
SBP_bac_1            PF01547.20   314 seq1370_BIOID50955   -            381   3.9e-20   72.6   5.8   1   1   1.2e-23   5.4e-20   72.2   4.0    14   313    56   312    45   313 0.83 Bacterial extracellular solute-binding protein
SBP_bac_6            PF13343.1    242 seq1370_BIOID50955   -            381   1.2e-16   60.7   2.5   1   1   1.4e-19   6.5e-16   58.2   1.7     5   216    89   325    87   349 0.81 Bacterial extracellular solute-binding protein
Xan_ur_permease      PF00860.15   389 seq1372_BIOID50955   -            449   2.1e-88  296.3  48.3   1   1   1.9e-92   2.6e-88  296.0  33.5     1   388    26   409    26   410 0.99 Permease family
PspB                 PF06667.7     75 seq1373_BIOID50955   -             74   7.7e-32  108.9   0.4   1   1   6.1e-36   8.4e-32  108.8   0.3     1    74     1    73     1    74 0.97 Phage shock protein B
Lysis_S              PF04971.7     68 seq1375_BIOID50955   -             68   1.3e-46  155.9   0.6   1   1   1.1e-50   1.5e-46  155.8   0.4     1    68     1    68     1    68 1.00 Lysis protein S
PspC                 PF04024.7     61 seq1376_BIOID50955   -            119   3.6e-19   67.8   0.5   1   1   3.4e-23   4.6e-19   67.5   0.3     1    60     7    68     7    69 0.92 PspC domain
Phage_lysozyme       PF00959.14   110 seq1377_BIOID50955   -            165     2e-32  111.6   0.1   1   1   1.8e-36   2.5e-32  111.3   0.1     1   109    48   154    48   155 0.98 Phage lysozyme
TonB_dep_Rec         PF00593.19   276 seq1378_BIOID50955   -            628   1.4e-30  107.0  21.3   1   1     2e-34   1.4e-30  107.0  14.8     1   276   404   627   404   627 0.90 TonB dependent receptor
Plug                 PF07715.10   108 seq1378_BIOID50955   -            628   6.4e-30  103.5   1.5   1   1   9.4e-34   6.4e-30  103.5   1.0     4   108    55   160    52   160 0.97 TonB-dependent Receptor Plug Domain
Phageshock_PspD      PF09584.5     66 seq1379_BIOID50955   -             73   3.9e-30  103.2   4.7   1   1   3.2e-34   4.4e-30  103.0   3.3     1    64    10    71    10    73 0.97 Phage shock protein PspD (Phageshock_PspD)
Transgly             PF00912.17   178 seq1380_BIOID50955   -            858   1.4e-67  226.3   0.0   1   1   4.3e-71   2.9e-67  225.2   0.0     1   177    62   237    62   238 0.98 Transglycosylase
Transpeptidase       PF00905.17   304 seq1380_BIOID50955   -            858   2.9e-28   98.6   3.2   1   1   1.5e-29     1e-25   90.3   0.0     2   204   436   617   435   681 0.79 Penicillin binding protein transpeptidase domain
ABC_tran             PF00005.22   118 seq1382_BIOID50955   -            337   2.9e-22   79.1   0.0   1   1   2.6e-25   1.2e-21   77.1   0.0     1   117    44   162    44   163 0.88 ABC transporter
TOBE_2               PF08402.5     75 seq1382_BIOID50955   -            337   1.3e-16   60.2   0.0   1   1     6e-20   2.7e-16   59.1   0.0     2    73   257   331   256   333 0.92 TOBE domain
Usp                  PF00582.21   140 seq1383_BIOID50955   -            142   4.9e-15   55.8   0.0   1   1     4e-19   5.5e-15   55.6   0.0     2   140     3   138     2   138 0.96 Universal stress protein family
SBP_bac_5            PF00496.17   374 seq1384_BIOID50955   -            512   1.8e-95  319.8  11.4   1   1   1.7e-99   2.3e-95  319.4   7.9     1   372    70   429    70   431 0.95 Bacterial extracellular solute-binding proteins, family 5 Middle
Rhodanese            PF00581.15   113 seq1385_BIOID50955   -            104   1.3e-14   54.3   0.0   1   1   1.3e-18   1.7e-14   53.9   0.0    16   109    23    96    20    99 0.88 Rhodanese-like domain
Oxidored_q2          PF00420.19    95 seq1386_BIOID50955   -            216   4.6e-11   42.0   1.2   1   1   3.4e-15   4.6e-11   42.0   0.9     3    95   128   216   126   216 0.94 NADH-ubiquinone/plastoquinone oxidoreductase chain 4L
Phage_lysis          PF03245.8    125 seq1387_BIOID50955   -            155   1.3e-47  160.7   6.3   1   1   1.1e-51   1.5e-47  160.5   4.4     1   124    29   153    29   154 0.99 Bacteriophage lysis protein
Na_H_Exchanger       PF00999.16   384 seq1391_BIOID50955   -            549   3.4e-72  242.9  43.6   1   1   3.1e-76   4.2e-72  242.6  30.2     2   383     8   421     5   422 0.91 Sodium/hydrogen exchanger family
Phage_Cox            PF10743.4     87 seq1392_BIOID50955   -             90   1.4e-42  143.4   0.1   1   1   1.2e-46   1.7e-42  143.2   0.1     2    87     4    90     3    90 0.98 Regulatory phage protein cox
Oxidored_q1          PF00361.15   270 seq1394_BIOID50955   -            526     1e-50  172.3  21.1   1   1   7.7e-55     1e-50  172.3  14.6     1   266   132   409   132   413 0.96 NADH-Ubiquinone/plastoquinone (complex I), various chains
PNP_UDP_1            PF01048.15   234 seq1398_BIOID50955   -            253   8.2e-42  142.6   1.4   1   1   6.8e-46   9.2e-42  142.4   1.0     2   230    21   247    20   253 0.85 Phosphorylase superfamily
Alpha-amylase        PF00128.19   316 seq1400_BIOID50955   -            434   4.9e-14   52.3   0.0   1   1   2.8e-16   3.8e-12   46.1   0.0    69   271     1   213     1   217 0.71 Alpha amylase, catalytic domain
BPD_transp_1         PF00528.17   185 seq1402_BIOID50955   -            313     8e-17   61.2  19.4   1   1   5.8e-21     8e-17   61.2  13.4     2   179   106   307   105   310 0.89 Binding-protein-dependent transport system inner membrane component
PerC                 PF06069.6     90 seq1403_BIOID50955   -            104     4e-44  148.4   2.0   1   1   3.4e-48   4.6e-44  148.2   1.4     1    89     1    89     1    90 0.99 PerC transcriptional activator
SLT                  PF01464.15   121 seq1404_BIOID50955   -            203   1.4e-25   89.0   0.1   1   1   1.3e-29   1.8e-25   88.6   0.1     3   120    43   168    41   169 0.95 Transglycosylase SLT domain
Asp_Glu_race         PF01177.17   217 seq1405_BIOID50955   -            285   6.1e-30  104.6   0.1   1   1   6.1e-34   8.3e-30  104.2   0.1     2   215    25   234    24   236 0.85 Asp/Glu/Hydantoin racemase
DUF2732              PF10809.3     77 seq1406_BIOID50955   -             74   1.7e-11   43.3   1.1   1   1   1.4e-15   1.9e-11   43.2   0.7    20    72    14    66     2    70 0.93 Protein of unknown function (DUF2732)
BPD_transp_1         PF00528.17   185 seq1408_BIOID50955   -            306     4e-43  146.9  10.6   1   1   2.9e-47     4e-43  146.9   7.4     1   184   113   304   113   305 0.99 Binding-protein-dependent transport system inner membrane component
HNH                  PF01844.18    47 seq1409_BIOID50955   -            153   1.8e-10   40.3   3.4   1   1   1.9e-14   2.6e-10   39.9   2.4     1    45    49    92    49    94 0.97 HNH endonuclease
ResIII               PF04851.10   184 seq1411_BIOID50955   -            133   1.3e-20   73.8   0.0   1   1   1.2e-24   1.6e-20   73.5   0.0     2   144     3   108     2   116 0.91 Type III restriction enzyme, res subunit
RmuC                 PF02646.11   305 seq1413_BIOID50955   -            475  7.2e-112  373.0   2.2   1   1  5.3e-116  7.2e-112  373.0   1.5     1   304   135   437   135   438 0.99 RmuC family
BPD_transp_1         PF00528.17   185 seq1416_BIOID50955   -            272   1.3e-13   50.8  11.9   1   1   9.3e-18   1.3e-13   50.8   8.3     2   165    80   247    79   257 0.78 Binding-protein-dependent transport system inner membrane component
zf-dskA_traR         PF01258.12    36 seq1417_BIOID50955   -             74   4.6e-11   42.1   1.4   1   1     5e-15   6.8e-11   41.5   1.0     5    35    34    64    29    65 0.91 Prokaryotic dksA/traR C4-type zinc finger
HTH_18               PF12833.2     81 seq1418_BIOID50955   -            319   2.5e-18   65.8   0.5   1   1   3.7e-22   2.5e-18   65.8   0.4     1    80   239   317   239   318 0.97 Helix-turn-helix domain
HTH_AraC             PF00165.18    42 seq1418_BIOID50955   -            319   3.9e-07   29.5   0.0   1   1   2.8e-10   1.9e-06   27.3   0.0     8    38   282   313   278   317 0.89 Bacterial regulatory helix-turn-helix proteins, AraC family
Esterase             PF00756.15   251 seq1420_BIOID50955   -            400     3e-48  164.3   0.0   1   1   4.5e-52     3e-48  164.3   0.0     1   251   172   391   172   391 0.98 Putative esterase
DUF3327              PF11806.3    122 seq1420_BIOID50955   -            400   2.9e-37  127.5   0.5   1   1   4.2e-41   2.9e-37  127.5   0.3     3   121    29   155    21   156 0.97 Domain of unknown function (DUF3327)
SBP_bac_1            PF01547.20   314 seq1424_BIOID50955   -            304   1.6e-33  116.6   0.6   1   1   2.9e-37     2e-33  116.3   0.4     7   246    43   271    36   293 0.85 Bacterial extracellular solute-binding protein
SBP_bac_8            PF13416.1    281 seq1424_BIOID50955   -            304   1.4e-20   74.0   0.5   1   1   2.7e-24   1.8e-20   73.7   0.4     1   210    48   283    48   302 0.72 Bacterial extracellular solute-binding protein
Complex1_49kDa       PF00346.14   272 seq1425_BIOID50955   -            571     2e-32  112.1   0.0   1   2     5e-27   2.3e-23   82.4   0.0     2   163   297   458   296   471 0.96 Respiratory-chain NADH dehydrogenase, 49 Kd subunit
Complex1_49kDa       PF00346.14   272 seq1425_BIOID50955   -            571     2e-32  112.1   0.0   2   2   1.7e-10   7.9e-07   28.2   0.0   207   272   474   539   459   539 0.89 Respiratory-chain NADH dehydrogenase, 49 Kd subunit
Complex1_30kDa       PF00329.14   103 seq1425_BIOID50955   -            571   2.7e-25   88.4   0.0   1   1   1.2e-28   5.3e-25   87.5   0.0     2   103    48   153    47   153 0.94 Respiratory-chain NADH dehydrogenase, 30 Kd subunit
NiFeSe_Hases         PF00374.14   507 seq1425_BIOID50955   -            571   1.4e-15   56.9   0.1   1   1   3.5e-16   1.6e-12   46.9   0.0     1    68   220   288   220   297 0.91 Nickel-dependent hydrogenase
Terminase_2          PF03592.11   144 seq1426_BIOID50955   -            187   4.9e-09   36.4   2.0   1   1   5.8e-13   7.9e-09   35.8   1.4     1    57     2    58     2   172 0.91 Terminase small subunit
BPD_transp_1         PF00528.17   185 seq1428_BIOID50955   -            303   7.2e-31  107.0  13.0   1   1   1.1e-34   7.2e-31  107.0   9.0     1   184   119   302   119   303 0.99 Binding-protein-dependent transport system inner membrane component
OppC_N               PF12911.2     56 seq1428_BIOID50955   -            303   1.3e-17   62.7   0.2   1   1     2e-21   1.3e-17   62.7   0.2     2    56    24    79    23    79 0.86 N-terminal TM domain of oligopeptide transport permease C
Phage_GPA            PF05840.8    371 seq1429_BIOID50955   -            761  1.5e-147  491.0   0.8   1   1  1.3e-151  1.8e-147  490.7   0.6     1   370   133   514   133   515 0.98 Bacteriophage replication gene A protein (GPA)
Aldedh               PF00171.17   462 seq1430_BIOID50955   -            474  2.7e-165  550.0   0.1   1   1  2.2e-169    3e-165  549.9   0.0     3   462    13   470    11   470 0.97 Aldehyde dehydrogenase family
Transgly_assoc       PF04226.8     48 seq1431_BIOID50955   -             84     2e-13   50.0  14.1   1   1   1.5e-17     2e-13   50.0   9.8     2    48    34    83    33    83 0.98 Transglycosylase associated protein
HSP70                PF00012.15   602 seq1432_BIOID50955   -            471   3.5e-24   84.5   0.0   1   2   3.1e-18   4.2e-14   51.2   0.0     2   207    24   249    23   280 0.76 Hsp70 protein
HSP70                PF00012.15   602 seq1432_BIOID50955   -            471   3.5e-24   84.5   0.0   2   2   9.5e-12   1.3e-07   29.8   0.0   250   352   350   444   326   469 0.80 Hsp70 protein
Terminase_1          PF03354.10   477 seq1433_BIOID50955   -            484   1.4e-23   82.9   0.0   1   1   1.4e-27   1.9e-23   82.5   0.0     7   407    65   472    60   482 0.80 Phage Terminase
AMP-binding          PF00501.23   418 seq1435_BIOID50955   -           1045  4.8e-104  347.8   0.0   1   1  1.9e-107  6.4e-104  347.4   0.0     2   418   594   990   593   990 0.98 AMP-binding enzyme
Condensation         PF00668.15   301 seq1435_BIOID50955   -           1045   1.1e-58  198.4   0.0   1   1   5.4e-62   1.9e-58  197.6   0.0     2   300   112   409   111   410 0.96 Condensation domain
NRPS                 PF08415.5     58 seq1435_BIOID50955   -           1045     3e-20   71.6   0.1   1   1     2e-23   6.9e-20   70.4   0.1     1    58   431   486   431   486 0.98 Nonribosomal peptide synthase
PP-binding           PF00550.20    67 seq1435_BIOID50955   -           1045   3.2e-07   30.4   0.0   1   1     2e-10   6.8e-07   29.3   0.0     1    62    22    82    22    86 0.92 Phosphopantetheine attachment site
ABC_tran             PF00005.22   118 seq1436_BIOID50955   -            360   9.7e-21   74.2   0.0   1   1   7.3e-24     2e-20   73.2   0.0     1   117    44   162    44   163 0.93 ABC transporter
TOBE                 PF03459.12    64 seq1436_BIOID50955   -            360   6.7e-09   35.6   0.0   1   1   2.1e-09   5.9e-06   26.1   0.0     4    64   295   350   292   350 0.92 TOBE domain
TOBE_2               PF08402.5     75 seq1436_BIOID50955   -            360   2.5e-08   33.6   0.0   1   1   1.8e-11   4.9e-08   32.7   0.0     2    75   282   351   281   351 0.88 TOBE domain
Ubie_methyltran      PF01209.13   233 seq1437_BIOID50955   -            251  5.9e-114  378.8   0.0   1   1  5.4e-117  6.7e-114  378.6   0.0     2   233    15   250    14   250 0.99 ubiE/COQ5 methyltransferase family
Methyltransf_31      PF13847.1    152 seq1437_BIOID50955   -            251   3.9e-23   81.5   0.0   1   1   4.7e-26   5.8e-23   81.0   0.0     3   113    63   179    61   229 0.81 Methyltransferase domain
Methyltransf_11      PF08241.7     95 seq1437_BIOID50955   -            251   1.5e-21   76.5   0.1   1   1   3.2e-24   3.9e-21   75.2   0.0     1    94    68   167    68   168 0.97 Methyltransferase domain
Methyltransf_23      PF13489.1    162 seq1437_BIOID50955   -            251   5.1e-19   68.4   0.0   1   1   5.9e-22   7.3e-19   67.9   0.0    20   160    61   233    43   235 0.85 Methyltransferase domain
Methyltransf_25      PF13649.1    101 seq1437_BIOID50955   -            251   9.4e-17   61.1   0.0   1   1     2e-19   2.5e-16   59.7   0.0     1   101    67   164    67   164 0.93 Methyltransferase domain
Methyltransf_12      PF08242.7     99 seq1437_BIOID50955   -            251     4e-14   52.7   0.0   1   1   6.8e-17   8.4e-14   51.7   0.0     1    99    68   166    68   166 0.93 Methyltransferase domain
Methyltransf_18      PF12847.2    112 seq1437_BIOID50955   -            251   2.3e-13   50.5   0.0   1   1   3.3e-16   4.1e-13   49.7   0.0     2   109    64   168    63   171 0.88 Methyltransferase domain
Methyltransf_26      PF13659.1    117 seq1437_BIOID50955   -            251   5.2e-09   36.0   0.0   1   1   8.1e-12     1e-08   35.1   0.0     1   114    64   169    64   171 0.91 Methyltransferase domain
PCMT                 PF01135.14   210 seq1437_BIOID50955   -            251   4.5e-07   29.5   0.0   1   1   5.7e-10   7.1e-07   28.8   0.0    71   171    61   168    51   179 0.86 Protein-L-isoaspartate(D-aspartate) O-methyltransferase (PCMT)
MTS                  PF05175.9    170 seq1437_BIOID50955   -            251   5.3e-06   25.8   0.0   1   1   7.6e-09   9.5e-06   24.9   0.0    31   140    63   169    53   188 0.85 Methyltransferase small domain
MbtH                 PF03621.8     54 seq1438_BIOID50955   -             72   2.8e-21   74.4   0.7   1   1   2.5e-25   3.5e-21   74.2   0.5     1    53     1    54     1    55 0.96 MbtH-like protein
IgaA                 PF07095.6    706 seq1439_BIOID50955   -            711         0 1236.8   0.0   1   1         0         0 1236.5   0.0     1   705     1   706     1   707 1.00 Intracellular growth attenuator protein IgaA
AMP-binding          PF00501.23   418 seq1440_BIOID50955   -           1335  5.6e-117  390.5   0.0   1   1  2.2e-120  7.4e-117  390.1   0.0     1   417   524   928   524   929 0.97 AMP-binding enzyme
Condensation         PF00668.15   301 seq1440_BIOID50955   -           1335   2.5e-59  200.4   0.0   1   1   1.1e-62   3.8e-59  199.8   0.0     2   300    44   342    43   343 0.92 Condensation domain
Thioesterase         PF00975.15   229 seq1440_BIOID50955   -           1335   1.4e-46  159.4   0.5   1   1     5e-47   1.7e-43  149.3   0.0     2   216  1109  1320  1108  1333 0.95 Thioesterase domain
PP-binding           PF00550.20    67 seq1440_BIOID50955   -           1335     4e-11   42.9   0.1   1   1   3.8e-14   1.3e-10   41.2   0.1     3    65  1022  1082  1020  1084 0.91 Phosphopantetheine attachment site
EAL                  PF00563.15   236 seq1441_BIOID50955   -            782   1.5e-63  214.3   0.1   1   1   1.8e-67   2.4e-63  213.6   0.1     2   236   532   767   531   767 0.97 EAL domain
Helicase_C           PF00271.26    78 seq1443_BIOID50955   -            476     1e-11   44.3   0.0   1   1   3.3e-15   2.2e-11   43.3   0.0    10    76   167   233   163   235 0.96 Helicase conserved C-terminal domain
ResIII               PF04851.10   184 seq1443_BIOID50955   -            476   6.9e-05   22.6   0.0   1   1   1.8e-08   0.00013   21.7   0.0   152   184     6    45     6    45 0.91 Type III restriction enzyme, res subunit
Phage_fiber_C        PF06820.7     64 seq1445_BIOID50955   -             60   2.4e-35  120.3   0.5   1   1   1.9e-39   2.5e-35  120.2   0.3     3    64     1    60     1    60 0.99 Putative prophage tail fibre C-terminus
Fer4_7               PF12838.2     52 seq1446_BIOID50955   -            181   2.6e-14   53.2  33.1   1   1   9.9e-15   1.9e-11   44.0   9.8     1    52    39    89    39    89 0.91 4Fe-4S dicluster domain
Fer4                 PF00037.22    24 seq1446_BIOID50955   -            181   1.3e-13   49.7  22.9   1   2   1.1e-09   2.1e-06   26.9   4.3     4    24    36    56    33    56 0.91 4Fe-4S binding domain
Fer4                 PF00037.22    24 seq1446_BIOID50955   -            181   1.3e-13   49.7  22.9   2   2   1.3e-11   2.5e-08   33.0   1.0     6    24    73    91    69    91 0.92 4Fe-4S binding domain
Fer4_9               PF13187.1     55 seq1446_BIOID50955   -            181   2.9e-09   36.9  13.6   1   1   1.5e-12   2.9e-09   36.9   9.5     2    55    40    90    39    90 0.95 4Fe-4S dicluster domain
Fer4_10              PF13237.1     52 seq1446_BIOID50955   -            181   4.5e-07   29.4  35.5   1   1     2e-09     4e-06   26.4  11.6     6    52    37    86    32    86 0.87 4Fe-4S dicluster domain
SCP2                 PF02036.12   101 seq1447_BIOID50955   -            201   9.6e-20   70.6   0.0   1   1     1e-23   1.4e-19   70.0   0.0     1   100    15   112    15   113 0.97 SCP-2 sterol transfer family
DUF1076              PF06416.7    113 seq1449_BIOID50955   -            190   1.9e-41  140.2   0.0   1   1   2.1e-45   2.9e-41  139.6   0.0    14   113    89   188    74   188 0.96 Protein of unknown function (DUF1076)
Porin_OmpG           PF09381.5    301 seq1451_BIOID50955   -            301  4.7e-219  725.1  13.2   1   1  1.2e-222  5.3e-219  725.0   9.1     1   301     1   301     1   301 1.00 Outer membrane protein G (OmpG)
DUF481               PF04338.7    210 seq1451_BIOID50955   -            301   9.9e-06   25.2   2.3   1   1   2.2e-09   9.9e-06   25.2   1.6    93   197    95   206    91   212 0.84 Protein of unknown function, DUF481
DUF2566              PF10753.4     55 seq1453_BIOID50955   -             73   2.5e-29  100.8   5.3   1   1   2.3e-33   3.1e-29  100.5   3.7     1    55    19    73    19    73 0.99 Protein of unknown function (DUF2566)
Oxidored_q6          PF01058.17   131 seq1454_BIOID50955   -            252   5.2e-20   71.2   0.2   1   1   5.6e-24   7.6e-20   70.7   0.1     1   127    44   151    44   155 0.93 NADH ubiquinone oxidoreductase, 20 Kd subunit
ABC1                 PF03109.11   119 seq1455_BIOID50955   -            546   1.9e-35  121.3   0.0   1   1   2.7e-39   3.7e-35  120.3   0.0     4   119   115   232   112   232 0.97 ABC1 family
DUF3850              PF12961.2     72 seq1456_BIOID50955   -            151   1.5e-32  111.2   0.6   1   1   3.1e-36   2.1e-32  110.7   0.4     1    72     6    78     6    78 0.99 Domain of Unknown Function with PDB structure (DUF3850)
ASCH                 PF04266.9    104 seq1456_BIOID50955   -            151   5.3e-09   36.2   0.0   1   1     1e-12   7.1e-09   35.8   0.0     2    69     9    74     8   107 0.81 ASCH domain
DUF2526              PF10735.4     77 seq1457_BIOID50955   -             77   3.1e-47  158.3   5.7   1   1   2.5e-51   3.4e-47  158.2   4.0     1    77     1    77     1    77 1.00 Protein of unknown function (DUF2526)
Ribosomal_L25p       PF01386.14    88 seq1462_BIOID50955   -             94   3.9e-30  103.6   0.3   1   1   3.2e-34   4.4e-30  103.5   0.2     1    88     4    91     4    91 0.99 Ribosomal L25p family
HycH                 PF07450.6    131 seq1463_BIOID50955   -            137   1.4e-52  177.1   0.0   1   1   1.1e-56   1.5e-52  177.0   0.0     2   130     7   135     6   136 0.99 Formate hydrogenlyase maturation protein HycH
HAD_2                PF13419.1    176 seq1464_BIOID50955   -            237     7e-23   81.6   0.1   1   1   1.3e-26     9e-23   81.3   0.1     1   174    28   205    28   206 0.87 Haloacid dehalogenase-like hydrolase
Sigma54_activat      PF00158.21   168 seq1465_BIOID50955   -            670   8.7e-74  246.4   0.0   1   1   9.4e-77   1.6e-73  245.5   0.0     1   167   347   513   347   514 0.99 Sigma-54 interaction domain
GAF_3                PF13492.1    129 seq1465_BIOID50955   -            670   1.9e-11   44.0   0.0   1   1   1.1e-13   1.9e-10   40.8   0.0     1   129   169   313   169   313 0.81 GAF domain
GAF_2                PF13185.1    148 seq1465_BIOID50955   -            670   3.7e-09   37.1   0.1   1   1     8e-12   1.4e-08   35.2   0.0     2   147   168   311   167   311 0.73 GAF domain
GAF                  PF01590.21   154 seq1465_BIOID50955   -            670   1.8e-08   34.5   0.3   1   1   3.2e-11   5.5e-08   32.9   0.2     1   154   169   311   169   311 0.86 GAF domain
AAA_5                PF07728.9    139 seq1465_BIOID50955   -            670   1.1e-07   31.5   0.0   1   1   1.6e-10   2.7e-07   30.2   0.0     2   123   371   489   370   503 0.79 AAA domain (dynein-related subfamily)
AAA                  PF00004.24   132 seq1465_BIOID50955   -            670   3.7e-06   27.0   0.0   1   1   6.5e-09   1.1e-05   25.4   0.0     1   115   371   495   371   512 0.79 ATPase family associated with various cellular activities (AAA)
HTH_8                PF02954.14    42 seq1465_BIOID50955   -            670   5.4e-05   22.5   1.8   1   1   4.8e-08   8.1e-05   21.9   0.4     4    42   621   662   619   662 0.90 Bacterial regulatory protein, Fis family
GGDEF                PF00990.16   161 seq1466_BIOID50955   -            442   1.1e-26   93.1   0.0   1   1   1.6e-30   2.2e-26   92.2   0.0     1   160   295   437   295   438 0.89 GGDEF domain
EII-GUT              PF03608.8    168 seq1467_BIOID50955   -            187     7e-77  256.8   0.7   1   1   5.9e-81     8e-77  256.6   0.5     2   168     5   171     4   171 0.99 PTS system enzyme II sorbitol-specific factor
ADH_zinc_N           PF00107.21   130 seq1469_BIOID50955   -            353   1.1e-18   66.9   0.0   1   1   1.3e-22   1.8e-18   66.2   0.0     1   119   169   301   169   310 0.92 Zinc-binding dehydrogenase
S4                   PF01479.20    48 seq1471_BIOID50955   -            133   7.7e-13   47.5   0.0   1   1   9.3e-17   1.3e-12   46.8   0.0     1    46     9    53     9    55 0.95 S4 domain
Condensation         PF00668.15   301 seq1472_BIOID50955   -           1004     2e-59  200.8   0.0   1   1   1.6e-62     3e-59  200.2   0.0     3   300   463   750   461   751 0.97 Condensation domain
PP-binding           PF00550.20    67 seq1472_BIOID50955   -           1004   2.2e-23   82.1   0.3   1   2   3.8e-14   7.4e-11   42.0   0.0     2    66   381   442   380   443 0.94 Phosphopantetheine attachment site
PP-binding           PF00550.20    67 seq1472_BIOID50955   -           1004   2.2e-23   82.1   0.3   2   2   2.1e-12     4e-09   36.4   0.0     3    67   921   982   919   982 0.93 Phosphopantetheine attachment site
NRPS                 PF08415.5     58 seq1472_BIOID50955   -           1004   1.9e-19   69.0   0.3   1   1   2.9e-22   5.7e-19   67.5   0.2     1    58   771   827   771   827 0.98 Nonribosomal peptide synthase
Methyltransf_12      PF08242.7     99 seq1472_BIOID50955   -           1004     3e-10   40.3   0.0   1   1   3.9e-13   7.7e-10   39.0   0.0     1    99   151   248   151   248 0.95 Methyltransferase domain
Methyltransf_23      PF13489.1    162 seq1472_BIOID50955   -           1004   6.2e-07   29.1   0.0   1   1     8e-10   1.6e-06   27.8   0.0     8   119   132   255   126   296 0.70 Methyltransferase domain
Methyltransf_11      PF08241.7     95 seq1472_BIOID50955   -           1004   6.3e-06   26.4   0.0   1   1   7.1e-09   1.4e-05   25.3   0.0     1    94   151   249   151   250 0.91 Methyltransferase domain
DUF4009              PF13193.1     41 seq1472_BIOID50955   -           1004   3.9e-05   22.8   0.0   1   1   6.4e-08   0.00012   21.2   0.0     1    28   332   359   332   372 0.85 Domain of unknown function (DUF4009)
IpaB_EvcA            PF03278.8    153 seq1473_BIOID50955   -            196   3.6e-63  211.2   5.6   1   1   3.1e-67   4.2e-63  211.0   3.9     1   152    39   184    39   185 0.99 IpaB/EvcA family
MttA_Hcf106          PF02416.11    53 seq1475_BIOID50955   -             89   6.9e-16   56.9   0.6   1   1   8.2e-20   1.1e-15   56.3   0.4     1    52     4    55     4    83 0.90 mttA/Hcf106 family
DUF463               PF04317.7    443 seq1476_BIOID50955   -            478  1.5e-188  626.7   0.0   1   1  1.3e-192  1.7e-188  626.5   0.0     1   443    33   477    33   477 0.99 YcjX-like family, DUF463
EIIBC-GUT_N          PF03612.9    183 seq1478_BIOID50955   -            319   2.3e-71  239.0   1.8   1   1   6.5e-75   4.5e-71  238.1   1.3     2   183     3   171     2   171 0.95 Sorbitol phosphotransferase enzyme II N-terminus
EIIBC-GUT_C          PF07663.6     93 seq1478_BIOID50955   -            319   6.4e-48  160.7   5.0   1   1   9.3e-52   6.4e-48  160.7   3.5     1    93   226   318   226   318 0.99 Sorbitol phosphotransferase enzyme II C-terminus
HSP33                PF01430.14   280 seq1480_BIOID50955   -            294     1e-97  326.5   0.0   1   1  8.3e-102   1.1e-97  326.3   0.0     1   279     6   275     6   276 0.96 Hsp33 protein
DUF1414              PF07208.6     44 seq1481_BIOID50955   -             75   2.5e-25   87.7   0.9   1   1   2.5e-29   3.4e-25   87.3   0.6     1    44    26    69    26    69 0.99 Protein of unknown function (DUF1414)
DUF3413              PF11893.3    253 seq1482_BIOID50955   -            586  3.6e-109  363.4  10.1   1   1  1.1e-112  5.1e-109  362.8   7.0     1   252     1   253     1   254 0.99 Domain of unknown function (DUF3413)
Sulfatase            PF00884.18   379 seq1482_BIOID50955   -            586   3.2e-36  125.0   1.6   1   1     7e-40   3.2e-36  125.0   1.1     1   330   260   541   260   573 0.81 Sulfatase
Caudo_TAP            PF02413.12   130 seq1483_BIOID50955   -             43   3.4e-17   62.7   0.3   1   1   2.6e-21   3.5e-17   62.6   0.2    91   129     2    40     1    41 0.96 Caudovirales tail fibre assembly protein
Ferritin             PF00210.19   142 seq1484_BIOID50955   -            167   1.2e-22   80.1   1.4   1   1   9.7e-27   1.3e-22   79.9   1.0     3   140     9   142     7   144 0.93 Ferritin-like domain
TatC                 PF00902.13   215 seq1485_BIOID50955   -            258     3e-68  229.3  21.2   1   1   3.1e-72   4.2e-68  228.8  14.7     2   215    11   221    10   221 0.99 Sec-independent protein translocase protein (TatC)
FCD                  PF07729.7    125 seq1486_BIOID50955   -            221   1.6e-23   83.2   2.5   1   1   3.4e-27   2.3e-23   82.7   1.7     2   124    85   209    84   210 0.96 FCD domain
GntR                 PF00392.16    64 seq1486_BIOID50955   -            221   9.4e-12   44.0   0.1   1   1   3.9e-15   2.7e-11   42.6   0.1     2    64    13    74    12    74 0.95 Bacterial regulatory proteins, gntR family
PTSIIA_gutA          PF03829.8    117 seq1490_BIOID50955   -            123   7.6e-45  151.2   0.0   1   1   6.7e-49   9.1e-45  150.9   0.0     1   116     1   116     1   118 0.98 PTS system glucitol/sorbitol-specific IIA component
Wzz                  PF02706.10   152 seq1491_BIOID50955   -            377   4.3e-25   88.1   0.9   1   1   3.2e-29   4.3e-25   88.1   0.6     1   150    25   173    25   175 0.92 Chain length determinant protein
Form_Nir_trans       PF01226.12   250 seq1493_BIOID50955   -            282   7.5e-66  221.4  27.9   1   1   6.2e-70   8.5e-66  221.2  19.4     5   250    16   277    12   277 0.97 Formate/nitrite transporter
adh_short            PF00106.20   167 seq1495_BIOID50955   -            259   6.2e-25   87.9   1.9   1   1   1.1e-28   7.5e-25   87.6   1.3     2   166     4   172     3   173 0.92 short chain dehydrogenase
adh_short_C2         PF13561.1    243 seq1495_BIOID50955   -            259   6.4e-15   55.5   0.0   1   1   1.4e-18   9.3e-15   54.9   0.0     7   241    13   255     9   256 0.86 Enoyl-(Acyl carrier protein) reductase
DUF697               PF05128.7    162 seq1496_BIOID50955   -            353   4.1e-54  182.3   0.2   1   1     3e-58   4.1e-54  182.3   0.1     2   161   183   341   182   342 0.98 Domain of unknown function (DUF697)
TatD_DNase           PF01026.16   255 seq1499_BIOID50955   -            264     8e-70  234.8   0.0   1   1   6.6e-74   9.1e-70  234.6   0.0     1   255     6   261     6   261 0.98 TatD related DNase
Cytochrom_C552       PF02335.10   435 seq1501_BIOID50955   -            478  1.2e-172  574.3   8.0   1   1  2.2e-176  1.5e-172  574.0   5.5     3   433    43   472    41   474 0.98 Cytochrome c552
HlyD_2               PF12700.2    328 seq1502_BIOID50955   -            464   7.7e-26   90.9   1.4   1   1   2.9e-29   9.8e-26   90.5   1.0     9   328   123   425   115   425 0.82 HlyD family secretion protein
HlyD                 PF00529.15   306 seq1502_BIOID50955   -            464   1.6e-23   83.3  16.2   1   1   6.1e-27   2.1e-23   83.0  11.0     1   241   135   360   135   425 0.85 HlyD family secretion protein
HlyD_3               PF13437.1    105 seq1502_BIOID50955   -            464   1.8e-16   60.2   3.8   1   1   3.7e-14   1.3e-10   41.4   0.4     1   101   246   351   246   356 0.93 HlyD family secretion protein
Biotin_lipoyl_2      PF13533.1     50 seq1502_BIOID50955   -            464   8.3e-14   50.8   9.0   1   1   7.9e-17   2.7e-13   49.2   0.3     2    50   136   184   135   184 0.97 Biotin-lipoyl like
YecR                 PF13992.1     74 seq1503_BIOID50955   -            107   1.7e-26   92.0   0.1   1   1   1.6e-30   2.2e-26   91.7   0.1     2    74    26    98    25    98 0.98 YecR-like lipoprotein
GutM                 PF06923.6    109 seq1504_BIOID50955   -            119   1.4e-36  124.3   0.0   1   1   1.2e-40   1.6e-36  124.1   0.0     2   109     3   110     2   110 0.98 Glucitol operon activator protein (GutM)
Ferritin             PF00210.19   142 seq1506_BIOID50955   -            165   7.3e-34  116.4   5.6   1   1   6.2e-38   8.5e-34  116.2   3.9     1   140     7   142     7   144 0.93 Ferritin-like domain
PAS_8                PF13188.1     64 seq1508_BIOID50955   -            157   2.6e-06   26.9   0.0   1   1   9.7e-10   6.7e-06   25.6   0.0     3    50    82   133    81   143 0.80 PAS domain
ACT                  PF01842.20    66 seq1508_BIOID50955   -            157   0.00012   21.3   0.0   1   1   2.8e-08   0.00019   20.7   0.0     2    64     2    61     1    63 0.88 ACT domain
DeoRC                PF00455.17   162 seq1509_BIOID50955   -            257   1.9e-52  177.0   0.7   1   1   6.5e-56   2.9e-52  176.4   0.3     3   161    74   232    72   233 0.97 DeoR C terminal sensor domain
HTH_DeoR             PF08220.7     57 seq1509_BIOID50955   -            257   9.1e-22   76.2   0.1   1   1   3.8e-25   1.7e-21   75.3   0.1     1    56     6    61     6    62 0.98 DeoR-like helix-turn-helix domain
HTH_11               PF08279.7     55 seq1509_BIOID50955   -            257   5.4e-09   35.4   0.1   1   1   3.9e-12   1.8e-08   33.8   0.0     1    46     6    50     6    56 0.92 HTH domain
ketoacyl-synt        PF00109.21   255 seq1510_BIOID50955   -           3163   3.2e-71  239.7   0.2   1   1   1.1e-73   7.7e-71  238.4   0.1     2   255    27   276    26   276 0.95 Beta-ketoacyl synthase, N-terminal domain
Acyl_transf_1        PF00698.16   318 seq1510_BIOID50955   -           3163   5.7e-58  196.6   1.0   1   1   1.2e-60     9e-58  195.9   0.7     1   317   551   863   551   864 0.94 Acyl transferase domain
Condensation         PF00668.15   301 seq1510_BIOID50955   -           3163   1.6e-42  145.2   3.8   1   1   5.5e-45     4e-42  143.9   2.7     4   300  1915  2209  1912  2210 0.90 Condensation domain
Methyltransf_12      PF08242.7     99 seq1510_BIOID50955   -           3163   5.1e-41  139.0   0.0   1   2     1e-23   7.4e-21   74.3   0.0     1    99  1093  1194  1093  1194 0.97 Methyltransferase domain
Methyltransf_12      PF08242.7     99 seq1510_BIOID50955   -           3163   5.1e-41  139.0   0.0   2   2   8.5e-20   6.2e-17   61.7   0.0     1    99  2593  2693  2593  2693 0.98 Methyltransferase domain
Ketoacyl-synt_C      PF02801.17   119 seq1510_BIOID50955   -           3163   5.4e-40  135.8   0.1   1   1   1.9e-42   1.4e-39  134.5   0.1     2   119   285   402   284   402 0.98 Beta-ketoacyl synthase, C-terminal domain
KR                   PF08659.5    181 seq1510_BIOID50955   -           3163   1.9e-38  131.8  11.6   1   1   7.2e-41   5.2e-38  130.4   3.5     3   180  1560  1730  1559  1731 0.95 KR domain
adh_short            PF00106.20   167 seq1510_BIOID50955   -           3163   6.3e-36  123.6   5.3   1   1   8.8e-39   6.3e-36  123.6   3.7     2   162  1559  1712  1558  1715 0.95 short chain dehydrogenase
PP-binding           PF00550.20    67 seq1510_BIOID50955   -           3163   7.8e-23   80.4   0.0   1   2     6e-10   4.3e-07   29.9   0.0     2    65  1823  1887  1822  1889 0.85 Phosphopantetheine attachment site
PP-binding           PF00550.20    67 seq1510_BIOID50955   -           3163   7.8e-23   80.4   0.0   2   2   1.8e-15   1.3e-12   47.6   0.0     2    67  2832  2894  2831  2894 0.93 Phosphopantetheine attachment site
NRPS                 PF08415.5     58 seq1510_BIOID50955   -           3163   1.4e-22   79.0   0.6   1   1   7.5e-25   5.4e-22   77.1   0.2     1    58  2232  2293  2232  2293 0.99 Nonribosomal peptide synthase
Thioesterase         PF00975.15   229 seq1510_BIOID50955   -           3163   6.3e-22   78.8   0.6   1   1   3.1e-24   2.2e-21   77.0   0.4     2   229  2915  3152  2914  3152 0.68 Thioesterase domain
Methyltransf_23      PF13489.1    162 seq1510_BIOID50955   -           3163     5e-21   74.9   0.1   1   2   3.3e-13   2.4e-10   40.2   0.0    20   160  1086  1246  1065  1247 0.66 Methyltransferase domain
Methyltransf_23      PF13489.1    162 seq1510_BIOID50955   -           3163     5e-21   74.9   0.1   2   2   1.7e-10   1.2e-07   31.4   0.0    12   157  2579  2745  2557  2749 0.63 Methyltransferase domain
Methyltransf_31      PF13847.1    152 seq1510_BIOID50955   -           3163   1.4e-18   66.8   0.0   1   1   5.9e-13   4.2e-10   39.2   0.0     2   112  1087  1200  1086  1248 0.88 Methyltransferase domain
Methyltransf_18      PF12847.2    112 seq1510_BIOID50955   -           3163   2.8e-18   66.4   0.5   1   2   1.3e-09   9.2e-07   29.3   0.0     3   110  1090  1197  1088  1199 0.79 Methyltransferase domain
Methyltransf_18      PF12847.2    112 seq1510_BIOID50955   -           3163   2.8e-18   66.4   0.5   2   2   9.4e-10   6.8e-07   29.7   0.0     3   110  2590  2696  2588  2698 0.81 Methyltransferase domain
Methyltransf_11      PF08241.7     95 seq1510_BIOID50955   -           3163   4.6e-16   58.9   0.0   1   2   1.9e-10   1.4e-07   31.8   0.0     1    94  1093  1195  1093  1196 0.90 Methyltransferase domain
Methyltransf_11      PF08241.7     95 seq1510_BIOID50955   -           3163   4.6e-16   58.9   0.0   2   2   3.9e-08   2.8e-05   24.4   0.0     1    95  2593  2695  2593  2695 0.86 Methyltransferase domain
Ubie_methyltran      PF01209.13   233 seq1510_BIOID50955   -           3163   7.3e-11   41.5   0.0   1   1   2.9e-07   0.00021   20.3   0.0    40   158  1081  1203  1074  1213 0.86 ubiE/COQ5 methyltransferase family
Thiolase_N           PF00108.18   264 seq1510_BIOID50955   -           3163   1.3e-05   24.1   0.1   1   1   3.4e-08   2.5e-05   23.2   0.1    75   115   185   225   153   235 0.85 Thiolase, N-terminal domain
UbiD                 PF01977.11   407 seq1511_BIOID50955   -            497  7.2e-165  548.2   0.0   1   1    6e-169  8.3e-165  548.0   0.0     2   407    14   437    13   437 0.95 3-octaprenyl-4-hydroxybenzoate carboxy-lyase
Phage_GPO            PF05929.6    276 seq1512_BIOID50955   -            284  1.3e-140  467.2   0.6   1   1  1.1e-144  1.5e-140  467.1   0.4     1   276     6   284     6   284 1.00 Phage capsid scaffolding protein (GPO) serine peptidase
Sigma54_activat      PF00158.21   168 seq1513_BIOID50955   -            355   1.3e-56  190.5   0.0   1   1   2.8e-60   1.9e-56  190.0   0.0     2   167    49   207    48   208 0.98 Sigma-54 interaction domain
AAA                  PF00004.24   132 seq1513_BIOID50955   -            355   2.1e-05   24.6   0.0   1   1   7.6e-09   5.2e-05   23.3   0.0     1   111    72   183    72   202 0.84 ATPase family associated with various cellular activities (AAA)
ACR_tran             PF00873.14  1021 seq1514_BIOID50955   -           1040         0 1227.4  33.9   1   1         0         0 1227.2  23.5     2  1020    13  1022    12  1023 1.00 AcrB/AcrD/AcrF family
SecD_SecF            PF02355.11   189 seq1514_BIOID50955   -           1040     5e-08   32.2  33.3   1   1   1.6e-09   1.1e-05   24.6  10.9    36   183   348   495   338   501 0.82 Protein export membrane protein
Paired_CXXCH_1       PF09699.5     41 seq1516_BIOID50955   -            188   6.2e-08   31.9  26.0   1   1   1.9e-08   6.6e-05   22.2   3.7     4    40   133   171   129   172 0.78 Doubled CXXCH motif (Paired_CXXCH_1)
PEPCK_ATP            PF01293.15   467 seq1517_BIOID50955   -            540  3.3e-216  718.1   0.0   1   1  2.8e-220  3.8e-216  717.9   0.0     3   467    21   493    19   493 0.98 Phosphoenolpyruvate carboxykinase
Peptidase_M48        PF01435.13   226 seq1520_BIOID50955   -            487   1.3e-26   93.4   1.5   1   1   4.3e-30     2e-26   92.8   0.1     8   225    47   254    40   255 0.85 Peptidase family M48
Trp_Tyr_perm         PF03222.8    394 seq1521_BIOID50955   -            403  2.7e-143  477.4  30.8   1   1  4.4e-147    3e-143  477.2  21.3     2   393     2   390     1   391 0.99 Tryptophan/tyrosine permease family
Aa_trans             PF01490.13   410 seq1521_BIOID50955   -            403   8.9e-11   40.7  21.0   1   1   1.3e-14   8.9e-11   40.7  14.6     6   248     6   236     1   239 0.82 Transmembrane amino acid transporter protein
SIS                  PF01380.17   131 seq1522_BIOID50955   -            321   3.9e-27   94.3   0.0   1   1   9.9e-31   6.8e-27   93.5   0.0     2   130    39   169    38   170 0.98 SIS domain
CBS                  PF00571.23    57 seq1522_BIOID50955   -            321   7.1e-15   54.3   0.0   1   2   1.9e-08   0.00013   21.4   0.0     1    56   199   256   199   257 0.92 CBS domain
CBS                  PF00571.23    57 seq1522_BIOID50955   -            321   7.1e-15   54.3   0.0   2   2   4.7e-10   3.2e-06   26.5   0.0     8    51   272   315   265   318 0.82 CBS domain
Fer4_11              PF13247.1     99 seq1523_BIOID50955   -            223   1.4e-26   92.1  10.8   1   1     1e-29   1.4e-26   92.1   7.5     2    98    84   181    83   182 0.95 4Fe-4S dicluster domain
Fer4_7               PF12838.2     52 seq1523_BIOID50955   -            223     4e-17   62.2  26.6   1   2   2.1e-12   2.9e-09   37.0   5.6     2    52    46   108    45   108 0.75 4Fe-4S dicluster domain
Fer4_7               PF12838.2     52 seq1523_BIOID50955   -            223     4e-17   62.2  26.6   2   2   1.5e-09   2.1e-06   27.9   8.5     2    52   125   176   124   176 0.81 4Fe-4S dicluster domain
Fer4_9               PF13187.1     55 seq1523_BIOID50955   -            223   1.2e-15   57.3  25.1   1   2   4.7e-10   6.4e-07   29.4   4.8     2    54    46   108    45   111 0.87 4Fe-4S dicluster domain
Fer4_9               PF13187.1     55 seq1523_BIOID50955   -            223   1.2e-15   57.3  25.1   2   2     2e-11   2.8e-08   33.7   7.1     2    54   125   176   124   177 0.96 4Fe-4S dicluster domain
Fer4                 PF00037.22    24 seq1523_BIOID50955   -            223   3.5e-13   48.4  40.5   1   1   2.7e-09   3.7e-06   26.1   2.2     2    21   119   138   118   141 0.90 4Fe-4S binding domain
Fer4_10              PF13237.1     52 seq1523_BIOID50955   -            223   3.3e-12   45.8  50.0   1   2   7.1e-09   9.7e-06   25.1   8.5     7    52    90   136    84   136 0.93 4Fe-4S dicluster domain
Fer4_10              PF13237.1     52 seq1523_BIOID50955   -            223   3.3e-12   45.8  50.0   2   2   2.1e-09   2.9e-06   26.8   7.1     4    52   120   173   117   173 0.85 4Fe-4S dicluster domain
Fer4_2               PF12797.2     22 seq1523_BIOID50955   -            223     4e-10   38.8  36.2   1   1   9.6e-09   1.3e-05   24.6   1.2     2    20    38    56    37    64 0.89 4Fe-4S binding domain
Fer4_3               PF12798.2     15 seq1523_BIOID50955   -            223   1.6e-09   37.5  44.1   1   3   2.8e-05     0.039   14.4   5.2     1    15    92   108    92   108 0.98 4Fe-4S binding domain
Fer4_3               PF12798.2     15 seq1523_BIOID50955   -            223   1.6e-09   37.5  44.1   2   3   0.00027      0.37   11.3   3.7     1    13   125   137   125   139 0.94 4Fe-4S binding domain
Fer4_3               PF12798.2     15 seq1523_BIOID50955   -            223   1.6e-09   37.5  44.1   3   3   2.6e-07   0.00036   20.7   1.5     1    15   152   176   152   176 0.98 4Fe-4S binding domain
Fer4_4               PF12800.2     17 seq1523_BIOID50955   -            223   4.8e-07   29.4  37.0   1   3    0.0002      0.27   11.5   1.9     3    15    45    57    43    61 0.90 4Fe-4S binding domain
Fer4_4               PF12800.2     17 seq1523_BIOID50955   -            223   4.8e-07   29.4  37.0   2   3   0.00016      0.22   11.8   3.0     2    17    90   107    89   107 0.86 4Fe-4S binding domain
Fer4_4               PF12800.2     17 seq1523_BIOID50955   -            223   4.8e-07   29.4  37.0   3   3   1.9e-06    0.0026   17.8   2.4     2    17   123   138   122   138 0.91 4Fe-4S binding domain
PQQ_2                PF13360.1    238 seq1525_BIOID50955   -            353   1.2e-07   31.3   1.7   1   1   1.3e-10   3.6e-07   29.7   1.1     3   236    69   308    67   310 0.73 PQQ-like domain
Phage_cap_P2         PF05125.7    333 seq1526_BIOID50955   -            357  1.1e-176  586.5   0.5   1   1  9.2e-181  1.3e-176  586.3   0.3     1   333     6   342     6   342 0.99 Phage major capsid protein, P2 family
NrfD                 PF03916.9    313 seq1529_BIOID50955   -            318  9.1e-110  366.8  33.2   1   1  7.5e-114    1e-109  366.6  23.0     2   313     5   318     4   318 0.99 Polysulphide reductase, NrfD
NAD_binding_1        PF00175.16   109 seq1530_BIOID50955   -            233   9.6e-21   74.2   0.0   1   1   2.3e-24   1.6e-20   73.6   0.0     1   108   108   211   108   212 0.97 Oxidoreductase NAD-binding domain
FAD_binding_6        PF00970.19    99 seq1530_BIOID50955   -            233   7.9e-09   35.4   0.0   1   1   1.8e-12   1.2e-08   34.8   0.0     1    76     5    74     5    97 0.77 Oxidoreductase FAD-binding domain
DUF4102              PF13356.1     89 seq1531_BIOID50955   -            410   3.3e-28   97.3   0.1   1   1   8.6e-32   5.9e-28   96.4   0.1     1    88    20   106    20   107 0.97 Domain of unknown function (DUF4102)
Phage_integrase      PF00589.17   173 seq1531_BIOID50955   -            410   1.3e-26   93.1   0.0   1   1   3.4e-30   2.3e-26   92.3   0.0     2   170   223   387   222   389 0.95 Phage integrase family
MR_MLE_N             PF02746.11   117 seq1532_BIOID50955   -            321   1.9e-32  111.6   0.0   1   1   9.6e-36   4.4e-32  110.4   0.0     1   117     1   112     1   112 0.99 Mandelate racemase / muconate lactonizing enzyme, N-terminal domain
MR_MLE               PF01188.16    67 seq1532_BIOID50955   -            321   1.1e-11   44.9   2.2   1   1   6.3e-15   2.9e-11   43.6   0.9     3    67   162   225   160   225 0.85 Mandelate racemase / muconate lactonizing enzyme, C-terminal domain
MR_MLE_C             PF13378.1    111 seq1532_BIOID50955   -            321   5.1e-10   39.2   0.0   1   1   2.8e-13   1.3e-09   37.9   0.0     1    82   225   304   225   321 0.79 Enolase C-terminal domain-like
ArsC                 PF03960.10   110 seq1534_BIOID50955   -            119   5.4e-34  116.4   0.1   1   1   8.9e-38   6.1e-34  116.2   0.0     1   110     8   117     8   117 0.99 ArsC family
YliH                 PF10799.3    127 seq1535_BIOID50955   -            127   2.3e-73  243.8   4.9   1   1   1.8e-77   2.5e-73  243.6   3.4     1   127     1   127     1   127 0.99 Biofilm formation protein (YliH/bssR)
Phage_term_smal      PF05944.7    132 seq1536_BIOID50955   -            247   8.7e-47  157.9   0.7   1   1   8.1e-51   1.1e-46  157.6   0.1     1   132    34   165    34   165 0.99 Phage small terminase subunit
MFS_1                PF07690.11   354 seq1538_BIOID50955   -            416   1.6e-25   89.5  61.2   1   2   3.7e-20   2.5e-16   59.2  19.0     1   224    22   237    22   242 0.81 Major Facilitator Superfamily
MFS_1                PF07690.11   354 seq1538_BIOID50955   -            416   1.6e-25   89.5  61.2   2   2   7.4e-13     5e-09   35.2  19.8    10   179   237   409   232   415 0.80 Major Facilitator Superfamily
MFS_3                PF05977.8    524 seq1538_BIOID50955   -            416   5.1e-21   74.2  33.9   1   1   9.8e-25   6.7e-21   73.8  23.5     9   396    16   400    12   413 0.89 Transmembrane secretion effector
GSDH                 PF07995.6    331 seq1539_BIOID50955   -            371  6.2e-128  426.4   0.1   1   1  5.2e-132  7.1e-128  426.2   0.1     1   331    34   366    34   366 0.98 Glucose / Sorbosone dehydrogenase
Cytochrom_C_asm      PF01578.15   214 seq1540_BIOID50955   -            552   6.7e-50  169.4  20.9   1   1   4.9e-54   6.7e-50  169.4  14.5     1   212    72   279    72   281 0.97 Cytochrome C assembly protein
Response_reg         PF00072.19   112 seq1541_BIOID50955   -            215   1.2e-30  105.6   0.4   1   1   5.3e-34   1.8e-30  105.0   0.3     1   112     9   121     9   121 0.99 Response regulator receiver domain
GerE                 PF00196.14    58 seq1541_BIOID50955   -            215   4.4e-25   86.6   0.5   1   1   2.5e-28   8.5e-25   85.7   0.4     2    57   152   207   151   208 0.96 Bacterial regulatory proteins, luxR family
Sigma70_r4_2         PF08281.7     54 seq1541_BIOID50955   -            215   1.4e-07   30.7   0.1   1   1   8.1e-11   2.8e-07   29.7   0.0    25    54   167   196   154   196 0.93 Sigma-70, region 4
HTH_24               PF13412.1     48 seq1541_BIOID50955   -            215   1.7e-05   23.9   1.1   1   1   1.8e-08   6.1e-05   22.2   0.3     6    43   159   194   154   195 0.80 Winged helix-turn-helix DNA-binding
Phage_GPL            PF05926.6    140 seq1543_BIOID50955   -            169     3e-54  182.5   0.3   1   1   2.5e-58   3.4e-54  182.3   0.2     1   140    30   169    30   169 0.99 Phage head completion protein (GPL)
Lactamase_B          PF00753.22   194 seq1547_BIOID50955   -            479   5.4e-28   97.8   0.2   1   1   1.6e-31   7.4e-28   97.4   0.1     2   158    31   179    30   246 0.90 Metallo-beta-lactamase superfamily
Rubredoxin           PF00301.15    47 seq1547_BIOID50955   -            479   1.2e-19   69.8   2.7   1   1   4.7e-23   2.2e-19   68.9   1.9     1    47   425   471   425   471 0.98 Rubredoxin
Flavodoxin_1         PF00258.20   143 seq1547_BIOID50955   -            479     1e-11   44.9   0.0   1   1   3.8e-15   1.7e-11   44.1   0.0     1   142   256   388   256   389 0.78 Flavodoxin
ACR_tran             PF00873.14  1021 seq1548_BIOID50955   -           1025         0 1221.8  15.6   1   1         0         0 1221.6  10.8     2  1020     4  1008     3  1009 0.99 AcrB/AcrD/AcrF family
MMPL                 PF03176.10   333 seq1548_BIOID50955   -           1025     4e-12   45.3  20.4   1   2   1.5e-10   6.8e-07   28.1   5.5   138   312   327   500   224   521 0.83 MMPL family
MMPL                 PF03176.10   333 seq1548_BIOID50955   -           1025     4e-12   45.3  20.4   2   2     9e-09   4.1e-05   22.3   3.2    73   306   785  1012   686  1024 0.77 MMPL family
SecD_SecF            PF02355.11   189 seq1548_BIOID50955   -           1025     8e-12   44.6  19.1   1   2     4e-10   1.8e-06   27.1   5.8    35   180   336   483   317   492 0.80 Protein export membrane protein
SecD_SecF            PF02355.11   189 seq1548_BIOID50955   -           1025     8e-12   44.6  19.1   2   2   8.1e-09   3.7e-05   22.8   2.0    25   183   844  1005   831  1022 0.87 Protein export membrane protein
Phage_tail_X         PF05489.7     60 seq1550_BIOID50955   -             67   7.7e-36  121.2   0.4   1   1   6.4e-40   8.7e-36  121.0   0.3     1    60     1    60     1    60 0.98 Phage Tail Protein X
Phage_holin_2        PF04550.7     90 seq1553_BIOID50955   -             93   6.6e-40  134.9   4.6   1   1   5.4e-44   7.4e-40  134.8   3.2     1    89     1    89     1    90 0.98 Phage holin family 2
GST_N_3              PF13417.1     75 seq1555_BIOID50955   -            205   1.1e-08   35.1   0.0   1   1   3.6e-12   2.4e-08   33.9   0.0    15    72    17    79    13    84 0.85 Glutathione S-transferase, N-terminal domain
GST_N_2              PF13409.1     70 seq1555_BIOID50955   -            205     4e-07   29.8   0.0   1   1   1.3e-10   8.8e-07   28.7   0.0     9    67    16    74    12    77 0.90 Glutathione S-transferase, N-terminal domain
Phage_lysozyme       PF00959.14   110 seq1556_BIOID50955   -            165   1.1e-19   70.5   0.0   1   1     1e-23   1.4e-19   70.2   0.0     1   110    34   152    34   152 0.98 Phage lysozyme
CcmH                 PF03918.9    148 seq1558_BIOID50955   -            127   1.9e-47  159.8   0.8   1   1   1.6e-51   2.2e-47  159.6   0.5     4   125     7   126     3   127 0.91 Cytochrome C biogenesis protein
GreA_GreB_N          PF03449.10    74 seq1561_BIOID50955   -            170   1.1e-29  102.1   0.7   1   1   2.7e-33   1.9e-29  101.4   0.5     1    74    13    86    13    86 0.97 Transcription elongation factor, N-terminal
GreA_GreB            PF01272.14    77 seq1561_BIOID50955   -            170   1.6e-22   78.9   0.0   1   1   3.8e-26   2.6e-22   78.2   0.0     2    77    93   167    92   167 0.98 Transcription elongation factor, GreA/GreB, C-term
Peptidase_S11        PF00768.15   241 seq1563_BIOID50955   -            407  8.9e-101  336.0   0.4   1   1  2.5e-104  1.1e-100  335.7   0.2     2   241    36   273    35   273 0.99 D-alanyl-D-alanine carboxypeptidase
PBP5_C               PF07943.8     91 seq1563_BIOID50955   -            407   5.7e-25   87.0   0.0   1   1   2.3e-28   1.1e-24   86.1   0.0     1    91   292   383   292   383 0.99 Penicillin-binding protein 5, C-terminal domain
Beta-lactamase2      PF13354.1    197 seq1563_BIOID50955   -            407     1e-13   51.0   0.1   1   1   3.1e-17   1.4e-13   50.6   0.1     4   144    57   209    54   262 0.75 Beta-lactamase enzyme family
TPR_11               PF13414.1     69 seq1569_BIOID50955   -            198   3.4e-15   55.3   9.6   1   1   2.2e-15     1e-11   44.1   4.9     1    68    71   140    71   141 0.90 TPR repeat
TPR_2                PF07719.12    34 seq1569_BIOID50955   -            198   1.9e-06   27.2  11.9   1   2   6.1e-07    0.0028   17.3   1.1     2    32    74   104    73   106 0.90 Tetratricopeptide repeat
TPR_2                PF07719.12    34 seq1569_BIOID50955   -            198   1.9e-06   27.2  11.9   2   2   4.4e-06      0.02   14.6   0.0     3    31   146   174   144   176 0.93 Tetratricopeptide repeat
TPR_1                PF00515.23    34 seq1569_BIOID50955   -            198   5.9e-06   25.5   9.1   1   1   1.7e-07   0.00075   18.8   0.7     2    32    74   104    73   106 0.91 Tetratricopeptide repeat
Chorismate_bind      PF00425.13   257 seq1570_BIOID50955   -            391   2.1e-68  230.3   0.0   1   1   1.8e-72   2.5e-68  230.0   0.0     2   257   126   380   125   380 0.97 chorismate binding enzyme
Pyr_redox_2          PF07992.9    200 seq1572_BIOID50955   -            377   2.8e-26   92.5   0.0   1   1   5.4e-29   9.2e-26   90.8   0.0     2   198     5   277     4   279 0.90 Pyridine nucleotide-disulphide oxidoreductase
Pyr_redox            PF00070.22    80 seq1572_BIOID50955   -            377   4.4e-18   65.3   0.0   1   1     7e-20   1.2e-16   60.7   0.0     1    75   143   216   143   224 0.95 Pyridine nucleotide-disulphide oxidoreductase
K_oxygenase          PF13434.1    341 seq1572_BIOID50955   -            377   6.5e-10   38.3   0.1   1   1   4.7e-09     8e-06   24.8   0.0   139   214    91   165    67   175 0.85 L-lysine 6-monooxygenase (NADPH-requiring)
Tex_N                PF09371.5    193 seq1575_BIOID50955   -            773   7.7e-80  266.6   0.2   1   1   3.2e-83   1.5e-79  265.7   0.1     1   192    10   201    10   202 0.99 Tex-like protein N-terminal domain
HHH_3                PF12836.2     65 seq1575_BIOID50955   -            773   5.1e-27   93.5   0.0   1   1   2.5e-30   1.1e-26   92.3   0.0     1    65   491   555   491   555 0.99 Helix-hairpin-helix motif
S1                   PF00575.18    74 seq1575_BIOID50955   -            773   4.2e-24   84.3   0.6   1   1   1.7e-27   7.8e-24   83.4   0.4     2    74   648   720   647   720 0.98 S1 RNA binding domain
P2_Phage_GpR         PF06891.6    135 seq1580_BIOID50955   -            155     6e-41  139.2   0.0   1   1   5.1e-45     7e-41  139.0   0.0     1   135     1   131     1   131 0.99 P2 phage tail completion protein R (GpR)
SDF                  PF00375.13   390 seq1581_BIOID50955   -            437  2.2e-120  401.8  38.4   1   1  1.8e-124  2.5e-120  401.7  26.6     1   390     8   411     8   411 0.97 Sodium:dicarboxylate symporter family
AIRS_C               PF02769.17   153 seq1583_BIOID50955   -            350   8.8e-35  119.8   0.0   1   1   1.9e-38   1.3e-34  119.2   0.0     2   148   182   344   181   349 0.96 AIR synthase related protein, C-terminal domain
AIRS                 PF00586.19    96 seq1583_BIOID50955   -            350   2.3e-18   66.0   0.1   1   1   5.8e-22     4e-18   65.3   0.1     4    96    51   147    25   147 0.91 AIR synthase related protein, N-terminal domain
Phage_GPD            PF05954.6    292 seq1584_BIOID50955   -            714   1.2e-62  211.6   0.0   1   1   2.7e-66   1.9e-62  211.0   0.0     2   291    40   340    39   341 0.91 Phage late control gene D protein (GPD)
Phage_base_V         PF04717.7     79 seq1584_BIOID50955   -            714   4.1e-27   93.8   0.1   1   1   1.2e-30     8e-27   92.8   0.1     1    77   378   470   378   472 0.93 Phage-related baseplate assembly protein
Sigma54_activat      PF00158.21   168 seq1585_BIOID50955   -            642   6.2e-36  123.2   0.0   1   1   4.9e-39   1.1e-35  122.4   0.0     5   168   334   494   330   494 0.96 Sigma-54 interaction domain
PAS                  PF00989.19   113 seq1585_BIOID50955   -            642   4.4e-14   52.1   0.0   1   1     6e-17   1.4e-13   50.5   0.0     2   113   207   309   206   309 0.97 PAS fold
HTH_8                PF02954.14    42 seq1585_BIOID50955   -            642   1.7e-13   49.7   0.1   1   1   7.4e-17   1.7e-13   49.7   0.1     2    42   591   631   590   631 0.96 Bacterial regulatory protein, Fis family
GAF                  PF01590.21   154 seq1585_BIOID50955   -            642   3.1e-06   27.2   0.2   1   1   3.6e-09   8.2e-06   25.9   0.2     4   151    58   189    56   192 0.92 GAF domain
PAS_8                PF13188.1     64 seq1585_BIOID50955   -            642   0.00012   21.6   0.0   1   1   1.4e-07   0.00032   20.3   0.0     2    46   207   255   206   276 0.70 PAS domain
AMP-binding          PF00501.23   418 seq1588_BIOID50955   -            536   2.7e-84  282.8   0.0   1   1   7.2e-88   3.3e-84  282.5   0.0     1   417    50   461    50   462 0.94 AMP-binding enzyme
DUF4009              PF13193.1     41 seq1588_BIOID50955   -            536     8e-08   31.4   0.1   1   1   5.4e-11   2.4e-07   29.9   0.0     1    29   501   529   501   535 0.92 Domain of unknown function (DUF4009)
Phage_tail_S         PF05069.8    148 seq1589_BIOID50955   -            150   3.9e-42  143.4   0.6   1   1   3.1e-46   4.3e-42  143.2   0.4     2   148     3   149     2   149 0.97 Phage virion morphogenesis family
Peptidase_M24        PF00557.19   205 seq1590_BIOID50955   -            443   1.5e-43  148.7   0.1   1   1   1.4e-47   1.9e-43  148.3   0.1     1   205   168   430   168   430 0.82 Metallopeptidase family M24
MFS_1                PF07690.11   354 seq1594_BIOID50955   -            471   5.1e-54  183.2  73.1   1   1   1.3e-52   9.2e-49  165.9  36.6     1   353    15   405    15   406 0.90 Major Facilitator Superfamily
MFS_3                PF05977.8    524 seq1594_BIOID50955   -            471   7.7e-10   37.3  14.3   1   1   1.1e-13   7.7e-10   37.3   9.9    20   187    20   183     6   246 0.85 Transmembrane secretion effector
Phage_base_V         PF04717.7     79 seq1596_BIOID50955   -            211   8.2e-28   96.0   1.6   1   1   3.1e-31   4.3e-27   93.7   0.3     1    77    21    94    21    96 0.96 Phage-related baseplate assembly protein
Formyl_trans_N       PF00551.14   181 seq1597_BIOID50955   -            212   6.3e-66  221.2   0.0   1   1   5.3e-70   7.2e-66  221.0   0.0     1   181     1   181     1   181 0.99 Formyl transferase
HTH_24               PF13412.1     48 seq1602_BIOID50955   -             81   3.5e-07   29.4   0.0   1   1   3.9e-11   5.4e-07   28.7   0.0     8    45     3    40     1    42 0.97 Winged helix-turn-helix DNA-binding
GPW_gp25             PF04965.9     99 seq1603_BIOID50955   -            124   2.1e-17   62.3   0.0   1   1   2.2e-21     3e-17   61.8   0.0     5    73    17    87    14    99 0.93 Gene 25-like lysozyme
UPF0029              PF01205.14   110 seq1605_BIOID50955   -            204   6.5e-37  125.4   0.0   1   1   1.2e-40   8.5e-37  125.0   0.0     1   109    17   125    17   126 0.98 Uncharacterized protein family UPF0029
DUF1949              PF09186.6     56 seq1605_BIOID50955   -            204   5.9e-16   57.7   0.0   1   1   1.8e-19   1.2e-15   56.6   0.0     1    55   141   195   141   196 0.98 Domain of unknown function (DUF1949)
MFS_1                PF07690.11   354 seq1607_BIOID50955   -            410   9.5e-29  100.1  41.1   1   1   1.9e-32   1.3e-28   99.6  28.5     5   351    26   362    22   365 0.71 Major Facilitator Superfamily
Sugar_tr             PF00083.19   451 seq1607_BIOID50955   -            410   2.8e-06   26.0  31.7   1   1     2e-09   1.4e-05   23.7   8.2    52   188    58   188    44   196 0.92 Sugar (and other) transporter
PP_kinase_C          PF13090.1    353 seq1608_BIOID50955   -            688  2.4e-147  490.0   0.2   1   1  9.1e-151  3.1e-147  489.6   0.1     3   352   333   681   331   682 0.99 Polyphosphate kinase C-terminal domain
PP_kinase            PF02503.12   207 seq1608_BIOID50955   -            688   1.1e-49  168.6   0.9   1   1   5.3e-53   1.8e-49  167.9   0.6     2   204   118   321   117   324 0.95 Polyphosphate kinase middle domain
PP_kinase_N          PF13089.1    109 seq1608_BIOID50955   -            688   9.3e-32  109.2   3.0   1   1   3.2e-35   1.1e-31  109.0   1.0     1   109     6   111     6   111 0.96 Polyphosphate kinase N-terminal domain
PLDc_2               PF13091.1    126 seq1608_BIOID50955   -            688     4e-13   49.1   0.2   1   1   5.1e-12   1.7e-08   34.0   0.3    12   123   369   489   354   491 0.85 PLD-like domain
Isochorismatase      PF00857.15   174 seq1609_BIOID50955   -            285     6e-38  130.3   0.0   1   1   1.1e-41   7.6e-38  130.0   0.0     2   173    32   204    31   205 0.97 Isochorismatase family
PP-binding           PF00550.20    67 seq1609_BIOID50955   -            285   2.5e-08   33.9   0.0   1   1   9.9e-12   6.8e-08   32.5   0.0     2    62   217   275   216   280 0.86 Phosphopantetheine attachment site
FeoA                 PF04023.9     74 seq1611_BIOID50955   -             75   3.5e-09   36.3   0.0   1   1     3e-13   4.1e-09   36.1   0.0     7    73     4    71     2    72 0.90 FeoA domain
Phage_GPA            PF05840.8    371 seq1613_BIOID50955   -            940  8.4e-153  508.3   0.1   1   1  1.1e-156  1.6e-152  507.4   0.1     1   371   179   564   179   564 0.99 Bacteriophage replication gene A protein (GPA)
HATPase_c            PF02518.21   111 seq1614_BIOID50955   -            467   1.2e-24   85.9   0.0   1   1   5.8e-28   2.6e-24   84.9   0.0     1   111   349   460   349   460 0.98 Histidine kinase-, DNA gyrase B-, and HSP90-like ATPase
HAMP                 PF00672.20    70 seq1614_BIOID50955   -            467   1.5e-17   63.4   0.4   1   1   3.3e-21   1.5e-17   63.4   0.2     2    69   168   235   167   236 0.96 HAMP domain
HisKA                PF00512.20    68 seq1614_BIOID50955   -            467   9.5e-14   51.0   0.2   1   1   2.1e-17   9.5e-14   51.0   0.1     1    68   240   304   240   304 0.97 His Kinase A (phospho-acceptor) domain
FeoB_N               PF02421.13   189 seq1615_BIOID50955   -            773   2.8e-71  238.5   0.1   1   1   2.3e-74   5.3e-71  237.6   0.0     2   187     5   192     4   194 0.94 Ferrous iron transport protein B
Gate                 PF07670.9    109 seq1615_BIOID50955   -            773   6.9e-48  160.9  20.5   1   2   5.2e-18   1.2e-14   54.0   2.5     3   106   352   443   350   450 0.94 Nucleoside recognition
Gate                 PF07670.9    109 seq1615_BIOID50955   -            773   6.9e-48  160.9  20.5   2   2   2.7e-38   6.1e-35  119.2   0.3     1   107   512   689   512   691 0.99 Nucleoside recognition
FeoB_C               PF07664.7     54 seq1615_BIOID50955   -            773   3.2e-21   74.3   2.1   1   1   1.4e-24   3.2e-21   74.3   1.5     1    54   454   507   454   507 0.99 Ferrous iron transport protein B C terminus
MMR_HSR1             PF01926.18   114 seq1615_BIOID50955   -            773   2.1e-17   63.0   0.0   1   1   1.7e-20     4e-17   62.1   0.0     2   113     6   120     5   121 0.68 50S ribosome-binding GTPase
SRPRB                PF09439.5    181 seq1615_BIOID50955   -            773   3.7e-06   26.1   0.0   1   1   2.7e-09   6.1e-06   25.4   0.0     5    71     5    72     1   126 0.67 Signal recognition particle receptor beta subunit
RHS_repeat           PF05593.9     38 seq1616_BIOID50955   -           1400   7.5e-64  210.6 112.8   1   9   3.3e-09   2.2e-05   24.3   0.6     6    37   416   447   415   449 0.89 RHS Repeat
RHS_repeat           PF05593.9     38 seq1616_BIOID50955   -           1400   7.5e-64  210.6 112.8   2   9   2.1e-11   1.4e-07   31.3   2.8     1    37   432   469   432   470 0.98 RHS Repeat
RHS_repeat           PF05593.9     38 seq1616_BIOID50955   -           1400   7.5e-64  210.6 112.8   3   9   2.3e-08   0.00016   21.6   3.0     1    37   496   534   496   535 0.80 RHS Repeat
RHS_repeat           PF05593.9     38 seq1616_BIOID50955   -           1400   7.5e-64  210.6 112.8   4   9   4.5e-10   3.1e-06   27.1   0.0     1    36   540   575   540   576 0.92 RHS Repeat
RHS_repeat           PF05593.9     38 seq1616_BIOID50955   -           1400   7.5e-64  210.6 112.8   5   9   3.7e-13   2.5e-09   36.9   0.8     1    37   582   618   582   619 0.97 RHS Repeat
RHS_repeat           PF05593.9     38 seq1616_BIOID50955   -           1400   7.5e-64  210.6 112.8   6   9   6.7e-09   4.6e-05   23.3   1.0     1    37   624   659   624   660 0.97 RHS Repeat
RHS_repeat           PF05593.9     38 seq1616_BIOID50955   -           1400   7.5e-64  210.6 112.8   7   9   3.9e-08   0.00027   20.9   1.3     1    31   665   695   665   699 0.93 RHS Repeat
RHS_repeat           PF05593.9     38 seq1616_BIOID50955   -           1400   7.5e-64  210.6 112.8   8   9   4.3e-08   0.00029   20.7   0.1     1    31   727   760   727   770 0.84 RHS Repeat
RHS_repeat           PF05593.9     38 seq1616_BIOID50955   -           1400   7.5e-64  210.6 112.8   9   9   2.8e-09   1.9e-05   24.5   0.6     2    29   949   985   948   995 0.89 RHS Repeat
RHS                  PF03527.9     41 seq1616_BIOID50955   -           1400   4.9e-22   77.2   3.5   1   1   5.3e-24   3.6e-20   71.3   0.6     1    41  1152  1192  1152  1192 0.98 RHS protein
TrkH                 PF02386.11   339 seq1617_BIOID50955   -            483     4e-78  262.2  24.7   1   1   8.1e-82   1.1e-77  260.8  11.1     2   339   153   481   152   481 0.99 Cation transport protein
adh_short_C2         PF13561.1    243 seq1618_BIOID50955   -            258   1.9e-29  103.1   0.1   1   1   5.1e-33   2.3e-29  102.7   0.1     3   242    24   254    22   255 0.93 Enoyl-(Acyl carrier protein) reductase
adh_short            PF00106.20   167 seq1618_BIOID50955   -            258   1.6e-27   96.3   9.2   1   1   2.3e-30     1e-26   93.7   6.4     2   164    17   170    16   173 0.89 short chain dehydrogenase
KR                   PF08659.5    181 seq1618_BIOID50955   -            258   1.3e-10   41.1   8.7   1   1   4.9e-13   2.2e-09   37.1   5.8    54   160    55   165    17   183 0.90 KR domain
4HBT                 PF03061.17    79 seq1621_BIOID50955   -            137   7.5e-17   61.1   0.1   1   1   8.9e-21   1.2e-16   60.4   0.1     1    79    50   127    50   127 0.98 Thioesterase superfamily
Baseplate_J          PF04865.9    243 seq1622_BIOID50955   -            302   1.4e-60  204.5   2.5   1   1   4.7e-63   6.4e-59  199.1   1.7     2   243    86   262    85   262 0.99 Baseplate J-like protein
Phage_AlpA           PF05930.7     51 seq1625_BIOID50955   -             86   1.4e-24   85.4   0.0   1   1   2.5e-28   1.7e-24   85.1   0.0     1    51    23    73    23    73 0.99 Prophage CP4-57 regulatory protein (AlpA)
HTH_17               PF12728.2     51 seq1625_BIOID50955   -             86     1e-06   28.7   0.0   1   1   1.9e-10   1.3e-06   28.4   0.0     2    49    26    75    25    77 0.84 Helix-turn-helix domain
GFO_IDH_MocA         PF01408.17   120 seq1627_BIOID50955   -            366   1.1e-23   83.9   0.0   1   1   1.4e-27   1.9e-23   83.1   0.0     2   119    10   126     9   127 0.96 Oxidoreductase family, NAD-binding Rossmann fold
Flavodoxin_5         PF12724.2    143 seq1628_BIOID50955   -            181   1.6e-51  173.9   0.0   1   1   4.3e-55   2.9e-51  173.1   0.0     1   142     4   152     4   153 0.95 Flavodoxin domain
Flavodoxin_1         PF00258.20   143 seq1628_BIOID50955   -            181   9.7e-06   25.5   0.0   1   1   3.6e-09   2.5e-05   24.1   0.0     1    54     5    56     5    84 0.90 Flavodoxin
Phage_ASH            PF10554.4    108 seq1629_BIOID50955   -            185   4.7e-38  129.7   0.2   1   1   4.5e-42   6.1e-38  129.3   0.1     1   107    22   132    22   133 0.99 Ash protein family
Ppx-GppA             PF02541.11   285 seq1630_BIOID50955   -            513  7.6e-105  350.0   0.1   1   1  1.4e-108    2e-104  348.6   0.0     1   284    26   308    26   309 0.99 Ppx/GppA phosphatase family
CstA                 PF02554.9    376 seq1632_BIOID50955   -            701  5.8e-156  518.7  29.0   1   1  8.4e-160  5.8e-156  518.7  20.1     1   371    32   431    32   436 0.95 Carbon starvation protein CstA
DUF4161              PF13722.1    127 seq1632_BIOID50955   -            701   1.8e-46  157.4   7.5   1   1   2.7e-50   1.8e-46  157.4   5.2     3   127   467   596   464   596 0.98 C-terminal domain on CstA (DUF4161)
Tail_P2_I            PF09684.5    139 seq1634_BIOID50955   -            203   6.6e-58  194.0   0.1   1   1   5.8e-62   7.9e-58  193.8   0.1     1   139     7   143     7   143 0.99 Phage tail protein (Tail_P2_I)
DUF1508              PF07411.7     49 seq1640_BIOID50955   -            123   7.8e-48  159.5   6.0   1   2   1.2e-27   1.7e-23   81.6   0.2     1    49    23    71    23    71 0.97 Domain of unknown function (DUF1508)
DUF1508              PF07411.7     49 seq1640_BIOID50955   -            123   7.8e-48  159.5   6.0   2   2   2.5e-27   3.4e-23   80.7   0.9     1    48    74   121    74   122 0.97 Domain of unknown function (DUF1508)
FeoC                 PF09012.5     69 seq1641_BIOID50955   -             78   1.9e-15   56.1   0.4   1   1   3.3e-19   2.3e-15   55.9   0.3     1    65     3    69     3    75 0.92 FeoC like transcriptional regulator
TrmB                 PF01978.14    68 seq1641_BIOID50955   -             78   2.2e-06   27.1   0.0   1   1   4.3e-10   2.9e-06   26.7   0.0    17    59    10    53     7    56 0.92 Sugar-specific transcriptional regulator TrmB
PTS_EIIC             PF02378.13   321 seq1645_BIOID50955   -            485     1e-41  142.7  32.0   1   1   1.5e-45     1e-41  142.7  22.2     3   321   113   396   111   396 0.92 Phosphotransferase system, EIIC
PTS_EIIB             PF00367.15    35 seq1645_BIOID50955   -            485   2.5e-16   58.4   0.3   1   1   6.2e-20   4.2e-16   57.7   0.2     1    35     9    43     9    43 0.98 phosphotransferase system, EIIB
Pox_D5               PF03288.11    86 seq1647_BIOID50955   -            796   8.7e-20   70.6   0.0   1   1   5.3e-23   1.5e-19   69.9   0.0     1    86   689   788   689   788 0.96 Poxvirus D5 protein-like
Prim_Zn_Ribbon       PF08273.7     40 seq1647_BIOID50955   -            796   3.1e-18   65.4   8.0   1   1   2.4e-21   6.5e-18   64.4   5.6     1    40    50    86    50    86 0.97 Zinc-binding domain of primase-helicase
D5_N                 PF08706.6    150 seq1647_BIOID50955   -            796   6.2e-09   35.9   0.0   1   1   6.6e-12   1.8e-08   34.4   0.0    58   148   394   487   298   489 0.62 D5 N terminal like
Toprim_3             PF13362.1     96 seq1647_BIOID50955   -            796   3.4e-08   33.4   0.3   1   1   5.4e-11   1.5e-07   31.4   0.0     2    96   229   320   228   320 0.82 Toprim domain
Toprim_4             PF13662.1     81 seq1647_BIOID50955   -            796   2.2e-06   27.4   0.0   1   1   2.9e-09     8e-06   25.6   0.0     1    60   227   285   227   300 0.91 Toprim domain
Thioesterase         PF00975.15   229 seq1648_BIOID50955   -            267     3e-58  197.6   0.4   1   1   8.2e-62   3.8e-58  197.3   0.3     2   223    20   246    19   251 0.93 Thioesterase domain
Abhydrolase_6        PF12697.2    228 seq1648_BIOID50955   -            267     2e-10   40.8   3.6   1   1   6.2e-14   2.8e-10   40.3   2.5     2   222    22   237    21   243 0.69 Alpha/beta hydrolase family
Abhydrolase_5        PF12695.2    142 seq1648_BIOID50955   -            267   2.2e-09   37.1   0.0   1   1   6.6e-13     3e-09   36.6   0.0     2   142    21   231    20   231 0.70 Alpha/beta hydrolase family
Transposase_31       PF04754.7    205 seq1649_BIOID50955   -            292   1.3e-83  279.3   0.1   1   1   1.2e-87   1.7e-83  278.8   0.0     1   204     8   209     8   210 0.99 Putative transposase, YhgA-like
StbA                 PF06406.6    318 seq1650_BIOID50955   -            319  5.4e-151  501.8   0.0   1   1  8.9e-155  6.1e-151  501.6   0.0     1   318     1   316     1   316 0.99 StbA protein
RHH_2                PF03693.9     81 seq1651_BIOID50955   -             83   5.5e-21   74.4   0.4   1   1   9.2e-25   6.3e-21   74.2   0.2     1    75     1    77     1    82 0.92 Uncharacterised protein family (UPF0156)
RHH_1                PF01402.16    39 seq1651_BIOID50955   -             83     5e-05   22.8   2.1   1   1   9.2e-09   6.3e-05   22.5   0.4     2    39     5    43     4    43 0.94 Ribbon-helix-helix protein, copG family
Plasmid_stabil       PF05016.9     90 seq1652_BIOID50955   -             98   9.2e-13   48.2   0.0   1   1   7.5e-17     1e-12   48.1   0.0     1    89     4    90     4    91 0.91 Plasmid stabilisation system protein
TetR_N               PF00440.18    47 seq1653_BIOID50955   -            178   4.9e-09   35.5   0.1   1   1   1.2e-12   7.9e-09   34.9   0.1     1    47    13    59    13    59 0.97 Bacterial regulatory proteins, tetR family
TetR_C_6             PF13977.1    131 seq1653_BIOID50955   -            178   6.7e-08   32.3   0.2   1   1   2.3e-11   1.6e-07   31.0   0.2    16   125    80   176    66   178 0.89 Bacterial transcriptional repressor
AMP-binding          PF00501.23   418 seq1656_BIOID50955   -            525   1.6e-88  296.7   0.0   1   1   2.7e-92   1.9e-88  296.5   0.0     1   418    41   447    41   447 0.95 AMP-binding enzyme
Peptidase_U32        PF01136.14   233 seq1657_BIOID50955   -            453   6.2e-95  316.4   0.0   1   1     6e-99   8.2e-95  316.0   0.0     1   232    75   344    75   345 0.98 Peptidase family U32
Plasmid_stab_B       PF10784.4     72 seq1659_BIOID50955   -            104   2.1e-25   88.0   0.0   1   1   1.9e-29   2.7e-25   87.6   0.0     1    61     6    66     6    75 0.97 Plasmid stability protein
Glyco_hydro_1        PF00232.13   455 seq1661_BIOID50955   -            476  5.9e-131  436.6   0.1   1   1  5.3e-135  7.3e-131  436.3   0.1     4   454     5   472     2   473 0.92 Glycosyl hydrolase family 1
DUF466               PF04328.8     65 seq1662_BIOID50955   -             65   2.9e-32  110.1   0.5   1   1   2.3e-36   3.1e-32  110.0   0.3     1    65     1    65     1    65 0.99 Protein of unknown function (DUF466)
Pribosyltran         PF00156.22   125 seq1669_BIOID50955   -            227   1.1e-09   37.9   0.0   1   1   1.3e-13   1.8e-09   37.2   0.0    49   124   145   223   134   224 0.80 Phosphoribosyl transferase domain
DDE_Tnp_1_assoc      PF13808.1     90 seq1673_BIOID50955   -             59   2.7e-19   68.4   0.0   1   1   2.2e-23     3e-19   68.3   0.0     1    53     6    58     6    59 0.97 DDE_Tnp_1-associated
TonB_dep_Rec         PF00593.19   276 seq1675_BIOID50955   -            673     1e-26   94.4  13.8   1   1   1.5e-30     1e-26   94.4   9.5     3   273   434   668   432   671 0.87 TonB dependent receptor
Plug                 PF07715.10   108 seq1675_BIOID50955   -            673   1.6e-14   53.9   1.5   1   1   5.2e-18   3.5e-14   52.9   1.0     6   108    48   149    42   149 0.92 TonB-dependent Receptor Plug Domain
Fe-S_biosyn          PF01521.15    91 seq1676_BIOID50955   -            191   2.1e-23   81.7   0.0   1   1   1.6e-26   1.1e-22   79.4   0.0     1    91     2    94     2    94 0.98 Iron-sulphur cluster biosynthesis
NifU                 PF01106.12    68 seq1676_BIOID50955   -            191     2e-10   40.1   0.0   1   1   4.4e-14     3e-10   39.5   0.0     2    65   112   177   111   180 0.90 NifU-like domain
DDE_Tnp_1            PF01609.16   211 seq1678_BIOID50955   -            191     8e-19   67.9   0.1   1   1   6.1e-23   8.3e-19   67.8   0.1     3   125     9   153     7   191 0.80 Transposase DDE domain
Aminotran_1_2        PF00155.16   363 seq1680_BIOID50955   -            386     1e-56  192.3   0.0   1   1   3.3e-60   1.1e-56  192.2   0.0     3   363    32   383    30   383 0.94 Aminotransferase class I and II
Cys_Met_Meta_PP      PF01053.15   386 seq1680_BIOID50955   -            386   5.2e-08   31.4   0.0   1   1   2.8e-11   9.6e-08   30.5   0.0    75   180    96   205    67   212 0.85 Cys/Met metabolism PLP-dependent enzyme
DegT_DnrJ_EryC1      PF01041.12   363 seq1680_BIOID50955   -            386   3.9e-06   26.0   0.0   1   1   2.6e-09   8.7e-06   24.8   0.0    46   146    97   202    79   204 0.88 DegT/DnrJ/EryC1/StrS aminotransferase family
Aminotran_5          PF00266.14   371 seq1680_BIOID50955   -            386   4.5e-05   22.2   0.0   1   1   1.8e-08   6.1e-05   21.8   0.0    59   165    89   189    48   236 0.80 Aminotransferase class-V
DUF2633              PF11119.3     59 seq1685_BIOID50955   -             57   1.3e-29  101.5   1.4   1   1   1.1e-33   1.4e-29  101.4   1.0     1    52     3    54     3    57 0.95 Protein of unknown function (DUF2633)
DDE_Tnp_1            PF01609.16   211 seq1686_BIOID50955   -            131   2.8e-09   36.7   0.4   1   1   2.7e-13   3.6e-09   36.3   0.3   143   211    24    96    13    96 0.94 Transposase DDE domain
DAGK_cat             PF00781.19   130 seq1687_BIOID50955   -            299   1.7e-26   92.0   0.4   1   1   3.8e-30   2.6e-26   91.4   0.3     3   129     8   131     6   132 0.96 Diacylglycerol kinase catalytic domain
NAD_kinase           PF01513.16   285 seq1687_BIOID50955   -            299   1.1e-05   24.2   0.1   1   1   1.9e-09   1.3e-05   24.0   0.1    64   134    45   121    12   196 0.82 ATP-NAD kinase
YbjM                 PF11045.3    125 seq1688_BIOID50955   -            125   5.5e-63  210.1   9.7   1   1   4.5e-67   6.1e-63  210.0   6.7     1   124     1   124     1   125 0.99 Putative inner membrane protein of Enterobacteriaceae
GntP_permease        PF02447.11   441 seq1692_BIOID50955   -            438  2.1e-188  626.2  45.8   1   1  5.2e-192  2.4e-188  626.0  31.7     1   441     1   437     1   437 0.99 GntP family permease
CitMHS               PF03600.11   349 seq1692_BIOID50955   -            438   5.3e-09   35.0  40.0   1   1   1.6e-12   7.2e-09   34.5  27.5     5   348     8   386     3   387 0.78 Citrate transporter
Na_H_antiporter      PF03553.9    303 seq1692_BIOID50955   -            438   3.8e-06   26.0  19.5   1   1   8.3e-10   3.8e-06   26.0  13.5    67   257   215   393   160   394 0.69 Na+/H+ antiporter family
Rick_17kDa_Anti      PF05433.10    42 seq1695_BIOID50955   -            171   6.8e-08   31.9  21.3   1   1   1.5e-11   1.1e-07   31.3  14.8     2    41    72   113    71   114 0.93 Glycine zipper 2TM domain
Gly-zipper_Omp       PF13488.1     46 seq1695_BIOID50955   -            171   3.7e-06   26.3  17.9   1   1   8.3e-10   5.6e-06   25.7  12.4     2    43    72   114    71   117 0.85 Glycine zipper
Tautomerase          PF01361.16    60 seq1696_BIOID50955   -             75   3.6e-14   51.9   0.0   1   1   3.7e-18   5.1e-14   51.5   0.0     1    51     2    53     2    55 0.98 Tautomerase enzyme
DUF1418              PF07214.7     96 seq1698_BIOID50955   -             95   1.5e-42  142.9   2.2   1   1   1.2e-46   1.7e-42  142.8   1.5     1    96     1    95     1    95 0.99 Protein of unknown function (DUF1418)
Nitroreductase       PF00881.19   165 seq1702_BIOID50955   -            240   9.6e-22   77.4   0.3   1   1   1.6e-25   2.2e-21   76.2   0.2     4   165    11   159    10   159 0.78 Nitroreductase family
Acetyltransf_2       PF00797.12   240 seq1704_BIOID50955   -            281   1.7e-84  283.0   0.2   1   1   1.5e-88     2e-84  282.7   0.1     1   237    21   256    21   259 0.97 N-acetyltransferase
adh_short            PF00106.20   167 seq1706_BIOID50955   -            240   3.5e-31  108.2   1.1   1   1   2.1e-34   5.9e-31  107.5   0.8     1   165     3   168     3   170 0.95 short chain dehydrogenase
adh_short_C2         PF13561.1    243 seq1706_BIOID50955   -            240   1.4e-13   51.1   0.2   1   1   6.5e-17   1.8e-13   50.7   0.1     5   201    11   200     9   229 0.87 Enoyl-(Acyl carrier protein) reductase
KR                   PF08659.5    181 seq1706_BIOID50955   -            240   5.5e-12   45.6   1.7   1   1   4.1e-15   1.1e-11   44.5   0.5     3   174     5   178     4   185 0.82 KR domain
NAD_binding_10       PF13460.1    183 seq1706_BIOID50955   -            240   4.2e-08   33.2   2.0   1   1   2.1e-11   5.7e-08   32.8   1.4     1   182     5   221     5   222 0.77 NADH(P)-binding
RimK                 PF08443.6    190 seq1707_BIOID50955   -            300   1.9e-82  275.2   0.0   1   1   8.6e-86   2.4e-82  274.9   0.0     1   190    97   286    97   286 1.00 RimK-like ATP-grasp domain
GSH-S_ATP            PF02955.11   174 seq1707_BIOID50955   -            300   9.1e-19   67.1   0.2   1   1   4.9e-22   1.3e-18   66.5   0.2    13   163   115   265   103   276 0.84 Prokaryotic glutathione synthetase, ATP-grasp domain
ATP-grasp_4          PF13535.1    184 seq1707_BIOID50955   -            300   6.4e-15   55.2   0.0   1   1   3.3e-18     9e-15   54.7   0.0     1   177    96   263    96   268 0.82 ATP-grasp domain
ATP-grasp_3          PF02655.9    161 seq1707_BIOID50955   -            300     2e-09   37.3   0.0   1   1   1.1e-12   3.1e-09   36.7   0.0     1   156    97   263    97   266 0.79 ATP-grasp domain
Dala_Dala_lig_C      PF07478.8    203 seq1707_BIOID50955   -            300   1.3e-05   24.5   0.2   1   1   1.7e-08   4.6e-05   22.7   0.1    33   177   135   267   107   273 0.76 D-ala D-ala ligase C-terminus
Ecotin               PF03974.8    128 seq1709_BIOID50955   -            162   1.9e-52  176.2   0.1   1   1   1.6e-56   2.2e-52  175.9   0.1     2   128    28   153    27   153 0.97 Ecotin
YbjN                 PF10722.4    127 seq1713_BIOID50955   -            158   6.8e-14   51.8   0.2   1   1   5.8e-18   7.9e-14   51.6   0.2     2   123     9   132     8   136 0.97 Putative bacterial sensory transduction regulator
Phage_GPO            PF05929.6    276 seq1714_BIOID50955   -            278   9.6e-68  228.2   0.8   1   1   8.1e-72   1.1e-67  228.0   0.6     2   275    10   277     9   278 0.91 Phage capsid scaffolding protein (GPO) serine peptidase
Phage_AlpA           PF05930.7     51 seq1716_BIOID50955   -             61   2.8e-25   87.6   0.2   1   1   2.3e-29   3.2e-25   87.4   0.1     2    51     5    54     4    54 0.98 Prophage CP4-57 regulatory protein (AlpA)
DUF2857              PF11198.3    181 seq1720_BIOID50955   -            193   7.5e-62  207.9   0.1   1   1   6.2e-66   8.4e-62  207.7   0.0     1   180     4   183     4   184 0.99 Protein of unknown function (DUF2857)
SBP_bac_8            PF13416.1    281 seq1721_BIOID50955   -            420   4.1e-37  128.3   2.5   1   1   1.6e-40   5.5e-37  127.9   1.7     3   280    96   386    94   387 0.86 Bacterial extracellular solute-binding protein
SBP_bac_6            PF13343.1    242 seq1721_BIOID50955   -            420   1.5e-27   96.3   0.9   1   1   6.9e-31   2.3e-27   95.7   0.6     5   216   130   368   108   398 0.85 Bacterial extracellular solute-binding protein
SBP_bac_1            PF01547.20   314 seq1721_BIOID50955   -            420   8.2e-17   61.7   6.9   1   1   3.8e-20   1.3e-16   61.1   4.8    17   311    94   353    84   356 0.75 Bacterial extracellular solute-binding protein
SBP_bac_11           PF13531.1    231 seq1721_BIOID50955   -            420   1.7e-07   30.9   0.0   1   1   3.3e-10   1.1e-06   28.3   0.0    15   228    94   361    89   363 0.77 Bacterial extracellular solute-binding protein
Response_reg         PF00072.19   112 seq1722_BIOID50955   -            241   3.9e-24   84.7   0.7   1   1   1.2e-27   8.2e-24   83.6   0.2     1   111    11   121    11   122 0.96 Response regulator receiver domain
Trans_reg_C          PF00486.23    77 seq1722_BIOID50955   -            241   1.8e-21   75.6   0.2   1   1   5.2e-25   3.5e-21   74.7   0.1     2    77   161   236   160   236 0.98 Transcriptional regulatory protein, C terminal
Phage_cap_P2         PF05125.7    333 seq1723_BIOID50955   -            350  1.2e-103  346.4   0.3   1   1  9.8e-108  1.3e-103  346.2   0.2     2   329    11   343    10   347 0.95 Phage major capsid protein, P2 family
zf-dskA_traR         PF01258.12    36 seq1724_BIOID50955   -             69   7.7e-11   41.4   0.5   1   1   5.6e-15   7.7e-11   41.4   0.4     2    36    32    66    31    66 0.92 Prokaryotic dksA/traR C4-type zinc finger
HHA                  PF05321.6     57 seq1725_BIOID50955   -             42   8.2e-15   54.5   0.0   1   1   6.4e-19   8.7e-15   54.4   0.0    20    57     2    39     1    39 0.97 Haemolysin expression modulating protein
Abhydrolase_6        PF12697.2    228 seq1726_BIOID50955   -            382   4.7e-13   49.4   0.1   1   1   6.2e-16   2.1e-12   47.3   0.1    18   220   110   362    97   366 0.77 Alpha/beta hydrolase family
Abhydrolase_5        PF12695.2    142 seq1726_BIOID50955   -            382   2.7e-12   46.5   0.3   1   1   1.6e-14   5.6e-11   42.2   0.2    14   141   105   357    90   358 0.76 Alpha/beta hydrolase family
Peptidase_S15        PF02129.13   272 seq1726_BIOID50955   -            382   3.2e-05   23.3   0.1   1   1   1.9e-08   6.3e-05   22.4   0.0     2   140    71   201    71   359 0.66 X-Pro dipeptidyl-peptidase (S15 family)
Exonuc_VII_L         PF02601.10   319 seq1727_BIOID50955   -            456   8.5e-93  310.9   0.5   1   1   2.4e-96   1.1e-92  310.5   0.4     1   319   126   442   126   442 0.96 Exonuclease VII, large subunit
tRNA_anti_2          PF13742.1     99 seq1727_BIOID50955   -            456   7.7e-35  118.6   0.1   1   1   1.3e-37   6.1e-34  115.7   0.0     1    99     9   104     9   104 0.98 OB-fold nucleic acid binding domain
tRNA_anti            PF01336.20    76 seq1727_BIOID50955   -            456   1.1e-08   34.7   0.0   1   1   4.6e-12   2.1e-08   33.7   0.0     1    75    30   104    30   105 0.96 OB-fold nucleic acid binding domain
AhpC-TSA             PF00578.16   124 seq1728_BIOID50955   -            187   1.5e-33  114.9   0.1   1   1   4.3e-37     2e-33  114.6   0.1     4   123     7   133     4   134 0.94 AhpC/TSA family
Redoxin              PF08534.5    146 seq1728_BIOID50955   -            187   1.8e-13   50.1   0.0   1   1   4.7e-17   2.2e-13   49.9   0.0    15   140    18   146     4   152 0.84 Redoxin
1-cysPrx_C           PF10417.4     40 seq1728_BIOID50955   -            187   1.6e-06   27.4   0.1   1   1   6.5e-10     3e-06   26.6   0.1     1    31   154   182   154   186 0.88 C-terminal domain of 1-Cys peroxiredoxin
ABC_tran             PF00005.22   118 seq1729_BIOID50955   -            377   8.7e-28   96.9   0.0   1   1   3.5e-31   1.6e-27   96.1   0.0     1   117    59   177    59   178 0.93 ABC transporter
TOBE_2               PF08402.5     75 seq1729_BIOID50955   -            377   3.6e-19   68.4   0.0   1   1   1.9e-22   8.8e-19   67.1   0.0     1    75   295   375   295   375 0.93 TOBE domain
Phage_term_smal      PF05944.7    132 seq1730_BIOID50955   -            266     2e-41  140.6   0.3   1   1   3.2e-45   4.4e-41  139.5   0.0     2   132    36   170    35   170 0.95 Phage small terminase subunit
Pyr_redox_2          PF07992.9    200 seq1733_BIOID50955   -            531   1.5e-32  113.0   0.0   1   1   2.4e-34   4.7e-31  108.1   0.0     1   199   224   503   224   504 0.91 Pyridine nucleotide-disulphide oxidoreductase
Pyr_redox            PF00070.22    80 seq1733_BIOID50955   -            531   1.9e-14   53.6   7.3   1   1   1.4e-17   2.7e-14   53.2   0.3     1    75   367   437   367   442 0.93 Pyridine nucleotide-disulphide oxidoreductase
Pyr_redox_3          PF13738.1    203 seq1733_BIOID50955   -            531   3.9e-11   43.2   1.9   1   1   7.1e-13   1.4e-09   38.2   0.6    15   196   216   394   213   400 0.80 Pyridine nucleotide-disulphide oxidoreductase
Thioredoxin_3        PF13192.1     76 seq1733_BIOID50955   -            531   2.5e-08   33.4   0.0   1   1   3.9e-11   7.6e-08   31.9   0.0     4    74   132   205   129   207 0.82 Thioredoxin domain
SLT                  PF01464.15   121 seq1734_BIOID50955   -            236   7.3e-21   73.7   0.0   1   1   8.7e-25   1.2e-20   73.0   0.0     3   108     9   142     7   152 0.94 Transglycosylase SLT domain
Phage_GPL            PF05926.6    140 seq1735_BIOID50955   -            164   6.1e-52  175.0   0.1   1   1   5.2e-56   7.1e-52  174.8   0.1     2   140    26   164    25   164 0.99 Phage head completion protein (GPL)
MFS_1                PF07690.11   354 seq1736_BIOID50955   -            397   1.4e-32  112.6  67.1   1   1   4.7e-33   3.2e-29  101.6  41.4     2   353    24   355    23   356 0.85 Major Facilitator Superfamily
Sugar_tr             PF00083.19   451 seq1736_BIOID50955   -            397   2.7e-06   26.1  52.3   1   1   1.3e-09   8.6e-06   24.4  13.1    58   189    65   190    51   196 0.89 Sugar (and other) transporter
Sugar-bind           PF04198.8    255 seq1737_BIOID50955   -            313   7.4e-68  228.0   0.0   1   1   1.4e-71   9.5e-68  227.7   0.0     1   254    59   311    59   312 0.97 Putative sugar-binding domain
BPD_transp_1         PF00528.17   185 seq1738_BIOID50955   -            317   7.1e-24   84.2  18.8   1   1   5.2e-28   7.1e-24   84.2  13.0     1   183   117   313   114   315 0.91 Binding-protein-dependent transport system inner membrane component
TrbC                 PF04956.8     99 seq1739_BIOID50955   -             97   1.2e-18   66.8   3.3   1   1   9.2e-23   1.3e-18   66.7   2.3     5    98     4    94     1    95 0.93 TrbC/VIRB2 family
Phage_tail_X         PF05489.7     60 seq1740_BIOID50955   -             86   2.5e-21   74.7   0.0   1   1   2.1e-25   2.9e-21   74.5   0.0     1    57     3    58     3    61 0.95 Phage Tail Protein X
Phage_holin_3        PF05106.7    100 seq1741_BIOID50955   -            107   2.7e-18   65.6   0.8   1   1   2.2e-22   3.1e-18   65.5   0.5     6   100     7   101     2   101 0.95 Phage holin family (Lysis protein S)
CagE_TrbE_VirB       PF03135.9    205 seq1742_BIOID50955   -            912   5.6e-47  160.0   0.0   1   1   2.4e-50   1.1e-46  159.1   0.0     3   205   269   470   267   470 0.97 CagE, TrbE, VirB family, component of type IV transporter system
AAA_10               PF12846.2    328 seq1742_BIOID50955   -            912   1.4e-24   86.8   0.0   1   1   5.3e-28   2.4e-24   86.0   0.0     2   319   533   823   532   831 0.79 AAA-like domain
VirB3                PF05101.8     89 seq1742_BIOID50955   -            912   2.1e-08   33.9   3.7   1   1   8.8e-12     4e-08   33.0   2.5     9    85     4    81     1    84 0.91 Type IV secretory pathway, VirB3-like protein
GerE                 PF00196.14    58 seq1743_BIOID50955   -            901   4.2e-20   70.7   0.0   1   1   1.3e-23   1.7e-19   68.7   0.0     2    58   834   890   833   890 0.97 Bacterial regulatory proteins, luxR family
Peptidase_M15_4      PF13539.1     67 seq1744_BIOID50955   -            130   1.6e-14   53.9   0.2   1   1   1.7e-18   2.3e-14   53.4   0.1     4    67    58   123    55   123 0.72 D-alanyl-D-alanine carboxypeptidase
BPD_transp_1         PF00528.17   185 seq1745_BIOID50955   -            281   1.9e-14   53.4  20.7   1   1   1.4e-18   1.9e-14   53.4  14.3     3   184    81   273    79   274 0.86 Binding-protein-dependent transport system inner membrane component
DUF2570              PF10828.3    110 seq1747_BIOID50955   -            135   1.7e-05   24.2   0.1   1   1   1.5e-09   2.1e-05   23.9   0.0     3   100     3    99     1   108 0.88 Protein of unknown function (DUF2570)
HypA                 PF01155.14   113 seq1748_BIOID50955   -            120   9.1e-33  112.2   6.4   1   1   7.4e-37     1e-32  112.0   4.4     1   112     5   117     5   118 0.98 Hydrogenase expression/synthesis hypA family
DUF303               PF03629.13   255 seq1751_BIOID50955   -            625   1.4e-27   96.3   0.0   1   1   3.1e-31   2.1e-27   95.8   0.0     1   200    73   304    73   347 0.78 Domain of unknown function (DUF303)
DUF1737              PF08410.5     54 seq1751_BIOID50955   -            625   5.6e-07   29.1   0.1   1   1   1.9e-10   1.3e-06   27.9   0.1     1    53     1    54     1    55 0.94 Domain of unknown function (DUF1737)
ADH_N                PF08240.7    109 seq1752_BIOID50955   -            412   3.4e-30  103.9   0.1   1   1   1.7e-33   7.7e-30  102.7   0.1     2   106    26   151    25   154 0.94 Alcohol dehydrogenase GroES-like domain
ADH_N_assoc          PF13823.1     23 seq1752_BIOID50955   -            412   3.7e-13   48.7   0.1   1   1   1.5e-16     7e-13   47.8   0.1     1    23     1    23     1    23 0.99 Alcohol dehydrogenase GroES-associated
ADH_zinc_N           PF00107.21   130 seq1752_BIOID50955   -            412   2.3e-12   46.4   0.2   1   1   4.5e-13     2e-09   36.9   0.0     1    69   197   268   197   286 0.90 Zinc-binding dehydrogenase
DUF2593              PF10767.4    144 seq1753_BIOID50955   -            162   7.6e-72  239.5   6.3   1   1   6.3e-76   8.7e-72  239.4   4.3     2   144    20   162    19   162 0.99 Protein of unknown function (DUF2593)
cobW                 PF02492.14   178 seq1754_BIOID50955   -            260   1.3e-42  145.0   0.0   1   1   1.4e-46     2e-42  144.5   0.0     2   156   106   245   105   253 0.97 CobW/HypB/UreG, nucleotide-binding domain
adh_short            PF00106.20   167 seq1755_BIOID50955   -            249   1.6e-32  112.6   0.3   1   1   5.7e-36     2e-32  112.3   0.2     1   166    15   178    15   179 0.94 short chain dehydrogenase
adh_short_C2         PF13561.1    243 seq1755_BIOID50955   -            249     5e-14   52.5   0.0   1   1   1.9e-17   6.3e-14   52.2   0.0     1   232    21   236    21   242 0.87 Enoyl-(Acyl carrier protein) reductase
KR                   PF08659.5    181 seq1755_BIOID50955   -            249   1.2e-10   41.2   0.1   1   1     5e-14   1.7e-10   40.7   0.0     4   168    18   179    16   191 0.84 KR domain
NAD_binding_10       PF13460.1    183 seq1755_BIOID50955   -            249   1.5e-07   31.5   0.1   1   1   7.3e-11   2.5e-07   30.7   0.1     2    60    18    81    17    85 0.95 NADH(P)-binding
tRNA_U5-meth_tr      PF05958.6    352 seq1756_BIOID50955   -            375   4.7e-19   68.1   0.0   1   1   9.8e-20   3.4e-16   58.7   0.0   172   351   208   374   187   375 0.91 tRNA (Uracil-5-)-methyltransferase
Methyltransf_31      PF13847.1    152 seq1756_BIOID50955   -            375   1.1e-08   34.7   0.0   1   1   5.2e-12   1.8e-08   34.0   0.0     5    67   235   295   233   346 0.87 Methyltransferase domain
Methyltransf_26      PF13659.1    117 seq1756_BIOID50955   -            375   7.2e-07   29.1   0.0   1   1   3.9e-10   1.3e-06   28.2   0.0     4    80   237   310   234   365 0.88 Methyltransferase domain
MTS                  PF05175.9    170 seq1756_BIOID50955   -            375   6.3e-06   25.5   0.0   1   1   2.9e-09   9.9e-06   24.9   0.0    32   109   234   311   209   329 0.83 Methyltransferase small domain
rve                  PF00665.21   120 seq1757_BIOID50955   -            514   3.5e-18   65.7   0.0   1   1   6.4e-21   1.3e-17   63.9   0.0     2   119   347   462   346   463 0.97 Integrase core domain
HTH_Tnp_1            PF01527.15    76 seq1757_BIOID50955   -            514   2.8e-18   65.5   5.1   1   1   2.4e-11   4.7e-08   32.7   0.2     3    71    56   126    54   131 0.80 Transposase
rve_2                PF13333.1     52 seq1757_BIOID50955   -            514   6.7e-14   51.5   0.6   1   1   1.5e-16     3e-13   49.5   0.0     1    49   453   507   453   509 0.91 Integrase core domain
HTH_21               PF13276.1     60 seq1757_BIOID50955   -            514   1.3e-13   50.5   5.4   1   1   6.8e-17   1.3e-13   50.5   3.8     6    60   271   324   266   325 0.88 HTH-like domain
rve_3                PF13683.1     67 seq1757_BIOID50955   -            514   2.6e-12   45.9   0.1   1   1   7.7e-15   1.5e-11   43.5   0.0     4    67   437   502   434   502 0.95 Integrase core domain
FGGY_C               PF02782.11   197 seq1759_BIOID50955   -            534   1.6e-45  155.1   0.4   1   1   3.6e-49   2.4e-45  154.4   0.3     2   196   277   484   276   485 0.90 FGGY family of carbohydrate kinases, C-terminal domain
FGGY_N               PF00370.16   245 seq1759_BIOID50955   -            534   1.9e-37  128.8   0.0   1   1   4.3e-41   2.9e-37  128.1   0.0     2   245     7   264     6   264 0.93 FGGY family of carbohydrate kinases, N-terminal domain
T4SS                 PF07996.6    195 seq1762_BIOID50955   -            235     6e-41  140.3  12.2   1   1   5.5e-45   7.5e-41  140.0   8.5     1   193    22   216    22   219 0.92 Type IV secretion system proteins
DUF1778              PF08681.6     80 seq1763_BIOID50955   -             94   5.3e-19   67.7   2.7   1   1   4.7e-23   6.4e-19   67.4   1.9     2    76    12    88    11    91 0.90 Protein of unknown function (DUF1778)
P2_Phage_GpR         PF06891.6    135 seq1764_BIOID50955   -            155   5.2e-36  123.3   0.0   1   1   4.3e-40   5.9e-36  123.1   0.0     1   135     1   130     1   130 0.98 P2 phage tail completion protein R (GpR)
EIIC-GAT             PF03611.9    415 seq1767_BIOID50955   -            447  3.3e-102  342.2  40.3   1   1  2.8e-106  3.8e-102  342.0  27.9     1   415    15   422    15   422 0.96 PTS system sugar-specific permease component
Phage_tail_S         PF05069.8    148 seq1768_BIOID50955   -            214   6.7e-28   97.1   4.2   1   2   2.6e-15   3.6e-11   42.9   1.2     4    61     9    68     6    91 0.85 Phage virion morphogenesis family
Phage_tail_S         PF05069.8    148 seq1768_BIOID50955   -            214   6.7e-28   97.1   4.2   2   2     5e-19   6.8e-15   55.0   0.0    59   144   124   206   116   210 0.85 Phage virion morphogenesis family
TrbL                 PF04610.9    225 seq1770_BIOID50955   -            357   2.1e-47  161.6  22.3   1   1   2.6e-51   3.6e-47  160.8  15.5     1   225    40   259    40   259 0.94 TrbL/VirB6 plasmid conjugal transfer protein
HupF_HypC            PF01455.13    68 seq1771_BIOID50955   -             90   1.9e-25   88.4   0.2   1   1   1.7e-29   2.3e-25   88.2   0.1     1    68     1    72     1    72 0.98 HupF/HypC family
HATPase_c            PF02518.21   111 seq1775_BIOID50955   -            753   3.6e-23   81.2   0.2   1   1     2e-26     7e-23   80.3   0.2     2   110   501   616   500   617 0.97 Histidine kinase-, DNA gyrase B-, and HSP90-like ATPase
HAMP                 PF00672.20    70 seq1775_BIOID50955   -            753   5.5e-14   52.0   0.8   1   1   1.6e-17   5.5e-14   52.0   0.6     3    67   292   357   290   359 0.94 HAMP domain
Response_reg         PF00072.19   112 seq1775_BIOID50955   -            753   2.2e-09   37.2   0.1   1   1   4.5e-12   1.6e-08   34.4   0.0     1    90   640   730   640   749 0.85 Response regulator receiver domain
HisKA                PF00512.20    68 seq1775_BIOID50955   -            753   1.5e-05   24.7   0.1   1   1   4.4e-09   1.5e-05   24.7   0.1     3    66   399   457   397   459 0.83 His Kinase A (phospho-acceptor) domain
HypD                 PF01924.11   356 seq1776_BIOID50955   -            373  9.1e-154  511.3   0.0   1   1  7.7e-158    1e-153  511.1   0.0     5   355    13   368     9   369 0.96 Hydrogenase formation hypA family
Phage_base_V         PF04717.7     79 seq1777_BIOID50955   -            193   1.9e-25   88.4   0.4   1   1     3e-29   4.1e-25   87.4   0.3     1    78    16    90    16    91 0.97 Phage-related baseplate assembly protein
Hpt                  PF01627.18    90 seq1778_BIOID50955   -            890   2.1e-13   49.9   0.0   1   1   5.7e-16   3.9e-12   45.8   0.0     3    83   811   885   809   890 0.89 Hpt domain
HATPase_c            PF02518.21   111 seq1778_BIOID50955   -            890   3.4e-11   42.7   0.0   1   1   1.2e-14   8.5e-11   41.4   0.0     1   109   565   675   565   677 0.94 Histidine kinase-, DNA gyrase B-, and HSP90-like ATPase
PTS_IIB              PF02302.12    90 seq1779_BIOID50955   -            106   2.2e-15   56.7   0.0   1   1     2e-19   2.7e-15   56.4   0.0     1    90     6    91     6    91 0.92 PTS system, Lactose/Cellobiose specific IIB subunit
GPW_gp25             PF04965.9     99 seq1781_BIOID50955   -            116   9.6e-20   69.8   0.0   1   1   9.2e-24   1.3e-19   69.4   0.0     5    93    17   105    14   111 0.92 Gene 25-like lysozyme
Sulfatase            PF00884.18   379 seq1783_BIOID50955   -            493   4.4e-34  118.0   0.7   1   1     8e-38   5.5e-34  117.6   0.5     4   378     4   458     2   459 0.78 Sulfatase
Phosphodiest         PF01663.17   364 seq1783_BIOID50955   -            493   2.5e-07   30.2   0.0   1   1   4.9e-08   0.00033   19.9   0.0   204   246   232   282   125   319 0.81 Type I phosphodiesterase / nucleotide pyrophosphatase
VirB8                PF04335.8    212 seq1784_BIOID50955   -            227     4e-50  170.2   7.0   1   1   3.3e-54   4.5e-50  170.0   4.8     2   212    10   222     9   222 0.93 VirB8 protein
[truncated: 1,585,734 more chars]
