# Supplementary material for: A domain sequence approach to pangenomics: applications to Escherichia coli
Source: F1000Res. 2013 May 29;1:19. Originally published 2012 Oct 1. [Version 2] doi: 10.12688/f1000research.1-19.v2 (PMC3901455; doi:10.12688/f1000research.1-19.v2)
Supplement: The 347 text files show the results from scanning each of the fasta-files against the Pfam-A database [file f1000research-1-1101-s0002.tgz › Escherichia_coli_DEC6A_BIOID50957.txt]

#                                                                            --- full sequence --- -------------- this domain -------------   hmm coord   ali coord   env coord
# target name        accession   tlen query name           accession   qlen   E-value  score  bias   #  of  c-Evalue  i-Evalue  score  bias  from    to  from    to  from    to  acc description of target
#------------------- ---------- ----- -------------------- ---------- ----- --------- ------ ----- --- --- --------- --------- ------ ----- ----- ----- ----- ----- ----- ----- ---- ---------------------
DUF3672              PF12421.3    136 seq1_BIOID50957      -            237   5.2e-42  143.0   0.0   1   1     1e-45   6.9e-42  142.7   0.0     1   135    55   195    55   196 0.89 Fibronectin type III protein
DUF1983              PF09327.6     81 seq1_BIOID50957      -            237   7.3e-07   28.9   0.1   1   1   2.9e-10     2e-06   27.5   0.1    51    81     1    31     1    31 0.96 Domain of unknown function (DUF1983)
rve                  PF00665.21   120 seq2_BIOID50957      -            295   4.9e-26   91.0   0.1   1   1   3.7e-29   1.3e-25   89.7   0.0     2   119   125   239   124   240 0.97 Integrase core domain
HTH_21               PF13276.1     60 seq2_BIOID50957      -            295   1.6e-16   59.9   2.9   1   1   1.1e-19   3.8e-16   58.7   2.0     3    60    47   103    44   103 0.93 HTH-like domain
rve_3                PF13683.1     67 seq2_BIOID50957      -            295   2.7e-11   42.7   0.0   1   1   1.8e-14   6.1e-11   41.5   0.0     6    67   216   277   211   277 0.92 Integrase core domain
rve_2                PF13333.1     52 seq2_BIOID50957      -            295   2.6e-06   27.2   0.0   1   1   1.6e-09   5.5e-06   26.2   0.0     1    44   230   276   230   283 0.88 Integrase core domain
HTH_Tnp_1            PF01527.15    76 seq3_BIOID50957      -            108   5.5e-11   42.1   1.3   1   1   1.6e-14   2.2e-10   40.2   0.9     1    74     1    87     1    88 0.86 Transposase
HTH_Tnp_IS1          PF12759.2     50 seq7_BIOID50957      -             91   7.7e-32  108.4   0.1   1   1   1.7e-35   1.2e-31  107.8   0.1     1    50    39    88    39    88 0.99 InsA C-terminal domain
Zn_Tnp_IS1           PF03811.8     36 seq7_BIOID50957      -             91   1.1e-21   75.9   4.5   1   1   3.1e-25   2.1e-21   74.9   3.1     1    36     1    36     1    36 0.99 InsA N-terminal domain
RHS                  PF03527.9     41 seq8_BIOID50957      -            300   5.5e-21   73.9   1.0   1   1     1e-24   1.4e-20   72.6   0.7     1    41    46    86    46    86 0.98 RHS protein
SpoU_methylase       PF00588.14   142 seq9_BIOID50957      -            157   4.4e-34  117.2   0.0   1   1   3.6e-38   4.9e-34  117.1   0.0     1   142     1   142     1   142 0.95 SpoU rRNA Methylase family
HTH_Tnp_1            PF01527.15    76 seq10_BIOID50957     -             60     2e-14   53.1   0.1   1   1   3.2e-18   2.2e-14   53.0   0.1     2    47     8    53     7    59 0.92 Transposase
CENP-B_N             PF04218.8     53 seq10_BIOID50957     -             60    0.0001   21.5   0.0   1   1   1.8e-08   0.00013   21.2   0.0     3    44     9    51     8    55 0.86 CENP-B N-terminal DNA-binding domain
Big_2                PF02368.13    79 seq17_BIOID50957     -            248   1.7e-12   46.9   7.8   1   1   2.5e-16   1.7e-12   46.9   5.4     1    74   160   235   160   240 0.93 Bacterial Ig-like domain (group 2)
MurB_C               PF02873.11   105 seq19_BIOID50957     -            342   1.6e-42  143.3   0.0   1   1   4.2e-46   2.9e-42  142.5   0.0     1   105   203   330   203   330 0.99 UDP-N-acetylenolpyruvoylglucosamine reductase, C-terminal domain
FAD_binding_4        PF01565.18   139 seq19_BIOID50957     -            342   1.1e-27   96.0   0.0   1   1   1.3e-30   9.2e-27   93.0   0.0     2   137    18   148    17   150 0.87 FAD binding domain
Transgly             PF00912.17   178 seq21_BIOID50957     -            844   2.6e-56  189.6   0.0   1   1     6e-60   4.1e-56  188.9   0.0    10   177   209   380   198   381 0.95 Transglycosylase
Transpeptidase       PF00905.17   304 seq21_BIOID50957     -            844   1.2e-25   90.0   0.3   1   1   1.6e-28   1.1e-24   86.9   0.2     2   284   473   725   472   744 0.86 Penicillin binding protein transpeptidase domain
Ail_Lom              PF06316.6    199 seq24_BIOID50957     -             56     1e-28  100.1   0.2   1   1   1.6e-32   1.1e-28  100.0   0.1   145   199     2    56     1    56 0.99 Enterobacterial Ail/Lom protein
OMP_b-brl            PF13505.1    176 seq24_BIOID50957     -             56   5.4e-08   32.8   0.2   1   1   8.8e-12     6e-08   32.6   0.2   123   176     7    56     2    56 0.94 Outer membrane protein beta-barrel domain
HTH_Tnp_IS1          PF12759.2     50 seq30_BIOID50957     -             80   5.1e-26   89.8   0.3   1   1   1.1e-29   7.7e-26   89.2   0.2     1    42    39    80    39    80 0.99 InsA C-terminal domain
Zn_Tnp_IS1           PF03811.8     36 seq30_BIOID50957     -             80   9.4e-22   76.1   4.5   1   1   2.3e-25   1.6e-21   75.3   3.1     1    36     1    36     1    36 0.99 InsA N-terminal domain
PerC                 PF06069.6     90 seq31_BIOID50957     -             89   2.1e-35  120.4   0.0   1   1   1.7e-39   2.3e-35  120.3   0.0     6    89     2    87     1    88 0.98 PerC transcriptional activator
HTH_21               PF13276.1     60 seq32_BIOID50957     -            208   8.9e-17   60.7   2.9   1   1     3e-20   2.1e-16   59.5   2.0     3    60    48   104    45   104 0.93 HTH-like domain
rve                  PF00665.21   120 seq32_BIOID50957     -            208   4.5e-08   33.0   0.8   1   1   1.4e-11   9.5e-08   32.0   0.1     2    54   126   176   125   187 0.89 Integrase core domain
DDE_Tnp_IS1          PF03400.8    131 seq34_BIOID50957     -            125   4.5e-74  246.6   1.5   1   1   3.6e-78   4.9e-74  246.4   1.1     7   131     1   125     1   125 1.00 IS1 transposase
DUF987               PF06174.6     66 seq35_BIOID50957     -             73   4.5e-43  144.4   0.1   1   1   3.7e-47     5e-43  144.3   0.1     1    66     1    66     1    66 0.99 Protein of unknown function (DUF987)
SecE                 PF00584.15    57 seq41_BIOID50957     -            127   2.4e-21   74.9   1.0   1   1   1.8e-25   2.4e-21   74.9   0.7     2    56    68   122    67   123 0.97 SecE/Sec61-gamma subunits of protein translocation complex
Phage_min_tail       PF05939.8    109 seq42_BIOID50957     -            109   2.7e-38  130.1   0.0   1   1   2.1e-42   2.9e-38  130.0   0.0     1   109     1   109     1   109 0.99 Phage minor tail protein
Lambda_tail_I        PF06805.7     82 seq43_BIOID50957     -            180   9.6e-14   50.8   0.0   1   1   1.2e-17   1.6e-13   50.1   0.0    25    82     2    64     1    64 0.98 Bacteriophage lambda tail assembly protein I
Lambda_tail_I        PF06805.7     82 seq44_BIOID50957     -            182   1.4e-14   53.5   0.0   1   1   1.7e-18   2.3e-14   52.8   0.0    25    82     2    64     1    64 0.98 Bacteriophage lambda tail assembly protein I
phage_tail_N         PF08400.5    134 seq47_BIOID50957     -             40   2.6e-06   27.0   0.0   1   1   1.9e-10   2.6e-06   27.0   0.0     1    21     1    21     1    32 0.89 Prophage tail fibre N-terminal
Alpha-amylase        PF00128.19   316 seq49_BIOID50957     -            228   5.1e-07   29.2   0.1   1   1   5.7e-11   7.8e-07   28.6   0.0    21    78   128   197   110   214 0.85 Alpha amylase, catalytic domain
Phage_lysis          PF03245.8    125 seq51_BIOID50957     -            155   4.6e-50  168.6  10.1   1   1   3.9e-54   5.3e-50  168.4   7.0     1   125    29   154    29   154 0.99 Bacteriophage lysis protein
HTH_Tnp_IS1          PF12759.2     50 seq53_BIOID50957     -             75   9.3e-31  104.9   0.1   1   1   1.8e-34   1.2e-30  104.5   0.0     1    50    23    72    23    72 0.99 InsA C-terminal domain
Zn_Tnp_IS1           PF03811.8     36 seq53_BIOID50957     -             75   7.9e-09   34.7   2.2   1   1   1.2e-12   7.9e-09   34.7   1.5    18    36     2    20     1    20 0.96 InsA N-terminal domain
YadA                 PF03895.10    78 seq57_BIOID50957     -            471   6.4e-16   58.0   4.8   1   1   4.7e-20   6.4e-16   58.0   3.3     2    78   396   471   395   471 0.97 YadA-like C-terminal region
phage_tail_N         PF08400.5    134 seq61_BIOID50957     -            417   1.6e-28   98.9   0.0   1   1   1.2e-32   1.6e-28   98.9   0.0    51   134     1    84     1    84 0.98 Prophage tail fibre N-terminal
HEAT_2               PF13646.1     88 seq62_BIOID50957     -            247   3.3e-24   84.8   0.2   1   2   5.8e-10     2e-06   27.8   0.0     3    86    27   114    26   116 0.94 HEAT repeats
HEAT_2               PF13646.1     88 seq62_BIOID50957     -            247   3.3e-24   84.8   0.2   2   2   3.9e-11   1.3e-07   31.6   0.0    11    56   139   184   131   190 0.92 HEAT repeats
HEAT                 PF02985.17    31 seq62_BIOID50957     -            247   2.2e-16   58.2   1.4   1   1   2.1e-07   0.00071   19.3   0.0     2    24   161   183   160   184 0.95 HEAT repeat
HEAT_PBS             PF03130.11    27 seq62_BIOID50957     -            247   1.5e-05   24.8   0.8   1   1   3.6e-06     0.012   15.8   0.0     1    27   144   170   144   170 0.98 PBS lyase HEAT-like repeat
YagB_YeeU_YfjZ       PF06154.6    105 seq63_BIOID50957     -            122   3.8e-52  174.8   0.0   1   1   3.3e-56   4.5e-52  174.6   0.0     2   104    16   118    15   119 0.98 YagB/YeeU/YfjZ family
DDE_Tnp_IS1          PF03400.8    131 seq64_BIOID50957     -             97   7.4e-30  103.6   0.2   1   1   6.8e-34   9.3e-30  103.2   0.1     1    61    37    97    37    97 0.98 IS1 transposase
Ail_Lom              PF06316.6    199 seq68_BIOID50957     -            179   6.1e-99  329.3   2.9   1   1  1.1e-102   7.3e-99  329.0   2.0     1   163     9   171     9   178 0.98 Enterobacterial Ail/Lom protein
OMP_b-brl            PF13505.1    176 seq68_BIOID50957     -            179   1.9e-15   57.1   2.0   1   1   3.4e-19   2.3e-15   56.8   1.4     7   130    24   165    14   173 0.70 Outer membrane protein beta-barrel domain
Sigma54_CBD          PF04963.8    195 seq70_BIOID50957     -            477   1.9e-75  252.4   1.0   1   1   4.2e-79   1.9e-75  252.4   0.7     2   195   107   304   106   304 0.97 Sigma-54 factor, core binding domain
Sigma54_DBD          PF04552.8    160 seq70_BIOID50957     -            477   3.8e-70  234.3   0.4   1   1   1.6e-73   7.5e-70  233.4   0.3     2   160   317   475   316   475 0.99 Sigma-54, DNA binding domain
Sigma54_AID          PF00309.15    49 seq70_BIOID50957     -            477   7.9e-19   66.7  20.7   1   1   3.8e-22   1.8e-18   65.6  14.3     1    47     3    49     3    51 0.97 Sigma-54 factor, Activator interacting domain (AID)
Phage_tail_L         PF05100.7    206 seq72_BIOID50957     -            232   2.5e-97  323.8   0.2   1   1  2.2e-101     3e-97  323.6   0.1     1   206    29   230    29   230 0.99 Phage minor tail protein L
Hexapep              PF00132.19    36 seq77_BIOID50957     -             94   2.4e-10   39.3  16.2   1   1   3.1e-09   4.2e-05   22.7   2.0    11    35     5    29     4    30 0.92 Bacterial transferase hexapeptide (six repeats)
DUF466               PF04328.8     65 seq78_BIOID50957     -             65   2.9e-32  110.1   0.5   1   1   2.3e-36   3.1e-32  110.0   0.3     1    65     1    65     1    65 0.99 Protein of unknown function (DUF466)
NusG                 PF02357.14    92 seq79_BIOID50957     -            181   5.3e-25   87.3   0.0   1   1   1.1e-28   7.7e-25   86.8   0.0     1    92     7   106     7   106 0.93 Transcription termination factor nusG
KOW                  PF00467.24    32 seq79_BIOID50957     -            181   1.3e-08   33.9   0.1   1   1   9.1e-12   6.2e-08   31.7   0.0     1    28   130   161   130   165 0.86 KOW motif
Phage_lambd_GpG      PF06894.6    127 seq82_BIOID50957     -            143   2.4e-57  191.8   0.4   1   1   2.1e-61   2.8e-57  191.6   0.3     1   127     1   127     1   127 0.98 Bacteriophage lambda minor tail protein (GpG)
Acyl_transf_1        PF00698.16   318 seq86_BIOID50957     -            309   8.7e-43  146.7   3.3   1   1   7.6e-47     1e-42  146.4   2.3     2   281     6   290     5   306 0.90 Acyl transferase domain
DDE_Tnp_IS1          PF03400.8    131 seq90_BIOID50957     -             69   1.6e-36  125.1   0.8   1   1   1.3e-40   1.8e-36  125.0   0.6    63   131     1    69     1    69 0.99 IS1 transposase
rve_3                PF13683.1     67 seq92_BIOID50957     -             68   2.6e-08   33.1   0.1   1   1   4.5e-12   3.1e-08   32.9   0.1    19    67     2    50     1    50 0.94 Integrase core domain
rve_2                PF13333.1     52 seq92_BIOID50957     -             68   1.8e-07   30.9   0.0   1   1     3e-11   2.1e-07   30.8   0.0     1    44     3    49     3    57 0.87 Integrase core domain
DUF2575              PF10837.3     71 seq93_BIOID50957     -             72   1.1e-47  159.8   3.1   1   1   8.7e-52   1.2e-47  159.7   2.1     1    71     2    72     2    72 1.00 Protein of unknown function (DUF2575)
Relaxase             PF03432.9    242 seq94_BIOID50957     -            812   9.8e-51  172.3   0.0   1   1   3.2e-51   4.4e-47  160.3   0.0    42   242     9   222     4   222 0.97 Relaxase/Mobilisation nuclease domain
DUF1219              PF06755.7    117 seq100_BIOID50957    -            124   3.6e-60  200.5   0.0   1   1     3e-64   4.1e-60  200.3   0.0     1   113     1   113     1   123 0.98 Protein of unknown function (DUF1219)
HypA                 PF01155.14   113 seq101_BIOID50957    -            120   9.1e-33  112.2   6.4   1   1   7.4e-37     1e-32  112.0   4.4     1   112     5   117     5   118 0.98 Hydrogenase expression/synthesis hypA family
BPL_LplA_LipB        PF03099.14   125 seq102_BIOID50957    -            321   9.6e-21   73.9   0.0   1   1   3.2e-24   1.4e-20   73.4   0.0     4   125    86   208    83   208 0.89 Biotin/lipoate A/B protein ligase family
HTH_11               PF08279.7     55 seq102_BIOID50957    -            321   8.3e-13   47.6   0.0   1   1   4.4e-16     2e-12   46.4   0.0     4    54     9    58     8    59 0.92 HTH domain
BPL_C                PF02237.12    48 seq102_BIOID50957    -            321   1.6e-11   43.5   0.2   1   1   8.9e-15   4.1e-11   42.2   0.1     1    48   271   317   271   317 0.97 Biotin protein ligase C terminal domain
Chor_lyase           PF04345.8    168 seq103_BIOID50957    -            165   5.1e-31  107.2   0.0   1   1   4.5e-35   6.1e-31  106.9   0.0    12   163    17   165    10   165 0.90 Chorismate lyase
Alpha-amylase        PF00128.19   316 seq106_BIOID50957    -            263   1.8e-05   24.2   0.4   1   1   1.8e-09   2.4e-05   23.7   0.3   112   303    31   238     5   242 0.68 Alpha amylase, catalytic domain
FAD_syn              PF06574.7    158 seq110_BIOID50957    -            313   2.2e-57  193.0   0.0   1   1   4.4e-61     3e-57  192.5   0.0     2   158    12   168    11   168 0.98 FAD synthetase
Flavokinase          PF01687.12   125 seq110_BIOID50957    -            313   6.1e-40  135.8   0.0   1   1   1.4e-43   9.4e-40  135.2   0.0     1   124   184   307   184   308 0.97 Riboflavin kinase
Phage_tail_T         PF06223.7    103 seq117_BIOID50957    -            137   3.1e-42  143.0   0.5   1   1   1.8e-41   2.4e-37  127.3   0.1     6   100     1    99     1   102 0.88 Minor tail protein T
RHS                  PF03527.9     41 seq122_BIOID50957    -            477     2e-20   72.1   0.6   1   1   7.5e-24   5.1e-20   70.8   0.4     1    41   221   261   221   261 0.98 RHS protein
RHS_repeat           PF05593.9     38 seq122_BIOID50957    -            477   5.6e-11   42.2  18.6   1   1   4.5e-13     3e-09   36.6   3.1     1    37    17    62    17    63 0.92 RHS Repeat
RHS                  PF03527.9     41 seq123_BIOID50957    -            225   1.7e-09   37.2   0.3   1   1   1.2e-13   1.7e-09   37.2   0.2    13    41     2    30     2    30 0.96 RHS protein
Phage_Nu1            PF07471.7    164 seq124_BIOID50957    -            181   2.5e-90  300.1   0.8   1   1   2.1e-94   2.8e-90  299.9   0.6     1   164     1   164     1   164 0.99 Phage DNA packaging protein Nu1
AAA_10               PF12846.2    328 seq125_BIOID50957    -            531   2.7e-43  148.3   0.0   1   1   5.1e-47     7e-43  147.0   0.0     8   327    19   415    13   416 0.93 AAA-like domain
cobW                 PF02492.14   178 seq127_BIOID50957    -            290     1e-48  165.0   0.0   1   1   9.8e-53   1.3e-48  164.6   0.0     2   177   106   267   105   268 0.98 CobW/HypB/UreG, nucleotide-binding domain
Ribosomal_L11_N      PF03946.9     60 seq128_BIOID50957    -            142   3.2e-32  109.6   0.3   1   1   8.7e-36   5.9e-32  108.7   0.2     1    60     8    67     8    67 0.99 Ribosomal protein L11, N-terminal domain
Ribosomal_L11        PF00298.14    69 seq128_BIOID50957    -            142   6.6e-29   99.7   2.9   1   1   1.8e-32   1.2e-28   98.8   2.0     1    69    72   140    72   140 0.99 Ribosomal protein L11, RNA binding domain
RHS                  PF03527.9     41 seq131_BIOID50957    -            312   7.8e-21   73.4   1.9   1   1   6.3e-25   8.6e-21   73.3   0.3     1    41    46    86    46    86 0.98 RHS protein
Resolvase            PF00239.16   141 seq132_BIOID50957    -            184   1.5e-43  147.9   0.0   1   1   2.8e-47   1.9e-43  147.5   0.0     2   140     3   135     2   136 0.98 Resolvase, N terminal domain
HTH_7                PF02796.10    45 seq132_BIOID50957    -            184   1.8e-13   50.0   0.0   1   1   5.1e-17   3.5e-13   49.0   0.0     1    44   138   181   138   182 0.97 Helix-turn-helix domain of resolvase
HTH_32               PF13565.1     77 seq135_BIOID50957    -             99   5.4e-11   43.0   1.4   1   1   4.9e-15   6.7e-11   42.7   0.9     4    77    23    94    21    94 0.77 Homeodomain-like domain
UbiA                 PF01040.13   257 seq138_BIOID50957    -            290   1.1e-40  139.4  25.2   1   1   9.5e-45   1.3e-40  139.1  17.5     2   256    26   277    25   283 0.86 UbiA prenyltransferase family
Phage_fiber_2        PF03406.8     44 seq148_BIOID50957    -            455   7.1e-20   70.2   3.2   1   1   1.4e-23     2e-19   68.8   2.3     1    43     7    49     7    50 0.96 Phage tail fibre repeat
adh_short            PF00106.20   167 seq149_BIOID50957    -            244   5.1e-40  136.9   1.7   1   1   3.2e-43   8.7e-40  136.2   1.2     1   166     6   169     6   170 0.92 short chain dehydrogenase
adh_short_C2         PF13561.1    243 seq149_BIOID50957    -            244     3e-33  115.5   1.8   1   1   1.3e-36   3.7e-33  115.2   1.3     5   242    14   241    12   242 0.94 Enoyl-(Acyl carrier protein) reductase
KR                   PF08659.5    181 seq149_BIOID50957    -            244   4.7e-21   75.1   0.9   1   1   2.8e-24   7.5e-21   74.4   0.6     3   174     8   180     7   196 0.84 KR domain
NAD_binding_10       PF13460.1    183 seq149_BIOID50957    -            244   2.7e-06   27.3   0.4   1   1   2.5e-09   6.8e-06   26.0   0.3     2   125     9   156     8   190 0.72 NADH(P)-binding
Epimerase            PF01370.16   236 seq149_BIOID50957    -            244   2.1e-05   23.9   0.2   1   1   1.1e-08   2.9e-05   23.4   0.1     1   119     8   142     8   192 0.77 NAD dependent epimerase/dehydratase family
Ribosomal_L1         PF00687.16   221 seq151_BIOID50957    -            234   9.2e-50  168.8   0.2   1   1   7.9e-54   1.1e-49  168.6   0.2    13   220    28   220     8   221 0.90 Ribosomal protein L1p/L10e family
Terminase_GpA        PF05876.7    557 seq152_BIOID50957    -            641  1.3e-177  591.4   0.4   1   1  1.2e-181  1.7e-177  591.1   0.3     1   547    39   600    39   607 0.97 Phage terminase large subunit (GpA)
Caudo_TAP            PF02413.12   130 seq153_BIOID50957    -            175   2.9e-38  130.8   2.7   1   1   2.7e-42   3.7e-38  130.5   1.9     2   130    40   175    39   175 0.97 Caudovirales tail fibre assembly protein
HTH_Tnp_IS1          PF12759.2     50 seq160_BIOID50957    -             75   9.4e-31  104.9   0.1   1   1   1.8e-34   1.2e-30  104.5   0.0     1    50    23    72    23    72 0.99 InsA C-terminal domain
Zn_Tnp_IS1           PF03811.8     36 seq160_BIOID50957    -             75     2e-08   33.4   1.7   1   1   3.8e-12   2.6e-08   33.1   0.3    18    36     2    20     1    20 0.96 InsA N-terminal domain
PHO4                 PF01384.15   326 seq161_BIOID50957    -            499  4.3e-100  334.4  19.9   1   1  3.7e-104    5e-100  334.2  13.8     1   326    30   488    30   488 0.88 Phosphate transporter family
Ribosomal_S30AE      PF02482.14    94 seq164_BIOID50957    -             95   6.8e-34  115.9   1.8   1   1   5.5e-38   7.5e-34  115.8   1.3     1    94     2    95     2    95 0.99 Sigma 54 modulation protein / S30EA ribosomal protein
Aminotran_1_2        PF00155.16   363 seq165_BIOID50957    -            386   2.2e-58  197.8   0.0   1   1   7.2e-62   2.5e-58  197.6   0.0     3   363    32   383    30   383 0.95 Aminotransferase class I and II
Cys_Met_Meta_PP      PF01053.15   386 seq165_BIOID50957    -            386   5.3e-08   31.4   0.0   1   1   2.7e-11   9.1e-08   30.6   0.0    75   180    96   205    53   212 0.86 Cys/Met metabolism PLP-dependent enzyme
DegT_DnrJ_EryC1      PF01041.12   363 seq165_BIOID50957    -            386     4e-06   26.0   0.1   1   1   2.7e-09   9.3e-06   24.8   0.0    46   146    97   202    85   204 0.88 DegT/DnrJ/EryC1/StrS aminotransferase family
Aminotran_5          PF00266.14   371 seq165_BIOID50957    -            386   2.4e-05   23.1   0.0   1   1     1e-08   3.5e-05   22.5   0.0    41   165    69   189    47   236 0.78 Aminotransferase class-V
tRNA-synt_1          PF00133.17   601 seq166_BIOID50957    -            938  9.4e-233  773.4   0.0   1   1  5.8e-236  1.1e-232  773.2   0.0     2   601    28   641    27   641 0.98 tRNA synthetases class I (I, L, M and V)
Anticodon_1          PF08264.8    153 seq166_BIOID50957    -            938   8.3e-29  100.2   0.0   1   1     8e-32   1.6e-28   99.3   0.0     1   152   685   841   685   842 0.89 Anticodon-binding domain of tRNA
tRNA-synt_1g         PF09334.6    391 seq166_BIOID50957    -            938   6.2e-21   74.3   0.2   1   2   7.9e-14   1.5e-10   40.1   0.0     8    68    58   118    55   245 0.68 tRNA synthetases class I (M)
tRNA-synt_1g         PF09334.6    391 seq166_BIOID50957    -            938   6.2e-21   74.3   0.2   2   2   2.4e-08   4.8e-05   22.0   0.0   310   356   584   631   566   650 0.81 tRNA synthetases class I (M)
zf-FPG_IleRS         PF06827.9     30 seq166_BIOID50957    -            938   1.8e-09   36.8   3.9   1   1   9.2e-13   1.8e-09   36.8   2.7     1    29   898   926   898   927 0.96 Zinc finger found in FPG and IleRS
tRNA-synt_1e         PF01406.14   301 seq166_BIOID50957    -            938   3.1e-08   32.9   0.0   1   1   2.2e-09   4.2e-06   25.9   0.0   227   299   575   648   548   650 0.83 tRNA synthetases class I (C) catalytic domain
tRNA-synt_1_2        PF13603.1    185 seq166_BIOID50957    -            938   1.4e-06   27.6   0.0   1   1   1.3e-09   2.5e-06   26.7   0.0    14   141   226   358   219   368 0.77 Leucyl-tRNA synthetase, Domain 2
tRNA-synt_1f         PF01921.13   360 seq166_BIOID50957    -            938   2.9e-06   26.1   0.0   1   1     6e-09   1.2e-05   24.1   0.0   241   340   562   659   545   675 0.81 tRNA synthetases class I (K)
DDE_Tnp_IS1          PF03400.8    131 seq167_BIOID50957    -            129     4e-39  133.5   0.3   1   1   3.8e-43   5.2e-39  133.2   0.2     1    78    37   114    37   122 0.95 IS1 transposase
IncFII_repA          PF02387.10   281 seq168_BIOID50957    -            325   5.6e-71  238.8   5.7   1   1     5e-75   6.8e-71  238.5   3.9     6   279    52   321    48   323 0.97 IncFII RepA protein family
PduV-EutP            PF10662.4    143 seq170_BIOID50957    -             44   5.3e-07   29.1   0.0   1   1   4.1e-11   5.6e-07   29.0   0.0   106   142     2    38     1    39 0.95 Ethanolamine utilisation - propanediol utilisation
HupF_HypC            PF01455.13    68 seq171_BIOID50957    -             90   1.9e-25   88.4   0.2   1   1   1.7e-29   2.3e-25   88.2   0.1     1    68     1    72     1    72 0.98 HupF/HypC family
PTS_EIIA_2           PF00359.17   142 seq178_BIOID50957    -            163   3.5e-37  127.1   0.1   1   1   2.9e-41     4e-37  126.9   0.0     2   141    13   155    12   156 0.96 Phosphoenolpyruvate-dependent sugar phosphotransferase system, EIIA 2
HypD                 PF01924.11   356 seq180_BIOID50957    -            373  8.3e-154  511.4   0.0   1   1    7e-158  9.5e-154  511.2   0.0     5   355    13   368     9   369 0.96 Hydrogenase formation hypA family
DUF2919              PF11143.3    149 seq181_BIOID50957    -            159   9.2e-22   77.3   2.0   1   1   7.7e-26     1e-21   77.1   1.4     1   130     4   129     4   150 0.94 Protein of unknown function (DUF2919)
CsiD                 PF08943.5    297 seq183_BIOID50957    -            360  2.1e-149  496.2   0.3   1   1  4.6e-153  3.1e-149  495.6   0.0     1   297    55   350    55   350 1.00 CsiD
TauD                 PF02668.11   258 seq183_BIOID50957    -            360   5.5e-11   42.4   0.1   1   1   1.2e-14   8.1e-11   41.9   0.0    34   256   125   344    98   346 0.80 Taurine catabolism dioxygenase TauD, TfdA family
SNase                PF00565.12   108 seq185_BIOID50957    -            163     2e-23   82.6   0.1   1   1   1.8e-27   2.5e-23   82.2   0.1     1   108    53   149    53   149 0.96 Staphylococcal nuclease homologue
Phage_integrase      PF00589.17   173 seq187_BIOID50957    -            405   2.6e-20   72.6   0.4   1   1   7.1e-24   4.8e-20   71.8   0.3    23   168   233   375   215   379 0.90 Phage integrase family
DUF4102              PF13356.1     89 seq187_BIOID50957    -            405     6e-18   64.4   0.0   1   1   1.6e-21   1.1e-17   63.5   0.0     1    88     4    93     4    94 0.91 Domain of unknown function (DUF4102)
PP-binding           PF00550.20    67 seq189_BIOID50957    -             78   2.7e-16   59.4   0.4   1   1   4.4e-20     3e-16   59.3   0.3     1    67     6    73     6    73 0.96 Phosphopantetheine attachment site
DUF1493              PF07377.7    111 seq189_BIOID50957    -             78   0.00024   21.0   0.4   1   1   4.1e-08   0.00028   20.8   0.3     1    59     1    55     1    62 0.91 Protein of unknown function (DUF1493)
Phage_fiber_2        PF03406.8     44 seq191_BIOID50957    -            549   6.7e-18   63.9   7.0   1   1   1.5e-21   6.7e-18   63.9   4.8     1    39     7    45     7    47 0.96 Phage tail fibre repeat
Collar               PF07484.7     57 seq191_BIOID50957    -            549   6.1e-10   38.6   0.2   1   1   4.3e-13     2e-09   37.0   0.2     1    56   323   369   323   370 0.96 Phage Tail Collar Domain
Phage_fiber          PF03335.8     14 seq191_BIOID50957    -            549   1.2e-08   33.2  59.9   1   7   0.00021      0.95    9.2   1.5     1    14   386   399   386   399 0.88 Phage tail fibre repeat
Phage_fiber          PF03335.8     14 seq191_BIOID50957    -            549   1.2e-08   33.2  59.9   2   7   9.8e-06     0.045   13.2   2.7     1    14   418   431   418   431 0.92 Phage tail fibre repeat
Phage_fiber          PF03335.8     14 seq191_BIOID50957    -            549   1.2e-08   33.2  59.9   3   7   8.6e-05      0.39   10.4   0.8     1    12   432   443   432   445 0.90 Phage tail fibre repeat
Phage_fiber          PF03335.8     14 seq191_BIOID50957    -            549   1.2e-08   33.2  59.9   4   7   5.6e-05      0.26   10.9   2.0     1    14   484   497   484   497 0.90 Phage tail fibre repeat
Phage_fiber          PF03335.8     14 seq191_BIOID50957    -            549   1.2e-08   33.2  59.9   5   7   0.00021      0.96    9.2   1.7     2    12   499   509   498   510 0.89 Phage tail fibre repeat
Phage_fiber          PF03335.8     14 seq191_BIOID50957    -            549   1.2e-08   33.2  59.9   6   7   0.00018      0.82    9.4   0.9     2    11   508   517   507   518 0.86 Phage tail fibre repeat
Phage_fiber          PF03335.8     14 seq191_BIOID50957    -            549   1.2e-08   33.2  59.9   7   7   0.00021      0.95    9.2   0.9     2    13   517   528   516   529 0.87 Phage tail fibre repeat
TonB_dep_Rec         PF00593.19   276 seq192_BIOID50957    -            747   7.1e-28   98.1  10.2   1   1     1e-31   7.1e-28   98.1   7.1     1   276   510   746   510   746 0.98 TonB dependent receptor
Plug                 PF07715.10   108 seq192_BIOID50957    -            747     2e-21   76.2   0.1   1   1   6.6e-25   4.5e-21   75.0   0.1     2   107    76   180    75   181 0.94 TonB-dependent Receptor Plug Domain
Ribosomal_L10        PF00466.15   100 seq198_BIOID50957    -            165   2.5e-26   91.3   0.0   1   1   2.6e-30   3.6e-26   90.8   0.0     3   100     5   101     3   101 0.98 Ribosomal protein L10
GerE                 PF00196.14    58 seq201_BIOID50957    -             88   5.6e-13   47.8   0.1   1   1   5.1e-17     7e-13   47.5   0.1     4    56    20    72    17    74 0.94 Bacterial regulatory proteins, luxR family
ATP_bind_2           PF03668.10   284 seq202_BIOID50957    -            284  1.9e-147  489.6   0.0   1   1  1.6e-151  2.1e-147  489.5   0.0     1   284     1   282     1   282 1.00 P-loop ATPase protein family
ketoacyl-synt        PF00109.21   255 seq203_BIOID50957    -            413     6e-60  202.7   1.1   1   1   1.7e-63     6e-60  202.7   0.8     2   255     4   247     3   247 0.93 Beta-ketoacyl synthase, N-terminal domain
Ketoacyl-synt_C      PF02801.17   119 seq203_BIOID50957    -            413   2.5e-39  133.6   1.7   1   1   1.4e-42   4.7e-39  132.7   1.2     1   119   255   370   255   370 0.97 Beta-ketoacyl synthase, C-terminal domain
Thiolase_N           PF00108.18   264 seq203_BIOID50957    -            413   1.2e-06   27.6   0.1   1   1   8.7e-10     3e-06   26.3   0.0    80   120   156   196   145   216 0.93 Thiolase, N-terminal domain
AAA_17               PF13207.1    121 seq205_BIOID50957    -            301   9.2e-09   36.0   0.1   1   1   6.2e-12   2.8e-08   34.4   0.0     1    49   203   253   203   293 0.70 AAA domain
AAA                  PF00004.24   132 seq205_BIOID50957    -            301   1.9e-08   34.4   0.1   1   1   1.9e-11   8.8e-08   32.3   0.0     1   114   204   296   204   301 0.74 ATPase family associated with various cellular activities (AAA)
Caudo_TAP            PF02413.12   130 seq209_BIOID50957    -            175   7.2e-39  132.8   2.1   1   1   6.7e-43   9.2e-39  132.4   1.5     2   130    40   175    39   175 0.97 Caudovirales tail fibre assembly protein
Aldo_ket_red         PF00248.16   283 seq211_BIOID50957    -            267   5.2e-57  192.7   0.6   1   1   4.8e-61   6.6e-57  192.3   0.4     2   281     6   250     5   251 0.95 Aldo/keto reductase family
GerE                 PF00196.14    58 seq213_BIOID50957    -            166   4.1e-07   29.0   0.0   1   1   4.6e-11   6.3e-07   28.5   0.0     3    55    95   146    93   149 0.91 Bacterial regulatory proteins, luxR family
Ribosomal_L12        PF00542.14    68 seq215_BIOID50957    -            121   1.8e-31  107.8   8.6   1   1   2.8e-35   3.8e-31  106.7   6.0     1    68    54   121    54   121 0.99 Ribosomal protein L7/L12 C-terminal domain
DDE_Tnp_1_assoc      PF13808.1     90 seq216_BIOID50957    -             84   2.4e-27   94.3   0.0   1   1     2e-31   2.7e-27   94.1   0.0     1    75     6    80     6    83 0.98 DDE_Tnp_1-associated
DAO                  PF01266.19   358 seq220_BIOID50957    -            444   7.9e-63  212.3   0.0   1   1   6.9e-67   9.4e-63  212.1   0.0     1   356    25   412    25   414 0.86 FAD dependent oxidoreductase
AIRS_C               PF02769.17   153 seq222_BIOID50957    -            336   2.3e-23   82.7   1.9   1   1   6.2e-27   4.3e-23   81.9   1.3     2   149   166   313   165   315 0.95 AIR synthase related protein, C-terminal domain
AIRS                 PF00586.19    96 seq222_BIOID50957    -            336   1.8e-13   50.3   0.1   1   1   2.7e-17   1.8e-13   50.3   0.1    10    96    44   132    35   132 0.90 AIR synthase related protein, N-terminal domain
DDE_Tnp_1            PF01609.16   211 seq225_BIOID50957    -            370   2.5e-29  102.2   0.0   1   1   2.3e-33   3.2e-29  101.9   0.0     2   211   107   348   106   348 0.96 Transposase DDE domain
gpW                  PF02831.10    68 seq226_BIOID50957    -             68   3.5e-37  125.6   1.1   1   1   2.7e-41   3.8e-37  125.5   0.8     1    68     1    68     1    68 0.99 gpW
PTS-HPr              PF00381.14    84 seq229_BIOID50957    -             90   6.4e-25   86.7   0.4   1   1   5.5e-29   7.6e-25   86.5   0.3     2    84     3    86     2    86 0.96 PTS HPr component phosphorylation site
InvH                 PF04741.7    147 seq230_BIOID50957    -             97   1.8e-06   27.7   0.6   1   1   1.8e-10   2.4e-06   27.3   0.4    90   144    41    95    19    97 0.87 InvH outer membrane lipoprotein
Phage_portal_2       PF05136.8    355 seq231_BIOID50957    -            533  4.3e-103  344.4   1.3   1   1  3.9e-107  5.3e-103  344.1   0.9     2   355    30   401    29   401 0.98 Phage portal protein, lambda family
DDE_Tnp_1            PF01609.16   211 seq232_BIOID50957    -            353   1.2e-31  109.8   0.3   1   1   2.3e-35   1.6e-31  109.4   0.2     3   211    77   318    75   318 0.93 Transposase DDE domain
DDE_Tnp_1_assoc      PF13808.1     90 seq232_BIOID50957    -            353   4.5e-22   77.4   0.0   1   1   1.4e-25   9.5e-22   76.3   0.0    23    90     3    70     1    70 0.97 DDE_Tnp_1-associated
Metalloenzyme        PF01676.13   262 seq233_BIOID50957    -            514  4.5e-101  337.4   0.5   1   1  1.1e-104  5.2e-101  337.2   0.3     1   261     6   507     6   508 0.99 Metalloenzyme superfamily
iPGM_N               PF06415.8    223 seq233_BIOID50957    -            514   6.9e-89  296.9   0.6   1   1   2.2e-92     1e-88  296.3   0.4     2   223    85   308    84   308 0.99 BPG-independent PGAM N-terminus (iPGM_N)
Phosphodiest         PF01663.17   364 seq233_BIOID50957    -            514   2.3e-05   23.7   0.0   1   1   7.7e-09   3.5e-05   23.1   0.0   104   246   303   449   259   491 0.73 Type I phosphodiesterase / nucleotide pyrophosphatase
RNA_pol_Rpb2_6       PF00562.23   386 seq238_BIOID50957    -           1372  5.1e-162  538.9   0.0   1   1  3.6e-162  8.3e-159  528.3   0.1     2   386   746  1294   745  1294 0.98 RNA polymerase Rpb2, domain 6
RNA_pol_Rpb2_7       PF04560.15    83 seq238_BIOID50957    -           1372   5.9e-32  109.6   0.1   1   1   8.4e-35   1.9e-31  108.0   0.0     1    82  1296  1371  1296  1372 0.98 RNA polymerase Rpb2, domain 7
RNA_pol_Rpb2_3       PF04565.11    68 seq238_BIOID50957    -           1372   7.4e-30  102.4   0.0   1   1   7.6e-33   1.7e-29  101.2   0.0     1    68   543   612   543   612 0.98 RNA polymerase Rpb2, domain 3
RNA_pol_Rpb2_45      PF10385.4     66 seq238_BIOID50957    -           1372   4.9e-29   99.8   0.3   1   1   1.6e-31   3.6e-28   97.0   0.2     1    66   621   686   621   686 1.00 RNA polymerase beta subunit external 1 domain
RNA_pol_Rpb2_1       PF04563.10   203 seq238_BIOID50957    -           1372   1.6e-26   92.3   0.0   1   1   1.4e-29   3.2e-26   91.3   0.0     2   203    57   539    56   539 0.98 RNA polymerase beta subunit
RNA_pol_Rpb2_2       PF04561.9    190 seq238_BIOID50957    -           1372   1.7e-25   89.4   0.9   1   2   8.6e-11     2e-07   30.5   0.0     1    74   181   255   181   306 0.82 RNA polymerase Rpb2, domain 2
RNA_pol_Rpb2_2       PF04561.9    190 seq238_BIOID50957    -           1372   1.7e-25   89.4   0.9   2   2     2e-18   4.5e-15   55.4   0.0    80   190   370   484   359   484 0.88 RNA polymerase Rpb2, domain 2
YrbL-PhoP_reg        PF10707.4    199 seq246_BIOID50957    -            210   1.2e-62  210.6   0.0   1   1   1.1e-66   1.5e-62  210.3   0.0     1   198     2   185     2   186 0.97 PhoP regulatory network protein YrbL
Aminotran_4          PF01063.14   231 seq248_BIOID50957    -            269   1.9e-42  145.1   0.0   1   1   1.7e-46   2.4e-42  144.8   0.0     2   225    38   259    37   266 0.87 Aminotransferase class IV
DUF1040              PF06288.8     86 seq251_BIOID50957    -             89   1.6e-46  156.3   0.5   1   1   1.3e-50   1.8e-46  156.2   0.3     1    86     1    86     1    86 1.00 Protein of unknown function (DUF1040)
Response_reg         PF00072.19   112 seq253_BIOID50957    -            215   1.2e-30  105.6   0.4   1   1   5.3e-34   1.8e-30  105.0   0.3     1   112     9   121     9   121 0.99 Response regulator receiver domain
GerE                 PF00196.14    58 seq253_BIOID50957    -            215   4.1e-25   86.7   0.5   1   1   2.5e-28   8.5e-25   85.7   0.4     2    57   152   207   151   208 0.96 Bacterial regulatory proteins, luxR family
Sigma70_r4_2         PF08281.7     54 seq253_BIOID50957    -            215   1.4e-07   30.7   0.1   1   1   8.1e-11   2.8e-07   29.7   0.0    25    54   167   196   154   196 0.93 Sigma-70, region 4
HTH_24               PF13412.1     48 seq253_BIOID50957    -            215   1.6e-05   24.0   1.1   1   1   1.8e-08   6.1e-05   22.2   0.3     6    43   159   194   154   195 0.80 Winged helix-turn-helix DNA-binding
Usp                  PF00582.21   140 seq257_BIOID50957    -            144   5.2e-21   75.1   0.0   1   1   4.3e-25   5.9e-21   75.0   0.0     2   140     3   138     2   138 0.98 Universal stress protein family
NUDIX                PF00293.23   135 seq259_BIOID50957    -            179   4.9e-20   71.4   0.0   1   1   4.6e-24   6.2e-20   71.0   0.0     2   132    29   157    28   159 0.82 NUDIX domain
IucA_IucC            PF04183.7    252 seq261_BIOID50957    -            574   2.7e-59  200.3   0.5   1   1     6e-63   4.1e-59  199.7   0.3     3   250   134   367   132   369 0.92 IucA / IucC family
FhuF                 PF06276.7    163 seq261_BIOID50957    -            574   2.2e-30  105.6   0.7   1   1   6.8e-34   4.6e-30  104.6   0.5     2   162   398   554   397   555 0.97 Ferric iron reductase FhuF-like transporter
Gp49                 PF05973.9     91 seq265_BIOID50957    -            115   5.3e-23   80.7   0.1   1   1   4.4e-27     6e-23   80.5   0.0     2    90    13   105    12   106 0.97 Phage derived protein Gp49-like (DUF891)
Plasmid_stab_B       PF10784.4     72 seq266_BIOID50957    -            138   7.5e-28   95.8   0.1   1   1   7.5e-32     1e-27   95.3   0.1     1    72     8    79     8    79 0.99 Plasmid stability protein
Sigma54_activat      PF00158.21   168 seq267_BIOID50957    -            692   4.3e-71  237.7   0.1   1   1   3.8e-74   7.4e-71  236.9   0.0     1   168   381   548   381   548 0.99 Sigma-54 interaction domain
GAF_3                PF13492.1    129 seq267_BIOID50957    -            692   9.4e-18   64.4   0.0   1   1   6.6e-15   1.3e-11   44.5   0.0     1   129   202   346   202   346 0.85 GAF domain
GAF                  PF01590.21   154 seq267_BIOID50957    -            692   1.9e-16   60.4   0.0   1   1   1.5e-14     3e-11   43.6   0.0     1   154   202   344   202   344 0.91 GAF domain
GAF_2                PF13185.1    148 seq267_BIOID50957    -            692   4.6e-13   49.7   0.0   1   1   5.4e-12     1e-08   35.6   0.0     3   148   202   345   194   345 0.76 GAF domain
AAA_5                PF07728.9    139 seq267_BIOID50957    -            692   5.3e-08   32.5   0.1   1   1   6.5e-11   1.3e-07   31.3   0.0     2   130   405   529   404   538 0.79 AAA domain (dynein-related subfamily)
AAA                  PF00004.24   132 seq267_BIOID50957    -            692   3.4e-06   27.1   0.0   1   1   4.7e-09   9.2e-06   25.7   0.0     1   112   405   525   405   541 0.81 ATPase family associated with various cellular activities (AAA)
HTH_8                PF02954.14    42 seq267_BIOID50957    -            692   7.6e-05   22.0   0.2   1   1   3.9e-08   7.6e-05   22.0   0.1     6    42   645   684   642   684 0.90 Bacterial regulatory protein, Fis family
APH                  PF01636.18   239 seq268_BIOID50957    -            328   2.2e-41  142.0   2.0   1   1   5.1e-45   3.5e-41  141.4   1.4     2   232    31   259    30   269 0.84 Phosphotransferase enzyme family
EcKinase             PF02958.15   293 seq268_BIOID50957    -            328   7.3e-05   21.9   0.0   1   1   1.9e-08   0.00013   21.1   0.0   197   280   176   252   149   257 0.79 Ecdysteroid kinase
Caudo_TAP            PF02413.12   130 seq269_BIOID50957    -             58     1e-26   93.5   1.1   1   1     8e-31   1.1e-26   93.4   0.8    75   129     1    55     1    56 0.98 Caudovirales tail fibre assembly protein
Aldedh               PF00171.17   462 seq274_BIOID50957    -            482  1.8e-175  583.6   0.1   1   1  1.4e-179    2e-175  583.4   0.1     1   461    19   477    19   478 0.99 Aldehyde dehydrogenase family
Phage_integrase      PF00589.17   173 seq275_BIOID50957    -            200   7.4e-48  162.3   0.0   1   1   6.1e-52   8.4e-48  162.1   0.0     1   171    11   181    11   183 0.98 Phage integrase family
Peptidase_A8         PF01252.13   150 seq277_BIOID50957    -            164   1.8e-44  150.8   6.9   1   1   1.6e-48   2.2e-44  150.6   4.8     2   147    15   160    13   164 0.92 Signal peptidase (SPase) II
HTH_37               PF13744.1     80 seq279_BIOID50957    -             99   7.1e-15   54.4   1.4   1   1   1.8e-18   8.1e-15   54.2   1.0     3    79     9    87     7    88 0.94 Helix-turn-helix domain
HTH_31               PF13560.1     64 seq279_BIOID50957    -             99   7.1e-10   38.8   0.0   1   1   2.2e-13     1e-09   38.3   0.0     6    56    32    81    31    89 0.92 Helix-turn-helix domain
HTH_3                PF01381.17    55 seq279_BIOID50957    -             99     2e-09   37.0   0.5   1   1   7.3e-13   3.3e-09   36.3   0.3     2    52    33    83    32    85 0.93 Helix-turn-helix
Topoisom_bac         PF01131.15   403 seq280_BIOID50957    -            717  1.6e-102  343.2   0.3   1   1  4.5e-106  2.1e-102  342.8   0.2     4   402   153   598   150   599 0.90 DNA topoisomerase
Toprim_Crpt          PF13342.1     62 seq280_BIOID50957    -            717   1.6e-17   62.7   2.3   1   1   3.6e-21   1.6e-17   62.7   1.6     1    60   652   711   652   713 0.92 C-terminal repeat of topoisomerase
Toprim               PF01751.17    88 seq280_BIOID50957    -            717   3.2e-11   42.8   0.0   1   1   2.1e-14   9.6e-11   41.2   0.0     2    86     3   132     2   134 0.94 Toprim domain
ABC_tran             PF00005.22   118 seq282_BIOID50957    -            265   1.1e-20   74.0   0.0   1   1   2.3e-24   1.6e-20   73.5   0.0     1   118    51   176    51   176 0.94 ABC transporter
DAGK_prokar          PF01219.14   104 seq286_BIOID50957    -            122   5.5e-39  131.8   8.1   1   1   4.6e-43   6.3e-39  131.6   5.6     2   104    16   118    15   118 0.99 Prokaryotic diacylglycerol kinase
DDE_Tnp_1_assoc      PF13808.1     90 seq287_BIOID50957    -            253     8e-32  108.6   0.0   1   1     2e-35   1.3e-31  107.9   0.0     1    89     6    94     6    95 0.99 DDE_Tnp_1-associated
DDE_Tnp_1            PF01609.16   211 seq287_BIOID50957    -            253     9e-17   61.2   0.3   1   1     2e-20   1.4e-16   60.6   0.2     3   152   102   235   100   249 0.87 Transposase DDE domain
YceG                 PF02618.11   297 seq288_BIOID50957    -            340   3.1e-95  318.5   0.0   1   1   2.6e-99   3.6e-95  318.3   0.0     3   297    42   330    40   330 0.94 YceG-like family
PTR2                 PF00854.16   373 seq292_BIOID50957    -            489   2.3e-79  266.7  24.6   1   1   4.4e-83     3e-79  266.3  17.1     2   372    82   427    81   428 0.97 POT family
MFS_1                PF07690.11   354 seq292_BIOID50957    -            489   7.5e-15   54.4  59.6   1   1   3.1e-16   2.1e-12   46.3  21.2    12   298    30   288    16   339 0.65 Major Facilitator Superfamily
Exo_endo_phos        PF03372.18   251 seq293_BIOID50957    -            259   5.8e-12   45.9   0.4   1   1   7.6e-16     1e-11   45.1   0.3     2   251    41   245    40   245 0.65 Endonuclease/Exonuclease/phosphatase family
TnpB_IS66            PF05717.8    108 seq295_BIOID50957    -            115   1.1e-40  137.3   0.0   1   1   8.5e-45   1.2e-40  137.2   0.0     2   104     7   107     6   111 0.97 IS66 Orf2 like protein
Peptidase_S49        PF01343.13   154 seq300_BIOID50957    -            439   6.7e-47  159.0   0.7   1   1   1.9e-50   1.3e-46  158.0   0.5     2   151   149   297   148   300 0.96 Peptidase family S49
Peptidase_M23        PF01551.17    96 seq301_BIOID50957    -            427   2.2e-25   88.4   0.2   1   1   3.6e-29     5e-25   87.2   0.1     3    96   328   421   327   421 0.98 Peptidase family M23
FKBP_C               PF00254.23    94 seq302_BIOID50957    -            149   1.2e-16   60.3   0.0   1   1   1.3e-20   1.7e-16   59.8   0.0     4    94     4   141     2   141 0.87 FKBP-type peptidyl-prolyl cis-trans isomerase
LexA_DNA_bind        PF01726.11    65 seq305_BIOID50957    -            202   6.6e-32  108.7   0.1   1   1   1.5e-35   1.1e-31  108.1   0.1     1    65     1    65     1    65 0.99 LexA DNA binding domain
Peptidase_S24        PF00717.18    70 seq305_BIOID50957    -            202   8.9e-17   60.3   0.8   1   1   1.9e-20   1.3e-16   59.8   0.5     1    68   114   180   114   182 0.96 Peptidase S24-like
DDE_Tnp_IS66         PF03050.9    271 seq306_BIOID50957    -            307   1.2e-25   90.2   0.7   1   1   6.9e-29   3.1e-25   88.7   0.0     1    82   175   258   175   277 0.93 Transposase IS66 family
HTH_Tnp_IS66         PF13005.2     59 seq306_BIOID50957    -            307   1.4e-17   63.1   0.7   1   1   6.2e-21   2.8e-17   62.1   0.5     3    59   115   169   113   169 0.95 putative Helix-turn-helix domain of transposase IS66
LZ_Tnp_IS66          PF13007.2     78 seq306_BIOID50957    -            307   1.6e-13   50.9   3.2   1   1   3.6e-17   1.6e-13   50.9   2.2     1    77    38   110    38   111 0.82 Transposase C of IS166 homeodomain
Caudo_TAP            PF02413.12   130 seq309_BIOID50957    -             89   1.8e-26   92.6   0.7   1   1   1.5e-30     2e-26   92.5   0.5    70   129    27    86     5    87 0.91 Caudovirales tail fibre assembly protein
DSBA                 PF01323.15   193 seq310_BIOID50957    -            208   6.8e-32  110.4   3.3   1   1   7.9e-35   5.4e-31  107.5   2.3     1   192    40   197    40   198 0.95 DSBA-like thioredoxin domain
Thioredoxin_4        PF13462.1    163 seq310_BIOID50957    -            208   4.4e-10   39.7   0.0   1   1   9.2e-14   6.3e-10   39.1   0.0    16   149    40   180    33   191 0.69 Thioredoxin
Ureidogly_hydro      PF04115.7    165 seq311_BIOID50957    -            160   1.7e-52  177.0   0.0   1   1   1.4e-56   1.9e-52  176.8   0.0     3   159     2   153     1   158 0.95 Ureidoglycolate hydrolase
Peripla_BP_2         PF01497.13   238 seq313_BIOID50957    -            296   8.2e-27   93.7   0.0   1   1   6.9e-31   9.4e-27   93.5   0.0     1   235    38   270    38   273 0.94 Periplasmic binding protein
HTH_31               PF13560.1     64 seq314_BIOID50957    -             90     2e-08   34.1   0.0   1   1   3.8e-12   2.6e-08   33.7   0.0     3    42     3    42     2    62 0.86 Helix-turn-helix domain
HTH_3                PF01381.17    55 seq314_BIOID50957    -             90   8.3e-07   28.6   0.0   1   1   1.7e-10   1.2e-06   28.1   0.0     1    36     6    40     6    50 0.91 Helix-turn-helix
LYTB                 PF02401.13   281 seq320_BIOID50957    -            316  4.5e-120  399.6   0.2   1   1  3.8e-124  5.2e-120  399.5   0.1     1   280     3   284     3   285 0.99 LytB protein
Phage_integrase      PF00589.17   173 seq322_BIOID50957    -            198   1.4e-46  158.1   0.6   1   1   1.2e-50   1.6e-46  158.0   0.4     1   172     5   177     5   178 0.98 Phage integrase family
Methyltransf_11      PF08241.7     95 seq323_BIOID50957    -            207   7.2e-21   74.3   0.0   1   1   6.8e-24   1.2e-20   73.7   0.0     4    95     3    96     2    96 0.94 Methyltransferase domain
Ubie_methyltran      PF01209.13   233 seq323_BIOID50957    -            207   2.4e-14   52.8   0.0   1   1     2e-17   3.4e-14   52.4   0.0    70   158    15   103     9   114 0.92 ubiE/COQ5 methyltransferase family
Methyltransf_31      PF13847.1    152 seq323_BIOID50957    -            207   2.2e-13   49.9   0.0   1   1   1.6e-16   2.7e-13   49.6   0.0    16   113     8   109     6   187 0.82 Methyltransferase domain
Methyltransf_23      PF13489.1    162 seq323_BIOID50957    -            207   4.6e-12   45.8   0.0   1   1   3.6e-15   6.1e-12   45.4   0.0    43   159    16   142     9   145 0.78 Methyltransferase domain
Methyltransf_18      PF12847.2    112 seq323_BIOID50957    -            207   6.9e-10   39.3   0.0   1   1   9.4e-13   1.6e-09   38.2   0.0    13   109     7    96     3    99 0.86 Methyltransferase domain
Methyltransf_12      PF08242.7     99 seq323_BIOID50957    -            207     3e-09   37.1   0.0   1   1   2.9e-12   4.9e-09   36.4   0.0    20    99    17    94     6    94 0.87 Methyltransferase domain
Methyltransf_25      PF13649.1    101 seq323_BIOID50957    -            207   4.8e-09   36.3   0.0   1   1   4.8e-12   8.3e-09   35.6   0.0    18   101    16    92     5    92 0.88 Methyltransferase domain
Methyltransf_8       PF05148.10   219 seq323_BIOID50957    -            207   6.8e-05   22.4   0.0   1   1   5.2e-08   8.9e-05   22.0   0.0   115   164    54   104    14   134 0.85 Hypothetical methyltransferase
DUF1722              PF08349.6    117 seq325_BIOID50957    -            169   6.7e-38  129.0   0.1   1   1     6e-42   8.3e-38  128.7   0.0     1   116    41   157    41   158 0.98 Protein of unknown function (DUF1722)
HTS                  PF04204.11   298 seq328_BIOID50957    -            309  5.5e-131  435.5   0.0   1   1  4.5e-135  6.1e-131  435.4   0.0     1   298     2   299     2   299 1.00 Homoserine O-succinyltransferase
Exonuc_X-T_C         PF08411.5    269 seq329_BIOID50957    -            491    3e-104  347.6   0.1   1   1  5.5e-108  3.8e-104  347.3   0.1     1   268   228   489   228   490 0.99 Exonuclease C-terminal
RNase_T              PF00929.19   164 seq329_BIOID50957    -            491     1e-25   90.8   0.0   1   1   2.9e-29     2e-25   89.9   0.0     2   162    29   208    28   210 0.95 Exonuclease
Thymidylate_kin      PF02223.12   186 seq331_BIOID50957    -            213   1.2e-60  203.9   0.0   1   1   9.8e-65   1.3e-60  203.8   0.0     1   186     8   200     8   200 0.98 Thymidylate kinase
Acetyltransf_8       PF13523.1    152 seq334_BIOID50957    -            315   1.7e-51  173.9   0.6   1   1   1.9e-55   2.6e-51  173.3   0.4     1   152   145   302   145   302 0.93 Acetyltransferase (GNAT) domain
MatE                 PF01554.13   162 seq335_BIOID50957    -            459   5.6e-39  133.2  30.1   1   2   7.2e-35   9.9e-31  106.4   5.7     1   161    35   195    35   196 0.99 MatE
MatE                 PF01554.13   162 seq335_BIOID50957    -            459   5.6e-39  133.2  30.1   2   2   3.6e-13   4.9e-09   35.8   6.7     2   142   259   399   259   421 0.92 MatE
DUF413               PF04219.7     94 seq336_BIOID50957    -            112   1.5e-38  130.2   0.1   1   1   1.4e-42   1.9e-38  129.9   0.1     1    90    10    99    10   102 0.97 Protein of unknown function, DUF
IclR                 PF01614.13   129 seq339_BIOID50957    -            271   1.9e-40  137.3   0.0   1   1   4.5e-44   3.1e-40  136.7   0.0     2   128   140   263   139   264 0.98 Bacterial transcriptional regulator
HTH_IclR             PF09339.5     52 seq339_BIOID50957    -            271   1.2e-12   47.1   0.1   1   1   5.9e-16     4e-12   45.4   0.0     1    51    23    73    23    74 0.98 IclR helix-turn-helix domain
Aminotran_3          PF00202.16   339 seq341_BIOID50957    -            428  2.5e-121  404.5   0.1   1   1  2.2e-125  2.9e-121  404.3   0.1     2   338    29   362    28   363 0.98 Aminotransferase class-III
Transposase_mut      PF00872.13   381 seq342_BIOID50957    -            212   3.9e-54  183.5   0.0   1   1   6.4e-58   4.4e-54  183.3   0.0     4   203     4   201     1   205 0.88 Transposase, Mutator family
PTS_EIIA_2           PF00359.17   142 seq344_BIOID50957    -            637   6.7e-33  113.2   0.0   1   1   2.5e-36   1.1e-32  112.5   0.0     5   140   498   634   495   636 0.95 Phosphoenolpyruvate-dependent sugar phosphotransferase system, EIIA 2
PTS_EIIC             PF02378.13   321 seq344_BIOID50957    -            637   2.5e-19   69.1  33.4   1   1   5.5e-23   2.5e-19   69.1  23.2     1   321    17   277    17   277 0.92 Phosphotransferase system, EIIC
PTS_IIB              PF02302.12    90 seq344_BIOID50957    -            637   1.9e-09   37.6   0.3   1   1   1.1e-12   4.9e-09   36.3   0.0     1    79   379   453   379   458 0.87 PTS system, Lactose/Cellobiose specific IIB subunit
DUF945               PF06097.6    459 seq348_BIOID50957    -            490  9.2e-107  357.5  11.8   1   1    8e-111  1.1e-106  357.2   8.2     3   459    18   481    16   481 0.98 Bacterial protein of unknown function (DUF945)
DDE_Tnp_IS66         PF03050.9    271 seq350_BIOID50957    -            176   4.5e-37  127.6   0.3   1   1   7.8e-41   5.3e-37  127.3   0.2   160   271    13   126     3   126 0.95 Transposase IS66 family
DDE_Tnp_IS66_C       PF13817.1     39 seq350_BIOID50957    -            176   1.2e-19   69.9   0.1   1   1   3.5e-23   2.4e-19   68.9   0.0     1    39   132   170   132   170 0.98 IS66 C-terminal element
FAD_binding_7        PF03441.9    277 seq351_BIOID50957    -            472    8e-107  356.4   1.1   1   1  1.5e-110    1e-106  356.0   0.8     3   276   205   468   203   469 0.96 FAD binding domain of DNA photolyase
DNA_photolyase       PF00875.13   165 seq351_BIOID50957    -            472   3.9e-46  156.7   0.3   1   1   1.8e-49   1.2e-45  155.0   0.1     2   159     5   168     4   174 0.93 DNA photolyase
DUF4222              PF13973.1     53 seq352_BIOID50957    -             63   1.8e-21   75.1   0.0   1   1   1.4e-25   1.9e-21   75.0   0.0     1    51     6    56     6    58 0.96 Domain of unknown function (DUF4222)
TonB                 PF03544.9     79 seq353_BIOID50957    -            251   3.6e-20   71.8   0.1   1   1   7.2e-24   9.9e-20   70.4   0.0     2    71   172   242   171   245 0.91 Gram-negative bacterial tonB protein
OmpW                 PF03922.9    192 seq355_BIOID50957    -             35   6.4e-10   38.8   0.0   1   1   4.9e-14   6.7e-10   38.8   0.0   157   192     1    35     1    35 0.97 OmpW family
FecCD                PF01032.13   311 seq356_BIOID50957    -            660    9e-145  481.1  85.2   1   2   3.2e-73   4.4e-69  232.5  27.4     7   310    13   324     7   325 0.93 FecCD transport family
FecCD                PF01032.13   311 seq356_BIOID50957    -            660    9e-145  481.1  85.2   2   2   8.2e-80   1.1e-75  254.2  26.2     2   311   358   657   347   657 0.94 FecCD transport family
Polysacc_deac_2      PF04748.8    213 seq358_BIOID50957    -            319   9.8e-81  269.7   0.4   1   1   8.6e-85   1.2e-80  269.4   0.3     1   212    28   238    28   239 0.99 Divergent polysaccharide deacetylase
DNA_pol3_delta2      PF13177.1    162 seq362_BIOID50957    -            334   2.9e-39  134.2   0.0   1   1   7.3e-43     5e-39  133.4   0.0     8   159    13   165     9   168 0.96 DNA polymerase III, delta subunit
DNApol3-delta_C      PF09115.5    119 seq362_BIOID50957    -            334     2e-37  127.7   0.1   1   1   4.5e-41   3.1e-37  127.1   0.1     2   119   207   323   206   323 0.98 DNA polymerase III, delta subunit, C terminal
HDPD                 PF02924.9    118 seq365_BIOID50957    -            112     4e-16   58.7   1.1   1   1   3.3e-20   4.6e-16   58.5   0.8     4   114     7   108     4   111 0.87 Bacteriophage lambda head decoration protein D
HTH_Tnp_1            PF01527.15    76 seq366_BIOID50957    -            152     3e-16   59.0   0.0   1   1   3.3e-20   4.5e-16   58.4   0.0     2    58     9    72     8   101 0.84 Transposase
IU_nuc_hydro         PF01156.14   314 seq370_BIOID50957    -            304   1.4e-92  310.1   0.1   1   1   1.1e-96   1.6e-92  310.0   0.0     3   311     4   301     2   304 0.95 Inosine-uridine preferring nucleoside hydrolase
Fimbrial             PF00419.15   145 seq372_BIOID50957    -            184   1.3e-20   73.9   9.8   1   1   9.5e-25   1.3e-20   73.9   6.8     1   145    35   184    35   184 0.87 Fimbrial protein
HHA                  PF05321.6     57 seq374_BIOID50957    -             68   3.2e-30  103.9   0.1   1   1   2.7e-34   3.6e-30  103.7   0.0     1    57     9    65     9    65 0.98 Haemolysin expression modulating protein
DDE_Tnp_IS66_C       PF13817.1     39 seq375_BIOID50957    -             61   2.1e-18   65.9   0.1   1   1   1.8e-22   2.4e-18   65.7   0.0     2    39    18    55    17    55 0.99 IS66 C-terminal element
IucA_IucC            PF04183.7    252 seq376_BIOID50957    -            580   5.4e-77  258.3   0.0   1   1   1.2e-80   8.4e-77  257.7   0.0    10   251   130   374   111   375 0.97 IucA / IucC family
FhuF                 PF06276.7    163 seq376_BIOID50957    -            580   5.6e-32  110.8   0.2   1   1   1.9e-35   1.3e-31  109.6   0.2     2   149   395   546   394   565 0.93 Ferric iron reductase FhuF-like transporter
Phage_cap_E          PF03864.10   329 seq377_BIOID50957    -            350   3.6e-63  213.3   0.1   1   1     3e-67   4.1e-63  213.1   0.1     1   328    13   348    13   349 0.93 Phage major capsid protein E
TPP_enzyme_N         PF02776.13   172 seq379_BIOID50957    -            593     2e-54  183.5   2.8   1   1   4.3e-56     2e-52  177.0   0.9     1   170     4   173     4   175 0.98 Thiamine pyrophosphate enzyme, N-terminal TPP binding domain
TPP_enzyme_C         PF02775.16   153 seq379_BIOID50957    -            593     6e-36  123.2   0.3   1   1   1.4e-37   6.6e-34  116.5   0.0     2   153   393   553   392   553 0.96 Thiamine pyrophosphate enzyme, C-terminal TPP binding domain
TPP_enzyme_M         PF00205.17   137 seq379_BIOID50957    -            593   9.1e-35  119.2   0.6   1   1   4.4e-38     2e-34  118.1   0.0     1   136   193   328   193   329 0.94 Thiamine pyrophosphate enzyme, central domain
Malate_synthase      PF01274.17   523 seq382_BIOID50957    -            539  1.4e-214  712.8   0.0   1   1  1.1e-218  1.6e-214  712.6   0.0     2   522    18   538    17   539 0.99 Malate synthase
TnpB_IS66            PF05717.8    108 seq383_BIOID50957    -             97   1.2e-36  124.2   0.1   1   1   9.7e-41   1.3e-36  124.1   0.0    14   104     1    89     1    93 0.98 IS66 Orf2 like protein
Histone_HNS          PF00816.16    93 seq386_BIOID50957    -            144   5.3e-19   68.4   3.7   1   1   4.9e-23   6.8e-19   68.0   2.5     1    93    33   137    33   137 0.92 H-NS histone family
MutS_V               PF00488.16   235 seq390_BIOID50957    -            853  7.7e-105  349.3   0.0   1   1  4.6e-108  1.3e-104  348.6   0.0     1   234   567   798   567   799 0.99 MutS domain V
MutS_III             PF05192.13   204 seq390_BIOID50957    -            853   6.7e-49  166.3   2.6   1   1   4.5e-52   1.2e-48  165.4   1.8     1   204   271   560   271   560 0.96 MutS domain III
MutS_I               PF01624.15   113 seq390_BIOID50957    -            853   6.2e-44  148.5   0.0   1   1   6.1e-47   1.7e-43  147.1   0.0     1   112    11   122    11   123 0.99 MutS domain I
MutS_II              PF05188.12   137 seq390_BIOID50957    -            853   1.9e-33  115.3   0.0   1   1   1.6e-36   4.5e-33  114.1   0.0     1   137   131   256   131   256 0.98 MutS domain II
MutS_IV              PF05190.13    92 seq390_BIOID50957    -            853   3.8e-28   97.3   0.1   1   1   3.6e-31   9.9e-28   96.0   0.1     1    90   428   517   428   519 0.97 MutS family domain IV
DDE_Tnp_IS66         PF03050.9    271 seq395_BIOID50957    -            324   5.9e-27   94.4   0.2   1   1   1.1e-29   5.2e-26   91.3   0.0     1    87   175   263   175   273 0.95 Transposase IS66 family
HTH_Tnp_IS66         PF13005.2     59 seq395_BIOID50957    -            324   1.9e-17   62.7   0.8   1   1   8.7e-21   3.9e-17   61.6   0.5     3    59   115   169   113   169 0.96 putative Helix-turn-helix domain of transposase IS66
LZ_Tnp_IS66          PF13007.2     78 seq395_BIOID50957    -            324   5.1e-14   52.5   4.9   1   1   1.1e-17   5.1e-14   52.5   3.4     1    77    38   110    38   111 0.91 Transposase C of IS166 homeodomain
Fimbrial             PF00419.15   145 seq397_BIOID50957    -            179   6.8e-16   58.6   0.0   1   1   5.9e-20     8e-16   58.4   0.0     2   145    33   179    32   179 0.86 Fimbrial protein
CsbD                 PF05532.7     53 seq398_BIOID50957    -             69   1.5e-21   75.6   8.3   1   1   1.3e-25   1.8e-21   75.4   5.8     1    53     4    56     4    56 0.97 CsbD-like
AA_permease          PF00324.16   479 seq402_BIOID50957    -            487  4.2e-122  407.8  48.2   1   1    7e-126  4.8e-122  407.6  33.4     1   476    39   476    39   479 0.98 Amino acid permease
AA_permease_2        PF13520.1    426 seq402_BIOID50957    -            487   1.9e-42  145.2  48.0   1   1   3.3e-46   2.3e-42  144.9  33.3     5   424    39   460    35   466 0.86 Amino acid permease
TatD_DNase           PF01026.16   255 seq405_BIOID50957    -            265   1.2e-76  257.2   0.0   1   1   9.8e-81   1.3e-76  257.0   0.0     1   255     4   255     4   255 0.96 TatD related DNase
DapB_C               PF05173.9    132 seq410_BIOID50957    -            273   4.7e-47  158.9   0.3   1   1   9.8e-51   6.7e-47  158.4   0.2     1   132   132   268   132   268 0.98 Dihydrodipicolinate reductase, C-terminus
DapB_N               PF01113.15   124 seq410_BIOID50957    -            273   7.8e-42  141.9   0.5   1   1   5.4e-45   3.7e-41  139.8   0.1     1   124     6   129     6   129 0.99 Dihydrodipicolinate reductase, N-terminus
AhpC-TSA             PF00578.16   124 seq412_BIOID50957    -            187   1.5e-33  114.9   0.1   1   1   4.3e-37     2e-33  114.6   0.1     4   123     7   133     4   134 0.94 AhpC/TSA family
Redoxin              PF08534.5    146 seq412_BIOID50957    -            187   1.8e-13   50.1   0.0   1   1   4.7e-17   2.2e-13   49.9   0.0    15   140    18   146     4   152 0.84 Redoxin
1-cysPrx_C           PF10417.4     40 seq412_BIOID50957    -            187   1.6e-06   27.4   0.1   1   1   6.5e-10     3e-06   26.6   0.1     1    31   154   182   154   186 0.88 C-terminal domain of 1-Cys peroxiredoxin
Pili_assembly_N      PF00345.15   122 seq414_BIOID50957    -            120   1.3e-16   60.3   0.0   1   1   1.2e-20   1.7e-16   60.0   0.0     1    65    37    98    37   107 0.90 Gram-negative pili assembly chaperone, N-terminal domain
Packaging_FI         PF14000.1    125 seq415_BIOID50957    -            144   1.3e-41  141.5   3.7   1   1   1.1e-45   1.5e-41  141.3   2.6     1   125    15   141    15   141 0.97 DNA packaging protein FI
RNA_pol_Rpb1_1       PF04997.7    338 seq416_BIOID50957    -           1407  1.8e-100  336.3   0.1   1   1  1.8e-103  4.8e-100  335.0   0.1     2   338    15   342    14   342 0.95 RNA polymerase Rpb1, domain 1
RNA_pol_Rpb1_5       PF04998.12   277 seq416_BIOID50957    -           1407   1.1e-80  270.7   0.0   1   1     8e-84   2.2e-80  269.7   0.0     1   276   766  1321   766  1322 1.00 RNA polymerase Rpb1, domain 5
RNA_pol_Rpb1_2       PF00623.15   166 seq416_BIOID50957    -           1407   6.1e-51  172.5   0.0   1   1   5.3e-53   1.5e-49  168.0   0.0     1   166   344   486   344   486 0.95 RNA polymerase Rpb1, domain 2
RNA_pol_Rpb1_3       PF04983.13   157 seq416_BIOID50957    -           1407   1.4e-27   96.2   0.0   1   1   1.2e-30   3.3e-27   95.0   0.0     1   157   489   644   489   644 0.93 RNA polymerase Rpb1, domain 3
RNA_pol_Rpb1_4       PF05000.12   108 seq416_BIOID50957    -           1407   2.5e-18   65.7   0.3   1   1   9.1e-22   2.5e-18   65.7   0.2     2   107   674   763   673   764 0.82 RNA polymerase Rpb1, domain 4
Polysacc_deac_1      PF01522.16   124 seq417_BIOID50957    -            145   7.3e-20   70.7   0.0   1   1     7e-24   9.6e-20   70.3   0.0    48   123     4    86     2    87 0.98 Polysaccharide deacetylase
Mannitol_dh_C        PF08125.8    245 seq419_BIOID50957    -            470   5.8e-72  241.6   0.0   1   1   2.5e-75   1.1e-71  240.7   0.0     1   244   236   461   236   462 0.98 Mannitol dehydrogenase C-terminal domain
Mannitol_dh          PF01232.18   151 seq419_BIOID50957    -            470   9.5e-28   96.9   0.1   1   1   4.1e-31   1.9e-27   95.9   0.1     1   151    89   211    89   211 0.97 Mannitol dehydrogenase Rossmann domain
DUF3521              PF12035.3     35 seq419_BIOID50957    -            470     2e-08   33.8   4.9   1   1     1e-11   4.6e-08   32.6   3.4     4    33    26    58    25    59 0.81 Protein of unknown function (DUF3521)
Sigma70_r4           PF04545.11    50 seq423_BIOID50957    -            397   7.2e-10   37.9   1.5   1   1   7.4e-14     1e-09   37.4   0.1     6    46   150   193   144   197 0.92 Sigma-70, region 4
Pili_assembly_C      PF02753.12    68 seq425_BIOID50957    -            121   9.3e-17   60.5   0.2   1   1   1.9e-20   1.3e-16   60.0   0.1     1    66    56   115    56   117 0.95 Gram-negative pili assembly chaperone, C-terminal domain
Pili_assembly_N      PF00345.15   122 seq425_BIOID50957    -            121   5.7e-07   29.2   0.1   1   1     2e-10   1.4e-06   27.9   0.0    86   122     1    37     1    37 0.89 Gram-negative pili assembly chaperone, N-terminal domain
Phage_integrase      PF00589.17   173 seq429_BIOID50957    -            295   5.1e-24   84.7   0.1   1   1   2.7e-27   3.6e-23   81.9   0.0     2   170    67   266    66   269 0.89 Phage integrase family
Phage_attach         PF05354.6    117 seq430_BIOID50957    -            117   2.4e-63  210.7   0.1   1   1   3.9e-67   2.7e-63  210.6   0.1     1   117     1   117     1   117 1.00 Phage Head-Tail Attachment
Gifsy-2              PF13856.1     95 seq430_BIOID50957    -            117   1.5e-30  105.0   0.0   1   1   2.4e-34   1.7e-30  104.9   0.0     1    95     4   105     4   105 0.99 ATP-binding sugar transporter from pro-phage
Glycos_transf_1      PF00534.15   172 seq431_BIOID50957    -            362   6.7e-25   87.3   0.0   1   1   3.3e-28   1.1e-24   86.6   0.0    15   162   185   331   179   341 0.85 Glycosyl transferases group 1
Glyco_trans_1_4      PF13692.1    135 seq431_BIOID50957    -            362   1.3e-12   47.8   0.0   1   1   6.5e-16   2.2e-12   47.1   0.0     2   135   185   327   184   327 0.85 Glycosyl transferases group 1
Glyco_trans_1_2      PF13524.1     92 seq431_BIOID50957    -            362   2.2e-07   30.9   0.0   1   1   1.3e-10   4.3e-07   29.9   0.0     2    91   265   356   263   357 0.95 Glycosyl transferases group 1
TPP_enzyme_N         PF02776.13   172 seq433_BIOID50957    -            548   2.7e-58  196.1   0.3   1   1   5.8e-62   2.7e-58  196.1   0.2     1   169     1   167     1   170 0.98 Thiamine pyrophosphate enzyme, N-terminal TPP binding domain
TPP_enzyme_C         PF02775.16   153 seq433_BIOID50957    -            548   4.8e-52  175.4   0.5   1   1   3.5e-54   1.6e-50  170.5   0.0     1   153   374   522   374   522 0.98 Thiamine pyrophosphate enzyme, C-terminal TPP binding domain
TPP_enzyme_M         PF00205.17   137 seq433_BIOID50957    -            548   2.6e-41  140.4   0.2   1   1   1.4e-44   6.3e-41  139.2   0.1     1   137   186   321   186   321 0.98 Thiamine pyrophosphate enzyme, central domain
DDE_Tnp_IS66         PF03050.9    271 seq435_BIOID50957    -            143   3.8e-29  101.6   0.2   1   1   6.4e-33   4.4e-29  101.4   0.1   181   271     3    93     1    93 0.98 Transposase IS66 family
DDE_Tnp_IS66_C       PF13817.1     39 seq435_BIOID50957    -            143   3.4e-20   71.6   0.0   1   1   9.7e-24   6.6e-20   70.7   0.0     1    39    99   137    99   137 0.98 IS66 C-terminal element
Methyltransf_11      PF08241.7     95 seq443_BIOID50957    -            240   2.3e-12   47.1   0.0   1   1   2.6e-16   3.6e-12   46.4   0.0    45    95    67   125    50   125 0.83 Methyltransferase domain
ICL                  PF00463.16   526 seq445_BIOID50957    -            439  3.2e-200  665.6   1.7   1   2  4.6e-118  3.2e-114  381.9   0.0     1   255    12   262    12   264 0.99 Isocitrate lyase family
ICL                  PF00463.16   526 seq445_BIOID50957    -            439  3.2e-200  665.6   1.7   2   2   1.5e-88     1e-84  284.5   1.0   353   526   262   439   260   439 0.98 Isocitrate lyase family
PEP_mutase           PF13714.1    238 seq445_BIOID50957    -            439   4.8e-19   68.4   0.0   1   1   2.3e-22   1.6e-18   66.7   0.0    26   198    86   320    74   352 0.86 Phosphoenolpyruvate phosphomutase
K_oxygenase          PF13434.1    341 seq446_BIOID50957    -            445  2.9e-115  384.7   0.0   1   1  7.8e-119  3.5e-115  384.4   0.0     2   340     4   333     3   334 0.96 L-lysine 6-monooxygenase (NADPH-requiring)
Pyr_redox_3          PF13738.1    203 seq446_BIOID50957    -            445     3e-16   59.9   0.0   1   1   2.5e-16   1.1e-12   48.2   0.0    78   200    93   218    60   221 0.84 Pyridine nucleotide-disulphide oxidoreductase
PTS_EIIC             PF02378.13   321 seq447_BIOID50957    -            477   1.4e-80  270.4  33.4   1   1   2.1e-84   1.4e-80  270.4  23.2     1   321    13   320    13   320 0.94 Phosphotransferase system, EIIC
PTS_EIIB             PF00367.15    35 seq447_BIOID50957    -            477   7.7e-14   50.5   0.1   1   1     2e-17   1.3e-13   49.7   0.0     3    35   404   436   402   436 0.95 phosphotransferase system, EIIB
Pyr_redox_2          PF07992.9    200 seq448_BIOID50957    -            531   1.5e-32  113.0   0.0   1   1   2.4e-34   4.7e-31  108.1   0.0     1   199   224   503   224   504 0.91 Pyridine nucleotide-disulphide oxidoreductase
Pyr_redox            PF00070.22    80 seq448_BIOID50957    -            531   1.9e-14   53.6   7.3   1   1   1.4e-17   2.7e-14   53.2   0.3     1    75   367   437   367   442 0.93 Pyridine nucleotide-disulphide oxidoreductase
Pyr_redox_3          PF13738.1    203 seq448_BIOID50957    -            531   3.9e-11   43.2   1.9   1   1   7.1e-13   1.4e-09   38.2   0.6    15   196   216   394   213   400 0.80 Pyridine nucleotide-disulphide oxidoreductase
Thioredoxin_3        PF13192.1     76 seq448_BIOID50957    -            531   2.5e-08   33.4   0.0   1   1   3.9e-11   7.6e-08   31.9   0.0     4    74   132   205   129   207 0.82 Thioredoxin domain
AP_endonuc_2         PF01261.19   211 seq453_BIOID50957    -            258   2.8e-32  111.6   0.3   1   1   2.5e-36   3.4e-32  111.3   0.2     1   211    21   219    21   219 0.95 Xylose isomerase-like TIM barrel
DUF3296              PF11726.3    180 seq455_BIOID50957    -            187   2.4e-31  108.5   0.4   1   1   2.1e-35   2.9e-31  108.2   0.3     2   173    17   167    16   174 0.86 Protein of unknown function (DUF3296)
Usher                PF00577.15   552 seq456_BIOID50957    -            878  9.2e-223  740.8  26.3   1   1  2.5e-226  1.1e-222  740.5  18.2     1   552   208   790   208   790 0.99 Type VII secretion system (T7SS), usher protein
PapC_N               PF13954.1    146 seq456_BIOID50957    -            878   5.1e-48  162.2   0.0   1   1   2.8e-51   1.3e-47  160.9   0.0     2   146    48   194    47   194 0.98 PapC N-terminal domain
PapC_C               PF13953.1     68 seq456_BIOID50957    -            878   1.3e-27   95.0   0.1   1   1   1.1e-30   4.8e-27   93.2   0.1     1    67   800   865   800   866 0.97 PapC C-terminal domain
Minor_tail_Z         PF06763.6    189 seq457_BIOID50957    -            191   3.2e-72  242.0  13.0   1   1   3.1e-76   4.3e-72  241.6   9.0     1   189     3   191     3   191 0.97 Prophage minor tail protein Z (GPZ)
Peptidase_M20        PF01546.23   171 seq459_BIOID50957    -            408   2.1e-19   69.6   0.2   1   1   6.7e-23     3e-19   69.1   0.1    23   170   139   402    74   403 0.84 Peptidase family M20/M25/M40
M20_dimer            PF07687.9    109 seq459_BIOID50957    -            408   1.2e-11   44.1   0.1   1   1   5.7e-15   2.6e-11   43.0   0.1     2   105   206   302   205   308 0.89 Peptidase dimerisation domain
Peptidase_M42        PF05343.9    292 seq459_BIOID50957    -            408   2.4e-06   26.4   0.0   1   1   2.6e-08   0.00012   20.8   0.0   134   194   140   201   110   235 0.90 M42 glutamyl aminopeptidase
FCD                  PF07729.7    125 seq462_BIOID50957    -            220   5.2e-18   65.4  11.5   1   1   1.2e-21   8.1e-18   64.8   8.0     1   124    76   207    76   208 0.85 FCD domain
GntR                 PF00392.16    64 seq462_BIOID50957    -            220   9.6e-13   47.2   0.0   1   1   3.1e-16   2.1e-12   46.1   0.0     7    64    10    66     6    66 0.96 Bacterial regulatory proteins, gntR family
DNA_pol_A            PF00476.15   383 seq463_BIOID50957    -            928  2.7e-160  533.0   0.0   1   1  1.1e-163  3.7e-160  532.6   0.0     2   383   548   927   547   927 0.99 DNA polymerase family A
5_3_exonuc_N         PF02739.11   169 seq463_BIOID50957    -            928   1.7e-59  199.8   0.0   1   1   1.1e-62   3.9e-59  198.7   0.0     2   169     8   169     7   169 0.99 5'-3' exonuclease, N-terminal resolvase-like domain
DNA_pol_A_exo1       PF01612.15   174 seq463_BIOID50957    -            928   6.4e-45  152.5   0.1   1   1   3.6e-48   1.2e-44  151.6   0.1     1   174   330   517   330   517 0.97 3'-5' exonuclease
5_3_exonuc           PF01367.15   101 seq463_BIOID50957    -            928     3e-31  107.5   0.0   1   1   2.2e-34   7.5e-31  106.2   0.0     1    99   171   275   171   277 0.97 5'-3' exonuclease, C-terminal SAM fold
CPSase_sm_chain      PF00988.17   131 seq464_BIOID50957    -            391   1.7e-56  189.1   0.1   1   1   6.1e-60   2.8e-56  188.5   0.0     2   131    13   142    12   142 0.99 Carbamoyl-phosphate synthase small chain, CPSase domain
GATase               PF00117.23   192 seq464_BIOID50957    -            391   2.3e-49  167.3   0.0   1   1   9.7e-53   4.4e-49  166.4   0.0     3   191   206   381   203   382 0.95 Glutamine amidotransferase class-I
Peptidase_C26        PF07722.8    217 seq464_BIOID50957    -            391   1.3e-08   34.4   0.1   1   1   1.1e-10   5.1e-07   29.2   0.1    93   217   258   364   247   364 0.81 Peptidase C26
rve                  PF00665.21   120 seq467_BIOID50957    -            322   3.9e-21   75.2   0.0   1   1   1.8e-24   6.1e-21   74.6   0.0     3   120   176   288   174   288 0.91 Integrase core domain
HTH_28               PF13518.1     52 seq467_BIOID50957    -            322   8.7e-11   41.4   0.1   1   1   1.6e-13   5.5e-10   38.9   0.0     8    51    38    81    31    82 0.91 Helix-turn-helix domain
HTH_29               PF13551.1    113 seq467_BIOID50957    -            322   2.6e-07   30.6   0.2   1   1   7.5e-11   2.6e-07   30.6   0.2    10   111    41   139    33   141 0.87 Winged helix-turn helix
HTH_23               PF13384.1     50 seq467_BIOID50957    -            322   3.2e-07   29.6   0.1   1   1   2.7e-10   9.2e-07   28.2   0.1     5    49    31    74    28    75 0.92 Homeodomain-like domain
OmpW                 PF03922.9    192 seq470_BIOID50957    -            212   7.3e-73  244.2   0.1   1   1   1.8e-76   8.4e-73  244.0   0.1     1   192    23   212    23   212 0.99 OmpW family
OMP_b-brl            PF13505.1    176 seq470_BIOID50957    -            212   3.5e-15   56.2   6.4   1   1   9.6e-19   4.4e-15   55.9   4.5     1   176     7   212     7   212 0.76 Outer membrane protein beta-barrel domain
OprF                 PF05736.6    184 seq470_BIOID50957    -            212   5.9e-05   22.5   0.1   1   1   4.2e-08   0.00019   20.8   0.0    47   121    54   130    48   148 0.79 OprF membrane domain
Phage_tail_U         PF06141.6    133 seq471_BIOID50957    -            131   5.1e-64  214.1   1.0   1   1   4.1e-68   5.6e-64  213.9   0.7     1   133     1   131     1   131 0.99 Phage minor tail protein U
CbiA                 PF01656.18   195 seq472_BIOID50957    -            219   1.4e-17   63.6   0.0   1   1   5.5e-21   1.9e-17   63.2   0.0     1   184     5   172     5   187 0.80 CobQ/CobB/MinD/ParA nucleotide binding domain
MipZ                 PF09140.6    261 seq472_BIOID50957    -            219     2e-11   43.3   0.1   1   1   2.7e-12   9.2e-09   34.6   0.1     2   140     4   123     3   187 0.82 ATPase MipZ
VirC1                PF07015.6    231 seq472_BIOID50957    -            219   1.9e-06   27.0   0.0   1   1   8.7e-10     3e-06   26.3   0.0     2    96     3    93     2   109 0.78 VirC1 protein
ResIII               PF04851.10   184 seq474_BIOID50957    -            794   5.6e-19   68.5   0.0   1   1   7.8e-22   2.7e-18   66.3   0.0     3   184   431   573   429   573 0.77 Type III restriction enzyme, res subunit
DNA_primase_S        PF01896.14   145 seq474_BIOID50957    -            794   7.9e-09   35.3   0.0   1   1     6e-12     2e-08   34.0   0.0    34   144   163   260   149   261 0.94 Eukaryotic and archaeal DNA primase small subunit
DEAD                 PF00270.24   173 seq474_BIOID50957    -            794   3.3e-07   29.8   0.0   1   1   2.2e-10   7.4e-07   28.6   0.0     3   167   435   572   433   576 0.76 DEAD/DEAH box helicase
SNF2_N               PF00176.18   296 seq474_BIOID50957    -            794   2.4e-05   23.2   0.0   1   1   2.8e-08   9.7e-05   21.2   0.0    19   171   446   575   424   578 0.78 SNF2 family N-terminal domain
MtlR                 PF05068.7    170 seq476_BIOID50957    -            195   2.2e-76  254.9   0.1   1   1   1.9e-80   2.6e-76  254.7   0.0     5   169    26   188     2   189 0.96 Mannitol repressor
DUF519               PF04378.8    245 seq478_BIOID50957    -            280  3.8e-115  382.9   0.0   1   1  3.2e-119  4.4e-115  382.7   0.0     1   245    33   278    33   278 1.00 Protein of unknown function (DUF519)
DegT_DnrJ_EryC1      PF01041.12   363 seq479_BIOID50957    -            412     1e-79  268.1   0.0   1   1   4.4e-83   1.2e-79  267.8   0.0     3   362    60   407    58   408 0.94 DegT/DnrJ/EryC1/StrS aminotransferase family
Aminotran_5          PF00266.14   371 seq479_BIOID50957    -            412   3.4e-07   29.2   0.0   1   1   1.7e-10   4.5e-07   28.8   0.0    46   185    84   211    78   284 0.84 Aminotransferase class-V
Cys_Met_Meta_PP      PF01053.15   386 seq479_BIOID50957    -            412   3.2e-07   28.8   0.0   1   1   2.7e-10   7.3e-07   27.6   0.0    59   181    85   205    78   219 0.85 Cys/Met metabolism PLP-dependent enzyme
Aminotran_1_2        PF00155.16   363 seq479_BIOID50957    -            412   7.5e-06   25.0   0.0   1   1   4.1e-09   1.1e-05   24.4   0.0    41   189    80   203    57   250 0.88 Aminotransferase class I and II
Beta_elim_lyase      PF01212.16   290 seq479_BIOID50957    -            412   1.8e-05   23.8   0.0   1   1   1.6e-08   4.4e-05   22.6   0.0    29   234    81   266    73   324 0.73 Beta-eliminating lyase
DUF535               PF04393.8    288 seq481_BIOID50957    -            316   1.3e-88  296.5   0.0   1   1   1.1e-92   1.5e-88  296.3   0.0     6   287    24   302    19   303 0.97 Protein of unknown function (DUF535)
NIF3                 PF01784.13   242 seq485_BIOID50957    -            247     1e-56  192.1   0.0   1   1   9.1e-61   1.2e-56  191.8   0.0     2   240     6   235     5   238 0.95 NIF3 (NGG1p interacting factor 3)
TonB_dep_Rec         PF00593.19   276 seq486_BIOID50957    -            696     4e-37  128.5  19.3   1   1   5.9e-41     4e-37  128.5  13.4     1   276   418   695   418   695 0.94 TonB dependent receptor
Plug                 PF07715.10   108 seq486_BIOID50957    -            696   1.6e-28   99.0   1.1   1   1   2.4e-32   1.6e-28   99.0   0.8     3   108    40   152    38   152 0.91 TonB-dependent Receptor Plug Domain
YfiO                 PF13525.1    203 seq487_BIOID50957    -            245   3.7e-84  281.1   5.5   1   1   6.2e-88   4.3e-84  280.9   3.8     1   202    28   236    28   238 0.97 Outer membrane lipoprotein
TPR_18               PF13512.1    142 seq487_BIOID50957    -            245   1.2e-64  216.4   7.1   1   1     2e-68   1.4e-64  216.3   1.2     2   142    24   167    23   167 0.98 Tetratricopeptide repeat
NAD_binding_2        PF03446.10   162 seq488_BIOID50957    -            292   6.5e-49  165.8   0.7   1   1   2.2e-52   1.5e-48  164.6   0.3     2   161     1   160     1   162 0.97 NAD binding domain of 6-phosphogluconate dehydrogenase
F420_oxidored        PF03807.12    96 seq488_BIOID50957    -            292   1.9e-07   31.2   0.2   1   1   1.3e-10   9.2e-07   29.0   0.1     1    93     2    92     2    94 0.81 NADP oxidoreductase coenzyme F420-dependent
Metallophos          PF00149.23   201 seq492_BIOID50957    -            218   2.3e-14   53.1   3.5   1   1   1.1e-17   7.7e-14   51.4   2.5     2   171    16   161    15   191 0.79 Calcineurin-like phosphoesterase
Metallophos_2        PF12850.2    156 seq492_BIOID50957    -            218   2.1e-07   30.7   0.0   1   1   5.7e-11   3.9e-07   29.9   0.0     3   136    17   206    16   212 0.61 Calcineurin-like phosphoesterase superfamily domain
RNase_T              PF00929.19   164 seq494_BIOID50957    -            246   5.9e-40  137.1   0.4   1   1   9.7e-44   1.3e-39  135.9   0.1     1   164    12   178    12   178 0.93 Exonuclease
Dus                  PF01207.12   310 seq495_BIOID50957    -            345  7.9e-100  333.5   0.0   1   1  6.8e-104  9.3e-100  333.3   0.0     2   308    30   340    29   342 0.98 Dihydrouridine synthase (Dus)
TonB_dep_Rec         PF00593.19   276 seq499_BIOID50957    -            732   1.1e-22   81.1  16.8   1   1   1.6e-26   1.1e-22   81.1  11.6     3   275   476   730   474   730 0.87 TonB dependent receptor
Plug                 PF07715.10   108 seq499_BIOID50957    -            732   1.3e-18   67.1   0.9   1   1   4.7e-22   3.2e-18   65.8   0.4     3   107    44   145    42   146 0.95 TonB-dependent Receptor Plug Domain
Voltage_CLC          PF00654.15   355 seq500_BIOID50957    -            473   1.4e-90  303.8  35.9   1   1   1.1e-92   1.5e-88  297.1  20.9     2   354    89   437    88   438 0.94 Voltage gated chloride channel
ACT_5                PF13710.1     63 seq501_BIOID50957    -             87   2.1e-26   91.4   0.1   1   1   1.9e-30   2.6e-26   91.0   0.1     2    63    13    73    12    73 0.98 ACT domain
Phage_lysozyme       PF00959.14   110 seq502_BIOID50957    -            214   2.3e-34  117.8   0.1   1   1   2.5e-38   3.5e-34  117.2   0.1     1   110    84   202    84   202 0.99 Phage lysozyme
Glu_synthase         PF01645.12   368 seq505_BIOID50957    -           1522  1.2e-158  527.7   0.0   1   1  7.4e-162  2.5e-158  526.6   0.0     1   367   829  1192   829  1193 0.99 Conserved region in glutamate synthase
GATase_2             PF00310.16   361 seq505_BIOID50957    -           1522    5e-133  443.1   0.0   1   1    2e-136  6.7e-133  442.7   0.0     1   360    48   410    48   411 0.99 Glutamine amidotransferases class-II
Glu_syn_central      PF04898.9    288 seq505_BIOID50957    -           1522  3.6e-113  377.4   0.0   1   1    2e-116  6.7e-113  376.5   0.0     3   287   492   773   490   774 0.99 Glutamate synthase central domain
GXGXG                PF01493.14   202 seq505_BIOID50957    -           1522   5.1e-67  224.6   4.6   1   1   2.6e-70     9e-67  223.8   3.2     3   201  1271  1465  1269  1466 0.98 GXGXG motif
CPSase_L_D2          PF02786.12   211 seq506_BIOID50957    -           1073  8.8e-118  390.9   2.3   1   2     1e-80   1.6e-77  259.4   0.0     1   210   128   334   128   335 0.99 Carbamoyl-phosphate synthase L chain, ATP binding domain
CPSase_L_D2          PF02786.12   211 seq506_BIOID50957    -           1073  8.8e-118  390.9   2.3   2   2   2.1e-41   3.2e-38  131.0   0.4     1   210   674   876   674   877 0.95 Carbamoyl-phosphate synthase L chain, ATP binding domain
CPSase_L_chain       PF00289.17   110 seq506_BIOID50957    -           1073   5.3e-47  158.3   0.0   1   2   7.6e-26   1.1e-22   80.0   0.0     1   110     6   123     6   123 0.97 Carbamoyl-phosphate synthase L chain, N-terminal domain
CPSase_L_chain       PF00289.17   110 seq506_BIOID50957    -           1073   5.3e-47  158.3   0.0   2   2     2e-24     3e-21   75.4   0.0     3   110   560   669   558   669 0.97 Carbamoyl-phosphate synthase L chain, N-terminal domain
CPSase_L_D3          PF02787.14   121 seq506_BIOID50957    -           1073   4.1e-42  142.6   0.1   1   1   8.9e-45   1.4e-41  140.9   0.0     2   121   425   547   424   547 0.98 Carbamoyl-phosphate synthetase large chain, oligomerisation domain
ATP-grasp_4          PF13535.1    184 seq506_BIOID50957    -           1073   1.1e-41  142.4   0.3   1   2   6.7e-22     1e-18   67.6   0.0     4   182   128   307   125   309 0.91 ATP-grasp domain
ATP-grasp_4          PF13535.1    184 seq506_BIOID50957    -           1073   1.1e-41  142.4   0.3   2   2   3.2e-23   4.8e-20   71.9   0.1     2   180   672   847   671   849 0.91 ATP-grasp domain
MGS                  PF02142.17    95 seq506_BIOID50957    -           1073   2.9e-19   68.6   0.1   1   1   1.4e-21   2.2e-18   65.8   0.0     2    94   957  1041   956  1042 0.97 MGS-like domain
ATP-grasp            PF02222.17   172 seq506_BIOID50957    -           1073   1.4e-14   53.7   0.3   1   2   1.6e-08   2.5e-05   23.5   0.0     2   161   137   304   136   312 0.82 ATP-grasp domain
ATP-grasp            PF02222.17   172 seq506_BIOID50957    -           1073   1.4e-14   53.7   0.3   2   2     8e-10   1.2e-06   27.8   0.1     3   161   684   846   682   849 0.86 ATP-grasp domain
ATP-grasp_3          PF02655.9    161 seq506_BIOID50957    -           1073   7.4e-11   42.0   0.8   1   1   3.9e-10   5.9e-07   29.3   0.0    14   158   685   846   672   849 0.79 ATP-grasp domain
Dala_Dala_lig_C      PF07478.8    203 seq506_BIOID50957    -           1073   7.7e-11   41.6   0.2   1   1   1.9e-09   2.9e-06   26.6   0.1    18   173   698   844   681   864 0.78 D-ala D-ala ligase C-terminus
AceK                 PF06315.6    562 seq507_BIOID50957    -            578  6.2e-240  797.1   0.0   1   1  5.2e-244  7.1e-240  796.9   0.0     1   562     9   568     9   568 0.99 Isocitrate dehydrogenase kinase/phosphatase (AceK)
AHS1                 PF02682.11   202 seq509_BIOID50957    -            218   2.9e-69  232.4   0.0   1   1   2.4e-73   3.3e-69  232.2   0.0     2   202     5   202     4   202 0.95 Allophanate hydrolase subunit 1
Aminotran_4          PF01063.14   231 seq510_BIOID50957    -            309   1.1e-46  159.0   0.0   1   1   9.6e-51   1.3e-46  158.8   0.0     3   231    54   289    52   289 0.96 Aminotransferase class IV
Pyr_redox_2          PF07992.9    200 seq511_BIOID50957    -            450   4.6e-43  147.3   1.5   1   1   2.2e-46   7.4e-43  146.6   0.7     2   196     7   305     6   308 0.95 Pyridine nucleotide-disulphide oxidoreductase
Pyr_redox_dim        PF02852.17   110 seq511_BIOID50957    -            450   3.9e-37  126.5   0.7   1   1   1.8e-39   6.1e-36  122.6   0.2     1   110   339   450   339   450 0.99 Pyridine nucleotide-disulphide oxidoreductase, dimerisation domain
Pyr_redox            PF00070.22    80 seq511_BIOID50957    -            450   5.3e-18   65.0   0.0   1   1   5.6e-21   1.9e-17   63.2   0.0     1    80   169   249   169   250 0.96 Pyridine nucleotide-disulphide oxidoreductase
Pyr_redox_3          PF13738.1    203 seq511_BIOID50957    -            450   3.3e-09   36.9   0.1   1   1   7.3e-11   2.5e-07   30.8   0.0     3   200    10   200     8   203 0.77 Pyridine nucleotide-disulphide oxidoreductase
Lip_A_acyltrans      PF03279.8    295 seq518_BIOID50957    -            314  9.7e-101  336.4   0.1   1   1    8e-105  1.1e-100  336.2   0.1     2   295    10   304     9   304 0.99 Bacterial lipid A biosynthesis acyltransferase
HTH_5                PF01022.15    47 seq519_BIOID50957    -             99   1.2e-14   53.5   0.1   1   1   7.3e-18     2e-14   52.8   0.1     1    47    23    70    23    70 0.97 Bacterial regulatory protein, arsR family
HTH_20               PF12840.2     61 seq519_BIOID50957    -             99   2.4e-11   43.1   0.4   1   1   1.3e-14   3.5e-11   42.6   0.3     2    58    16    72    15    75 0.96 Helix-turn-helix domain
MarR_2               PF12802.2     62 seq519_BIOID50957    -             99     2e-09   36.8   0.1   1   1   1.2e-12   3.3e-09   36.1   0.1     5    60    24    75    19    77 0.89 MarR family
HTH_24               PF13412.1     48 seq519_BIOID50957    -             99     2e-08   33.3   0.0   1   1   1.9e-11   5.1e-08   32.0   0.0     5    47    26    68    24    69 0.96 Winged helix-turn-helix DNA-binding
MarR                 PF01047.17    59 seq519_BIOID50957    -             99   6.7e-06   25.6   0.0   1   1   4.6e-09   1.3e-05   24.7   0.0     5    53    26    74    23    75 0.95 MarR family
DUF2810              PF10928.3     54 seq520_BIOID50957    -            120   3.1e-32  109.9   2.6   1   1   2.4e-36   3.3e-32  109.8   1.1     1    53    66   118    66   119 0.96 Protein of unknown function (DUF2810)
Ribosomal_S30AE      PF02482.14    94 seq523_BIOID50957    -            113   3.8e-29  100.7   0.1   1   1   3.5e-33   4.8e-29  100.4   0.1     2    92     3    93     2    95 0.97 Sigma 54 modulation protein / S30EA ribosomal protein
Transp_cyt_pur       PF02133.10   439 seq524_BIOID50957    -            484  8.7e-141  469.3  43.4   1   1  7.3e-145    1e-140  469.1  30.1     1   439    19   457    19   457 0.99 Permease for cytosine/purines, uracil, thiamine, allantoin
Rhodanese            PF00581.15   113 seq530_BIOID50957    -            174   8.4e-12   45.3   0.0   1   1   1.8e-15   1.2e-11   44.8   0.0     2   112     8    98     7    99 0.83 Rhodanese-like domain
DUF2892              PF11127.3     66 seq530_BIOID50957    -            174   1.4e-10   40.7   2.5   1   1   3.1e-14   2.1e-10   40.1   1.7    10    60   115   170   112   174 0.88 Protein of unknown function (DUF2892)
Phageshock_PspG      PF09583.5     65 seq531_BIOID50957    -            139   1.5e-24   85.6  27.0   1   1   1.5e-28   2.1e-24   85.2  18.7     1    64    60   123    60   124 0.98 Phage shock protein G (Phageshock_PspG)
Ald_Xan_dh_C2        PF02738.13   543 seq535_BIOID50957    -            765  6.7e-175  582.3   0.0   1   1  1.2e-178  8.5e-175  582.0   0.0    12   543   159   700   147   700 0.98 Molybdopterin-binding domain of aldehyde dehydrogenase
Ald_Xan_dh_C         PF01315.17   111 seq535_BIOID50957    -            765   6.8e-35  119.3   0.1   1   1   2.2e-38   1.5e-34  118.2   0.0     1   111    23   139    23   139 0.92 Aldehyde oxidase and xanthine dehydrogenase, a/b hammerhead domain
S6PP                 PF05116.8    247 seq536_BIOID50957    -            178   9.5e-16   57.7   0.0   1   1   2.1e-19   1.4e-15   57.1   0.0    77   219     5   161     1   173 0.80 Sucrose-6F-phosphate phosphohydrolase
Hydrolase_3          PF08282.7    254 seq536_BIOID50957    -            178     2e-13   50.3   0.0   1   1   3.6e-17   2.5e-13   50.0   0.0   176   254    97   175     2   175 0.89 haloacid dehalogenase-like hydrolase
AHS2                 PF02626.10   272 seq537_BIOID50957    -            310  8.5e-101  336.6   0.0   1   1  7.4e-105    1e-100  336.4   0.0     2   272    24   288    23   288 0.98 Allophanate hydrolase subunit 2
ADH_N                PF08240.7    109 seq539_BIOID50957    -            412   3.4e-30  103.8   0.1   1   1   1.7e-33   7.7e-30  102.7   0.1     2   106    26   151    25   154 0.94 Alcohol dehydrogenase GroES-like domain
ADH_N_assoc          PF13823.1     23 seq539_BIOID50957    -            412   3.2e-12   45.7   0.2   1   1   1.3e-15     6e-12   44.8   0.2     1    23     1    23     1    23 0.95 Alcohol dehydrogenase GroES-associated
ADH_zinc_N           PF00107.21   130 seq539_BIOID50957    -            412     8e-12   44.7   0.2   1   1   1.2e-12   5.6e-09   35.5   0.0     1    69   197   268   197   286 0.90 Zinc-binding dehydrogenase
Epimerase            PF01370.16   236 seq545_BIOID50957    -            326   7.2e-50  169.5   0.0   1   1   3.3e-53   9.1e-50  169.1   0.0     1   236     2   236     2   236 0.92 NAD dependent epimerase/dehydratase family
3Beta_HSD            PF01073.14   280 seq545_BIOID50957    -            326   1.9e-12   46.3   0.0   1   1   9.9e-16   2.7e-12   45.8   0.0     1   223     3   219     3   224 0.79 3-beta hydroxysteroid dehydrogenase/isomerase family
RmlD_sub_bind        PF04321.12   287 seq545_BIOID50957    -            326   8.4e-10   37.8   0.0   1   1   9.2e-13   2.5e-09   36.3   0.0     3   155     2   174     1   264 0.79 RmlD substrate binding domain
NAD_binding_4        PF07993.7    249 seq545_BIOID50957    -            326   2.1e-07   30.0   0.0   1   1   4.1e-08   0.00011   21.0   0.0    86   210    67   184    47   220 0.84 Male sterility protein
PDT                  PF00800.13   182 seq547_BIOID50957    -            386   9.1e-61  204.4   0.2   1   1     2e-64   1.3e-60  203.9   0.1     1   180   106   286   106   288 0.96 Prephenate dehydratase
CM_2                 PF01817.16    81 seq547_BIOID50957    -            386   1.9e-22   79.0   2.0   1   1   6.3e-26   4.3e-22   77.8   1.4     1    80    11    90    11    91 0.99 Chorismate mutase type II
Lactate_perm         PF02652.9    522 seq548_BIOID50957    -            560  1.9e-234  778.9  41.6   1   1  1.6e-238  2.1e-234  778.7  28.9     1   522    25   551    25   551 0.99 L-lactate permease
ILVD_EDD             PF00920.16   521 seq552_BIOID50957    -            616  3.1e-195  649.4   1.9   1   1  2.6e-199  3.5e-195  649.2   1.3     1   521    34   607    34   607 0.95 Dehydratase family
Fimbrial             PF00419.15   145 seq556_BIOID50957    -            176   2.5e-21   76.2   4.3   1   1   2.2e-25     3e-21   76.0   3.0     1   145    27   176    27   176 0.94 Fimbrial protein
NAD_binding_2        PF03446.10   162 seq557_BIOID50957    -            302   7.2e-37  126.6   5.7   1   1   7.7e-41     1e-36  126.1   3.9     3   161     8   168     6   169 0.95 NAD binding domain of 6-phosphogluconate dehydrogenase
GFO_IDH_MocA         PF01408.17   120 seq559_BIOID50957    -            184     2e-16   60.5   0.0   1   1   4.5e-20   6.1e-16   58.9   0.0     3   113     3   113     1   119 0.91 Oxidoreductase family, NAD-binding Rossmann fold
Fe-S_biosyn          PF01521.15    91 seq564_BIOID50957    -            114   4.3e-29   99.9   0.0   1   1   3.7e-33     5e-29   99.7   0.0     1    91     9   100     9   100 0.99 Iron-sulphur cluster biosynthesis
TerC                 PF03741.11   184 seq569_BIOID50957    -            540   4.9e-49  166.1  13.4   1   1   1.6e-52   7.4e-49  165.5   9.3     1   183    27   216    27   217 0.94 Integral membrane protein TerC family
CorC_HlyC            PF03471.12    81 seq569_BIOID50957    -            540   2.4e-20   72.0   0.1   1   1   5.5e-23   2.5e-19   68.7   0.0     2    79   453   529   452   531 0.93 Transporter associated domain
CBS                  PF00571.23    57 seq569_BIOID50957    -            540   7.2e-16   57.4   1.3   1   2   8.5e-09   3.9e-05   23.1   0.4     1    53   315   371   315   374 0.94 CBS domain
CBS                  PF00571.23    57 seq569_BIOID50957    -            540   7.2e-16   57.4   1.3   2   2   9.7e-12   4.4e-08   32.5   0.0     3    53   382   432   381   436 0.93 CBS domain
LamB_YcsF            PF03746.11   242 seq572_BIOID50957    -            244  1.7e-102  341.5   1.1   1   1  1.4e-106  1.9e-102  341.3   0.8     1   241     2   237     2   238 0.99 LamB/YcsF family
Fimbrial             PF00419.15   145 seq574_BIOID50957    -            169   1.3e-09   38.3   7.7   1   1   1.2e-13   1.7e-09   37.9   5.3     1   144    30   168    30   169 0.76 Fimbrial protein
rve                  PF00665.21   120 seq578_BIOID50957    -            296   4.9e-26   91.0   0.1   1   1   3.8e-29   1.3e-25   89.7   0.0     2   119   126   240   125   241 0.97 Integrase core domain
HTH_21               PF13276.1     60 seq578_BIOID50957    -            296   3.9e-16   58.7   2.9   1   1   1.1e-19   3.9e-16   58.7   2.0     3    60    48   104    45   104 0.93 HTH-like domain
rve_3                PF13683.1     67 seq578_BIOID50957    -            296   2.7e-11   42.7   0.0   1   1   1.8e-14   6.1e-11   41.5   0.0     6    67   217   278   212   278 0.92 Integrase core domain
rve_2                PF13333.1     52 seq578_BIOID50957    -            296   2.6e-06   27.2   0.0   1   1   1.6e-09   5.5e-06   26.2   0.0     1    44   231   277   231   284 0.88 Integrase core domain
HTH_Tnp_1            PF01527.15    76 seq580_BIOID50957    -             71   7.9e-17   60.8   0.4   1   1   1.7e-20   1.2e-16   60.3   0.0     2    49     9    57     8    70 0.89 Transposase
HTH_23               PF13384.1     50 seq580_BIOID50957    -             71   8.8e-08   31.4   0.0   1   1   1.9e-11   1.3e-07   30.9   0.0     5    46    17    59    13    64 0.90 Homeodomain-like domain
Amidohydro_4         PF13147.1    304 seq581_BIOID50957    -            453   2.7e-29  102.9   0.1   1   1     2e-32   6.8e-29  101.6   0.1     1   304    45   389    45   389 0.86 Amidohydrolase
Amidohydro_1         PF01979.15   333 seq581_BIOID50957    -            453   3.4e-19   69.5   0.0   1   1   1.6e-21   5.5e-18   65.6   0.0     1   332    50   391    50   392 0.76 Amidohydrolase family
Amidohydro_5         PF13594.1     68 seq581_BIOID50957    -            453   4.2e-17   61.5   0.9   1   1   2.9e-20   9.8e-17   60.4   0.6     1    68    23    88    23    88 0.84 Amidohydrolase
Glyco_transf_9       PF01075.12   247 seq583_BIOID50957    -            348   2.7e-89  298.5   0.0   1   1   2.3e-93   3.1e-89  298.3   0.0     1   247    69   324    69   324 0.98 Glycosyltransferase family 9 (heptosyltransferase)
DUF1537              PF07005.6    223 seq585_BIOID50957    -            420   1.6e-62  210.9  14.8   1   1     2e-66   2.7e-62  210.2  10.3     1   223   161   380   161   380 0.95 Protein of unknown function, DUF1537
FimH_man-bind        PF09160.5    147 seq590_BIOID50957    -            303   1.5e-57  193.4   0.2   1   1     4e-61   2.8e-57  192.5   0.1     1   147    27   171    27   171 0.99 FimH, mannose binding
Fimbrial             PF00419.15   145 seq590_BIOID50957    -            303   8.2e-10   38.9   7.8   1   1   1.2e-13   8.2e-10   38.9   5.4     7   145   176   303   170   303 0.85 Fimbrial protein
DUF1144              PF06610.8    143 seq592_BIOID50957    -            149   4.1e-71  237.2   7.6   1   1   3.3e-75   4.5e-71  237.0   5.3     4   143     3   142     1   142 0.98 Protein of unknown function (DUF1144)
DnaB                 PF00772.16   103 seq594_BIOID50957    -            225   2.2e-38  130.1   0.0   1   1   3.1e-42   4.3e-38  129.2   0.0     1   103    26   128    26   128 0.99 DnaB-like helicase N terminal domain
SNase                PF00565.12   108 seq595_BIOID50957    -            155   3.5e-20   72.1   0.0   1   1   3.2e-24   4.4e-20   71.8   0.0     1   108    44   140    44   140 0.95 Staphylococcal nuclease homologue
HTH_5                PF01022.15    47 seq598_BIOID50957    -            117   2.6e-18   65.2   1.9   1   1   6.1e-22   4.2e-18   64.6   1.3     1    45    15    60    15    62 0.98 Bacterial regulatory protein, arsR family
HTH_20               PF12840.2     61 seq598_BIOID50957    -            117   4.7e-11   42.2   0.3   1   1   9.9e-15   6.8e-11   41.7   0.2     2    61     8    67     7    67 0.97 Helix-turn-helix domain
HIT                  PF01230.18    98 seq599_BIOID50957    -            125   9.1e-30  102.9   0.0   1   1   1.6e-33   1.1e-29  102.7   0.0     1    97    18   115    18   116 0.97 HIT domain
DcpS_C               PF11969.3    116 seq599_BIOID50957    -            125   2.7e-25   88.7   0.0   1   1   4.3e-29     3e-25   88.6   0.0     2   103    11   112    10   123 0.96 Scavenger mRNA decapping enzyme C-term binding
H2TH                 PF06831.9     93 seq600_BIOID50957    -            263   3.4e-18   65.0   0.0   1   1   1.4e-21   6.4e-18   64.1   0.0     1    77   126   205   126   215 0.85 Formamidopyrimidine-DNA glycosylase H2TH domain
Fapy_DNA_glyco       PF01149.19   116 seq600_BIOID50957    -            263   7.2e-15   55.2   0.0   1   1   2.7e-18   1.3e-14   54.4   0.0     1   106     2   104     2   111 0.90 Formamidopyrimidine-DNA glycosylase N-terminal domain
zf-FPG_IleRS         PF06827.9     30 seq600_BIOID50957    -            263   1.4e-07   30.8   3.6   1   1   5.7e-11   2.6e-07   30.0   2.5     1    29   235   263   235   263 0.98 Zinc finger found in FPG and IleRS
HTH_Tnp_1            PF01527.15    76 seq602_BIOID50957    -            141   3.7e-18   65.1   0.5   1   1   1.3e-21     6e-18   64.4   0.1     3    49    10    61     8    94 0.77 Transposase
HTH_28               PF13518.1     52 seq602_BIOID50957    -            141   2.5e-05   24.0   0.1   1   1     1e-08   4.6e-05   23.1   0.0     1    41    18    59    18    64 0.94 Helix-turn-helix domain
HTH_3                PF01381.17    55 seq603_BIOID50957    -            243   3.3e-14   52.3   0.0   1   1   3.4e-17   1.1e-13   50.6   0.0     3    55    35    88    33    88 0.97 Helix-turn-helix
Peptidase_S24        PF00717.18    70 seq603_BIOID50957    -            243   5.1e-12   45.1   0.1   1   1   2.6e-15   8.8e-12   44.3   0.1     1    68   155   226   155   228 0.95 Peptidase S24-like
HTH_31               PF13560.1     64 seq603_BIOID50957    -            243   1.8e-10   40.7   0.1   1   1   8.4e-14   2.9e-10   40.0   0.0     2    59    29    86    28    93 0.96 Helix-turn-helix domain
HTH_19               PF12844.2     64 seq603_BIOID50957    -            243   1.4e-09   37.7   0.0   1   1   8.2e-13   2.8e-09   36.7   0.0     1    63    30    93    30    94 0.96 Helix-turn-helix domain
FCD                  PF07729.7    125 seq606_BIOID50957    -            258   3.1e-23   82.3   2.7   1   1   4.6e-27   3.1e-23   82.3   1.9     1   124   100   223   100   224 0.90 FCD domain
GntR                 PF00392.16    64 seq606_BIOID50957    -            258   2.1e-22   78.2   0.4   1   1   6.1e-26   4.2e-22   77.2   0.3     1    64     8    71     8    71 0.98 Bacterial regulatory proteins, gntR family
ArsB                 PF02040.10   423 seq610_BIOID50957    -            429  1.7e-230  765.0  39.1   1   1  2.9e-234    2e-230  764.9  27.1     1   423     3   425     3   425 1.00 Arsenical pump membrane protein
CitMHS               PF03600.11   349 seq610_BIOID50957    -            429   2.2e-15   55.9  35.6   1   1   4.5e-19   3.1e-15   55.5  24.7     3   343     7   363     5   369 0.82 Citrate transporter
HTH_Tnp_1            PF01527.15    76 seq612_BIOID50957    -            131     1e-16   60.5   0.5   1   1   3.3e-20   1.5e-16   59.9   0.1     4    74    20    97    17    99 0.86 Transposase
HTH_28               PF13518.1     52 seq612_BIOID50957    -            131   4.6e-06   26.3   0.0   1   1     2e-09   9.2e-06   25.4   0.0     1    43    27    70    27    73 0.92 Helix-turn-helix domain
DUF1425              PF07233.7     94 seq615_BIOID50957    -            125   1.7e-23   81.8   0.0   1   1   1.5e-27     2e-23   81.6   0.0     2    93    34   124    33   125 0.98 Protein of unknown function (DUF1425)
DUF1064              PF06356.6    118 seq619_BIOID50957    -            110   1.1e-19   70.4   2.6   1   1   8.6e-23   1.2e-18   67.1   1.8     1   101    13   103    13   109 0.94 Protein of unknown function (DUF1064)
Y1_Tnp               PF01797.11   121 seq621_BIOID50957    -            152   1.7e-38  131.0   0.5   1   1   1.4e-42   1.9e-38  130.8   0.3     2   121    12   129    11   129 0.98 Transposase IS200 like
DnaB_C               PF03796.10   265 seq624_BIOID50957    -            246  3.8e-100  333.9   0.4   1   1  6.3e-104  4.3e-100  333.8   0.3    21   263     1   238     1   240 0.97 DnaB-like helicase C terminal domain
AAA_25               PF13481.1    194 seq624_BIOID50957    -            246   8.8e-13   47.9   0.0   1   1   1.6e-16   1.1e-12   47.6   0.0    36   190     2   161     1   165 0.85 AAA domain
PALP                 PF00291.20   307 seq625_BIOID50957    -            514   3.7e-69  233.1   2.0   1   1     7e-73   4.8e-69  232.8   1.4     5   305    29   314    25   316 0.90 Pyridoxal-phosphate dependent enzyme
Thr_dehydrat_C       PF00585.13    91 seq625_BIOID50957    -            514   6.9e-64  211.3   0.0   1   2   3.6e-35   2.4e-31  107.0   0.0     1    91   329   419   329   419 0.98 C-terminal regulatory domain of Threonine dehydratase
Thr_dehydrat_C       PF00585.13    91 seq625_BIOID50957    -            514   6.9e-64  211.3   0.0   2   2   1.2e-33   7.9e-30  102.1   0.0     2    91   425   512   424   512 0.96 C-terminal regulatory domain of Threonine dehydratase
HTH_Tnp_1            PF01527.15    76 seq626_BIOID50957    -            141   6.8e-17   61.0   0.2   1   1   1.8e-20   1.2e-16   60.2   0.0     3    53    10    61     8    99 0.79 Transposase
HTH_23               PF13384.1     50 seq626_BIOID50957    -            141   3.3e-07   29.6   0.1   1   1     1e-10   6.8e-07   28.6   0.0     5    45    17    58    13    64 0.89 Homeodomain-like domain
FAD_binding_5        PF00941.16   171 seq627_BIOID50957    -            292   2.1e-50  170.4   0.0   1   1   4.2e-54   2.9e-50  169.9   0.0     4   170     6   173     3   174 0.98 FAD binding domain in molybdopterin dehydrogenase
CO_deh_flav_C        PF03450.12   103 seq627_BIOID50957    -            292   4.9e-25   87.3   0.1   1   1   2.5e-28   1.7e-24   85.6   0.0     2   103   183   283   182   283 0.97 CO dehydrogenase flavoprotein C-terminal domain
Glyco_transf_9       PF01075.12   247 seq628_BIOID50957    -            318   4.3e-84  281.4   0.1   1   1   3.9e-88   5.3e-84  281.1   0.1     1   245    75   315    75   317 0.98 Glycosyltransferase family 9 (heptosyltransferase)
HisG                 PF01634.13   163 seq630_BIOID50957    -            299   8.2e-55  184.7   0.0   1   1   1.7e-58   1.2e-54  184.1   0.0     1   163    53   221    53   221 0.94 ATP phosphoribosyltransferase
HisG_C               PF08029.6     75 seq630_BIOID50957    -            299   5.6e-28   96.5   0.1   1   1   2.2e-31   1.5e-27   95.2   0.0     1    75   222   297   222   297 0.98 HisG, C-terminal domain
rve                  PF00665.21   120 seq631_BIOID50957    -            293   2.9e-22   78.9   0.0   1   1   9.6e-26   4.4e-22   78.3   0.0     3   119   124   244   122   245 0.96 Integrase core domain
rve_3                PF13683.1     67 seq631_BIOID50957    -            293   1.3e-17   62.9   0.1   1   1   6.2e-21   2.8e-17   61.8   0.1     4    67   219   282   216   282 0.95 Integrase core domain
HTH_21               PF13276.1     60 seq631_BIOID50957    -            293   4.3e-14   52.1   2.8   1   1   8.8e-17     4e-13   49.0   0.8     6    55    54   110    43   115 0.71 HTH-like domain
YihI                 PF04220.7    169 seq632_BIOID50957    -            169   3.4e-56  189.0  15.5   1   1   2.8e-60   3.9e-56  188.9  10.8     3   167     5   165     2   167 0.94 Der GTPase activator (YihI)
DUF3897              PF13036.1    180 seq633_BIOID50957    -            213   7.9e-53  178.6   0.0   1   1     7e-57   9.5e-53  178.3   0.0     1   180    10   210    10   210 0.92 Protein of unknown function (DUF3897)
DUF883               PF05957.8     94 seq637_BIOID50957    -            113   6.8e-27   93.5   1.2   1   1   5.9e-31   8.1e-27   93.3   0.9     1    94    19   111    19   111 0.97 Bacterial protein of unknown function (DUF883)
Xan_ur_permease      PF00860.15   389 seq639_BIOID50957    -            433   2.9e-98  328.8  32.9   1   1  2.5e-102   3.5e-98  328.5  22.8     2   387     9   394     8   396 0.97 Permease family
HTH_19               PF12844.2     64 seq640_BIOID50957    -            167   4.1e-11   42.6   0.0   1   1   1.4e-14   6.5e-11   42.0   0.0     2    61    70   129    69   131 0.97 Helix-turn-helix domain
HTH_3                PF01381.17    55 seq640_BIOID50957    -            167   2.3e-10   40.0   0.0   1   1   8.4e-14   3.8e-10   39.3   0.0     1    55    72   126    72   126 0.97 Helix-turn-helix
HTH_31               PF13560.1     64 seq640_BIOID50957    -            167   3.1e-09   36.7   0.0   1   1   1.2e-12   5.7e-09   35.9   0.0     5    57    71   122    70   136 0.95 Helix-turn-helix domain
Aldolase_II          PF00596.16   183 seq642_BIOID50957    -            212   3.4e-44  150.5   0.0   1   1   2.8e-48   3.9e-44  150.3   0.0     2   181    14   190    13   192 0.93 Class II Aldolase and Adducin N-terminal domain
TnpB_IS66            PF05717.8    108 seq643_BIOID50957    -            116   2.3e-40  136.2   0.1   1   1   1.8e-44   2.5e-40  136.1   0.1     2   104     7   107     6   111 0.97 IS66 Orf2 like protein
DUF1401              PF07180.6    146 seq644_BIOID50957    -            131   8.2e-07   28.7   0.1   1   1   7.5e-11     1e-06   28.4   0.1    19    75     5    61     2    98 0.90 Protein of unknown function (DUF1401)
FMN_dh               PF01070.13   357 seq645_BIOID50957    -            396  3.2e-125  417.5   0.0   1   1  1.3e-128  4.4e-125  417.1   0.0     1   355    13   375    13   377 0.96 FMN-dependent dehydrogenase
NMO                  PF03060.10   330 seq645_BIOID50957    -            396   2.7e-05   23.3   2.7   1   1   1.1e-08   3.9e-05   22.8   1.9   138   225   248   335   244   373 0.87 Nitronate monooxygenase
DDE_Tnp_IS66_C       PF13817.1     39 seq646_BIOID50957    -             61   2.3e-21   75.3   0.2   1   1     2e-25   2.8e-21   75.1   0.1     2    39    18    55    17    55 0.99 IS66 C-terminal element
SNF2_N               PF00176.18   296 seq648_BIOID50957    -           2255   2.6e-15   55.9   0.0   1   1   1.5e-18   6.7e-15   54.6   0.0    21   290   849  1262   836  1268 0.78 SNF2 family N-terminal domain
Methyltransf_26      PF13659.1    117 seq648_BIOID50957    -           2255   1.3e-07   31.4   0.1   1   1   2.5e-10   1.1e-06   28.5   0.0     5   116   116   225   113   226 0.81 Methyltransferase domain
Helicase_C           PF00271.26    78 seq648_BIOID50957    -           2255   8.5e-07   28.6   0.0   1   1   4.6e-10   2.1e-06   27.3   0.0    16    78  1454  1517  1435  1517 0.87 Helicase conserved C-terminal domain
MMR_HSR1             PF01926.18   114 seq650_BIOID50957    -            303   3.6e-13   49.4   0.0   1   1   6.1e-16   1.7e-12   47.2   0.0     3   111    53   163    52   166 0.74 50S ribosome-binding GTPase
DUF258               PF03193.11   161 seq650_BIOID50957    -            303   6.2e-06   25.3   0.0   1   1   3.6e-09   9.8e-06   24.7   0.0    26   103    39   113    17   130 0.69 Protein of unknown function, DUF258
Ala_racemase_N       PF01168.15   217 seq652_BIOID50957    -            359   3.1e-61  206.5   0.0   1   1   5.7e-65   3.9e-61  206.2   0.0     1   217     8   219     8   219 0.94 Alanine racemase, N-terminal domain
Ala_racemase_C       PF00842.16   129 seq652_BIOID50957    -            359     8e-40  135.1   0.1   1   1   1.8e-43   1.2e-39  134.5   0.1     1   129   234   358   234   358 0.97 Alanine racemase, C-terminal domain
DUF3560              PF12083.3    126 seq653_BIOID50957    -            355   7.1e-29  100.2   1.8   1   1   9.4e-33   1.3e-28   99.4   1.2     2   125    93   217    92   218 0.96 Domain of unknown function (DUF3560)
APH                  PF01636.18   239 seq654_BIOID50957    -            274   2.7e-19   69.7   8.3   1   1     4e-23   2.8e-19   69.7   5.3     2   237    25   233    24   235 0.78 Phosphotransferase enzyme family
Choline_kinase       PF01633.15   211 seq654_BIOID50957    -            274     6e-06   25.8   0.0   1   1   1.3e-09   8.6e-06   25.3   0.0   142   194   158   212   140   235 0.78 Choline/ethanolamine kinase
Glutaredoxin         PF00462.19    60 seq656_BIOID50957    -             81   7.9e-14   51.2   0.0   1   1   6.6e-18     9e-14   51.0   0.0     1    57     3    58     3    61 0.95 Glutaredoxin
DDE_Tnp_IS66         PF03050.9    271 seq657_BIOID50957    -            522     1e-91  306.7   0.1   1   1   2.3e-95     1e-91  306.7   0.1     1   261   196   477   196   481 0.98 Transposase IS66 family
HTH_Tnp_IS66         PF13005.2     59 seq657_BIOID50957    -            522   1.3e-14   53.5   4.2   1   1   2.9e-18   1.3e-14   53.5   2.9     1    59   134   190   134   190 0.98 putative Helix-turn-helix domain of transposase IS66
LZ_Tnp_IS66          PF13007.2     78 seq657_BIOID50957    -            522   4.1e-13   49.6  10.2   1   1   9.1e-17   4.1e-13   49.6   7.0     1    77    59   131    59   132 0.90 Transposase C of IS166 homeodomain
Radical_SAM          PF04055.16   166 seq659_BIOID50957    -            457   3.7e-15   56.3   0.0   1   1     8e-19   5.4e-15   55.8   0.0     2   164    57   227    56   229 0.79 Radical SAM superfamily
HemN_C               PF06969.11    66 seq659_BIOID50957    -            457     4e-12   45.8   0.3   1   1   2.7e-15   1.8e-11   43.7   0.0     1    66   363   431   363   431 0.94 HemN C-terminal domain
Fer2_2               PF01799.15    75 seq660_BIOID50957    -            159     4e-27   93.8   0.4   1   1   5.8e-31     4e-27   93.8   0.3     1    73    78   152    78   154 0.93 [2Fe-2S] binding domain
Fer2                 PF00111.22    78 seq660_BIOID50957    -            159   4.4e-07   29.4   1.1   1   1   6.5e-11   4.4e-07   29.4   0.8     2    55    12    64    11    85 0.81 2Fe-2S iron-sulfur cluster binding domain
Histidinol_dh        PF00815.15   413 seq662_BIOID50957    -            434  1.7e-182  606.5   1.3   1   1  1.4e-186  1.9e-182  606.3   0.9     2   413    18   428    17   428 0.99 Histidinol dehydrogenase
O-antigen_lig        PF13425.1    137 seq664_BIOID50957    -            405   1.2e-16   60.8   9.3   1   1   1.7e-20   1.2e-16   60.8   6.5     1   136   189   343   189   344 0.81 O-antigen ligase like membrane protein
Wzy_C                PF04932.10   163 seq664_BIOID50957    -            405   1.5e-12   47.5   7.6   1   1   2.2e-16   1.5e-12   47.5   5.3     2   163   195   341   190   341 0.76 O-Antigen ligase
AP_endonuc_2         PF01261.19   211 seq665_BIOID50957    -            258   1.5e-31  109.2   1.7   1   1   1.3e-35   1.8e-31  109.0   1.2     1   211    21   219    21   219 0.95 Xylose isomerase-like TIM barrel
Flavodoxin_NdrI      PF07972.6    122 seq666_BIOID50957    -            136   5.1e-47  158.6   0.0   1   1   4.3e-51   5.8e-47  158.4   0.0     1   122     5   123     5   123 0.97 NrdI Flavodoxin like
ArsC                 PF03960.10   110 seq667_BIOID50957    -            141     9e-32  109.3   0.0   1   1   7.8e-36   1.1e-31  109.0   0.0     1   109     7   114     7   115 0.99 ArsC family
HD                   PF01966.17   122 seq669_BIOID50957    -            443     4e-11   42.8   0.1   1   1     2e-14   1.3e-10   41.1   0.0     1    64     4    84     4   121 0.88 HD domain
Gp49                 PF05973.9     91 seq674_BIOID50957    -            111   4.7e-18   64.8   0.1   1   1   4.4e-22     6e-18   64.5   0.1     1    89    19   101    19   103 0.90 Phage derived protein Gp49-like (DUF891)
Ribonuc_red_lgC      PF02867.10   537 seq676_BIOID50957    -            714  9.2e-152  506.2   0.0   1   1  9.3e-154  4.2e-150  500.7   0.0     1   537   175   694   175   694 0.97 Ribonucleotide reductase, barrel domain
RNR_N                PF08343.5     82 seq676_BIOID50957    -            714     3e-29  100.5   0.1   1   1   1.7e-32   7.8e-29   99.2   0.1     1    82    16    97    16    97 0.99 Ribonucleotide reductase N-terminal
Ribonuc_red_lgN      PF00317.16    83 seq676_BIOID50957    -            714   3.1e-12   45.9   0.0   1   1   1.8e-15     8e-12   44.6   0.0     2    82    99   171    98   172 0.95 Ribonucleotide reductase, all-alpha domain
DUF2799              PF10973.3     89 seq679_BIOID50957    -            134   3.4e-17   62.1   0.9   1   1   3.3e-21   4.5e-17   61.7   0.6     1    88    44   126    44   127 0.93 Protein of unknown function (DUF2799)
Pyr_redox_2          PF07992.9    200 seq682_BIOID50957    -            472   2.2e-14   53.7   0.5   1   1   7.4e-09   8.4e-06   25.6   0.0     1    47   148   195   148   270 0.80 Pyridine nucleotide-disulphide oxidoreductase
Pyr_redox            PF00070.22    80 seq682_BIOID50957    -            472   5.6e-12   45.7   4.0   1   1   1.6e-08   1.8e-05   24.9   0.2     1    77   289   364   289   369 0.87 Pyridine nucleotide-disulphide oxidoreductase
NAD_binding_8        PF13450.1     68 seq682_BIOID50957    -            472   1.1e-08   34.7   0.2   1   1   2.6e-11   2.9e-08   33.4   0.2     1    35   151   185   151   189 0.96 NAD(P)-binding Rossmann-like domain
Thi4                 PF01946.12   230 seq682_BIOID50957    -            472   8.8e-07   28.1   1.0   1   1   1.2e-09   1.3e-06   27.5   0.1    18    83   147   213   138   223 0.80 Thi4 family
FAD_binding_3        PF01494.14   356 seq682_BIOID50957    -            472   1.2e-06   27.7   0.1   1   1   1.9e-09   2.1e-06   26.9   0.0     3    34   148   179   147   182 0.95 FAD binding domain
Glyco_hydro_3        PF00933.16   299 seq684_BIOID50957    -            341   4.4e-72  242.4   0.0   1   1   4.1e-76   5.6e-72  242.1   0.0     3   294     7   319     5   320 0.94 Glycosyl hydrolase family 3 N terminal domain
Gly_kinase           PF02595.10   378 seq686_BIOID50957    -            381  3.8e-184  611.5  19.9   1   1  3.2e-188  4.3e-184  611.4  13.8     1   377     1   377     1   378 1.00 Glycerate kinase family
PHP                  PF02811.14   175 seq691_BIOID50957    -            293   6.9e-33  113.7   0.1   1   1   6.7e-37   9.1e-33  113.3   0.1     1   169    10   233    10   239 0.92 PHP domain
Autotransporter      PF03797.14   265 seq692_BIOID50957    -           1005   1.8e-55  188.0  17.8   1   1   2.6e-59   1.8e-55  188.0  12.3     2   265   705   989   704   989 0.98 Autotransporter beta-domain
ESPR                 PF13018.1     24 seq692_BIOID50957    -           1005   3.3e-08   32.7   0.1   1   1   1.1e-11   7.4e-08   31.5   0.1     2    24    62    84    62    84 0.96 Extended Signal Peptide of Type V secretion system
GntP_permease        PF02447.11   441 seq696_BIOID50957    -            454  5.8e-154  512.7  49.3   1   1  9.5e-158  6.5e-154  512.5  34.2     2   440     5   453     4   454 0.98 GntP family permease
CitMHS               PF03600.11   349 seq696_BIOID50957    -            454   1.2e-08   33.8  37.1   1   1   2.2e-12   1.5e-08   33.5  25.7     5   318    13   375     7   403 0.80 Citrate transporter
UxuA                 PF03786.8    351 seq700_BIOID50957    -            394  4.2e-163  541.7   0.2   1   1    7e-167  4.8e-163  541.6   0.1     1   350     1   388     1   389 0.99 D-mannonate dehydratase (UxuA)
AP_endonuc_2         PF01261.19   211 seq700_BIOID50957    -            394   7.7e-09   35.0   0.0   1   1   7.8e-12   5.3e-08   32.3   0.0     3   189    18   299    16   322 0.81 Xylose isomerase-like TIM barrel
Aminotran_1_2        PF00155.16   363 seq701_BIOID50957    -            411   1.3e-86  290.7   0.0   1   1   1.1e-90   1.5e-86  290.5   0.0     2   362    41   406    40   407 0.98 Aminotransferase class I and II
DUF4154              PF13689.1    145 seq702_BIOID50957    -            172     6e-33  113.3   0.0   1   1   5.4e-37   7.3e-33  113.0   0.0     6   145    32   168    27   168 0.95 Domain of unknown function (DUF4154)
S-methyl_trans       PF02574.11   305 seq704_BIOID50957    -           1227  1.3e-104  349.6   0.1   1   1  9.1e-108  2.5e-104  348.7   0.1     1   304    16   326    16   327 0.98 Homocysteine S-methyltransferase
Met_synt_B12         PF02965.12   136 seq704_BIOID50957    -           1227   9.3e-54  180.5   0.0   1   1   8.9e-57   2.4e-53  179.2   0.0     1   136  1055  1192  1055  1192 0.99 Vitamin B12 dependent methionine synthase, activation domain
Pterin_bind          PF00809.17   210 seq704_BIOID50957    -           1227   1.5e-48  164.8   0.4   1   1   1.7e-51   4.6e-48  163.2   0.3     1   210   356   568   356   568 0.98 Pterin binding enzyme
B12-binding_2        PF02607.12    79 seq704_BIOID50957    -           1227   4.4e-21   74.6   0.0   1   1   6.4e-24   1.8e-20   72.6   0.0     4    79   659   734   657   734 0.96 B12 binding domain
B12-binding          PF02310.14   121 seq704_BIOID50957    -           1227   6.7e-20   71.0   0.2   1   1   1.8e-22     5e-19   68.2   0.1     2    94   748   840   747   851 0.93 B12 binding domain
FxsA                 PF04186.8    120 seq706_BIOID50957    -            158   1.1e-36  124.9   8.3   1   1   9.6e-41   1.3e-36  124.7   5.7     1   113     6   118     6   127 0.93 FxsA cytoplasmic membrane protein
Aminotran_1_2        PF00155.16   363 seq708_BIOID50957    -            359   7.8e-67  225.6   0.0   1   1     7e-71   9.6e-67  225.3   0.0    31   363    49   354    33   354 0.93 Aminotransferase class I and II
PDZ                  PF00595.19    81 seq716_BIOID50957    -            474   3.1e-29  100.8   8.2   1   2   2.7e-19   9.1e-16   57.6   0.1     7    80   285   367   279   368 0.90 PDZ domain (Also known as DHR or GLGF)
PDZ                  PF00595.19    81 seq716_BIOID50957    -            474   3.1e-29  100.8   8.2   2   2   3.7e-15   1.3e-11   44.4   2.2    11    81   394   463   385   463 0.89 PDZ domain (Also known as DHR or GLGF)
PDZ_2                PF13180.1     82 seq716_BIOID50957    -            474     2e-26   91.5   2.4   1   2   1.2e-18   4.1e-15   55.3   0.0    12    82   300   380   285   380 0.88 PDZ domain
PDZ_2                PF13180.1     82 seq716_BIOID50957    -            474     2e-26   91.5   2.4   2   2   2.5e-12   8.6e-09   35.0   0.4     4    59   399   454   396   471 0.87 PDZ domain
Trypsin_2            PF13365.1    120 seq716_BIOID50957    -            474   8.2e-21   74.0   0.6   1   1   5.5e-24   1.9e-20   72.9   0.4     1   120   114   250   114   250 0.79 Trypsin-like peptidase domain
Trypsin              PF00089.21   220 seq716_BIOID50957    -            474   1.4e-20   73.7   0.3   1   1   6.5e-24   2.2e-20   73.0   0.2    21   218   114   275    87   277 0.83 Trypsin
GGDEF                PF00990.16   161 seq718_BIOID50957    -            408   5.3e-45  152.7   0.5   1   1   6.1e-49   8.4e-45  152.1   0.3     1   159   249   403   249   405 0.96 GGDEF domain
IlvN                 PF07991.7    165 seq719_BIOID50957    -            491     5e-61  204.7   0.1   1   1   1.2e-64   8.3e-61  204.0   0.1     2   165    35   204    34   204 0.98 Acetohydroxy acid isomeroreductase, catalytic domain
IlvC                 PF01450.14   145 seq719_BIOID50957    -            491   1.1e-55  187.4   0.1   1   2   3.3e-21   2.3e-17   63.1   0.0     1   128   210   337   210   345 0.91 Acetohydroxy acid isomeroreductase, catalytic domain
IlvC                 PF01450.14   145 seq719_BIOID50957    -            491   1.1e-55  187.4   0.1   2   2     2e-39   1.3e-35  122.2   0.0    15   145   359   485   349   485 0.93 Acetohydroxy acid isomeroreductase, catalytic domain
Sua5_yciO_yrdC       PF01300.13   179 seq720_BIOID50957    -            206   1.2e-47  161.3   0.0   1   1   1.1e-51   1.4e-47  161.0   0.0     2   179    23   198    22   198 0.95 Telomere recombination
UPF0227              PF05728.7    187 seq723_BIOID50957    -            180   4.7e-72  241.5   0.0   1   1   3.9e-76   5.3e-72  241.3   0.0     1   186     1   177     1   178 0.99 Uncharacterised protein family (UPF0227)
RHS_repeat           PF05593.9     38 seq724_BIOID50957    -           1359   5.7e-61  201.5 111.0   1   7   2.7e-12   1.8e-08   34.1   1.4     1    38   387   425   387   425 0.97 RHS Repeat
RHS_repeat           PF05593.9     38 seq724_BIOID50957    -           1359   5.7e-61  201.5 111.0   2   7   6.5e-11   4.5e-07   29.7   2.1     3    37   411   445   409   446 0.94 RHS Repeat
RHS_repeat           PF05593.9     38 seq724_BIOID50957    -           1359   5.7e-61  201.5 111.0   3   7   2.7e-08   0.00019   21.4   0.8     1    37   451   489   451   490 0.81 RHS Repeat
RHS_repeat           PF05593.9     38 seq724_BIOID50957    -           1359   5.7e-61  201.5 111.0   4   7   5.9e-12     4e-08   33.1   0.3     1    37   537   573   537   574 0.98 RHS Repeat
RHS_repeat           PF05593.9     38 seq724_BIOID50957    -           1359   5.7e-61  201.5 111.0   5   7   9.8e-10   6.7e-06   26.0   0.5     1    37   579   614   579   615 0.97 RHS Repeat
RHS_repeat           PF05593.9     38 seq724_BIOID50957    -           1359   5.7e-61  201.5 111.0   6   7   3.3e-08   0.00023   21.1   1.1     1    31   620   650   620   654 0.93 RHS Repeat
RHS_repeat           PF05593.9     38 seq724_BIOID50957    -           1359   5.7e-61  201.5 111.0   7   7   1.3e-08   8.6e-05   22.4   0.3     1    31   682   715   682   723 0.90 RHS Repeat
RHS                  PF03527.9     41 seq724_BIOID50957    -           1359   1.4e-18   66.2  10.8   1   1   2.5e-22   1.7e-18   65.9   1.1     1    41  1102  1142  1102  1142 0.97 RHS protein
Ead_Ea22             PF13935.1    139 seq736_BIOID50957    -            228   4.6e-17   62.5   0.1   1   1   5.1e-21     7e-17   61.9   0.0     1   137     2   164     2   166 0.94 Ead/Ea22-like protein
Phage_AlpA           PF05930.7     51 seq739_BIOID50957    -             84   0.00016   21.2   0.0   1   1   1.7e-08   0.00023   20.6   0.0     3    31    12    40    10    45 0.94 Prophage CP4-57 regulatory protein (AlpA)
Mannitol_dh_C        PF08125.8    245 seq741_BIOID50957    -            486   1.8e-96  321.9   0.0   1   1  3.5e-100   2.4e-96  321.5   0.0     1   245   216   463   216   463 0.99 Mannitol dehydrogenase C-terminal domain
Mannitol_dh          PF01232.18   151 seq741_BIOID50957    -            486   2.9e-54  182.9   0.0   1   1   7.2e-58   4.9e-54  182.2   0.0     2   151    24   188    23   188 0.99 Mannitol dehydrogenase Rossmann domain
DUF2207              PF09972.4    511 seq742_BIOID50957    -            631     2e-91  307.0   0.0   1   1   1.7e-95   2.3e-91  306.7   0.0     2   508    33   573    32   576 0.97 Predicted membrane protein (DUF2207)
IGPD                 PF00475.13   145 seq743_BIOID50957    -            355   8.7e-65  216.8   0.4   1   1   4.5e-68   1.5e-64  216.0   0.3     1   145   196   338   196   338 0.99 Imidazoleglycerol-phosphate dehydratase
HAD_2                PF13419.1    176 seq743_BIOID50957    -            355   5.6e-07   29.8   0.1   1   1   5.7e-09   1.9e-05   24.8   0.0    76   173    30   145    20   148 0.80 Haloacid dehalogenase-like hydrolase
PNK3P                PF08645.6    158 seq743_BIOID50957    -            355   5.6e-06   25.7   0.0   1   1   2.8e-09   9.7e-06   25.0   0.0     5   129     8   134     4   181 0.75 Polynucleotide kinase 3 phosphatase
Hydrolase_like       PF13242.1     75 seq743_BIOID50957    -            355   8.7e-06   25.2   0.0   1   1   5.5e-09   1.9e-05   24.1   0.0     2    44   103   144   102   148 0.88 HAD-hyrolase-like
Ead_Ea22             PF13935.1    139 seq745_BIOID50957    -            347   1.1e-20   74.3   7.9   1   1   1.5e-24     2e-20   73.4   5.4     3   139   113   262   111   283 0.83 Ead/Ea22-like protein
DUF1019              PF06254.6     89 seq747_BIOID50957    -            141     1e-23   83.1   0.2   1   1     1e-27   1.4e-23   82.7   0.2     1    88    46   120    46   121 0.97 Protein of unknown function (DUF1019)
TraG-D_C             PF12696.2    128 seq748_BIOID50957    -            767   7.1e-06   25.7   0.2   1   1     1e-09   7.1e-06   25.7   0.1     1    90   437   525   437   558 0.83 TraM recognition site of TraD and TraG
DUF1120              PF06551.7    116 seq749_BIOID50957    -            254     1e-40  138.5   2.2   1   1   7.5e-45     1e-40  138.5   1.5     1   116    33   146    33   146 0.97 Protein of unknown function (DUF1120)
Slp                  PF03843.8    160 seq751_BIOID50957    -            199   5.9e-46  155.2   0.0   1   1   5.3e-50   7.2e-46  154.9   0.0     1   157    27   184    27   187 0.91 Outer membrane lipoprotein Slp family
Ribonuc_red_sm       PF00268.16   281 seq752_BIOID50957    -            319   1.1e-80  270.5   0.1   1   1   9.6e-85   1.3e-80  270.2   0.0     1   280     1   280     1   281 0.97 Ribonucleotide reductase, small chain
Pyr_redox_2          PF07992.9    200 seq753_BIOID50957    -            434   1.8e-33  116.0   0.0   1   1   1.6e-36   4.3e-33  114.7   0.0     1   197     7   318     7   320 0.91 Pyridine nucleotide-disulphide oxidoreductase
Pyr_redox            PF00070.22    80 seq753_BIOID50957    -            434   2.5e-19   69.3   3.8   1   2     5e-08   0.00014   22.0   0.1     1    36     7    48     7    93 0.86 Pyridine nucleotide-disulphide oxidoreductase
Pyr_redox            PF00070.22    80 seq753_BIOID50957    -            434   2.5e-19   69.3   3.8   2   2     1e-15   2.8e-12   46.7   0.5     1    68   172   254   172   265 0.91 Pyridine nucleotide-disulphide oxidoreductase
DAO                  PF01266.19   358 seq753_BIOID50957    -            434   2.7e-11   42.8  10.3   1   1   1.2e-09   3.4e-06   26.1   0.0   147   236   226   308   223   336 0.80 FAD dependent oxidoreductase
OTCace               PF00185.19   158 seq756_BIOID50957    -            396   9.6e-35  119.6   0.0   1   1   2.4e-38   1.7e-34  118.8   0.0     1   156   187   373   187   374 0.91 Aspartate/ornithine carbamoyltransferase, Asp/Orn binding domain
OTCace_N             PF02729.16   142 seq756_BIOID50957    -            396   3.4e-28   97.9   0.0   1   1     2e-31   1.4e-27   95.9   0.0     1   142    22   179    22   179 0.88 Aspartate/ornithine carbamoyltransferase, carbamoyl-P binding domain
DDE_Tnp_IS66_C       PF13817.1     39 seq757_BIOID50957    -             61   2.3e-21   75.3   0.2   1   1     2e-25   2.8e-21   75.1   0.1     2    39    18    55    17    55 0.99 IS66 C-terminal element
Ead_Ea22             PF13935.1    139 seq759_BIOID50957    -            178     1e-39  135.9   1.7   1   1     1e-43   1.4e-39  135.5   1.2     1   139     2   124     2   124 0.95 Ead/Ea22-like protein
OmpA                 PF00691.15    97 seq761_BIOID50957    -            160   3.6e-18   65.6   0.1   1   1     4e-22   5.5e-18   65.0   0.1     1    97    55   151    55   151 0.95 OmpA family
HTH_36               PF13730.1     55 seq762_BIOID50957    -            320   4.7e-07   29.7   0.0   1   1   6.8e-11   9.3e-07   28.7   0.0     9    55    24    71    19    71 0.90 Helix-turn-helix domain
DDE_Tnp_IS66_C       PF13817.1     39 seq764_BIOID50957    -            111   2.6e-20   72.0   0.0   1   1   5.9e-24     4e-20   71.4   0.0     1    39    67   105    67   105 0.98 IS66 C-terminal element
DDE_Tnp_IS66         PF03050.9    271 seq764_BIOID50957    -            111   3.4e-16   59.1   0.0   1   1   5.7e-20   3.9e-16   58.9   0.0   209   266     3    60     1    64 0.91 Transposase IS66 family
GGDEF                PF00990.16   161 seq768_BIOID50957    -           1105   5.2e-45  152.7   0.3   1   1   6.8e-48   1.2e-44  151.6   0.2     1   160   682   838   682   839 0.97 GGDEF domain
MASE1                PF05231.9    299 seq768_BIOID50957    -           1105   2.6e-33  115.2  41.7   1   1   1.5e-36   2.6e-33  115.2  28.9     2   298    19   294    18   295 0.88 MASE1
PAS_9                PF13426.1    104 seq768_BIOID50957    -           1105   1.7e-29  102.1   0.0   1   2   1.3e-15   2.2e-12   47.1   0.0     3   104   314   416   312   416 0.96 PAS domain
PAS_9                PF13426.1    104 seq768_BIOID50957    -           1105   1.7e-29  102.1   0.0   2   2   3.7e-12   6.4e-09   36.0   0.0     2   104   566   670   565   670 0.92 PAS domain
PAS_3                PF08447.6     91 seq768_BIOID50957    -           1105   5.2e-26   90.4   0.0   1   2   9.6e-13   1.6e-09   37.5   0.0     4    89   327   409   324   411 0.93 PAS fold
PAS_3                PF08447.6     91 seq768_BIOID50957    -           1105   5.2e-26   90.4   0.0   2   2   1.3e-13   2.3e-10   40.3   0.0     2    91   452   537   451   537 0.96 PAS fold
PAS_4                PF08448.5    110 seq768_BIOID50957    -           1105   5.7e-24   84.1   0.0   1   2   4.4e-10   7.5e-07   29.0   0.0     7   110   314   419   309   419 0.90 PAS fold
PAS_4                PF08448.5    110 seq768_BIOID50957    -           1105   5.7e-24   84.1   0.0   2   2   1.1e-13     2e-10   40.5   0.0     1   109   561   672   561   673 0.94 PAS fold
PAS                  PF00989.19   113 seq768_BIOID50957    -           1105   2.3e-23   81.9   0.1   1   2   1.7e-12     3e-09   36.5   0.0     2   113   303   414   302   414 0.91 PAS fold
PAS                  PF00989.19   113 seq768_BIOID50957    -           1105   2.3e-23   81.9   0.1   2   2   5.8e-11   9.9e-08   31.6   0.0     7   113   561   668   555   668 0.94 PAS fold
EAL                  PF00563.15   236 seq768_BIOID50957    -           1105   4.5e-18   65.4   0.2   1   1   7.9e-21   1.4e-17   63.9   0.1    37   234   896  1088   891  1090 0.92 EAL domain
PAS_8                PF13188.1     64 seq768_BIOID50957    -           1105   6.4e-12   44.7   0.0   1   2   4.4e-07   0.00075   19.1   0.0     2    51   303   358   302   371 0.72 PAS domain
PAS_8                PF13188.1     64 seq768_BIOID50957    -           1105   6.4e-12   44.7   0.0   2   2   1.6e-07   0.00027   20.5   0.0     1    52   555   607   555   619 0.80 PAS domain
Diacid_rec           PF05651.8    135 seq772_BIOID50957    -            385   1.9e-52  176.1   0.9   1   1   4.7e-56   3.2e-52  175.4   0.6     1   135     6   140     6   140 0.99 Putative sugar diacid recognition
HTH_30               PF13556.1     59 seq772_BIOID50957    -            385     3e-23   81.0   2.8   1   1     6e-26   4.1e-22   77.3   1.7     1    59   323   381   323   381 0.98 PucR C-terminal helix-turn-helix domain
Ecotin               PF03974.8    128 seq774_BIOID50957    -            169   2.2e-52  176.0   0.1   1   1     2e-56   2.7e-52  175.7   0.1     2   128    35   160    34   160 0.97 Ecotin
Cpn10                PF00166.16    93 seq775_BIOID50957    -             97   5.2e-29   99.9   1.8   1   1   4.2e-33   5.7e-29   99.7   1.3     1    93     2    95     2    95 0.97 Chaperonin 10 Kd subunit
GerE                 PF00196.14    58 seq777_BIOID50957    -            176   9.6e-09   34.3   1.3   1   1   1.3e-12   1.8e-08   33.4   0.9     3    56   115   168   113   170 0.96 Bacterial regulatory proteins, luxR family
Acid_phosphat_B      PF03767.9    230 seq779_BIOID50957    -            237   3.8e-50  170.2   0.0   1   1   3.2e-54   4.3e-50  170.0   0.0     2   229    11   220    10   221 0.96 HAD superfamily, subfamily IIIB (Acid phosphatase)
GATase               PF00117.23   192 seq781_BIOID50957    -            196   9.7e-29  100.0   0.0   1   1   3.3e-32   1.1e-28   99.8   0.0     1   189     4   194     4   196 0.81 Glutamine amidotransferase class-I
GATase_3             PF07685.9    158 seq781_BIOID50957    -            196   4.9e-06   26.0   0.0   1   1   2.2e-09   7.7e-06   25.4   0.0     5    79    36   100    32   106 0.86 CobB/CobQ-like glutamine amidotransferase domain
Pili_assembly_N      PF00345.15   122 seq783_BIOID50957    -            224     2e-22   79.1   1.3   1   1   6.8e-26   3.1e-22   78.5   0.3     2   121    22   135    21   136 0.94 Gram-negative pili assembly chaperone, N-terminal domain
Pili_assembly_C      PF02753.12    68 seq783_BIOID50957    -            224   1.3e-05   24.8   1.7   1   1   4.5e-09   2.1e-05   24.1   0.6     1    64   154   216   154   220 0.91 Gram-negative pili assembly chaperone, C-terminal domain
Cpn60_TCP1           PF00118.19   488 seq786_BIOID50957    -            548  1.2e-126  423.1  10.9   1   1  9.8e-131  1.3e-126  422.9   7.5     1   486    23   523    23   525 0.94 TCP-1/cpn60 chaperonin family
ABC_tran             PF00005.22   118 seq787_BIOID50957    -            491   5.9e-26   91.0   0.0   1   1   2.7e-29   1.2e-25   90.0   0.0     1   117   159   283   159   284 0.97 ABC transporter
CBS                  PF00571.23    57 seq787_BIOID50957    -            491   3.2e-06   26.5   0.0   1   1   3.4e-07    0.0015   18.0   0.0    32    55   460   483   437   485 0.86 CBS domain
His_biosynth         PF00977.16   228 seq793_BIOID50957    -            291   2.4e-74  249.3   0.4   1   1   6.1e-78   2.8e-74  249.1   0.3     1   228    47   280    47   280 0.98 Histidine biosynthesis protein
Trp_syntA            PF00290.15   259 seq793_BIOID50957    -            291   7.2e-06   24.5   1.1   1   1     2e-08   9.2e-05   20.9   0.1   174   232    97   154    78   160 0.85 Tryptophan synthase alpha chain
DUF977               PF06163.6    127 seq795_BIOID50957    -            140   1.5e-64  215.3   0.1   1   1   1.2e-68   1.7e-64  215.1   0.1     1   126     1   135     1   136 0.99 Bacterial protein of unknown function (DUF977)
Iso_dh               PF00180.15   348 seq796_BIOID50957    -            416  8.4e-116  386.5   0.0   1   1  7.1e-120  9.7e-116  386.3   0.0     2   348    29   412    28   412 0.98 Isocitrate/isopropylmalate dehydrogenase
GntR                 PF00392.16    64 seq797_BIOID50957    -            257   1.8e-23   81.5   1.4   1   1     7e-27   3.2e-23   80.8   0.2     1    64    10    73    10    73 0.99 Bacterial regulatory proteins, gntR family
FCD                  PF07729.7    125 seq797_BIOID50957    -            257   3.9e-21   75.5   7.6   1   1   1.3e-24   5.8e-21   74.9   5.3     1   125    97   226    97   226 0.92 FCD domain
Rrf2                 PF02082.15    83 seq797_BIOID50957    -            257   6.5e-05   22.8   0.1   1   1   3.8e-08   0.00017   21.4   0.0    28    67    36    74    23    80 0.88 Transcriptional regulator
Dynamin_N            PF00350.18   168 seq798_BIOID50957    -            795   4.3e-19   68.8   0.5   1   1   3.7e-22   2.5e-18   66.3   0.0     1   167    72   300    72   301 0.75 Dynamin family
MMR_HSR1             PF01926.18   114 seq798_BIOID50957    -            795     1e-07   31.8   0.1   1   1     2e-10   1.4e-06   28.1   0.1     2   114    72   300    71   300 0.73 50S ribosome-binding GTPase
PALP                 PF00291.20   307 seq799_BIOID50957    -            398   1.1e-44  152.7   0.2   1   1     1e-48   1.4e-44  152.4   0.1     4   305    41   374    39   377 0.81 Pyridoxal-phosphate dependent enzyme
Rick_17kDa_Anti      PF05433.10    42 seq802_BIOID50957    -            179   1.7e-11   43.4  15.7   1   1   5.1e-15   1.7e-11   43.4  10.9     2    42    73   113    72   113 0.96 Glycine zipper 2TM domain
Gly-zipper_OmpA      PF13436.1    118 seq802_BIOID50957    -            179   5.2e-09   35.6   3.0   1   1   1.5e-12   5.2e-09   35.6   2.1     5   112    28   134    24   136 0.78 Glycine-zipper containing OmpA-like membrane domain
Gly-zipper_YMGG      PF13441.1     45 seq802_BIOID50957    -            179   3.6e-08   32.6  12.7   1   1     1e-11   3.6e-08   32.6   8.8     2    45    69   111    68   111 0.97 YMGG-like Gly-zipper
Gly-zipper_Omp       PF13488.1     46 seq802_BIOID50957    -            179   1.8e-05   24.1  13.8   1   1   5.3e-09   1.8e-05   24.1   9.6     2    42    73   112    72   118 0.82 Glycine zipper
UPF0047              PF01894.12   118 seq803_BIOID50957    -            138   4.5e-39  132.8   0.0   1   1   3.7e-43   5.1e-39  132.6   0.0     1   117    17   135    17   136 0.97 Uncharacterised protein family UPF0047
DUF4222              PF13973.1     53 seq804_BIOID50957    -             80   1.5e-13   49.8   0.3   1   1   1.3e-17   1.8e-13   49.5   0.2     2    53     4    54     3    54 0.97 Domain of unknown function (DUF4222)
UvrD_C               PF13361.1    319 seq806_BIOID50957    -            690   7.5e-93  311.3   0.0   1   1   3.2e-95   7.3e-92  308.1   0.0     1   318   288   630   288   631 0.97 UvrD-like helicase C-terminal domain
UvrD-helicase        PF00580.16   315 seq806_BIOID50957    -            690   1.4e-73  247.8   0.3   1   1   8.9e-76     2e-72  244.0   0.2     1   314    20   282    20   283 0.94 UvrD/REP helicase N-terminal domain
AAA_19               PF13245.1     76 seq806_BIOID50957    -            690     2e-13   49.7   0.6   1   1   2.1e-16   4.9e-13   48.5   0.4     8    75    32   104    25   105 0.82 Part of AAA domain
UvrD_C_2             PF13538.1    104 seq806_BIOID50957    -            690   2.2e-10   40.4   0.0   1   1   5.8e-13   1.3e-09   37.9   0.0    54   103   563   626   513   627 0.80 Family description
Usher                PF00577.15   552 seq808_BIOID50957    -            738  1.1e-132  443.5  22.3   1   1  2.7e-136  1.2e-132  443.3  15.5     2   552   121   651   120   651 0.96 Type VII secretion system (T7SS), usher protein
PapC_N               PF13954.1    146 seq808_BIOID50957    -            738   2.9e-16   59.2   0.0   1   1   1.4e-19   6.2e-16   58.1   0.0    28   145     1   106     1   107 0.93 PapC N-terminal domain
PapC_C               PF13953.1     68 seq808_BIOID50957    -            738   8.6e-10   38.0   0.0   1   1   1.9e-12   8.5e-09   34.8   0.0     2    66   662   723   661   725 0.95 PapC C-terminal domain
PseudoU_synth_2      PF00849.17   164 seq809_BIOID50957    -            291   3.3e-16   59.4   0.0   1   1   2.9e-19     2e-15   56.9   0.0     2   161    69   199    68   202 0.83 RNA pseudouridylate synthase
S4                   PF01479.20    48 seq809_BIOID50957    -            291     1e-11   43.9   0.2   1   1     4e-15   2.8e-11   42.5   0.1     2    43     4    43     3    57 0.93 S4 domain
DUF419               PF04237.8     92 seq819_BIOID50957    -            118   1.2e-22   79.9   0.1   1   1   1.1e-26   1.5e-22   79.6   0.0     1    91    10   102    10   103 0.98 Protein of unknown function (DUF419)
DUF1233              PF06806.7     72 seq820_BIOID50957    -             78     1e-35  120.9   0.0   1   1   8.2e-40   1.1e-35  120.8   0.0     1    70     4    73     4    77 0.97 Putative excisionase (DUF1233)
His_biosynth         PF00977.16   228 seq822_BIOID50957    -            258     4e-78  261.6   0.7   1   1   1.3e-81   4.6e-78  261.5   0.5     1   227     5   239     5   240 0.96 Histidine biosynthesis protein
IncFII_repA          PF02387.10   281 seq824_BIOID50957    -             77   5.1e-09   35.5   0.0   1   1   4.1e-13   5.6e-09   35.4   0.0     4    44    11    54     4    65 0.92 IncFII RepA protein family
DUF754               PF05449.6     83 seq828_BIOID50957    -             98   3.5e-25   87.7   7.2   1   1   2.9e-29   3.9e-25   87.5   5.0     1    81     9    89     9    91 0.98 Protein of unknown function (DUF754)
HTH_Tnp_1            PF01527.15    76 seq832_BIOID50957    -            108   5.5e-11   42.1   1.3   1   1   1.6e-14   2.2e-10   40.2   0.9     1    74     1    87     1    88 0.86 Transposase
BPD_transp_1         PF00528.17   185 seq833_BIOID50957    -            354   2.5e-26   92.2  16.2   1   1   1.8e-30   2.5e-26   92.2  11.2     1   176   163   324   163   332 0.91 Binding-protein-dependent transport system inner membrane component
Na_Pi_cotrans        PF02690.10   142 seq836_BIOID50957    -            543   1.6e-44  150.9  30.2   1   2   1.4e-39   9.5e-36  122.5   7.0     1   140    13   148    13   150 0.98 Na+/Pi-cotransporter
Na_Pi_cotrans        PF02690.10   142 seq836_BIOID50957    -            543   1.6e-44  150.9  30.2   2   2   1.6e-13   1.1e-09   38.0  10.2     1   123   139   265   139   284 0.90 Na+/Pi-cotransporter
IncFII_repA          PF02387.10   281 seq837_BIOID50957    -            203     3e-66  223.3   0.3   1   1   2.9e-70   3.9e-66  222.9   0.2    95   272     9   184     5   190 0.97 IncFII RepA protein family
Peptidase_M20        PF01546.23   171 seq838_BIOID50957    -            403   4.4e-20   71.8   0.0   1   1     1e-23   7.1e-20   71.1   0.0     1   168    77   395    77   398 0.94 Peptidase family M20/M25/M40
M20_dimer            PF07687.9    109 seq838_BIOID50957    -            403   2.4e-17   62.5   0.0   1   1   6.5e-21   4.5e-17   61.6   0.0     2   100   183   282   182   290 0.96 Peptidase dimerisation domain
Glyco_hydro_108      PF05838.7     83 seq841_BIOID50957    -            180   8.2e-31  105.8   0.1   1   1   1.6e-34   1.1e-30  105.4   0.0     1    83     5    90     5    90 0.98 Glycosyl hydrolase 108
PG_binding_3         PF09374.5     72 seq841_BIOID50957    -            180   1.1e-22   79.7   0.0   1   1   2.5e-26   1.7e-22   79.0   0.0     2    71    94   177    93   178 0.97 Predicted Peptidoglycan domain
Phage_antitermQ      PF06530.7    126 seq842_BIOID50957    -             99   1.1e-22   79.8   0.1   1   1   1.6e-26   1.1e-22   79.7   0.0    18   112     3    97     1    99 0.96 Phage antitermination protein Q
Sigma70_r4_2         PF08281.7     54 seq842_BIOID50957    -             99   2.4e-06   26.7   0.1   1   1     6e-10   4.1e-06   26.0   0.1    17    52    54    89    43    91 0.89 Sigma-70, region 4
NUDIX                PF00293.23   135 seq844_BIOID50957    -            257   1.9e-21   75.9   0.1   1   1   1.3e-24     6e-21   74.3   0.0     6   125   132   240   127   249 0.90 NUDIX domain
zf-NADH-PPase        PF09297.6     32 seq844_BIOID50957    -            257   2.8e-10   39.4   5.4   1   1     1e-13   4.8e-10   38.6   3.8     1    32    93   124    93   124 0.98 NADH pyrophosphatase zinc ribbon domain
NUDIX-like           PF09296.6     98 seq844_BIOID50957    -            257   3.7e-06   27.0   0.1   1   1   1.6e-09   7.3e-06   26.1   0.1     2    97    11    90    10    91 0.96 NADH pyrophosphatase-like rudimentary NUDIX domain
rve                  PF00665.21   120 seq847_BIOID50957    -            296   4.9e-26   91.0   0.1   1   1   3.8e-29   1.3e-25   89.7   0.0     2   119   126   240   125   241 0.97 Integrase core domain
HTH_21               PF13276.1     60 seq847_BIOID50957    -            296   3.9e-16   58.7   2.9   1   1   1.1e-19   3.9e-16   58.7   2.0     3    60    48   104    45   104 0.93 HTH-like domain
rve_3                PF13683.1     67 seq847_BIOID50957    -            296   2.7e-11   42.7   0.0   1   1   1.8e-14   6.1e-11   41.5   0.0     6    67   217   278   212   278 0.92 Integrase core domain
rve_2                PF13333.1     52 seq847_BIOID50957    -            296   2.6e-06   27.2   0.0   1   1   1.6e-09   5.5e-06   26.2   0.0     1    44   231   277   231   284 0.88 Integrase core domain
DUF4156              PF13698.1     93 seq848_BIOID50957    -            128   4.7e-32  109.6   0.1   1   1   4.3e-36   5.9e-32  109.2   0.0     2    93    34   126    33   126 0.98 Domain of unknown function (DUF4156)
Ligase_CoA           PF00549.14   153 seq851_BIOID50957    -            555   1.9e-51  173.5   0.8   1   1   4.6e-55   3.2e-51  172.8   0.0     1   152   336   491   336   492 0.98 CoA-ligase
CoA_binding          PF02629.14    96 seq851_BIOID50957    -            555   9.4e-17   61.2   0.0   1   1   1.4e-19   9.6e-16   57.9   0.1     3    96   193   288   191   288 0.96 CoA binding domain
PRA-CH               PF01502.13    75 seq852_BIOID50957    -            203   2.2e-34  116.8   0.0   1   1   6.1e-38   4.1e-34  115.9   0.0     1    74    33   106    33   107 0.99 Phosphoribosyl-AMP cyclohydrolase
PRA-PH               PF01503.12    83 seq852_BIOID50957    -            203   4.2e-13   49.2   0.4   1   1   8.6e-17   5.9e-13   48.7   0.3     2    82   116   201   115   202 0.95 Phosphoribosyl-ATP pyrophosphohydrolase
DUF1471              PF07338.8     56 seq854_BIOID50957    -             85   8.5e-20   70.0   0.1   1   1   8.2e-24   1.1e-19   69.6   0.0     2    56    33    85    32    85 0.98 Protein of unknown function (DUF1471)
DUF308               PF03729.8     72 seq855_BIOID50957    -            190   3.5e-19   68.4  37.0   1   2   1.1e-15   1.5e-11   43.9   9.4     2    71    27    97    26    98 0.93 Short repeat of unknown function (DUF308)
DUF308               PF03729.8     72 seq855_BIOID50957    -            190   3.5e-19   68.4  37.0   2   2   6.2e-13   8.5e-09   35.1   9.2     1    71    84   153    84   154 0.94 Short repeat of unknown function (DUF308)
NusG                 PF02357.14    92 seq863_BIOID50957    -            172   1.8e-14   53.6   0.0   1   1   2.3e-18   3.1e-14   52.8   0.0     1    91     1    92     1    93 0.87 Transcription termination factor nusG
URO-D                PF01208.12   343 seq866_BIOID50957    -            354  1.7e-140  467.7   0.0   1   1  1.4e-144  1.9e-140  467.5   0.0     2   342     5   347     4   348 0.98 Uroporphyrinogen decarboxylase (URO-D)
OpuAC                PF04069.7    257 seq867_BIOID50957    -            344   4.2e-56  190.0   3.9   1   1   3.8e-60   5.2e-56  189.7   2.7     2   256    44   326    43   327 0.94 Substrate binding domain of ABC-type glycine betaine transport system
GTP_EFTU             PF00009.22   188 seq868_BIOID50957    -            607     1e-56  191.2   0.0   1   1   7.2e-60     2e-56  190.3   0.0     2   187     4   195     3   196 0.96 Elongation factor Tu GTP binding domain
EFG_C                PF00679.19    89 seq868_BIOID50957    -            607   1.9e-21   75.6   0.0   1   1   1.6e-24   4.3e-21   74.4   0.0     3    83   397   477   395   483 0.96 Elongation factor G C-terminus
GTP_EFTU_D2          PF03144.20    74 seq868_BIOID50957    -            607   7.4e-10   38.6   3.2   1   1   8.1e-13   2.2e-09   37.1   2.2     1    74   219   289   219   289 0.94 Elongation factor Tu domain 2
MMR_HSR1             PF01926.18   114 seq868_BIOID50957    -            607   1.3e-05   25.0   0.2   1   1   1.5e-08   4.1e-05   23.4   0.0     2   113     8   128     7   129 0.55 50S ribosome-binding GTPase
YjcZ                 PF13990.1    270 seq869_BIOID50957    -            301  4.3e-118  393.2   6.1   1   1  3.5e-122  4.8e-118  393.0   4.2     1   270    26   296    26   296 1.00 YjcZ-like protein
GPW_gp25             PF04965.9     99 seq870_BIOID50957    -            130   6.7e-13   47.9   0.0   1   1   6.2e-17   8.4e-13   47.5   0.0     3    94    18   108    16   113 0.90 Gene 25-like lysozyme
Amidohydro_4         PF13147.1    304 seq872_BIOID50957    -            461   2.9e-29  102.8   0.7   1   1   1.1e-32   3.6e-29  102.5   0.5     1   304    45   392    45   392 0.90 Amidohydrolase
Amidohydro_1         PF01979.15   333 seq872_BIOID50957    -            461   1.6e-12   47.6   0.7   1   1   1.2e-08   4.2e-05   23.2   1.0     1   128    50   184    50   281 0.58 Amidohydrolase family
Amidohydro_5         PF13594.1     68 seq872_BIOID50957    -            461   1.7e-11   43.6   0.6   1   1   2.3e-14   7.9e-11   41.5   0.4     2    68    22    90     3    90 0.76 Amidohydrolase
Phage_integrase      PF00589.17   173 seq875_BIOID50957    -            354   6.2e-20   71.4   0.1   1   1   9.4e-24   1.3e-19   70.4   0.1     3   166   119   312   117   318 0.86 Phage integrase family
DDE_Tnp_1_assoc      PF13808.1     90 seq879_BIOID50957    -            405   5.1e-33  112.5   0.0   1   1   1.7e-36   1.1e-32  111.3   0.0     1    90     6    95     6    95 0.99 DDE_Tnp_1-associated
DDE_Tnp_1            PF01609.16   211 seq879_BIOID50957    -            405   4.7e-29  101.3   0.4   1   1   1.2e-32   8.2e-29  100.5   0.3     3   211   102   343   100   343 0.93 Transposase DDE domain
RHH_1                PF01402.16    39 seq880_BIOID50957    -             94   2.1e-08   33.5   0.0   1   1   2.8e-12   3.9e-08   32.7   0.0     2    39    14    51    13    51 0.96 Ribbon-helix-helix protein, copG family
MT-A70               PF05063.9    176 seq882_BIOID50957    -            195   3.4e-32  111.2   0.0   1   1   2.9e-36   3.9e-32  111.0   0.0     1   176     7   180     7   180 0.91 MT-A70
Peptidase_S49_N      PF08496.5    155 seq885_BIOID50957    -            349   2.9e-64  215.4   3.5   1   1   6.3e-68   2.9e-64  215.4   2.4     1   155     1   158     1   158 0.98 Peptidase family S49 N-terminal
Peptidase_S49        PF01343.13   154 seq885_BIOID50957    -            349   1.2e-50  171.1   2.2   1   1   3.1e-54   1.4e-50  170.9   0.0     2   153   161   310   160   311 0.98 Peptidase family S49
SDH_sah              PF01972.11   286 seq885_BIOID50957    -            349   1.7e-05   23.6   1.8   1   1   5.1e-09   2.3e-05   23.2   0.0    89   163   133   208   119   225 0.81 Serine dehydrogenase proteinase
HATPase_c            PF02518.21   111 seq886_BIOID50957    -            572   2.1e-19   69.1   0.0   1   1     1e-22   3.5e-19   68.4   0.0     2   110   449   559   448   560 0.95 Histidine kinase-, DNA gyrase B-, and HSP90-like ATPase
PAS_8                PF13188.1     64 seq886_BIOID50957    -            572   2.7e-06   26.9   0.0   1   1   3.8e-09   1.3e-05   24.7   0.0     2    49   243   293   242   311 0.73 PAS domain
PAS                  PF00989.19   113 seq886_BIOID50957    -            572   5.6e-06   26.0   0.0   1   1     5e-09   1.7e-05   24.4   0.0     4    64   245   305   242   313 0.88 PAS fold
Plasmid_stabil       PF05016.9     90 seq887_BIOID50957    -             91   1.1e-16   60.9   0.1   1   1   8.4e-21   1.2e-16   60.7   0.1     1    89     3    90     3    91 0.91 Plasmid stabilisation system protein
GerE                 PF00196.14    58 seq888_BIOID50957    -            175   8.1e-06   24.9   0.9   1   1   1.2e-09   1.6e-05   23.9   0.6     8    55   120   167   115   169 0.89 Bacterial regulatory proteins, luxR family
SLT                  PF01464.15   121 seq889_BIOID50957    -            200   1.6e-19   69.4   0.0   1   1   1.7e-23   2.3e-19   68.9   0.0     4   109    10   133     7   144 0.90 Transglycosylase SLT domain
DUF1120              PF06551.7    116 seq893_BIOID50957    -            238   1.6e-40  137.8   4.3   1   1   4.1e-44   2.8e-40  137.1   3.0     1   116    28   138    27   138 0.97 Protein of unknown function (DUF1120)
Fimbrial             PF00419.15   145 seq893_BIOID50957    -            238   0.00011   22.2   8.3   1   1   2.8e-08   0.00019   21.5   5.7     2    94    27   139    24   205 0.56 Fimbrial protein
DUF1116              PF06545.6    216 seq896_BIOID50957    -            419   7.4e-99  329.0   1.4   1   1  7.5e-103     1e-98  328.6   1.0     1   216    87   303    87   303 0.99 Protein of unknown function (DUF1116)
Endonuclease_5       PF04493.9    206 seq898_BIOID50957    -            223   1.1e-70  237.0   0.0   1   1   9.3e-75   1.3e-70  236.8   0.0     1   205     9   208     9   209 0.99 Endonuclease V
Patatin              PF01734.17   204 seq900_BIOID50957    -            356   6.8e-21   75.0   3.8   1   1   2.9e-24   3.9e-20   72.5   2.6     1   199     9   237     9   242 0.73 Patatin-like phospholipase
Cytochrom_C_asm      PF01578.15   214 seq905_BIOID50957    -            231   2.2e-45  154.6  17.3   1   1   1.9e-49   2.5e-45  154.5  12.0     5   212     5   229     1   231 0.97 Cytochrome C assembly protein
HSP70                PF00012.15   602 seq909_BIOID50957    -            450   7.5e-25   86.7   0.0   1   2   7.1e-19   9.7e-15   53.3   0.0     2   207     3   228     2   259 0.77 Hsp70 protein
HSP70                PF00012.15   602 seq909_BIOID50957    -            450   7.5e-25   86.7   0.0   2   2   8.8e-12   1.2e-07   29.9   0.0   250   352   329   423   305   448 0.80 Hsp70 protein
MFS_1                PF07690.11   354 seq912_BIOID50957    -            394   6.5e-37  126.9  54.8   1   2   8.2e-30   5.6e-26   91.0  17.0     2   188    17   198    16   220 0.87 Major Facilitator Superfamily
MFS_1                PF07690.11   354 seq912_BIOID50957    -            394   6.5e-37  126.9  54.8   2   2   1.1e-14   7.4e-11   41.2  16.1     3   175   218   387   216   394 0.89 Major Facilitator Superfamily
Sugar_tr             PF00083.19   451 seq912_BIOID50957    -            394   3.5e-13   48.8  16.6   1   1     5e-17   3.5e-13   48.8  11.5    43   188    39   181    11   184 0.88 Sugar (and other) transporter
Epimerase            PF01370.16   236 seq915_BIOID50957    -             84   1.2e-13   50.9   0.1   1   1   3.7e-17   1.3e-13   50.8   0.0     2    74     4    84     3    84 0.86 NAD dependent epimerase/dehydratase family
adh_short            PF00106.20   167 seq915_BIOID50957    -             84   1.3e-07   31.5   0.0   1   1   4.3e-11   1.5e-07   31.3   0.0     3    73     3    73     1    83 0.80 short chain dehydrogenase
RmlD_sub_bind        PF04321.12   287 seq915_BIOID50957    -             84   3.5e-05   22.7   0.0   1   1   1.3e-08   4.3e-05   22.4   0.0     1    60     1    84     1    84 0.97 RmlD substrate binding domain
3Beta_HSD            PF01073.14   280 seq915_BIOID50957    -             84   6.6e-05   21.6   0.0   1   1   2.1e-08   7.1e-05   21.5   0.0     1    75     4    84     4    84 0.73 3-beta hydroxysteroid dehydrogenase/isomerase family
DUF72                PF01904.13   230 seq917_BIOID50957    -            241   1.4e-45  155.7   1.0   1   1   1.2e-49   1.7e-45  155.4   0.7    23   229     2   220     1   221 0.90 Protein of unknown function DUF72
TrbC                 PF04956.8     99 seq918_BIOID50957    -             95   6.6e-12   45.1   9.9   1   1   5.3e-16   7.2e-12   45.0   6.9     6    98     3    92     1    93 0.93 TrbC/VIRB2 family
ETF                  PF01012.16   164 seq919_BIOID50957    -            277   6.1e-33  113.7   3.0   1   1   6.5e-37   8.8e-33  113.2   2.1     9   164    51   208    45   208 0.91 Electron transfer flavoprotein domain
Sdh_cyt              PF01127.17   121 seq921_BIOID50957    -            134   4.5e-30  103.8   5.0   1   1   3.8e-34   5.2e-30  103.6   3.4     2   120    11   128    10   129 0.90 Succinate dehydrogenase/Fumarate reductase transmembrane subunit
PseudoU_synth_2      PF00849.17   164 seq923_BIOID50957    -            290   5.7e-16   58.6   0.1   1   1   3.6e-18   2.5e-14   53.3   0.1     2   164    69   195    68   195 0.85 RNA pseudouridylate synthase
S4                   PF01479.20    48 seq923_BIOID50957    -            290   2.7e-14   52.2   1.5   1   1   1.1e-17   7.6e-14   50.7   0.0     1    48     7    52     7    52 0.98 S4 domain
HlyD                 PF00529.15   306 seq925_BIOID50957    -            385   2.4e-73  247.0  15.9   1   1   9.5e-77   3.2e-73  246.5  11.0     1   306    60   357    60   357 0.98 HlyD family secretion protein
HlyD_2               PF12700.2    328 seq925_BIOID50957    -            385   2.6e-21   75.9   2.4   1   1   1.1e-24   3.7e-21   75.5   1.7    11   328    50   357    40   357 0.86 HlyD family secretion protein
HlyD_3               PF13437.1    105 seq925_BIOID50957    -            385   3.8e-09   36.7   5.4   1   1   6.4e-11   2.2e-07   31.0   0.7     2   105   172   286   171   286 0.85 HlyD family secretion protein
Biotin_lipoyl_2      PF13533.1     50 seq925_BIOID50957    -            385   3.5e-08   32.8   0.1   1   1     1e-11   3.5e-08   32.8   0.1     1    47    60   106    60   109 0.94 Biotin-lipoyl like
AA_kinase            PF00696.23   241 seq926_BIOID50957    -            310   1.4e-27   96.6   0.8   1   1   1.3e-31   1.8e-27   96.3   0.6     1   239     3   290     3   291 0.88 Amino acid kinase family
DUF416               PF04222.7    191 seq927_BIOID50957    -            196   2.9e-87  290.6   0.1   1   1   2.4e-91   3.2e-87  290.4   0.0     1   189     4   192     4   194 0.99 Protein of unknown function (DUF416)
CagE_TrbE_VirB       PF03135.9    205 seq928_BIOID50957    -            911   3.3e-44  151.0   0.0   1   1   1.3e-47   5.7e-44  150.2   0.0     1   205   269   469   269   469 0.96 CagE, TrbE, VirB family, component of type IV transporter system
AAA_10               PF12846.2    328 seq928_BIOID50957    -            911   1.4e-25   90.1   0.1   1   1   5.3e-29   2.4e-25   89.3   0.1     2   321   532   824   531   831 0.81 AAA-like domain
VirB3                PF05101.8     89 seq928_BIOID50957    -            911   1.8e-16   59.7   1.9   1   1   1.6e-19   7.1e-16   57.8   1.0     8    87     3    82     1    84 0.97 Type IV secretory pathway, VirB3-like protein
Epimerase            PF01370.16   236 seq929_BIOID50957    -            199   2.5e-20   72.8   0.0   1   1     2e-24   2.8e-20   72.6   0.0   129   222     5    95     1   126 0.91 NAD dependent epimerase/dehydratase family
HOK_GEF              PF01848.11    43 seq933_BIOID50957    -             70   3.2e-19   67.8   4.6   1   1   2.8e-23   3.8e-19   67.6   3.2     1    43    24    66    24    66 0.99 Hok/gef family
DUF1016              PF06250.6    320 seq934_BIOID50957    -            375  2.6e-136  453.7   0.2   1   2   2.9e-38     4e-34  117.9   0.0     1    97    15   112    15   118 0.98 Protein of unknown function (DUF1016)
DUF1016              PF06250.6    320 seq934_BIOID50957    -            375  2.6e-136  453.7   0.2   2   2  4.2e-104  5.7e-100  334.2   0.0    81   319   122   363   117   364 0.97 Protein of unknown function (DUF1016)
DUF21                PF01595.15   183 seq936_BIOID50957    -            284   1.1e-55  187.6   4.4   1   1     1e-59   1.4e-55  187.2   3.1     3   175     2   175     1   181 0.98 Domain of unknown function DUF21
Sdh_cyt              PF01127.17   121 seq937_BIOID50957    -            115   8.9e-12   44.7  15.1   1   1   7.9e-16   1.1e-11   44.5  10.5    18   120    11   104     2   113 0.83 Succinate dehydrogenase/Fumarate reductase transmembrane subunit
SSB                  PF00436.20   104 seq938_BIOID50957    -            178   8.4e-43  144.3   0.5   1   1   7.4e-47     1e-42  144.1   0.4     1   103     6   112     6   113 0.97 Single-strand binding protein family
DUF3950              PF13132.1     30 seq939_BIOID50957    -             66   1.5e-17   62.6   0.1   1   1   1.5e-21   2.1e-17   62.2   0.1     1    30    21    50    21    50 0.98 Domain of unknown function (DUF3950)
HTH_Tnp_1            PF01527.15    76 seq942_BIOID50957    -            136   6.8e-19   67.4   1.4   1   1   1.2e-22     8e-19   67.2   0.4     2    74    23   102    22   104 0.89 Transposase
HTH_28               PF13518.1     52 seq942_BIOID50957    -            136     2e-06   27.5   0.5   1   1   6.5e-10   4.4e-06   26.4   0.0     1    43    32    75    32    78 0.93 Helix-turn-helix domain
UTRA                 PF07702.8    141 seq944_BIOID50957    -            236   2.1e-20   72.6   0.0   1   1   5.6e-24   3.8e-20   71.8   0.0     1   140    91   230    91   231 0.97 UTRA domain
GntR                 PF00392.16    64 seq944_BIOID50957    -            236   6.3e-20   70.2   0.0   1   1   1.4e-23   9.4e-20   69.7   0.0     2    64     8    70     7    70 0.97 Bacterial regulatory proteins, gntR family
Elong-fact-P_C       PF09285.6     56 seq945_BIOID50957    -            188   5.3e-27   92.8   1.0   1   1   2.4e-30   1.1e-26   91.8   0.2     1    56   131   186   131   186 0.99 Elongation factor P, C-terminal
EFP                  PF01132.15    55 seq945_BIOID50957    -            188   3.2e-24   84.2   0.1   1   1   1.2e-27   5.5e-24   83.4   0.0     3    55    71   123    69   123 0.97 Elongation factor P (EF-P) OB domain
EFP_N                PF08207.7     58 seq945_BIOID50957    -            188   5.8e-24   83.6   0.0   1   1   4.5e-27     2e-23   81.8   0.0     3    57     7    61     5    62 0.97 Elongation factor P (EF-P) KOW-like domain
MAPEG                PF01124.13   129 seq948_BIOID50957    -            131   1.3e-26   92.5   9.3   1   1   1.1e-30   1.5e-26   92.3   6.5     1   129     3   120     3   120 0.98 MAPEG family
DUF2877              PF11392.3    111 seq951_BIOID50957    -            271   9.6e-29   99.7   0.0   1   1   1.5e-32   2.1e-28   98.6   0.0     1   110   158   265   158   266 0.91 Protein of unknown function (DUF2877)
FAD_binding_2        PF00890.19   421 seq953_BIOID50957    -            588  2.6e-117  392.1   6.1   1   1    7e-121  3.2e-117  391.8   4.2     1   421     9   405     9   405 0.98 FAD binding domain
Succ_DH_flav_C       PF02910.15   129 seq953_BIOID50957    -            588   3.1e-38  130.4   0.1   1   1   1.1e-41   5.1e-38  129.7   0.1     1   129   460   588   460   588 0.96 Fumarate reductase flavoprotein C-term
ETF_alpha            PF00766.14    86 seq956_BIOID50957    -            313   6.6e-32  108.8   0.1   1   1   2.2e-35   1.5e-31  107.7   0.1     2    86   190   275   189   275 0.97 Electron transfer flavoprotein FAD-binding domain
ETF                  PF01012.16   164 seq956_BIOID50957    -            313   1.9e-19   69.8   0.6   1   1   4.6e-23   3.2e-19   69.1   0.1    19   163    19   153     6   154 0.91 Electron transfer flavoprotein domain
Topoisom_bac         PF01131.15   403 seq958_BIOID50957    -            879  4.3e-131  437.3   0.7   1   1  2.2e-134  7.7e-131  436.5   0.5     2   403   171   579   170   579 0.93 DNA topoisomerase
Topo_Zn_Ribbon       PF08272.6     42 seq958_BIOID50957    -            879   1.1e-39  133.3   0.7   1   2   1.5e-19   5.2e-16   57.6   0.0     2    42   772   811   771   811 0.96 Topoisomerase I zinc-ribbon-like
Topo_Zn_Ribbon       PF08272.6     42 seq958_BIOID50957    -            879   1.1e-39  133.3   0.7   2   2   7.4e-24   2.5e-20   71.4   1.8     1    42   838   879   838   879 0.98 Topoisomerase I zinc-ribbon-like
Toprim               PF01751.17    88 seq958_BIOID50957    -            879   3.4e-26   90.8   0.0   1   1   2.1e-29   7.1e-26   89.7   0.0     2    88    19   156    18   156 0.98 Toprim domain
zf-C4_Topoisom       PF01396.14    39 seq958_BIOID50957    -            879   4.1e-19   67.6  16.9   1   2   3.6e-09   1.2e-05   24.5   0.3     3    27   612   636   610   653 0.84 Topoisomerase DNA binding C4 zinc finger
zf-C4_Topoisom       PF01396.14    39 seq958_BIOID50957    -            879   4.1e-19   67.6  16.9   2   2   6.9e-15   2.4e-11   42.8   1.9     2    38   723   758   722   759 0.94 Topoisomerase DNA binding C4 zinc finger
Response_reg         PF00072.19   112 seq959_BIOID50957    -            226   1.2e-18   67.0   0.0   1   1   9.1e-22   6.2e-18   64.7   0.0     1   111     7   118     7   119 0.97 Response regulator receiver domain
CitT                 PF12431.3     30 seq959_BIOID50957    -            226   5.6e-08   32.5   0.0   1   1   1.5e-11     1e-07   31.6   0.0     1    28   134   160   134   162 0.97 Transcriptional regulator
rve                  PF00665.21   120 seq960_BIOID50957    -            292   2.1e-23   82.5   0.0   1   1   7.6e-27   3.4e-23   81.8   0.0     3   119   123   243   121   244 0.97 Integrase core domain
rve_3                PF13683.1     67 seq960_BIOID50957    -            292   1.1e-16   59.9   0.2   1   1   7.7e-20   3.5e-16   58.3   0.0     2    67   216   281   215   281 0.97 Integrase core domain
HTH_21               PF13276.1     60 seq960_BIOID50957    -            292   8.6e-16   57.5   2.2   1   1   5.6e-19   2.6e-15   56.0   0.4     6    57    49   106    44   109 0.82 HTH-like domain
DUF932               PF06067.6    239 seq961_BIOID50957    -            272   1.5e-58  197.8   0.0   1   1   1.2e-62   1.7e-58  197.6   0.0     2   239    37   261    36   261 0.99 Domain of unknown function (DUF932)
Bac_DNA_binding      PF00216.16    90 seq965_BIOID50957    -             90   3.2e-33  113.4   1.4   1   1   2.6e-37   3.6e-33  113.3   1.0     1    90     1    90     1    90 0.99 Bacterial DNA-binding protein
AzlC                 PF03591.9    143 seq966_BIOID50957    -            245   1.3e-41  141.7  10.1   1   1   9.5e-46   1.3e-41  141.7   7.0     1   141    23   165    23   167 0.97 AzlC protein
Methyltransf_18      PF12847.2    112 seq968_BIOID50957    -            247   6.9e-15   55.4   0.0   1   1   7.3e-18   1.1e-14   54.8   0.0     2   110    57   163    56   165 0.92 Methyltransferase domain
Methyltransf_11      PF08241.7     95 seq968_BIOID50957    -            247     7e-12   45.5   0.0   1   1   9.1e-15   1.4e-11   44.6   0.0     2    95    62   162    61   162 0.95 Methyltransferase domain
Methyltransf_31      PF13847.1    152 seq968_BIOID50957    -            247   1.5e-10   40.7   0.0   1   1   1.5e-13   2.3e-10   40.1   0.0     3   110    56   164    54   198 0.86 Methyltransferase domain
Methyltransf_25      PF13649.1    101 seq968_BIOID50957    -            247   1.1e-09   38.4   0.0   1   1   1.6e-12   2.4e-09   37.3   0.0     1   101    60   158    60   158 0.89 Methyltransferase domain
Methyltransf_12      PF08242.7     99 seq968_BIOID50957    -            247   3.8e-09   36.8   0.0   1   1     4e-12     6e-09   36.1   0.0     2    99    62   160    61   160 0.91 Methyltransferase domain
Methyltransf_23      PF13489.1    162 seq968_BIOID50957    -            247   4.3e-07   29.6   0.0   1   1   4.5e-10   6.8e-07   28.9   0.0    14   124    51   174    36   227 0.72 Methyltransferase domain
MTS                  PF05175.9    170 seq968_BIOID50957    -            247   1.7e-05   24.1   0.0   1   1   1.6e-08   2.4e-05   23.6   0.0    23   166    49   190    44   194 0.78 Methyltransferase small domain
Ubie_methyltran      PF01209.13   233 seq968_BIOID50957    -            247   2.5e-05   23.4   0.0   1   1   2.7e-08     4e-05   22.7   0.0    45   154    54   165    47   240 0.83 ubiE/COQ5 methyltransferase family
CorC_HlyC            PF03471.12    81 seq969_BIOID50957    -            157   8.9e-21   73.3   1.0   1   1   9.4e-25   1.3e-20   72.8   0.1     2    79    72   147    71   149 0.95 Transporter associated domain
Entericidin          PF08085.6     21 seq971_BIOID50957    -             41   5.3e-09   35.3   0.0   1   1   4.6e-13   6.3e-09   35.1   0.0     1    21    20    40    20    40 0.99 Entericidin EcnA/B family
AP_endonuc_2         PF01261.19   211 seq972_BIOID50957    -            326   3.1e-14   52.6   0.1   1   1   3.4e-18   4.7e-14   52.0   0.1     1   204    41   222    41   229 0.91 Xylose isomerase-like TIM barrel
DUF955               PF06114.8    122 seq973_BIOID50957    -            381   1.6e-17   63.1   0.0   1   1   2.6e-20   7.2e-17   61.1   0.0     2    98   170   264   169   289 0.77 Domain of unknown function (DUF955)
HTH_3                PF01381.17    55 seq973_BIOID50957    -            381   1.5e-16   59.8   0.0   1   1   1.1e-19   2.9e-16   58.9   0.0     1    53    20    72    20    74 0.95 Helix-turn-helix
HTH_19               PF12844.2     64 seq973_BIOID50957    -            381   2.7e-14   52.8   0.0   1   1   2.3e-17   6.4e-14   51.6   0.0     2    60    18    76    17    79 0.95 Helix-turn-helix domain
HTH_31               PF13560.1     64 seq973_BIOID50957    -            381   1.2e-11   44.4   0.1   1   1   1.1e-14   2.9e-11   43.2   0.0     4    58    18    71    18    76 0.96 Helix-turn-helix domain
HTH_26               PF13443.1     63 seq973_BIOID50957    -            381   6.1e-07   29.4   0.0   1   1   2.4e-09   6.5e-06   26.1   0.0     1    51    19    68    19    70 0.94 Cro/C1-type HTH DNA-binding domain
DUF1481              PF07356.7    195 seq974_BIOID50957    -            211   5.4e-71  237.9   0.6   1   1   4.5e-75   6.2e-71  237.7   0.4     1   195    22   207    22   207 0.99 Protein of unknown function (DUF1481)
ACR_tran             PF00873.14  1021 seq976_BIOID50957    -           1037         0 1417.4  26.7   1   1         0         0 1417.2  18.5     1  1020     1  1027     1  1028 1.00 AcrB/AcrD/AcrF family
MMPL                 PF03176.10   333 seq976_BIOID50957    -           1037   9.8e-07   27.6  11.1   1   1   2.1e-10   9.8e-07   27.6   7.7   138   305   333   499   284   523 0.83 MMPL family
Entericidin          PF08085.6     21 seq979_BIOID50957    -             48   1.2e-08   34.2   2.6   1   1   1.2e-12   1.7e-08   33.7   1.8     1    21    23    43    23    43 0.98 Entericidin EcnA/B family
AA_kinase            PF00696.23   241 seq981_BIOID50957    -            297   7.1e-25   87.8   0.0   1   1   1.2e-28   1.7e-24   86.5   0.0     1   239     2   277     2   279 0.79 Amino acid kinase family
ParBc                PF02195.13    90 seq983_BIOID50957    -            207   8.6e-16   57.7   0.0   1   1     1e-19   1.4e-15   57.0   0.0     1    84     8    88     8    94 0.89 ParB-like nuclease domain
YmgB                 PF10798.3     61 seq985_BIOID50957    -             78   3.3e-05   23.5   0.0   1   1   3.3e-09   4.5e-05   23.0   0.0     3    35    26    58    24    63 0.92 Biofilm development protein YmgB/AriR
Thioredoxin          PF00085.15   104 seq986_BIOID50957    -            109   3.5e-34  116.5   0.0   1   1   8.4e-38   3.8e-34  116.3   0.0     2   103     5   106     4   107 0.98 Thioredoxin
Thioredoxin_2        PF13098.1    112 seq986_BIOID50957    -            109   1.6e-10   41.0   0.1   1   1   3.2e-13   1.4e-09   37.9   0.0     7   112    23   104    17   104 0.90 Thioredoxin-like domain
EAL                  PF00563.15   236 seq987_BIOID50957    -            528   1.2e-66  224.5   0.2   1   1   2.5e-70   1.7e-66  223.9   0.2     2   235   273   505   272   506 0.96 EAL domain
CSS-motif            PF12792.2    208 seq987_BIOID50957    -            528   2.2e-38  131.5   1.0   1   1   4.6e-42   3.2e-38  131.0   0.7     2   207    37   246    36   247 0.91 CSS motif domain associated with EAL
AzlD                 PF05437.7     99 seq988_BIOID50957    -            111   1.8e-12   46.9   5.7   1   1   1.5e-16   2.1e-12   46.7   4.0     1    98     5   104     5   105 0.92 Branched-chain amino acid transport protein (AzlD)
DAO                  PF01266.19   358 seq989_BIOID50957    -            428   2.3e-23   82.5   3.2   1   2   4.7e-10   4.6e-07   28.9   0.3     1    39     7    45     7    86 0.82 FAD dependent oxidoreductase
DAO                  PF01266.19   358 seq989_BIOID50957    -            428   2.3e-23   82.5   3.2   2   2     1e-17   9.8e-15   54.1   0.1   146   356   107   328    99   330 0.74 FAD dependent oxidoreductase
FAD_binding_3        PF01494.14   356 seq989_BIOID50957    -            428   1.6e-12   47.0   6.4   1   1   1.2e-14   1.2e-11   44.2   4.4     3   197     7   189     6   312 0.66 FAD binding domain
FAD_oxidored         PF12831.2    428 seq989_BIOID50957    -            428   1.2e-09   37.6   1.1   1   1   1.2e-12   1.2e-09   37.6   0.8     1   143     7   157     7   172 0.77 FAD dependent oxidoreductase
FAD_binding_2        PF00890.19   421 seq989_BIOID50957    -            428   2.1e-09   36.6   7.8   1   1   4.6e-09   4.5e-06   25.6   3.0     1    35     7    41     7    54 0.91 FAD binding domain
NAD_binding_8        PF13450.1     68 seq989_BIOID50957    -            428   5.3e-09   35.8   1.6   1   1   4.1e-11     4e-08   33.0   0.4     1    34    10    43    10    74 0.75 NAD(P)-binding Rossmann-like domain
HI0933_like          PF03486.9    409 seq989_BIOID50957    -            428   5.9e-09   34.7   4.2   1   1   2.2e-11   2.2e-08   32.9   2.9     2   167     7   165     6   185 0.86 HI0933-like protein
Thi4                 PF01946.12   230 seq989_BIOID50957    -            428   1.3e-08   34.1   1.6   1   1   2.3e-09   2.2e-06   26.8   0.3    18    64     6    52     2    57 0.94 Thi4 family
GIDA                 PF01134.17   392 seq989_BIOID50957    -            428   7.6e-08   31.5   0.9   1   1   7.7e-11   7.6e-08   31.5   0.6     1   150     7   162     7   194 0.82 Glucose inhibited division protein A
Pyr_redox_2          PF07992.9    200 seq989_BIOID50957    -            428   1.7e-07   31.1   0.2   1   1   3.5e-10   3.4e-07   30.2   0.2     1   124     7   167     7   201 0.83 Pyridine nucleotide-disulphide oxidoreductase
Trp_halogenase       PF04820.9    454 seq989_BIOID50957    -            428   9.9e-08   30.9   4.0   1   1   8.5e-08   8.3e-05   21.2   0.0   140   216    90   169    61   186 0.83 Tryptophan halogenase
Multi_Drug_Res       PF00893.14    93 seq990_BIOID50957    -            105   5.3e-33  113.2  10.3   1   1   4.9e-37   6.7e-33  112.9   7.2     1    93     1    93     1    93 0.99 Small Multidrug Resistance protein
Antirestrict         PF03230.8     94 seq991_BIOID50957    -            161   5.1e-39  132.0   0.2   1   1   4.7e-43   6.4e-39  131.7   0.1     1    94    64   161    64   161 0.98 Antirestriction protein
Methyltransf_9       PF08003.6    315 seq992_BIOID50957    -            323    2e-172  572.0   0.0   1   1  9.6e-176  2.2e-172  571.8   0.0     1   315     7   322     7   322 1.00 Protein of unknown function (DUF1698)
Methyltransf_23      PF13489.1    162 seq992_BIOID50957    -            323   4.4e-11   42.6   0.0   1   1   3.5e-14     8e-11   41.7   0.0    12   159   114   269   103   272 0.71 Methyltransferase domain
Methyltransf_18      PF12847.2    112 seq992_BIOID50957    -            323   7.7e-08   32.7   0.0   1   1   7.1e-11   1.6e-07   31.7   0.0     2   111   123   226   122   227 0.86 Methyltransferase domain
Methyltransf_31      PF13847.1    152 seq992_BIOID50957    -            323   1.2e-07   31.3   0.0   1   1   9.6e-11   2.2e-07   30.4   0.0     5   112   124   228   121   284 0.90 Methyltransferase domain
Methyltransf_11      PF08241.7     95 seq992_BIOID50957    -            323   2.6e-05   24.4   0.0   1   1   2.2e-08   4.9e-05   23.6   0.0     1    94   127   223   127   224 0.81 Methyltransferase domain
CMAS                 PF02353.15   273 seq992_BIOID50957    -            323   5.9e-05   22.1   0.0   1   1   4.6e-08    0.0001   21.3   0.0    50   173   110   233   105   292 0.79 Mycolic acid cyclopropane synthetase
MarR                 PF01047.17    59 seq996_BIOID50957    -            176   1.6e-17   62.8   2.8   1   1   1.3e-20     6e-17   60.9   0.1     1    58    53   112    53   113 0.98 MarR family
MarR_2               PF12802.2     62 seq996_BIOID50957    -            176     1e-08   34.5   0.1   1   1   4.8e-12   2.2e-08   33.5   0.0     5    61    55   111    51   112 0.90 MarR family
HTH_27               PF13463.1     68 seq996_BIOID50957    -            176   3.6e-07   30.3   0.1   1   1   1.8e-10   8.1e-07   29.1   0.0    17    68    70   121    54   121 0.86 Winged helix DNA-binding domain
Methyltransf_23      PF13489.1    162 seq999_BIOID50957    -            457   2.3e-14   53.2   0.0   1   1   5.5e-18   3.7e-14   52.5   0.0    15   160   233   400   198   402 0.73 Methyltransferase domain
ParBc                PF02195.13    90 seq999_BIOID50957    -            457   2.2e-10   40.3   0.0   1   1   8.4e-14   5.7e-10   39.0   0.0     4    78     7    78     5    89 0.89 ParB-like nuclease domain
YmgB                 PF10798.3     61 seq1000_BIOID50957   -             88   5.3e-29   99.7   2.6   1   1   3.8e-33   5.3e-29   99.7   1.8     1    61    28    88    28    88 0.98 Biofilm development protein YmgB/AriR
ATP-synt_ab          PF00006.20   215 seq1001_BIOID50957   -            443   5.9e-42  143.4   0.0   1   1   2.9e-45   7.9e-42  143.0   0.0     3   214   183   388   181   389 0.95 ATP synthase alpha/beta family, nucleotide-binding domain
Rho_RNA_bind         PF07497.7     78 seq1001_BIOID50957   -            443   6.5e-42  140.9   0.1   1   1   4.2e-45   1.1e-41  140.1   0.0     1    78    73   150    73   150 0.98 Rho termination factor, RNA-binding domain
Rho_N                PF07498.7     43 seq1001_BIOID50957   -            443   8.2e-18   63.7   0.8   1   1   1.7e-20   4.8e-17   61.3   0.2     1    43    29    71    29    71 0.98 Rho termination factor, N-terminal domain
NACHT                PF05729.7    167 seq1001_BIOID50957   -            443   8.9e-05   22.0   0.0   1   1   6.2e-08   0.00017   21.1   0.0    12    96   207   297   203   311 0.80 NACHT domain
Ivy                  PF08816.6    118 seq1002_BIOID50957   -            149   5.8e-35  119.7   0.1   1   1   5.1e-39     7e-35  119.4   0.1     1   118    29   144    29   144 0.98 Inhibitor of vertebrate lysozyme (Ivy)
RadC                 PF04002.10   123 seq1003_BIOID50957   -            163   5.7e-47  158.3   0.0   1   1   5.1e-51   6.9e-47  158.0   0.0     2   123    42   163    41   163 0.98 RadC-like JAB domain
NAD_kinase           PF01513.16   285 seq1004_BIOID50957   -            292   6.2e-73  244.9   0.0   1   1   5.2e-77     7e-73  244.7   0.0     2   284     8   271     7   272 0.98 ATP-NAD kinase
Fer2_3               PF13085.1    110 seq1007_BIOID50957   -            238   6.5e-31  106.2   0.0   1   1   2.8e-34   9.5e-31  105.7   0.0     2   109     5   111     4   112 0.93 2Fe-2S iron-sulfur cluster binding domain
Fer4_17              PF13534.1     61 seq1007_BIOID50957   -            238     2e-10   40.7   0.8   1   1   1.1e-13   3.9e-10   39.8   0.5     1    61   148   221   148   221 0.80 4Fe-4S dicluster domain
Fer4_8               PF13183.1     57 seq1007_BIOID50957   -            238   1.3e-09   37.8   1.5   1   1     8e-13   2.7e-09   36.7   1.0     2    56   146   219   145   220 0.71 4Fe-4S dicluster domain
Fer4_18              PF13746.1     69 seq1007_BIOID50957   -            238   3.3e-07   30.5   1.1   1   1     1e-09   3.5e-06   27.2   0.1     2    67   155   221   154   223 0.97 4Fe-4S dicluster domain
PTS_2-RNA            PF01885.11   186 seq1008_BIOID50957   -            184   1.7e-52  177.3   0.0   1   1   1.5e-56     2e-52  177.0   0.0     2   180     6   175     5   180 0.96 RNA 2'-phosphotransferase, Tpt1 / KptA family
HATPase_c            PF02518.21   111 seq1009_BIOID50957   -            465   3.6e-28   97.3   0.6   1   1   1.2e-31   8.3e-28   96.2   0.1     2   110   353   456   352   457 0.98 Histidine kinase-, DNA gyrase B-, and HSP90-like ATPase
HisKA                PF00512.20    68 seq1009_BIOID50957   -            465   1.5e-14   53.6   0.4   1   1   8.2e-18   5.6e-14   51.7   0.0     2    65   245   307   244   309 0.91 His Kinase A (phospho-acceptor) domain
Ribosomal_S2         PF00318.15   211 seq1011_BIOID50957   -            306   3.3e-85  284.4   0.0   1   1   2.9e-89     4e-85  284.2   0.0     1   211    74   290    74   290 0.99 Ribosomal protein S2
DUF968               PF06147.6    200 seq1016_BIOID50957   -            351   5.7e-75  251.5   0.0   1   1   6.8e-79   9.3e-75  250.8   0.0     2   198   130   343   129   345 0.99 Protein of unknown function (DUF968)
HlyD                 PF00529.15   306 seq1017_BIOID50957   -            390   5.6e-79  265.4  14.6   1   1     2e-82     7e-79  265.1  10.1     1   306    60   343    60   343 0.99 HlyD family secretion protein
HlyD_2               PF12700.2    328 seq1017_BIOID50957   -            390   2.9e-17   62.7   1.2   1   1   1.2e-20   4.2e-17   62.1   0.9    20   234    60   290    51   316 0.77 HlyD family secretion protein
HlyD_3               PF13437.1    105 seq1017_BIOID50957   -            390   5.6e-16   58.6   3.2   1   1   1.9e-16   6.3e-13   48.8   0.1     2   105   218   338   217   338 0.79 HlyD family secretion protein
Biotin_lipoyl_2      PF13533.1     50 seq1017_BIOID50957   -            390   7.7e-09   34.9   1.4   1   1   5.4e-11   1.9e-07   30.5   0.1     2    49    61   108    60   109 0.91 Biotin-lipoyl like
DUF987               PF06174.6     66 seq1018_BIOID50957   -             73   2.6e-43  145.2   0.2   1   1   2.1e-47   2.9e-43  145.0   0.1     1    66     1    66     1    66 0.99 Protein of unknown function (DUF987)
T4SS                 PF07996.6    195 seq1022_BIOID50957   -            235   1.9e-31  109.3  15.9   1   1   1.7e-35   2.4e-31  109.0  11.0     1   195    22   220    22   220 0.98 Type IV secretion system proteins
DUF2314              PF10077.4    133 seq1025_BIOID50957   -            153   3.8e-24   85.1   0.1   1   1   3.7e-28     5e-24   84.7   0.1     2   127    33   149    32   151 0.90 Uncharacterized protein conserved in bacteria (DUF2314)
EAL                  PF00563.15   236 seq1026_BIOID50957   -            521   4.9e-63  212.6   0.0   1   1   1.2e-66   8.4e-63  211.8   0.0     2   236   265   500   264   500 0.96 EAL domain
CSS-motif            PF12792.2    208 seq1026_BIOID50957   -            521     8e-30  103.6   0.0   1   1   1.6e-33   1.1e-29  103.1   0.0     3   207    44   238    42   239 0.90 CSS motif domain associated with EAL
YagB_YeeU_YfjZ       PF06154.6    105 seq1028_BIOID50957   -            124   1.2e-52  176.4   0.0   1   1     1e-56   1.4e-52  176.2   0.0     2   104    16   118    15   119 0.98 YagB/YeeU/YfjZ family
SMC_N                PF02463.14   220 seq1029_BIOID50957   -            553   8.4e-19   67.5   0.0   1   1   2.4e-22   1.6e-18   66.5   0.0     1   217     1   511     1   514 0.94 RecF/RecN/SMC N terminal domain
AAA_23               PF13476.1    202 seq1029_BIOID50957   -            553     2e-18   67.3   4.3   1   1   1.5e-19   9.9e-16   58.5   3.0     1   195     4   215     4   381 0.48 AAA domain
Sugar_tr             PF00083.19   451 seq1031_BIOID50957   -            443   6.2e-52  176.5  26.6   1   1   1.1e-55   7.9e-52  176.2  18.4     9   449    26   434    21   436 0.92 Sugar (and other) transporter
MFS_1                PF07690.11   354 seq1031_BIOID50957   -            443   4.1e-37  127.6  63.2   1   1   1.6e-38   1.1e-34  119.6  23.5     6   353    28   386    25   387 0.83 Major Facilitator Superfamily
PGI                  PF00342.14   486 seq1032_BIOID50957   -            549  8.9e-235  779.5   0.1   1   1  7.4e-239    1e-234  779.3   0.0     1   486    52   541    52   541 0.99 Phosphoglucose isomerase
Transket_pyr         PF02779.19   178 seq1034_BIOID50957   -            933   5.3e-67  224.6   0.0   1   1   1.3e-70     9e-67  223.8   0.0     3   178   591   785   589   785 0.99 Transketolase, pyrimidine binding domain
E1_dh                PF00676.15   300 seq1034_BIOID50957   -            933   1.7e-46  158.1   0.0   1   1   5.4e-50   3.7e-46  157.1   0.0    15   282   219   511   207   516 0.84 Dehydrogenase E1 component
PagP                 PF07017.6    147 seq1036_BIOID50957   -            186   4.2e-75  249.8   5.4   1   1   3.7e-79   5.1e-75  249.5   3.7     1   147    36   183    36   183 0.99 Antimicrobial peptide resistance and lipid A acylation protein PagP
DUF1219              PF06755.7    117 seq1038_BIOID50957   -            124   2.6e-58  194.5   0.0   1   1   2.2e-62   2.9e-58  194.3   0.0     1   113     1   113     1   123 0.98 Protein of unknown function (DUF1219)
LysR_substrate       PF03466.15   209 seq1042_BIOID50957   -            324   1.8e-44  151.2   0.0   1   1   3.5e-48   2.4e-44  150.8   0.0     5   206    92   293    90   296 0.96 LysR substrate binding domain
HTH_1                PF00126.22    60 seq1042_BIOID50957   -            324   5.4e-16   57.9   0.0   1   1   1.4e-19   9.6e-16   57.1   0.0     1    60     3    64     3    64 0.97 Bacterial regulatory helix-turn-helix protein, lysR family
MerR-DNA-bind        PF09278.6     65 seq1044_BIOID50957   -            154     7e-15   55.0   0.1   1   1   2.6e-18   1.2e-14   54.3   0.0     2    65    55   119    54   119 0.96 MerR, DNA binding
MerR                 PF00376.18    38 seq1044_BIOID50957   -            154   4.6e-14   51.5   0.3   1   1   2.5e-17   1.1e-13   50.3   0.1     1    38    13    49    13    49 0.98 MerR family regulatory protein
MerR_1               PF13411.1     69 seq1044_BIOID50957   -            154   2.8e-12   46.1   0.0   1   1     1e-15   4.6e-12   45.4   0.0     2    65    13    76    12    78 0.96 MerR HTH family regulatory protein
Y1_Tnp               PF01797.11   121 seq1045_BIOID50957   -            152   1.7e-38  131.0   0.5   1   1   1.4e-42   1.9e-38  130.8   0.3     2   121    12   129    11   129 0.98 Transposase IS200 like
RusA                 PF05866.6    116 seq1047_BIOID50957   -            126   3.1e-20   72.6   0.0   1   1   2.6e-24   3.5e-20   72.4   0.0     1   116     9   118     9   118 0.90 Endodeoxyribonuclease RusA
EF_TS                PF00889.14   221 seq1048_BIOID50957   -            283   2.3e-71  239.5   5.7   1   1   3.3e-75   2.3e-71  239.5   4.0     1   221    57   263    57   263 0.98 Elongation factor TS
UBA                  PF00627.26    37 seq1048_BIOID50957   -            283   3.5e-11   42.4   0.1   1   1   3.4e-14   2.3e-10   39.8   0.1     1    35     4    39     4    40 0.96 UBA/TS-N domain
NTP_transf_3         PF12804.2    179 seq1049_BIOID50957   -            192   9.6e-31  107.2   0.0   1   1   7.9e-35   1.1e-30  107.0   0.0     1   179     6   182     6   182 0.89 MobA-like NTP transferase domain
TrbL                 PF04610.9    225 seq1050_BIOID50957   -            352   1.2e-39  136.2  24.5   1   1   8.7e-44   1.2e-39  136.2  17.0     1   225    40   257    40   257 0.97 TrbL/VirB6 plasmid conjugal transfer protein
Sigma54_activat      PF00158.21   168 seq1052_BIOID50957   -            441   3.7e-72  241.1   0.1   1   1   2.2e-75     6e-72  240.4   0.1     1   168   141   308   141   308 0.99 Sigma-54 interaction domain
Response_reg         PF00072.19   112 seq1052_BIOID50957   -            441   7.2e-30  103.1   0.2   1   1   5.4e-33   1.5e-29  102.1   0.1     1   111     8   117     8   118 0.98 Response regulator receiver domain
HTH_8                PF02954.14    42 seq1052_BIOID50957   -            441     2e-14   52.7   0.6   1   1   7.2e-18     2e-14   52.7   0.4     3    39   403   439   401   441 0.93 Bacterial regulatory protein, Fis family
AAA_5                PF07728.9    139 seq1052_BIOID50957   -            441   1.4e-07   31.1   0.0   1   1     1e-10   2.8e-07   30.2   0.0     2   123   165   283   164   301 0.84 AAA domain (dynein-related subfamily)
AAA                  PF00004.24   132 seq1052_BIOID50957   -            441   1.7e-05   24.9   0.0   1   1   1.3e-08   3.5e-05   23.9   0.0     1   126   165   296   165   302 0.72 ATPase family associated with various cellular activities (AAA)
MFS_1                PF07690.11   354 seq1053_BIOID50957   -            512   5.7e-55  186.3  38.3   1   1   4.2e-59   5.7e-55  186.3  26.5     1   353    19   413    19   414 0.89 Major Facilitator Superfamily
Glycos_transf_N      PF04413.11   186 seq1055_BIOID50957   -            425   4.6e-75  250.7   0.0   1   1   6.1e-78   4.2e-74  247.6   0.0     1   185    31   212    31   213 0.98 3-Deoxy-D-manno-octulosonic-acid transferase (kdotransferase)
Glycos_transf_1      PF00534.15   172 seq1055_BIOID50957   -            425   7.2e-10   38.4   0.0   1   1     2e-13   1.4e-09   37.5   0.0    65   169   291   398   231   401 0.75 Glycosyl transferases group 1
Antiterm             PF03589.8     95 seq1058_BIOID50957   -            273     4e-57  190.1   4.9   1   2   6.5e-28   8.9e-24   83.3   0.0     2    95    15   111    14   111 0.97 Antitermination protein
Antiterm             PF03589.8     95 seq1058_BIOID50957   -            273     4e-57  190.1   4.9   2   2   8.2e-36   1.1e-31  108.6   0.3     2    94   178   269   177   270 0.98 Antitermination protein
MacB_PCD             PF12704.2    232 seq1060_BIOID50957   -            265   6.7e-19   68.2   0.1   1   1   6.3e-23   8.6e-19   67.9   0.0     9   227    24   237    11   239 0.79 MacB-like periplasmic core domain
CSD                  PF00313.17    66 seq1064_BIOID50957   -             69   5.2e-34  115.7   0.7   1   1   8.2e-38   5.6e-34  115.6   0.5     2    65     5    68     4    69 0.97 'Cold-shock' DNA-binding domain
OB_RNB               PF08206.6     58 seq1064_BIOID50957   -             69   1.2e-05   24.6   0.3   1   1   2.5e-09   1.7e-05   24.1   0.2     7    30    14    37     6    67 0.82 Ribonuclease B OB domain
DUF957               PF06117.6     65 seq1068_BIOID50957   -             65   5.8e-36  121.7   0.2   1   1   4.6e-40   6.3e-36  121.6   0.2     1    65     1    65     1    65 0.99 Enterobacterial protein of unknown function (DUF957)
Glycos_transf_4      PF00953.16   159 seq1069_BIOID50957   -            367   1.1e-28   99.9  21.3   1   1   7.8e-33   1.1e-28   99.9  14.8     3   157    75   233    73   235 0.94 Glycosyl transferase family 4
HTH_23               PF13384.1     50 seq1070_BIOID50957   -            102   6.2e-10   38.2   0.1   1   1   1.6e-13   1.1e-09   37.4   0.0     3    50    26    73    24    73 0.95 Homeodomain-like domain
HTH_28               PF13518.1     52 seq1070_BIOID50957   -            102   1.8e-07   30.9   0.1   1   1   3.6e-11   2.5e-07   30.4   0.1     1    52    29    81    29    83 0.92 Helix-turn-helix domain
Peptidase_M28        PF04389.12   176 seq1071_BIOID50957   -            345   3.9e-30  104.8   0.1   1   1   1.8e-33   8.1e-30  103.7   0.0     2   173   111   318   110   320 0.88 Peptidase family M28
Peptidase_M20        PF01546.23   171 seq1071_BIOID50957   -            345   7.7e-07   28.7   0.0   1   1   2.2e-10     1e-06   28.3   0.0     1    73   113   198   113   309 0.74 Peptidase family M20/M25/M40
Peptidase_M42        PF05343.9    292 seq1071_BIOID50957   -            345   5.1e-06   25.3   0.2   1   1   4.1e-08   0.00019   20.2   0.0   134   180   143   189   136   216 0.87 M42 glutamyl aminopeptidase
Xan_ur_permease      PF00860.15   389 seq1072_BIOID50957   -            449   1.7e-88  296.6  48.3   1   1   1.6e-92   2.1e-88  296.3  33.5     1   388    26   409    26   410 0.99 Permease family
Pyr_redox_2          PF07992.9    200 seq1074_BIOID50957   -           1032   4.2e-19   69.1   0.0   1   1   6.9e-22     1e-18   67.8   0.0     2   198   553   829   552   831 0.84 Pyridine nucleotide-disulphide oxidoreductase
NAD_binding_8        PF13450.1     68 seq1074_BIOID50957   -           1032   1.7e-08   34.2   1.1   1   1   3.4e-11   5.2e-08   32.6   0.1     1    37   555   591   555   615 0.90 NAD(P)-binding Rossmann-like domain
Fer4_9               PF13187.1     55 seq1074_BIOID50957   -           1032   3.1e-06   27.2   7.6   1   1     2e-09   3.1e-06   27.2   5.3     1    53   897   951   867   952 0.90 4Fe-4S dicluster domain
Thi4                 PF01946.12   230 seq1074_BIOID50957   -           1032     4e-06   25.9   0.1   1   1   6.6e-08    0.0001   21.4   0.0    20    54   553   587   538   591 0.93 Thi4 family
FAD_binding_3        PF01494.14   356 seq1074_BIOID50957   -           1032   5.1e-05   22.3   0.1   1   1   7.4e-08   0.00011   21.2   0.1     3    35   552   584   550   590 0.92 FAD binding domain
FAD_binding_2        PF00890.19   421 seq1074_BIOID50957   -           1032    0.0001   21.2   0.8   1   1   6.6e-08    0.0001   21.2   0.5     2    36   553   587   552   591 0.94 FAD binding domain
Methyltransf_27      PF13708.1    194 seq1076_BIOID50957   -            280   6.6e-76  254.0   0.1   1   1   6.3e-80   8.5e-76  253.6   0.1     2   194    86   278    85   278 0.99 Methyltransferase domain
Flavodoxin_2         PF02525.12   199 seq1077_BIOID50957   -            176   5.3e-39  133.6   0.0   1   1   9.5e-43   6.5e-39  133.3   0.0     3   199     2   167     1   167 0.90 Flavodoxin-like fold
FMN_red              PF03358.10   152 seq1077_BIOID50957   -            176   1.3e-05   24.6   0.0   1   1   2.6e-09   1.8e-05   24.2   0.0    58   125    43   117     2   135 0.76 NADPH-dependent FMN reductase
AA_kinase            PF00696.23   241 seq1081_BIOID50957   -            241   1.7e-27   96.3   0.2   1   1   1.9e-31   2.7e-27   95.7   0.2     1   241    10   219    10   219 0.77 Amino acid kinase family
ParBc                PF02195.13    90 seq1082_BIOID50957   -            196   7.3e-14   51.5   0.1   1   1   9.4e-18   1.3e-13   50.7   0.0     3    84     8    85     6    92 0.87 ParB-like nuclease domain
FtsX                 PF02687.16   121 seq1091_BIOID50957   -            134   1.2e-18   66.8  14.5   1   1     1e-22   1.4e-18   66.7  10.1     2   121     4   127     3   127 0.95 FtsX-like permease family
Hpt                  PF01627.18    90 seq1092_BIOID50957   -            890   2.4e-13   49.7   0.0   1   1   5.7e-16   3.9e-12   45.8   0.0     3    83   811   885   809   890 0.89 Hpt domain
HATPase_c            PF02518.21   111 seq1092_BIOID50957   -            890   3.4e-11   42.7   0.0   1   1   1.2e-14   8.5e-11   41.4   0.0     1   109   565   675   565   677 0.94 Histidine kinase-, DNA gyrase B-, and HSP90-like ATPase
SmpA_OmlA            PF04355.8     71 seq1095_BIOID50957   -            113   5.7e-27   93.0   0.3   1   1   5.1e-31     7e-27   92.7   0.2     1    70    35   104    35   105 0.98 SmpA / OmlA family
CN_hydrolase         PF00795.17   184 seq1101_BIOID50957   -            187   3.8e-14   52.3   0.0   1   1   4.4e-18     6e-14   51.6   0.0    91   184    11    97     2    97 0.89 Carbon-nitrogen hydrolase
Na_H_Exchanger       PF00999.16   384 seq1103_BIOID50957   -            644   1.3e-63  214.7  46.2   1   1   2.6e-67   1.8e-63  214.2  32.0     2   378    35   399    34   403 0.93 Sodium/hydrogen exchanger family
TrkA_N               PF02254.13   116 seq1103_BIOID50957   -            644   5.7e-27   93.9   0.0   1   1   2.2e-30   1.5e-26   92.5   0.0     1   111   426   536   426   538 0.97 TrkA-N domain
ABC_tran             PF00005.22   118 seq1106_BIOID50957   -            279   3.2e-27   95.1   0.0   1   1   7.8e-31   5.3e-27   94.4   0.0     1   117    95   219    95   220 0.94 ABC transporter
AAA_21               PF13304.1    303 seq1106_BIOID50957   -            279   2.9e-11   43.7   0.1   1   1   9.3e-13   6.4e-09   36.0   0.1     1   299    83   252    83   256 0.74 AAA domain
VirB8                PF04335.8    212 seq1108_BIOID50957   -            229   1.2e-42  145.7   2.0   1   1     1e-46   1.4e-42  145.5   1.4     2   212    12   224    11   224 0.93 VirB8 protein
CTP_transf_2         PF01467.21   157 seq1109_BIOID50957   -            159   5.6e-25   88.1   0.1   1   1   9.9e-29   6.8e-25   87.8   0.1     1   156     6   134     6   135 0.98 Cytidylyltransferase
Citrate_ly_lig       PF08218.6    182 seq1109_BIOID50957   -            159   9.7e-07   28.2   0.1   1   1   2.4e-10   1.6e-06   27.5   0.0     9   106    12   113    10   117 0.81 Citrate lyase ligase C-terminal domain
SIS_2                PF13580.1    138 seq1112_BIOID50957   -            198     2e-31  108.4   0.3   1   1   5.1e-35   3.5e-31  107.6   0.2    15   138    30   152     8   152 0.92 SIS domain
SIS                  PF01380.17   131 seq1112_BIOID50957   -            198   5.2e-08   32.4   0.0   1   1   1.5e-11     1e-07   31.5   0.0    51   104   115   168   104   183 0.91 SIS domain
YjbE                 PF11106.3     80 seq1119_BIOID50957   -             80   1.5e-43  146.4  27.9   1   1   1.2e-47   1.7e-43  146.3  19.3     1    80     1    80     1    80 0.99 Exopolysaccharide production protein YjbE
N6_N4_Mtase          PF01555.13   231 seq1121_BIOID50957   -            349   1.6e-43  148.7   0.0   1   1   6.4e-47   4.4e-43  147.3   0.0     1   229    29   340    29   342 0.82 DNA methylase
Methyltransf_26      PF13659.1    117 seq1121_BIOID50957   -            349   8.4e-13   48.2   0.0   1   1   1.1e-11   7.5e-08   32.3   0.0    51   116     9    82     5    83 0.81 Methyltransferase domain
Aconitase            PF00330.15   465 seq1123_BIOID50957   -            891  1.3e-186  620.5   0.0   1   1  2.3e-190  1.6e-186  620.2   0.0     1   465    57   562    57   562 0.99 Aconitase family (aconitate hydratase)
Aconitase_C          PF00694.14   131 seq1123_BIOID50957   -            891   8.3e-49  164.9   0.0   1   1   2.7e-52   1.8e-48  163.8   0.0     3   130   691   818   689   819 0.98 Aconitase C-terminal domain
Wzz                  PF02706.10   152 seq1124_BIOID50957   -            348   5.4e-15   55.4   1.7   1   1   8.6e-19   1.2e-14   54.3   1.2     1   113    15   188    15   247 0.69 Chain length determinant protein
tRNA-synt_1e         PF01406.14   301 seq1125_BIOID50957   -            461  4.5e-144  479.0   0.1   1   1  2.1e-147  5.7e-144  478.6   0.1     2   300    15   313    14   314 0.99 tRNA synthetases class I (C) catalytic domain
DALR_2               PF09190.6     63 seq1125_BIOID50957   -            461     2e-26   91.9   1.7   1   1   7.1e-30     2e-26   91.9   1.2     1    63   341   402   341   402 0.99 DALR domain
tRNA-synt_1g         PF09334.6    391 seq1125_BIOID50957   -            461   2.2e-16   59.3   1.6   1   2   3.9e-10   1.1e-06   27.5   0.1    13   112    35   133    29   147 0.82 tRNA synthetases class I (M)
tRNA-synt_1g         PF09334.6    391 seq1125_BIOID50957   -            461   2.2e-16   59.3   1.6   2   2   3.1e-11   8.6e-08   31.1   0.1   312   373   251   311   231   317 0.85 tRNA synthetases class I (M)
tRNA-synt_1f         PF01921.13   360 seq1125_BIOID50957   -            461   1.7e-07   30.1   0.0   1   1     2e-08   5.6e-05   21.8   0.0   276   317   261   301   214   329 0.85 tRNA synthetases class I (K)
tRNA-synt_1          PF00133.17   601 seq1125_BIOID50957   -            461   1.1e-06   26.8   0.2   1   1   3.5e-09   9.5e-06   23.7   0.0   515   596   221   300   206   305 0.81 tRNA synthetases class I (I, L, M and V)
HTH_Tnp_1            PF01527.15    76 seq1129_BIOID50957   -            134     2e-14   53.1   0.0   1   1   1.9e-18   2.6e-14   52.8   0.0     2    58     9    70     8   100 0.84 Transposase
RRF                  PF01765.14   165 seq1131_BIOID50957   -            185   3.9e-68  227.9   1.7   1   1   3.7e-72     5e-68  227.6   1.2     1   165    19   183    19   183 0.99 Ribosome recycling factor
DUF2886              PF11102.3    200 seq1132_BIOID50957   -            212   9.1e-57  191.7   1.0   1   1   7.5e-61     1e-56  191.5   0.7     1   199    13   206    13   207 0.98 Protein of unknown function (DUF2886)
MttA_Hcf106          PF02416.11    53 seq1134_BIOID50957   -             67   1.7e-12   46.1   0.4   1   1   1.4e-16   1.9e-12   46.0   0.2     1    48     4    51     4    62 0.92 mttA/Hcf106 family
CagX                 PF03524.10   215 seq1138_BIOID50957   -            302   7.4e-51  172.3   1.0   1   1   6.4e-55   8.7e-51  172.1   0.7     1   214    29   276    29   277 0.95 Conjugal transfer protein
Terminase_GpA        PF05876.7    557 seq1139_BIOID50957   -            618  5.6e-173  576.1   0.0   1   1  5.4e-177  7.3e-173  575.7   0.0     4   551    34   583    31   590 0.96 Phage terminase large subunit (GpA)
2-Hacid_dh_C         PF02826.14   178 seq1141_BIOID50957   -            325   1.6e-45  154.3   0.0   1   1   9.3e-49   6.3e-45  152.3   0.0     2   178   118   290   117   290 0.95 D-isomer specific 2-hydroxyacid dehydrogenase, NAD binding domain
NAD_binding_2        PF03446.10   162 seq1141_BIOID50957   -            325   1.7e-06   27.9   0.0   1   1   6.1e-10   4.2e-06   26.6   0.0     3    90   151   236   149   242 0.92 NAD binding domain of 6-phosphogluconate dehydrogenase
MacB_PCD             PF12704.2    232 seq1142_BIOID50957   -            414   1.2e-25   90.4   0.2   1   1   1.7e-29   1.2e-25   90.4   0.1    11   229    26   241    21   244 0.83 MacB-like periplasmic core domain
FtsX                 PF02687.16   121 seq1142_BIOID50957   -            414   1.9e-22   79.1  12.5   1   1   3.4e-26   2.3e-22   78.8   4.5     2   121   274   407   273   407 0.98 FtsX-like permease family
HlyD_2               PF12700.2    328 seq1143_BIOID50957   -            464   8.7e-26   90.7   1.3   1   1   3.3e-29   1.1e-25   90.3   0.9     9   328   123   425   115   425 0.82 HlyD family secretion protein
HlyD                 PF00529.15   306 seq1143_BIOID50957   -            464   8.1e-24   84.3  12.1   1   1   4.5e-27   1.5e-23   83.4   8.4     1   239   135   358   135   391 0.87 HlyD family secretion protein
HlyD_3               PF13437.1    105 seq1143_BIOID50957   -            464   1.7e-16   60.3   3.4   1   1   3.7e-14   1.3e-10   41.4   0.4     1   101   246   351   246   356 0.93 HlyD family secretion protein
Biotin_lipoyl_2      PF13533.1     50 seq1143_BIOID50957   -            464     2e-13   49.6   8.6   1   1   2.4e-16   8.4e-13   47.6   0.2     2    50   136   184   135   184 0.97 Biotin-lipoyl like
Na_H_Exchanger       PF00999.16   384 seq1145_BIOID50957   -            549   3.4e-72  242.9  43.6   1   1   3.1e-76   4.2e-72  242.6  30.2     2   383     8   421     5   422 0.91 Sodium/hydrogen exchanger family
GATase_4             PF13230.1    272 seq1147_BIOID50957   -            255  3.2e-107  357.1   0.0   1   1  7.7e-111  3.5e-107  357.0   0.0     1   252     1   252     1   255 0.99 Glutamine amidotransferases class-II
GATase_2             PF00310.16   361 seq1147_BIOID50957   -            255   3.3e-17   62.1   0.1   1   1   2.1e-15   9.7e-12   44.1   0.1   189   359    65   215    60   217 0.87 Glutamine amidotransferases class-II
2-oxoacid_dh         PF00198.18   231 seq1149_BIOID50957   -            405   7.8e-82  273.8   0.0   1   1   2.2e-85     1e-81  273.5   0.0     3   231   175   403   173   403 0.98 2-oxoacid dehydrogenases acyltransferase (catalytic domain)
Biotin_lipoyl        PF00364.17    74 seq1149_BIOID50957   -            405   6.9e-18   63.9   0.3   1   1   3.6e-21   1.6e-17   62.7   0.2     2    73     5    76     4    77 0.96 Biotin-requiring enzyme
E3_binding           PF02817.12    39 seq1149_BIOID50957   -            405     4e-15   55.0   2.3   1   1     1e-18   4.6e-15   54.8   0.1     5    39   114   148   111   148 0.96 e3 binding domain
DDE_Tnp_1            PF01609.16   211 seq1150_BIOID50957   -            316   1.6e-29  102.9   0.0   1   1   1.4e-33   1.9e-29  102.6   0.0     2   211    53   294    52   294 0.96 Transposase DDE domain
SmpB                 PF01668.13    68 seq1151_BIOID50957   -            160   1.3e-29  101.6   0.0   1   1   1.5e-33   2.1e-29  100.9   0.0     2    67    13    78    12    80 0.96 SmpB protein
Caps_synth_GfcC      PF06251.6    229 seq1153_BIOID50957   -            277   2.5e-91  304.8   0.0   1   1   2.1e-95   2.9e-91  304.6   0.0     2   229    52   277    51   277 0.99 Capsule biosynthesis GfcC
rve                  PF00665.21   120 seq1154_BIOID50957   -            131   2.6e-11   43.5   0.0   1   1   6.4e-15   4.4e-11   42.8   0.0    68   120     5    57     1    57 0.93 Integrase core domain
rve_3                PF13683.1     67 seq1154_BIOID50957   -            131   3.2e-08   32.8   0.0   1   1   9.2e-12   6.3e-08   31.9   0.0     2    50    29    76    28    78 0.95 Integrase core domain
DXP_reductoisom      PF02670.11   129 seq1155_BIOID50957   -            398     6e-49  165.7   0.7   1   1   1.3e-52     6e-49  165.7   0.5     1   129     4   132     4   132 0.99 1-deoxy-D-xylulose 5-phosphate reductoisomerase
DXPR_C               PF13288.1    121 seq1155_BIOID50957   -            398   2.4e-45  153.3   0.3   1   1   1.1e-48   5.2e-45  152.2   0.2     1   121   271   389   271   389 0.99 DXP reductoisomerase C-terminal domain
DXP_redisom_C        PF08436.7     84 seq1155_BIOID50957   -            398   7.5e-34  115.3   0.0   1   1   4.4e-37     2e-33  113.9   0.0     1    84   146   239   146   239 0.96 1-deoxy-D-xylulose 5-phosphate reductoisomerase C-terminal
DUF1281              PF06924.6    134 seq1159_BIOID50957   -            318   1.9e-61  205.2   0.0   1   1   1.9e-65   2.7e-61  204.7   0.0     1   134    19   152    19   152 0.99 Protein of unknown function (DUF1281)
Epimerase_2          PF02350.14   346 seq1160_BIOID50957   -            335  1.4e-118  395.5   0.0   1   1  1.1e-122  1.6e-118  395.3   0.0    24   346     1   329     1   329 0.97 UDP-N-acetylglucosamine 2-epimerase
TrbI                 PF03743.9    187 seq1162_BIOID50957   -            428   7.1e-47  159.1   0.0   1   1   1.1e-50   1.5e-46  158.1   0.0     1   187   235   417   235   417 0.94 Bacterial conjugation TrbI-like protein
Autotransporter      PF03797.14   265 seq1165_BIOID50957   -            338   3.1e-44  151.2  16.9   1   1   2.9e-48   3.9e-44  150.8  11.7     3   256    62   324    60   329 0.94 Autotransporter beta-domain
PHP                  PF02811.14   175 seq1167_BIOID50957   -            245   1.2e-17   64.1   1.1   1   1   1.8e-21   2.5e-17   63.1   0.9     1   169     4   164     4   175 0.91 PHP domain
DHFR_1               PF00186.14   161 seq1169_BIOID50957   -            196   1.2e-58  197.0   0.0   1   1   1.1e-62   1.5e-58  196.8   0.0     1   161    38   195    38   195 0.97 Dihydrofolate reductase
DcuC                 PF03606.10   463 seq1170_BIOID50957   -            455  4.1e-129  430.7  48.6   1   1  3.4e-133  4.6e-129  430.5  33.7     1   462     2   454     2   455 0.98 C4-dicarboxylate anaerobic carrier
DUF940               PF06082.6    658 seq1171_BIOID50957   -            698  3.6e-258  858.3  13.6   1   1    3e-262  4.1e-258  858.2   9.5     1   658    29   693    29   693 0.97 Bacterial putative lipoprotein (DUF940)
ROK                  PF00480.15   179 seq1173_BIOID50957   -            323   1.5e-45  155.0   0.0   1   1   3.1e-49   2.1e-45  154.6   0.0     1   179    24   214    24   214 0.95 ROK family
Glucokinase          PF02685.11   316 seq1173_BIOID50957   -            323   4.4e-10   38.7   0.0   1   1     5e-13   3.4e-09   35.8   0.0     4   265    26   276    24   288 0.80 Glucokinase
tRNA-synt_2          PF00152.15   335 seq1176_BIOID50957   -            335   5.4e-70  235.6   0.0   1   1     5e-74   6.9e-70  235.3   0.0    21   333    25   333    14   335 0.88 tRNA synthetases class II (D, K and N)
ACR_tran             PF00873.14  1021 seq1177_BIOID50957   -           1040         0 1229.9  34.9   1   1         0         0 1229.7  24.2     2  1020    13  1022    12  1023 1.00 AcrB/AcrD/AcrF family
SecD_SecF            PF02355.11   189 seq1177_BIOID50957   -           1040   1.8e-08   33.6  32.6   1   1   1.6e-09   1.1e-05   24.6  10.9    36   183   348   495   338   501 0.82 Protein export membrane protein
Response_reg         PF00072.19   112 seq1179_BIOID50957   -            216   1.7e-24   85.8   0.1   1   1   6.7e-28     3e-24   85.0   0.0     1   111     6   120     6   121 0.96 Response regulator receiver domain
GerE                 PF00196.14    58 seq1179_BIOID50957   -            216     7e-19   66.7   0.1   1   1   2.5e-22   1.2e-18   66.0   0.1     2    57   149   204   148   205 0.96 Bacterial regulatory proteins, luxR family
Amidohydro_1         PF01979.15   333 seq1181_BIOID50957   -            442     2e-48  165.6   0.1   1   1   4.3e-52   2.9e-48  165.0   0.1     1   333    53   375    53   375 0.96 Amidohydrolase family
Amidohydro_5         PF13594.1     68 seq1181_BIOID50957   -            442   3.7e-08   32.9   0.0   1   1   1.3e-11   8.6e-08   31.7   0.0     1    68    23   122    23   122 0.68 Amidohydrolase
Nitrate_red_del      PF02613.10   136 seq1182_BIOID50957   -            184   1.1e-19   70.5   0.2   1   1   1.1e-23   1.5e-19   70.0   0.1     3   135    31   150    29   151 0.90 Nitrate reductase delta subunit
UDPG_MGDP_dh_N       PF03721.9    185 seq1184_BIOID50957   -            420   2.5e-61  206.1   0.2   1   1   7.1e-63   2.4e-59  199.7   0.0     2   183     5   189     4   191 0.96 UDP-glucose/GDP-mannose dehydrogenase family, NAD binding domain
UDPG_MGDP_dh         PF00984.14    96 seq1184_BIOID50957   -            420     4e-30  103.7   0.0   1   1   2.3e-33     8e-30  102.7   0.0     2    93   206   292   205   296 0.88 UDP-glucose/GDP-mannose dehydrogenase family, central domain
UDPG_MGDP_dh_C       PF03720.10   106 seq1184_BIOID50957   -            420   7.5e-19   67.7   0.0   1   1   5.7e-22   1.9e-18   66.4   0.0     1   104   324   419   324   420 0.91 UDP-glucose/GDP-mannose dehydrogenase family, UDP binding domain
NAD_binding_2        PF03446.10   162 seq1184_BIOID50957   -            420     7e-07   29.1   0.1   1   1   2.1e-09   7.1e-06   25.8   0.0     2   110     4   136     3   141 0.76 NAD binding domain of 6-phosphogluconate dehydrogenase
ATP-grasp_2          PF08442.5    202 seq1185_BIOID50957   -            388   1.4e-82  275.8   0.0   1   1   5.7e-86   1.9e-82  275.4   0.0     1   202     2   203     2   203 1.00 ATP-grasp domain
Ligase_CoA           PF00549.14   153 seq1185_BIOID50957   -            388     1e-24   86.7   3.4   1   1   5.1e-28   1.8e-24   86.0   2.4     1   153   262   382   262   382 0.98 CoA-ligase
ATP-grasp_5          PF13549.1    222 seq1185_BIOID50957   -            388   1.5e-13   50.3   0.1   1   1   1.2e-16     4e-13   48.9   0.1    10   219     3   215     1   217 0.83 ATP-grasp domain
ATP-grasp_4          PF13535.1    184 seq1185_BIOID50957   -            388   7.1e-08   32.2   0.1   1   1   5.1e-11   1.7e-07   31.0   0.0     7   110     7   126     4   200 0.77 ATP-grasp domain
Prenyltransf         PF01255.14   223 seq1186_BIOID50957   -            252   6.7e-82  273.8   0.0   1   1   5.6e-86   7.7e-82  273.6   0.0     1   222    23   243    23   244 0.99 Putative undecaprenyl diphosphate synthase
DUF303               PF03629.13   255 seq1187_BIOID50957   -            617   1.1e-26   93.4   0.0   1   1   2.2e-30   1.5e-26   93.0   0.0     1   200    64   295    64   350 0.74 Domain of unknown function (DUF303)
DUF1737              PF08410.5     54 seq1187_BIOID50957   -            617   4.1e-18   64.7   0.0   1   1   1.6e-21   1.1e-17   63.4   0.0     1    53     1    50     1    51 0.97 Domain of unknown function (DUF1737)
IncFII_repA          PF02387.10   281 seq1190_BIOID50957   -            290   1.6e-96  322.6   0.1   1   1  1.5e-100   2.1e-96  322.2   0.0     4   272    11   271     6   277 0.98 IncFII RepA protein family
Phage_portal_2       PF05136.8    355 seq1191_BIOID50957   -            454  3.6e-106  354.5   0.0   1   1  3.1e-110  4.3e-106  354.3   0.0     2   355    44   403    43   403 0.98 Phage portal protein, lambda family
N6_N4_Mtase          PF01555.13   231 seq1192_BIOID50957   -            227   1.8e-34  119.1   0.0   1   1   8.3e-36   5.7e-32  110.9   0.0     1   228    21   200    21   203 0.91 DNA methylase
T2SE                 PF00437.15   272 seq1193_BIOID50957   -            262   3.8e-43  147.2   0.0   1   1   7.2e-47   4.9e-43  146.8   0.0     6   214    17   253    13   258 0.95 Type II/IV secretion system protein
Pox_A32              PF04665.7    241 seq1193_BIOID50957   -            262   4.2e-05   22.8   0.1   1   1   9.1e-09   6.2e-05   22.2   0.0    15    61   162   213   151   222 0.79 Poxvirus A32 protein
DFP                  PF04127.10   183 seq1197_BIOID50957   -            382   4.4e-72  241.4   0.2   1   1   6.5e-76   4.4e-72  241.4   0.2     2   182   163   347   162   348 0.97 DNA / pantothenate metabolism flavoprotein
Flavoprotein         PF02441.14   129 seq1197_BIOID50957   -            382   2.7e-22   78.7   0.3   1   1   8.7e-26   5.9e-22   77.5   0.2    21   128     2   109     1   110 0.88 Flavoprotein
SIR2                 PF02146.12   181 seq1198_BIOID50957   -            279     1e-48  165.3   0.0   1   1   9.7e-53   1.3e-48  164.9   0.0     1   181    48   221    48   221 0.90 Sir2 family
tRNA-synt_1d         PF00750.14   354 seq1201_BIOID50957   -            577  4.5e-149  495.9   0.3   1   1  1.2e-152  5.6e-149  495.6   0.2     1   354    95   446    95   446 0.99 tRNA synthetases class I (R)
DALR_1               PF05746.10   119 seq1201_BIOID50957   -            577     4e-36  123.4   0.3   1   1   4.8e-39   2.2e-35  121.0   0.2     1   119   460   577   460   577 0.98 DALR anticodon binding domain
Arg_tRNA_synt_N      PF03485.11    85 seq1201_BIOID50957   -            577   2.5e-22   79.0   0.2   1   1   2.4e-25   1.1e-21   77.0   0.1     3    85     7    87     1    87 0.91 Arginyl tRNA synthetase N terminal domain
DUF1097              PF06496.6    144 seq1203_BIOID50957   -            173   1.9e-46  157.3  25.0   1   1   1.7e-50   2.3e-46  157.0  17.3     1   143    18   156    18   157 0.99 Protein of unknown function (DUF1097)
AA_permease_2        PF13520.1    426 seq1207_BIOID50957   -            514   1.9e-32  112.2  60.8   1   1   3.8e-36   2.6e-32  111.8  42.2     2   419    23   482    22   497 0.77 Amino acid permease
AA_permease          PF00324.16   479 seq1207_BIOID50957   -            514   3.5e-14   51.8  53.2   1   1   3.1e-17   2.1e-13   49.3  36.9    12   446    33   479    22   501 0.72 Amino acid permease
CTP_transf_1         PF01148.15   259 seq1208_BIOID50957   -            285   1.3e-63  214.9  19.9   1   1   1.1e-67   1.5e-63  214.7  13.8     2   257     4   279     3   281 0.88 Cytidylyltransferase family
NLPC_P60             PF00877.14   105 seq1209_BIOID50957   -            208     3e-31  107.2   0.0   1   1   7.2e-35   4.9e-31  106.5   0.0     1   105    90   200    90   200 0.98 NlpC/P60 family
CoA_binding          PF02629.14    96 seq1212_BIOID50957   -            289   1.7e-30  105.2   0.7   1   1   4.9e-34   1.7e-30  105.2   0.5     1    96     6    99     6    99 0.99 CoA binding domain
Ligase_CoA           PF00549.14   153 seq1212_BIOID50957   -            289   2.4e-20   72.5   0.6   1   1   1.2e-23     4e-20   71.8   0.4     1   152   151   271   151   272 0.96 CoA-ligase
Succ_CoA_lig         PF13607.1    138 seq1212_BIOID50957   -            289   8.7e-12   44.7   0.0   1   1   4.4e-15   1.5e-11   43.9   0.0     1   138   145   284   145   287 0.83 Succinyl-CoA ligase like flavodoxin domain
DUF1380              PF07128.7    139 seq1214_BIOID50957   -            144   2.8e-74  247.3   1.0   1   1   2.3e-78   3.2e-74  247.2   0.7     1   139     1   138     1   138 1.00 Protein of unknown function (DUF1380)
PAP2                 PF01569.16   129 seq1216_BIOID50957   -            254   2.5e-28   98.2   1.2   1   1   1.8e-32   2.5e-28   98.2   0.9     6   126    78   232    73   234 0.89 PAP2 superfamily
Epimerase            PF01370.16   236 seq1217_BIOID50957   -            355   4.6e-79  265.0   0.0   1   1   2.5e-82   5.6e-79  264.7   0.0     1   236     4   252     4   252 0.97 NAD dependent epimerase/dehydratase family
RmlD_sub_bind        PF04321.12   287 seq1217_BIOID50957   -            355   2.1e-17   62.8   0.0   1   1   1.3e-20     3e-17   62.3   0.0     2   254     3   296     1   333 0.79 RmlD substrate binding domain
Polysacc_synt_2      PF02719.10   294 seq1217_BIOID50957   -            355     2e-16   59.6   0.0   1   1   1.3e-19   2.9e-16   59.0   0.0     1   117     4   114     4   135 0.93 Polysaccharide biosynthesis protein
3Beta_HSD            PF01073.14   280 seq1217_BIOID50957   -            355   9.7e-16   57.1   0.0   1   1   6.7e-19   1.5e-15   56.5   0.0     1   229     5   240     5   250 0.82 3-beta hydroxysteroid dehydrogenase/isomerase family
NAD_binding_4        PF07993.7    249 seq1217_BIOID50957   -            355   2.6e-15   55.9   0.1   1   1   2.5e-14   5.6e-11   41.7   0.0    87   199    74   191    56   250 0.83 Male sterility protein
adh_short            PF00106.20   167 seq1217_BIOID50957   -            355   4.4e-08   33.1   0.4   1   1   3.1e-10     7e-07   29.1   0.1     3    96     4    91     2   126 0.79 short chain dehydrogenase
T4SS-DNA_transf      PF02534.9    469 seq1219_BIOID50957   -            171   6.9e-13   47.8   0.1   1   1   6.6e-17     9e-13   47.4   0.0     2    78   100   171    99   171 0.89 Type IV secretory system Conjugative DNA transfer
FAD_binding_5        PF00941.16   171 seq1220_BIOID50957   -            259   3.7e-23   81.6   0.0   1   1   9.2e-27   6.3e-23   80.9   0.0     4   167     4   153     1   156 0.90 FAD binding domain in molybdopterin dehydrogenase
CO_deh_flav_C        PF03450.12   103 seq1220_BIOID50957   -            259   7.3e-10   38.6   0.3   1   1   2.3e-13   1.6e-09   37.5   0.2     4   102   165   250   161   251 0.85 CO dehydrogenase flavoprotein C-terminal domain
Fimbrial             PF00419.15   145 seq1222_BIOID50957   -            180     8e-20   71.4   7.7   1   1     7e-24   9.6e-20   71.1   5.3     1   145    30   180    30   180 0.87 Fimbrial protein
dUTPase              PF00692.14   129 seq1224_BIOID50957   -            152   1.2e-41  141.0   0.0   1   1   9.9e-46   1.4e-41  140.9   0.0     2   129    17   150    16   150 0.98 dUTPase
Peptidase_M50        PF02163.17   192 seq1228_BIOID50957   -            450   2.8e-70  235.0   0.3   1   1     7e-74   3.2e-70  234.8   0.2     2   192    11   446    10   446 0.99 Peptidase family M50
PDZ                  PF00595.19    81 seq1228_BIOID50957   -            450   6.8e-13   48.4   0.3   1   1   8.1e-14   3.7e-10   39.7   0.0     8    81   209   277   203   277 0.91 PDZ domain (Also known as DHR or GLGF)
PDZ_2                PF13180.1     82 seq1228_BIOID50957   -            450   7.1e-11   41.7   0.0   1   1   1.1e-11   4.9e-08   32.6   0.0    19    78   227   285   211   287 0.84 PDZ domain
CLP_protease         PF00574.18   182 seq1235_BIOID50957   -            362   8.6e-40  136.2   1.9   1   1   3.9e-43   1.8e-39  135.2   1.3    26   179    38   185    29   188 0.92 Clp protease
SDH_sah              PF01972.11   286 seq1235_BIOID50957   -            362   3.9e-09   35.5   0.2   1   1   1.2e-12   5.6e-09   35.0   0.1    93   157    56   120    30   161 0.89 Serine dehydrogenase proteinase
T4SS-DNA_transf      PF02534.9    469 seq1239_BIOID50957   -            399   1.6e-87  293.9   0.0   1   1   3.9e-91   1.8e-87  293.7   0.0   121   467     3   364     1   366 0.94 Type IV secretory system Conjugative DNA transfer
TraG-D_C             PF12696.2    128 seq1239_BIOID50957   -            399   1.1e-28   99.4   0.0   1   1   4.3e-32   1.9e-28   98.7   0.0     2   127   202   321   201   322 0.90 TraM recognition site of TraD and TraG
TrwB_AAD_bind        PF10412.4    386 seq1239_BIOID50957   -            399   3.4e-20   71.8   0.0   1   1   1.2e-23   5.5e-20   71.2   0.0   170   380   122   335   110   338 0.86 Type IV secretion-system coupling protein DNA-binding domain
RHH_1                PF01402.16    39 seq1240_BIOID50957   -             94   2.1e-08   33.5   0.0   1   1   2.8e-12   3.9e-08   32.7   0.0     2    39    14    51    13    51 0.96 Ribbon-helix-helix protein, copG family
Lysis_S              PF04971.7     68 seq1243_BIOID50957   -             71   1.4e-47  159.0   0.5   1   1   1.2e-51   1.6e-47  158.9   0.3     1    68     4    71     4    71 1.00 Lysis protein S
PsiE                 PF06146.7     69 seq1244_BIOID50957   -            136   1.8e-16   59.9   5.7   1   1   1.3e-20   1.8e-16   59.9   3.9     5    69    62   123    58   123 0.95 Phosphate-starvation-inducible E
TetR_N               PF00440.18    47 seq1246_BIOID50957   -            198   2.9e-11   42.7   0.0   1   1   3.4e-15   4.6e-11   42.0   0.0     3    46    18    61    16    62 0.94 Bacterial regulatory proteins, tetR family
Ald_Xan_dh_C2        PF02738.13   543 seq1247_BIOID50957   -            956  6.7e-191  635.1   0.0   1   1  2.1e-194  9.6e-191  634.6   0.0    17   543   363   893   351   893 0.98 Molybdopterin-binding domain of aldehyde dehydrogenase
Ald_Xan_dh_C         PF01315.17   111 seq1247_BIOID50957   -            956   4.4e-31  107.1   0.0   1   1   1.9e-34   8.9e-31  106.1   0.0     2   111   187   298   186   298 0.96 Aldehyde oxidase and xanthine dehydrogenase, a/b hammerhead domain
Fer2_2               PF01799.15    75 seq1247_BIOID50957   -            956   7.1e-13   48.1   0.0   1   1   4.3e-16     2e-12   46.7   0.0     1    73    73   145    73   147 0.97 [2Fe-2S] binding domain
Pili_assembly_N      PF00345.15   122 seq1249_BIOID50957   -            230   2.2e-37  127.4   0.2   1   1   8.5e-41   5.8e-37  126.0   0.0     1   121    26   145    26   146 0.91 Gram-negative pili assembly chaperone, N-terminal domain
Pili_assembly_C      PF02753.12    68 seq1249_BIOID50957   -            230     2e-16   59.4   0.3   1   1   5.2e-20   3.6e-16   58.6   0.2     1    65   165   223   165   226 0.96 Gram-negative pili assembly chaperone, C-terminal domain
DUF1049              PF06305.6     68 seq1250_BIOID50957   -            102   1.3e-25   88.5   0.7   1   1   9.6e-30   1.3e-25   88.5   0.5     1    66    22    87    22    89 0.97 Protein of unknown function (DUF1049)
Plasmid_stabil       PF05016.9     90 seq1252_BIOID50957   -             91   1.1e-16   60.9   0.1   1   1   8.4e-21   1.2e-16   60.7   0.1     1    89     3    90     3    91 0.91 Plasmid stabilisation system protein
DUF1327              PF07041.6    113 seq1253_BIOID50957   -            114   4.5e-66  219.7   0.0   1   1   3.7e-70     5e-66  219.5   0.0     1   112     1   112     1   113 0.99 Protein of unknown function (DUF1327)
NTP_transferase      PF00483.18   248 seq1256_BIOID50957   -            293   1.2e-72  244.0   0.0   1   1   2.1e-76   1.4e-72  243.8   0.0     1   246     2   238     2   240 0.98 Nucleotidyl transferase
NTP_transf_3         PF12804.2    179 seq1256_BIOID50957   -            293   1.1e-08   35.3   0.0   1   1     2e-12   1.4e-08   35.0   0.0     1   120     3   133     3   188 0.83 MobA-like NTP transferase domain
DUF1311              PF07007.7     95 seq1262_BIOID50957   -            162   6.3e-20   70.9   1.9   1   1   5.9e-24   8.1e-20   70.6   1.3     1    95    34   145    34   145 0.85 Protein of unknown function (DUF1311)
TPR_7                PF13176.1     36 seq1264_BIOID50957   -            389     1e-13   49.8  11.5   1   1   1.8e-05     0.025   14.2   0.0     1    27    71    97    71   106 0.82 Tetratricopeptide repeat
TPR_2                PF07719.12    34 seq1264_BIOID50957   -            389   1.8e-12   46.0   7.2   1   1   1.4e-05     0.019   14.7   0.0     5    32   218   245   214   247 0.88 Tetratricopeptide repeat
Apc3                 PF12895.2     84 seq1264_BIOID50957   -            389   7.3e-10   38.7   1.4   1   1   1.3e-09   1.8e-06   27.8   0.1     4    83   156   239   153   240 0.89 Anaphase-promoting complex, cyclosome, subunit 3
TPR_1                PF00515.23    34 seq1264_BIOID50957   -            389   4.6e-09   35.3   2.5   1   1   2.6e-05     0.035   13.5   0.0     7    32   220   245   214   247 0.89 Tetratricopeptide repeat
TPR_8                PF13181.1     34 seq1264_BIOID50957   -            389   1.4e-07   30.6   1.1   1   1   1.7e-05     0.024   14.3   0.0     5    29   218   242   214   246 0.89 Tetratricopeptide repeat
DDE_Tnp_IS1          PF03400.8    131 seq1266_BIOID50957   -            162   4.8e-30  104.2   0.2   1   1     2e-33   8.9e-30  103.3   0.1     1    61   102   162   102   162 0.98 IS1 transposase
HTH_Tnp_IS1          PF12759.2     50 seq1266_BIOID50957   -            162     3e-28   96.9   0.1   1   1   1.1e-31   5.2e-28   96.1   0.1     1    48    39    86    39    88 0.98 InsA C-terminal domain
Zn_Tnp_IS1           PF03811.8     36 seq1266_BIOID50957   -            162   1.1e-19   69.5   2.8   1   1     4e-23   1.8e-19   68.8   2.0     1    36     1    36     1    36 0.99 InsA N-terminal domain
Trehalase            PF01204.13   512 seq1267_BIOID50957   -            549  4.4e-161  536.8   0.1   1   1  3.9e-165  5.3e-161  536.5   0.0     1   511    70   546    70   547 0.96 Trehalase
DUF2645              PF10840.3    103 seq1271_BIOID50957   -            104   4.6e-47  158.3   8.5   1   1   3.7e-51     5e-47  158.1   5.9     1   103     1   103     1   103 1.00 Protein of unknown function (DUF2645)
ACR_tran             PF00873.14  1021 seq1272_BIOID50957   -           1025         0 1227.9  16.3   1   1         0         0 1227.7  11.3     2  1020     4  1008     3  1009 0.99 AcrB/AcrD/AcrF family
MMPL                 PF03176.10   333 seq1272_BIOID50957   -           1025   7.7e-14   51.0  20.2   1   2   6.4e-12   2.9e-08   32.6   6.0   138   313   327   501   226   521 0.83 MMPL family
MMPL                 PF03176.10   333 seq1272_BIOID50957   -           1025   7.7e-14   51.0  20.2   2   2   4.2e-09   1.9e-05   23.4   2.5    73   306   785  1012   687  1024 0.76 MMPL family
SecD_SecF            PF02355.11   189 seq1272_BIOID50957   -           1025     4e-12   45.6  20.4   1   2     2e-10   9.2e-07   28.1   6.7    35   186   336   489   317   492 0.80 Protein export membrane protein
SecD_SecF            PF02355.11   189 seq1272_BIOID50957   -           1025     4e-12   45.6  20.4   2   2   8.1e-09   3.7e-05   22.8   2.0    25   183   844  1005   831  1022 0.87 Protein export membrane protein
Usher                PF00577.15   552 seq1274_BIOID50957   -            869  2.2e-208  693.3  23.0   1   1  5.7e-212  2.6e-208  693.1  15.9     5   552   202   777   198   777 0.99 Type VII secretion system (T7SS), usher protein
PapC_N               PF13954.1    146 seq1274_BIOID50957   -            869   7.2e-49  165.0   0.0   1   1   2.8e-52   1.3e-48  164.1   0.0     2   146    38   189    37   189 0.98 PapC N-terminal domain
PapC_C               PF13953.1     68 seq1274_BIOID50957   -            869   7.4e-23   79.8   0.1   1   1   4.5e-26   2.1e-22   78.4   0.0     1    67   787   852   787   853 0.96 PapC C-terminal domain
Phage_lysozyme       PF00959.14   110 seq1275_BIOID50957   -            177   6.2e-28   97.1   0.0   1   1   5.9e-32   8.1e-28   96.8   0.0     1   110    48   166    48   166 0.97 Phage lysozyme
PTS_EIIA_2           PF00359.17   142 seq1276_BIOID50957   -            658   2.4e-31  108.2   0.0   1   1   8.9e-35     4e-31  107.5   0.0     5   141    29   170    25   171 0.95 Phosphoenolpyruvate-dependent sugar phosphotransferase system, EIIA 2
PTS_IIB              PF02302.12    90 seq1276_BIOID50957   -            658   1.4e-15   57.3   0.1   1   1   5.6e-19   2.6e-15   56.5   0.1     2    90   188   279   187   279 0.95 PTS system, Lactose/Cellobiose specific IIB subunit
PTS_EIIC             PF02378.13   321 seq1276_BIOID50957   -            658   3.4e-11   42.4  34.9   1   1   5.3e-14   2.4e-10   39.6  23.8     2   268   312   562   311   632 0.72 Phosphotransferase system, EIIC
Bac_surface_Ag       PF01103.18   323 seq1277_BIOID50957   -            810  1.7e-100  336.4  16.0   1   1  1.1e-103  3.7e-100  335.4  11.1     1   323   448   810   448   810 0.96 Surface antigen
Surf_Ag_VNR          PF07244.10    78 seq1277_BIOID50957   -            810   3.1e-65  216.4  10.4   1   5   6.3e-10   2.2e-06   27.8   0.0     1    78    24    91    24    91 0.87 Surface antigen variable number repeat
Surf_Ag_VNR          PF07244.10    78 seq1277_BIOID50957   -            810   3.1e-65  216.4  10.4   2   5   5.9e-15     2e-11   44.0   0.0     1    78    92   172    92   172 0.93 Surface antigen variable number repeat
Surf_Ag_VNR          PF07244.10    78 seq1277_BIOID50957   -            810   3.1e-65  216.4  10.4   3   5   3.5e-17   1.2e-13   51.1   0.1     2    78   176   263   175   263 0.86 Surface antigen variable number repeat
Surf_Ag_VNR          PF07244.10    78 seq1277_BIOID50957   -            810   3.1e-65  216.4  10.4   4   5   5.8e-14     2e-10   40.8   0.0     1    78   266   344   266   344 0.92 Surface antigen variable number repeat
Surf_Ag_VNR          PF07244.10    78 seq1277_BIOID50957   -            810   3.1e-65  216.4  10.4   5   5     1e-18   3.5e-15   56.0   0.1     1    78   347   421   347   421 0.91 Surface antigen variable number repeat
DDE_Tnp_IS1          PF03400.8    131 seq1278_BIOID50957   -             69   1.6e-36  125.1   0.8   1   1   1.3e-40   1.8e-36  125.0   0.6    63   131     1    69     1    69 0.99 IS1 transposase
Cag12                PF13117.1    113 seq1283_BIOID50957   -            178   2.1e-23   82.2   0.0   1   1   2.2e-27     3e-23   81.7   0.0     2   113    57   162    56   162 0.88 Cag pathogenicity island protein Cag12
Acetyltransf_1       PF00583.19    83 seq1284_BIOID50957   -            224   1.6e-05   24.6   0.5   1   1   7.7e-09   5.3e-05   23.0   0.4    39    78   170   209   144   214 0.93 Acetyltransferase (GNAT) family
Acetyltransf_10      PF13673.1    117 seq1284_BIOID50957   -            224   3.5e-05   23.8   0.5   1   1   8.5e-09   5.8e-05   23.0   0.3     1   114    92   207    92   212 0.80 Acetyltransferase (GNAT) domain
Phage_cap_E          PF03864.10   329 seq1285_BIOID50957   -            347     4e-60  203.3   0.0   1   1   3.3e-64   4.4e-60  203.1   0.0     1   329     7   346     7   346 0.94 Phage major capsid protein E
DUF497               PF04365.8     80 seq1289_BIOID50957   -             98   4.9e-26   90.3   0.7   1   1   4.1e-30   5.6e-26   90.1   0.5     1    80    10    92    10    92 0.96 Protein of unknown function (DUF497)
DUF4415              PF14384.1     62 seq1291_BIOID50957   -            147   9.2e-18   64.0   0.1   1   1   1.1e-21   1.5e-17   63.3   0.1     1    62    84   140    84   140 0.96 Domain of unknown function (DUF4415)
HATPase_c            PF02518.21   111 seq1295_BIOID50957   -            608   2.1e-24   85.2   0.0   1   1     2e-27     4e-24   84.3   0.0     2   109   496   599   495   601 0.96 Histidine kinase-, DNA gyrase B-, and HSP90-like ATPase
PAS                  PF00989.19   113 seq1295_BIOID50957   -            608     2e-22   79.0   0.4   1   1   4.7e-25   9.2e-22   76.8   0.0     4   112   265   369   262   370 0.97 PAS fold
HisKA                PF00512.20    68 seq1295_BIOID50957   -            608     4e-17   61.8   0.3   1   1   1.2e-19   2.3e-16   59.4   0.0     2    65   389   450   388   453 0.95 His Kinase A (phospho-acceptor) domain
PAS_9                PF13426.1    104 seq1295_BIOID50957   -            608   5.2e-15   55.6   0.0   1   1   7.4e-18   1.5e-14   54.1   0.0     2   103   273   371   272   372 0.96 PAS domain
PAS_4                PF08448.5    110 seq1295_BIOID50957   -            608   1.9e-11   43.8   0.2   1   1   5.8e-14   1.1e-10   41.3   0.0     2   110   269   375   268   375 0.89 PAS fold
HAMP                 PF00672.20    70 seq1295_BIOID50957   -            608   1.2e-06   28.4   1.3   1   1   2.4e-09   4.7e-06   26.5   0.9     2    70   193   259   192   259 0.88 HAMP domain
PAS_8                PF13188.1     64 seq1295_BIOID50957   -            608   8.4e-06   25.3   0.0   1   1   1.8e-08   3.5e-05   23.3   0.0     6    47   267   312   261   328 0.78 PAS domain
OMPdecase            PF00215.19   226 seq1297_BIOID50957   -            265   2.2e-54  184.1   0.0   1   1   1.9e-58   2.6e-54  183.8   0.0     1   226    35   257    35   257 0.96 Orotidine 5'-phosphate decarboxylase / HUMPS family
Phage_lysis          PF03245.8    125 seq1298_BIOID50957   -            155     1e-49  167.5   8.8   1   1   8.6e-54   1.2e-49  167.3   6.1     1   125    29   154    29   154 0.99 Bacteriophage lysis protein
DegT_DnrJ_EryC1      PF01041.12   363 seq1299_BIOID50957   -            376   2.4e-87  293.2   0.0   1   1   6.2e-91   2.8e-87  292.9   0.0     7   361    13   370     9   372 0.93 DegT/DnrJ/EryC1/StrS aminotransferase family
Aminotran_1_2        PF00155.16   363 seq1299_BIOID50957   -            376   7.6e-11   41.4   0.1   1   1   3.7e-14   1.7e-10   40.3   0.0    67   189    46   154     9   187 0.88 Aminotransferase class I and II
Aminotran_5          PF00266.14   371 seq1299_BIOID50957   -            376   4.7e-08   32.0   0.1   1   1   1.6e-11   7.5e-08   31.3   0.0    62   182    47   159    33   204 0.90 Aminotransferase class-V
Ferritin             PF00210.19   142 seq1300_BIOID50957   -            167   1.2e-22   80.1   1.4   1   1   9.7e-27   1.3e-22   79.9   1.0     3   140     9   142     7   144 0.93 Ferritin-like domain
Curlin_rpt           PF07012.7     34 seq1305_BIOID50957   -            160   8.3e-22   76.5  32.2   1   3   1.1e-15   1.5e-11   43.7   0.8     1    34    62    95    62    95 0.99 Curlin associated repeat
Curlin_rpt           PF07012.7     34 seq1305_BIOID50957   -            160   8.3e-22   76.5  32.2   2   3   2.3e-09   3.2e-05   23.4   2.1     9    32    92   115    91   116 0.95 Curlin associated repeat
Curlin_rpt           PF07012.7     34 seq1305_BIOID50957   -            160   8.3e-22   76.5  32.2   3   3   7.8e-12   1.1e-07   31.3   4.2     1    34   106   139   106   139 0.98 Curlin associated repeat
YicC_N               PF03755.8    159 seq1306_BIOID50957   -            287   2.6e-49  167.0   0.1   1   1   3.8e-53   2.6e-49  167.0   0.1     1   158     2   154     2   155 0.96 YicC-like family, N-terminal region
DUF1732              PF08340.6     87 seq1306_BIOID50957   -            287     2e-34  117.1   7.3   1   1   2.9e-38     2e-34  117.1   5.0     1    87   202   287   202   287 0.97 Domain of unknown function (DUF1732)
Fels1                PF05666.6     45 seq1315_BIOID50957   -            122   9.3e-40  133.6   2.2   1   2   1.7e-21   2.4e-17   61.9   0.1     2    45    20    62    19    62 0.96 Fels-1 Prophage Protein-like
Fels1                PF05666.6     45 seq1315_BIOID50957   -            122   9.3e-40  133.6   2.2   2   2   1.2e-24   1.7e-20   72.0   0.2     1    45    66   121    66   121 0.98 Fels-1 Prophage Protein-like
SUI1                 PF01253.17    83 seq1316_BIOID50957   -            108   1.6e-22   78.9   1.9   1   1   1.4e-26   1.9e-22   78.7   1.3     2    82    28   104    27   105 0.95 Translation initiation factor SUI1
PTPS                 PF01242.14   123 seq1318_BIOID50957   -            121   8.8e-36  122.1   0.0   1   1   7.1e-40   9.7e-36  122.0   0.0     2   123     6   121     5   121 0.97 6-pyruvoyl tetrahydropterin synthase
Gifsy-2              PF13856.1     95 seq1319_BIOID50957   -            114   1.3e-07   31.5   0.2   1   1   1.1e-11   1.5e-07   31.2   0.1     1    95     1   104     1   104 0.88 ATP-binding sugar transporter from pro-phage
DUF1043              PF06295.7    128 seq1320_BIOID50957   -            134   2.2e-57  192.1   0.0   1   1   1.8e-61   2.4e-57  191.9   0.0     1   127     7   132     7   133 0.99 Protein of unknown function (DUF1043)
Curlin_rpt           PF07012.7     34 seq1321_BIOID50957   -            151   9.8e-29   98.6  29.3   1   3   3.6e-16   4.9e-12   45.2   0.6     1    34    40    74    40    74 0.99 Curlin associated repeat
Curlin_rpt           PF07012.7     34 seq1321_BIOID50957   -            151   9.8e-29   98.6  29.3   2   3   7.7e-17   1.1e-12   47.3   0.3     2    34    86   119    85   119 0.98 Curlin associated repeat
Curlin_rpt           PF07012.7     34 seq1321_BIOID50957   -            151   9.8e-29   98.6  29.3   3   3   1.2e-09   1.7e-05   24.3   3.5     8    34   115   141   114   141 0.95 Curlin associated repeat
Glyco_hydro_38       PF01074.17   277 seq1325_BIOID50957   -            877   8.9e-44  149.7   0.0   1   1   2.9e-47   1.3e-43  149.1   0.0     2   263     7   263     6   274 0.88 Glycosyl hydrolases family 38 N-terminal domain
Glyco_hydro_38C      PF07748.8    458 seq1325_BIOID50957   -            877   1.4e-28   99.7   0.0   1   1   4.6e-32   2.1e-28   99.2   0.0     2   417   386   843   385   862 0.75 Glycosyl hydrolases family 38 C-terminal domain
Alpha-mann_mid       PF09261.6     80 seq1325_BIOID50957   -            877   1.2e-06   28.4   0.0   1   1   6.3e-10   2.9e-06   27.2   0.0     2    79   280   356   279   357 0.88 Alpha mannosidase, middle domain
Polysacc_synt        PF01943.12   273 seq1326_BIOID50957   -            416     1e-13   51.0  19.1   1   1   7.7e-18     1e-13   51.0  13.3     1   272     3   283     3   284 0.84 Polysaccharide biosynthesis protein
Xan_ur_permease      PF00860.15   389 seq1329_BIOID50957   -            485  2.4e-110  368.5  44.5   1   1    2e-114  2.7e-110  368.3  30.8     1   389    41   435    41   435 0.98 Permease family
DAO                  PF01266.19   358 seq1330_BIOID50957   -            423   1.1e-21   77.0   7.9   1   2   1.2e-12   1.5e-09   37.1   0.5     1    48     6    52     6    84 0.80 FAD dependent oxidoreductase
DAO                  PF01266.19   358 seq1330_BIOID50957   -            423   1.1e-21   77.0   7.9   2   2   1.8e-14   2.3e-11   43.1   0.8   140   357    95   324    68   325 0.68 FAD dependent oxidoreductase
FAD_oxidored         PF12831.2    428 seq1330_BIOID50957   -            423     2e-10   40.2   0.0   1   1   2.8e-13   3.4e-10   39.4   0.0     1   143     6   151     6   163 0.73 FAD dependent oxidoreductase
HI0933_like          PF03486.9    409 seq1330_BIOID50957   -            423   6.3e-10   37.9   0.0   1   1   2.9e-10   3.6e-07   28.8   0.0     1    43     5    47     5    89 0.88 HI0933-like protein
FAD_binding_2        PF00890.19   421 seq1330_BIOID50957   -            423     1e-09   37.6   1.2   1   1   1.3e-10   1.7e-07   30.3   0.3     1    32     6    37     6    52 0.88 FAD binding domain
Pyr_redox_2          PF07992.9    200 seq1330_BIOID50957   -            423   1.2e-08   34.9   0.0   1   1   1.4e-11   1.7e-08   34.4   0.0     1   124     6   161     6   187 0.86 Pyridine nucleotide-disulphide oxidoreductase
NAD_binding_8        PF13450.1     68 seq1330_BIOID50957   -            423   2.3e-07   30.6   0.2   1   1   6.2e-10   7.6e-07   28.9   0.1     1    32     9    40     9    63 0.87 NAD(P)-binding Rossmann-like domain
FAD_binding_3        PF01494.14   356 seq1330_BIOID50957   -            423   3.7e-07   29.4   1.4   1   1   8.6e-09   1.1e-05   24.6   1.0     1   197     4   183     4   349 0.80 FAD binding domain
GIDA                 PF01134.17   392 seq1330_BIOID50957   -            423   3.4e-07   29.3   0.0   1   1   6.1e-09   7.6e-06   24.9   0.0     1    29     6    37     6    79 0.85 Glucose inhibited division protein A
Thi4                 PF01946.12   230 seq1330_BIOID50957   -            423   3.7e-05   22.8   0.0   1   1   5.4e-08   6.7e-05   21.9   0.0    18    65     5    52     2    60 0.93 Thi4 family
HTH_Tnp_1            PF01527.15    76 seq1331_BIOID50957   -            108   5.5e-11   42.1   1.3   1   1   1.6e-14   2.2e-10   40.2   0.9     1    74     1    87     1    88 0.86 Transposase
YecR                 PF13992.1     74 seq1332_BIOID50957   -            107   2.8e-27   94.5   0.2   1   1   2.5e-31   3.5e-27   94.2   0.1     2    74    26    98    25    98 0.98 YecR-like lipoprotein
PDZ                  PF00595.19    81 seq1334_BIOID50957   -            455   5.7e-29   99.9   6.3   1   2   7.2e-19   2.5e-15   56.3   0.0     5    80   261   345   257   346 0.94 PDZ domain (Also known as DHR or GLGF)
PDZ                  PF00595.19    81 seq1334_BIOID50957   -            455   5.7e-29   99.9   6.3   2   2   5.6e-15   1.9e-11   43.8   0.8    12    80   376   443   366   444 0.87 PDZ domain (Also known as DHR or GLGF)
PDZ_2                PF13180.1     82 seq1334_BIOID50957   -            455   9.5e-29   99.0   0.6   1   2   3.1e-21   1.1e-17   63.5   0.0     7    82   273   358   267   358 0.89 PDZ domain
PDZ_2                PF13180.1     82 seq1334_BIOID50957   -            455   9.5e-29   99.0   0.6   2   2     1e-11   3.4e-08   33.1   0.1    13    59   389   435   375   451 0.86 PDZ domain
Trypsin_2            PF13365.1    120 seq1334_BIOID50957   -            455   6.1e-20   71.2   0.3   1   1   3.1e-23     1e-19   70.5   0.2     1   120    92   228    92   228 0.80 Trypsin-like peptidase domain
Trypsin              PF00089.21   220 seq1334_BIOID50957   -            455   1.1e-16   60.9   0.0   1   1   5.4e-20   1.9e-16   60.2   0.0    28   215    93   250    84   254 0.82 Trypsin
Tafi-CsgC            PF10610.4    106 seq1337_BIOID50957   -            110   4.7e-67  222.3   4.6   1   1     4e-71   5.4e-67  222.1   3.2     1   106     5   110     5   110 0.99 Thin aggregative fimbriae synthesis protein
LysR_substrate       PF03466.15   209 seq1338_BIOID50957   -            323   9.4e-42  142.3   0.2   1   1   1.9e-45   1.3e-41  141.9   0.1     3   206   113   316   111   319 0.97 LysR substrate binding domain
HTH_1                PF00126.22    60 seq1338_BIOID50957   -            323   7.3e-19   67.1   0.6   1   1     2e-22   1.3e-18   66.3   0.4     2    59    29    86    28    87 0.97 Bacterial regulatory helix-turn-helix protein, lysR family
Phage_Nu1            PF07471.7    164 seq1341_BIOID50957   -            182   1.5e-79  265.0   0.5   1   1   1.3e-83   1.7e-79  264.8   0.4     1   163     1   163     1   164 0.99 Phage DNA packaging protein Nu1
rve                  PF00665.21   120 seq1342_BIOID50957   -            296   4.9e-26   91.0   0.1   1   1   3.8e-29   1.3e-25   89.7   0.0     2   119   126   240   125   241 0.97 Integrase core domain
HTH_21               PF13276.1     60 seq1342_BIOID50957   -            296   1.6e-16   59.9   2.9   1   1   1.1e-19   3.9e-16   58.7   2.0     3    60    48   104    45   104 0.93 HTH-like domain
rve_3                PF13683.1     67 seq1342_BIOID50957   -            296   2.7e-11   42.7   0.0   1   1   1.8e-14   6.1e-11   41.5   0.0     6    67   217   278   212   278 0.92 Integrase core domain
rve_2                PF13333.1     52 seq1342_BIOID50957   -            296   2.6e-06   27.2   0.0   1   1   1.6e-09   5.5e-06   26.2   0.0     1    44   231   277   231   284 0.88 Integrase core domain
Fimbrial             PF00419.15   145 seq1343_BIOID50957   -            335   8.5e-19   68.0   0.1   1   1   9.9e-23   1.4e-18   67.4   0.0     2   145   188   335   187   335 0.92 Fimbrial protein
Sigma54_activat      PF00158.21   168 seq1345_BIOID50957   -            461   7.6e-74  246.6   0.2   1   1   4.6e-77   1.3e-73  245.9   0.1     2   167   146   311   145   312 0.99 Sigma-54 interaction domain
Response_reg         PF00072.19   112 seq1345_BIOID50957   -            461   3.4e-31  107.4   0.3   1   1   2.6e-34   7.2e-31  106.3   0.2     1   108     7   113     7   117 0.98 Response regulator receiver domain
HTH_8                PF02954.14    42 seq1345_BIOID50957   -            461   5.9e-14   51.2   2.7   1   1   4.9e-17   1.4e-13   50.0   1.9     3    42   415   454   413   454 0.96 Bacterial regulatory protein, Fis family
AAA_5                PF07728.9    139 seq1345_BIOID50957   -            461   5.3e-07   29.3   0.2   1   1   9.3e-10   2.5e-06   27.1   0.0     2   123   169   287   168   297 0.80 AAA domain (dynein-related subfamily)
AAA                  PF00004.24   132 seq1345_BIOID50957   -            461   2.8e-06   27.4   0.2   1   1   1.3e-08   3.5e-05   23.9   0.0     1   112   169   290   169   309 0.77 ATPase family associated with various cellular activities (AAA)
OmpH                 PF03938.9    158 seq1347_BIOID50957   -            161   6.2e-23   81.3  16.0   1   1   5.4e-27   7.4e-23   81.1  11.1     3   157    10   160     6   161 0.93 Outer membrane protein (OmpH-like)
YcgL                 PF05166.8     74 seq1348_BIOID50957   -            108   4.9e-34  116.1   0.2   1   1   4.7e-38   6.5e-34  115.7   0.1     1    74    14    87    14    87 0.99 YcgL domain
Ferritin             PF00210.19   142 seq1349_BIOID50957   -            165   7.3e-34  116.4   5.6   1   1   6.2e-38   8.5e-34  116.2   3.9     1   140     7   142     7   144 0.93 Ferritin-like domain
Phage_sheath_1       PF04984.9    464 seq1351_BIOID50957   -            487   8.6e-18   63.8   0.8   1   1   7.2e-22   9.8e-18   63.7   0.6     6   461     3   474     1   477 0.82 Phage tail sheath protein
MFS_1                PF07690.11   354 seq1353_BIOID50957   -            471     3e-49  167.5  52.7   1   1   4.4e-53     3e-49  167.5  36.5     1   353    15   405    15   406 0.91 Major Facilitator Superfamily
MFS_3                PF05977.8    524 seq1353_BIOID50957   -            471   6.6e-10   37.6  14.1   1   1   9.6e-14   6.6e-10   37.6   9.8    20   187    20   183     6   247 0.85 Transmembrane secretion effector
PfkB                 PF00294.19   301 seq1354_BIOID50957   -            300   2.7e-63  213.7   0.5   1   1   2.3e-67   3.1e-63  213.5   0.4     3   299     5   287     3   289 0.93 pfkB family carbohydrate kinase
Terminase_GpA        PF05876.7    557 seq1355_BIOID50957   -            642  5.8e-181  602.5   0.0   1   1  5.2e-185  7.2e-181  602.2   0.0     1   547    39   601    39   609 0.98 Phage terminase large subunit (GpA)
FAA_hydrolase        PF01557.13   217 seq1356_BIOID50957   -            219   1.1e-56  191.6   0.0   1   1     9e-61   1.2e-56  191.4   0.0     1   208    18   210    18   219 0.93 Fumarylacetoacetate (FAA) hydrolase family
Hexapep              PF00132.19    36 seq1357_BIOID50957   -            341   4.3e-32  108.0  41.1   1   3   1.2e-14   8.4e-11   40.7   2.6     2    36   110   144   109   144 0.95 Bacterial transferase hexapeptide (six repeats)
Hexapep              PF00132.19    36 seq1357_BIOID50957   -            341   4.3e-32  108.0  41.1   2   3   1.7e-12   1.2e-08   33.9   0.3     1    35   145   179   145   180 0.96 Bacterial transferase hexapeptide (six repeats)
Hexapep              PF00132.19    36 seq1357_BIOID50957   -            341   4.3e-32  108.0  41.1   3   3   4.2e-11   2.9e-07   29.5   6.4     1    35   222   256   222   257 0.94 Bacterial transferase hexapeptide (six repeats)
LpxD                 PF04613.9     72 seq1357_BIOID50957   -            341   1.9e-23   81.6   0.0   1   1   4.7e-27   3.2e-23   80.9   0.0     1    72    21    90    21    90 0.97 UDP-3-O-[3-hydroxymyristoyl] glucosamine N-acyltransferase, LpxD
Cytochrom_C552       PF02335.10   435 seq1359_BIOID50957   -            478  1.2e-172  574.3   8.0   1   1  2.2e-176  1.5e-172  574.0   5.5     3   433    43   472    41   474 0.98 Cytochrome c552
Macro                PF01661.16   118 seq1360_BIOID50957   -            177     3e-41  139.8   0.0   1   1   2.8e-45   3.8e-41  139.5   0.0     1   118    21   137    21   137 0.99 Macro domain
Glyco_transf_56      PF07429.6    361 seq1361_BIOID50957   -            359  1.7e-193  642.3   0.0   1   1  2.8e-197  1.9e-193  642.1   0.0     1   360     1   358     1   359 0.99 4-alpha-L-fucosyltransferase glycosyl transferase group 56
Virul_fac_BrkB       PF03631.10   260 seq1363_BIOID50957   -            337   3.5e-49  167.4  16.0   1   1     3e-53   4.1e-49  167.1  11.1     4   258    65   325    62   327 0.91 Virulence factor BrkB
UPF0126              PF03458.8     81 seq1365_BIOID50957   -            205   1.5e-44  149.3  24.6   1   2   3.2e-25   4.3e-21   74.1   4.6     2    78     4    80     3    83 0.96 UPF0126 domain
UPF0126              PF03458.8     81 seq1365_BIOID50957   -            205   1.5e-44  149.3  24.6   2   2   1.8e-28   2.5e-24   84.5   4.1     1    79    89   166    89   168 0.97 UPF0126 domain
Fimbrial             PF00419.15   145 seq1367_BIOID50957   -            171   1.3e-15   57.8   0.1   1   1   1.1e-19   1.5e-15   57.5   0.1     1   145    29   171    27   171 0.87 Fimbrial protein
Amidohydro_1         PF01979.15   333 seq1369_BIOID50957   -            439   7.5e-61  206.4   0.0   1   1   2.8e-64   9.5e-61  206.1   0.0     2   332    74   391    73   392 0.97 Amidohydrolase family
Amidohydro_5         PF13594.1     68 seq1369_BIOID50957   -            439   1.6e-09   37.3   0.0   1   1   1.6e-12   5.4e-09   35.6   0.0     2    67    41   137    40   138 0.68 Amidohydrolase
Amidohydro_3         PF07969.6    404 seq1369_BIOID50957   -            439   1.2e-08   34.4   1.2   1   1   4.4e-09   1.5e-05   24.2   0.0   314   404   308   390   114   390 0.89 Amidohydrolase family
PLDc_2               PF13091.1    126 seq1371_BIOID50957   -            493   5.5e-35  119.7   0.0   1   2   1.1e-13   7.8e-10   38.4   0.0     6   126    59   204    55   204 0.68 PLD-like domain
PLDc_2               PF13091.1    126 seq1371_BIOID50957   -            493   5.5e-35  119.7   0.0   2   2   2.6e-26   1.8e-22   79.3   0.0     5   123   295   437   291   440 0.92 PLD-like domain
G3P_antiterm         PF04309.7    175 seq1372_BIOID50957   -            191   2.3e-70  235.0   0.3   1   1   1.9e-74   2.6e-70  234.9   0.2     1   175    11   185    11   185 0.99 Glycerol-3-phosphate responsive antiterminator
Trp_Tyr_perm         PF03222.8    394 seq1373_BIOID50957   -            403  1.3e-143  478.4  30.7   1   1  2.2e-147  1.5e-143  478.2  21.3     2   393     2   390     1   391 0.99 Tryptophan/tyrosine permease family
Aa_trans             PF01490.13   410 seq1373_BIOID50957   -            403   7.1e-11   41.1  20.9   1   1     1e-14   7.1e-11   41.1  14.5     6   248     6   236     1   239 0.82 Transmembrane amino acid transporter protein
Trypsin              PF00089.21   220 seq1374_BIOID50957   -            355   6.1e-17   61.8   0.0   1   1   3.8e-20   1.3e-16   60.7   0.0    23   214    72   239    50   245 0.79 Trypsin
Trypsin_2            PF13365.1    120 seq1374_BIOID50957   -            355   9.9e-17   60.9   0.5   1   1   4.5e-20   1.5e-16   60.3   0.4     1   120    80   215    80   215 0.82 Trypsin-like peptidase domain
PDZ_2                PF13180.1     82 seq1374_BIOID50957   -            355   8.9e-14   51.0   0.5   1   1     1e-16   3.5e-13   49.1   0.1     3    82   259   348   257   348 0.87 PDZ domain
PDZ                  PF00595.19    81 seq1374_BIOID50957   -            355   4.3e-11   42.7   1.4   1   1   1.2e-14   4.3e-11   42.7   0.9    10    80   257   335   248   336 0.77 PDZ domain (Also known as DHR or GLGF)
FliB                 PF03692.10    85 seq1375_BIOID50957   -            153   1.3e-08   35.0  10.3   1   1   1.7e-12   2.4e-08   34.2   7.1     2    85    29    97    28    97 0.97 Flagellin N-methylase
DeoRC                PF00455.17   162 seq1377_BIOID50957   -            268   2.4e-50  170.1   1.3   1   1   2.7e-53   3.1e-50  169.8   0.9     2   161    85   244    84   245 0.99 DeoR C terminal sensor domain
HTH_DeoR             PF08220.7     57 seq1377_BIOID50957   -            268   5.8e-23   80.0   0.9   1   1   5.1e-26   5.8e-23   80.0   0.6     1    56    18    73    18    74 0.97 DeoR-like helix-turn-helix domain
HTH_11               PF08279.7     55 seq1377_BIOID50957   -            268   6.4e-10   38.4   0.1   1   1     1e-12   1.2e-09   37.5   0.1     4    44    21    60    18    67 0.87 HTH domain
MarR_2               PF12802.2     62 seq1377_BIOID50957   -            268   3.5e-07   29.6   0.1   1   1   7.3e-10   8.3e-07   28.4   0.1     5    61    17    70    11    71 0.88 MarR family
MarR                 PF01047.17    59 seq1377_BIOID50957   -            268   4.7e-07   29.2   0.1   1   1   8.8e-10     1e-06   28.2   0.0     8    50    22    64    16    66 0.94 MarR family
HTH_27               PF13463.1     68 seq1377_BIOID50957   -            268   5.2e-06   26.5   0.1   1   1   1.1e-08   1.2e-05   25.4   0.0     2    53    16    66    16    77 0.89 Winged helix DNA-binding domain
GntR                 PF00392.16    64 seq1377_BIOID50957   -            268   8.6e-06   24.9   0.0   1   1   1.7e-08   1.9e-05   23.8   0.0    27    60    34    67    26    70 0.93 Bacterial regulatory proteins, gntR family
HTH_24               PF13412.1     48 seq1377_BIOID50957   -            268   2.2e-05   23.6   0.1   1   1   4.6e-08   5.2e-05   22.4   0.1     7    48    21    62    16    62 0.95 Winged helix-turn-helix DNA-binding
DnaJ                 PF00226.26    64 seq1381_BIOID50957   -            271   2.8e-14   52.4   0.2   1   1   7.4e-18     5e-14   51.6   0.1     4    56   208   266   205   269 0.94 DnaJ domain
TerB                 PF05099.8    140 seq1381_BIOID50957   -            271   2.5e-09   36.8   0.7   1   1   3.7e-13   2.5e-09   36.8   0.5    14   137    44   170    32   173 0.89 Tellurite resistance protein TerB
CoA_trans            PF01144.18   217 seq1382_BIOID50957   -            220   5.9e-71  237.9   0.2   1   1   4.9e-75   6.6e-71  237.8   0.1     2   216     6   215     5   216 0.99 Coenzyme A transferase
FabA                 PF07977.8    138 seq1383_BIOID50957   -            151   8.4e-43  145.0   0.0   1   1   7.2e-47   9.8e-43  144.8   0.0     1   137    17   141    17   142 0.97 FabA-like domain
HATPase_c            PF02518.21   111 seq1385_BIOID50957   -            467   5.5e-25   87.1   0.0   1   1   2.6e-28   1.2e-24   86.0   0.0     1   111   349   460   349   460 0.98 Histidine kinase-, DNA gyrase B-, and HSP90-like ATPase
HAMP                 PF00672.20    70 seq1385_BIOID50957   -            467   1.5e-17   63.4   0.4   1   1   3.3e-21   1.5e-17   63.4   0.2     2    69   168   235   167   236 0.96 HAMP domain
HisKA                PF00512.20    68 seq1385_BIOID50957   -            467   9.5e-14   51.0   0.2   1   1   2.1e-17   9.5e-14   51.0   0.1     1    68   240   304   240   304 0.97 His Kinase A (phospho-acceptor) domain
Phage_tube           PF04985.9    167 seq1386_BIOID50957   -            173   4.4e-39  133.4   0.0   1   1   3.6e-43   4.9e-39  133.3   0.0     1   167     4   173     4   173 0.97 Phage tail tube protein FII
WzyE                 PF06899.6    449 seq1387_BIOID50957   -            450    3e-277  919.3  44.7   1   1  2.4e-281  3.3e-277  919.1  31.0     1   448     1   449     1   450 1.00 WzyE protein
Paired_CXXCH_1       PF09699.5     41 seq1390_BIOID50957   -            188   6.2e-08   31.9  26.0   1   1   1.9e-08   6.6e-05   22.2   3.7     4    40   133   171   129   172 0.78 Doubled CXXCH motif (Paired_CXXCH_1)
Acetyltransf_11      PF13720.1     83 seq1393_BIOID50957   -            262   2.4e-30  104.4   0.0   1   1   5.6e-34   3.8e-30  103.8   0.0     1    83   180   262   180   262 0.98 Udp N-acetylglucosamine O-acyltransferase; Domain 2
Hexapep              PF00132.19    36 seq1393_BIOID50957   -            262     5e-30  101.5  21.3   1   5   3.6e-09   2.5e-05   23.4   0.3     4    35     2    33     1    34 0.91 Bacterial transferase hexapeptide (six repeats)
Hexapep              PF00132.19    36 seq1393_BIOID50957   -            262     5e-30  101.5  21.3   2   5   5.4e-13   3.7e-09   35.5   3.3     1    36    17    52    17    52 0.96 Bacterial transferase hexapeptide (six repeats)
Hexapep              PF00132.19    36 seq1393_BIOID50957   -            262     5e-30  101.5  21.3   3   5   1.5e-07     0.001   18.3   1.1     1    35    35    69    35    69 0.92 Bacterial transferase hexapeptide (six repeats)
Hexapep              PF00132.19    36 seq1393_BIOID50957   -            262     5e-30  101.5  21.3   4   5   3.1e-07    0.0021   17.3   0.0     2    35    66    99    65   100 0.95 Bacterial transferase hexapeptide (six repeats)
Hexapep              PF00132.19    36 seq1393_BIOID50957   -            262     5e-30  101.5  21.3   5   5   1.9e-13   1.3e-09   37.0   0.1     2    36   109   143   108   143 0.96 Bacterial transferase hexapeptide (six repeats)
HAD_2                PF13419.1    176 seq1395_BIOID50957   -            199   4.9e-29  101.7   0.1   1   1   1.7e-32   5.7e-29  101.5   0.1     2   176     4   184     3   184 0.85 Haloacid dehalogenase-like hydrolase
Hydrolase_like       PF13242.1     75 seq1395_BIOID50957   -            199   2.5e-08   33.3   0.0   1   1   1.6e-11   5.5e-08   32.2   0.0     2    50   139   186   138   198 0.93 HAD-hyrolase-like
Hydrolase            PF00702.21   204 seq1395_BIOID50957   -            199   1.8e-06   28.4   0.0   1   1   6.1e-10   2.1e-06   28.3   0.0   109   203    73   177     6   178 0.76 haloacid dehalogenase-like hydrolase
CoA_trans            PF01144.18   217 seq1396_BIOID50957   -            216     8e-44  149.2   0.2   1   1   1.3e-47     9e-44  149.1   0.2     2   214     5   195     4   198 0.96 Coenzyme A transferase
Sugar_tr             PF00083.19   451 seq1397_BIOID50957   -            440   1.2e-35  122.8  33.9   1   2   1.1e-31   7.4e-28   97.2   5.7     2   203    23   232    22   236 0.89 Sugar (and other) transporter
Sugar_tr             PF00083.19   451 seq1397_BIOID50957   -            440   1.2e-35  122.8  33.9   2   2   2.4e-12   1.6e-08   33.4  11.7   242   443   240   439   226   440 0.69 Sugar (and other) transporter
MFS_1                PF07690.11   354 seq1397_BIOID50957   -            440   1.8e-29  102.4  61.0   1   2   4.8e-21   3.3e-17   62.1  18.9     2   239    28   275    27   287 0.71 Major Facilitator Superfamily
MFS_1                PF07690.11   354 seq1397_BIOID50957   -            440   1.8e-29  102.4  61.0   2   2   5.7e-16   3.9e-12   45.4  19.4    27   176   283   435   271   440 0.81 Major Facilitator Superfamily
MCPsignal            PF00015.16   213 seq1398_BIOID50957   -            554   3.6e-74  248.7  37.0   1   1   2.2e-75   9.8e-72  240.8  18.4     1   213   324   518   324   518 0.99 Methyl-accepting chemotaxis protein (MCP) signalling domain
TarH                 PF02203.10   171 seq1398_BIOID50957   -            554   1.1e-52  178.1   3.4   1   1   2.5e-56   1.1e-52  178.1   2.4     1   169     1   175     1   177 0.96 Tar ligand binding domain homologue
HAMP                 PF00672.20    70 seq1398_BIOID50957   -            554   3.1e-14   52.7   0.4   1   1   6.8e-18   3.1e-14   52.7   0.3     1    68   196   263   196   265 0.95 HAMP domain
FluMu_gp41           PF10109.4     82 seq1399_BIOID50957   -             93   2.8e-06   27.0   0.0   1   1   2.5e-10   3.4e-06   26.7   0.0     1    81     3    91     3    92 0.77 Mu-like prophage FluMu protein gp41
gpW                  PF02831.10    68 seq1400_BIOID50957   -             68   1.1e-33  114.5   1.8   1   1   8.5e-38   1.2e-33  114.3   1.3     1    68     1    68     1    68 0.99 gpW
Xan_ur_permease      PF00860.15   389 seq1402_BIOID50957   -            455   1.3e-78  264.1  50.1   1   1   1.3e-82   1.8e-78  263.6  34.7     1   388    32   415    32   416 0.98 Permease family
Phage_portal_2       PF05136.8    355 seq1405_BIOID50957   -            530  1.6e-107  359.0   0.2   1   1  1.4e-111  1.9e-107  358.7   0.1     1   355    26   398    26   398 0.98 Phage portal protein, lambda family
Fer4_11              PF13247.1     99 seq1409_BIOID50957   -            223   1.4e-26   92.1  10.8   1   1     1e-29   1.4e-26   92.1   7.5     2    98    84   181    83   182 0.95 4Fe-4S dicluster domain
Fer4_7               PF12838.2     52 seq1409_BIOID50957   -            223     4e-17   62.2  26.6   1   2   2.1e-12   2.9e-09   37.0   5.6     2    52    46   108    45   108 0.75 4Fe-4S dicluster domain
Fer4_7               PF12838.2     52 seq1409_BIOID50957   -            223     4e-17   62.2  26.6   2   2   1.5e-09   2.1e-06   27.9   8.5     2    52   125   176   124   176 0.81 4Fe-4S dicluster domain
Fer4_9               PF13187.1     55 seq1409_BIOID50957   -            223   1.2e-15   57.3  25.1   1   2   4.7e-10   6.4e-07   29.4   4.8     2    54    46   108    45   111 0.87 4Fe-4S dicluster domain
Fer4_9               PF13187.1     55 seq1409_BIOID50957   -            223   1.2e-15   57.3  25.1   2   2     2e-11   2.8e-08   33.7   7.1     2    54   125   176   124   177 0.96 4Fe-4S dicluster domain
Fer4                 PF00037.22    24 seq1409_BIOID50957   -            223   3.5e-13   48.4  40.5   1   1   2.7e-09   3.7e-06   26.1   2.2     2    21   119   138   118   141 0.90 4Fe-4S binding domain
Fer4_10              PF13237.1     52 seq1409_BIOID50957   -            223   3.3e-12   45.8  50.0   1   2   7.1e-09   9.7e-06   25.1   8.5     7    52    90   136    84   136 0.93 4Fe-4S dicluster domain
Fer4_10              PF13237.1     52 seq1409_BIOID50957   -            223   3.3e-12   45.8  50.0   2   2   2.1e-09   2.9e-06   26.8   7.1     4    52   120   173   117   173 0.85 4Fe-4S dicluster domain
Fer4_2               PF12797.2     22 seq1409_BIOID50957   -            223     4e-10   38.8  36.2   1   1   9.6e-09   1.3e-05   24.6   1.2     2    20    38    56    37    64 0.89 4Fe-4S binding domain
Fer4_3               PF12798.2     15 seq1409_BIOID50957   -            223   1.6e-09   37.5  44.1   1   3   2.8e-05     0.039   14.4   5.2     1    15    92   108    92   108 0.98 4Fe-4S binding domain
Fer4_3               PF12798.2     15 seq1409_BIOID50957   -            223   1.6e-09   37.5  44.1   2   3   0.00027      0.37   11.3   3.7     1    13   125   137   125   139 0.94 4Fe-4S binding domain
Fer4_3               PF12798.2     15 seq1409_BIOID50957   -            223   1.6e-09   37.5  44.1   3   3   2.6e-07   0.00036   20.7   1.5     1    15   152   176   152   176 0.98 4Fe-4S binding domain
Fer4_4               PF12800.2     17 seq1409_BIOID50957   -            223   4.8e-07   29.4  37.0   1   3    0.0002      0.27   11.5   1.9     3    15    45    57    43    61 0.90 4Fe-4S binding domain
Fer4_4               PF12800.2     17 seq1409_BIOID50957   -            223   4.8e-07   29.4  37.0   2   3   0.00016      0.22   11.8   3.0     2    17    90   107    89   107 0.86 4Fe-4S binding domain
Fer4_4               PF12800.2     17 seq1409_BIOID50957   -            223   4.8e-07   29.4  37.0   3   3   1.9e-06    0.0026   17.8   2.4     2    17   123   138   122   138 0.91 4Fe-4S binding domain
Virul_fac_BrkB       PF03631.10   260 seq1415_BIOID50957   -            290     1e-55  188.8  24.6   1   1   8.7e-60   1.2e-55  188.6  17.0     2   258    29   274    28   276 0.88 Virulence factor BrkB
SCFA_trans           PF02667.9    453 seq1416_BIOID50957   -            440  3.2e-231  767.7  24.5   1   1  2.6e-235  3.5e-231  767.5  17.0     1   453     1   440     1   440 1.00 Short chain fatty acid transporter
Bac_Ubq_Cox          PF01654.12   436 seq1417_BIOID50957   -            523  1.2e-183  610.3  21.3   1   1    1e-187  1.4e-183  610.1  14.7     1   435     8   503     8   504 0.98 Bacterial Cytochrome Ubiquinol Oxidase
LpxB                 PF02684.10   373 seq1418_BIOID50957   -            382  4.4e-154  512.5   0.0   1   1  3.6e-158    5e-154  512.3   0.0     1   373     9   377     9   377 1.00 Lipid-A-disaccharide synthetase
RNase_T              PF00929.19   164 seq1420_BIOID50957   -            204   3.7e-34  118.2   0.0   1   1   3.1e-38   4.3e-34  118.0   0.0     1   163    32   193    32   194 0.97 Exonuclease
Response_reg         PF00072.19   112 seq1422_BIOID50957   -            240   8.4e-25   86.8   0.0   1   1   1.8e-28   1.2e-24   86.3   0.0     1   112    13   122    13   122 0.98 Response regulator receiver domain
Trans_reg_C          PF00486.23    77 seq1422_BIOID50957   -            240   3.7e-22   77.9   0.1   1   1   9.6e-26   6.6e-22   77.1   0.0     2    77   157   232   156   232 0.96 Transcriptional regulatory protein, C terminal
Glyco_tran_WecB      PF03808.8    172 seq1423_BIOID50957   -            246   1.4e-55  187.2   0.1   1   1   1.4e-59   1.9e-55  186.8   0.1     2   172    61   231    60   231 0.96 Glycosyl transferase WecB/TagA/CpsF family
Peptidase_S24        PF00717.18    70 seq1426_BIOID50957   -            139   1.7e-13   49.8   0.0   1   1   1.8e-17   2.5e-13   49.3   0.0     2    68    56   120    55   122 0.91 Peptidase S24-like
NrfD                 PF03916.9    313 seq1427_BIOID50957   -            318  1.6e-111  372.6  32.3   1   1  1.3e-115  1.8e-111  372.4  22.4     2   313     5   318     4   318 0.99 Polysulphide reductase, NrfD
PhageMin_Tail        PF10145.4    202 seq1428_BIOID50957   -            731   5.9e-30  104.3  26.5   1   1   4.3e-34   5.9e-30  104.3  18.4     1   202    85   289    85   289 0.93 Phage-related minor tail protein
Sigma54_activat      PF00158.21   168 seq1430_BIOID50957   -            328   4.1e-63  211.7   0.0   1   1   1.2e-66   5.4e-63  211.3   0.0     3   168     6   173     4   173 0.96 Sigma-54 interaction domain
HTH_8                PF02954.14    42 seq1430_BIOID50957   -            328   1.6e-08   33.8   0.5   1   1   3.5e-12   1.6e-08   33.8   0.3     7    40   284   317   280   319 0.92 Bacterial regulatory protein, Fis family
Guanylate_kin        PF00625.16   183 seq1432_BIOID50957   -            207   1.6e-70  236.1   0.0   1   1   1.3e-74   1.8e-70  235.9   0.0     2   183     4   186     3   186 0.98 Guanylate kinase
IMS                  PF00817.15   148 seq1434_BIOID50957   -            422   8.3e-39  132.6   0.0   1   1     6e-42   2.1e-38  131.3   0.0     1   147     5   150     5   151 0.96 impB/mucB/samB family
DUF4113              PF13438.1     75 seq1434_BIOID50957   -            422   1.5e-28   98.3   0.3   1   1   1.9e-31   6.6e-28   96.3   0.0     1    75   347   421   347   421 0.98 Domain of unknown function (DUF4113)
IMS_C                PF11799.3    137 seq1434_BIOID50957   -            422     1e-08   35.5   0.0   1   1   6.1e-12   2.1e-08   34.5   0.0     3   122   214   333   212   344 0.89 impB/mucB/samB family C-terminal
IMS_HHH              PF11798.3     32 seq1434_BIOID50957   -            422   1.3e-07   31.0   0.0   1   1   1.1e-10   3.8e-07   29.6   0.0     4    32   172   200   169   200 0.92 IMS family HHH motif
Tyr_Deacylase        PF02580.11   145 seq1435_BIOID50957   -            145   6.3e-55  185.0   0.1   1   1   5.1e-59     7e-55  184.8   0.0     2   144     3   144     2   145 0.99 D-Tyr-tRNA(Tyr) deacylase
HTH_Tnp_1            PF01527.15    76 seq1436_BIOID50957   -            108   5.5e-11   42.1   1.3   1   1   1.6e-14   2.2e-10   40.2   0.9     1    74     1    87     1    88 0.86 Transposase
Arg_repressor        PF01316.16    70 seq1437_BIOID50957   -            156   3.1e-26   90.5   0.1   1   1   7.1e-30   4.9e-26   89.9   0.0     2    69     6    74     5    75 0.97 Arginine repressor, DNA binding domain
Arg_repressor_C      PF02863.13    70 seq1437_BIOID50957   -            156   2.1e-24   84.6   0.1   1   1   5.1e-28   3.5e-24   83.9   0.1     2    69    82   150    81   151 0.96 Arginine repressor, C-terminal domain
EII-GUT              PF03608.8    168 seq1440_BIOID50957   -            187     7e-77  256.8   0.7   1   1   5.9e-81     8e-77  256.6   0.5     2   168     5   171     4   171 0.99 PTS system enzyme II sorbitol-specific factor
DUF1508              PF07411.7     49 seq1442_BIOID50957   -            123   7.8e-48  159.5   6.0   1   2   1.2e-27   1.7e-23   81.6   0.2     1    49    23    71    23    71 0.97 Domain of unknown function (DUF1508)
DUF1508              PF07411.7     49 seq1442_BIOID50957   -            123   7.8e-48  159.5   6.0   2   2   2.5e-27   3.4e-23   80.7   0.9     1    48    74   121    74   122 0.97 Domain of unknown function (DUF1508)
rve                  PF00665.21   120 seq1443_BIOID50957   -            296   4.9e-26   91.0   0.1   1   1   3.8e-29   1.3e-25   89.7   0.0     2   119   126   240   125   241 0.97 Integrase core domain
HTH_21               PF13276.1     60 seq1443_BIOID50957   -            296   1.6e-16   59.9   2.9   1   1   1.1e-19   3.9e-16   58.7   2.0     3    60    48   104    45   104 0.93 HTH-like domain
rve_3                PF13683.1     67 seq1443_BIOID50957   -            296   2.7e-11   42.7   0.0   1   1   1.8e-14   6.1e-11   41.5   0.0     6    67   217   278   212   278 0.92 Integrase core domain
rve_2                PF13333.1     52 seq1443_BIOID50957   -            296   2.6e-06   27.2   0.0   1   1   1.6e-09   5.5e-06   26.2   0.0     1    44   231   277   231   284 0.88 Integrase core domain
Rep_3                PF01051.16   218 seq1444_BIOID50957   -            286     1e-21   77.3   0.0   1   1   1.1e-25   1.5e-21   76.8   0.0     2   210    19   270    18   276 0.82 Initiator Replication protein
RNase_HII            PF01351.13   198 seq1445_BIOID50957   -            198   6.2e-58  195.5   0.0   1   1   5.2e-62   7.1e-58  195.4   0.0     1   197    13   189    13   190 0.99 Ribonuclease HII
AA_permease          PF00324.16   479 seq1446_BIOID50957   -            461   4.9e-99  331.7  55.9   1   1  9.1e-103   6.2e-99  331.3  38.8     1   435    16   427    16   455 0.94 Amino acid permease
AA_permease_2        PF13520.1    426 seq1446_BIOID50957   -            461   1.6e-43  148.7  59.1   1   1   3.1e-47   2.1e-43  148.3  41.0     9   425    20   440    15   441 0.88 Amino acid permease
YiiD_Cterm           PF09500.5    144 seq1447_BIOID50957   -            329   6.7e-49  165.0   0.0   1   1   2.9e-52   9.9e-49  164.4   0.0     1   143   174   313   174   314 0.99 Putative thioesterase (yiiD_Cterm)
Acetyltransf_7       PF13508.1     79 seq1447_BIOID50957   -            329   4.5e-13   49.0   0.0   1   1   2.4e-16   8.3e-13   48.1   0.0     3    78    60   139    58   140 0.87 Acetyltransferase (GNAT) domain
Acetyltransf_1       PF00583.19    83 seq1447_BIOID50957   -            329   2.5e-12   46.5   0.0   1   1   2.1e-15   7.1e-12   45.0   0.0     2    82    66   138    65   139 0.96 Acetyltransferase (GNAT) family
Acetyltransf_10      PF13673.1    117 seq1447_BIOID50957   -            329   1.6e-08   34.5   0.0   1   1   7.8e-12   2.7e-08   33.8   0.0    38   117    55   138    16   138 0.81 Acetyltransferase (GNAT) domain
MdoG                 PF04349.7    484 seq1448_BIOID50957   -            517  1.1e-262  871.3   1.2   1   1  9.2e-267  1.3e-262  871.1   0.8     1   483    29   514    29   515 1.00 Periplasmic glucan biosynthesis protein, MdoG
Peptidase_S49        PF01343.13   154 seq1449_BIOID50957   -            501   3.8e-46  156.5   0.6   1   1     5e-50   6.8e-46  155.7   0.4     2   153   145   295   144   296 0.97 Peptidase family S49
RNA_pol_Rpb6         PF01192.17    57 seq1450_BIOID50957   -             91     1e-17   63.4   0.1   1   1   9.7e-22   1.3e-17   63.1   0.1     1    56     7    62     7    63 0.95 RNA polymerase Rpb6
LamB                 PF02264.10   398 seq1452_BIOID50957   -            446  1.3e-168  561.0  26.2   1   1  1.1e-172  1.5e-168  560.9  18.2     1   398    28   446    28   446 0.97 LamB porin
Thiolase_N           PF00108.18   264 seq1453_BIOID50957   -            394  2.1e-108  361.1   7.5   1   1    4e-112  2.7e-108  360.8   5.2     1   264     1   263     1   263 0.99 Thiolase, N-terminal domain
Thiolase_C           PF02803.13   123 seq1453_BIOID50957   -            394   8.9e-54  180.0   1.4   1   1   1.3e-57   8.9e-54  180.0   1.0     1   123   270   392   270   392 0.99 Thiolase, C-terminal domain
Cytochrom_C_asm      PF01578.15   214 seq1454_BIOID50957   -            552   1.2e-49  168.6  22.0   1   1   8.7e-54   1.2e-49  168.6  15.2     1   212    72   279    72   281 0.97 Cytochrome C assembly protein
EIIBC-GUT_N          PF03612.9    183 seq1455_BIOID50957   -             67   5.1e-05   22.8   0.1   1   1   4.5e-09   6.1e-05   22.5   0.1     2    26     3    27     2    34 0.86 Sorbitol phosphotransferase enzyme II N-terminus
FliE                 PF02049.13    97 seq1457_BIOID50957   -            113   2.7e-23   81.6   4.6   1   1   3.6e-27     5e-23   80.8   3.2     5    97    21   113    10   113 0.93 Flagellar hook-basal body complex protein FliE
HD_4                 PF13328.1    153 seq1458_BIOID50957   -            702   6.5e-54  181.6   1.2   1   1   2.4e-57   6.5e-54  181.6   0.8     2   152    27   175    26   176 0.97 HD domain
RelA_SpoT            PF04607.12   116 seq1458_BIOID50957   -            702   1.1e-36  125.2   0.5   1   1   1.1e-39   3.1e-36  123.7   0.0     1   115   235   345   235   346 0.98 Region found in RelA / SpoT proteins
TGS                  PF02824.16    60 seq1458_BIOID50957   -            702   6.9e-22   76.9   0.0   1   1   6.1e-25   1.7e-21   75.7   0.0     1    60   388   447   388   447 0.99 TGS domain
ACT_4                PF13291.1     80 seq1458_BIOID50957   -            702   2.2e-18   66.2   2.5   1   1   2.1e-21   5.7e-18   64.9   1.0     2    80   622   699   621   699 0.97 ACT domain
HD                   PF01966.17   122 seq1458_BIOID50957   -            702   1.3e-13   50.8   1.9   1   1   1.7e-16   4.7e-13   49.0   0.3     1   122    45   144    45   144 0.81 HD domain
DUF1471              PF07338.8     56 seq1459_BIOID50957   -            104     1e-22   79.3   0.2   1   1   1.2e-26   1.6e-22   78.7   0.1     2    56    51   104    50   104 0.97 Protein of unknown function (DUF1471)
Cyto_ox_2            PF02322.10   328 seq1460_BIOID50957   -            379  7.9e-121  403.1  36.0   1   1  6.7e-125  9.2e-121  402.8  25.0     2   327     7   362     6   363 0.99 Cytochrome oxidase subunit II
RHH_2                PF03693.9     81 seq1461_BIOID50957   -             98   9.6e-21   73.6   0.4   1   1   1.7e-24   1.2e-20   73.3   0.2     1    75    16    92    16    97 0.92 Uncharacterised protein family (UPF0156)
RHH_1                PF01402.16    39 seq1461_BIOID50957   -             98     8e-05   22.2   2.1   1   1   1.4e-08   9.3e-05   22.0   0.4     2    39    20    58    19    58 0.94 Ribbon-helix-helix protein, copG family
EIIBC-GUT_C          PF07663.6     93 seq1462_BIOID50957   -            216   2.8e-48  161.8   5.0   1   1   4.1e-52   2.8e-48  161.8   3.5     1    93   123   215   123   215 0.99 Sorbitol phosphotransferase enzyme II C-terminus
EIIBC-GUT_N          PF03612.9    183 seq1462_BIOID50957   -            216   1.7e-13   50.4   0.1   1   1   5.8e-17   3.9e-13   49.2   0.1   104   183     2    68     1    68 0.90 Sorbitol phosphotransferase enzyme II N-terminus
DNA_pol3_alpha       PF07733.7    426 seq1463_BIOID50957   -           1160    2e-177  589.7   0.0   1   1  5.8e-181  2.6e-177  589.4   0.0     2   426   291   735   290   735 0.96 Bacterial DNA polymerase III alpha subunit
PHP                  PF02811.14   175 seq1463_BIOID50957   -           1160   3.9e-30  104.7   0.0   1   1   2.4e-33   1.1e-29  103.3   0.0     1   170     7   178     7   192 0.96 PHP domain
tRNA_anti            PF01336.20    76 seq1463_BIOID50957   -           1160   1.2e-08   34.4   0.1   1   1   5.4e-12   2.5e-08   33.5   0.1     2    75  1000  1072   994  1073 0.88 OB-fold nucleic acid binding domain
YscJ_FliF            PF01514.12   207 seq1465_BIOID50957   -            548   1.9e-48  164.2   0.5   1   1   5.5e-52   3.8e-48  163.2   0.4     9   201    32   225    21   232 0.91 Secretory protein of YscJ/FliF family
YscJ_FliF_C          PF08345.6    160 seq1465_BIOID50957   -            548   5.5e-38  130.3   0.2   1   1   1.6e-41   1.1e-37  129.3   0.1     1   160   259   418   259   418 0.88 Flagellar M-ring protein C-terminal
Plasmid_stabil       PF05016.9     90 seq1467_BIOID50957   -             98   6.7e-13   48.7   0.0   1   1   5.5e-17   7.5e-13   48.5   0.0     1    89     4    90     4    91 0.92 Plasmid stabilisation system protein
Peptidase_U32        PF01136.14   233 seq1471_BIOID50957   -            453   6.2e-95  316.4   0.0   1   1     6e-99   8.2e-95  316.0   0.0     1   232    75   344    75   345 0.98 Peptidase family U32
CbiA                 PF01656.18   195 seq1472_BIOID50957   -            403   5.7e-22   77.9   0.0   1   1   1.7e-25   1.2e-21   76.9   0.0     1   170   114   331   114   353 0.71 CobQ/CobB/MinD/ParA nucleotide binding domain
PTSIIA_gutA          PF03829.8    117 seq1473_BIOID50957   -            123   6.9e-44  148.1   0.0   1   1   6.1e-48   8.4e-44  147.8   0.0     1   116     1   116     1   118 0.98 PTS system glucitol/sorbitol-specific IIA component
Carb_kinase          PF01256.12   242 seq1476_BIOID50957   -            515   6.2e-83  277.6   4.2   1   1   5.5e-86   3.7e-82  275.1   1.2     2   242   258   496   257   496 0.99 Carbohydrate kinase
YjeF_N               PF03853.10   173 seq1476_BIOID50957   -            515   6.2e-48  162.4   0.0   1   1   1.6e-51   1.1e-47  161.6   0.0     2   173    35   199    34   199 0.98 YjeF-related protein N-terminus
YbgT_YccB            PF08173.6     28 seq1479_BIOID50957   -             37   6.1e-16   57.8   4.2   1   1   4.9e-20   6.7e-16   57.6   2.9     1    28     1    28     1    28 0.97 Membrane bound YbgT-like protein
Glycos_transf_2      PF00535.21   169 seq1480_BIOID50957   -            664   9.8e-20   70.7   0.0   1   1   4.1e-23   1.4e-19   70.2   0.0     2   168   246   429   245   430 0.98 Glycosyl transferase family 2
Glyco_trans_2_3      PF13632.1    192 seq1480_BIOID50957   -            664   3.1e-17   62.8   2.0   1   1   9.1e-21   3.1e-17   62.8   1.4     1   185   341   533   341   591 0.74 Glycosyl transferase family group 2
Glyco_tranf_2_3      PF13641.1    230 seq1480_BIOID50957   -            664   1.4e-15   57.6   0.4   1   1   1.8e-18   6.2e-15   55.5   0.0     2   230   243   493   242   493 0.84 Glycosyltransferase like family 2
Glyco_transf_21      PF13506.1    174 seq1480_BIOID50957   -            664     3e-08   33.0   0.0   1   1   3.1e-11   1.1e-07   31.2   0.0     6   147   312   468   308   492 0.77 Glycosyl transferase family 21
HDPD                 PF02924.9    118 seq1481_BIOID50957   -            115   6.9e-18   64.4   0.8   1   1   5.6e-22   7.6e-18   64.3   0.5     2   115     4   109     3   112 0.93 Bacteriophage lambda head decoration protein D
adh_short            PF00106.20   167 seq1482_BIOID50957   -            259     4e-26   91.7   1.6   1   1   1.1e-29   4.9e-26   91.5   1.1     2   166     4   172     3   173 0.94 short chain dehydrogenase
adh_short_C2         PF13561.1    243 seq1482_BIOID50957   -            259   2.6e-16   60.0   0.0   1   1   8.4e-20   3.8e-16   59.4   0.0     7   241    13   255     9   256 0.87 Enoyl-(Acyl carrier protein) reductase
Phage_GPD            PF05954.6    292 seq1483_BIOID50957   -            333   2.3e-24   85.9   0.0   1   1   1.9e-28   2.6e-24   85.8   0.0    17   290    46   317    32   320 0.74 Phage late control gene D protein (GPD)
Cyd_oper_YbgE        PF09600.5     82 seq1484_BIOID50957   -             97   1.5e-33  114.6   7.9   1   1   1.4e-37   1.9e-33  114.3   5.5     1    81    16    96    16    97 0.97 Cyd operon protein YbgE (Cyd_oper_YbgE)
MalM                 PF07148.7    136 seq1487_BIOID50957   -            306   2.3e-50  169.4   0.1   1   1   2.4e-54   3.3e-50  168.9   0.0     2   136    75   210    74   210 0.98 Maltose operon periplasmic protein precursor (MalM)
RHH_1                PF01402.16    39 seq1488_BIOID50957   -             81   4.7e-11   41.9   0.5   1   1   5.7e-15   7.7e-11   41.2   0.4     2    39    15    52    14    52 0.96 Ribbon-helix-helix protein, copG family
CcmH                 PF03918.9    148 seq1489_BIOID50957   -            127   2.3e-47  159.5   0.7   1   1     2e-51   2.8e-47  159.3   0.5     3   125     6   126     4   127 0.91 Cytochrome C biogenesis protein
Phage_cap_E          PF03864.10   329 seq1490_BIOID50957   -            342     1e-62  211.8   0.1   1   1   8.5e-67   1.2e-62  211.6   0.1     1   329     4   341     4   341 0.92 Phage major capsid protein E
DUF4008              PF13186.1     64 seq1492_BIOID50957   -            411   2.5e-13   50.0   0.5   1   1   1.6e-16   5.5e-13   48.9   0.4     4    64   282   343   276   343 0.90 Domain of unknown function (DUF4008)
Radical_SAM          PF04055.16   166 seq1492_BIOID50957   -            411   8.8e-13   48.6   0.0   1   1   4.4e-16   1.5e-12   47.8   0.0     6   160    20   182    16   208 0.82 Radical SAM superfamily
Fer4_12              PF13353.1    139 seq1492_BIOID50957   -            411   1.5e-07   31.4   0.0   1   1   8.5e-11   2.9e-07   30.5   0.0    13   116    19   127    17   150 0.65 4Fe-4S single cluster domain
4HBT                 PF03061.17    79 seq1493_BIOID50957   -            134     8e-19   67.4   0.4   1   1   2.4e-22   1.1e-18   66.9   0.3     1    77    20   103    20   105 0.98 Thioesterase superfamily
4HBT_2               PF13279.1    121 seq1493_BIOID50957   -            134   2.7e-12   47.0   0.2   1   1   7.1e-16   3.2e-12   46.8   0.1     3   117    14   128    12   132 0.88 Thioesterase-like superfamily
Acyl-ACP_TE          PF01643.12   249 seq1493_BIOID50957   -            134   1.3e-05   24.2   0.1   1   1   3.1e-09   1.4e-05   24.0   0.0    31   132    33   132     4   134 0.79 Acyl-ACP thioesterase
TPR_11               PF13414.1     69 seq1494_BIOID50957   -            198   3.2e-15   55.4   9.6   1   1   2.2e-15     1e-11   44.1   4.9     1    68    71   140    71   141 0.90 TPR repeat
TPR_2                PF07719.12    34 seq1494_BIOID50957   -            198   1.9e-06   27.1  11.9   1   2   6.1e-07    0.0028   17.3   1.1     2    32    74   104    73   106 0.90 Tetratricopeptide repeat
TPR_2                PF07719.12    34 seq1494_BIOID50957   -            198   1.9e-06   27.1  11.9   2   2   4.4e-06      0.02   14.6   0.0     3    31   146   174   144   176 0.93 Tetratricopeptide repeat
TPR_1                PF00515.23    34 seq1494_BIOID50957   -            198   6.2e-06   25.4   9.1   1   1   1.7e-07   0.00075   18.8   0.7     2    32    74   104    73   106 0.91 Tetratricopeptide repeat
FliG_C               PF01706.11   110 seq1496_BIOID50957   -            336   1.4e-30  105.4  14.0   1   1   2.3e-33   1.5e-29  102.0   2.3     1   110   219   328   219   328 0.99 FliG C-terminal domain
ParB                 PF08775.5    127 seq1499_BIOID50957   -            321   5.8e-36  123.4   1.7   1   1   1.7e-39   1.2e-35  122.4   1.2     1   126   194   315   194   316 0.97 ParB family
ParBc                PF02195.13    90 seq1499_BIOID50957   -            321   1.5e-08   34.4   0.2   1   1   9.8e-12   6.7e-08   32.4   0.0    11    86    63   134    55   141 0.81 ParB-like nuclease domain
Xan_ur_permease      PF00860.15   389 seq1500_BIOID50957   -            525  5.6e-121  403.5  46.5   1   1  5.7e-125  7.8e-121  403.0  32.2     2   385    72   451    71   455 0.98 Permease family
GutM                 PF06923.6    109 seq1501_BIOID50957   -            119   6.1e-37  125.5   0.0   1   1   5.1e-41   6.9e-37  125.3   0.0     2   109     3   110     2   110 0.98 Glucitol operon activator protein (GutM)
ADH_N                PF08240.7    109 seq1502_BIOID50957   -            345   2.4e-34  117.2   1.7   1   1   9.4e-38   4.3e-34  116.4   1.2     2   108    33   138    32   139 0.97 Alcohol dehydrogenase GroES-like domain
ADH_zinc_N           PF00107.21   130 seq1502_BIOID50957   -            345   7.8e-25   86.8   0.1   1   1   2.8e-28   1.3e-24   86.1   0.1     1   129   178   305   178   306 0.98 Zinc-binding dehydrogenase
AlaDh_PNT_C          PF01262.16   168 seq1502_BIOID50957   -            345   9.5e-07   28.4   0.2   1   1   4.4e-10     2e-06   27.3   0.2    21    60   169   208   159   231 0.90 Alanine dehydrogenase/PNT, C-terminal domain
SpoU_methylase       PF00588.14   142 seq1503_BIOID50957   -            229   4.7e-37  126.9   0.1   1   1   9.5e-41   6.5e-37  126.4   0.1     2   142    20   159    19   159 0.96 SpoU rRNA Methylase family
SpoU_methylas_C      PF12105.3     57 seq1503_BIOID50957   -            229   1.1e-25   88.8   1.7   1   1   2.2e-29   1.5e-25   88.3   0.4     1    57   163   221   163   221 0.99 SpoU, rRNA methylase, C-terminal
MotA_ExbB            PF01618.11   139 seq1504_BIOID50957   -            230   6.2e-47  158.6   0.2   1   1     6e-51   8.1e-47  158.2   0.1     2   138    74   210    73   211 0.98 MotA/TolQ/ExbB proton channel family
PfkB                 PF00294.19   301 seq1507_BIOID50957   -            382   2.6e-70  236.8   0.0   1   1   2.4e-74   3.3e-70  236.4   0.0     2   297    76   376    75   380 0.97 pfkB family carbohydrate kinase
Phage_base_V         PF04717.7     79 seq1508_BIOID50957   -            206   4.9e-15   55.1   0.0   1   1   6.7e-19   9.1e-15   54.2   0.0     1    78    15    92    15    93 0.97 Phage-related baseplate assembly protein
DeoRC                PF00455.17   162 seq1514_BIOID50957   -            257   8.3e-53  178.2   0.7   1   1   2.8e-56   1.3e-52  177.6   0.3     3   161    74   232    72   233 0.97 DeoR C terminal sensor domain
HTH_DeoR             PF08220.7     57 seq1514_BIOID50957   -            257     9e-22   76.2   0.1   1   1   3.8e-25   1.7e-21   75.3   0.1     1    56     6    61     6    62 0.98 DeoR-like helix-turn-helix domain
HTH_11               PF08279.7     55 seq1514_BIOID50957   -            257   5.3e-09   35.4   0.1   1   1   3.9e-12   1.8e-08   33.8   0.0     1    46     6    50     6    56 0.92 HTH domain
UPF0079              PF02367.12   123 seq1515_BIOID50957   -            153   3.3e-45  152.5   0.0   1   1   2.8e-49   3.9e-45  152.3   0.0     1   121    14   134    14   136 0.98 Uncharacterised P-loop hydrolase UPF0079
HTH_Tnp_IS1          PF12759.2     50 seq1517_BIOID50957   -             91   2.2e-32  110.1   0.1   1   1   4.8e-36   3.3e-32  109.6   0.1     1    50    39    88    39    88 0.99 InsA C-terminal domain
Zn_Tnp_IS1           PF03811.8     36 seq1517_BIOID50957   -             91   1.1e-21   75.9   4.5   1   1   3.1e-25   2.1e-21   74.9   3.1     1    36     1    36     1    36 0.99 InsA N-terminal domain
Packaging_FI         PF14000.1    125 seq1518_BIOID50957   -            127   2.9e-40  137.2   0.3   1   1   2.3e-44   3.2e-40  137.0   0.2     1   125     3   124     3   124 0.95 DNA packaging protein FI
DUF1019              PF06254.6     89 seq1520_BIOID50957   -            141   2.6e-23   81.8   0.2   1   1   2.7e-27   3.7e-23   81.3   0.1     1    88    46   120    46   121 0.95 Protein of unknown function (DUF1019)
DUF2594              PF10769.4     74 seq1522_BIOID50957   -             74   1.4e-42  143.4   2.3   1   1   1.1e-46   1.6e-42  143.3   1.6     1    74     1    74     1    74 1.00 Protein of unknown function (DUF2594)
DEAD                 PF00270.24   173 seq1523_BIOID50957   -            704   5.3e-24   84.4   0.3   1   1   2.5e-25   5.7e-22   77.8   0.1     4   169   284   445   281   449 0.79 DEAD/DEAH box helicase
Helicase_C           PF00271.26    78 seq1523_BIOID50957   -            704   2.5e-17   62.3   0.0   1   1   2.2e-18   5.1e-15   54.9   0.0     3    77   524   599   522   600 0.95 Helicase conserved C-terminal domain
ResIII               PF04851.10   184 seq1523_BIOID50957   -            704   1.1e-08   35.0   0.0   1   1   1.2e-11   2.6e-08   33.7   0.0    29   182   304   441   278   443 0.73 Type III restriction enzyme, res subunit
tRNA_anti            PF01336.20    76 seq1523_BIOID50957   -            704   2.9e-07   30.1   0.0   1   1   2.5e-10   5.8e-07   29.1   0.0     2    74    74   145    73   147 0.96 OB-fold nucleic acid binding domain
SecA_DEAD            PF07517.9    266 seq1523_BIOID50957   -            704   2.7e-07   30.0   0.0   1   1   2.6e-10   5.8e-07   28.9   0.0    95   162   305   372   238   409 0.83 SecA DEAD-like domain
SNF2_N               PF00176.18   296 seq1523_BIOID50957   -            704   3.8e-05   22.5   0.0   1   1     3e-08   6.8e-05   21.7   0.0    27   172   308   446   291   451 0.77 SNF2 family N-terminal domain
SDF                  PF00375.13   390 seq1525_BIOID50957   -            437  2.2e-120  401.8  38.4   1   1  1.8e-124  2.5e-120  401.7  26.6     1   390     8   411     8   411 0.97 Sodium:dicarboxylate symporter family
ExbD                 PF02472.11   130 seq1526_BIOID50957   -            142     5e-23   81.3   0.1   1   1   4.1e-27   5.6e-23   81.2   0.1     2   129    10   141     9   142 0.89 Biopolymer transport protein ExbD/TolR
Phage_P2_GpU         PF06995.6    121 seq1527_BIOID50957   -            155   1.5e-12   46.8   0.0   1   1   1.4e-16   1.9e-12   46.4   0.0    11   120    20   129    12   130 0.95 Phage P2 GpU
FadR_C               PF07840.7    164 seq1528_BIOID50957   -            239   6.9e-73  243.5   0.0   1   1   1.9e-76   8.5e-73  243.2   0.0     1   163    72   234    72   235 0.99 FadR C-terminal domain
GntR                 PF00392.16    64 seq1528_BIOID50957   -            239   2.3e-20   71.6   0.0   1   1     1e-23   4.7e-20   70.6   0.0     4    64    11    71     8    71 0.96 Bacterial regulatory proteins, gntR family
DDE_Tnp_IS1          PF03400.8    131 seq1529_BIOID50957   -            125   1.1e-73  245.4   1.3   1   1   8.7e-78   1.2e-73  245.2   0.9     7   131     1   125     1   125 1.00 IS1 transposase
FliH                 PF02108.11   128 seq1532_BIOID50957   -            236   1.2e-30  105.9   0.1   1   1   2.3e-34   1.6e-30  105.5   0.1     2   128    97   221    96   221 0.97 Flagellar assembly protein FliH
MFS_1                PF07690.11   354 seq1533_BIOID50957   -            425   1.9e-22   79.3  38.0   1   1   1.4e-26   1.9e-22   79.3  26.4    13   340    26   357    12   365 0.73 Major Facilitator Superfamily
Amidase_3            PF01520.13   175 seq1534_BIOID50957   -            445     4e-49  166.6   0.0   1   1   9.5e-53   6.5e-49  165.9   0.0     1   174   194   413   194   414 0.99 N-acetylmuramoyl-L-alanine amidase
Phage_attach         PF05354.6    117 seq1535_BIOID50957   -            117   1.5e-60  201.7   0.1   1   1   2.4e-64   1.6e-60  201.6   0.1     1   117     1   117     1   117 1.00 Phage Head-Tail Attachment
Gifsy-2              PF13856.1     95 seq1535_BIOID50957   -            117   6.7e-30  102.9   0.0   1   1   1.1e-33   7.6e-30  102.7   0.0     1    95     4   105     4   105 0.98 ATP-binding sugar transporter from pro-phage
DAGK_cat             PF00781.19   130 seq1539_BIOID50957   -            299   1.6e-26   92.1   0.3   1   1   3.7e-30   2.5e-26   91.4   0.2     3   129     8   131     6   132 0.96 Diacylglycerol kinase catalytic domain
NAD_kinase           PF01513.16   285 seq1539_BIOID50957   -            299   7.2e-06   24.8   0.1   1   1   1.3e-09   8.6e-06   24.6   0.1    64   134    45   121    12   196 0.82 ATP-NAD kinase
SIS                  PF01380.17   131 seq1541_BIOID50957   -            321   3.9e-27   94.3   0.0   1   1   9.9e-31   6.8e-27   93.5   0.0     2   130    39   169    38   170 0.98 SIS domain
CBS                  PF00571.23    57 seq1541_BIOID50957   -            321   7.1e-15   54.3   0.0   1   2   1.9e-08   0.00013   21.4   0.0     1    56   199   256   199   257 0.92 CBS domain
CBS                  PF00571.23    57 seq1541_BIOID50957   -            321   7.1e-15   54.3   0.0   2   2   4.7e-10   3.2e-06   26.5   0.0     8    51   272   315   265   318 0.82 CBS domain
TolA                 PF06519.6     96 seq1542_BIOID50957   -            421   2.2e-38  129.9   0.0   1   1   3.3e-42   2.2e-38  129.9   0.0     1    96   325   419   325   419 0.98 TolA C-terminal
TonB_2               PF13103.1     85 seq1542_BIOID50957   -            421   3.2e-05   23.7   0.0   1   1   1.4e-08   9.4e-05   22.2   0.0     2    73   338   405   337   414 0.86 TonB C terminal
GPW_gp25             PF04965.9     99 seq1544_BIOID50957   -            106   1.6e-07   30.6   0.0   1   1   1.3e-11   1.7e-07   30.5   0.0     3    76    18    92    16   105 0.86 Gene 25-like lysozyme
Minor_tail_Z         PF06763.6    189 seq1546_BIOID50957   -             83   1.3e-31  109.6   7.8   1   1     1e-35   1.4e-31  109.5   5.4     1    80     3    82     3    83 0.99 Prophage minor tail protein Z (GPZ)
Baseplate_J          PF04865.9    243 seq1549_BIOID50957   -            374   2.5e-60  203.7   0.0   1   1   2.3e-64   3.2e-60  203.3   0.0     1   241    74   332    74   334 0.97 Baseplate J-like protein
ATP-synt_ab          PF00006.20   215 seq1550_BIOID50957   -            445   2.4e-63  213.3   0.0   1   1   2.4e-67   3.3e-63  212.9   0.0     2   215   147   357   146   357 0.99 ATP synthase alpha/beta family, nucleotide-binding domain
ACCA                 PF03255.9    145 seq1551_BIOID50957   -            319     6e-65  217.1   0.2   1   1   1.9e-68   8.7e-65  216.5   0.1     2   145     5   151     4   151 0.97 Acetyl co-enzyme A carboxylase carboxyltransferase alpha subunit
Carboxyl_trans       PF01039.17   493 seq1551_BIOID50957   -            319   1.5e-18   66.3   0.1   1   1   4.1e-22   1.9e-18   66.0   0.0   272   473    85   288    58   300 0.84 Carboxyl transferase domain
MdcE                 PF06833.6    234 seq1551_BIOID50957   -            319   6.6e-06   25.3   0.0   1   1     2e-09   9.1e-06   24.9   0.0     5   176    88   262    84   313 0.81 Malonate decarboxylase gamma subunit (MdcE)
DUF3521              PF12035.3     35 seq1552_BIOID50957   -             57   3.6e-19   68.1   1.8   1   1   3.4e-23   4.6e-19   67.8   1.3     1    35     1    35     1    35 0.99 Protein of unknown function (DUF3521)
NUDIX                PF00293.23   135 seq1553_BIOID50957   -            182   2.7e-18   65.7   0.0   1   1   2.5e-22   3.4e-18   65.4   0.0     2   131    32   161    31   165 0.83 NUDIX domain
DUF1375              PF07119.7     76 seq1555_BIOID50957   -             75   8.9e-21   73.3   0.2   1   1   9.2e-25   1.3e-20   72.9   0.1     6    75     8    69     3    70 0.91 Protein of unknown function (DUF1375)
LysR_substrate       PF03466.15   209 seq1557_BIOID50957   -            309     7e-38  129.7   0.0   1   1   1.3e-41   9.1e-38  129.3   0.0     4   207    90   291    87   293 0.95 LysR substrate binding domain
HTH_1                PF00126.22    60 seq1557_BIOID50957   -            309   2.1e-20   72.0   0.7   1   1   5.1e-24   3.5e-20   71.3   0.5     1    60     4    63     4    63 0.97 Bacterial regulatory helix-turn-helix protein, lysR family
DUF1451              PF07295.6    146 seq1558_BIOID50957   -            160   7.1e-53  178.2   0.3   1   1   6.1e-57   8.3e-53  177.9   0.2     2   145    12   157    11   158 0.98 Protein of unknown function (DUF1451)
DUF977               PF06163.6    127 seq1560_BIOID50957   -            140     6e-66  219.8   0.2   1   1   4.9e-70   6.7e-66  219.7   0.1     1   127     1   136     1   136 1.00 Bacterial protein of unknown function (DUF977)
FGGY_C               PF02782.11   197 seq1561_BIOID50957   -            492   2.6e-23   82.6   0.0   1   1     6e-27   4.1e-23   81.9   0.0     1   196   225   419   225   420 0.81 FGGY family of carbohydrate kinases, C-terminal domain
FGGY_N               PF00370.16   245 seq1561_BIOID50957   -            492   2.2e-21   76.1   0.0   1   2   1.7e-15   1.1e-11   44.3   0.0     1   105     5   110     5   120 0.92 FGGY family of carbohydrate kinases, N-terminal domain
FGGY_N               PF00370.16   245 seq1561_BIOID50957   -            492   2.2e-21   76.1   0.0   2   2   4.1e-11   2.8e-07   29.9   0.0   154   245   123   216   112   216 0.91 FGGY family of carbohydrate kinases, N-terminal domain
DNA_mis_repair       PF01119.14   119 seq1562_BIOID50957   -            615   5.2e-37  125.8   0.0   1   1   2.5e-40   8.6e-37  125.1   0.0     2   118   213   330   212   331 0.95 DNA mismatch repair protein, C-terminal domain
MutL_C               PF08676.6    144 seq1562_BIOID50957   -            615   1.6e-23   82.7   0.2   1   1   4.7e-27   1.6e-23   82.7   0.1     2   134   435   563   434   572 0.92 MutL C terminal dimerisation domain
HATPase_c_3          PF13589.1    137 seq1562_BIOID50957   -            615   1.1e-13   50.9   0.0   1   1   5.6e-17   1.9e-13   50.1   0.0     4   103    24   123    21   142 0.81 Histidine kinase-, DNA gyrase B-, and HSP90-like ATPase
HATPase_c            PF02518.21   111 seq1562_BIOID50957   -            615   5.7e-11   42.0   0.0   1   1   3.8e-14   1.3e-10   40.8   0.0     2    72    19    87    18   147 0.79 Histidine kinase-, DNA gyrase B-, and HSP90-like ATPase
PD40                 PF07676.7     39 seq1567_BIOID50957   -            431   1.2e-35  120.5   5.0   1   4   2.5e-08   8.6e-05   21.9   0.0    11    34   203   224   198   227 0.82 WD40-like Beta Propeller Repeat
PD40                 PF07676.7     39 seq1567_BIOID50957   -            431   1.2e-35  120.5   5.0   2   4   8.4e-13   2.9e-09   36.2   0.0     2    39   238   273   237   273 0.95 WD40-like Beta Propeller Repeat
PD40                 PF07676.7     39 seq1567_BIOID50957   -            431   1.2e-35  120.5   5.0   3   4   6.4e-13   2.2e-09   36.6   0.1     2    38   282   316   281   317 0.96 WD40-like Beta Propeller Repeat
PD40                 PF07676.7     39 seq1567_BIOID50957   -            431   1.2e-35  120.5   5.0   4   4   4.2e-07    0.0014   18.0   0.0     3    30   370   397   368   403 0.93 WD40-like Beta Propeller Repeat
TolB_N               PF04052.8    105 seq1567_BIOID50957   -            431   9.2e-32  109.1   0.0   1   1   7.2e-35   2.5e-31  107.7   0.0     1    99    24   122    24   127 0.97 TolB amino-terminal domain
DPPIV_N              PF00930.16   353 seq1567_BIOID50957   -            431   1.6e-13   49.8   0.0   1   1   2.3e-13     8e-10   37.7   0.0   239   348   249   353   220   358 0.87 Dipeptidyl peptidase IV (DPP IV) N-terminal region
Tail_P2_I            PF09684.5    139 seq1568_BIOID50957   -            193   3.6e-25   88.0   0.1   1   1     3e-29   4.1e-25   87.8   0.0     7   137    25   158    13   160 0.85 Phage tail protein (Tail_P2_I)
OKR_DC_1             PF01276.15   417 seq1569_BIOID50957   -            713    2e-194  645.8   0.0   1   1  5.3e-198  2.4e-194  645.5   0.0     1   417   130   545   130   545 1.00 Orn/Lys/Arg decarboxylase, major domain
OKR_DC_1_C           PF03711.10   137 seq1569_BIOID50957   -            713   8.5e-53  177.9   0.0   1   1   4.3e-56   1.9e-52  176.8   0.0     1   135   570   702   570   704 0.99 Orn/Lys/Arg decarboxylase, C-terminal domain
OKR_DC_1_N           PF03709.10   115 seq1569_BIOID50957   -            713   8.4e-27   93.3   0.0   1   1   3.8e-30   1.7e-26   92.4   0.0     1   115    14   124    14   124 0.99 Orn/Lys/Arg decarboxylase, N-terminal domain
FliJ                 PF02050.11   123 seq1571_BIOID50957   -            144   4.7e-09   36.2   2.7   1   1   3.5e-13   4.7e-09   36.2   1.9    37   122    51   136    41   137 0.92 Flagellar FliJ protein
Phage_fiber_2        PF03406.8     44 seq1575_BIOID50957   -            677     3e-66  218.7  33.9   1   3   1.8e-26   2.5e-22   78.1   5.2     1    44   189   232   189   232 0.97 Phage tail fibre repeat
Phage_fiber_2        PF03406.8     44 seq1575_BIOID50957   -            677     3e-66  218.7  33.9   2   3   1.2e-26   1.6e-22   78.6   4.9     1    44   233   276   233   276 0.97 Phage tail fibre repeat
Phage_fiber_2        PF03406.8     44 seq1575_BIOID50957   -            677     3e-66  218.7  33.9   3   3   5.9e-25     8e-21   73.2   2.4     1    43   277   319   277   320 0.96 Phage tail fibre repeat
CTP_transf_2         PF01467.21   157 seq1577_BIOID50957   -            131   3.6e-12   46.4   0.0   1   1   7.3e-16     5e-12   46.0   0.0     1   117     5   115     5   126 0.81 Cytidylyltransferase
DAO                  PF01266.19   358 seq1578_BIOID50957   -            432   5.6e-74  249.0   0.5   1   1   4.8e-77   6.5e-74  248.8   0.3     2   358     3   397     2   397 0.95 FAD dependent oxidoreductase
Pyr_redox_2          PF07992.9    200 seq1578_BIOID50957   -            432   7.5e-09   35.6   0.3   1   1   3.9e-08   5.3e-05   23.0   0.2     1    36     2    37     2    65 0.92 Pyridine nucleotide-disulphide oxidoreductase
Pyr_redox            PF00070.22    80 seq1578_BIOID50957   -            432   3.2e-08   33.7   0.2   1   1     7e-09   9.6e-06   25.7   0.2     1    33     2    34     2    47 0.91 Pyridine nucleotide-disulphide oxidoreductase
NAD_binding_8        PF13450.1     68 seq1578_BIOID50957   -            432   8.6e-07   28.7   0.1   1   1   5.6e-09   7.6e-06   25.7   0.0     1    34     5    38     5    69 0.85 NAD(P)-binding Rossmann-like domain
ApbA                 PF02558.11   151 seq1578_BIOID50957   -            432   2.3e-05   23.7   0.2   1   1   3.8e-08   5.3e-05   22.6   0.1     1    33     3    34     3    48 0.87 Ketopantoate reductase PanE/ApbA
AlaDh_PNT_C          PF01262.16   168 seq1578_BIOID50957   -            432   0.00013   21.5   0.1   1   1   1.7e-07   0.00023   20.6   0.1    22    59     2    39     1    52 0.85 Alanine dehydrogenase/PNT, C-terminal domain
DUF1266              PF06889.6    172 seq1581_BIOID50957   -            235   1.8e-43  148.2   9.2   1   1   1.5e-47     2e-43  147.9   6.4     3   172    40   217    38   217 0.99 Protein of unknown function (DUF1266)
Lactamase_B          PF00753.22   194 seq1584_BIOID50957   -            479   5.3e-28   97.8   0.2   1   1   1.6e-31   7.4e-28   97.4   0.1     2   158    31   179    30   246 0.90 Metallo-beta-lactamase superfamily
Rubredoxin           PF00301.15    47 seq1584_BIOID50957   -            479   2.4e-19   68.7   2.3   1   1   9.9e-23   4.5e-19   67.9   1.6     1    47   425   471   425   471 0.98 Rubredoxin
Flavodoxin_1         PF00258.20   143 seq1584_BIOID50957   -            479     1e-11   44.9   0.0   1   1   3.8e-15   1.7e-11   44.1   0.0     1   142   256   388   256   389 0.78 Flavodoxin
OmpA                 PF00691.15    97 seq1585_BIOID50957   -            173   1.1e-19   70.5   0.0   1   1   1.4e-23     2e-19   69.6   0.0     1    97    72   167    72   167 0.95 OmpA family
IPPT                 PF01715.12   253 seq1587_BIOID50957   -            316  8.7e-108  359.0   0.0   1   1  1.5e-111    1e-107  358.7   0.0     2   252    45   297    44   298 0.99 IPP transferase
IPT                  PF01745.11   233 seq1587_BIOID50957   -            316   6.5e-07   28.6   0.0   1   1   1.7e-08   0.00012   21.2   0.0     5   100    14   109    10   120 0.80 Isopentenyl transferase
DnaJ                 PF00226.26    64 seq1592_BIOID50957   -            475     9e-06   25.2   0.1   1   1   3.1e-09   4.2e-05   23.0   0.0     1    52     3    47     3    52 0.93 DnaJ domain
Xan_ur_permease      PF00860.15   389 seq1593_BIOID50957   -            463  4.4e-113  377.5  39.0   1   1  4.4e-117    6e-113  377.1  27.0     2   388    34   427    33   428 0.97 Permease family
TPR_6                PF13174.1     33 seq1595_BIOID50957   -            263   1.8e-22   78.1   1.7   1   3   2.8e-07   0.00047   20.3   0.0     4    33   146   176   145   176 0.86 Tetratricopeptide repeat
TPR_6                PF13174.1     33 seq1595_BIOID50957   -            263   1.8e-22   78.1   1.7   2   3   2.2e-08   3.8e-05   23.7   0.1     3    33   183   213   181   213 0.95 Tetratricopeptide repeat
TPR_6                PF13174.1     33 seq1595_BIOID50957   -            263   1.8e-22   78.1   1.7   3   3   7.2e-11   1.2e-07   31.5   0.0     1    33   218   250   218   250 0.96 Tetratricopeptide repeat
TPR_16               PF13432.1     65 seq1595_BIOID50957   -            263   6.3e-12   45.7   0.0   1   1   1.6e-09   2.7e-06   27.7   0.0     2    65   147   214   146   214 0.92 Tetratricopeptide repeat
TPR_2                PF07719.12    34 seq1595_BIOID50957   -            263   1.2e-09   37.1   0.1   1   2   2.1e-06    0.0035   17.0   0.1     2    33   181   212   180   213 0.93 Tetratricopeptide repeat
TPR_2                PF07719.12    34 seq1595_BIOID50957   -            263   1.2e-09   37.1   0.1   2   2   5.3e-06    0.0091   15.7   0.0     1    33   217   249   217   250 0.95 Tetratricopeptide repeat
TPR_8                PF13181.1     34 seq1595_BIOID50957   -            263   2.8e-06   26.6   0.9   1   2   0.00027      0.46   10.2   0.2     2    29   181   208   180   213 0.89 Tetratricopeptide repeat
TPR_8                PF13181.1     34 seq1595_BIOID50957   -            263   2.8e-06   26.6   0.9   2   2   2.7e-05     0.046   13.3   0.0     5    29   221   245   217   250 0.85 Tetratricopeptide repeat
Ala_racemase_N       PF01168.15   217 seq1598_BIOID50957   -            356   5.1e-58  196.0   0.1   1   1   9.8e-62   6.7e-58  195.6   0.1     2   217    10   217     9   217 0.95 Alanine racemase, N-terminal domain
Ala_racemase_C       PF00842.16   129 seq1598_BIOID50957   -            356   2.3e-39  133.6   0.4   1   1   6.2e-43   4.2e-39  132.7   0.3     1   127   232   354   232   356 0.97 Alanine racemase, C-terminal domain
Glyoxalase           PF00903.20   128 seq1600_BIOID50957   -            129   5.5e-23   81.2   0.0   1   1   1.8e-26   6.2e-23   81.0   0.0     2   128     7   126     6   126 0.97 Glyoxalase/Bleomycin resistance protein/Dioxygenase superfamily
Glyoxalase_2         PF12681.2    108 seq1600_BIOID50957   -            129   7.5e-18   65.0   0.0   1   1   2.5e-21   8.7e-18   64.8   0.0     1   108    12   127    12   127 0.78 Glyoxalase-like domain
Glyoxalase_4         PF13669.1    110 seq1600_BIOID50957   -            129     2e-13   50.1   0.0   1   1   7.4e-17   2.5e-13   49.8   0.0     1   109     8   114     8   115 0.86 Glyoxalase/Bleomycin resistance protein/Dioxygenase superfamily
Rhodanese            PF00581.15   113 seq1601_BIOID50957   -            350   4.8e-17   62.2   0.1   1   1   9.6e-21   1.3e-16   60.8   0.0     2   112   138   233   137   234 0.94 Rhodanese-like domain
LSM                  PF01423.17    68 seq1604_BIOID50957   -            102   7.6e-09   34.8   0.2   1   1   1.1e-12   1.4e-08   33.9   0.1     6    68    17    64    10    64 0.85 LSM domain
Pyr_redox_2          PF07992.9    200 seq1605_BIOID50957   -            377   1.2e-26   93.6   0.0   1   1   2.8e-29   4.2e-26   91.9   0.0     2   198     5   277     4   279 0.90 Pyridine nucleotide-disulphide oxidoreductase
Pyr_redox            PF00070.22    80 seq1605_BIOID50957   -            377   3.2e-18   65.7   0.1   1   1   4.2e-20   6.4e-17   61.6   0.0     1    75   143   216   143   223 0.95 Pyridine nucleotide-disulphide oxidoreductase
Pyr_redox_3          PF13738.1    203 seq1605_BIOID50957   -            377   3.4e-11   43.4   0.0   1   1   4.6e-10   7.1e-07   29.3   0.0    65   199    37   173     8   177 0.76 Pyridine nucleotide-disulphide oxidoreductase
K_oxygenase          PF13434.1    341 seq1605_BIOID50957   -            377   1.1e-09   37.6   0.1   1   1     3e-09   4.6e-06   25.6   0.0   139   216    91   167    68   177 0.85 L-lysine 6-monooxygenase (NADPH-requiring)
ATP_bind_3           PF01171.15   182 seq1607_BIOID50957   -            432   3.5e-60  202.5   0.0   1   1     1e-63   4.6e-60  202.1   0.0     1   180    14   191    14   193 0.97 PP-loop family
TilS_C               PF11734.3     74 seq1607_BIOID50957   -            432   3.2e-26   90.2   0.0   1   1   2.7e-29   1.2e-25   88.3   0.0     1    74   356   427   356   427 0.90 TilS substrate C-terminal domain
TilS                 PF09179.6     69 seq1607_BIOID50957   -            432   8.8e-23   80.0   4.7   1   1   7.8e-26   3.5e-22   78.0   3.2     1    69   241   309   241   309 0.98 TilS substrate binding domain
HOK_GEF              PF01848.11    43 seq1610_BIOID50957   -             70   3.2e-19   67.8   4.6   1   1   2.8e-23   3.8e-19   67.6   3.2     1    43    24    66    24    66 0.99 Hok/gef family
MMR_HSR1             PF01926.18   114 seq1612_BIOID50957   -            426   3.4e-21   75.2   0.1   1   1   3.3e-24   9.1e-21   73.8   0.1     2   114   200   318   199   318 0.83 50S ribosome-binding GTPase
GTP-bdg_N            PF13167.1     95 seq1612_BIOID50957   -            426   1.6e-15   56.9   0.0   1   1   1.4e-18   3.8e-15   55.6   0.0     8    95    25   112    18   112 0.96 GTP-binding GTPase N-terminal
FeoB_N               PF02421.13   189 seq1612_BIOID50957   -            426     1e-08   34.5   0.1   1   1   7.5e-12   2.1e-08   33.5   0.0     2   168   199   369   198   390 0.81 Ferrous iron transport protein B
Arf                  PF00025.16   175 seq1612_BIOID50957   -            426   1.2e-05   24.4   0.6   1   1   2.8e-08   7.6e-05   21.9   0.4    19   132   202   326   190   360 0.79 ADP-ribosylation factor family
Repair_PSII          PF04536.9    119 seq1618_BIOID50957   -            313   1.3e-33  115.2   0.4   1   1   1.3e-37   1.7e-33  114.8   0.3     2   118    59   176    58   177 0.98 Repair protein
AsmA                 PF05170.9    604 seq1619_BIOID50957   -            577  5.6e-168  560.1   7.6   1   1  1.6e-171  7.1e-168  559.8   5.3     1   565     9   558     9   574 0.98 AsmA family
DUF968               PF06147.6    200 seq1622_BIOID50957   -            275   1.1e-35  123.2   0.2   1   1   8.2e-40   1.1e-35  123.2   0.2     2   129   130   274   129   275 0.98 Protein of unknown function (DUF968)
FdhD-NarQ            PF02634.10   236 seq1623_BIOID50957   -            277   7.6e-73  244.7   0.0   1   1   6.6e-77     9e-73  244.4   0.0     1   235    38   275    38   276 0.92 FdhD/NarQ family
OEP                  PF02321.13   188 seq1624_BIOID50957   -            459   1.9e-51  174.2  39.9   1   2   1.4e-26   1.9e-22   79.6  13.0     3   188    65   247    63   247 0.97 Outer membrane efflux protein
OEP                  PF02321.13   188 seq1624_BIOID50957   -            459   1.9e-51  174.2  39.9   2   2   4.8e-33   6.5e-29  100.7   9.1     7   188   275   455   270   455 0.94 Outer membrane efflux protein
DUF1266              PF06889.6    172 seq1626_BIOID50957   -            235   4.6e-42  143.6   6.9   1   1   3.9e-46   5.4e-42  143.3   4.8     3   172    40   217    38   217 0.96 Protein of unknown function (DUF1266)
NadA                 PF02445.11   296 seq1628_BIOID50957   -            347  2.8e-105  351.2   0.0   1   1  2.3e-109  3.2e-105  351.0   0.0     2   295    31   340    30   341 0.98 Quinolinate synthetase A protein
DUF968               PF06147.6    200 seq1630_BIOID50957   -             76   6.5e-30  104.4   1.5   1   1   5.2e-34   7.1e-30  104.2   1.1   131   198     1    68     1    70 0.97 Protein of unknown function (DUF968)
Band_7               PF01145.20   179 seq1631_BIOID50957   -            419   4.9e-33  114.4   1.1   1   1   1.2e-36   8.4e-33  113.6   0.7     1   178    98   271    98   272 0.96 SPFH domain / Band 7 family
HflK_N               PF12221.3     42 seq1631_BIOID50957   -            419   7.8e-17   60.6  18.5   1   1   4.1e-20   2.8e-16   58.8  12.8     1    42     1    60     1    60 0.96 Bacterial membrane protein N terminal
DUF3829              PF12889.2    277 seq1634_BIOID50957   -            351   2.1e-79  266.5  12.1   1   1   1.8e-83   2.4e-79  266.2   8.4     2   277    71   351    70   351 0.98 Protein of unknown function (DUF3829)
RusA                 PF05866.6    116 seq1636_BIOID50957   -            126   3.1e-20   72.6   0.0   1   1   2.6e-24   3.5e-20   72.4   0.0     1   116     9   118     9   118 0.90 Endodeoxyribonuclease RusA
YaeQ                 PF07152.7    175 seq1639_BIOID50957   -            181   4.4e-72  240.9   1.2   1   1   3.7e-76     5e-72  240.7   0.8     1   174     1   175     1   176 0.99 YaeQ protein
Antiterm             PF03589.8     95 seq1646_BIOID50957   -            166   1.6e-24   85.6   0.1   1   1   1.9e-28   2.6e-24   84.9   0.0     2    95    15   111    14   111 0.97 Antitermination protein
GerE                 PF00196.14    58 seq1647_BIOID50957   -            241   2.9e-10   39.1   0.7   1   1   3.8e-14   5.2e-10   38.3   0.5     4    57   154   207   152   208 0.95 Bacterial regulatory proteins, luxR family
DUF3892              PF13031.1     85 seq1648_BIOID50957   -             95   2.7e-22   78.8   0.1   1   1   2.2e-26   3.1e-22   78.6   0.1     1    85     5    93     5    93 0.91 Protein of unknown function (DUF3892)
CusF_Ec              PF11604.3     70 seq1649_BIOID50957   -            110   9.6e-22   76.5   0.4   1   1   9.7e-26   1.3e-21   76.0   0.2     1    67    42   107    42   110 0.93 Copper binding periplasmic protein CusF
NMN_transporter      PF04973.7    182 seq1653_BIOID50957   -            239   1.6e-46  157.9  27.1   1   1   1.3e-48   1.8e-44  151.2  18.8     1   180    23   227    23   229 0.94 Nicotinamide mononucleotide transporter
Adenylate_cycl       PF01295.13   605 seq1654_BIOID50957   -            848    9e-275  912.5   0.0   1   1  1.6e-278  1.1e-274  912.3   0.0     1   601   228   826   228   830 0.98 Adenylate cyclase, class-I
Adenyl_cycl_N        PF12633.2    204 seq1654_BIOID50957   -            848   2.4e-87  291.6   0.0   1   1   1.6e-86   1.1e-82  276.3   0.0     1   203     1   200     1   201 0.96 Adenylate cyclase NT domain
RF-1                 PF00472.15   114 seq1655_BIOID50957   -            127   4.2e-24   84.4   0.0   1   1   3.3e-28   4.6e-24   84.3   0.0     4    82     4   107     1   126 0.84 RF-1 domain
HlyD_2               PF12700.2    328 seq1657_BIOID50957   -            407   8.5e-15   54.5   0.0   1   1   7.4e-18   5.1e-14   52.0   0.0   136   327   187   378    98   379 0.77 HlyD family secretion protein
HlyD_3               PF13437.1    105 seq1657_BIOID50957   -            407   1.7e-13   50.6   0.2   1   1     2e-14   1.4e-10   41.3   0.0     1   105   209   310   209   310 0.96 HlyD family secretion protein
Antiterm             PF03589.8     95 seq1659_BIOID50957   -            105   3.3e-32  110.3   0.3   1   1   2.4e-36   3.3e-32  110.3   0.2     2    94    10   101     7   102 0.98 Antitermination protein
Band_7               PF01145.20   179 seq1661_BIOID50957   -            334   1.4e-37  129.2   0.7   1   1   1.5e-41   2.1e-37  128.6   0.5     2   178    22   243    21   245 0.97 SPFH domain / Band 7 family
GerE                 PF00196.14    58 seq1662_BIOID50957   -            225   1.9e-15   55.7   0.1   1   1   2.5e-19   3.4e-15   55.0   0.1     3    55   152   204   150   207 0.95 Bacterial regulatory proteins, luxR family
NlpE                 PF04170.7     87 seq1663_BIOID50957   -            236   1.6e-35  121.2   0.0   1   1   1.9e-39   2.6e-35  120.5   0.0     1    86    45   130    45   131 0.99 NlpE N-terminal domain
Flavodoxin_1         PF00258.20   143 seq1667_BIOID50957   -            173     1e-27   96.7   0.0   1   1   8.7e-32   1.2e-27   96.5   0.0     1   143     5   160     5   160 0.94 Flavodoxin
SLT                  PF01464.15   121 seq1672_BIOID50957   -            203   1.4e-25   89.0   0.1   1   1   1.3e-29   1.8e-25   88.6   0.1     3   120    43   168    41   169 0.95 Transglycosylase SLT domain
FliD_C               PF07195.7    239 seq1673_BIOID50957   -            468   1.6e-60  204.2  20.3   1   1   2.4e-64   1.6e-60  204.2  14.1     1   239   222   452   222   452 0.98 Flagellar hook-associated protein 2 C-terminus
FliD_N               PF02465.13    99 seq1673_BIOID50957   -            468   1.2e-23   83.2  12.7   1   1   1.7e-27   1.2e-23   83.2   8.8     1    99    10   107    10   107 0.96 Flagellar hook-associated protein 2 C-terminus
ACR_tran             PF00873.14  1021 seq1675_BIOID50957   -           1047  1.4e-238  793.9   1.7   1   1  1.3e-242  1.8e-238  793.6   1.2     2  1019     6  1037     2  1039 0.98 AcrB/AcrD/AcrF family
AraC_binding         PF02311.14   136 seq1677_BIOID50957   -            295     7e-27   93.6   0.6   1   1   2.1e-30     7e-27   93.6   0.4     4   136    26   163    23   163 0.91 AraC-like ligand binding domain
HTH_AraC             PF00165.18    42 seq1677_BIOID50957   -            295   2.7e-22   77.7   0.0   1   2   1.5e-12   5.2e-09   35.5   0.0     2    41   190   230   189   231 0.91 Bacterial regulatory helix-turn-helix proteins, AraC family
HTH_AraC             PF00165.18    42 seq1677_BIOID50957   -            295   2.7e-22   77.7   0.0   2   2   1.8e-13   6.1e-10   38.5   0.0     1    41   242   280   242   281 0.96 Bacterial regulatory helix-turn-helix proteins, AraC family
HTH_18               PF12833.2     81 seq1677_BIOID50957   -            295   2.5e-19   69.0   0.4   1   1   2.1e-22   7.2e-19   67.5   0.0     1    80   203   281   203   282 0.97 Helix-turn-helix domain
DUF2065              PF09838.4     57 seq1678_BIOID50957   -             65   9.4e-23   79.5   3.3   1   1   7.6e-27     1e-22   79.4   2.3     1    57     5    61     5    61 0.98 Uncharacterized protein conserved in bacteria (DUF2065)
Flg_bbr_C            PF06429.8     74 seq1680_BIOID50957   -            143   1.6e-09   37.4   0.2   1   1   2.3e-13   1.6e-09   37.4   0.1    32    74    98   140    69   140 0.89 Flagellar basal body rod FlgEFG protein C-terminal
Flg_bb_rod           PF00460.15    31 seq1680_BIOID50957   -            143   1.1e-06   28.0   4.3   1   1   1.7e-10   1.2e-06   27.9   1.6     3    25     9    31     8    34 0.93 Flagella basal body rod protein
Adenylsucc_synt      PF00709.16   421 seq1681_BIOID50957   -            432  3.4e-177  589.2   0.0   1   1  2.8e-181  3.9e-177  588.9   0.0     2   420     5   424     4   425 0.99 Adenylosuccinate synthetase
DUF1435              PF07256.7     78 seq1682_BIOID50957   -             91   8.7e-39  131.2   7.4   1   1   7.5e-43     1e-38  131.0   5.1     1    78    14    91    14    91 0.99 Protein of unknown function (DUF1435)
FlgD                 PF03963.9     82 seq1686_BIOID50957   -            237     5e-17   61.6   8.4   1   1   2.1e-20   9.4e-17   60.7   5.8     9    79    12    81     3    84 0.77 Flagellar hook capping protein - N-terminal region
FLgD_tudor           PF13861.1     61 seq1686_BIOID50957   -            237   5.6e-13   48.5   0.8   1   1   2.1e-16   9.7e-13   47.8   0.5     2    60    91   227    90   228 0.97 FlgD Tudor-like domain
FlgD_ig              PF13860.1     81 seq1686_BIOID50957   -            237   2.7e-09   36.5   0.5   1   1   1.3e-12   6.1e-09   35.3   0.3     8    80   112   185   106   186 0.82 FlgD Ig-like domain
Nuc_H_symport        PF03825.11   400 seq1687_BIOID50957   -            425  4.4e-186  618.3  32.7   1   1  7.3e-190    5e-186  618.1  22.7     1   400     1   405     1   405 0.99 Nucleoside H+ symporter
MFS_1                PF07690.11   354 seq1687_BIOID50957   -            425   4.9e-21   74.7  62.9   1   1     2e-20   1.4e-16   60.1  30.7     2   353     8   353     7   354 0.76 Major Facilitator Superfamily
GCV_T                PF01571.16   211 seq1688_BIOID50957   -            326   4.9e-28   97.8   0.3   1   1   5.6e-32   7.7e-28   97.1   0.2     4   209    24   217    21   219 0.90 Aminomethyltransferase folate-binding domain
DAHP_synth_1         PF00793.15   272 seq1691_BIOID50957   -            350  1.3e-105  351.8   0.0   1   1  1.1e-109  1.6e-105  351.6   0.0     8   271    41   338    25   339 0.96 DAHP synthetase I family
SNARE_assoc          PF09335.6    123 seq1692_BIOID50957   -            254   2.7e-19   69.4   2.2   1   1     2e-23   2.7e-19   69.4   1.5     1   121    36   159    36   161 0.92 SNARE associated Golgi protein
FliS                 PF02561.9    122 seq1693_BIOID50957   -            136   2.5e-45  153.1   1.2   1   1   2.1e-49   2.9e-45  152.9   0.8     2   121     4   128     2   129 0.97 Flagellar protein FliS
Transgly_assoc       PF04226.8     48 seq1696_BIOID50957   -             84   1.2e-13   50.7  14.4   1   1   8.6e-18   1.2e-13   50.7   9.9     2    48    34    83    33    83 0.98 Transglycosylase associated protein
DUF3521              PF12035.3     35 seq1699_BIOID50957   -             43   1.2e-07   31.2   0.1   1   1   4.1e-11   5.6e-07   29.1   0.1     1    35     6    31     6    31 0.95 Protein of unknown function (DUF3521)
FlaE                 PF07559.9    130 seq1700_BIOID50957   -            400   6.4e-26   91.4  13.7   1   1   1.4e-29   6.4e-26   91.4   9.5     1   130   170   281   170   281 0.96 Flagellar basal body protein FlaE
Flg_bbr_C            PF06429.8     74 seq1700_BIOID50957   -            400   5.4e-17   61.3   0.1   1   1   1.2e-20   5.4e-17   61.3   0.0     2    72   322   397   321   399 0.87 Flagellar basal body rod FlgEFG protein C-terminal
Flg_bb_rod           PF00460.15    31 seq1700_BIOID50957   -            400   1.8e-06   27.4   2.4   1   1   3.9e-10   1.8e-06   27.4   1.7     3    31     5    33     4    33 0.97 Flagella basal body rod protein
Y1_Tnp               PF01797.11   121 seq1701_BIOID50957   -            152   1.7e-38  131.0   0.5   1   1   1.4e-42   1.9e-38  130.8   0.3     2   121    12   129    11   129 0.98 Transposase IS200 like
FliT                 PF05400.8     84 seq1702_BIOID50957   -            121   6.3e-17   61.6   4.2   1   1   6.9e-21   9.4e-17   61.0   2.9     1    84    21   106    21   106 0.98 Flagellar protein FliT
PTS_EIIC             PF02378.13   321 seq1703_BIOID50957   -            485   2.3e-41  141.6  32.4   1   1   3.3e-45   2.3e-41  141.6  22.4     3   321   113   396   111   396 0.92 Phosphotransferase system, EIIC
PTS_EIIB             PF00367.15    35 seq1703_BIOID50957   -            485   2.5e-16   58.4   0.3   1   1   6.2e-20   4.2e-16   57.7   0.2     1    35     9    43     9    43 0.98 phosphotransferase system, EIIB
Peptidase_C26        PF07722.8    217 seq1704_BIOID50957   -            254   1.4e-68  230.4   0.0   1   1   2.4e-72   1.7e-68  230.2   0.0     1   217     8   224     8   224 0.96 Peptidase C26
GATase               PF00117.23   192 seq1704_BIOID50957   -            254   4.7e-12   45.6   0.0   1   1   9.4e-16   6.4e-12   45.2   0.0    43   190    62   241    31   243 0.70 Glutamine amidotransferase class-I
Rrf2                 PF02082.15    83 seq1708_BIOID50957   -            141   2.1e-25   88.5   0.1   1   1   2.4e-29   3.3e-25   87.9   0.1     1    82     1    82     1    83 0.99 Transcriptional regulator
Methyltransf_23      PF13489.1    162 seq1709_BIOID50957   -            256     3e-24   85.4   0.0   1   1   3.7e-27   3.9e-24   85.0   0.0    23   121    73   198    26   228 0.78 Methyltransferase domain
Methyltransf_31      PF13847.1    152 seq1709_BIOID50957   -            256   8.9e-20   70.7   0.0   1   1   1.1e-22   1.1e-19   70.3   0.0     4   112    73   177    72   227 0.88 Methyltransferase domain
Methyltransf_11      PF08241.7     95 seq1709_BIOID50957   -            256   2.7e-19   69.3   0.1   1   1   3.9e-22   4.1e-19   68.7   0.1     1    95    77   173    77   173 0.96 Methyltransferase domain
Methyltransf_12      PF08242.7     99 seq1709_BIOID50957   -            256   3.8e-14   52.8   0.0   1   1   5.8e-17   6.1e-14   52.1   0.0     1    98    77   170    77   171 0.84 Methyltransferase domain
Methyltransf_18      PF12847.2    112 seq1709_BIOID50957   -            256   1.4e-13   51.2   0.0   1   1   2.2e-16   2.3e-13   50.6   0.0     2   110    73   174    73   176 0.90 Methyltransferase domain
Methyltransf_25      PF13649.1    101 seq1709_BIOID50957   -            256   4.7e-12   46.0   0.1   1   1     7e-15   7.3e-12   45.4   0.1     1   101    76   169    76   169 0.92 Methyltransferase domain
Ubie_methyltran      PF01209.13   233 seq1709_BIOID50957   -            256   1.2e-09   37.5   0.0   1   1   1.4e-12   1.4e-09   37.2   0.0    38   151    63   173    30   199 0.87 ubiE/COQ5 methyltransferase family
Methyltransf_26      PF13659.1    117 seq1709_BIOID50957   -            256     3e-09   36.8   0.1   1   1   7.4e-12   7.8e-09   35.4   0.1     1   115    73   175    73   177 0.89 Methyltransferase domain
CMAS                 PF02353.15   273 seq1709_BIOID50957   -            256   2.4e-08   33.2   0.0   1   1   2.9e-11     3e-08   32.9   0.0    63   193    73   200    53   232 0.81 Mycolic acid cyclopropane synthetase
NodS                 PF05401.6    201 seq1709_BIOID50957   -            256   7.8e-08   31.8   0.0   1   1   9.2e-11   9.7e-08   31.5   0.0    46   175    75   204    31   212 0.83 Nodulation protein S (NodS)
MTS                  PF05175.9    170 seq1709_BIOID50957   -            256   8.5e-07   28.4   0.0   1   1   1.2e-09   1.2e-06   27.9   0.0    32   103    73   143    63   186 0.89 Methyltransferase small domain
Methyltransf_9       PF08003.6    315 seq1709_BIOID50957   -            256   9.9e-06   24.3   0.0   1   1   1.3e-08   1.3e-05   23.9   0.0   114   229    71   185    62   219 0.80 Protein of unknown function (DUF1698)
PrmA                 PF06325.8    295 seq1709_BIOID50957   -            256     2e-05   23.7   0.0   1   1   2.7e-08   2.8e-05   23.2   0.0   162   258    73   174    67   190 0.79 Ribosomal protein L11 methyltransferase (PrmA)
LPAM_2               PF13627.1     24 seq1710_BIOID50957   -             67   1.6e-08   33.8   3.3   1   1   1.6e-12   2.1e-08   33.4   2.3     1    24     6    29     6    29 0.94 Prokaryotic lipoprotein-attachment site
ADP_ribosyl_GH       PF03747.9    289 seq1711_BIOID50957   -            334   7.8e-62  209.5   2.2   1   1   6.6e-66   9.1e-62  209.3   1.5     1   287     8   303     8   305 0.95 ADP-ribosylglycohydrolase
Alpha-amylase        PF00128.19   316 seq1712_BIOID50957   -            495   1.6e-25   90.0   0.4   1   1   6.1e-29   4.2e-25   88.7   0.3     8   304    26   367    21   376 0.69 Alpha amylase, catalytic domain
Glyco_hydro_70       PF02324.11   809 seq1712_BIOID50957   -            495   3.9e-13   48.0   0.2   1   1   7.3e-10     5e-06   24.4   0.0   589   698    24   132    22   143 0.86 Glycosyl hydrolase family 70
DAP_epimerase        PF01678.14   121 seq1713_BIOID50957   -            275   1.3e-77  257.4   0.7   1   2   1.8e-43   1.2e-39  134.8   0.0     1   120     4   124     4   125 0.98 Diaminopimelate epimerase
DAP_epimerase        PF01678.14   121 seq1713_BIOID50957   -            275   1.3e-77  257.4   0.7   2   2   2.5e-39   1.7e-35  121.4   0.1     2   121   153   268   152   268 0.97 Diaminopimelate epimerase
PhzC-PhzF            PF02567.11   282 seq1713_BIOID50957   -            275   3.6e-05   23.0   0.0   1   1   7.7e-09   5.2e-05   22.5   0.0    45   224    51   224    46   229 0.86 Phenazine biosynthesis-like protein
RNB                  PF00773.14   325 seq1714_BIOID50957   -            827  9.2e-106  353.6   0.0   1   1  3.9e-109  1.3e-105  353.1   0.0     1   325   274   602   274   602 0.97 RNB domain
OB_RNB               PF08206.6     58 seq1714_BIOID50957   -            827   1.9e-29  100.8   9.9   1   2   2.4e-25   8.1e-22   76.3   0.1     1    58   101   158   101   158 0.99 Ribonuclease B OB domain
OB_RNB               PF08206.6     58 seq1714_BIOID50957   -            827   1.9e-29  100.8   9.9   2   2     2e-09   6.7e-06   25.4   0.0     6    58   172   227   170   227 0.96 Ribonuclease B OB domain
S1                   PF00575.18    74 seq1714_BIOID50957   -            827   8.7e-20   70.4   0.4   1   1   6.9e-23   2.4e-19   69.0   0.3     2    73   655   738   654   739 0.98 S1 RNA binding domain
HTH_12               PF08461.5     66 seq1714_BIOID50957   -            827   1.7e-13   49.9   0.8   1   1   1.1e-16   3.8e-13   48.8   0.5     2    64    37    97    36    99 0.93 Ribonuclease R winged-helix domain
Cupin_2              PF07883.6     71 seq1716_BIOID50957   -            185     9e-18   63.4   0.1   1   1   5.2e-21   1.4e-17   62.8   0.1     2    69   111   178   110   180 0.94 Cupin domain
HTH_3                PF01381.17    55 seq1716_BIOID50957   -            185   1.1e-14   53.9   0.4   1   1   5.9e-18   1.6e-14   53.3   0.2     2    55    13    66    12    66 0.97 Helix-turn-helix
HTH_31               PF13560.1     64 seq1716_BIOID50957   -            185     1e-10   41.4   0.0   1   1     6e-14   1.6e-10   40.8   0.0     3    60     9    65     7    68 0.95 Helix-turn-helix domain
HTH_19               PF12844.2     64 seq1716_BIOID50957   -            185   1.7e-10   40.6   0.0   1   1     1e-13   2.7e-10   40.0   0.0     1    62     9    70     9    72 0.96 Helix-turn-helix domain
DNA_III_psi          PF03603.8    128 seq1717_BIOID50957   -            137   1.4e-45  154.1   0.1   1   1   1.2e-49   1.6e-45  153.9   0.1     1   128     1   128     1   128 0.99 DNA polymerase III psi subunit
Flg_bbr_C            PF06429.8     74 seq1719_BIOID50957   -            245   1.1e-17   63.6   1.1   1   1   1.6e-21   1.1e-17   63.6   0.8     2    74   170   241   169   241 0.94 Flagellar basal body rod FlgEFG protein C-terminal
Flg_bb_rod           PF00460.15    31 seq1719_BIOID50957   -            245   2.9e-07   29.9   3.7   1   1   1.3e-10   8.6e-07   28.4   2.6     1    31     5    35     5    35 0.97 Flagella basal body rod protein
Acetyltransf_1       PF00583.19    83 seq1721_BIOID50957   -            148   2.4e-20   72.2   0.0   1   1   2.4e-23   3.6e-20   71.6   0.0     4    82    48   120    45   121 0.92 Acetyltransferase (GNAT) family
Acetyltransf_10      PF13673.1    117 seq1721_BIOID50957   -            148   2.3e-13   50.1   0.1   1   1     2e-16   3.1e-13   49.7   0.1    22   117    18   120     8   120 0.86 Acetyltransferase (GNAT) domain
FR47                 PF08445.5     86 seq1721_BIOID50957   -            148   1.4e-12   47.0   0.1   1   1   1.2e-15   1.9e-12   46.6   0.0    17    81    59   124    42   130 0.82 FR47-like protein
Acetyltransf_7       PF13508.1     79 seq1721_BIOID50957   -            148   3.5e-12   46.1   0.0   1   1   3.1e-15   4.8e-12   45.7   0.0     8    78    45   121    38   122 0.86 Acetyltransferase (GNAT) domain
Acetyltransf_4       PF13420.1    155 seq1721_BIOID50957   -            148   1.1e-08   35.0   0.0   1   1   8.6e-12   1.3e-08   34.8   0.0    32   148    23   134     5   141 0.82 Acetyltransferase (GNAT) domain
Acetyltransf_8       PF13523.1    152 seq1721_BIOID50957   -            148   1.7e-08   34.4   0.1   1   1   3.4e-10   5.1e-07   29.5   0.0    75   138    61   122     4   127 0.78 Acetyltransferase (GNAT) domain
Acetyltransf_3       PF13302.1    142 seq1721_BIOID50957   -            148   2.8e-07   30.8   0.1   1   1   6.4e-10   9.7e-07   29.0   0.1    67   142    49   121     3   121 0.73 Acetyltransferase (GNAT) domain
Acetyltransf_9       PF13527.1    128 seq1721_BIOID50957   -            148   4.6e-07   29.6   0.0   1   1   5.8e-10   8.7e-07   28.7   0.0    74   127    64   122    49   123 0.89 Acetyltransferase (GNAT) domain
Acetyltransf_6       PF13480.1    142 seq1721_BIOID50957   -            148   4.4e-05   23.3   0.0   1   1   3.7e-08   5.7e-05   22.9   0.0    73   131    42   100    17   107 0.90 Acetyltransferase (GNAT) domain
DUF484               PF04340.7    225 seq1722_BIOID50957   -            235   1.1e-89  299.6   0.4   1   1   9.5e-94   1.3e-89  299.4   0.3     1   224    10   232    10   233 0.99 Protein of unknown function, DUF484
PfkB                 PF00294.19   301 seq1723_BIOID50957   -            321   8.5e-51  172.7   0.0   1   1   7.5e-55     1e-50  172.4   0.0     4   294    19   305    16   311 0.90 pfkB family carbohydrate kinase
AA_permease          PF00324.16   479 seq1724_BIOID50957   -            470  1.4e-115  386.2  42.1   1   1  2.3e-119  1.6e-115  386.1  29.2     1   436    39   447    39   470 0.93 Amino acid permease
AA_permease_2        PF13520.1    426 seq1724_BIOID50957   -            470   2.6e-43  148.0  46.8   1   1   4.8e-47   3.3e-43  147.6  32.5     9   408    43   442    39   464 0.83 Amino acid permease
Glyco_hydro_1        PF00232.13   455 seq1725_BIOID50957   -            476  8.6e-131  436.1   0.4   1   1  7.8e-135  1.1e-130  435.8   0.3     4   454     5   472     2   473 0.92 Glycosyl hydrolase family 1
Glyco_hydro_1        PF00232.13   455 seq1726_BIOID50957   -            479  8.3e-132  439.4   2.1   1   1  7.1e-136  9.7e-132  439.2   1.4     3   454     6   476     4   477 0.92 Glycosyl hydrolase family 1
MFS_1                PF07690.11   354 seq1727_BIOID50957   -            394   1.2e-36  126.1  48.4   1   1   1.7e-38   2.3e-34  118.5  21.0     2   353    20   357    19   358 0.89 Major Facilitator Superfamily
Aldedh               PF00171.17   462 seq1728_BIOID50957   -            495  1.2e-169  564.4   0.0   1   1  1.9e-173  1.3e-169  564.2   0.0     4   462    31   489    28   489 0.97 Aldehyde dehydrogenase family
HAD_2                PF13419.1    176 seq1729_BIOID50957   -            225   4.7e-28   98.5   0.0   1   1   1.2e-31   5.5e-28   98.2   0.0     1   176     6   195     6   195 0.91 Haloacid dehalogenase-like hydrolase
Hydrolase_like       PF13242.1     75 seq1729_BIOID50957   -            225   1.5e-12   46.8   0.0   1   1   5.4e-16   2.5e-12   46.2   0.0     3    75   149   218   147   218 0.83 HAD-hyrolase-like
Hydrolase            PF00702.21   204 seq1729_BIOID50957   -            225   2.2e-11   44.5   0.2   1   1   2.4e-14   1.1e-10   42.3   0.1   107   204    78   189     3   189 0.75 haloacid dehalogenase-like hydrolase
Flg_bbr_C            PF06429.8     74 seq1733_BIOID50957   -            261   7.9e-27   92.8   2.2   1   1   1.1e-30   7.9e-27   92.8   1.5     1    73   182   259   182   260 0.95 Flagellar basal body rod FlgEFG protein C-terminal
Flg_bb_rod           PF00460.15    31 seq1733_BIOID50957   -            261   8.2e-13   47.6   0.6   1   1   4.6e-16   3.1e-12   45.7   0.4     1    31     5    35     5    35 0.98 Flagella basal body rod protein
Phage_integrase      PF00589.17   173 seq1736_BIOID50957   -            298   4.6e-50  169.5   0.0   1   1   1.1e-53   7.7e-50  168.8   0.0     3   172   114   281   112   282 0.97 Phage integrase family
Phage_integr_N       PF02899.12    84 seq1736_BIOID50957   -            298   7.9e-27   93.1   0.7   1   1   2.9e-30     2e-26   91.8   0.5     1    83     8    90     8    91 0.98 Phage integrase, N-terminal SAM-like domain
HTH_Tnp_IS1          PF12759.2     50 seq1739_BIOID50957   -             91   2.2e-32  110.1   0.1   1   1   4.8e-36   3.3e-32  109.6   0.1     1    50    39    88    39    88 0.99 InsA C-terminal domain
Zn_Tnp_IS1           PF03811.8     36 seq1739_BIOID50957   -             91   1.1e-21   75.9   4.5   1   1   3.1e-25   2.1e-21   74.9   3.1     1    36     1    36     1    36 0.99 InsA N-terminal domain
GTP_EFTU             PF00009.22   188 seq1740_BIOID50957   -            538     1e-44  152.1   0.0   1   1   3.4e-48   1.6e-44  151.5   0.0     3   187    22   286    20   287 0.92 Elongation factor Tu GTP binding domain
GTP_EFTU_D2          PF03144.20    74 seq1740_BIOID50957   -            538   2.8e-11   43.2   0.1   1   1   2.7e-14   1.2e-10   41.2   0.0     2    74   323   389   322   389 0.97 Elongation factor Tu domain 2
DDE_Tnp_IS1          PF03400.8    131 seq1741_BIOID50957   -            125   1.1e-73  245.4   1.3   1   1   8.7e-78   1.2e-73  245.2   0.9     7   131     1   125     1   125 1.00 IS1 transposase
Sulf_transp          PF04143.9     43 seq1743_BIOID50957   -            401   3.1e-19   68.5  35.9   1   2     6e-14   8.2e-10   38.4   5.6     3    41   114   153   112   155 0.94 Sulphur transport
Sulf_transp          PF04143.9     43 seq1743_BIOID50957   -            401   3.1e-19   68.5  35.9   2   2   1.2e-15   1.6e-11   43.8   5.0     3    42   290   329   288   336 0.93 Sulphur transport
EamA                 PF00892.15   126 seq1747_BIOID50957   -            307   8.4e-36  122.6  40.2   1   2   5.3e-20   7.3e-16   58.2   9.5     1   126    16   145    16   145 0.85 EamA-like transporter family
EamA                 PF00892.15   126 seq1747_BIOID50957   -            307   8.4e-36  122.6  40.2   2   2   7.7e-24   1.1e-19   70.6  12.8     1   126   167   291   167   291 0.96 EamA-like transporter family
Acetyltransf_3       PF13302.1    142 seq1748_BIOID50957   -            194   8.5e-20   71.3   0.1   1   1     3e-23     1e-19   71.1   0.0     1   142    17   162    17   162 0.87 Acetyltransferase (GNAT) domain
Acetyltransf_4       PF13420.1    155 seq1748_BIOID50957   -            194   6.1e-14   52.1   0.2   1   1   2.4e-17   8.2e-14   51.7   0.1     2   154    21   181    20   182 0.78 Acetyltransferase (GNAT) domain
Acetyltransf_1       PF00583.19    83 seq1748_BIOID50957   -            194   1.9e-08   34.0   0.1   1   1   8.7e-12     3e-08   33.4   0.0     2    83    83   162    82   162 0.96 Acetyltransferase (GNAT) family
Acetyltransf_8       PF13523.1    152 seq1748_BIOID50957   -            194   1.5e-06   28.1   0.1   1   1   5.7e-10   1.9e-06   27.6   0.1    61   141    76   166    20   170 0.80 Acetyltransferase (GNAT) domain
FlgH                 PF02107.11   180 seq1750_BIOID50957   -            221     8e-64  214.4   0.0   1   1     7e-68   9.5e-64  214.1   0.0     3   180    41   220    39   220 0.97 Flagellar L-ring protein
HAD_2                PF13419.1    176 seq1751_BIOID50957   -            238   8.5e-20   71.6   0.1   1   1   2.4e-23   1.1e-19   71.2   0.0     1   176    13   207    13   207 0.76 Haloacid dehalogenase-like hydrolase
Hydrolase_like       PF13242.1     75 seq1751_BIOID50957   -            238   4.5e-09   35.7   0.0   1   1   2.2e-12   9.9e-09   34.6   0.0     2    50   161   209   160   223 0.93 HAD-hyrolase-like
Hydrolase            PF00702.21   204 seq1751_BIOID50957   -            238   1.3e-08   35.4   0.0   1   1   4.1e-12   1.9e-08   34.9   0.0     1   202    10   199    10   201 0.71 haloacid dehalogenase-like hydrolase
DAO                  PF01266.19   358 seq1755_BIOID50957   -            426   5.5e-72  242.5   0.2   1   1   2.8e-75   6.3e-72  242.3   0.1     1   358    29   381    29   381 0.96 FAD dependent oxidoreductase
Thi4                 PF01946.12   230 seq1755_BIOID50957   -            426   1.7e-07   30.4   0.2   1   1   1.4e-10   3.1e-07   29.6   0.1     9    64    19    75    12   102 0.91 Thi4 family
NAD_binding_8        PF13450.1     68 seq1755_BIOID50957   -            426   2.4e-06   27.3   0.7   1   1   3.9e-09   8.8e-06   25.5   0.5     1    42    32    71    32    88 0.82 NAD(P)-binding Rossmann-like domain
FAD_binding_3        PF01494.14   356 seq1755_BIOID50957   -            426   6.4e-06   25.3   0.6   1   1   2.8e-09   6.4e-06   25.3   0.4     2    33    28    59    27    68 0.94 FAD binding domain
FAD_binding_2        PF00890.19   421 seq1755_BIOID50957   -            426   2.1e-05   23.4   0.6   1   1   1.5e-08   3.4e-05   22.7   0.5     1    43    29    71    29    82 0.85 FAD binding domain
SpoU_methylase       PF00588.14   142 seq1757_BIOID50957   -            243     7e-42  142.5   0.0   1   1   1.9e-45   1.3e-41  141.6   0.0     2   142    96   236    95   236 0.96 SpoU rRNA Methylase family
SpoU_sub_bind        PF08032.7     76 seq1757_BIOID50957   -            243   3.1e-19   68.7   0.1   1   1   2.9e-22     2e-18   66.2   0.0     1    72     4    76     4    80 0.96 RNA 2'-O ribose methyltransferase substrate binding
DUF480               PF04337.7    148 seq1763_BIOID50957   -            215   8.6e-65  216.9   0.5   1   1   1.1e-68   1.5e-64  216.2   0.3     1   148     5   158     5   158 0.99 Protein of unknown function, DUF480
FlgI                 PF02119.11   342 seq1764_BIOID50957   -            371  2.3e-130  434.0  11.6   1   1  1.9e-134  2.6e-130  433.9   8.0     2   342    30   371    29   371 0.98 Flagellar P-ring protein
UvrD_C               PF13361.1    319 seq1765_BIOID50957   -            738   1.3e-99  333.6   0.0   1   1  7.6e-103   1.7e-99  333.1   0.0     1   318   295   634   295   635 0.98 UvrD-like helicase C-terminal domain
UvrD-helicase        PF00580.16   315 seq1765_BIOID50957   -            738   2.2e-76  257.0   0.0   1   1   2.7e-79   6.1e-76  255.6   0.0     1   314    28   289    28   290 0.98 UvrD/REP helicase N-terminal domain
AAA_19               PF13245.1     76 seq1765_BIOID50957   -            738   5.5e-14   51.5   0.2   1   1   8.5e-17   1.9e-13   49.8   0.1     1    75    34   111    34   112 0.85 Part of AAA domain
UvrD_C_2             PF13538.1    104 seq1765_BIOID50957   -            738   1.1e-10   41.4   0.0   1   1   1.1e-13   2.6e-10   40.2   0.0    54   103   561   630   509   631 0.77 Family description
SirA                 PF01206.12    70 seq1769_BIOID50957   -             38   7.9e-07   28.4   0.0   1   1     6e-11   8.2e-07   28.4   0.0    34    70     2    38     1    38 0.97 SirA-like protein
DUF159               PF02586.9    208 seq1771_BIOID50957   -            223   4.8e-47  160.0   0.0   1   1   3.9e-51   5.4e-47  159.8   0.0     1   207     1   215     1   216 0.90 Uncharacterised ACR, COG2135
DUF2170              PF09938.4    140 seq1773_BIOID50957   -            133   1.6e-42  144.0   1.4   1   1   1.3e-46   1.7e-42  143.9   1.0     3   139     2   132     1   133 0.96 Uncharacterized protein conserved in bacteria (DUF2170)
GFO_IDH_MocA         PF01408.17   120 seq1775_BIOID50957   -            307   9.4e-26   90.5   0.0   1   1   2.2e-29   1.5e-25   89.9   0.0     1   120     4   121     4   121 0.98 Oxidoreductase family, NAD-binding Rossmann fold
GFO_IDH_MocA_C       PF02894.12   115 seq1775_BIOID50957   -            307   2.7e-07   30.2   0.1   1   1   9.2e-11   6.3e-07   29.0   0.0    19   114   141   226   132   227 0.92 Oxidoreductase family, C-terminal alpha/beta domain
DUF2222              PF09984.4    146 seq1778_BIOID50957   -            918   9.3e-58  193.6   0.2   1   1   7.9e-61   1.8e-57  192.7   0.1     1   146    31   178    31   178 0.98 Uncharacterized signal transduction histidine kinase domain (DUF2222)
HATPase_c            PF02518.21   111 seq1778_BIOID50957   -            918     8e-33  112.3   0.2   1   1   6.4e-36   1.5e-32  111.5   0.2     1   110   404   518   404   519 0.97 Histidine kinase-, DNA gyrase B-, and HSP90-like ATPase
Response_reg         PF00072.19   112 seq1778_BIOID50957   -            918   1.6e-28   98.8   0.6   1   1   7.1e-32   1.6e-28   98.8   0.4     1   110   670   780   670   782 0.97 Response regulator receiver domain
HisKA                PF00512.20    68 seq1778_BIOID50957   -            918   5.4e-22   77.4   2.7   1   1   3.9e-25     9e-22   76.7   0.1     2    68   293   357   292   357 0.98 His Kinase A (phospho-acceptor) domain
Hpt                  PF01627.18    90 seq1778_BIOID50957   -            918   6.1e-14   51.6   0.1   1   1   2.7e-17   6.1e-14   51.6   0.1     1    88   828   910   828   912 0.93 Hpt domain
HAMP                 PF00672.20    70 seq1778_BIOID50957   -            918   7.7e-13   48.3   0.5   1   1   3.4e-16   7.7e-13   48.3   0.3     2    68   181   247   180   249 0.96 HAMP domain
BON                  PF04972.12    64 seq1780_BIOID50957   -            201   6.9e-39  131.3  16.3   1   2   7.5e-23     1e-18   66.7   3.7     1    63    60   122    60   123 0.98 BON domain
BON                  PF04972.12    64 seq1780_BIOID50957   -            201   6.9e-39  131.3  16.3   2   2     5e-24   6.9e-20   70.4   2.2     1    62   139   200   139   201 0.97 BON domain
Aminotran_3          PF00202.16   339 seq1781_BIOID50957   -            421  1.1e-108  362.9   0.6   1   1    2e-112  1.4e-108  362.6   0.4     3   338    27   359    25   360 0.97 Aminotransferase class-III
Aminotran_1_2        PF00155.16   363 seq1781_BIOID50957   -            421   2.9e-05   23.0   0.1   1   1   1.9e-08   0.00013   20.9   0.0   125   281   159   326    40   391 0.61 Aminotransferase class I and II
PspA_IM30            PF04012.7    221 seq1783_BIOID50957   -            232   4.3e-57  192.8  28.8   1   1   3.5e-61   4.8e-57  192.7  20.0     1   221     2   232     2   232 0.97 PspA/IM30 family
Rod-binding          PF10135.4     49 seq1786_BIOID50957   -             99   1.1e-17   63.6   0.0   1   1   1.4e-21   1.9e-17   62.8   0.0     1    49    42    93    42    93 0.98 Rod binding protein
Hydrolase_like       PF13242.1     75 seq1790_BIOID50957   -            191   9.7e-14   50.7   0.1   1   1   4.4e-17   1.5e-13   50.1   0.1     1    75   108   179   108   179 0.90 HAD-hyrolase-like
PNK3P                PF08645.6    158 seq1790_BIOID50957   -            191   4.5e-08   32.5   0.0   1   1     3e-11     1e-07   31.4   0.0    21   126    23   137     7   144 0.79 Polynucleotide kinase 3 phosphatase
Hydrolase            PF00702.21   204 seq1790_BIOID50957   -            191   2.4e-07   31.3   0.0   1   1   1.7e-10   5.6e-07   30.1   0.0   122   204    32   148    12   148 0.86 haloacid dehalogenase-like hydrolase
ADH_zinc_N           PF00107.21   130 seq1792_BIOID50957   -            324   1.8e-17   62.9   0.1   1   1   6.8e-21   3.1e-17   62.2   0.1     1   128   158   282   158   284 0.91 Zinc-binding dehydrogenase
ADH_N                PF08240.7    109 seq1792_BIOID50957   -            324   3.9e-06   26.4   0.1   1   1   6.4e-09   2.9e-05   23.6   0.0     2    61    28    85    27    92 0.89 Alcohol dehydrogenase GroES-like domain
AlaDh_PNT_C          PF01262.16   168 seq1792_BIOID50957   -            324   4.6e-05   22.9   0.2   1   1   2.1e-08   9.8e-05   21.8   0.1    17    69   142   197   126   211 0.82 Alanine dehydrogenase/PNT, C-terminal domain
DUF1328              PF07043.8     39 seq1793_BIOID50957   -             63   1.9e-12   46.8  24.5   1   1   1.7e-16   2.3e-12   46.5  17.0     1    39    16    54    16    54 0.99 Protein of unknown function (DUF1328)
MVIN                 PF03023.9    452 seq1794_BIOID50957   -            511  3.6e-161  536.4  32.4   1   1  3.2e-165  4.4e-161  536.1  22.4     1   450    28   478    28   480 0.99 MviN-like protein
DUF2491              PF10679.4    212 seq1796_BIOID50957   -            219   8.1e-71  237.2   0.0   1   1   6.5e-75   8.9e-71  237.1   0.0     2   212     5   217     1   217 0.98 Protein of unknown function (DUF2491)
Flg_bbr_C            PF06429.8     74 seq1798_BIOID50957   -            458   2.3e-10   40.1   4.5   1   1   1.7e-14   2.3e-10   40.1   3.1    17    73   397   455   386   456 0.78 Flagellar basal body rod FlgEFG protein C-terminal
Patatin              PF01734.17   204 seq1799_BIOID50957   -            357   5.2e-22   78.6   0.2   1   1   3.1e-25   4.2e-21   75.7   0.2     1   203    27   195    27   196 0.91 Patatin-like phospholipase
Ribonuc_red_lgC      PF02867.10   537 seq1801_BIOID50957   -            761  2.8e-134  448.5   0.0   1   1  1.3e-136    6e-133  444.1   0.0     1   536   222   731   222   732 0.95 Ribonucleotide reductase, barrel domain
ATP-cone             PF03477.11    90 seq1801_BIOID50957   -            761   5.9e-15   55.3   0.1   1   1   2.8e-18   1.3e-14   54.2   0.1     3    90     7    92     5    92 0.97 ATP cone domain
Ribonuc_red_lgN      PF00317.16    83 seq1801_BIOID50957   -            761   1.4e-12   47.0   1.0   1   1     5e-16   2.3e-12   46.4   0.1     2    82   142   219   141   220 0.93 Ribonucleotide reductase, all-alpha domain
MFS_1                PF07690.11   354 seq1803_BIOID50957   -            392   4.3e-40  137.4  82.6   1   2   3.3e-31   4.6e-27   94.6  31.1     2   342    19   344    18   345 0.89 Major Facilitator Superfamily
MFS_1                PF07690.11   354 seq1803_BIOID50957   -            392   4.3e-40  137.4  82.6   2   2   1.2e-19   1.6e-15   56.6  20.7     1   168   220   385   220   391 0.94 Major Facilitator Superfamily
Y1_Tnp               PF01797.11   121 seq1805_BIOID50957   -             95   1.6e-25   89.1   0.0   1   1   1.4e-29   1.9e-25   88.9   0.0     2    77    20    95    19    95 0.97 Transposase IS200 like
DUF350               PF03994.9     54 seq1806_BIOID50957   -            132   1.6e-31  107.6  11.9   1   2   2.3e-22   3.1e-18   65.1   0.4     1    53    13    65    13    66 0.98 Domain of Unknown Function (DUF350)
DUF350               PF03994.9     54 seq1806_BIOID50957   -            132   1.6e-31  107.6  11.9   2   2   8.5e-17   1.2e-12   47.2   3.4     1    54    78   130    78   130 0.99 Domain of Unknown Function (DUF350)
SLT                  PF01464.15   121 seq1808_BIOID50957   -           1130   8.7e-25   86.4   3.0   1   1     2e-28   2.7e-24   84.8   0.1     2   119   748   857   747   859 0.96 Transglycosylase SLT domain
NicO                 PF03824.11   282 seq1809_BIOID50957   -            274   4.6e-59  199.9  19.2   1   1   1.1e-62   5.2e-59  199.7  13.3     1   280    13   273    13   274 0.93 High-affinity nickel-transport protein
DsbD_2               PF13386.1    199 seq1809_BIOID50957   -            274   4.6e-08   32.9  17.5   1   1   4.5e-11     2e-07   30.8   0.9   104   186   154   240   139   249 0.86 Family description
DUF2910              PF11139.3    214 seq1809_BIOID50957   -            274     3e-08   32.9   0.2   1   1   1.3e-11   5.7e-08   32.0   0.1    34   213    53   269    21   270 0.88 Protein of unknown function (DUF2910)
DUF1190              PF06693.6    165 seq1813_BIOID50957   -            212   2.1e-35  122.1   3.2   1   1   1.9e-39   2.7e-35  121.7   2.2     1   165    63   212    63   212 0.91 Protein of unknown function (DUF1190)
DUF2819              PF10995.3    317 seq1815_BIOID50957   -            523  5.9e-129  429.2   0.0   1   1  5.5e-133  7.6e-129  428.9   0.0     2   317   163   474   162   474 0.99 Protein of unknown function (DUF2819)
TatD_DNase           PF01026.16   255 seq1816_BIOID50957   -            260   4.6e-67  225.7   0.0   1   1   3.9e-71   5.3e-67  225.5   0.0     1   255     6   257     6   257 0.98 TatD related DNase
Flagellin_N          PF00669.15   139 seq1821_BIOID50957   -            309   9.9e-12   44.7   9.1   1   1   1.4e-15   9.9e-12   44.7   6.3     2   137     4   139     3   141 0.97 Bacterial flagellin N-terminal helical region
HTH_18               PF12833.2     81 seq1824_BIOID50957   -            262   4.7e-26   90.5   2.2   1   1   1.8e-29     6e-26   90.2   0.8     1    80   177   255   177   256 0.97 Helix-turn-helix domain
AraC_binding         PF02311.14   136 seq1824_BIOID50957   -            262   6.4e-23   80.8   2.4   1   1   1.9e-26   6.4e-23   80.8   1.7     7   136     3   138     1   138 0.96 AraC-like ligand binding domain
HTH_AraC             PF00165.18    42 seq1824_BIOID50957   -            262   7.1e-21   73.2   0.1   1   2   1.7e-11     6e-08   32.1   0.0     1    42   164   205   164   205 0.97 Bacterial regulatory helix-turn-helix proteins, AraC family
HTH_AraC             PF00165.18    42 seq1824_BIOID50957   -            262   7.1e-21   73.2   0.1   2   2   1.2e-13   4.1e-10   39.0   0.0     1    42   216   255   216   255 0.93 Bacterial regulatory helix-turn-helix proteins, AraC family
Cupin_2              PF07883.6     71 seq1824_BIOID50957   -            262   6.6e-06   25.4   2.6   1   1   3.2e-09   1.1e-05   24.7   1.8     7    61     8    61     6    68 0.94 Cupin domain
GSP_synth            PF03738.9     97 seq1825_BIOID50957   -            430     2e-25   88.7   0.0   1   1     5e-29   6.8e-25   87.0   0.0     2    97   215   306   214   306 0.92 Glutathionylspermidine synthase preATP-grasp
Biotin_lipoyl        PF00364.17    74 seq1826_BIOID50957   -            156   5.4e-27   93.1   0.5   1   1   7.9e-31   5.4e-27   93.1   0.4     2    74    82   155    81   155 0.98 Biotin-requiring enzyme
CorA                 PF01544.13   292 seq1828_BIOID50957   -            316   4.9e-56  189.7   0.4   1   1   4.4e-60     6e-56  189.5   0.2     4   292    26   312    24   312 0.95 CorA-like Mg2+ transporter protein
DUF3315              PF11776.3     52 seq1830_BIOID50957   -            112   7.1e-23   79.7   0.2   1   1   7.5e-27     1e-22   79.2   0.1     1    51    52   102    52   103 0.98 Domain of unknown function (DUF3315)
HOK_GEF              PF01848.11    43 seq1831_BIOID50957   -             83   8.4e-18   63.3   1.1   1   1   9.2e-22   1.3e-17   62.7   0.8     1    43    37    79    37    79 0.99 Hok/gef family
CPSase_L_D2          PF02786.12   211 seq1833_BIOID50957   -            449   1.5e-86  288.9   0.0   1   1   1.3e-89   2.2e-86  288.4   0.0     1   210   115   323   115   324 0.99 Carbamoyl-phosphate synthase L chain, ATP binding domain
CPSase_L_chain       PF00289.17   110 seq1833_BIOID50957   -            449   4.7e-41  139.2   0.1   1   1   5.6e-44   9.7e-41  138.2   0.1     1   110     1   110     1   110 0.99 Carbamoyl-phosphate synthase L chain, N-terminal domain
Biotin_carb_C        PF02785.14   107 seq1833_BIOID50957   -            449   5.6e-38  129.0   0.0   1   1   6.7e-41   1.2e-37  128.0   0.0     1   107   336   441   336   441 0.99 Biotin carboxylase C-terminal domain
ATP-grasp_4          PF13535.1    184 seq1833_BIOID50957   -            449   7.3e-13   48.5   0.0   1   1   1.8e-15     3e-12   46.5   0.0     4   179   115   293   112   294 0.76 ATP-grasp domain
ATP-grasp_3          PF02655.9    161 seq1833_BIOID50957   -            449   1.6e-07   31.2   0.0   1   1   1.6e-10   2.8e-07   30.4   0.0     2   159   114   294   113   296 0.87 ATP-grasp domain
Dala_Dala_lig_C      PF07478.8    203 seq1833_BIOID50957   -            449   1.8e-07   30.6   0.0   1   1   3.1e-10   5.3e-07   29.1   0.0    25   173   145   291   123   292 0.80 D-ala D-ala ligase C-terminus
ATP-grasp            PF02222.17   172 seq1833_BIOID50957   -            449   1.1e-06   28.0   0.0   1   1   1.2e-09   2.1e-06   27.0   0.0    18   160   143   292   138   294 0.81 ATP-grasp domain
DDE_Tnp_1            PF01609.16   211 seq1834_BIOID50957   -            370   2.5e-29  102.2   0.0   1   1   2.3e-33   3.2e-29  101.9   0.0     2   211   107   348   106   348 0.96 Transposase DDE domain
AraC_binding         PF02311.14   136 seq1835_BIOID50957   -            312   7.8e-23   80.5   1.3   1   1   3.5e-26   1.2e-22   79.9   0.2     7   120    52   170    48   186 0.89 AraC-like ligand binding domain
HTH_18               PF12833.2     81 seq1835_BIOID50957   -            312     9e-22   76.8   0.1   1   1   5.5e-25   1.9e-21   75.8   0.1     2    79   229   305   228   307 0.97 Helix-turn-helix domain
HTH_AraC             PF00165.18    42 seq1835_BIOID50957   -            312   1.5e-20   72.2   0.2   1   2   3.2e-10   1.1e-06   28.1   0.0     2    42   216   256   215   256 0.93 Bacterial regulatory helix-turn-helix proteins, AraC family
HTH_AraC             PF00165.18    42 seq1835_BIOID50957   -            312   1.5e-20   72.2   0.2   2   2   1.6e-14   5.3e-11   41.8   0.0     2    42   268   306   267   306 0.94 Bacterial regulatory helix-turn-helix proteins, AraC family
Cupin_2              PF07883.6     71 seq1835_BIOID50957   -            312   1.4e-06   27.5   0.0   1   1   8.3e-10   2.8e-06   26.6   0.0     7    60    57   109    53   116 0.92 Cupin domain
PspB                 PF06667.7     75 seq1836_BIOID50957   -             74   7.7e-32  108.9   0.4   1   1   6.1e-36   8.4e-32  108.8   0.3     1    74     1    73     1    74 0.97 Phage shock protein B
Ribonuc_red_sm       PF00268.16   281 seq1838_BIOID50957   -            449   1.5e-29  102.8   2.5   1   2   6.1e-17   8.3e-13   47.8   0.3    13   143   104   231    95   238 0.91 Ribonucleotide reductase, small chain
Ribonuc_red_sm       PF00268.16   281 seq1838_BIOID50957   -            449   1.5e-29  102.8   2.5   2   2   4.1e-19   5.6e-15   54.9   0.1   155   274   273   402   255   409 0.89 Ribonucleotide reductase, small chain
HTH_Tnp_Mu_1         PF02316.11   144 seq1839_BIOID50957   -            172   2.5e-08   33.6   0.0   1   1   2.6e-12   3.6e-08   33.1   0.0     4   132    18   138    15   149 0.84 Mu DNA-binding domain
PspC                 PF04024.7     61 seq1840_BIOID50957   -            119   3.6e-19   67.8   0.5   1   1   3.4e-23   4.6e-19   67.5   0.3     1    60     7    68     7    69 0.92 PspC domain
DUF2636              PF11120.3     62 seq1841_BIOID50957   -             63   5.2e-33  112.2   0.6   1   1   4.2e-37   5.7e-33  112.1   0.4     1    62     2    63     2    63 0.99 Protein of unknown function (DUF2636)
DUF3260              PF11658.3    518 seq1843_BIOID50957   -            559  1.7e-233  775.3   0.0   1   1  1.4e-237  1.9e-233  775.1   0.0     2   518    24   554    23   554 0.99 Protein of unknown function (DUF3260)
Acyl-CoA_dh_1        PF00441.19   150 seq1844_BIOID50957   -            546   1.2e-32  112.9   0.8   1   1   2.2e-35     1e-31  109.9   0.3     1   148   290   443   290   445 0.97 Acyl-CoA dehydrogenase, C-terminal domain
Acyl-CoA_dh_M        PF02770.14    52 seq1844_BIOID50957   -            546   5.4e-14   51.3   0.0   1   1   2.2e-17     1e-13   50.4   0.0     1    51   186   236   186   238 0.96 Acyl-CoA dehydrogenase, middle domain
Acyl-CoA_dh_2        PF08028.6    134 seq1844_BIOID50957   -            546   2.1e-08   34.3   0.2   1   1   1.3e-11   5.8e-08   32.9   0.0    10   123   314   423   308   432 0.86 Acyl-CoA dehydrogenase, C-terminal domain
Phageshock_PspD      PF09584.5     66 seq1847_BIOID50957   -             73   2.2e-31  107.2   4.5   1   1   1.8e-35   2.4e-31  107.0   3.1     1    64    10    71    10    73 0.98 Phage shock protein PspD (Phageshock_PspD)
Flg_bb_rod           PF00460.15    31 seq1849_BIOID50957   -            138   8.6e-13   47.5   0.2   1   1   1.5e-16   2.1e-12   46.3   0.2     1    31     9    39     9    39 0.98 Flagella basal body rod protein
DUF2592              PF10766.4     41 seq1851_BIOID50957   -             49     1e-26   91.8   4.7   1   1   8.2e-31   1.1e-26   91.7   3.3     1    41     4    44     4    44 0.98 Protein of unknown function (DUF2592)
Adenine_deam_C       PF13382.1    171 seq1853_BIOID50957   -            588   1.9e-57  193.0   0.0   1   1   1.1e-60   2.9e-57  192.4   0.0    24   171   434   581   416   581 0.95 Adenine deaminase C-terminal domain
Amidohydro_1         PF01979.15   333 seq1853_BIOID50957   -            588   3.3e-38  132.0   0.0   1   1   4.8e-41   1.3e-37  130.0   0.0     2   333    82   347    81   347 0.95 Amidohydrolase family
Amidohydro_5         PF13594.1     68 seq1853_BIOID50957   -            588   2.8e-12   46.1   0.2   1   1   3.9e-15   1.1e-11   44.3   0.1     1    68    52   115    52   115 0.84 Amidohydrolase
Amidohydro_4         PF13147.1    304 seq1853_BIOID50957   -            588     3e-11   43.7   0.1   1   1   8.7e-12   2.4e-08   34.2   0.1     1   304    76   344    76   344 0.77 Amidohydrolase
LacAB_rpiB           PF02502.13   140 seq1855_BIOID50957   -            149     2e-54  182.9   0.1   1   1   1.7e-58   2.3e-54  182.7   0.1     1   139     3   141     3   142 0.99 Ribose/Galactose Isomerase
Rhodanese            PF00581.15   113 seq1856_BIOID50957   -            104   1.2e-14   54.5   0.0   1   1   1.1e-18   1.5e-14   54.1   0.0    16   109    23    96    20    99 0.88 Rhodanese-like domain
SBP_bac_11           PF13531.1    231 seq1858_BIOID50957   -            257   1.6e-55  188.1   4.9   1   1   2.7e-59   1.8e-55  187.9   3.4     1   231    29   255    29   255 0.95 Bacterial extracellular solute-binding protein
SBP_bac_1            PF01547.20   314 seq1858_BIOID50957   -            257   3.8e-17   62.8   6.9   1   1   7.1e-21   4.9e-17   62.5   4.8     1   313    34   246    34   247 0.89 Bacterial extracellular solute-binding protein
DUF997               PF06196.7     80 seq1860_BIOID50957   -             80     2e-31  107.1   1.1   1   1   1.6e-35   2.2e-31  107.0   0.8     2    78     7    78     6    80 0.97 Protein of unknown function (DUF997)
Alpha-amylase        PF00128.19   316 seq1862_BIOID50957   -            463   1.4e-18   67.3   0.0   1   1   7.7e-21   1.1e-16   61.1   0.0    21   271    93   347    82   351 0.76 Alpha amylase, catalytic domain
SSF                  PF00474.12   406 seq1863_BIOID50957   -            485  8.8e-143  475.6  29.8   1   1    8e-147  1.1e-142  475.3  20.6     1   406    38   434    38   434 1.00 Sodium:solute symporter family
Fer2                 PF00111.22    78 seq1864_BIOID50957   -             84   9.2e-11   41.2   2.6   1   1   7.5e-15     1e-10   41.0   1.8     7    78    10    77     4    77 0.83 2Fe-2S iron-sulfur cluster binding domain
FlgD                 PF03963.9     82 seq1865_BIOID50957   -            231   9.9e-25   86.3   5.1   1   1   1.1e-27   4.8e-24   84.1   2.8     7    81     7    79     2    80 0.86 Flagellar hook capping protein - N-terminal region
FlgD_ig              PF13860.1     81 seq1865_BIOID50957   -            231   2.4e-21   75.1   2.5   1   1   5.2e-25   2.4e-21   75.1   1.8     9    81   119   189   105   189 0.91 FlgD Ig-like domain
FLgD_tudor           PF13861.1     61 seq1865_BIOID50957   -            231   4.4e-15   55.3   0.0   1   1   3.3e-18   1.5e-14   53.6   0.0     1    60    86   230    86   231 0.98 FlgD Tudor-like domain
BPD_transp_1         PF00528.17   185 seq1869_BIOID50957   -            229     4e-22   78.5  13.4   1   1   3.7e-26     5e-22   78.1   9.3     2   175    26   215    25   227 0.78 Binding-protein-dependent transport system inner membrane component
Sod_Fe_C             PF02777.13   106 seq1873_BIOID50957   -            208   5.1e-40  135.4   0.6   1   1   1.1e-43   7.5e-40  134.9   0.1     4   106    98   204    95   204 0.91 Iron/manganese superoxide dismutases, C-terminal domain
Sod_Fe_N             PF00081.17    82 seq1873_BIOID50957   -            208   9.5e-34  115.4   2.3   1   1   2.3e-37   1.5e-33  114.7   1.6     1    81     4    91     4    92 0.97 Iron/manganese superoxide dismutases, alpha-hairpin domain
FlaE                 PF07559.9    130 seq1875_BIOID50957   -            402   2.8e-22   79.6  11.7   1   1   6.2e-26   2.8e-22   79.6   8.1     1   130   170   283   170   283 0.92 Flagellar basal body protein FlaE
Flg_bbr_C            PF06429.8     74 seq1875_BIOID50957   -            402   4.1e-21   74.5   1.6   1   1   4.6e-24   2.1e-20   72.2   1.1     2    74   324   401   323   401 0.92 Flagellar basal body rod FlgEFG protein C-terminal
Flg_bb_rod           PF00460.15    31 seq1875_BIOID50957   -            402   9.7e-12   44.2   4.1   1   1   2.1e-15   9.7e-12   44.2   2.8     2    31     4    33     3    33 0.96 Flagella basal body rod protein
FAD_binding_3        PF01494.14   356 seq1878_BIOID50957   -            391   5.3e-28   97.9   0.0   1   1   2.7e-31   7.5e-28   97.4   0.0     2   345     6   338     5   342 0.80 FAD binding domain
Lycopene_cycl        PF05834.7    374 seq1878_BIOID50957   -            391   8.5e-11   41.2   5.1   1   1   1.2e-10   3.2e-07   29.4   2.4     2   143     8   170     7   201 0.85 Lycopene cyclase protein
DAO                  PF01266.19   358 seq1878_BIOID50957   -            391   5.7e-09   35.2   1.2   1   1   1.6e-09   4.4e-06   25.7   0.2     2    34     8    40     7    91 0.90 FAD dependent oxidoreductase
SE                   PF08491.5    276 seq1878_BIOID50957   -            391     6e-06   25.1   0.0   1   1   4.9e-09   1.4e-05   24.0   0.0   124   217   275   368   238   390 0.87 Squalene epoxidase
YscJ_FliF            PF01514.12   207 seq1879_BIOID50957   -            552   5.6e-66  221.5   0.0   1   1   3.8e-69   2.6e-65  219.3   0.0     9   205    28   223    17   225 0.96 Secretory protein of YscJ/FliF family
YscJ_FliF_C          PF08345.6    160 seq1879_BIOID50957   -            552   4.2e-52  176.2   4.9   1   1   6.1e-56   4.2e-52  176.2   3.4     1   160   250   429   250   429 0.88 Flagellar M-ring protein C-terminal
Flagellin_N          PF00669.15   139 seq1881_BIOID50957   -            304   1.7e-29  102.2  18.9   1   1   2.5e-33   1.7e-29  102.2  13.1     1   135     4   138     4   144 0.98 Bacterial flagellin N-terminal helical region
Flagellin_C          PF00700.16    86 seq1881_BIOID50957   -            304   1.1e-20   73.4  11.2   1   1   1.6e-24   1.1e-20   73.4   7.8     1    86   218   303   218   303 0.98 Bacterial flagellin C-terminal helical region
DeoC                 PF01791.4    236 seq1882_BIOID50957   -            259   3.8e-61  206.2   1.8   1   1     3e-65   4.1e-61  206.1   1.2     3   230    12   240    10   246 0.94 DeoC/LacD family aldolase
ABC_tran             PF00005.22   118 seq1883_BIOID50957   -            352   4.2e-26   91.5   0.0   1   1     2e-29     9e-26   90.4   0.0     1   117    38   156    38   157 0.91 ABC transporter
TOBE                 PF03459.12    64 seq1883_BIOID50957   -            352   3.5e-19   68.5   0.0   1   1     2e-20   9.2e-17   60.7   0.0     1    62   290   350   290   352 0.97 TOBE domain
Trp_Tyr_perm         PF03222.8    394 seq1887_BIOID50957   -            444   7.4e-06   24.9  35.8   1   1   9.1e-10   1.2e-05   24.1  24.8     7   374    42   425    38   437 0.76 Tryptophan/tyrosine permease family
PLA1                 PF02253.10   260 seq1890_BIOID50957   -            289   1.6e-93  312.8   5.0   1   1   1.4e-97   1.9e-93  312.5   3.4     8   260    39   286    33   286 0.98 Phospholipase A1
PrmA                 PF06325.8    295 seq1891_BIOID50957   -            293  1.2e-105  352.7   0.0   1   1  9.1e-109  1.4e-105  352.5   0.0     1   294     2   292     2   293 0.99 Ribosomal protein L11 methyltransferase (PrmA)
Methyltransf_18      PF12847.2    112 seq1891_BIOID50957   -            293   2.2e-11   44.2   0.1   1   1   2.4e-14   3.6e-11   43.5   0.1     2    77   159   230   158   273 0.82 Methyltransferase domain
Methyltransf_26      PF13659.1    117 seq1891_BIOID50957   -            293   1.5e-11   44.2   0.0   1   1   2.2e-14   3.4e-11   43.0   0.0     1    78   159   231   159   252 0.80 Methyltransferase domain
MTS                  PF05175.9    170 seq1891_BIOID50957   -            293   4.3e-11   42.3   0.0   1   1   4.4e-14   6.7e-11   41.7   0.0    17   105   142   230   127   238 0.81 Methyltransferase small domain
Methyltransf_31      PF13847.1    152 seq1891_BIOID50957   -            293   1.5e-10   40.7   0.0   1   1   1.5e-13   2.2e-10   40.1   0.0     4    80   159   230   156   277 0.79 Methyltransferase domain
Methyltransf_23      PF13489.1    162 seq1891_BIOID50957   -            293   1.1e-07   31.5   0.0   1   1   1.3e-10     2e-07   30.7   0.0    21    86   157   230   141   268 0.73 Methyltransferase domain
UPF0020              PF01170.13   180 seq1891_BIOID50957   -            293   8.9e-06   25.2   0.1   1   1     1e-08   1.5e-05   24.5   0.1    29   113   159   230   155   231 0.85 Putative RNA methylase family UPF0020
Methyltransf_11      PF08241.7     95 seq1891_BIOID50957   -            293   2.2e-05   24.7   0.0   1   1   2.6e-08     4e-05   23.9   0.0     2    65   164   228   163   238 0.76 Methyltransferase domain
Cons_hypoth95        PF03602.10   183 seq1891_BIOID50957   -            293   1.3e-05   24.5   0.0   1   1   1.5e-08   2.3e-05   23.7   0.0    34    98   150   214   138   234 0.86 Conserved hypothetical protein 95
KdgT                 PF03812.8    314 seq1892_BIOID50957   -            329  9.4e-181  599.7  30.6   1   1  7.8e-185  1.1e-180  599.6  21.2     1   314     3   316     3   316 1.00 2-keto-3-deoxygluconate permease
SBP_bac_1            PF01547.20   314 seq1893_BIOID50957   -            430   2.3e-38  132.5   4.0   1   1   4.6e-42   3.1e-38  132.1   2.7     7   310    43   325    36   329 0.88 Bacterial extracellular solute-binding protein
SBP_bac_8            PF13416.1    281 seq1893_BIOID50957   -            430   3.7e-30  105.4   9.7   1   1   7.7e-34   5.2e-30  105.0   6.7     1   276    48   355    48   360 0.77 Bacterial extracellular solute-binding protein
Abhydrolase_5        PF12695.2    142 seq1894_BIOID50957   -            249   2.2e-18   66.2   0.0   1   1   1.3e-21   2.9e-18   65.8   0.0     3   130    31   215    29   231 0.79 Alpha/beta hydrolase family
Abhydrolase_6        PF12697.2    228 seq1894_BIOID50957   -            249   9.7e-16   58.2   3.3   1   1   1.7e-18   3.8e-15   56.3   2.3     2   205    31   215    30   242 0.67 Alpha/beta hydrolase family
Peptidase_S9         PF00326.16   213 seq1894_BIOID50957   -            249     1e-10   41.0   0.0   1   1   5.8e-14   1.3e-10   40.7   0.0    43   190    86   234    43   249 0.74 Prolyl oligopeptidase family
Glycos_transf_3      PF00591.16   254 seq1896_BIOID50957   -            469   3.6e-61  206.5   0.4   1   1   1.1e-64   4.9e-61  206.0   0.2     2   253   108   361   107   362 0.98 Glycosyl transferase family, a/b domain
PYNP_C               PF07831.8     75 seq1896_BIOID50957   -            469   1.8e-25   88.0   0.2   1   1   7.7e-29   3.5e-25   87.1   0.1     1    74   379   452   379   453 0.98 Pyrimidine nucleoside phosphorylase C-terminal domain
Glycos_trans_3N      PF02885.12    66 seq1896_BIOID50957   -            469     6e-15   54.4   1.2   1   1     2e-18   9.3e-15   53.8   0.1     3    66    34    97    32    97 0.98 Glycosyl transferase family, helical bundle domain
Flg_bbr_C            PF06429.8     74 seq1897_BIOID50957   -            251   8.8e-21   73.4   3.2   1   1   1.7e-24   1.2e-20   73.0   0.5     2    74   170   247   169   247 0.89 Flagellar basal body rod FlgEFG protein C-terminal
Flg_bb_rod           PF00460.15    31 seq1897_BIOID50957   -            251   2.2e-10   39.9   3.3   1   1   3.2e-14   2.2e-10   39.9   2.3     1    31     5    35     5    35 0.97 Flagella basal body rod protein
FliD_C               PF07195.7    239 seq1900_BIOID50957   -            438   6.4e-43  146.6  11.4   1   1   9.4e-47   6.4e-43  146.6   7.9     1   232   209   423   209   431 0.94 Flagellar hook-associated protein 2 C-terminus
FliD_N               PF02465.13    99 seq1900_BIOID50957   -            438   1.3e-14   54.2   6.8   1   1   1.8e-18   1.3e-14   54.2   4.7     8    99     6    98     1    98 0.85 Flagellar hook-associated protein 2 C-terminus
RQC                  PF09382.5    106 seq1902_BIOID50957   -            611   4.4e-28   96.9   0.0   1   1   3.5e-31   1.2e-27   95.6   0.0     1   104   413   514   413   516 0.97 RQC domain
Helicase_C           PF00271.26    78 seq1902_BIOID50957   -            611   4.6e-24   83.9   0.0   1   1   2.6e-24   8.9e-21   73.4   0.1     3    78   258   333   256   333 0.98 Helicase conserved C-terminal domain
HRDC                 PF00570.18    68 seq1902_BIOID50957   -            611   8.1e-24   83.0   0.1   1   1   6.4e-27   2.2e-23   81.6   0.0     2    68   535   601   534   601 0.97 HRDC domain
DEAD                 PF00270.24   173 seq1902_BIOID50957   -            611   2.6e-21   75.7   0.0   1   1   8.5e-24   2.9e-20   72.3   0.0     2   168    30   189    29   194 0.85 DEAD/DEAH box helicase
FliG_C               PF01706.11   110 seq1903_BIOID50957   -            331   1.8e-39  134.0  15.8   1   1   3.2e-42   2.2e-38  130.5   2.3     2   109   216   323   215   324 0.98 FliG C-terminal domain
Dus                  PF01207.12   310 seq1905_BIOID50957   -            321  9.6e-116  385.8   0.0   1   1  1.6e-119  1.1e-115  385.6   0.0     2   307    14   318    12   321 0.98 Dihydrouridine synthase (Dus)
MOSC                 PF03473.12   133 seq1908_BIOID50957   -            224   2.3e-26   91.7   0.0   1   1   4.5e-30   3.1e-26   91.2   0.0     2   132    38   161    37   162 0.97 MOSC domain
3-alpha              PF03475.9     47 seq1908_BIOID50957   -            224   1.7e-16   59.5   0.1   1   1   4.6e-20   3.1e-16   58.6   0.0     1    47   168   214   168   214 0.97 3-alpha domain
Flg_bbr_C            PF06429.8     74 seq1911_BIOID50957   -            260   5.3e-27   93.4   3.1   1   1   1.6e-30   1.1e-26   92.4   1.3     2    74   183   260   182   260 0.91 Flagellar basal body rod FlgEFG protein C-terminal
Flg_bb_rod           PF00460.15    31 seq1911_BIOID50957   -            260   2.9e-14   52.2   1.2   1   1   1.1e-17   7.4e-14   50.9   0.8     1    31     5    35     5    35 0.98 Flagella basal body rod protein
BPD_transp_1         PF00528.17   185 seq1913_BIOID50957   -            293   7.9e-24   84.0  16.9   1   1   5.8e-28   7.9e-24   84.0  11.7     2   171    88   282    87   285 0.88 Binding-protein-dependent transport system inner membrane component
Esterase             PF00756.15   251 seq1916_BIOID50957   -            400   7.7e-50  169.5   0.0   1   1   1.1e-53   7.7e-50  169.5   0.0     1   251   172   391   172   391 0.98 Putative esterase
DUF3327              PF11806.3    122 seq1916_BIOID50957   -            400   1.2e-35  122.3   2.6   1   1   3.7e-39   2.6e-35  121.2   0.4     3   121    29   155    21   156 0.97 Domain of unknown function (DUF3327)
HTH_1                PF00126.22    60 seq1917_BIOID50957   -            342   2.5e-18   65.4   0.0   1   1   6.8e-22   4.6e-18   64.5   0.0     1    58    52   109    52   110 0.97 Bacterial regulatory helix-turn-helix protein, lysR family
LysR_substrate       PF03466.15   209 seq1917_BIOID50957   -            342   2.7e-16   59.2   0.0   1   1   6.5e-20   4.5e-16   58.4   0.0    32   205   166   337   144   341 0.89 LysR substrate binding domain
Lactonase            PF10282.4    344 seq1918_BIOID50957   -            331   4.7e-87  292.1   0.0   1   1   1.3e-90     6e-87  291.7   0.0     2   343     5   327     4   328 0.95 Lactonase, 7-bladed beta-propeller
DUF2583              PF10762.4     89 seq1919_BIOID50957   -             92     1e-51  172.9   1.0   1   1   8.5e-56   1.2e-51  172.7   0.7     1    89     1    89     1    89 0.99 Protein of unknown function (DUF2583)
Metalloenzyme        PF01676.13   262 seq1920_BIOID50957   -            407   1.2e-57  195.1   0.0   1   1   9.9e-62   1.4e-57  194.9   0.0     1   261     2   405     2   406 0.97 Metalloenzyme superfamily
FliH                 PF02108.11   128 seq1921_BIOID50957   -            228   5.3e-40  136.1   0.5   1   1   1.2e-43   5.3e-40  136.1   0.3     5   128    96   219    76   219 0.98 Flagellar assembly protein FliH
HrpE                 PF06188.7    191 seq1921_BIOID50957   -            228   2.8e-08   33.6   6.3   1   1   1.3e-11   5.9e-08   32.5   4.4    25   182    48   211    25   222 0.74 HrpE/YscL/FliH and V-type ATPase subunit E
FliS                 PF02561.9    122 seq1922_BIOID50957   -            130   2.8e-23   81.9   0.0   1   1   2.5e-27   3.4e-23   81.6   0.0     2   118     5   125     4   128 0.94 Flagellar protein FliS
HTH_8                PF02954.14    42 seq1924_BIOID50957   -             98     1e-14   53.6   0.3   1   1   1.1e-18   1.5e-14   53.0   0.2     2    42    55    95    54    95 0.98 Bacterial regulatory protein, Fis family
FlgH                 PF02107.11   180 seq1926_BIOID50957   -            232   3.4e-69  231.9   0.3   1   1   2.9e-73   3.9e-69  231.6   0.2     4   180    44   231    41   231 0.95 Flagellar L-ring protein
BPD_transp_1         PF00528.17   185 seq1927_BIOID50957   -            280   2.2e-17   63.0  17.9   1   1   1.6e-21   2.2e-17   63.0  12.4     2   178    89   267    88   271 0.81 Binding-protein-dependent transport system inner membrane component
N6_N4_Mtase          PF01555.13   231 seq1932_BIOID50957   -            294   7.1e-54  182.6   0.0   1   1   1.9e-57   8.8e-54  182.2   0.0     1   227    34   250    34   254 0.92 DNA methylase
DAO                  PF01266.19   358 seq1933_BIOID50957   -            542   2.1e-56  191.2   2.8   1   1   9.4e-60   3.2e-56  190.6   1.9     1   344    10   343    10   367 0.86 FAD dependent oxidoreductase
FAD_binding_2        PF00890.19   421 seq1933_BIOID50957   -            542   4.9e-08   32.1   8.6   1   1   2.1e-10   7.1e-07   28.3   6.0     1   206    10   215    10   234 0.78 FAD binding domain
FAD_binding_3        PF01494.14   356 seq1933_BIOID50957   -            542   1.4e-06   27.5   3.8   1   1   4.3e-09   1.5e-05   24.1   2.8     2   173     9   214     8   225 0.85 FAD binding domain
Fer2_BFD             PF04324.10    55 seq1933_BIOID50957   -            542   2.2e-06   27.4   2.4   1   1   6.5e-10   2.2e-06   27.4   1.7     2    45   432   480   431   486 0.87 BFD-like [2Fe-2S] binding domain
ATP-synt_ab          PF00006.20   215 seq1934_BIOID50957   -            457   3.9e-69  232.3   0.0   1   1     4e-73   5.5e-69  231.8   0.0     1   215   161   373   161   373 1.00 ATP synthase alpha/beta family, nucleotide-binding domain
Flg_hook             PF02120.11    85 seq1935_BIOID50957   -            353   1.4e-18   66.2   4.8   1   1   2.5e-22   3.5e-18   64.9   3.3     3    85   239   321   237   322 0.94 Flagellar hook-length control protein FliK
ZapA                 PF05164.8     89 seq1937_BIOID50957   -            109   2.1e-20   72.3   0.6   1   1     2e-24   2.7e-20   72.0   0.4     2    89     6    91     5    91 0.98 Cell division protein ZapA
MbtH                 PF03621.8     54 seq1939_BIOID50957   -             72   3.9e-21   74.0   0.6   1   1   3.5e-25   4.8e-21   73.7   0.4     1    53     1    54     1    55 0.96 MbtH-like protein
LysE                 PF01810.13   191 seq1940_BIOID50957   -            206   5.7e-54  182.1  12.2   1   1   4.9e-58   6.7e-54  181.9   8.5     2   190    14   205    13   206 0.98 LysE type translocator
TPP_enzyme_N         PF02776.13   172 seq1941_BIOID50957   -            602   9.1e-63  210.6   0.7   1   1     1e-62   4.7e-59  198.6   0.2     2   167    33   197    32   202 0.98 Thiamine pyrophosphate enzyme, N-terminal TPP binding domain
TPP_enzyme_C         PF02775.16   153 seq1941_BIOID50957   -            602   1.6e-51  173.7   0.2   1   1   4.7e-53   2.1e-49  166.8   0.0     1   153   422   573   422   573 0.95 Thiamine pyrophosphate enzyme, C-terminal TPP binding domain
TPP_enzyme_M         PF00205.17   137 seq1941_BIOID50957   -            602   3.9e-45  152.8   0.1   1   1   1.9e-48   8.5e-45  151.7   0.1     1   137   224   359   224   359 0.99 Thiamine pyrophosphate enzyme, central domain
AMP-binding          PF00501.23   418 seq1942_BIOID50957   -           1335  1.2e-116  389.4   0.0   1   1  5.7e-120  1.5e-116  389.0   0.0     1   417   524   928   524   929 0.96 AMP-binding enzyme
Condensation         PF00668.15   301 seq1942_BIOID50957   -           1335   2.7e-60  203.6   0.0   1   1   1.5e-63   4.2e-60  203.0   0.0     2   300    44   342    43   343 0.91 Condensation domain
Thioesterase         PF00975.15   229 seq1942_BIOID50957   -           1335   4.1e-46  157.9   0.6   1   1   1.2e-46   3.4e-43  148.3   0.0     2   219  1109  1319  1108  1332 0.95 Thioesterase domain
PP-binding           PF00550.20    67 seq1942_BIOID50957   -           1335   9.4e-11   41.7   0.1   1   1     1e-13   2.8e-10   40.1   0.1     3    65  1022  1082  1020  1084 0.90 Phosphopantetheine attachment site
Abhydrolase_6        PF12697.2    228 seq1942_BIOID50957   -           1335   1.4e-05   25.0   0.1   1   1     5e-09   1.4e-05   25.0   0.1     2   127  1111  1240  1110  1309 0.65 Alpha/beta hydrolase family
FlgI                 PF02119.11   342 seq1944_BIOID50957   -            366  3.2e-138  459.9  15.5   1   1  2.7e-142  3.6e-138  459.7  10.8     1   342    22   366    22   366 0.99 Flagellar P-ring protein
5-FTHF_cyc-lig       PF01812.15   186 seq1946_BIOID50957   -            248   1.3e-43  148.8   0.0   1   1   1.2e-47   1.7e-43  148.4   0.0     2   186    62   242    61   242 0.98 5-formyltetrahydrofolate cyclo-ligase family
ADH_zinc_N           PF00107.21   130 seq1947_BIOID50957   -            350   5.7e-26   90.4   0.0   1   1   6.9e-30   9.4e-26   89.7   0.0     1   101   168   269   168   297 0.89 Zinc-binding dehydrogenase
PNP_UDP_1            PF01048.15   234 seq1948_BIOID50957   -            239   7.9e-43  145.9   1.4   1   1   6.7e-47   9.2e-43  145.7   1.0     2   213    16   217    15   234 0.88 Phosphorylase superfamily
EIIC-GAT             PF03611.9    415 seq1949_BIOID50957   -            484  1.2e-130  435.9  44.4   1   1  8.5e-135  1.2e-130  435.9  30.8     1   395    31   426    31   445 0.97 PTS system sugar-specific permease component
DUF4222              PF13973.1     53 seq1951_BIOID50957   -             63   4.9e-23   80.1   0.1   1   1   3.9e-27   5.4e-23   80.0   0.1     2    51     7    56     6    58 0.95 Domain of unknown function (DUF4222)
DUF2556              PF10831.3     53 seq1953_BIOID50957   -             59   9.6e-40  133.9   6.0   1   1   7.8e-44   1.1e-39  133.7   4.2     1    53     1    53     1    53 0.99 Protein of unknown function (DUF2556)
FliL                 PF03748.9     99 seq1955_BIOID50957   -            155   2.4e-12   46.5   0.3   1   1   2.3e-16   3.1e-12   46.2   0.2     2    99    54   155    53   155 0.89 Flagellar basal body-associated protein FliL
PrpF                 PF04303.8    371 seq1956_BIOID50957   -            343  3.2e-157  522.9   1.8   1   1  5.3e-161  3.6e-157  522.7   1.3     8   371     1   343     1   343 0.99 PrpF protein
tRNA-synt_1g         PF09334.6    391 seq1958_BIOID50957   -            680  2.4e-156  520.2   0.1   1   1  1.1e-159    3e-156  519.8   0.0     1   390    11   400    11   401 0.98 tRNA synthetases class I (M)
tRNA_bind            PF01588.15    95 seq1958_BIOID50957   -            680   1.5e-22   79.0   0.0   1   1   1.2e-25   3.4e-22   77.9   0.0     1    94   584   677   584   678 0.98 Putative tRNA binding domain
tRNA-synt_1          PF00133.17   601 seq1958_BIOID50957   -            680   2.6e-18   65.2   1.5   1   1   3.1e-15   8.5e-12   43.7   0.1    25   103    11    88     3   116 0.83 tRNA synthetases class I (I, L, M and V)
tRNA-synt_1e         PF01406.14   301 seq1958_BIOID50957   -            680   3.5e-14   52.4   0.4   1   2   5.3e-09   1.4e-05   24.2   0.0    10   120    11   122     3   135 0.87 tRNA synthetases class I (C) catalytic domain
tRNA-synt_1e         PF01406.14   301 seq1958_BIOID50957   -            680   3.5e-14   52.4   0.4   2   2   1.5e-09   4.2e-06   25.9   0.0   213   282   297   365   290   383 0.82 tRNA synthetases class I (C) catalytic domain
GTP_cyclohydroI      PF01227.17    86 seq1959_BIOID50957   -            282   2.1e-17   62.4   0.0   1   1   1.1e-19   1.5e-15   56.5   0.0     1    83   196   271   196   274 0.97 GTP cyclohydrolase I
Glucosaminidase      PF01832.15   134 seq1960_BIOID50957   -            323   9.5e-38  129.2   0.9   1   1   2.5e-41   1.7e-37  128.4   0.6     5   133   170   305   167   306 0.96 Mannosyl-glycoprotein endo-beta-N-acetylglucosaminidase
Rod-binding          PF10135.4     49 seq1960_BIOID50957   -            323   9.4e-20   70.2   2.8   1   1   3.3e-23   2.2e-19   69.0   1.9     1    49    60   107    60   107 0.99 Rod binding protein
FliJ                 PF02050.11   123 seq1962_BIOID50957   -            147   2.5e-32  111.3  20.6   1   1   2.3e-36   3.1e-32  111.0  14.3     1   122    19   141    19   142 0.98 Flagellar FliJ protein
Abhydrolase_1        PF00561.15   230 seq1964_BIOID50957   -            340   2.3e-31  109.0   0.0   1   1   8.6e-35     3e-31  108.6   0.0     1   228    82   319    82   321 0.97 alpha/beta hydrolase fold
Hydrolase_4          PF12146.3     79 seq1964_BIOID50957   -            340     4e-24   84.1   0.5   1   1   1.9e-27   6.4e-24   83.4   0.3     3    79    42   122    40   122 0.90 Putative lysophospholipase
Abhydrolase_6        PF12697.2    228 seq1964_BIOID50957   -            340   3.5e-20   72.7   3.3   1   1   1.5e-23   5.2e-20   72.2   2.3     2   220    58   310    57   316 0.72 Alpha/beta hydrolase family
Abhydrolase_5        PF12695.2    142 seq1964_BIOID50957   -            340     3e-12   46.3   0.0   1   1   1.5e-15     5e-12   45.6   0.0     1   141    56   305    56   306 0.79 Alpha/beta hydrolase family
LTXXQ                PF07813.7    100 seq1965_BIOID50957   -            167     4e-20   72.0  12.1   1   1   5.8e-24     4e-20   72.0   8.4     4   100    41   137    38   137 0.96 LTXXQ motif family protein
Metal_resist         PF13801.1    125 seq1965_BIOID50957   -            167   1.5e-09   37.7   9.4   1   1   2.2e-13   1.5e-09   37.7   6.5    19   124    30   131     8   132 0.85 Heavy-metal resistance
Sigma70_r4           PF04545.11    50 seq1966_BIOID50957   -            238   5.2e-14   51.1   0.6   1   1   2.7e-17   1.2e-13   49.9   0.4     1    50   184   233   184   233 0.98 Sigma-70, region 4
Sigma70_r2           PF04542.9     71 seq1966_BIOID50957   -            238   1.2e-12   47.1   0.7   1   1   4.1e-16   1.8e-12   46.5   0.1     2    71    26    97    25    97 0.94 Sigma-70 region 2
Sigma70_r4_2         PF08281.7     54 seq1966_BIOID50957   -            238   9.1e-08   31.3   1.7   1   1   6.6e-11     3e-07   29.6   1.2     2    41   179   218   178   220 0.95 Sigma-70, region 4
FAD_binding_2        PF00890.19   421 seq1967_BIOID50957   -            419   3.2e-56  190.8   0.0   1   1   5.4e-60   3.7e-56  190.6   0.0     1   421     4   399     4   399 0.95 FAD binding domain
AP_endonuc_2         PF01261.19   211 seq1968_BIOID50957   -            265   1.7e-24   86.2   0.2   1   1   1.4e-28   1.9e-24   86.0   0.1     1   210    22   221    22   246 0.90 Xylose isomerase-like TIM barrel
Flg_hook             PF02120.11    85 seq1970_BIOID50957   -            375   4.4e-19   67.8   6.8   1   1   6.5e-23   8.8e-19   66.8   4.7     4    84   248   328   245   336 0.91 Flagellar hook-length control protein FliK
ALS_ss_C             PF10369.4     75 seq1971_BIOID50957   -            163   2.5e-28   97.4   0.6   1   1   8.7e-30     4e-26   90.4   0.1     1    75    83   158    83   158 0.99 Small subunit of acetolactate synthase
ACT_5                PF13710.1     63 seq1971_BIOID50957   -            163     3e-17   62.0   0.1   1   1   1.3e-20   5.9e-17   61.1   0.0     1    63    11    73    11    73 0.98 ACT domain
ACT                  PF01842.20    66 seq1971_BIOID50957   -            163   2.1e-14   52.5   0.0   1   1   7.9e-18   3.6e-14   51.7   0.0     2    65     4    68     3    69 0.97 ACT domain
HTH_Tnp_1            PF01527.15    76 seq1972_BIOID50957   -            108   5.5e-11   42.1   1.3   1   1   1.6e-14   2.2e-10   40.2   0.9     1    74     1    87     1    88 0.86 Transposase
PTS_IIB              PF02302.12    90 seq1973_BIOID50957   -            101   3.8e-14   52.7   0.1   1   1     3e-18   4.2e-14   52.6   0.1     1    79     4    79     4    90 0.89 PTS system, Lactose/Cellobiose specific IIB subunit
HlyD                 PF00529.15   306 seq1974_BIOID50957   -            385   1.5e-81  273.9  13.7   1   1     5e-85   1.7e-81  273.7   9.5     1   306    63   360    63   360 0.99 HlyD family secretion protein
HlyD_2               PF12700.2    328 seq1974_BIOID50957   -            385   4.2e-19   68.7   2.2   1   1   1.4e-22   4.9e-19   68.5   1.5     2   328    44   360    43   360 0.82 HlyD family secretion protein
HlyD_3               PF13437.1    105 seq1974_BIOID50957   -            385   1.2e-15   57.6   4.6   1   1   7.4e-15   2.5e-11   43.7   0.2     1   105   174   289   174   289 0.94 HlyD family secretion protein
Biotin_lipoyl_2      PF13533.1     50 seq1974_BIOID50957   -            385     3e-13   49.0   0.2   1   1   8.2e-12   2.8e-08   33.1   0.0     4    49    66   111    59   121 0.88 Biotin-lipoyl like
Cation_efflux        PF01545.16   285 seq1976_BIOID50957   -            300   2.3e-65  220.4   5.4   1   1   1.9e-69   2.5e-65  220.2   3.7     2   283    14   289    13   291 0.97 Cation efflux family
Na_sulph_symp        PF00939.14   471 seq1977_BIOID50957   -            477  2.2e-177  590.5  46.1   1   1  1.8e-181  2.5e-177  590.3  32.0     2   471     4   474     3   474 0.99 Sodium:sulfate symporter transmembrane region
DUF3412              PF11892.3    123 seq1978_BIOID50957   -            454   1.8e-57  192.3   0.0   1   1   6.2e-61   4.2e-57  191.1   0.0     2   122   333   453   332   454 0.98 Domain of unknown function (DUF3412)
Lysine_decarbox      PF03641.9    133 seq1978_BIOID50957   -            454   9.5e-34  115.9   0.1   1   1     2e-37   1.4e-33  115.4   0.0     1   133   190   329   190   329 0.95 Possible lysine decarboxylase
MotA_ExbB            PF01618.11   139 seq1979_BIOID50957   -            287   6.9e-08   32.0   0.3   1   1     8e-12   1.1e-07   31.4   0.2    26   134   133   238   115   242 0.87 MotA/TolQ/ExbB proton channel family
rve                  PF00665.21   120 seq1980_BIOID50957   -            296   4.9e-26   91.0   0.1   1   1   3.8e-29   1.3e-25   89.7   0.0     2   119   126   240   125   241 0.97 Integrase core domain
HTH_21               PF13276.1     60 seq1980_BIOID50957   -            296   3.9e-16   58.7   2.9   1   1   1.1e-19   3.9e-16   58.7   2.0     3    60    48   104    45   104 0.93 HTH-like domain
rve_3                PF13683.1     67 seq1980_BIOID50957   -            296   2.7e-11   42.7   0.0   1   1   1.8e-14   6.1e-11   41.5   0.0     6    67   217   278   212   278 0.92 Integrase core domain
rve_2                PF13333.1     52 seq1980_BIOID50957   -            296   2.6e-06   27.2   0.0   1   1   1.6e-09   5.5e-06   26.2   0.0     1    44   231   277   231   284 0.88 Integrase core domain
PTS_EIIA_2           PF00359.17   142 seq1981_BIOID50957   -            154   3.8e-34  117.3   0.0   1   1   3.1e-38   4.3e-34  117.1   0.0     2   140     7   148     6   150 0.96 Phosphoenolpyruvate-dependent sugar phosphotransferase system, EIIA 2
Flg_bbr_C            PF06429.8     74 seq1982_BIOID50957   -            547     6e-08   32.3   2.6   1   1   8.8e-12     6e-08   32.3   1.8    23    74   491   546   469   546 0.81 Flagellar basal body rod FlgEFG protein C-terminal
Flg_bb_rod           PF00460.15    31 seq1982_BIOID50957   -            547   2.8e-05   23.5  11.0   1   1   4.2e-09   2.8e-05   23.5   7.6     1    31     5    35     5    35 0.97 Flagella basal body rod protein
GFO_IDH_MocA         PF01408.17   120 seq1983_BIOID50957   -            351     4e-32  111.1   0.0   1   1   2.1e-35   9.5e-32  109.9   0.0     1   118    10   128    10   130 0.97 Oxidoreductase family, NAD-binding Rossmann fold
GFO_IDH_MocA_C       PF02894.12   115 seq1983_BIOID50957   -            351   1.9e-12   46.8   0.0   1   1   8.1e-16   3.7e-12   45.9   0.0     1   112   142   250   142   253 0.94 Oxidoreductase family, C-terminal alpha/beta domain
NAD_binding_3        PF03447.11   117 seq1983_BIOID50957   -            351   8.7e-06   26.0   0.1   1   1   1.6e-08   7.5e-05   22.9   0.0    16   112    31   124    16   129 0.80 Homoserine dehydrogenase, NAD binding domain
Hydrolase_3          PF08282.7    254 seq1987_BIOID50957   -            266   4.6e-61  206.5   0.0   1   1   1.1e-64   5.2e-61  206.3   0.0     1   254     5   260     5   260 0.95 haloacid dehalogenase-like hydrolase
S6PP                 PF05116.8    247 seq1987_BIOID50957   -            266   3.9e-16   58.9   0.0   1   2     4e-09   1.8e-05   24.0   0.0     4    75     4    73     1    91 0.89 Sucrose-6F-phosphate phosphohydrolase
S6PP                 PF05116.8    247 seq1987_BIOID50957   -            266   3.9e-16   58.9   0.0   2   2   6.9e-12   3.2e-08   33.0   0.0   135   218   159   242   140   251 0.83 Sucrose-6F-phosphate phosphohydrolase
Hydrolase            PF00702.21   204 seq1987_BIOID50957   -            266   2.4e-11   44.4   0.1   1   1     2e-13   9.1e-10   39.2   0.1     2   204     3   226     2   226 0.59 haloacid dehalogenase-like hydrolase
OMPdecase            PF00215.19   226 seq1989_BIOID50957   -            267   1.3e-30  106.3   0.6   1   1   1.1e-34   1.5e-30  106.1   0.4     2   225    56   257    55   258 0.94 Orotidine 5'-phosphate decarboxylase / HUMPS family
CCG                  PF02754.11    85 seq1991_BIOID50957   -            396   3.5e-33  113.3   0.7   1   2   3.7e-19   8.3e-16   57.6   0.0     1    85   163   249   163   249 0.94 Cysteine-rich domain
CCG                  PF02754.11    85 seq1991_BIOID50957   -            396   3.5e-33  113.3   0.7   2   2   4.7e-18   1.1e-14   54.1   0.0     1    84   293   376   293   377 0.94 Cysteine-rich domain
Fer4_8               PF13183.1     57 seq1991_BIOID50957   -            396   6.4e-10   38.8   5.9   1   1   2.8e-13   6.4e-10   38.8   4.1     2    57     6    70     5    71 0.81 4Fe-4S dicluster domain
Fer4_17              PF13534.1     61 seq1991_BIOID50957   -            396     3e-07   30.5   6.3   1   1   1.3e-10     3e-07   30.5   4.4     1    60     8    70     8    71 0.78 4Fe-4S dicluster domain
FliL                 PF03748.9     99 seq1994_BIOID50957   -            154   4.4e-23   81.0   0.0   1   1     4e-27   5.5e-23   80.7   0.0     1    98    54   153    54   154 0.94 Flagellar basal body-associated protein FliL
MotB_plug            PF13677.1     58 seq1996_BIOID50957   -            307   1.9e-18   65.3   0.1   1   1   6.1e-22   4.2e-18   64.3   0.1     3    55    17    71    15    74 0.88 Membrane MotB of proton-channel complex MotA/MotB
OmpA                 PF00691.15    97 seq1996_BIOID50957   -            307   8.7e-15   54.8   0.1   1   1   4.5e-18   3.1e-14   53.0   0.0     1    94   166   260   166   263 0.83 OmpA family
ACR_tran             PF00873.14  1021 seq1997_BIOID50957   -           1034         0 1450.4  22.8   1   1         0         0 1450.2  15.8     1  1021     1  1029     1  1029 1.00 AcrB/AcrD/AcrF family
SecD_SecF            PF02355.11   189 seq1997_BIOID50957   -           1034   1.1e-07   31.1  31.7   1   1   3.1e-08   0.00014   21.0   5.2    31   180   870  1018   856  1029 0.84 Protein export membrane protein
MMPL                 PF03176.10   333 seq1997_BIOID50957   -           1034   8.7e-06   24.5   9.7   1   1   1.9e-09   8.7e-06   24.5   6.7   135   306   330   500   289   525 0.78 MMPL family
PFK                  PF00365.15   282 seq1998_BIOID50957   -            340  1.5e-129  430.8   2.2   1   1  1.3e-133  1.8e-129  430.5   1.6     1   281    23   297    23   298 0.98 Phosphofructokinase
Hydrolase_3          PF08282.7    254 seq2000_BIOID50957   -            368   1.1e-14   54.4   0.1   1   1   1.8e-16   6.1e-13   48.8   0.0   187   251   295   358   282   361 0.92 haloacid dehalogenase-like hydrolase
HAD                  PF12710.2    191 seq2000_BIOID50957   -            368   6.9e-13   49.0   0.0   1   1   2.3e-16     8e-13   48.8   0.0    45   191   191   327    41   327 0.79 haloacid dehalogenase-like hydrolase
Hydrolase            PF00702.21   204 seq2000_BIOID50957   -            368   1.3e-10   42.0   1.0   1   1     5e-14   1.7e-10   41.6   0.4    65   204   170   330    99   330 0.77 haloacid dehalogenase-like hydrolase
WGR                  PF05406.10    81 seq2002_BIOID50957   -            526   6.4e-17   61.1   1.1   1   1   2.4e-20   3.3e-16   58.8   0.4    11    78     4    68     1    71 0.92 WGR domain
Glyco_hydro_65m      PF03632.10   370 seq2004_BIOID50957   -            755  4.2e-130  433.6   0.1   1   1  1.2e-133  5.6e-130  433.2   0.1     2   370   299   677   298   677 0.97 Glycosyl hydrolase family 65 central catalytic domain
Glyco_hydro_65N      PF03636.10   255 seq2004_BIOID50957   -            755   1.3e-63  214.5   0.0   1   1   4.4e-67     2e-63  213.9   0.0     1   255     6   241     6   241 0.96 Glycosyl hydrolase family 65, N-terminal domain
Glyco_hydro_65C      PF03633.10    54 seq2004_BIOID50957   -            755   4.4e-14   52.1   0.0   1   1   2.9e-17   1.3e-13   50.6   0.0     1    52   681   729   681   731 0.97 Glycosyl hydrolase family 65, C-terminal domain
EamA                 PF00892.15   126 seq2005_BIOID50957   -            299   3.3e-18   65.8  28.8   1   2   5.4e-10   7.4e-06   25.9   9.3     1   124     9   128     9   130 0.91 EamA-like transporter family
EamA                 PF00892.15   126 seq2005_BIOID50957   -            299   3.3e-18   65.8  28.8   2   2   2.7e-16   3.8e-12   46.2   5.2     1   123   149   274   149   277 0.89 EamA-like transporter family
FliM                 PF02154.10   192 seq2006_BIOID50957   -            349   1.4e-80  269.3   0.2   1   1   3.6e-84   2.5e-80  268.6   0.0     1   192    53   246    53   246 0.99 Flagellar motor switch protein FliM
SpoA                 PF01052.15    77 seq2006_BIOID50957   -            349   1.5e-15   56.3   0.0   1   1   4.7e-19   3.2e-15   55.3   0.0     3    75   267   337   265   338 0.96 Surface presentation of antigens (SPOA)
AP_endonuc_2         PF01261.19   211 seq2007_BIOID50957   -            284   2.2e-28   98.9   0.0   1   1   2.9e-32   3.9e-28   98.0   0.0     1   210    25   229    25   230 0.96 Xylose isomerase-like TIM barrel
GlutR_N              PF05201.10   152 seq2011_BIOID50957   -            484     6e-57  191.3   0.1   1   1   4.2e-60   1.4e-56  190.1   0.0     1   152    72   223    72   223 0.99 Glutamyl-tRNAGlu reductase, N-terminal domain
Shikimate_DH         PF01488.15   135 seq2011_BIOID50957   -            484   4.2e-43  146.5   0.4   1   1   2.1e-46   7.1e-43  145.8   0.3     2   135   238   372   237   372 0.96 Shikimate / quinate 5-dehydrogenase
GlutR_dimer          PF00745.15   101 seq2011_BIOID50957   -            484   1.4e-27   95.4   2.9   1   1     4e-31   1.4e-27   95.4   2.0     2   100   386   483   385   484 0.97 Glutamyl-tRNAGlu reductase, dimerisation domain
OCD_Mu_crystall      PF02423.10   314 seq2011_BIOID50957   -            484   0.00019   20.2   0.6   1   1   5.4e-08   0.00019   20.2   0.4   130   216   249   329   222   332 0.87 Ornithine cyclodeaminase/mu-crystallin family
Aconitase            PF00330.15   465 seq2012_BIOID50957   -            753   1.7e-47  161.8   0.1   1   1   3.6e-51   2.4e-47  161.3   0.0    91   450   113   456    38   471 0.87 Aconitase family (aconitate hydratase)
Aconitase_C          PF00694.14   131 seq2012_BIOID50957   -            753   6.7e-06   26.1   0.0   1   1     2e-09   1.4e-05   25.1   0.0    84   129   637   683   624   685 0.89 Aconitase C-terminal domain
Flagellin_N          PF00669.15   139 seq2014_BIOID50957   -            317   4.4e-34  117.1   9.6   1   1   3.2e-38   4.4e-34  117.1   6.7     2   139     4   141     3   141 0.99 Bacterial flagellin N-terminal helical region
Autotransporter      PF03797.14   265 seq2016_BIOID50957   -           1041   3.3e-55  187.1  16.8   1   1   4.9e-59   3.3e-55  187.1  11.7     2   265   741  1025   740  1025 0.98 Autotransporter beta-domain
ESPR                 PF13018.1     24 seq2016_BIOID50957   -           1041   2.6e-09   36.1   0.1   1   1   9.5e-13   6.5e-09   34.9   0.1     2    24     8    30     8    30 0.98 Extended Signal Peptide of Type V secretion system
HTH_1                PF00126.22    60 seq2017_BIOID50957   -            319   1.7e-19   69.2   1.3   1   1   4.7e-23   3.2e-19   68.3   0.1     2    60    29    86    28    86 0.97 Bacterial regulatory helix-turn-helix protein, lysR family
LysR_substrate       PF03466.15   209 seq2017_BIOID50957   -            319   2.6e-12   46.1   1.1   1   1   7.3e-16     5e-12   45.2   0.8     8   206   115   310   110   312 0.89 LysR substrate binding domain
IMS                  PF00817.15   148 seq2018_BIOID50957   -            351     9e-48  161.7   0.0   1   1   3.2e-51   1.4e-47  161.0   0.0     1   148     7   154     7   154 0.98 impB/mucB/samB family
IMS_C                PF11799.3    137 seq2018_BIOID50957   -            351   2.1e-09   37.7   0.1   1   1   8.2e-13   3.7e-09   36.9   0.0     3    99   211   309   210   327 0.85 impB/mucB/samB family C-terminal
IMS_HHH              PF11798.3     32 seq2018_BIOID50957   -            351   1.3e-08   34.2   0.0   1   1   7.1e-12   3.2e-08   33.0   0.0     1    32   166   197   166   197 0.96 IMS family HHH motif
Transposase_31       PF04754.7    205 seq2020_BIOID50957   -            299   3.4e-82  274.6   0.5   1   1   3.3e-86   4.5e-82  274.2   0.1     2   204     9   209     8   210 0.99 Putative transposase, YhgA-like
MraZ                 PF02381.13    72 seq2022_BIOID50957   -            152   8.1e-48  159.9   0.0   1   2   4.8e-29   6.5e-25   86.5   0.0     1    71     1    75     1    76 0.98 MraZ protein
MraZ                 PF02381.13    72 seq2022_BIOID50957   -            152   8.1e-48  159.9   0.0   2   2     2e-24   2.7e-20   71.7   0.0     1    59    77   135    77   146 0.92 MraZ protein
[truncated: 1,451,684 more chars]
