# Supplementary material for: A domain sequence approach to pangenomics: applications to Escherichia coli
Source: F1000Res. 2013 May 29;1:19. Originally published 2012 Oct 1. [Version 2] doi: 10.12688/f1000research.1-19.v2 (PMC3901455; doi:10.12688/f1000research.1-19.v2)
Supplement: The 347 text files show the results from scanning each of the fasta-files against the Pfam-A database [file f1000research-1-1101-s0002.tgz › Escherichia_coli_DEC6B_BIOID50959.txt]

#                                                                            --- full sequence --- -------------- this domain -------------   hmm coord   ali coord   env coord
# target name        accession   tlen query name           accession   qlen   E-value  score  bias   #  of  c-Evalue  i-Evalue  score  bias  from    to  from    to  from    to  acc description of target
#------------------- ---------- ----- -------------------- ---------- ----- --------- ------ ----- --- --- --------- --------- ------ ----- ----- ----- ----- ----- ----- ----- ---- ---------------------
IcmF-related         PF06761.7    312 seq1_BIOID50959      -            634   1.1e-69  234.9  13.8   1   1   1.6e-73   1.1e-69  234.9   9.5     2   309   131   447   130   450 0.97 Intracellular multiplication and human macrophage-killing
DUF1215              PF06744.7    125 seq1_BIOID50959      -            634   2.2e-15   56.3   0.2   1   1   2.2e-18   1.5e-14   53.6   0.1     6    61   568   623   558   625 0.92 Protein of unknown function (DUF1215)
Terminase_GpA        PF05876.7    557 seq2_BIOID50959      -            201   3.2e-42  144.5   0.1   1   1   2.9e-46     4e-42  144.2   0.1   392   547     6   160     2   169 0.95 Phage terminase large subunit (GpA)
StbA                 PF06406.6    318 seq3_BIOID50959      -             58   2.8e-15   55.9   0.1   1   1   2.2e-19     3e-15   55.8   0.0   264   318     2    55     1    55 0.96 StbA protein
N6_N4_Mtase          PF01555.13   231 seq7_BIOID50959      -            203   4.1e-26   91.7   0.0   1   1   3.4e-30   4.7e-26   91.5   0.0   116   230    88   195    17   196 0.72 DNA methylase
MMR_HSR1             PF01926.18   114 seq8_BIOID50959      -            290   8.5e-13   48.1   0.0   1   1   1.1e-15     3e-12   46.4   0.0     3   111    40   150    39   204 0.81 50S ribosome-binding GTPase
DUF258               PF03193.11   161 seq8_BIOID50959      -            290   6.4e-06   25.3   0.0   1   1   4.2e-09   1.2e-05   24.4   0.0    26   101    26    98     5   112 0.70 Protein of unknown function, DUF258
DDE_Tnp_1_assoc      PF13808.1     90 seq11_BIOID50959     -            188     2e-32  110.5   0.0   1   1   2.9e-36   3.9e-32  109.6   0.0     4    90     3    89     1    89 0.98 DDE_Tnp_1-associated
Plasmid_stab_B       PF10784.4     72 seq12_BIOID50959     -            149   4.8e-25   86.8   0.0   1   1   5.1e-29     7e-25   86.3   0.0     1    61    51   111    51   119 0.97 Plasmid stability protein
rve                  PF00665.21   120 seq14_BIOID50959     -            548   3.6e-13   49.5   0.0   1   1   5.5e-17   7.5e-13   48.5   0.0     2   118   167   297   166   299 0.95 Integrase core domain
DUF932               PF06067.6    239 seq24_BIOID50959     -            273   2.2e-62  210.3   0.0   1   1   1.9e-66   2.6e-62  210.1   0.0     1   239    37   262    37   262 0.99 Domain of unknown function (DUF932)
DUF932               PF06067.6    239 seq25_BIOID50959     -            273   7.9e-63  211.8   0.0   1   1   6.7e-67   9.1e-63  211.6   0.0     2   239    38   262    37   262 0.99 Domain of unknown function (DUF932)
Autotransporter      PF03797.14   265 seq26_BIOID50959     -            469     1e-56  192.1  17.3   1   1   2.2e-60   1.5e-56  191.5  12.0     2   265   169   453   168   453 0.98 Autotransporter beta-domain
Pertactin            PF03212.9    121 seq26_BIOID50959     -            469   6.1e-12   45.2   1.4   1   1     2e-15   1.4e-11   44.0   1.0     8   120    11   131     5   132 0.81 Pertactin
Lambda_tail_I        PF06805.7     82 seq27_BIOID50959     -            146   2.3e-13   49.6   0.0   1   1   2.4e-17   3.3e-13   49.1   0.0     2    53    14    80    13    88 0.85 Bacteriophage lambda tail assembly protein I
Phage_lysozyme       PF00959.14   110 seq36_BIOID50959     -            177   6.3e-30  103.5   0.0   1   1   6.1e-34   8.3e-30  103.2   0.0     1   110    48   166    48   166 0.97 Phage lysozyme
TnpB_IS66            PF05717.8    108 seq37_BIOID50959     -            115   1.3e-44  149.9   0.0   1   1     1e-48   1.4e-44  149.8   0.0     2   107     7   110     6   111 0.96 IS66 Orf2 like protein
DDE_Tnp_IS66_C       PF13817.1     39 seq41_BIOID50959     -             61   2.3e-21   75.3   0.2   1   1     2e-25   2.8e-21   75.1   0.1     2    39    18    55    17    55 0.99 IS66 C-terminal element
PsiB                 PF06290.6    143 seq43_BIOID50959     -            144   1.7e-72  241.3   0.0   1   1   1.4e-76     2e-72  241.1   0.0     1   143     1   143     1   143 0.99 Plasmid SOS inhibition protein (PsiB)
Lambda_tail_I        PF06805.7     82 seq45_BIOID50959     -            182   3.7e-14   52.1   0.0   1   1   4.7e-18   6.5e-14   51.4   0.0    25    82     2    64     1    64 0.97 Bacteriophage lambda tail assembly protein I
DDE_Tnp_1            PF01609.16   211 seq46_BIOID50959     -            205     3e-18   66.0   0.1   1   1     3e-22   4.1e-18   65.6   0.1    84   211     2   170     1   170 0.92 Transposase DDE domain
gpW                  PF02831.10    68 seq47_BIOID50959     -             68   2.2e-33  113.4   2.3   1   1   1.8e-37   2.4e-33  113.3   1.6     1    68     1    68     1    68 0.99 gpW
Y2_Tnp               PF04986.8    183 seq52_BIOID50959     -            410   6.8e-47  159.4   2.0   1   1   1.4e-50   9.9e-47  158.9   1.4     1   181   157   337   157   339 0.96 Putative transposase
Zn_Tnp_IS91          PF14319.1    111 seq52_BIOID50959     -            410   4.2e-28   96.9   3.1   1   1     1e-31   6.8e-28   96.2   2.1     2   109    22   133    21   136 0.92 Transposase zinc-binding domain
Sigma54_CBD          PF04963.8    195 seq54_BIOID50959     -            477   1.9e-75  252.4   1.0   1   1   4.2e-79   1.9e-75  252.4   0.7     2   195   107   304   106   304 0.97 Sigma-54 factor, core binding domain
Sigma54_DBD          PF04552.8    160 seq54_BIOID50959     -            477   3.8e-70  234.3   0.4   1   1   1.6e-73   7.5e-70  233.4   0.3     2   160   317   475   316   475 0.99 Sigma-54, DNA binding domain
Sigma54_AID          PF00309.15    49 seq54_BIOID50959     -            477   7.9e-19   66.7  20.7   1   1   3.8e-22   1.8e-18   65.6  14.3     1    47     3    49     3    51 0.97 Sigma-54 factor, Activator interacting domain (AID)
HTH_38               PF13936.1     44 seq55_BIOID50959     -            383   5.6e-23   80.1   2.1   1   1   5.6e-21   1.9e-17   62.4   0.9     4    44    58    98    55    98 0.97 Helix-turn-helix domain
rve                  PF00665.21   120 seq55_BIOID50959     -            383     1e-16   61.0   0.0   1   1   6.5e-20   2.2e-16   59.9   0.0     3   120   228   337   226   337 0.94 Integrase core domain
Phage_portal_2       PF05136.8    355 seq56_BIOID50959     -            530  1.6e-107  359.0   0.2   1   1  1.4e-111  1.9e-107  358.7   0.1     1   355    26   398    26   398 0.98 Phage portal protein, lambda family
rve                  PF00665.21   120 seq62_BIOID50959     -            148   4.7e-19   68.5   0.0   1   1   1.7e-22   7.7e-19   67.8   0.0    28   119     2    92     1    93 0.97 Integrase core domain
rve_3                PF13683.1     67 seq62_BIOID50959     -            148   1.1e-11   43.9   0.0   1   1   3.4e-15   1.6e-11   43.4   0.0     6    67    69   130    64   130 0.92 Integrase core domain
rve_2                PF13333.1     52 seq62_BIOID50959     -            148   9.1e-07   28.7   0.0   1   1   3.5e-10   1.6e-06   27.9   0.0     1    44    83   129    83   136 0.88 Integrase core domain
Resolvase            PF00239.16   141 seq65_BIOID50959     -            195   2.3e-50  170.0   0.0   1   1     8e-54   3.7e-50  169.3   0.0     2   140     3   135     2   136 0.98 Resolvase, N terminal domain
HTH_7                PF02796.10    45 seq65_BIOID50959     -            195   1.5e-12   47.0   1.3   1   1   1.9e-15   8.6e-12   44.6   0.4     1    44   138   181   138   182 0.98 Helix-turn-helix domain of resolvase
Phage_fiber_2        PF03406.8     44 seq67_BIOID50959     -            523   6.3e-18   64.0   7.0   1   1   1.4e-21   6.3e-18   64.0   4.8     1    39     7    45     7    47 0.96 Phage tail fibre repeat
Collar               PF07484.7     57 seq67_BIOID50959     -            523   5.6e-10   38.7   0.2   1   1     4e-13   1.8e-09   37.0   0.2     1    56   323   369   323   370 0.96 Phage Tail Collar Domain
Phage_fiber          PF03335.8     14 seq67_BIOID50959     -            523   3.7e-08   31.8  51.2   1   6    0.0002       0.9    9.3   1.5     1    14   386   399   386   399 0.88 Phage tail fibre repeat
Phage_fiber          PF03335.8     14 seq67_BIOID50959     -            523   3.7e-08   31.8  51.2   2   6   9.3e-06     0.042   13.3   2.7     1    14   418   431   418   431 0.92 Phage tail fibre repeat
Phage_fiber          PF03335.8     14 seq67_BIOID50959     -            523   3.7e-08   31.8  51.2   3   6   8.1e-05      0.37   10.5   0.8     1    12   432   443   432   445 0.90 Phage tail fibre repeat
Phage_fiber          PF03335.8     14 seq67_BIOID50959     -            523   3.7e-08   31.8  51.2   4   6   5.3e-05      0.24   11.0   2.0     1    14   484   497   484   497 0.90 Phage tail fibre repeat
Phage_fiber          PF03335.8     14 seq67_BIOID50959     -            523   3.7e-08   31.8  51.2   5   6    0.0002      0.89    9.3   1.7     2    12   499   509   498   510 0.89 Phage tail fibre repeat
Phage_fiber          PF03335.8     14 seq67_BIOID50959     -            523   3.7e-08   31.8  51.2   6   6   0.00027       1.2    8.9   1.0     2    10   508   516   507   519 0.87 Phage tail fibre repeat
Phage_fiber_2        PF03406.8     44 seq68_BIOID50959     -            407   1.9e-21   75.3   3.9   1   1   1.4e-25   1.9e-21   75.3   2.7     1    43     7    49     7    50 0.96 Phage tail fibre repeat
DEDD_Tnp_IS110       PF01548.12   144 seq72_BIOID50959     -            100   3.4e-17   62.3   0.0   1   1   2.7e-21   3.7e-17   62.2   0.0     2    84    12    95    11   100 0.92 Transposase
Dynamin_N            PF00350.18   168 seq77_BIOID50959     -            798   4.7e-19   68.6   0.3   1   1   3.6e-22   2.5e-18   66.3   0.0     1   167    71   299    71   300 0.74 Dynamin family
MMR_HSR1             PF01926.18   114 seq77_BIOID50959     -            798   3.6e-08   33.2   0.2   1   1   6.2e-11   4.2e-07   29.8   0.2     2   114    71   299    70   299 0.72 50S ribosome-binding GTPase
RHS                  PF03527.9     41 seq83_BIOID50959     -            477   1.3e-20   72.7   0.7   1   1   4.8e-24   3.3e-20   71.4   0.5     1    41   221   261   221   261 0.98 RHS protein
RHS_repeat           PF05593.9     38 seq83_BIOID50959     -            477   8.2e-11   41.6  19.4   1   1   4.5e-13     3e-09   36.6   3.1     1    37    17    62    17    63 0.92 RHS Repeat
Tautomerase          PF01361.16    60 seq84_BIOID50959     -             77   3.9e-14   51.8   0.0   1   1     4e-18   5.5e-14   51.3   0.0     1    51     2    53     2    55 0.98 Tautomerase enzyme
Antirestrict         PF03230.8     94 seq88_BIOID50959     -            157   1.4e-38  130.6   0.3   1   1   1.3e-42   1.8e-38  130.3   0.2     1    94    60   157    60   157 0.98 Antirestriction protein
Antirestrict         PF03230.8     94 seq90_BIOID50959     -            157   1.4e-38  130.6   0.3   1   1   1.3e-42   1.8e-38  130.3   0.2     1    94    60   157    60   157 0.98 Antirestriction protein
Phage_lysis          PF03245.8    125 seq93_BIOID50959     -            152   9.9e-49  164.3   6.4   1   1   8.2e-53   1.1e-48  164.2   4.5     1   125    26   151    26   151 0.99 Bacteriophage lysis protein
IstB_IS21            PF01695.12   178 seq100_BIOID50959    -            264   4.6e-58  195.4   0.0   1   1   2.4e-61   6.6e-58  194.9   0.0     3   178    68   243    66   243 0.99 IstB-like ATP binding protein
IstB_IS21_ATP        PF08483.6     30 seq100_BIOID50959    -            264   1.3e-08   34.1   4.4   1   1   4.9e-12   1.3e-08   34.1   3.0     2    30    36    65    36    65 0.97 IstB-like ATP binding N-terminal
T2SE                 PF00437.15   272 seq100_BIOID50959    -            264   3.6e-05   22.6   0.0   1   1   2.1e-08   5.7e-05   22.0   0.0    94   150    35   134     4   144 0.74 Type II/IV secretion system protein
Bac_DnaA             PF00308.13   219 seq100_BIOID50959    -            264    0.0001   21.9   0.0   1   1   6.3e-08   0.00017   21.1   0.0    36   136   114   212    99   219 0.89 Bacterial dnaA  protein
RadC                 PF04002.10   123 seq107_BIOID50959    -            163   2.2e-46  156.4   0.0   1   1   2.1e-50   2.8e-46  156.0   0.0     2   123    42   163    41   163 0.98 RadC-like JAB domain
RadC                 PF04002.10   123 seq108_BIOID50959    -            163   8.5e-47  157.7   0.0   1   1   8.1e-51   1.1e-46  157.3   0.0     2   123    42   163    41   163 0.98 RadC-like JAB domain
Phage-tail_3         PF13550.1    164 seq110_BIOID50959    -            248   3.3e-41  140.6   0.0   1   1     3e-45   4.1e-41  140.3   0.0     1   161    59   226    59   229 0.94 Putative phage tail protein
Ogr_Delta            PF04606.7     47 seq116_BIOID50959    -             86   3.8e-18   64.7   4.0   1   1   3.8e-22   5.1e-18   64.3   2.8     1    46     3    50     3    51 0.97 Ogr/Delta-like zinc finger
Caudo_TAP            PF02413.12   130 seq118_BIOID50959    -            177   2.2e-33  115.0   1.3   1   1   1.6e-37   2.2e-33  115.0   0.9     1   130    39   177    39   177 0.99 Caudovirales tail fibre assembly protein
Ribosomal_S30AE      PF02482.14    94 seq119_BIOID50959    -             95   6.8e-34  115.9   1.8   1   1   5.5e-38   7.5e-34  115.8   1.3     1    94     2    95     2    95 0.99 Sigma 54 modulation protein / S30EA ribosomal protein
rve_3                PF13683.1     67 seq121_BIOID50959    -             68   1.7e-08   33.7   0.0   1   1   3.1e-12   2.1e-08   33.4   0.0    19    67     1    50     1    50 0.96 Integrase core domain
rve_2                PF13333.1     52 seq121_BIOID50959    -             68   2.7e-08   33.6   0.0   1   1   4.6e-12   3.2e-08   33.4   0.0     1    50     2    56     2    58 0.89 Integrase core domain
Acetyltransf_2       PF00797.12   240 seq122_BIOID50959    -            281   3.2e-84  282.1   0.2   1   1   2.7e-88   3.7e-84  281.9   0.1     1   237    21   256    21   259 0.97 N-acetyltransferase
RVT_1                PF00078.22   214 seq124_BIOID50959    -            507   3.4e-54  183.3   0.0   1   1   7.6e-58   5.2e-54  182.7   0.0     1   214    91   337    91   337 0.97 Reverse transcriptase (RNA-dependent DNA polymerase)
GIIM                 PF08388.6     80 seq124_BIOID50959    -            507   9.5e-12   44.4   1.8   1   1   1.4e-15   9.5e-12   44.4   1.3     3    69   360   426   358   448 0.85 Group II intron, maturase-specific domain
Rop                  PF01815.11    61 seq125_BIOID50959    -             64   2.2e-29  100.5   8.2   1   1   1.8e-33   2.5e-29  100.4   5.7     1    60     1    60     1    61 0.98 Rop protein
DUF987               PF06174.6     66 seq130_BIOID50959    -             73   1.1e-42  143.2   0.2   1   1     9e-47   1.2e-42  143.0   0.1     1    66     1    66     1    66 0.99 Protein of unknown function (DUF987)
DUF987               PF06174.6     66 seq132_BIOID50959    -             73   4.5e-43  144.4   0.1   1   1   3.7e-47     5e-43  144.3   0.1     1    66     1    66     1    66 0.99 Protein of unknown function (DUF987)
Caudo_TAP            PF02413.12   130 seq137_BIOID50959    -            194   3.3e-39  133.9   0.6   1   1   3.1e-43   4.2e-39  133.5   0.4     1   129    72   191    72   192 0.98 Caudovirales tail fibre assembly protein
PTS_EIIA_2           PF00359.17   142 seq138_BIOID50959    -            163   3.5e-37  127.1   0.1   1   1   2.9e-41     4e-37  126.9   0.0     2   141    13   155    12   156 0.96 Phosphoenolpyruvate-dependent sugar phosphotransferase system, EIIA 2
YagB_YeeU_YfjZ       PF06154.6    105 seq143_BIOID50959    -            117   9.9e-54  179.9   0.0   1   1   8.5e-58   1.2e-53  179.7   0.0     2   104    11   113    10   114 0.98 YagB/YeeU/YfjZ family
YagB_YeeU_YfjZ       PF06154.6    105 seq144_BIOID50959    -            122   3.8e-52  174.8   0.0   1   1   3.3e-56   4.5e-52  174.6   0.0     2   104    16   118    15   119 0.98 YagB/YeeU/YfjZ family
Peptidase_S49        PF01343.13   154 seq147_BIOID50959    -            360   1.8e-46  157.6   0.6   1   1   2.5e-50   3.4e-46  156.7   0.4     2   153     4   154     3   155 0.97 Peptidase family S49
Peptidase_S6         PF02395.11   769 seq151_BIOID50959    -            277   2.7e-95  320.0   0.8   1   1   4.8e-99   3.3e-95  319.7   0.5     3   234    49   274    47   276 0.96 Immunoglobulin A1 protease
ATP_bind_2           PF03668.10   284 seq162_BIOID50959    -            284  1.9e-147  489.6   0.0   1   1  1.6e-151  2.1e-147  489.5   0.0     1   284     1   282     1   282 1.00 P-loop ATPase protein family
Phage_Nu1            PF07471.7    164 seq163_BIOID50959    -            182   4.8e-80  266.6   0.7   1   1     4e-84   5.5e-80  266.4   0.5     1   164     1   164     1   164 0.99 Phage DNA packaging protein Nu1
DUF1219              PF06755.7    117 seq164_BIOID50959    -            124   3.6e-60  200.5   0.0   1   1     3e-64   4.1e-60  200.3   0.0     1   113     1   113     1   123 0.98 Protein of unknown function (DUF1219)
GerE                 PF00196.14    58 seq169_BIOID50959    -            166   4.1e-07   29.0   0.0   1   1   4.6e-11   6.3e-07   28.5   0.0     3    55    95   146    93   149 0.91 Bacterial regulatory proteins, luxR family
DDE_Tnp_1_assoc      PF13808.1     90 seq171_BIOID50959    -             84   2.4e-27   94.3   0.0   1   1     2e-31   2.7e-27   94.1   0.0     1    75     6    80     6    83 0.98 DDE_Tnp_1-associated
YjcZ                 PF13990.1    270 seq174_BIOID50959    -            301  1.3e-117  391.6   6.6   1   1  1.1e-121  1.5e-117  391.4   4.6     1   270    26   296    26   296 1.00 YjcZ-like protein
DUF1983              PF09327.6     81 seq175_BIOID50959    -            201   8.3e-28   96.0   1.6   1   1     6e-32   8.3e-28   96.0   1.1     1    81    82   162    82   162 0.99 Domain of unknown function (DUF1983)
Terminase_GpA        PF05876.7    557 seq181_BIOID50959    -            542  3.2e-156  520.8   0.0   1   1  2.9e-160    4e-156  520.5   0.0     1   476    53   537    53   540 0.99 Phage terminase large subunit (GpA)
Peptidase_S6         PF02395.11   769 seq192_BIOID50959    -           1070    4e-183  610.4  18.7   1   1  5.9e-187    4e-183  610.4  13.0   264   766     2   497     1   500 0.97 Immunoglobulin A1 protease
Autotransporter      PF03797.14   265 seq192_BIOID50959    -           1070     2e-45  155.1  15.6   1   1     1e-48   6.8e-45  153.3  10.8     2   260   806  1051   805  1060 0.93 Autotransporter beta-domain
YscJ_FliF            PF01514.12   207 seq197_BIOID50959    -            552   5.6e-66  221.5   0.0   1   1   3.8e-69   2.6e-65  219.3   0.0     9   205    28   223    17   225 0.96 Secretory protein of YscJ/FliF family
YscJ_FliF_C          PF08345.6    160 seq197_BIOID50959    -            552   4.2e-52  176.2   4.9   1   1   6.1e-56   4.2e-52  176.2   3.4     1   160   250   429   250   429 0.88 Flagellar M-ring protein C-terminal
InvH                 PF04741.7    147 seq201_BIOID50959    -             97   1.8e-06   27.7   0.6   1   1   1.8e-10   2.4e-06   27.3   0.4    90   144    41    95    19    97 0.87 InvH outer membrane lipoprotein
Caudo_TAP            PF02413.12   130 seq204_BIOID50959    -             89   1.8e-26   92.6   0.7   1   1   1.5e-30     2e-26   92.5   0.5    70   129    27    86     5    87 0.91 Caudovirales tail fibre assembly protein
DDE_Tnp_1            PF01609.16   211 seq205_BIOID50959    -            353   1.2e-31  109.8   0.3   1   1   2.3e-35   1.6e-31  109.4   0.2     3   211    77   318    75   318 0.93 Transposase DDE domain
DDE_Tnp_1_assoc      PF13808.1     90 seq205_BIOID50959    -            353   4.5e-22   77.4   0.0   1   1   1.4e-25   9.5e-22   76.3   0.0    23    90     3    70     1    70 0.97 DDE_Tnp_1-associated
PTS-HPr              PF00381.14    84 seq206_BIOID50959    -             90   6.4e-25   86.7   0.4   1   1   5.5e-29   7.6e-25   86.5   0.3     2    84     3    86     2    86 0.96 PTS HPr component phosphorylation site
Phage_AlpA           PF05930.7     51 seq213_BIOID50959    -             92   2.2e-18   65.6   0.1   1   1   2.1e-22   2.9e-18   65.2   0.0     1    51    34    83    34    83 0.98 Prophage CP4-57 regulatory protein (AlpA)
DUF3672              PF12421.3    136 seq214_BIOID50959    -            166   7.7e-31  106.9   0.0   1   1     7e-35   9.5e-31  106.6   0.0    19   135     2   124     1   125 0.87 Fibronectin type III protein
PduV-EutP            PF10662.4    143 seq216_BIOID50959    -            118   5.1e-15   55.0   0.0   1   1   4.7e-19   6.5e-15   54.7   0.0    86   142    57   112    39   113 0.92 Ethanolamine utilisation - propanediol utilisation
DUF879               PF05947.7    602 seq218_BIOID50959    -            587  4.2e-179  596.6   0.0   1   1  3.8e-183  5.2e-179  596.3   0.0     2   596     6   581     5   585 0.96 Bacterial protein of unknown function (DUF879)
Methyltransf_27      PF13708.1    194 seq220_BIOID50959    -            281   3.8e-76  254.8   0.2   1   1   3.5e-80   4.8e-76  254.5   0.1     2   194    87   279    86   279 0.99 Methyltransferase domain
Phage_cap_E          PF03864.10   329 seq221_BIOID50959    -            348   5.7e-60  202.8   0.1   1   1     5e-64   6.9e-60  202.5   0.0    14   329    23   347    18   347 0.91 Phage major capsid protein E
DUF4222              PF13973.1     53 seq224_BIOID50959    -             63   4.9e-23   80.1   0.1   1   1   3.9e-27   5.4e-23   80.0   0.1     2    51     7    56     6    58 0.95 Domain of unknown function (DUF4222)
Patatin              PF01734.17   204 seq229_BIOID50959    -            356   2.5e-20   73.1   4.0   1   1     1e-23   1.4e-19   70.7   2.8     1   199     9   237     9   242 0.73 Patatin-like phospholipase
YrbL-PhoP_reg        PF10707.4    199 seq230_BIOID50959    -            210   1.2e-62  210.6   0.0   1   1   1.1e-66   1.5e-62  210.3   0.0     1   198     2   185     2   186 0.97 PhoP regulatory network protein YrbL
Phage_GPO            PF05929.6    276 seq241_BIOID50959    -            212     1e-53  182.2   0.0   1   1   9.5e-58   1.3e-53  181.9   0.0     2   180    21   202    20   207 0.93 Phage capsid scaffolding protein (GPO) serine peptidase
OmpW                 PF03922.9    192 seq242_BIOID50959    -             35   6.4e-10   38.8   0.0   1   1   4.9e-14   6.7e-10   38.8   0.0   157   192     1    35     1    35 0.97 OmpW family
DUF905               PF06006.7     71 seq247_BIOID50959    -             77   1.3e-34  117.2   0.0   1   1   1.1e-38   1.5e-34  117.0   0.0     2    71     7    76     6    76 0.97 Bacterial protein of unknown function (DUF905)
DUF905               PF06006.7     71 seq248_BIOID50959    -             77   1.3e-34  117.2   0.0   1   1   1.1e-38   1.5e-34  117.0   0.0     2    71     7    76     6    76 0.97 Bacterial protein of unknown function (DUF905)
Terminase_GpA        PF05876.7    557 seq256_BIOID50959    -            114     5e-17   61.3   0.2   1   1   4.4e-21     6e-17   61.0   0.1   485   547     9    73     3    87 0.90 Phage terminase large subunit (GpA)
DUF932               PF06067.6    239 seq258_BIOID50959    -            273   1.1e-62  211.3   0.0   1   1     9e-67   1.2e-62  211.1   0.0     1   239    37   262    37   262 0.99 Domain of unknown function (DUF932)
DUF932               PF06067.6    239 seq259_BIOID50959    -            273   3.4e-62  209.7   0.0   1   1   2.8e-66   3.9e-62  209.5   0.0     1   239    37   262    37   262 0.99 Domain of unknown function (DUF932)
DUF932               PF06067.6    239 seq260_BIOID50959    -            272   3.3e-62  209.7   0.0   1   1   2.8e-66   3.8e-62  209.5   0.0     1   239    36   261    36   261 0.99 Domain of unknown function (DUF932)
Hexapep              PF00132.19    36 seq265_BIOID50959    -            184   7.4e-20   69.4   6.7   1   3   8.1e-10   1.1e-05   24.5   0.0     2    36    13    47    12    47 0.96 Bacterial transferase hexapeptide (six repeats)
Hexapep              PF00132.19    36 seq265_BIOID50959    -            184   7.4e-20   69.4   6.7   2   3   1.2e-10   1.6e-06   27.2   0.7     3    33    82   111    80   112 0.94 Bacterial transferase hexapeptide (six repeats)
Hexapep              PF00132.19    36 seq265_BIOID50959    -            184   7.4e-20   69.4   6.7   3   3     9e-12   1.2e-07   30.7   0.6     1    34    97   130    97   132 0.95 Bacterial transferase hexapeptide (six repeats)
Packaging_FI         PF14000.1    125 seq266_BIOID50959    -            143   4.4e-40  136.6   0.3   1   1   3.6e-44     5e-40  136.4   0.2     1   125    19   140    19   140 0.95 DNA packaging protein FI
MurB_C               PF02873.11   105 seq267_BIOID50959    -            342   1.6e-42  143.3   0.0   1   1   4.2e-46   2.9e-42  142.5   0.0     1   105   203   330   203   330 0.99 UDP-N-acetylenolpyruvoylglucosamine reductase, C-terminal domain
FAD_binding_4        PF01565.18   139 seq267_BIOID50959    -            342   1.1e-27   96.0   0.0   1   1   1.3e-30   9.2e-27   93.0   0.0     2   137    18   148    17   150 0.87 FAD binding domain
FliG_C               PF01706.11   110 seq271_BIOID50959    -            331   1.8e-39  134.0  15.8   1   1   3.2e-42   2.2e-38  130.5   2.3     2   109   216   323   215   324 0.98 FliG C-terminal domain
gpW                  PF02831.10    68 seq275_BIOID50959    -             68   6.2e-33  112.0   2.3   1   1   4.9e-37   6.7e-33  111.9   1.6     1    68     1    68     1    68 0.99 gpW
Phage_cap_P2         PF05125.7    333 seq277_BIOID50959    -            350  9.6e-105  350.0   0.5   1   1  7.9e-109  1.1e-104  349.8   0.3     2   329    11   343    10   347 0.95 Phage major capsid protein, P2 family
2-Hacid_dh_C         PF02826.14   178 seq278_BIOID50959    -            325   1.6e-45  154.3   0.0   1   1   9.3e-49   6.3e-45  152.3   0.0     2   178   118   290   117   290 0.95 D-isomer specific 2-hydroxyacid dehydrogenase, NAD binding domain
NAD_binding_2        PF03446.10   162 seq278_BIOID50959    -            325   1.7e-06   27.9   0.0   1   1   6.1e-10   4.2e-06   26.6   0.0     3    90   151   236   149   242 0.92 NAD binding domain of 6-phosphogluconate dehydrogenase
Aldo_ket_red         PF00248.16   283 seq280_BIOID50959    -            267   5.2e-57  192.7   0.6   1   1   4.8e-61   6.6e-57  192.3   0.4     2   281     6   250     5   251 0.95 Aldo/keto reductase family
Phage_portal_2       PF05136.8    355 seq282_BIOID50959    -            530  1.6e-107  359.0   0.2   1   1  1.4e-111  1.9e-107  358.7   0.1     1   355    26   398    26   398 0.98 Phage portal protein, lambda family
Phage_attach         PF05354.6    117 seq283_BIOID50959    -            117   1.5e-60  201.7   0.1   1   1   2.4e-64   1.6e-60  201.6   0.1     1   117     1   117     1   117 1.00 Phage Head-Tail Attachment
Gifsy-2              PF13856.1     95 seq283_BIOID50959    -            117   6.7e-30  102.9   0.0   1   1   1.1e-33   7.6e-30  102.7   0.0     1    95     4   105     4   105 0.98 ATP-binding sugar transporter from pro-phage
DUF1643              PF07799.7    136 seq286_BIOID50959    -            109   4.2e-29  100.8   0.0   1   1   3.4e-33   4.7e-29  100.6   0.0    35   136     2    97     1    97 0.99 Protein of unknown function (DUF1643)
DUF1305              PF06996.6    303 seq291_BIOID50959    -            366   7.4e-78  261.5   0.1   1   1   6.4e-82   8.7e-78  261.2   0.1     3   302    22   326    20   327 0.97 Protein of unknown function (DUF1305)
HTH_Tnp_IS1          PF12759.2     50 seq293_BIOID50959    -             75   1.5e-31  107.5   0.1   1   1   2.8e-35   1.9e-31  107.1   0.0     1    50    23    72    23    72 0.99 InsA C-terminal domain
Zn_Tnp_IS1           PF03811.8     36 seq293_BIOID50959    -             75   2.1e-08   33.3   1.7   1   1   3.8e-12   2.6e-08   33.1   0.3    18    36     2    20     1    20 0.96 InsA N-terminal domain
Minor_tail_Z         PF06763.6    189 seq296_BIOID50959    -            191   2.2e-71  239.3  12.5   1   1   2.2e-75     3e-71  238.8   8.7     1   189     3   191     3   191 0.97 Prophage minor tail protein Z (GPZ)
DDE_Tnp_IS1          PF03400.8    131 seq297_BIOID50959    -             97     2e-30  105.4   0.2   1   1   1.8e-34   2.5e-30  105.1   0.1     1    61    37    97    37    97 0.98 IS1 transposase
HTS                  PF04204.11   298 seq301_BIOID50959    -            309  5.5e-131  435.5   0.0   1   1  4.5e-135  6.1e-131  435.4   0.0     1   298     2   299     2   299 1.00 Homoserine O-succinyltransferase
Antirestrict         PF03230.8     94 seq305_BIOID50959    -            157   3.3e-38  129.4   0.2   1   1   3.1e-42   4.3e-38  129.0   0.1     1    94    60   157    60   157 0.96 Antirestriction protein
Antirestrict         PF03230.8     94 seq306_BIOID50959    -            157   3.3e-38  129.4   0.2   1   1   3.1e-42   4.3e-38  129.0   0.1     1    94    60   157    60   157 0.96 Antirestriction protein
DUF413               PF04219.7     94 seq307_BIOID50959    -            112   1.5e-38  130.2   0.1   1   1   1.4e-42   1.9e-38  129.9   0.1     1    90    10    99    10   102 0.97 Protein of unknown function, DUF
Antirestrict         PF03230.8     94 seq308_BIOID50959    -            157   4.6e-38  128.9   0.2   1   1   4.3e-42   5.9e-38  128.6   0.1     1    94    60   157    60   157 0.98 Antirestriction protein
DDE_Tnp_IS1          PF03400.8    131 seq311_BIOID50959    -             69   1.6e-36  125.1   0.8   1   1   1.3e-40   1.8e-36  125.0   0.6    63   131     1    69     1    69 0.99 IS1 transposase
BPL_LplA_LipB        PF03099.14   125 seq312_BIOID50959    -            321   9.6e-21   73.9   0.0   1   1   3.2e-24   1.4e-20   73.4   0.0     4   125    86   208    83   208 0.89 Biotin/lipoate A/B protein ligase family
HTH_11               PF08279.7     55 seq312_BIOID50959    -            321   8.3e-13   47.6   0.0   1   1   4.4e-16     2e-12   46.4   0.0     4    54     9    58     8    59 0.92 HTH domain
BPL_C                PF02237.12    48 seq312_BIOID50959    -            321   1.6e-11   43.5   0.2   1   1   8.9e-15   4.1e-11   42.2   0.1     1    48   271   317   271   317 0.97 Biotin protein ligase C terminal domain
FliH                 PF02108.11   128 seq314_BIOID50959    -            228   5.3e-40  136.1   0.5   1   1   1.2e-43   5.3e-40  136.1   0.3     5   128    96   219    76   219 0.98 Flagellar assembly protein FliH
HrpE                 PF06188.7    191 seq314_BIOID50959    -            228   2.8e-08   33.6   6.3   1   1   1.3e-11   5.9e-08   32.5   4.4    25   182    48   211    25   222 0.74 HrpE/YscL/FliH and V-type ATPase subunit E
DUF1040              PF06288.8     86 seq316_BIOID50959    -             89   1.6e-46  156.3   0.5   1   1   1.3e-50   1.8e-46  156.2   0.3     1    86     1    86     1    86 1.00 Protein of unknown function (DUF1040)
PHP                  PF02811.14   175 seq318_BIOID50959    -            245   1.2e-17   64.1   1.1   1   1   1.8e-21   2.5e-17   63.1   0.9     1   169     4   164     4   175 0.91 PHP domain
HHA                  PF05321.6     57 seq319_BIOID50959    -             70   1.3e-31  108.3   0.2   1   1   1.1e-35   1.5e-31  108.1   0.1     1    57    11    67    11    67 0.99 Haemolysin expression modulating protein
ProQ                 PF04352.8    115 seq320_BIOID50959    -            158   6.9e-28   96.4   0.2   1   1   6.6e-32     9e-28   96.0   0.1     2   110    49   157    48   158 0.96 ProQ/FINO family
Phage_term_smal      PF05944.7    132 seq321_BIOID50959    -            220   3.2e-42  143.2   0.0   1   1   3.4e-46   4.7e-42  142.6   0.0     2   132    36   170    35   170 0.95 Phage small terminase subunit
Phage_tail_U         PF06141.6    133 seq324_BIOID50959    -            131   5.1e-64  214.1   1.0   1   1   4.1e-68   5.6e-64  213.9   0.7     1   133     1   131     1   131 0.99 Phage minor tail protein U
HHA                  PF05321.6     57 seq325_BIOID50959    -            128   1.9e-31  107.8   0.2   1   1   2.2e-35   2.9e-31  107.2   0.1     1    57    69   125    69   125 0.99 Haemolysin expression modulating protein
DUF497               PF04365.8     80 seq328_BIOID50959    -             98   4.9e-26   90.3   0.7   1   1   4.1e-30   5.6e-26   90.1   0.5     1    80    10    92    10    92 0.96 Protein of unknown function (DUF497)
RadC                 PF04002.10   123 seq329_BIOID50959    -            158   3.6e-46  155.7   0.0   1   1   3.4e-50   4.6e-46  155.3   0.0     2   123    37   158    36   158 0.98 RadC-like JAB domain
RadC                 PF04002.10   123 seq330_BIOID50959    -            158   1.3e-46  157.2   0.0   1   1   1.2e-50   1.6e-46  156.8   0.0     2   123    37   158    36   158 0.98 RadC-like JAB domain
APH                  PF01636.18   239 seq331_BIOID50959    -            328   2.2e-41  142.0   2.0   1   1   5.1e-45   3.5e-41  141.4   1.4     2   232    31   259    30   269 0.84 Phosphotransferase enzyme family
EcKinase             PF02958.15   293 seq331_BIOID50959    -            328   7.3e-05   21.9   0.0   1   1   1.9e-08   0.00013   21.1   0.0   197   280   176   252   149   257 0.79 Ecdysteroid kinase
DUF932               PF06067.6    239 seq332_BIOID50959    -            273   6.2e-63  212.1   0.0   1   1   5.2e-67   7.1e-63  211.9   0.0     1   239    37   262    37   262 0.99 Domain of unknown function (DUF932)
DUF4415              PF14384.1     62 seq333_BIOID50959    -            147   9.2e-18   64.0   0.1   1   1   1.1e-21   1.5e-17   63.3   0.1     1    62    84   140    84   140 0.96 Domain of unknown function (DUF4415)
T6SS-SciN            PF12790.2    142 seq334_BIOID50959    -            178   5.7e-37  126.3   0.0   1   1   4.8e-41   6.6e-37  126.1   0.0     2   141    19   169    18   170 0.98 Type VI secretion lipoprotein
HTH_3                PF01381.17    55 seq336_BIOID50959    -            113   2.3e-11   43.2   0.4   1   1   8.6e-15   3.9e-11   42.4   0.3     1    46    12    57    12    60 0.94 Helix-turn-helix
HTH_31               PF13560.1     64 seq336_BIOID50959    -            113   1.7e-09   37.6   0.0   1   1   5.9e-13   2.7e-09   36.9   0.0     4    53    10    58     7    61 0.94 Helix-turn-helix domain
HTH_19               PF12844.2     64 seq336_BIOID50959    -            113   2.9e-09   36.7   0.2   1   1     9e-13   4.1e-09   36.2   0.1     2    50    10    58     9    62 0.95 Helix-turn-helix domain
NIPSNAP              PF07978.8    101 seq339_BIOID50959    -            110   1.3e-11   44.2   0.0   1   1   1.1e-15   1.5e-11   44.0   0.0     1    93     4    92     4    98 0.92 NIPSNAP
ATP-synt_ab          PF00006.20   215 seq340_BIOID50959    -            457   3.9e-69  232.3   0.0   1   1     4e-73   5.5e-69  231.8   0.0     1   215   161   373   161   373 1.00 ATP synthase alpha/beta family, nucleotide-binding domain
Peptidase_S49        PF01343.13   154 seq343_BIOID50959    -            501   3.8e-46  156.5   0.6   1   1     5e-50   6.8e-46  155.7   0.4     2   153   145   295   144   296 0.97 Peptidase family S49
DUF3296              PF11726.3    180 seq344_BIOID50959    -            199   7.5e-31  106.9   0.8   1   1   6.4e-35   8.8e-31  106.7   0.5     2   180    19   176    18   176 0.90 Protein of unknown function (DUF3296)
Nitrate_red_del      PF02613.10   136 seq345_BIOID50959    -            184   1.1e-19   70.5   0.2   1   1   1.1e-23   1.5e-19   70.0   0.1     3   135    31   150    29   151 0.90 Nitrate reductase delta subunit
DUF987               PF06174.6     66 seq346_BIOID50959    -             73   2.6e-43  145.2   0.2   1   1   2.1e-47   2.9e-43  145.0   0.1     1    66     1    66     1    66 0.99 Protein of unknown function (DUF987)
Malate_synthase      PF01274.17   523 seq347_BIOID50959    -            539  1.4e-214  712.8   0.0   1   1  1.1e-218  1.6e-214  712.6   0.0     2   522    18   538    17   539 0.99 Malate synthase
Big_2                PF02368.13    79 seq348_BIOID50959    -            147     4e-12   45.7   9.7   1   1   2.9e-16     4e-12   45.7   6.7     2    75    58   134    57   144 0.93 Bacterial Ig-like domain (group 2)
DUF987               PF06174.6     66 seq349_BIOID50959    -             73   2.7e-42  142.0   0.2   1   1   2.2e-46     3e-42  141.8   0.1     1    66     1    66     1    66 0.99 Protein of unknown function (DUF987)
Exo_endo_phos        PF03372.18   251 seq350_BIOID50959    -            272     2e-26   93.3   0.0   1   1   1.7e-30   2.3e-26   93.0   0.0     1   251     8   263     8   263 0.80 Endonuclease/Exonuclease/phosphatase family
DUF987               PF06174.6     66 seq351_BIOID50959    -             73   1.6e-42  142.7   0.1   1   1   1.3e-46   1.8e-42  142.5   0.1     1    66     1    66     1    66 0.99 Protein of unknown function (DUF987)
Phage_integrase      PF00589.17   173 seq354_BIOID50959    -            330   3.8e-27   94.9   0.3   1   1     5e-30   6.8e-26   90.8   0.2     2   171   164   308   163   309 0.90 Phage integrase family
DUF3296              PF11726.3    180 seq355_BIOID50959    -            189   1.8e-56  190.4   0.0   1   1   1.5e-60     2e-56  190.2   0.0     1   180    11   188    11   188 0.98 Protein of unknown function (DUF3296)
Phage_GPL            PF05926.6    140 seq357_BIOID50959    -            164   4.3e-51  172.3   0.1   1   1   3.6e-55   4.9e-51  172.1   0.1     2   140    26   164    25   164 0.99 Phage head completion protein (GPL)
Exo_endo_phos        PF03372.18   251 seq360_BIOID50959    -            259   5.8e-12   45.9   0.4   1   1   7.6e-16     1e-11   45.1   0.3     2   251    41   245    40   245 0.65 Endonuclease/Exonuclease/phosphatase family
YagB_YeeU_YfjZ       PF06154.6    105 seq363_BIOID50959    -            125   7.4e-54  180.3   0.0   1   1   6.4e-58   8.7e-54  180.0   0.0     3   104    17   118    15   119 0.98 YagB/YeeU/YfjZ family
DUF1364              PF07102.7     94 seq367_BIOID50959    -             96   2.8e-40  135.9   0.8   1   1   2.3e-44   3.1e-40  135.8   0.6     1    94     1    94     1    94 0.98 Protein of unknown function (DUF1364)
Antirestrict         PF03230.8     94 seq369_BIOID50959    -            159   8.7e-39  131.2   0.2   1   1   8.2e-43   1.1e-38  130.9   0.1     1    94    62   159    62   159 0.98 Antirestriction protein
Phage_lambd_GpG      PF06894.6    127 seq370_BIOID50959    -            109   5.8e-45  151.8   0.1   1   1     5e-49   6.8e-45  151.6   0.0     1    95     1    94     1   100 0.98 Bacteriophage lambda minor tail protein (GpG)
DSBA                 PF01323.15   193 seq371_BIOID50959    -            208   6.8e-32  110.4   3.3   1   1   7.9e-35   5.4e-31  107.5   2.3     1   192    40   197    40   198 0.95 DSBA-like thioredoxin domain
Thioredoxin_4        PF13462.1    163 seq371_BIOID50959    -            208   4.4e-10   39.7   0.0   1   1   9.2e-14   6.3e-10   39.1   0.0    16   149    40   180    33   191 0.69 Thioredoxin
DUF1097              PF06496.6    144 seq373_BIOID50959    -            173   1.9e-46  157.3  25.0   1   1   1.7e-50   2.3e-46  157.0  17.3     1   143    18   156    18   157 0.99 Protein of unknown function (DUF1097)
HTH_Tnp_1            PF01527.15    76 seq374_BIOID50959    -            144   1.6e-13   50.2   0.0   1   1   2.9e-17     2e-13   49.9   0.0     3    49    11    58     9   101 0.86 Transposase
HTH_28               PF13518.1     52 seq374_BIOID50959    -            144   4.4e-05   23.2   0.0   1   1   9.2e-09   6.3e-05   22.7   0.0     1    41    19    60    19    67 0.92 Helix-turn-helix domain
Phage_tail_X         PF05489.7     60 seq375_BIOID50959    -             68   1.3e-21   75.7   0.0   1   1   9.9e-26   1.4e-21   75.6   0.0     1    57     3    58     3    61 0.95 Phage Tail Protein X
PK                   PF00224.16   348 seq378_BIOID50959    -            542  3.9e-150  499.1   9.5   1   1  7.1e-154  4.9e-150  498.8   6.6     1   345    73   414    73   417 0.98 Pyruvate kinase, barrel domain
PK_C                 PF02887.11   117 seq378_BIOID50959    -            542   6.9e-28   96.4   3.0   1   1   1.3e-31   8.9e-28   96.0   0.6     1   116   427   540   427   541 0.97 Pyruvate kinase, alpha/beta domain
RusA                 PF05866.6    116 seq380_BIOID50959    -            120   3.9e-26   91.6   0.0   1   1   3.2e-30   4.4e-26   91.4   0.0     1   116     8   117     8   117 0.94 Endodeoxyribonuclease RusA
DUF1219              PF06755.7    117 seq381_BIOID50959    -            125   4.8e-59  196.8   0.0   1   1   4.1e-63   5.6e-59  196.6   0.0     1   113     1   113     1   122 0.98 Protein of unknown function (DUF1219)
DUF3279              PF11682.3    128 seq383_BIOID50959    -            127   3.2e-52  175.3   1.1   1   1   2.5e-56   3.5e-52  175.2   0.8     1   126     1   125     1   127 0.98 Protein of unknown function (DUF3279)
Phage_holin_3        PF05106.7    100 seq385_BIOID50959    -            107   2.9e-18   65.5   0.8   1   1   2.5e-22   3.4e-18   65.3   0.5     6   100     7   101     2   101 0.95 Phage holin family (Lysis protein S)
DUF3279              PF11682.3    128 seq387_BIOID50959    -            127   5.2e-51  171.4   1.1   1   1   4.1e-55   5.6e-51  171.3   0.8     1   125     1   124     1   127 0.98 Protein of unknown function (DUF3279)
Exonuc_X-T_C         PF08411.5    269 seq388_BIOID50959    -            491    3e-104  347.6   0.1   1   1  5.5e-108  3.8e-104  347.3   0.1     1   268   228   489   228   490 0.99 Exonuclease C-terminal
RNase_T              PF00929.19   164 seq388_BIOID50959    -            491     1e-25   90.8   0.0   1   1   2.9e-29     2e-25   89.9   0.0     2   162    29   208    28   210 0.95 Exonuclease
Phage_tail_T         PF06223.7    103 seq390_BIOID50959    -            137   3.1e-42  143.0   0.5   1   1   1.8e-41   2.4e-37  127.3   0.1     6   100     1    99     1   102 0.88 Minor tail protein T
YagB_YeeU_YfjZ       PF06154.6    105 seq391_BIOID50959    -            126   4.6e-53  177.7   0.0   1   1     4e-57   5.5e-53  177.5   0.0     2   104    16   118    15   119 0.98 YagB/YeeU/YfjZ family
RadC                 PF04002.10   123 seq392_BIOID50959    -            158   1.3e-46  157.2   0.0   1   1   1.2e-50   1.6e-46  156.8   0.0     2   123    37   158    36   158 0.98 RadC-like JAB domain
TnpB_IS66            PF05717.8    108 seq393_BIOID50959    -            116   1.1e-40  137.2   0.0   1   1   9.1e-45   1.2e-40  137.1   0.0     2   104     7   107     6   111 0.97 IS66 Orf2 like protein
SNARE_assoc          PF09335.6    123 seq394_BIOID50959    -            236   3.2e-27   95.0   6.3   1   1   2.3e-31   3.2e-27   95.0   4.3     1   121    63   180    63   182 0.98 SNARE associated Golgi protein
YagB_YeeU_YfjZ       PF06154.6    105 seq397_BIOID50959    -            100   1.7e-48  163.1   0.0   1   1   1.3e-52   1.8e-48  162.9   0.0     7   104     2    99     1   100 0.99 YagB/YeeU/YfjZ family
Methyltransf_11      PF08241.7     95 seq398_BIOID50959    -            207   7.2e-21   74.3   0.0   1   1   6.8e-24   1.2e-20   73.7   0.0     4    95     3    96     2    96 0.94 Methyltransferase domain
Ubie_methyltran      PF01209.13   233 seq398_BIOID50959    -            207   2.4e-14   52.8   0.0   1   1     2e-17   3.4e-14   52.4   0.0    70   158    15   103     9   114 0.92 ubiE/COQ5 methyltransferase family
Methyltransf_31      PF13847.1    152 seq398_BIOID50959    -            207   2.2e-13   49.9   0.0   1   1   1.6e-16   2.7e-13   49.6   0.0    16   113     8   109     6   187 0.82 Methyltransferase domain
Methyltransf_23      PF13489.1    162 seq398_BIOID50959    -            207   4.6e-12   45.8   0.0   1   1   3.6e-15   6.1e-12   45.4   0.0    43   159    16   142     9   145 0.78 Methyltransferase domain
Methyltransf_18      PF12847.2    112 seq398_BIOID50959    -            207   6.9e-10   39.3   0.0   1   1   9.4e-13   1.6e-09   38.2   0.0    13   109     7    96     3    99 0.86 Methyltransferase domain
Methyltransf_12      PF08242.7     99 seq398_BIOID50959    -            207     3e-09   37.1   0.0   1   1   2.9e-12   4.9e-09   36.4   0.0    20    99    17    94     6    94 0.87 Methyltransferase domain
Methyltransf_25      PF13649.1    101 seq398_BIOID50959    -            207   4.8e-09   36.3   0.0   1   1   4.8e-12   8.3e-09   35.6   0.0    18   101    16    92     5    92 0.88 Methyltransferase domain
Methyltransf_8       PF05148.10   219 seq398_BIOID50959    -            207   6.8e-05   22.4   0.0   1   1   5.2e-08   8.9e-05   22.0   0.0   115   164    54   104    14   134 0.85 Hypothetical methyltransferase
DUF3279              PF11682.3    128 seq401_BIOID50959    -            157   5.7e-46  155.1   2.6   1   1   4.8e-50   6.6e-46  154.9   1.8     4   128    25   143    22   143 0.97 Protein of unknown function (DUF3279)
DUF957               PF06117.6     65 seq402_BIOID50959    -            140   8.8e-34  114.7   0.4   1   1   1.1e-37   1.5e-33  114.0   0.3     1    65    76   140    76   140 0.98 Enterobacterial protein of unknown function (DUF957)
FliJ                 PF02050.11   123 seq403_BIOID50959    -            147   2.5e-32  111.3  20.6   1   1   2.3e-36   3.1e-32  111.0  14.3     1   122    19   141    19   142 0.98 Flagellar FliJ protein
Peptidase_M15_4      PF13539.1     67 seq404_BIOID50959    -            130   1.6e-14   53.9   0.2   1   1   1.7e-18   2.3e-14   53.4   0.1     4    67    58   123    55   123 0.72 D-alanyl-D-alanine carboxypeptidase
DUF945               PF06097.6    459 seq405_BIOID50959    -            490  9.2e-107  357.5  11.8   1   1    8e-111  1.1e-106  357.2   8.2     3   459    18   481    16   481 0.98 Bacterial protein of unknown function (DUF945)
Phage_antitermQ      PF06530.7    126 seq406_BIOID50959    -            127   6.6e-56  187.1   0.6   1   1   5.4e-60   7.4e-56  187.0   0.4     1   125     1   125     1   126 0.99 Phage antitermination protein Q
DUF3279              PF11682.3    128 seq407_BIOID50959    -            141   8.7e-49  164.2   2.0   1   1   7.3e-53     1e-48  164.0   1.4     2   128     3   123     2   123 0.98 Protein of unknown function (DUF3279)
DUF1219              PF06755.7    117 seq409_BIOID50959    -            122   3.1e-54  181.3   0.0   1   1   2.7e-58   3.7e-54  181.1   0.0     1   113     1   113     1   119 0.98 Protein of unknown function (DUF1219)
Molybdopterin        PF00384.17   432 seq410_BIOID50959    -            814  9.8e-114  380.3   0.0   1   1  2.6e-117  1.2e-113  380.0   0.0     1   432   119   576   119   576 0.96 Molybdopterin oxidoreductase
Molydop_binding      PF01568.16   109 seq410_BIOID50959    -            814   4.6e-29  100.2   0.0   1   1   2.4e-32   1.1e-28   99.0   0.0     1   107   695   806   695   808 0.97 Molydopterin dinucleotide binding domain
Molybdop_Fe4S4       PF04879.11    55 seq410_BIOID50959    -            814   8.6e-18   63.7   0.9   1   1   3.4e-21   1.5e-17   62.9   0.6     1    55    56   116    56   116 0.98 Molybdopterin oxidoreductase Fe4S4 domain
DDE_Tnp_IS66         PF03050.9    271 seq411_BIOID50959    -            522   6.1e-92  307.5   0.1   1   1   1.3e-95   6.1e-92  307.5   0.0     1   261   196   477   196   481 0.98 Transposase IS66 family
HTH_Tnp_IS66         PF13005.2     59 seq411_BIOID50959    -            522   1.3e-14   53.5   4.2   1   1   2.9e-18   1.3e-14   53.5   2.9     1    59   134   190   134   190 0.98 putative Helix-turn-helix domain of transposase IS66
LZ_Tnp_IS66          PF13007.2     78 seq411_BIOID50959    -            522   3.5e-13   49.8   9.1   1   1   7.8e-17   3.5e-13   49.8   6.3     1    76    59   130    59   132 0.83 Transposase C of IS166 homeodomain
DUF1219              PF06755.7    117 seq412_BIOID50959    -            125   5.8e-60  199.8   0.0   1   1   4.9e-64   6.7e-60  199.6   0.0     1   113     1   113     1   123 0.97 Protein of unknown function (DUF1219)
TPP_enzyme_N         PF02776.13   172 seq415_BIOID50959    -            548   2.7e-58  196.1   0.3   1   1   5.8e-62   2.7e-58  196.1   0.2     1   169     1   167     1   170 0.98 Thiamine pyrophosphate enzyme, N-terminal TPP binding domain
TPP_enzyme_C         PF02775.16   153 seq415_BIOID50959    -            548   4.8e-52  175.4   0.5   1   1   3.5e-54   1.6e-50  170.5   0.0     1   153   374   522   374   522 0.98 Thiamine pyrophosphate enzyme, C-terminal TPP binding domain
TPP_enzyme_M         PF00205.17   137 seq415_BIOID50959    -            548   2.6e-41  140.4   0.2   1   1   1.4e-44   6.3e-41  139.2   0.1     1   137   186   321   186   321 0.98 Thiamine pyrophosphate enzyme, central domain
HDPD                 PF02924.9    118 seq416_BIOID50959    -            115     1e-17   63.9   0.6   1   1   8.2e-22   1.1e-17   63.7   0.4     2   115     4   109     3   112 0.93 Bacteriophage lambda head decoration protein D
Flg_hook             PF02120.11    85 seq418_BIOID50959    -            375   4.4e-19   67.8   6.8   1   1   6.5e-23   8.8e-19   66.8   4.7     4    84   248   328   245   336 0.91 Flagellar hook-length control protein FliK
Methyltransf_27      PF13708.1    194 seq419_BIOID50959    -            280   1.7e-73  246.2   0.3   1   1   1.7e-77   2.4e-73  245.7   0.2     2   194    86   278    85   278 0.99 Methyltransferase domain
ICL                  PF00463.16   526 seq421_BIOID50959    -            439  3.2e-200  665.6   1.7   1   2  4.6e-118  3.2e-114  381.9   0.0     1   255    12   262    12   264 0.99 Isocitrate lyase family
ICL                  PF00463.16   526 seq421_BIOID50959    -            439  3.2e-200  665.6   1.7   2   2   1.5e-88     1e-84  284.5   1.0   353   526   262   439   260   439 0.98 Isocitrate lyase family
PEP_mutase           PF13714.1    238 seq421_BIOID50959    -            439   4.8e-19   68.4   0.0   1   1   2.3e-22   1.6e-18   66.7   0.0    26   198    86   320    74   352 0.86 Phosphoenolpyruvate phosphomutase
GTP_EFTU             PF00009.22   188 seq429_BIOID50959    -            394   1.1e-60  204.1   0.0   1   1   3.4e-64   1.6e-60  203.7   0.0     1   187    10   201    10   202 0.93 Elongation factor Tu GTP binding domain
GTP_EFTU_D3          PF03143.12    97 seq429_BIOID50959    -            394   2.4e-34  117.3   0.1   1   1   1.4e-37   6.6e-34  115.9   0.0     1    96   298   392   298   393 0.98 Elongation factor Tu C-terminal domain
GTP_EFTU_D2          PF03144.20    74 seq429_BIOID50959    -            394     3e-18   65.5   6.3   1   1   1.2e-21   5.5e-18   64.7   3.9     1    74   225   294   225   294 0.96 Elongation factor Tu domain 2
DUF957               PF06117.6     65 seq435_BIOID50959    -             65   2.1e-34  116.7   1.3   1   1   1.6e-38   2.3e-34  116.6   0.9     1    65     1    65     1    65 0.99 Enterobacterial protein of unknown function (DUF957)
Pep_deformylase      PF01327.16   157 seq438_BIOID50959    -            169   6.4e-53  178.2   0.1   1   1   5.6e-57   7.6e-53  177.9   0.1     2   156     4   152     3   153 0.94 Polypeptide deformylase
SNARE_assoc          PF09335.6    123 seq439_BIOID50959    -            235   1.3e-24   86.6   8.0   1   1   9.3e-29   1.3e-24   86.6   5.6     1   122    80   197    78   198 0.96 SNARE associated Golgi protein
ADH_N                PF08240.7    109 seq443_BIOID50959    -            353   1.7e-27   95.2   1.0   1   1     1e-30   2.9e-27   94.4   0.7     1   109    42   152    42   152 0.96 Alcohol dehydrogenase GroES-like domain
ADH_zinc_N           PF00107.21   130 seq443_BIOID50959    -            353   3.2e-21   75.1   0.0   1   1   1.8e-24   4.9e-21   74.5   0.0     1   129   193   315   193   316 0.98 Zinc-binding dehydrogenase
ADH_zinc_N_2         PF13602.1    127 seq443_BIOID50959    -            353     5e-07   30.5   0.0   1   1   3.1e-10   8.4e-07   29.8   0.0     2   127   226   349   225   349 0.73 Zinc-binding dehydrogenase
AlaDh_PNT_C          PF01262.16   168 seq443_BIOID50959    -            353   5.4e-05   22.7   0.0   1   1   3.5e-08   9.6e-05   21.8   0.0    21    74   184   237   175   253 0.89 Alanine dehydrogenase/PNT, C-terminal domain
AAA_5                PF07728.9    139 seq444_BIOID50959    -            685   5.2e-15   55.2   0.0   1   1     2e-15   1.4e-11   44.1   0.0    25   139   386   516   380   516 0.88 AAA domain (dynein-related subfamily)
Methyltransf_27      PF13708.1    194 seq446_BIOID50959    -            281   3.1e-74  248.6   0.1   1   1   3.3e-78   4.5e-74  248.0   0.1     2   194    86   278    85   278 0.99 Methyltransferase domain
LPP                  PF04728.8     11 seq449_BIOID50959    -             78   5.8e-11   41.3  16.8   1   2   4.2e-10   5.8e-06   25.7   1.0     1    11    24    34    24    34 0.99 Repeated sequence found in lipoprotein LPP
LPP                  PF04728.8     11 seq449_BIOID50959    -             78   5.8e-11   41.3  16.8   2   2   6.3e-10   8.6e-06   25.1   2.1     1    11    38    48    38    48 0.99 Repeated sequence found in lipoprotein LPP
FliL                 PF03748.9     99 seq454_BIOID50959    -            154   4.4e-23   81.0   0.0   1   1     4e-27   5.5e-23   80.7   0.0     1    98    54   153    54   154 0.94 Flagellar basal body-associated protein FliL
HTH_Tnp_1            PF01527.15    76 seq455_BIOID50959    -            191   9.5e-23   79.8   0.0   1   1     4e-24   1.8e-20   72.5   0.0     3    68    93   162    91   175 0.89 Transposase
Formyl_trans_N       PF00551.14   181 seq457_BIOID50959    -            315   3.7e-56  189.4   0.0   1   1   7.7e-60   5.2e-56  188.9   0.0     2   180     6   183     5   184 0.98 Formyl transferase
Formyl_trans_C       PF02911.13   100 seq457_BIOID50959    -            315   1.1e-33  115.1   0.1   1   1   2.5e-37   1.7e-33  114.5   0.0     1    99   207   304   207   305 0.98 Formyl transferase, C-terminal domain
ACT_5                PF13710.1     63 seq458_BIOID50959    -             87   2.1e-26   91.4   0.1   1   1   1.9e-30   2.6e-26   91.0   0.1     2    63    13    73    12    73 0.98 ACT domain
CMD                  PF02627.15    85 seq460_BIOID50959    -            182   8.1e-09   35.1   0.1   1   1     4e-12   5.5e-08   32.4   0.0    14    85    52   122    43   122 0.91 Carboxymuconolactone decarboxylase family
GATase_2             PF00310.16   361 seq462_BIOID50959    -            123     9e-19   67.2   0.1   1   1   8.1e-23   1.1e-18   66.9   0.1     1    67    48   116    48   121 0.96 Glutamine amidotransferases class-II
AceK                 PF06315.6    562 seq463_BIOID50959    -            481  5.3e-192  638.9   0.0   1   1  4.8e-196  6.6e-192  638.5   0.0     1   467     9   473     9   474 0.99 Isocitrate dehydrogenase kinase/phosphatase (AceK)
FliM                 PF02154.10   192 seq465_BIOID50959    -            334   1.2e-80  269.5   0.2   1   1   3.2e-84   2.2e-80  268.7   0.0     1   192    38   231    38   231 0.99 Flagellar motor switch protein FliM
SpoA                 PF01052.15    77 seq465_BIOID50959    -            334   1.4e-15   56.4   0.0   1   1   4.4e-19     3e-15   55.4   0.0     3    75   252   322   250   323 0.96 Surface presentation of antigens (SPOA)
SecE                 PF00584.15    57 seq467_BIOID50959    -            127   2.4e-21   74.9   1.0   1   1   1.8e-25   2.4e-21   74.9   0.7     2    56    68   122    67   123 0.97 SecE/Sec61-gamma subunits of protein translocation complex
Aminotran_4          PF01063.14   231 seq468_BIOID50959    -            309   1.1e-46  159.0   0.0   1   1   9.6e-51   1.3e-46  158.8   0.0     3   231    54   289    52   289 0.96 Aminotransferase class IV
Lysis_S              PF04971.7     68 seq473_BIOID50959    -             71   2.5e-47  158.3   0.6   1   1     2e-51   2.8e-47  158.1   0.4     1    68     4    71     4    71 1.00 Lysis protein S
Glu_synthase         PF01645.12   368 seq476_BIOID50959    -           1402    1e-158  527.9   0.0   1   1  6.4e-162  2.2e-158  526.8   0.0     1   367   709  1072   709  1073 0.99 Conserved region in glutamate synthase
Glu_syn_central      PF04898.9    288 seq476_BIOID50959    -           1402  3.1e-113  377.6   0.0   1   1  1.7e-116  5.9e-113  376.7   0.0     3   287   372   653   370   654 0.99 Glutamate synthase central domain
GATase_2             PF00310.16   361 seq476_BIOID50959    -           1402  2.1e-105  352.2   0.0   1   1  8.3e-109  2.8e-105  351.8   0.0    74   360     1   290     1   291 0.99 Glutamine amidotransferases class-II
GXGXG                PF01493.14   202 seq476_BIOID50959    -           1402   5.2e-67  224.6   4.6   1   1   2.3e-70     8e-67  224.0   3.2     3   201  1151  1345  1149  1346 0.98 GXGXG motif
DUF770               PF05591.7    158 seq477_BIOID50959    -            165   7.6e-52  174.9   2.1   1   1   6.3e-56   8.6e-52  174.7   1.5     2   156     6   158     5   160 0.98 Protein of unknown function (DUF770)
DUF853               PF05872.7    504 seq478_BIOID50959    -            516  2.4e-251  834.3   0.3   1   1  1.6e-254  2.7e-251  834.1   0.2     3   504    21   516    19   516 0.98 Bacterial protein of unknown function (DUF853)
AAA_10               PF12846.2    328 seq478_BIOID50959    -            516   1.8e-20   73.3   0.0   1   2   2.3e-10   3.9e-07   29.5   0.0     1    47    39    85    39   127 0.95 AAA-like domain
AAA_10               PF12846.2    328 seq478_BIOID50959    -            516   1.8e-20   73.3   0.0   2   2   4.1e-14     7e-11   41.8   0.0   245   307   271   335   219   357 0.77 AAA-like domain
FtsK_SpoIIIE         PF01580.13   205 seq478_BIOID50959    -            516   6.9e-07   28.8   0.0   1   1   2.9e-09   4.9e-06   26.0   0.0    35    83    34    79    19    91 0.85 FtsK/SpoIIIE family
DUF87                PF01935.12   229 seq478_BIOID50959    -            516   1.5e-06   28.1   0.0   1   1   1.6e-09   2.7e-06   27.2   0.0    20   181    36   210    26   261 0.65 Domain of unknown function DUF87
TrwB_AAD_bind        PF10412.4    386 seq478_BIOID50959    -            516   3.8e-06   25.6   0.0   1   1   2.9e-08   4.9e-05   22.0   0.0    14    56    38    80    30   106 0.92 Type IV secretion-system coupling protein DNA-binding domain
SBP_bac_8            PF13416.1    281 seq482_BIOID50959    -            389   2.8e-30  105.9   0.2   1   1     7e-34   4.8e-30  105.1   0.0    10   265    61   343    53   354 0.84 Bacterial extracellular solute-binding protein
SBP_bac_1            PF01547.20   314 seq482_BIOID50959    -            389     1e-05   25.3   1.7   1   1   2.4e-09   1.7e-05   24.6   1.1    19   313    58   327    32   328 0.79 Bacterial extracellular solute-binding protein
MMR_HSR1             PF01926.18   114 seq483_BIOID50959    -            303   1.5e-13   50.6   0.0   1   1   3.2e-16   6.2e-13   48.6   0.0     2   109    52   161    51   167 0.74 50S ribosome-binding GTPase
DUF258               PF03193.11   161 seq483_BIOID50959    -            303   1.8e-06   27.1   0.0   1   1   1.6e-09   3.2e-06   26.3   0.0    24   103    37   113    17   130 0.69 Protein of unknown function, DUF258
NusG                 PF02357.14    92 seq484_BIOID50959    -            181   5.3e-25   87.3   0.0   1   1   1.1e-28   7.7e-25   86.8   0.0     1    92     7   106     7   106 0.93 Transcription termination factor nusG
KOW                  PF00467.24    32 seq484_BIOID50959    -            181   1.3e-08   33.9   0.1   1   1   9.1e-12   6.2e-08   31.7   0.0     1    28   130   161   130   165 0.86 KOW motif
Phage_lysozyme       PF00959.14   110 seq485_BIOID50959    -            165   3.1e-32  111.0   0.3   1   1   2.8e-36   3.8e-32  110.7   0.2     1   109    48   154    48   155 0.98 Phage lysozyme
MCPsignal            PF00015.16   213 seq488_BIOID50959    -            554   3.6e-74  248.7  37.0   1   1   2.2e-75   9.8e-72  240.8  18.4     1   213   324   518   324   518 0.99 Methyl-accepting chemotaxis protein (MCP) signalling domain
TarH                 PF02203.10   171 seq488_BIOID50959    -            554   1.1e-52  178.1   3.4   1   1   2.5e-56   1.1e-52  178.1   2.4     1   169     1   175     1   177 0.96 Tar ligand binding domain homologue
HAMP                 PF00672.20    70 seq488_BIOID50959    -            554   3.1e-14   52.7   0.4   1   1   6.8e-18   3.1e-14   52.7   0.3     1    68   196   263   196   265 0.95 HAMP domain
Fer4_11              PF13247.1     99 seq489_BIOID50959    -            205   4.6e-32  109.7  10.9   1   1     3e-35   4.6e-32  109.7   7.5     3    97    60   153    58   155 0.97 4Fe-4S dicluster domain
Fer4_7               PF12838.2     52 seq489_BIOID50959    -            205   3.9e-13   49.4  26.7   1   1   9.8e-11   1.5e-07   31.5   5.9     2    50    99   147    98   157 0.89 4Fe-4S dicluster domain
Fer4_2               PF12797.2     22 seq489_BIOID50959    -            205   4.1e-13   48.3  31.6   1   1   6.2e-10   9.5e-07   28.2   0.6     2    20     6    24     5    33 0.89 4Fe-4S binding domain
Fer4                 PF00037.22    24 seq489_BIOID50959    -            205   5.6e-13   47.7  34.4   1   1   7.7e-11   1.2e-07   30.9   3.3     1    23    92   114    92   115 0.94 4Fe-4S binding domain
Fer4_9               PF13187.1     55 seq489_BIOID50959    -            205   2.7e-12   46.6  26.8   1   1   2.3e-10   3.6e-07   30.2   7.6     2    53    99   148    98   150 0.95 4Fe-4S dicluster domain
Fer4_6               PF12837.2     24 seq489_BIOID50959    -            205   7.7e-11   41.2  39.9   1   1   2.7e-09   4.2e-06   26.2   3.2     1    23    91   113    91   114 0.95 4Fe-4S binding domain
Fer4_4               PF12800.2     17 seq489_BIOID50959    -            205   1.9e-08   33.8  35.8   1   3   1.6e-05     0.025   14.7   1.8     1    15    11    25    11    31 0.91 4Fe-4S binding domain
Fer4_4               PF12800.2     17 seq489_BIOID50959    -            205   1.9e-08   33.8  35.8   2   3   8.3e-05      0.13   12.5   1.9     2    16    65    81    64    85 0.86 4Fe-4S binding domain
Fer4_4               PF12800.2     17 seq489_BIOID50959    -            205   1.9e-08   33.8  35.8   3   3   2.6e-07    0.0004   20.3   2.0     2    17    97   112    96   112 0.91 4Fe-4S binding domain
Fer4_3               PF12798.2     15 seq489_BIOID50959    -            205   9.2e-07   28.8  40.4   1   2   8.7e-06     0.013   15.8   4.2     1    15    67    83    67    83 0.98 4Fe-4S binding domain
Fer4_3               PF12798.2     15 seq489_BIOID50959    -            205   9.2e-07   28.8  40.4   2   2     4e-05     0.061   13.7   1.6     1    13   126   147   126   149 0.94 4Fe-4S binding domain
Ald_Xan_dh_C2        PF02738.13   543 seq490_BIOID50959    -            765  6.7e-175  582.3   0.0   1   1  1.2e-178  8.5e-175  582.0   0.0    12   543   159   700   147   700 0.98 Molybdopterin-binding domain of aldehyde dehydrogenase
Ald_Xan_dh_C         PF01315.17   111 seq490_BIOID50959    -            765   6.8e-35  119.3   0.1   1   1   2.2e-38   1.5e-34  118.2   0.0     1   111    23   139    23   139 0.92 Aldehyde oxidase and xanthine dehydrogenase, a/b hammerhead domain
Nol1_Nop2_Fmu        PF01189.12   283 seq491_BIOID50959    -            429  1.3e-104  349.5   0.0   1   1  8.1e-108  1.6e-104  349.1   0.0     1   282   164   426   164   427 0.99 NOL1/NOP2/sun family
NusB                 PF01029.13   134 seq491_BIOID50959    -            429   6.1e-26   90.8   0.0   1   1   5.1e-29   9.9e-26   90.1   0.0     1   134     5   127     5   127 0.97 NusB family
Methyltransf_26      PF13659.1    117 seq491_BIOID50959    -            429     8e-11   41.8   0.0   1   1     8e-14   1.6e-10   40.9   0.0     2   116   248   375   247   376 0.90 Methyltransferase domain
Methyltransf_18      PF12847.2    112 seq491_BIOID50959    -            429     3e-10   40.5   0.0   1   1   2.7e-13   5.4e-10   39.7   0.0     2   112   247   375   246   375 0.84 Methyltransferase domain
Methyltransf_31      PF13847.1    152 seq491_BIOID50959    -            429   2.2e-09   36.9   0.0   1   1   2.1e-12   4.1e-09   36.0   0.0     2   113   245   380   244   416 0.82 Methyltransferase domain
MTS                  PF05175.9    170 seq491_BIOID50959    -            429   1.3e-06   27.7   0.0   1   1   1.3e-09   2.5e-06   26.8   0.0    24   151   239   385   229   397 0.86 Methyltransferase small domain
FtsJ                 PF01728.14   181 seq491_BIOID50959    -            429   8.7e-05   22.4   0.0   1   1   8.9e-08   0.00017   21.4   0.0    19    99   242   323   233   400 0.60 FtsJ-like methyltransferase
Methyltransf_11      PF08241.7     95 seq492_BIOID50959    -            240   2.3e-12   47.1   0.0   1   1   2.6e-16   3.6e-12   46.4   0.0    45    95    67   125    50   125 0.83 Methyltransferase domain
Toxin_15             PF07906.8    284 seq493_BIOID50959    -            471     1e-85  287.5   0.1   1   1   7.6e-87   3.5e-83  279.2   0.0    49   284     2   235     1   235 0.99 ShET2 enterotoxin, N-terminal region
DNA_pol_A            PF00476.15   383 seq495_BIOID50959    -            928  2.7e-160  533.0   0.0   1   1  1.1e-163  3.7e-160  532.6   0.0     2   383   548   927   547   927 0.99 DNA polymerase family A
5_3_exonuc_N         PF02739.11   169 seq495_BIOID50959    -            928   1.7e-59  199.8   0.0   1   1   1.1e-62   3.9e-59  198.7   0.0     2   169     8   169     7   169 0.99 5'-3' exonuclease, N-terminal resolvase-like domain
DNA_pol_A_exo1       PF01612.15   174 seq495_BIOID50959    -            928   6.4e-45  152.5   0.1   1   1   3.6e-48   1.2e-44  151.6   0.1     1   174   330   517   330   517 0.97 3'-5' exonuclease
5_3_exonuc           PF01367.15   101 seq495_BIOID50959    -            928     3e-31  107.5   0.0   1   1   2.2e-34   7.5e-31  106.2   0.0     1    99   171   275   171   277 0.97 5'-3' exonuclease, C-terminal SAM fold
TerC                 PF03741.11   184 seq498_BIOID50959    -            540   4.9e-49  166.1  13.4   1   1   1.6e-52   7.4e-49  165.5   9.3     1   183    27   216    27   217 0.94 Integral membrane protein TerC family
CorC_HlyC            PF03471.12    81 seq498_BIOID50959    -            540   2.4e-20   72.0   0.1   1   1   5.5e-23   2.5e-19   68.7   0.0     2    79   453   529   452   531 0.93 Transporter associated domain
CBS                  PF00571.23    57 seq498_BIOID50959    -            540   7.2e-16   57.4   1.3   1   2   8.5e-09   3.9e-05   23.1   0.4     1    53   315   371   315   374 0.94 CBS domain
CBS                  PF00571.23    57 seq498_BIOID50959    -            540   7.2e-16   57.4   1.3   2   2   9.7e-12   4.4e-08   32.5   0.0     3    53   382   432   381   436 0.93 CBS domain
MFS_1                PF07690.11   354 seq499_BIOID50959    -            394   1.2e-36  126.1  48.4   1   1   1.7e-38   2.3e-34  118.5  21.0     2   353    20   357    19   358 0.89 Major Facilitator Superfamily
Phage_lysis          PF03245.8    125 seq500_BIOID50959    -            153     4e-49  165.6  13.4   1   1   3.4e-53   4.6e-49  165.4   9.3     1   125    29   153    29   153 0.99 Bacteriophage lysis protein
Curlin_rpt           PF07012.7     34 seq501_BIOID50959    -            160   8.3e-22   76.5  32.2   1   3   1.1e-15   1.5e-11   43.7   0.8     1    34    62    95    62    95 0.99 Curlin associated repeat
Curlin_rpt           PF07012.7     34 seq501_BIOID50959    -            160   8.3e-22   76.5  32.2   2   3   2.3e-09   3.2e-05   23.4   2.1     9    32    92   115    91   116 0.95 Curlin associated repeat
Curlin_rpt           PF07012.7     34 seq501_BIOID50959    -            160   8.3e-22   76.5  32.2   3   3   7.8e-12   1.1e-07   31.3   4.2     1    34   106   139   106   139 0.98 Curlin associated repeat
DDE_Tnp_IS66_C       PF13817.1     39 seq502_BIOID50959    -             61   2.3e-21   75.3   0.2   1   1     2e-25   2.8e-21   75.1   0.1     2    39    18    55    17    55 0.99 IS66 C-terminal element
DUF877               PF05943.7    423 seq503_BIOID50959    -            287  4.1e-105  351.5   0.0   1   1  3.4e-109  4.7e-105  351.4   0.0     1   250    36   286    36   287 0.99 Protein of unknown function (DUF877)
SpoA                 PF01052.15    77 seq504_BIOID50959    -            137   2.9e-24   84.3   0.8   1   1   2.7e-28   3.7e-24   84.0   0.6     3    76    55   128    54   129 0.97 Surface presentation of antigens (SPOA)
ILVD_EDD             PF00920.16   521 seq505_BIOID50959    -            435  3.9e-118  395.0   2.2   1   1  3.4e-122  4.7e-118  394.7   1.5     1   331    34   373    34   395 0.94 Dehydratase family
Ribosomal_L11_N      PF03946.9     60 seq506_BIOID50959    -            142   3.2e-32  109.6   0.3   1   1   8.7e-36   5.9e-32  108.7   0.2     1    60     8    67     8    67 0.99 Ribosomal protein L11, N-terminal domain
Ribosomal_L11        PF00298.14    69 seq506_BIOID50959    -            142   6.6e-29   99.7   2.9   1   1   1.8e-32   1.2e-28   98.8   2.0     1    69    72   140    72   140 0.99 Ribosomal protein L11, RNA binding domain
DmsC                 PF04976.7    276 seq507_BIOID50959    -            287  1.4e-117  391.7  22.9   1   1  1.1e-121  1.5e-117  391.6  15.9     1   276     1   277     1   277 1.00 DMSO reductase anchor subunit (DmsC)
Rz1                  PF06085.6     40 seq508_BIOID50959    -             60   4.4e-24   83.4  10.6   1   1   4.2e-28   5.7e-24   83.1   7.3     1    40    20    60    20    60 0.98 Lipoprotein Rz1 precursor
McrBC                PF10117.4    321 seq510_BIOID50959    -            428   2.3e-97  325.6   0.9   1   1    2e-101   2.8e-97  325.4   0.7     1   321    59   383    59   383 0.97 McrBC 5-methylcytosine restriction system component
AceK                 PF06315.6    562 seq511_BIOID50959    -             97   2.6e-33  115.0   0.1   1   1   2.1e-37   2.9e-33  114.8   0.1   476   562     1    87     1    87 0.99 Isocitrate dehydrogenase kinase/phosphatase (AceK)
FliO                 PF04347.8     84 seq512_BIOID50959    -            122   2.7e-24   84.8   0.2   1   1   2.7e-28   3.7e-24   84.4   0.1     1    84    37   118    37   118 0.88 Flagellar biosynthesis protein, FliO
Curlin_rpt           PF07012.7     34 seq513_BIOID50959    -            151   9.8e-29   98.6  29.3   1   3   3.6e-16   4.9e-12   45.2   0.6     1    34    40    74    40    74 0.99 Curlin associated repeat
Curlin_rpt           PF07012.7     34 seq513_BIOID50959    -            151   9.8e-29   98.6  29.3   2   3   7.7e-17   1.1e-12   47.3   0.3     2    34    86   119    85   119 0.98 Curlin associated repeat
Curlin_rpt           PF07012.7     34 seq513_BIOID50959    -            151   9.8e-29   98.6  29.3   3   3   1.2e-09   1.7e-05   24.3   3.5     8    34   115   141   114   141 0.95 Curlin associated repeat
Ribosomal_L1         PF00687.16   221 seq519_BIOID50959    -            234   9.2e-50  168.8   0.2   1   1   7.9e-54   1.1e-49  168.6   0.2    13   220    28   220     8   221 0.90 Ribosomal protein L1p/L10e family
Autotransporter      PF03797.14   265 seq521_BIOID50959    -            934   2.2e-24   86.1   7.8   1   1   3.2e-28   2.2e-24   86.1   5.4     2   136   754   895   753   904 0.96 Autotransporter beta-domain
ESPR                 PF13018.1     24 seq521_BIOID50959    -            934   3.2e-08   32.7   0.1   1   1   9.9e-12   6.8e-08   31.6   0.1     2    24    21    43    21    43 0.96 Extended Signal Peptide of Type V secretion system
RNase_T              PF00929.19   164 seq523_BIOID50959    -            246   5.9e-40  137.1   0.4   1   1   9.7e-44   1.3e-39  135.9   0.1     1   164    12   178    12   178 0.93 Exonuclease
DUF877               PF05943.7    423 seq524_BIOID50959    -            161   2.1e-60  204.2   0.0   1   1   1.7e-64   2.3e-60  204.1   0.0   268   423     2   157     1   157 0.99 Protein of unknown function (DUF877)
TrkA_N               PF02254.13   116 seq525_BIOID50959    -            325   8.2e-39  132.0   0.7   1   2   2.6e-33   2.7e-30  104.6   0.0     1   108     3   111     3   125 0.92 TrkA-N domain
TrkA_N               PF02254.13   116 seq525_BIOID50959    -            325   8.2e-39  132.0   0.7   2   2   6.2e-09   6.5e-06   26.0   0.1     1    45   235   278   235   283 0.91 TrkA-N domain
F420_oxidored        PF03807.12    96 seq525_BIOID50959    -            325   1.4e-12   47.7   1.7   1   1   8.3e-08   8.7e-05   22.7   0.1     1    52     2    49     2    89 0.87 NADP oxidoreductase coenzyme F420-dependent
TrkA_C               PF02080.16    71 seq525_BIOID50959    -            325   8.2e-11   41.2   0.1   1   1   2.5e-13   2.6e-10   39.6   0.0     3    70   157   225   155   226 0.91 TrkA-C domain
Tafi-CsgC            PF10610.4    106 seq527_BIOID50959    -            110   4.7e-67  222.3   4.6   1   1     4e-71   5.4e-67  222.1   3.2     1   106     5   110     5   110 0.99 Thin aggregative fimbriae synthesis protein
EamA                 PF00892.15   126 seq529_BIOID50959    -            230   2.1e-19   69.7  26.2   1   1   2.6e-20   3.5e-16   59.2   9.5     1   126    16   145    16   145 0.85 EamA-like transporter family
HTH_Tnp_1            PF01527.15    76 seq530_BIOID50959    -            108   5.5e-11   42.1   1.3   1   1   1.6e-14   2.2e-10   40.2   0.9     1    74     1    87     1    88 0.86 Transposase
DUF3950              PF13132.1     30 seq534_BIOID50959    -             61     2e-16   59.0   0.1   1   1     2e-20   2.7e-16   58.6   0.1     1    29    21    49    21    50 0.98 Domain of unknown function (DUF3950)
ILVD_EDD             PF00920.16   521 seq537_BIOID50959    -            193     1e-67  228.6   0.3   1   1   8.3e-72   1.1e-67  228.5   0.2   347   521     1   184     1   184 0.96 Dehydratase family
DUF876               PF05936.7    425 seq540_BIOID50959    -            445  7.6e-126  419.8   2.7   1   1  6.3e-130  8.6e-126  419.6   1.9     1   424    18   442    18   443 0.99 Bacterial protein of unknown function (DUF876)
BPD_transp_1         PF00528.17   185 seq542_BIOID50959    -            217   1.1e-07   31.4  26.4   1   1   4.5e-11   6.1e-07   29.0  18.3    26   183    52   209     3   211 0.87 Binding-protein-dependent transport system inner membrane component
HTH_21               PF13276.1     60 seq545_BIOID50959    -            160   1.5e-16   59.9   2.8   1   1   3.1e-20   4.2e-16   58.5   1.9     3    60    48   104    45   104 0.93 HTH-like domain
Bac_export_3         PF01313.14    76 seq546_BIOID50959    -             89   2.3e-30  103.9   9.5   1   1   1.9e-34   2.6e-30  103.8   6.6     2    75     5    78     4    79 0.97 Bacterial export proteins, family 3
DDE_Tnp_IS1          PF03400.8    131 seq548_BIOID50959    -             97     2e-30  105.4   0.2   1   1   1.8e-34   2.5e-30  105.1   0.1     1    61    37    97    37    97 0.98 IS1 transposase
Ribosomal_L10        PF00466.15   100 seq549_BIOID50959    -            165   2.5e-26   91.3   0.0   1   1   2.6e-30   3.6e-26   90.8   0.0     3   100     5   101     3   101 0.98 Ribosomal protein L10
LZ_Tnp_IS66          PF13007.2     78 seq552_BIOID50959    -             85   1.3e-06   28.8   0.5   1   1   9.3e-11   1.3e-06   28.8   0.3     1    25    52    75    52    80 0.89 Transposase C of IS166 homeodomain
PHP                  PF02811.14   175 seq554_BIOID50959    -            293   6.9e-33  113.7   0.1   1   1   6.7e-37   9.1e-33  113.3   0.1     1   169    10   233    10   239 0.92 PHP domain
Bac_export_1         PF01311.15   249 seq555_BIOID50959    -            261   8.4e-76  254.4  29.2   1   1   6.9e-80   9.5e-76  254.2  20.3     2   248     8   251     7   252 0.99 Bacterial export proteins, family 1
Macro                PF01661.16   118 seq556_BIOID50959    -            177     3e-41  139.8   0.0   1   1   2.8e-45   3.8e-41  139.5   0.0     1   118    21   137    21   137 0.99 Macro domain
TrkA_C               PF02080.16    71 seq557_BIOID50959    -            146   1.8e-09   36.9   1.2   1   1   1.8e-13   2.5e-09   36.4   0.2     8    70    78   139    76   140 0.89 TrkA-C domain
FAD_binding_5        PF00941.16   171 seq558_BIOID50959    -            292   2.1e-50  170.4   0.0   1   1   4.2e-54   2.9e-50  169.9   0.0     4   170     6   173     3   174 0.98 FAD binding domain in molybdopterin dehydrogenase
CO_deh_flav_C        PF03450.12   103 seq558_BIOID50959    -            292   4.9e-25   87.3   0.1   1   1   2.5e-28   1.7e-24   85.6   0.0     2   103   183   283   182   283 0.97 CO dehydrogenase flavoprotein C-terminal domain
EamA                 PF00892.15   126 seq559_BIOID50959    -             83   4.7e-12   45.9   7.5   1   1   3.8e-16   5.1e-12   45.8   5.2    61   126     2    67     1    67 0.98 EamA-like transporter family
DDE_Tnp_IS1          PF03400.8    131 seq560_BIOID50959    -             69   1.1e-35  122.5   0.8   1   1   8.5e-40   1.2e-35  122.3   0.5    63   131     1    69     1    69 0.99 IS1 transposase
PALP                 PF00291.20   307 seq562_BIOID50959    -            514   3.7e-69  233.1   2.0   1   1     7e-73   4.8e-69  232.8   1.4     5   305    29   314    25   316 0.90 Pyridoxal-phosphate dependent enzyme
Thr_dehydrat_C       PF00585.13    91 seq562_BIOID50959    -            514   6.9e-64  211.3   0.0   1   2   3.6e-35   2.4e-31  107.0   0.0     1    91   329   419   329   419 0.98 C-terminal regulatory domain of Threonine dehydratase
Thr_dehydrat_C       PF00585.13    91 seq562_BIOID50959    -            514   6.9e-64  211.3   0.0   2   2   1.2e-33   7.9e-30  102.1   0.0     2    91   425   512   424   512 0.96 C-terminal regulatory domain of Threonine dehydratase
MFS_1                PF07690.11   354 seq563_BIOID50959    -            382   3.2e-28   98.3  52.3   1   2   3.2e-19   2.2e-15   56.1  19.3     2   238    12   230    11   233 0.79 Major Facilitator Superfamily
MFS_1                PF07690.11   354 seq563_BIOID50959    -            382   3.2e-28   98.3  52.3   2   2     1e-17   6.8e-14   51.2  13.5     6   174   210   371   206   381 0.89 Major Facilitator Superfamily
Sugar_tr             PF00083.19   451 seq563_BIOID50959    -            382   1.8e-07   29.9  17.2   1   1   2.7e-11   1.8e-07   29.9  11.9    44   176    39   167    19   184 0.85 Sugar (and other) transporter
ABC_tran             PF00005.22   118 seq564_BIOID50959    -            228   6.9e-19   68.2   0.0   1   1   6.7e-23   9.1e-19   67.8   0.0     1   117    52   172    52   173 0.88 ABC transporter
HTH_Tnp_1            PF01527.15    76 seq565_BIOID50959    -            108   6.3e-12   45.1   0.8   1   1   1.8e-15   2.5e-11   43.2   0.6     1    74     1    87     1    88 0.84 Transposase
Ribosomal_L12        PF00542.14    68 seq572_BIOID50959    -            121   1.8e-31  107.8   8.6   1   1   2.8e-35   3.8e-31  106.7   6.0     1    68    54   121    54   121 0.99 Ribosomal protein L7/L12 C-terminal domain
PLDc_2               PF13091.1    126 seq573_BIOID50959    -            493   5.5e-35  119.7   0.0   1   2   1.1e-13   7.8e-10   38.4   0.0     6   126    59   204    55   204 0.68 PLD-like domain
PLDc_2               PF13091.1    126 seq573_BIOID50959    -            493   5.5e-35  119.7   0.0   2   2   2.6e-26   1.8e-22   79.3   0.0     5   123   295   437   291   440 0.92 PLD-like domain
HTH_21               PF13276.1     60 seq574_BIOID50959    -            160   4.2e-17   61.8   3.9   1   1   7.9e-21   1.1e-16   60.4   2.7     2    60    47   104    45   104 0.94 HTH-like domain
MscL                 PF01741.13   128 seq575_BIOID50959    -            136   2.3e-57  192.5   3.1   1   1   1.9e-61   2.6e-57  192.3   2.2     1   128     3   132     3   132 0.98 Large-conductance mechanosensitive channel, MscL
PfkB                 PF00294.19   301 seq576_BIOID50959    -            310   1.3e-59  201.7   0.4   1   1   2.3e-63   1.6e-59  201.4   0.3     8   298    15   297     8   300 0.92 pfkB family carbohydrate kinase
Phos_pyr_kin         PF08543.7    246 seq576_BIOID50959    -            310   8.5e-09   34.8   0.3   1   1   2.9e-12     2e-08   33.6   0.1   107   223   168   279   155   292 0.85 Phosphomethylpyrimidine kinase
Sua5_yciO_yrdC       PF01300.13   179 seq580_BIOID50959    -            206   1.2e-47  161.3   0.0   1   1   1.1e-51   1.4e-47  161.0   0.0     2   179    23   198    22   198 0.95 Telomere recombination
Phage_Nu1            PF07471.7    164 seq581_BIOID50959    -            171   1.2e-92  307.6   1.6   1   1   9.7e-97   1.3e-92  307.5   1.1     1   164     1   164     1   164 0.99 Phage DNA packaging protein Nu1
Fer2_2               PF01799.15    75 seq584_BIOID50959    -            159     4e-27   93.8   0.4   1   1   5.8e-31     4e-27   93.8   0.3     1    73    78   152    78   154 0.93 [2Fe-2S] binding domain
Fer2                 PF00111.22    78 seq584_BIOID50959    -            159   4.4e-07   29.4   1.1   1   1   6.5e-11   4.4e-07   29.4   0.8     2    55    12    64    11    85 0.81 2Fe-2S iron-sulfur cluster binding domain
Rhodanese            PF00581.15   113 seq585_BIOID50959    -            440   9.2e-29   99.9   0.2   1   2   3.6e-15     5e-11   42.8   0.0    22   112   183   268   161   269 0.81 Rhodanese-like domain
Rhodanese            PF00581.15   113 seq585_BIOID50959    -            440   9.2e-29   99.9   0.2   2   2   8.6e-15   1.2e-10   41.6   0.0     5   112   304   423   300   424 0.83 Rhodanese-like domain
YmgB                 PF10798.3     61 seq587_BIOID50959    -             97   1.1e-07   31.4   1.4   1   1   1.1e-11   1.5e-07   31.0   0.9     3    61    40    97    38    97 0.94 Biofilm development protein YmgB/AriR
GerE                 PF00196.14    58 seq588_BIOID50959    -            207   2.9e-19   68.0   1.4   1   1   4.6e-23   6.3e-19   66.9   1.0     3    57   137   191   135   192 0.96 Bacterial regulatory proteins, luxR family
RNA_pol_Rpb2_6       PF00562.23   386 seq590_BIOID50959    -           1342  4.7e-162  539.0   0.0   1   1  3.5e-162  7.9e-159  528.4   0.1     2   386   716  1264   715  1264 0.98 RNA polymerase Rpb2, domain 6
RNA_pol_Rpb2_7       PF04560.15    83 seq590_BIOID50959    -           1342   5.7e-32  109.6   0.1   1   1   8.2e-35   1.9e-31  108.0   0.0     1    82  1266  1341  1266  1342 0.98 RNA polymerase Rpb2, domain 7
RNA_pol_Rpb2_3       PF04565.11    68 seq590_BIOID50959    -           1342   7.1e-30  102.4   0.0   1   1   7.4e-33   1.7e-29  101.2   0.0     1    68   513   582   513   582 0.98 RNA polymerase Rpb2, domain 3
RNA_pol_Rpb2_45      PF10385.4     66 seq590_BIOID50959    -           1342   4.6e-29   99.9   0.3   1   1   1.5e-31   3.5e-28   97.0   0.2     1    66   591   656   591   656 1.00 RNA polymerase beta subunit external 1 domain
RNA_pol_Rpb2_1       PF04563.10   203 seq590_BIOID50959    -           1342   1.5e-26   92.4   0.0   1   1   1.4e-29   3.1e-26   91.4   0.0     2   203    27   509    26   509 0.98 RNA polymerase beta subunit
RNA_pol_Rpb2_2       PF04561.9    190 seq590_BIOID50959    -           1342   1.6e-25   89.5   0.9   1   2   8.4e-11   1.9e-07   30.5   0.0     1    74   151   225   151   276 0.82 RNA polymerase Rpb2, domain 2
RNA_pol_Rpb2_2       PF04561.9    190 seq590_BIOID50959    -           1342   1.6e-25   89.5   0.9   2   2   1.9e-18   4.4e-15   55.4   0.0    80   190   340   454   329   454 0.88 RNA polymerase Rpb2, domain 2
DUF2077              PF09850.4    206 seq591_BIOID50959    -             88     5e-24   84.7   0.4   1   1   4.1e-28   5.6e-24   84.5   0.3    58   135     2    81     1    87 0.96 Uncharacterized protein conserved in bacteria (DUF2077)
AA_permease_2        PF13520.1    426 seq598_BIOID50959    -            540   1.9e-42  145.2  47.0   1   1   3.9e-46   2.7e-42  144.6  32.6     2   422    75   515    74   526 0.85 Amino acid permease
AA_permease          PF00324.16   479 seq598_BIOID50959    -            540   1.2e-15   56.7  40.4   1   1   2.4e-19   1.7e-15   56.2  28.0    28   446    99   513    76   536 0.76 Amino acid permease
Ail_Lom              PF06316.6    199 seq603_BIOID50959    -            134   2.2e-79  265.4   6.0   1   1   3.5e-83   2.4e-79  265.3   4.1    66   199     1   134     1   134 0.99 Enterobacterial Ail/Lom protein
OMP_b-brl            PF13505.1    176 seq603_BIOID50959    -            134   7.7e-16   58.3   4.0   1   1   1.3e-19   8.6e-16   58.2   2.8    63   176     3   134     1   134 0.85 Outer membrane protein beta-barrel domain
DUF2207              PF09972.4    511 seq605_BIOID50959    -            631     2e-91  307.0   0.0   1   1   1.7e-95   2.3e-91  306.7   0.0     2   508    33   573    32   576 0.97 Predicted membrane protein (DUF2207)
DUF1440              PF07274.7    136 seq606_BIOID50959    -            204   3.9e-55  185.4   2.3   1   1   3.4e-59   4.7e-55  185.1   1.6     1   136    26   182    26   182 0.99 Protein of unknown function (DUF1440)
Peptidase_M17        PF00883.16   311 seq608_BIOID50959    -            503  5.1e-133  442.6   0.1   1   1  1.3e-136  8.6e-133  441.8   0.0     2   310   185   490   184   491 0.99 Cytosol aminopeptidase family, catalytic domain
Peptidase_M17_N      PF02789.12   125 seq608_BIOID50959    -            503   5.3e-31  106.8   0.0   1   1   2.2e-34   1.5e-30  105.4   0.0     1   125    19   147    19   147 0.96 Cytosol aminopeptidase family, N-terminal domain
DUF2622              PF11080.3     96 seq610_BIOID50959    -             96   3.1e-49  164.6   0.6   1   1   2.5e-53   3.4e-49  164.5   0.4     1    95     1    95     1    96 0.99 Protein of unknown function (DUF2622)
Pyr_redox_2          PF07992.9    200 seq611_BIOID50959    -            472   2.2e-14   53.7   0.5   1   1   7.4e-09   8.4e-06   25.6   0.0     1    47   148   195   148   270 0.80 Pyridine nucleotide-disulphide oxidoreductase
Pyr_redox            PF00070.22    80 seq611_BIOID50959    -            472   5.6e-12   45.7   4.0   1   1   1.6e-08   1.8e-05   24.9   0.2     1    77   289   364   289   369 0.87 Pyridine nucleotide-disulphide oxidoreductase
NAD_binding_8        PF13450.1     68 seq611_BIOID50959    -            472   1.1e-08   34.7   0.2   1   1   2.6e-11   2.9e-08   33.4   0.2     1    35   151   185   151   189 0.96 NAD(P)-binding Rossmann-like domain
Thi4                 PF01946.12   230 seq611_BIOID50959    -            472   8.8e-07   28.1   1.0   1   1   1.2e-09   1.3e-06   27.5   0.1    18    83   147   213   138   223 0.80 Thi4 family
FAD_binding_3        PF01494.14   356 seq611_BIOID50959    -            472   1.2e-06   27.7   0.1   1   1   1.9e-09   2.1e-06   26.9   0.0     3    34   148   179   147   182 0.95 FAD binding domain
phage_tail_N         PF08400.5    134 seq614_BIOID50959    -            987   1.2e-57  193.2   0.2   1   1   3.5e-61   1.2e-57  193.2   0.1     1   134     1   134     1   134 0.99 Prophage tail fibre N-terminal
Phage_fiber_2        PF03406.8     44 seq614_BIOID50959    -            987   1.2e-56  187.9  35.0   1   3   4.1e-25   1.4e-21   75.6   4.9     1    44   462   505   462   505 0.98 Phage tail fibre repeat
Phage_fiber_2        PF03406.8     44 seq614_BIOID50959    -            987   1.2e-56  187.9  35.0   2   3   7.5e-24   2.6e-20   71.6   3.9     1    44   506   549   506   549 0.97 Phage tail fibre repeat
Phage_fiber_2        PF03406.8     44 seq614_BIOID50959    -            987   1.2e-56  187.9  35.0   3   3   1.5e-23   5.1e-20   70.7   4.4     1    42   550   591   550   593 0.95 Phage tail fibre repeat
Collar               PF07484.7     57 seq614_BIOID50959    -            987   3.7e-11   42.5   0.2   1   1   2.7e-14   9.2e-11   41.2   0.1     1    56   761   807   761   808 0.97 Phage Tail Collar Domain
Phage_fiber          PF03335.8     14 seq614_BIOID50959    -            987   1.2e-06   27.1  59.8   1   7   0.00055       1.9    8.3   1.5     1    14   824   837   824   837 0.88 Phage tail fibre repeat
Phage_fiber          PF03335.8     14 seq614_BIOID50959    -            987   1.2e-06   27.1  59.8   2   7   2.6e-05     0.088   12.4   2.7     1    14   856   869   856   869 0.92 Phage tail fibre repeat
Phage_fiber          PF03335.8     14 seq614_BIOID50959    -            987   1.2e-06   27.1  59.8   3   7   0.00022      0.77    9.5   0.8     1    12   870   881   870   883 0.90 Phage tail fibre repeat
Phage_fiber          PF03335.8     14 seq614_BIOID50959    -            987   1.2e-06   27.1  59.8   4   7   0.00015       0.5   10.1   2.0     1    14   922   935   922   935 0.90 Phage tail fibre repeat
Phage_fiber          PF03335.8     14 seq614_BIOID50959    -            987   1.2e-06   27.1  59.8   5   7   0.00039       1.3    8.7   2.0     2    13   937   948   936   949 0.89 Phage tail fibre repeat
Phage_fiber          PF03335.8     14 seq614_BIOID50959    -            987   1.2e-06   27.1  59.8   6   7   0.00046       1.6    8.5   0.9     2    11   946   955   945   956 0.86 Phage tail fibre repeat
Phage_fiber          PF03335.8     14 seq614_BIOID50959    -            987   1.2e-06   27.1  59.8   7   7   0.00054       1.8    8.3   0.9     2    13   955   966   954   967 0.87 Phage tail fibre repeat
ADH_N                PF08240.7    109 seq616_BIOID50959    -            345   2.4e-34  117.2   1.7   1   1   9.4e-38   4.3e-34  116.4   1.2     2   108    33   138    32   139 0.97 Alcohol dehydrogenase GroES-like domain
ADH_zinc_N           PF00107.21   130 seq616_BIOID50959    -            345   7.8e-25   86.8   0.1   1   1   2.8e-28   1.3e-24   86.1   0.1     1   129   178   305   178   306 0.98 Zinc-binding dehydrogenase
AlaDh_PNT_C          PF01262.16   168 seq616_BIOID50959    -            345   9.5e-07   28.4   0.2   1   1   4.4e-10     2e-06   27.3   0.2    21    60   169   208   159   231 0.90 Alanine dehydrogenase/PNT, C-terminal domain
Fructosamin_kin      PF03881.9    288 seq618_BIOID50959    -            286  6.7e-111  369.7   0.0   1   1  1.1e-114  7.5e-111  369.5   0.0     1   287     1   285     1   286 0.99 Fructosamine kinase
APH                  PF01636.18   239 seq618_BIOID50959    -            286   3.9e-21   75.7   3.6   1   1   7.7e-25   5.3e-21   75.3   2.5     4   223    23   239    21   251 0.87 Phosphotransferase enzyme family
DUF2525              PF10733.4     58 seq619_BIOID50959    -             76   5.4e-38  128.5   4.1   1   1   5.1e-42     7e-38  128.1   2.9     1    58    19    76    19    76 0.99 Protein of unknown function (DUF2525)
Molybdop_Fe4S4       PF04879.11    55 seq620_BIOID50959    -            195   2.2e-21   75.3   0.2   1   1   2.6e-24   1.8e-20   72.4   0.1     2    55    44   104    43   104 0.96 Molybdopterin oxidoreductase Fe4S4 domain
Molybdopterin        PF00384.17   432 seq620_BIOID50959    -            195   2.4e-06   26.4   0.1   1   1   4.2e-10   2.9e-06   26.1   0.0     1    35   107   139   107   190 0.79 Molybdopterin oxidoreductase
HisG                 PF01634.13   163 seq624_BIOID50959    -            299   8.2e-55  184.7   0.0   1   1   1.7e-58   1.2e-54  184.1   0.0     1   163    53   221    53   221 0.94 ATP phosphoribosyltransferase
HisG_C               PF08029.6     75 seq624_BIOID50959    -            299   5.6e-28   96.5   0.1   1   1   2.2e-31   1.5e-27   95.2   0.0     1    75   222   297   222   297 0.98 HisG, C-terminal domain
YihI                 PF04220.7    169 seq625_BIOID50959    -            169   3.4e-56  189.0  15.5   1   1   2.8e-60   3.9e-56  188.9  10.8     3   167     5   165     2   167 0.94 Der GTPase activator (YihI)
S-methyl_trans       PF02574.11   305 seq626_BIOID50959    -           1232  1.4e-104  349.6   0.1   1   1  9.1e-108  2.5e-104  348.7   0.1     1   304    21   331    21   332 0.98 Homocysteine S-methyltransferase
Met_synt_B12         PF02965.12   136 seq626_BIOID50959    -           1232   9.2e-54  180.5   0.0   1   1     9e-57   2.4e-53  179.2   0.0     1   136  1060  1197  1060  1197 0.99 Vitamin B12 dependent methionine synthase, activation domain
Pterin_bind          PF00809.17   210 seq626_BIOID50959    -           1232   1.5e-48  164.8   0.4   1   1   1.7e-51   4.6e-48  163.2   0.3     1   210   361   573   361   573 0.98 Pterin binding enzyme
B12-binding_2        PF02607.12    79 seq626_BIOID50959    -           1232   4.4e-21   74.5   0.0   1   1   6.5e-24   1.8e-20   72.6   0.0     4    79   664   739   662   739 0.96 B12 binding domain
B12-binding          PF02310.14   121 seq626_BIOID50959    -           1232   6.7e-20   71.0   0.2   1   1   1.8e-22     5e-19   68.2   0.1     2    94   753   845   752   856 0.93 B12 binding domain
HTH_3                PF01381.17    55 seq628_BIOID50959    -            243   3.3e-14   52.3   0.0   1   1   3.4e-17   1.1e-13   50.6   0.0     3    55    35    88    33    88 0.97 Helix-turn-helix
Peptidase_S24        PF00717.18    70 seq628_BIOID50959    -            243   5.1e-12   45.1   0.1   1   1   2.6e-15   8.8e-12   44.3   0.1     1    68   155   226   155   228 0.95 Peptidase S24-like
HTH_31               PF13560.1     64 seq628_BIOID50959    -            243   1.8e-10   40.7   0.1   1   1   8.4e-14   2.9e-10   40.0   0.0     2    59    29    86    28    93 0.96 Helix-turn-helix domain
HTH_19               PF12844.2     64 seq628_BIOID50959    -            243   1.4e-09   37.7   0.0   1   1   8.2e-13   2.8e-09   36.7   0.0     1    63    30    93    30    94 0.96 Helix-turn-helix domain
Hydrolase_3          PF08282.7    254 seq630_BIOID50959    -            271   8.8e-16   58.1   0.0   1   1   6.6e-18   4.5e-14   52.5   0.0     1   229    10   233    10   241 0.76 haloacid dehalogenase-like hydrolase
S6PP                 PF05116.8    247 seq630_BIOID50959    -            271   7.7e-08   31.8   0.0   1   1   5.5e-09   3.7e-05   23.0   0.0   119   245   144   267   119   268 0.76 Sucrose-6F-phosphate phosphohydrolase
IlvN                 PF07991.7    165 seq632_BIOID50959    -            536     6e-61  204.4   0.1   1   1   1.4e-64   9.9e-61  203.7   0.1     2   165    80   249    79   249 0.98 Acetohydroxy acid isomeroreductase, catalytic domain
IlvC                 PF01450.14   145 seq632_BIOID50959    -            536   1.4e-55  187.0   0.1   1   2   3.9e-21   2.7e-17   62.9   0.0     1   128   255   382   255   390 0.91 Acetohydroxy acid isomeroreductase, catalytic domain
IlvC                 PF01450.14   145 seq632_BIOID50959    -            536   1.4e-55  187.0   0.1   2   2   2.3e-39   1.6e-35  122.0   0.0    15   145   404   530   394   530 0.93 Acetohydroxy acid isomeroreductase, catalytic domain
Molybdopterin        PF00384.17   432 seq633_BIOID50959    -            803   9.9e-25   87.0   0.0   1   1   3.2e-25   2.2e-21   75.9   0.0   103   379     2   377     1   381 0.85 Molybdopterin oxidoreductase
Molydop_binding      PF01568.16   109 seq633_BIOID50959    -            803   5.6e-17   61.4   0.1   1   1     3e-20     2e-16   59.6   0.1     4   108   681   796   678   797 0.93 Molydopterin dinucleotide binding domain
TerD                 PF02342.13   128 seq635_BIOID50959    -            193   4.6e-37  126.5   0.0   1   1   8.4e-41   5.7e-37  126.2   0.0     2   127    66   183    65   184 0.97 Bacterial stress protein
Tellurium_res        PF10138.4     99 seq635_BIOID50959    -            193   1.2e-08   34.6   0.1   1   1   3.7e-12   2.6e-08   33.5   0.1    30    87     2    55     1    64 0.88 Tellurium resistance protein
NUDIX                PF00293.23   135 seq638_BIOID50959    -            135   4.3e-21   74.8   0.2   1   1   4.2e-25   5.8e-21   74.4   0.2     5   132     6   125     3   128 0.83 NUDIX domain
Radical_SAM          PF04055.16   166 seq640_BIOID50959    -            457   3.7e-15   56.3   0.0   1   1     8e-19   5.4e-15   55.8   0.0     2   164    57   227    56   229 0.79 Radical SAM superfamily
HemN_C               PF06969.11    66 seq640_BIOID50959    -            457     4e-12   45.8   0.3   1   1   2.7e-15   1.8e-11   43.7   0.0     1    66   363   431   363   431 0.94 HemN C-terminal domain
Histidinol_dh        PF00815.15   413 seq643_BIOID50959    -            434  1.7e-182  606.5   1.3   1   1  1.4e-186  1.9e-182  606.3   0.9     2   413    18   428    17   428 0.99 Histidinol dehydrogenase
HTH_19               PF12844.2     64 seq645_BIOID50959    -            138   2.3e-11   43.4   0.0   1   1     8e-15   3.6e-11   42.8   0.0     2    61    70   129    69   131 0.97 Helix-turn-helix domain
HTH_3                PF01381.17    55 seq645_BIOID50959    -            138   1.6e-10   40.5   0.0   1   1   5.6e-14   2.6e-10   39.8   0.0     1    55    72   126    72   126 0.97 Helix-turn-helix
HTH_31               PF13560.1     64 seq645_BIOID50959    -            138   2.5e-09   37.0   0.0   1   1   8.4e-13   3.8e-09   36.4   0.0     5    57    71   122    70   133 0.94 Helix-turn-helix domain
TerD                 PF02342.13   128 seq647_BIOID50959    -            385   2.6e-44  149.9   0.0   1   2   1.7e-27   1.2e-23   83.2   0.0     1   128    45   156    45   156 0.93 Bacterial stress protein
TerD                 PF02342.13   128 seq647_BIOID50959    -            385   2.6e-44  149.9   0.0   2   2   8.9e-22   6.1e-18   64.7   0.0     4   124   259   367   256   371 0.96 Bacterial stress protein
Tellurium_res        PF10138.4     99 seq647_BIOID50959    -            385     1e-30  105.4   0.0   1   1     3e-34   2.1e-30  104.4   0.0     4    99   165   255   162   255 0.90 Tellurium resistance protein
DNA_pol3_chi         PF04364.8    137 seq648_BIOID50959    -            147   7.1e-45  152.0   0.0   1   1   5.8e-49   7.9e-45  151.9   0.0     1   137     1   143     1   143 0.97 DNA polymerase III chi subunit, HolC
MASE1                PF05231.9    299 seq649_BIOID50959    -            145   1.6e-18   66.6  15.5   1   1   1.4e-22     2e-18   66.3  10.8     2   125    19   141    18   144 0.96 MASE1
MdoG                 PF04349.7    484 seq650_BIOID50959    -            517  1.1e-262  871.3   1.2   1   1  9.2e-267  1.3e-262  871.1   0.8     1   483    29   514    29   515 1.00 Periplasmic glucan biosynthesis protein, MdoG
PseudoU_synth_2      PF00849.17   164 seq652_BIOID50959    -            291   3.3e-16   59.4   0.0   1   1   2.9e-19     2e-15   56.9   0.0     2   161    69   199    68   202 0.83 RNA pseudouridylate synthase
S4                   PF01479.20    48 seq652_BIOID50959    -            291     1e-11   43.9   0.2   1   1     4e-15   2.8e-11   42.5   0.1     2    43     4    43     3    57 0.93 S4 domain
HAD_2                PF13419.1    176 seq653_BIOID50959    -            222   9.8e-23   81.1   0.0   1   1   2.5e-26   1.1e-22   80.9   0.0     2   176    11   191    10   191 0.91 Haloacid dehalogenase-like hydrolase
Hydrolase            PF00702.21   204 seq653_BIOID50959    -            222   5.1e-13   49.9   0.0   1   1   3.1e-16   1.4e-12   48.4   0.0     3   203     9   184     7   185 0.83 haloacid dehalogenase-like hydrolase
Hydrolase_like       PF13242.1     75 seq653_BIOID50959    -            222   2.7e-05   23.6   0.0   1   1   9.4e-09   4.3e-05   23.0   0.0     2    49   146   192   145   209 0.91 HAD-hyrolase-like
DUF1120              PF06551.7    116 seq655_BIOID50959    -            254     1e-40  138.5   2.2   1   1   7.5e-45     1e-40  138.5   1.5     1   116    33   146    33   146 0.97 Protein of unknown function (DUF1120)
OTCace               PF00185.19   158 seq657_BIOID50959    -            396   9.6e-35  119.6   0.0   1   1   2.4e-38   1.7e-34  118.8   0.0     1   156   187   373   187   374 0.91 Aspartate/ornithine carbamoyltransferase, Asp/Orn binding domain
OTCace_N             PF02729.16   142 seq657_BIOID50959    -            396   3.4e-28   97.9   0.0   1   1     2e-31   1.4e-27   95.9   0.0     1   142    22   179    22   179 0.88 Aspartate/ornithine carbamoyltransferase, carbamoyl-P binding domain
ELFV_dehydrog        PF00208.16   244 seq658_BIOID50959    -            447   2.4e-88  295.7   2.0   1   1   5.6e-92   3.8e-88  295.0   1.4     1   244   202   445   202   445 0.96 Glutamate/Leucine/Phenylalanine/Valine dehydrogenase
ELFV_dehydrog_N      PF02812.13   131 seq658_BIOID50959    -            447   8.7e-47  157.8   0.0   1   1   3.6e-50   2.5e-46  156.3   0.0     1   130    57   186    57   187 0.99 Glu/Leu/Phe/Val dehydrogenase, dimerisation domain
tRNA-synt_1          PF00133.17   601 seq659_BIOID50959    -            951  2.6e-227  755.5   0.6   1   1  4.8e-230  1.3e-226  753.1   0.4     2   601    14   631    13   631 0.97 tRNA synthetases class I (I, L, M and V)
Anticodon_1          PF08264.8    153 seq659_BIOID50959    -            951   1.1e-42  145.2   0.0   1   1   9.7e-46   2.7e-42  144.0   0.0     1   151   674   824   674   826 0.90 Anticodon-binding domain of tRNA
tRNA-synt_1g         PF09334.6    391 seq659_BIOID50959    -            951   6.8e-19   67.6   0.2   1   1   3.6e-11   9.9e-08   30.9   0.1     5   125    39   178    35   209 0.62 tRNA synthetases class I (M)
Val_tRNA-synt_C      PF10458.4     66 seq659_BIOID50959    -            951   2.7e-17   62.4   7.1   1   1   2.2e-20   6.1e-17   61.3   4.9     3    61   886   944   884   949 0.95 Valyl tRNA synthetase tRNA binding arm
tRNA-synt_1_2        PF13603.1    185 seq659_BIOID50959    -            951   2.4e-09   36.6   0.0   1   1   4.4e-10   1.2e-06   27.8   0.0    86   161   247   319   243   348 0.76 Leucyl-tRNA synthetase, Domain 2
Flavodoxin_2         PF02525.12   199 seq660_BIOID50959    -            196   2.2e-39  134.9   0.0   1   1   5.6e-43   2.5e-39  134.7   0.0     2   191     5   181     4   189 0.87 Flavodoxin-like fold
FMN_red              PF03358.10   152 seq660_BIOID50959    -            196   9.4e-13   47.8   0.0   1   1   2.8e-16   1.3e-12   47.3   0.0     2   117     5   132     5   157 0.86 NADPH-dependent FMN reductase
Flavodoxin_4         PF12682.2    156 seq660_BIOID50959    -            196     4e-06   26.1   0.1   1   1   1.3e-09   5.7e-06   25.6   0.1    54    99    61   105    15   111 0.82 Flavodoxin
GGDEF                PF00990.16   161 seq661_BIOID50959    -            949   3.9e-45  153.1   0.3   1   1   5.4e-48   9.3e-45  151.9   0.2     1   160   526   682   526   683 0.97 GGDEF domain
PAS_9                PF13426.1    104 seq661_BIOID50959    -            949   9.4e-30  102.9   0.0   1   2   1.1e-15   1.8e-12   47.4   0.0     3   104   158   260   156   260 0.96 PAS domain
PAS_9                PF13426.1    104 seq661_BIOID50959    -            949   9.4e-30  102.9   0.0   2   2   3.1e-12   5.2e-09   36.3   0.0     2   104   410   514   409   514 0.92 PAS domain
PAS_3                PF08447.6     91 seq661_BIOID50959    -            949   2.8e-26   91.3   0.0   1   2   7.9e-13   1.4e-09   37.8   0.0     4    89   171   253   168   255 0.93 PAS fold
PAS_3                PF08447.6     91 seq661_BIOID50959    -            949   2.8e-26   91.3   0.0   2   2   1.1e-13   1.9e-10   40.6   0.0     2    91   296   381   295   381 0.96 PAS fold
PAS_4                PF08448.5    110 seq661_BIOID50959    -            949   3.1e-24   85.0   0.0   1   2   3.6e-10   6.1e-07   29.3   0.0     7   110   158   263   153   263 0.90 PAS fold
PAS_4                PF08448.5    110 seq661_BIOID50959    -            949   3.1e-24   85.0   0.0   2   2   9.3e-14   1.6e-10   40.8   0.0     1   109   405   516   405   517 0.94 PAS fold
PAS                  PF00989.19   113 seq661_BIOID50959    -            949   1.2e-23   82.8   0.1   1   2   1.4e-12   2.4e-09   36.8   0.0     2   113   147   258   146   258 0.91 PAS fold
PAS                  PF00989.19   113 seq661_BIOID50959    -            949   1.2e-23   82.8   0.1   2   2   4.7e-11     8e-08   31.9   0.0     7   113   405   512   399   512 0.94 PAS fold
EAL                  PF00563.15   236 seq661_BIOID50959    -            949   3.2e-18   65.9   0.2   1   1   6.2e-21   1.1e-17   64.2   0.1    37   234   740   932   735   934 0.92 EAL domain
MASE1                PF05231.9    299 seq661_BIOID50959    -            949   3.9e-12   45.6  19.7   1   1   2.3e-15   3.9e-12   45.6  13.6   148   298     2   138     1   139 0.81 MASE1
PAS_8                PF13188.1     64 seq661_BIOID50959    -            949   3.9e-12   45.4   0.0   1   2   3.6e-07   0.00062   19.4   0.0     2    51   147   202   146   215 0.72 PAS domain
PAS_8                PF13188.1     64 seq661_BIOID50959    -            949   3.9e-12   45.4   0.0   2   2   1.3e-07   0.00023   20.8   0.0     1    52   399   451   399   463 0.80 PAS domain
DUF457               PF04307.9    157 seq666_BIOID50959    -            196   9.2e-30  102.9   7.1   1   1   8.6e-34   1.2e-29  102.5   4.9     3   152     5   161     3   166 0.85 Predicted membrane-bound metal-dependent hydrolase (DUF457)
Aminotran_1_2        PF00155.16   363 seq668_BIOID50959    -            359   7.8e-67  225.6   0.0   1   1     7e-71   9.6e-67  225.3   0.0    31   363    49   354    33   354 0.93 Aminotransferase class I and II
Pili_assembly_N      PF00345.15   122 seq669_BIOID50959    -            224     2e-22   79.1   1.3   1   1   6.8e-26   3.1e-22   78.5   0.3     2   121    22   135    21   136 0.94 Gram-negative pili assembly chaperone, N-terminal domain
Pili_assembly_C      PF02753.12    68 seq669_BIOID50959    -            224   1.3e-05   24.8   1.7   1   1   4.5e-09   2.1e-05   24.1   0.6     1    64   154   216   154   220 0.91 Gram-negative pili assembly chaperone, C-terminal domain
TerB                 PF05099.8    140 seq670_BIOID50959    -            151   9.9e-23   80.3   0.1   1   1   8.4e-27   1.1e-22   80.0   0.1    11   135    15   149     5   151 0.93 Tellurite resistance protein TerB
FCD                  PF07729.7    125 seq675_BIOID50959    -            274   1.1e-22   80.5   6.2   1   1   2.4e-26   1.6e-22   80.0   4.3     1   124   116   246   116   247 0.90 FCD domain
GntR                 PF00392.16    64 seq675_BIOID50959    -            274     6e-14   51.1   0.2   1   1   1.8e-17   1.2e-13   50.1   0.1     4    62    31    89    29    91 0.95 Bacterial regulatory proteins, gntR family
Caudo_TAP            PF02413.12   130 seq677_BIOID50959    -            193   3.4e-37  127.4   0.5   1   1   3.1e-41   4.3e-37  127.0   0.3     1   129    72   191    72   192 0.98 Caudovirales tail fibre assembly protein
PALP                 PF00291.20   307 seq680_BIOID50959    -            398   1.1e-44  152.7   0.2   1   1     1e-48   1.4e-44  152.4   0.1     4   305    41   374    39   377 0.81 Pyridoxal-phosphate dependent enzyme
Glycos_transf_2      PF00535.21   169 seq683_BIOID50959    -            847   1.4e-19   70.2   0.0   1   1   6.3e-23   2.2e-19   69.6   0.0     2   168   246   429   245   430 0.98 Glycosyl transferase family 2
Glyco_tranf_2_3      PF13641.1    230 seq683_BIOID50959    -            847   3.3e-15   56.4   0.3   1   1     3e-18     1e-14   54.8   0.0     2   230   243   493   242   493 0.84 Glycosyltransferase like family 2
Glyco_trans_2_3      PF13632.1    192 seq683_BIOID50959    -            847   4.3e-13   49.2  15.1   1   1   1.3e-16   4.3e-13   49.2  10.5     1   185   341   533   341   705 0.82 Glycosyl transferase family group 2
Glyco_transf_21      PF13506.1    174 seq683_BIOID50959    -            847   4.5e-08   32.5   0.0   1   1   4.7e-11   1.6e-07   30.6   0.0     6   147   312   468   308   492 0.77 Glycosyl transferase family 21
Adenine_deam_C       PF13382.1    171 seq684_BIOID50959    -            588   1.9e-57  193.0   0.0   1   1   1.1e-60   2.9e-57  192.4   0.0    24   171   434   581   416   581 0.95 Adenine deaminase C-terminal domain
Amidohydro_1         PF01979.15   333 seq684_BIOID50959    -            588   3.3e-38  132.0   0.0   1   1   4.8e-41   1.3e-37  130.0   0.0     2   333    82   347    81   347 0.95 Amidohydrolase family
Amidohydro_5         PF13594.1     68 seq684_BIOID50959    -            588   2.8e-12   46.1   0.2   1   1   3.9e-15   1.1e-11   44.3   0.1     1    68    52   115    52   115 0.84 Amidohydrolase
Amidohydro_4         PF13147.1    304 seq684_BIOID50959    -            588     3e-11   43.7   0.1   1   1   8.7e-12   2.4e-08   34.2   0.1     1   304    76   344    76   344 0.77 Amidohydrolase
TerC                 PF03741.11   184 seq685_BIOID50959    -            346   4.4e-55  185.8   7.1   1   1   3.2e-59   4.4e-55  185.8   4.9     1   183    73   300    73   301 0.97 Integral membrane protein TerC family
RHS_repeat           PF05593.9     38 seq686_BIOID50959    -           1359   5.7e-61  201.5 111.0   1   7   2.7e-12   1.8e-08   34.1   1.4     1    38   387   425   387   425 0.97 RHS Repeat
RHS_repeat           PF05593.9     38 seq686_BIOID50959    -           1359   5.7e-61  201.5 111.0   2   7   6.5e-11   4.5e-07   29.7   2.1     3    37   411   445   409   446 0.94 RHS Repeat
RHS_repeat           PF05593.9     38 seq686_BIOID50959    -           1359   5.7e-61  201.5 111.0   3   7   2.7e-08   0.00019   21.4   0.8     1    37   451   489   451   490 0.81 RHS Repeat
RHS_repeat           PF05593.9     38 seq686_BIOID50959    -           1359   5.7e-61  201.5 111.0   4   7   5.9e-12     4e-08   33.1   0.3     1    37   537   573   537   574 0.98 RHS Repeat
RHS_repeat           PF05593.9     38 seq686_BIOID50959    -           1359   5.7e-61  201.5 111.0   5   7   9.8e-10   6.7e-06   26.0   0.5     1    37   579   614   579   615 0.97 RHS Repeat
RHS_repeat           PF05593.9     38 seq686_BIOID50959    -           1359   5.7e-61  201.5 111.0   6   7   3.3e-08   0.00023   21.1   1.1     1    31   620   650   620   654 0.93 RHS Repeat
RHS_repeat           PF05593.9     38 seq686_BIOID50959    -           1359   5.7e-61  201.5 111.0   7   7   1.3e-08   8.6e-05   22.4   0.3     1    31   682   715   682   723 0.90 RHS Repeat
RHS                  PF03527.9     41 seq686_BIOID50959    -           1359   1.4e-18   66.2  10.8   1   1   2.5e-22   1.7e-18   65.9   1.1     1    41  1102  1142  1102  1142 0.97 RHS protein
Fer4_11              PF13247.1     99 seq687_BIOID50959    -            294   1.2e-29  101.9  13.1   1   1   1.8e-32   2.2e-29  101.1   5.5     2    98    92   188    91   189 0.94 4Fe-4S dicluster domain
Form-deh_trans       PF09163.6     44 seq687_BIOID50959    -            294   7.8e-20   69.9   0.0   1   1   1.1e-22   1.4e-19   69.1   0.0     1    44   246   289   246   290 0.96 Formate dehydrogenase N, transmembrane
Fer4_7               PF12838.2     52 seq687_BIOID50959    -            294   4.9e-15   55.5  25.2   1   1   8.3e-11     1e-07   32.0   5.6     1    50    38   114    38   117 0.90 4Fe-4S dicluster domain
Fer4_9               PF13187.1     55 seq687_BIOID50959    -            294   3.3e-13   49.5  27.2   1   1   4.6e-11   5.7e-08   32.7   7.7     1    55   132   184   132   184 0.97 4Fe-4S dicluster domain
Fer4_10              PF13237.1     52 seq687_BIOID50959    -            294   2.6e-12   46.2  27.8   1   1   3.4e-11   4.2e-08   32.7   7.1     2    52    93   144    92   144 0.86 4Fe-4S dicluster domain
Fer4_2               PF12797.2     22 seq687_BIOID50959    -            294   3.3e-10   39.1  34.5   1   1   6.4e-09     8e-06   25.3   2.4     4    20    33    49    31    51 0.91 4Fe-4S binding domain
Fer4_3               PF12798.2     15 seq687_BIOID50959    -            294   9.7e-08   31.9  41.1   1   3   0.00035      0.43   11.1   3.8     1    15   100   117   100   117 0.89 4Fe-4S binding domain
Fer4_3               PF12798.2     15 seq687_BIOID50959    -            294   9.7e-08   31.9  41.1   2   3   6.7e-05     0.083   13.3   2.9     1    14   133   146   133   147 0.94 4Fe-4S binding domain
Fer4_3               PF12798.2     15 seq687_BIOID50959    -            294   9.7e-08   31.9  41.1   3   3   3.4e-06    0.0042   17.4   2.5     1    15   160   183   160   183 0.98 4Fe-4S binding domain
Fer4_4               PF12800.2     17 seq687_BIOID50959    -            294   3.1e-07   30.0  31.6   1   2   4.7e-05     0.059   13.6   1.8     3    15    38    50    36    56 0.91 4Fe-4S binding domain
Fer4_4               PF12800.2     17 seq687_BIOID50959    -            294   3.1e-07   30.0  31.6   2   2     1e-07   0.00013   21.9   1.8     1    17   130   146   130   146 0.92 4Fe-4S binding domain
Fer4                 PF00037.22    24 seq687_BIOID50959    -            294   3.1e-07   29.6  37.3   1   1   4.1e-08   5.1e-05   22.5   2.0     5    22   130   147   126   149 0.87 4Fe-4S binding domain
SDF                  PF00375.13   390 seq689_BIOID50959    -            463  1.7e-102  343.0  34.3   1   1  1.5e-106  2.1e-102  342.7  23.8     1   390    29   443    29   443 0.96 Sodium:dicarboxylate symporter family
RNA_pol_Rpb1_1       PF04997.7    338 seq690_BIOID50959    -           1407  1.8e-100  336.3   0.1   1   1  1.8e-103  4.8e-100  335.0   0.1     2   338    15   342    14   342 0.95 RNA polymerase Rpb1, domain 1
RNA_pol_Rpb1_5       PF04998.12   277 seq690_BIOID50959    -           1407   1.1e-80  270.7   0.0   1   1     8e-84   2.2e-80  269.7   0.0     1   276   766  1321   766  1322 1.00 RNA polymerase Rpb1, domain 5
RNA_pol_Rpb1_2       PF00623.15   166 seq690_BIOID50959    -           1407   6.1e-51  172.5   0.0   1   1   5.3e-53   1.5e-49  168.0   0.0     1   166   344   486   344   486 0.95 RNA polymerase Rpb1, domain 2
RNA_pol_Rpb1_3       PF04983.13   157 seq690_BIOID50959    -           1407   1.4e-27   96.2   0.0   1   1   1.2e-30   3.3e-27   95.0   0.0     1   157   489   644   489   644 0.93 RNA polymerase Rpb1, domain 3
RNA_pol_Rpb1_4       PF05000.12   108 seq690_BIOID50959    -           1407   2.5e-18   65.7   0.3   1   1   9.1e-22   2.5e-18   65.7   0.2     2   107   674   763   673   764 0.82 RNA polymerase Rpb1, domain 4
Usher                PF00577.15   552 seq692_BIOID50959    -            793  1.3e-132  443.2  22.3   1   1  3.4e-136  1.6e-132  442.9  15.5     2   552   176   706   175   706 0.96 Type VII secretion system (T7SS), usher protein
PapC_N               PF13954.1    146 seq692_BIOID50959    -            793   1.7e-20   72.9   0.0   1   1   7.7e-24   3.5e-20   71.9   0.0     2   145    30   161    29   162 0.89 PapC N-terminal domain
PapC_C               PF13953.1     68 seq692_BIOID50959    -            793     1e-09   37.7   0.0   1   1     2e-12   9.3e-09   34.6   0.0     2    66   717   778   716   780 0.95 PapC C-terminal domain
UvrD_C               PF13361.1    319 seq693_BIOID50959    -            690   7.5e-93  311.3   0.0   1   1   3.2e-95   7.3e-92  308.1   0.0     1   318   288   630   288   631 0.97 UvrD-like helicase C-terminal domain
UvrD-helicase        PF00580.16   315 seq693_BIOID50959    -            690   1.4e-73  247.8   0.3   1   1   8.9e-76     2e-72  244.0   0.2     1   314    20   282    20   283 0.94 UvrD/REP helicase N-terminal domain
AAA_19               PF13245.1     76 seq693_BIOID50959    -            690     2e-13   49.7   0.6   1   1   2.1e-16   4.9e-13   48.5   0.4     8    75    32   104    25   105 0.82 Part of AAA domain
UvrD_C_2             PF13538.1    104 seq693_BIOID50959    -            690   2.2e-10   40.4   0.0   1   1   5.8e-13   1.3e-09   37.9   0.0    54   103   563   626   513   627 0.80 Family description
IGPD                 PF00475.13   145 seq694_BIOID50959    -            355   8.7e-65  216.8   0.4   1   1   4.5e-68   1.5e-64  216.0   0.3     1   145   196   338   196   338 0.99 Imidazoleglycerol-phosphate dehydratase
HAD_2                PF13419.1    176 seq694_BIOID50959    -            355   5.6e-07   29.8   0.1   1   1   5.7e-09   1.9e-05   24.8   0.0    76   173    30   145    20   148 0.80 Haloacid dehalogenase-like hydrolase
PNK3P                PF08645.6    158 seq694_BIOID50959    -            355   5.6e-06   25.7   0.0   1   1   2.8e-09   9.7e-06   25.0   0.0     5   129     8   134     4   181 0.75 Polynucleotide kinase 3 phosphatase
Hydrolase_like       PF13242.1     75 seq694_BIOID50959    -            355   8.7e-06   25.2   0.0   1   1   5.5e-09   1.9e-05   24.1   0.0     2    44   103   144   102   148 0.88 HAD-hyrolase-like
Cytochrom_B_N        PF00033.14   188 seq698_BIOID50959    -            217   1.4e-20   73.3  19.2   1   1   2.5e-24   1.7e-20   73.0  13.3     4   188    10   186     7   186 0.92 Cytochrome b(N-terminal)/b6/petB
Ni_hydr_CYTB         PF01292.15   182 seq698_BIOID50959    -            217   1.4e-18   66.8  17.8   1   1   2.5e-22   1.7e-18   66.5  12.3     5   182    13   186     9   186 0.89 Prokaryotic cytochrome b561
Peptidase_S49_N      PF08496.5    155 seq699_BIOID50959    -            349   2.9e-64  215.4   3.5   1   1   6.3e-68   2.9e-64  215.4   2.4     1   155     1   158     1   158 0.98 Peptidase family S49 N-terminal
Peptidase_S49        PF01343.13   154 seq699_BIOID50959    -            349   1.2e-50  171.1   2.2   1   1   3.1e-54   1.4e-50  170.9   0.0     2   153   161   310   160   311 0.98 Peptidase family S49
SDH_sah              PF01972.11   286 seq699_BIOID50959    -            349   1.7e-05   23.6   1.8   1   1   5.1e-09   2.3e-05   23.2   0.0    89   163   133   208   119   225 0.81 Serine dehydrogenase proteinase
Peptidase_M20        PF01546.23   171 seq702_BIOID50959    -            403   4.4e-20   71.8   0.0   1   1     1e-23   7.1e-20   71.1   0.0     1   168    77   395    77   398 0.94 Peptidase family M20/M25/M40
M20_dimer            PF07687.9    109 seq702_BIOID50959    -            403   2.4e-17   62.5   0.0   1   1   6.5e-21   4.5e-17   61.6   0.0     2   100   183   282   182   290 0.96 Peptidase dimerisation domain
TerD                 PF02342.13   128 seq703_BIOID50959    -            192   8.5e-51  170.9   0.1   1   1   8.3e-55   1.1e-50  170.5   0.1     1   127    60   183    60   184 0.99 Bacterial stress protein
Na_Pi_cotrans        PF02690.10   142 seq705_BIOID50959    -            543   1.6e-44  150.9  30.2   1   2   1.4e-39   9.5e-36  122.5   7.0     1   140    13   148    13   150 0.98 Na+/Pi-cotransporter
Na_Pi_cotrans        PF02690.10   142 seq705_BIOID50959    -            543   1.6e-44  150.9  30.2   2   2   1.6e-13   1.1e-09   38.0  10.2     1   123   139   265   139   284 0.90 Na+/Pi-cotransporter
Ead_Ea22             PF13935.1    139 seq707_BIOID50959    -             60   1.8e-08   34.6   0.0   1   1   1.3e-12   1.8e-08   34.6   0.0     1    24     2    25     2    46 0.85 Ead/Ea22-like protein
GATase               PF00117.23   192 seq709_BIOID50959    -            196   9.7e-29  100.0   0.0   1   1   3.3e-32   1.1e-28   99.8   0.0     1   189     4   194     4   196 0.81 Glutamine amidotransferase class-I
GATase_3             PF07685.9    158 seq709_BIOID50959    -            196   4.9e-06   26.0   0.0   1   1   2.2e-09   7.7e-06   25.4   0.0     5    79    36   100    32   106 0.86 CobB/CobQ-like glutamine amidotransferase domain
EamA                 PF00892.15   126 seq710_BIOID50959    -            306   1.2e-36  125.4  35.5   1   2   2.3e-25   3.2e-21   75.5   7.1     1   125    18   140    18   141 0.93 EamA-like transporter family
EamA                 PF00892.15   126 seq710_BIOID50959    -            306   1.2e-36  125.4  35.5   2   2   3.1e-19   4.2e-15   55.7  12.0     1   125   160   284   160   285 0.87 EamA-like transporter family
TerD                 PF02342.13   128 seq713_BIOID50959    -            191   6.2e-49  164.9   0.2   1   1   7.1e-53   9.7e-49  164.3   0.1     1   128    60   184    60   184 0.99 Bacterial stress protein
HTH_AraC             PF00165.18    42 seq714_BIOID50959    -            247   8.4e-20   69.8   1.7   1   2     4e-11   2.8e-07   30.0   0.0     1    41   144   183   144   184 0.96 Bacterial regulatory helix-turn-helix proteins, AraC family
HTH_AraC             PF00165.18    42 seq714_BIOID50959    -            247   8.4e-20   69.8   1.7   2   2   7.2e-14   4.9e-10   38.7   0.2     6    40   196   232   194   234 0.92 Bacterial regulatory helix-turn-helix proteins, AraC family
HTH_18               PF12833.2     81 seq714_BIOID50959    -            247   4.2e-14   52.3   0.1   1   1   1.1e-17   7.5e-14   51.4   0.1     2    80   158   234   157   235 0.94 Helix-turn-helix domain
AMP-binding          PF00501.23   418 seq717_BIOID50959    -            573   6.4e-86  288.1   0.0   1   1   5.7e-90   7.8e-86  287.9   0.0     2   413    49   483    48   486 0.95 AMP-binding enzyme
His_biosynth         PF00977.16   228 seq718_BIOID50959    -            291   2.4e-74  249.3   0.4   1   1   6.1e-78   2.8e-74  249.1   0.3     1   228    47   280    47   280 0.98 Histidine biosynthesis protein
Trp_syntA            PF00290.15   259 seq718_BIOID50959    -            291   7.2e-06   24.5   1.1   1   1     2e-08   9.2e-05   20.9   0.1   174   232    97   154    78   160 0.85 Tryptophan synthase alpha chain
Ead_Ea22             PF13935.1    139 seq719_BIOID50959    -            161   7.2e-31  107.2   0.4   1   1   6.4e-35   8.8e-31  106.9   0.3     1   127     2   116     2   135 0.88 Ead/Ea22-like protein
Amidohydro_4         PF13147.1    304 seq722_BIOID50959    -            461   2.9e-29  102.8   0.7   1   1   1.1e-32   3.6e-29  102.5   0.5     1   304    45   392    45   392 0.90 Amidohydrolase
Amidohydro_1         PF01979.15   333 seq722_BIOID50959    -            461   1.6e-12   47.6   0.7   1   1   1.2e-08   4.2e-05   23.2   1.0     1   128    50   184    50   281 0.58 Amidohydrolase family
Amidohydro_5         PF13594.1     68 seq722_BIOID50959    -            461   1.7e-11   43.6   0.6   1   1   2.3e-14   7.9e-11   41.5   0.4     2    68    22    90     3    90 0.76 Amidohydrolase
DUF3521              PF12035.3     35 seq728_BIOID50959    -             57   3.6e-19   68.1   1.8   1   1   3.4e-23   4.6e-19   67.8   1.3     1    35     1    35     1    35 0.99 Protein of unknown function (DUF3521)
Topoisom_bac         PF01131.15   403 seq730_BIOID50959    -            881  4.3e-131  437.3   0.7   1   1  2.3e-134  7.7e-131  436.5   0.5     2   403   171   579   170   579 0.93 DNA topoisomerase
Topo_Zn_Ribbon       PF08272.6     42 seq730_BIOID50959    -            881   3.1e-39  131.9   0.3   1   2   1.5e-19   5.2e-16   57.5   0.0     2    42   772   811   771   811 0.96 Topoisomerase I zinc-ribbon-like
Topo_Zn_Ribbon       PF08272.6     42 seq730_BIOID50959    -            881   3.1e-39  131.9   0.3   2   2   1.3e-23   4.6e-20   70.5   1.2     1    41   838   878   838   879 0.97 Topoisomerase I zinc-ribbon-like
Toprim               PF01751.17    88 seq730_BIOID50959    -            881   3.4e-26   90.8   0.0   1   1   2.1e-29   7.2e-26   89.7   0.0     2    88    19   156    18   156 0.98 Toprim domain
zf-C4_Topoisom       PF01396.14    39 seq730_BIOID50959    -            881   4.1e-19   67.6  16.9   1   2   3.6e-09   1.2e-05   24.5   0.3     3    27   612   636   610   653 0.84 Topoisomerase DNA binding C4 zinc finger
zf-C4_Topoisom       PF01396.14    39 seq730_BIOID50959    -            881   4.1e-19   67.6  16.9   2   2   6.9e-15   2.4e-11   42.8   1.9     2    38   723   758   722   759 0.94 Topoisomerase DNA binding C4 zinc finger
DUF1375              PF07119.7     76 seq731_BIOID50959    -             75   8.9e-21   73.3   0.2   1   1   9.2e-25   1.3e-20   72.9   0.1     6    75     8    69     3    70 0.91 Protein of unknown function (DUF1375)
HSP70                PF00012.15   602 seq733_BIOID50959    -            450   7.5e-25   86.7   0.0   1   2   7.1e-19   9.7e-15   53.3   0.0     2   207     3   228     2   259 0.77 Hsp70 protein
HSP70                PF00012.15   602 seq733_BIOID50959    -            450   7.5e-25   86.7   0.0   2   2   8.8e-12   1.2e-07   29.9   0.0   250   352   329   423   305   448 0.80 Hsp70 protein
TerD                 PF02342.13   128 seq734_BIOID50959    -            413     7e-45  151.8   0.0   1   2   7.5e-24   3.4e-20   72.0   0.0     1   128    51   158    51   158 0.94 Bacterial stress protein
TerD                 PF02342.13   128 seq734_BIOID50959    -            413     7e-45  151.8   0.0   2   2   1.2e-25   5.6e-22   77.7   0.0     3   128   233   366   231   366 0.97 Bacterial stress protein
VWA_2                PF13519.1    172 seq734_BIOID50959    -            413   1.4e-10   41.4   0.0   1   1   7.8e-14   3.6e-10   40.1   0.0     2   147   214   365   213   397 0.77 von Willebrand factor type A domain
Copine               PF07002.11   146 seq734_BIOID50959    -            413     1e-05   25.2   0.0   1   1   5.8e-09   2.6e-05   23.8   0.0    14   146   234   355   226   355 0.79 Copine
His_biosynth         PF00977.16   228 seq738_BIOID50959    -            258     4e-78  261.6   0.7   1   1   1.3e-81   4.6e-78  261.5   0.5     1   227     5   239     5   240 0.96 Histidine biosynthesis protein
Catalase             PF00199.14   384 seq742_BIOID50959    -            753  2.1e-170  566.4   0.1   1   1    4e-174  2.8e-170  566.0   0.1     1   382    81   467    81   469 0.99 Catalase
Catalase-rel         PF06628.7     68 seq742_BIOID50959    -            753     4e-20   71.3   0.0   1   1   1.3e-23   8.7e-20   70.2   0.0     1    68   495   563   495   563 0.98 Catalase-related immune-responsive
UPF0118              PF01594.11   327 seq744_BIOID50959    -            370   1.6e-65  221.1  41.1   1   1   1.4e-69   1.9e-65  220.9  28.5     2   327    15   345    14   345 0.99 Domain of unknown function DUF20
HTH_Tnp_1            PF01527.15    76 seq745_BIOID50959    -             71   1.7e-14   53.4   0.0   1   1   4.1e-18   1.9e-14   53.2   0.0     1    48     1    47     1    61 0.90 Transposase
HTH_28               PF13518.1     52 seq745_BIOID50959    -             71   1.2e-05   25.0   0.0   1   1   3.8e-09   1.7e-05   24.5   0.0     1    36    10    46    10    47 0.92 Helix-turn-helix domain
DUF1120              PF06551.7    116 seq746_BIOID50959    -            238   1.6e-40  137.8   4.3   1   1   4.1e-44   2.8e-40  137.1   3.0     1   116    28   138    27   138 0.97 Protein of unknown function (DUF1120)
Fimbrial             PF00419.15   145 seq746_BIOID50959    -            238   0.00011   22.2   8.3   1   1   2.8e-08   0.00019   21.5   5.7     2    94    27   139    24   205 0.56 Fimbrial protein
Acetyltransf_1       PF00583.19    83 seq747_BIOID50959    -            167   1.6e-13   50.3   0.2   1   1     1e-16   2.3e-13   49.8   0.1     2    83    66   145    65   145 0.96 Acetyltransferase (GNAT) family
Acetyltransf_10      PF13673.1    117 seq747_BIOID50959    -            167   9.2e-12   44.9   0.0   1   1   4.9e-15   1.1e-11   44.7   0.0     1   117    18   144    18   144 0.85 Acetyltransferase (GNAT) domain
Acetyltransf_4       PF13420.1    155 seq747_BIOID50959    -            167   8.4e-11   41.9   0.0   1   1   4.6e-14     1e-10   41.6   0.0     2   137    12   147    11   153 0.86 Acetyltransferase (GNAT) domain
Acetyltransf_7       PF13508.1     79 seq747_BIOID50959    -            167   4.6e-10   39.4   0.1   1   1   3.3e-13   7.4e-10   38.7   0.1     3    78    60   145    58   146 0.84 Acetyltransferase (GNAT) domain
Acetyltransf_3       PF13302.1    142 seq747_BIOID50959    -            167   6.6e-07   29.6   0.0   1   1   3.7e-10   8.5e-07   29.2   0.0     4   142    11   145    10   145 0.74 Acetyltransferase (GNAT) domain
FR47                 PF08445.5     86 seq747_BIOID50959    -            167     3e-05   23.5   0.0   1   1   2.4e-08   5.6e-05   22.7   0.0    19    81    85   148    82   151 0.90 FR47-like protein
DUF4222              PF13973.1     53 seq753_BIOID50959    -             80   1.5e-13   49.8   0.3   1   1   1.3e-17   1.8e-13   49.5   0.2     2    53     4    54     3    54 0.97 Domain of unknown function (DUF4222)
PRA-CH               PF01502.13    75 seq754_BIOID50959    -            203   2.2e-34  116.8   0.0   1   1   6.1e-38   4.1e-34  115.9   0.0     1    74    33   106    33   107 0.99 Phosphoribosyl-AMP cyclohydrolase
PRA-PH               PF01503.12    83 seq754_BIOID50959    -            203   4.2e-13   49.2   0.4   1   1   8.6e-17   5.9e-13   48.7   0.3     2    82   116   201   115   202 0.95 Phosphoribosyl-ATP pyrophosphohydrolase
NmrA                 PF05368.8    233 seq755_BIOID50959    -             45   1.6e-08   34.0   0.2   1   1   5.8e-12   1.6e-08   34.0   0.1     1    39     5    43     5    45 0.91 NmrA-like family
NAD_binding_10       PF13460.1    183 seq755_BIOID50959    -             45   5.3e-08   32.9   0.2   1   1   1.9e-11   5.3e-08   32.9   0.1     1    34     5    38     5    45 0.90 NADH(P)-binding
Epimerase            PF01370.16   236 seq755_BIOID50959    -             45     6e-07   29.0   0.1   1   1   2.2e-10     6e-07   29.0   0.1     1    36     5    40     5    45 0.88 NAD dependent epimerase/dehydratase family
NAD_binding_4        PF07993.7    249 seq755_BIOID50959    -             45   3.2e-06   26.1   0.1   1   1   1.2e-09   3.2e-06   26.1   0.1     1    33     7    37     7    45 0.79 Male sterility protein
3Beta_HSD            PF01073.14   280 seq755_BIOID50959    -             45   3.7e-05   22.4   0.0   1   1   1.4e-08   3.7e-05   22.4   0.0     1    38     6    41     6    45 0.84 3-beta hydroxysteroid dehydrogenase/isomerase family
AA_kinase            PF00696.23   241 seq758_BIOID50959    -            310   1.4e-27   96.6   0.8   1   1   1.3e-31   1.8e-27   96.3   0.6     1   239     3   290     3   291 0.88 Amino acid kinase family
PseudoU_synth_2      PF00849.17   164 seq759_BIOID50959    -            290   5.7e-16   58.6   0.1   1   1   3.6e-18   2.5e-14   53.3   0.1     2   164    69   195    68   195 0.85 RNA pseudouridylate synthase
S4                   PF01479.20    48 seq759_BIOID50959    -            290   2.7e-14   52.2   1.5   1   1   1.1e-17   7.6e-14   50.7   0.0     1    48     7    52     7    52 0.98 S4 domain
Epimerase            PF01370.16   236 seq761_BIOID50959    -            258     5e-13   48.9   0.0   1   1   1.1e-15   3.6e-12   46.1   0.0    48   233     2   160     1   163 0.88 NAD dependent epimerase/dehydratase family
NAD_binding_4        PF07993.7    249 seq761_BIOID50959    -            258   2.1e-10   39.8   0.0   1   1   2.4e-08     8e-05   21.5   0.0    79   137     9    68     5    75 0.85 Male sterility protein
NAD_binding_10       PF13460.1    183 seq761_BIOID50959    -            258   1.6e-08   34.6   0.0   1   1     7e-12   2.4e-08   34.0   0.0    45   177     2   146     1   151 0.84 NADH(P)-binding
DUF1233              PF06806.7     72 seq766_BIOID50959    -             78     1e-35  120.9   0.0   1   1   8.2e-40   1.1e-35  120.8   0.0     1    70     4    73     4    77 0.97 Putative excisionase (DUF1233)
DUF1016              PF06250.6    320 seq767_BIOID50959    -            375  2.6e-136  453.7   0.2   1   2   2.9e-38     4e-34  117.9   0.0     1    97    15   112    15   118 0.98 Protein of unknown function (DUF1016)
DUF1016              PF06250.6    320 seq767_BIOID50959    -            375  2.6e-136  453.7   0.2   2   2  4.2e-104  5.7e-100  334.2   0.0    81   319   122   363   117   364 0.97 Protein of unknown function (DUF1016)
HTH_Tnp_1            PF01527.15    76 seq770_BIOID50959    -            141   8.9e-17   60.7   0.1   1   1   2.2e-20   1.5e-16   59.9   0.0     2    52     9    59     8    90 0.86 Transposase
HTH_23               PF13384.1     50 seq770_BIOID50959    -            141   5.5e-07   28.9   0.0   1   1   1.3e-10   8.8e-07   28.2   0.0     6    45    18    58    13    63 0.90 Homeodomain-like domain
OTCace               PF00185.19   158 seq772_BIOID50959    -            337   3.5e-51  173.1   0.1   1   1   1.3e-54   9.1e-51  171.7   0.1     2   157   156   330   155   331 0.97 Aspartate/ornithine carbamoyltransferase, Asp/Orn binding domain
OTCace_N             PF02729.16   142 seq772_BIOID50959    -            337   9.6e-48  161.3   0.0   1   1   2.1e-51   1.4e-47  160.7   0.0     1   142     7   148     7   148 0.99 Aspartate/ornithine carbamoyltransferase, carbamoyl-P binding domain
DUF3596              PF12167.3     88 seq773_BIOID50959    -             83   9.4e-28   95.5   0.0   1   1   7.4e-32     1e-27   95.4   0.0     1    74     7    80     7    83 0.96 Domain of unknown function (DUF3596)
GTP_EFTU             PF00009.22   188 seq774_BIOID50959    -            607     1e-56  191.2   0.0   1   1   7.2e-60     2e-56  190.3   0.0     2   187     4   195     3   196 0.96 Elongation factor Tu GTP binding domain
EFG_C                PF00679.19    89 seq774_BIOID50959    -            607   1.9e-21   75.6   0.0   1   1   1.6e-24   4.3e-21   74.4   0.0     3    83   397   477   395   483 0.96 Elongation factor G C-terminus
GTP_EFTU_D2          PF03144.20    74 seq774_BIOID50959    -            607   7.4e-10   38.6   3.2   1   1   8.1e-13   2.2e-09   37.1   2.2     1    74   219   289   219   289 0.94 Elongation factor Tu domain 2
MMR_HSR1             PF01926.18   114 seq774_BIOID50959    -            607   1.3e-05   25.0   0.2   1   1   1.5e-08   4.1e-05   23.4   0.0     2   113     8   128     7   129 0.55 50S ribosome-binding GTPase
GerE                 PF00196.14    58 seq776_BIOID50959    -            241   2.9e-10   39.1   0.7   1   1   3.8e-14   5.2e-10   38.3   0.5     4    57   154   207   152   208 0.95 Bacterial regulatory proteins, luxR family
Phage_integrase      PF00589.17   173 seq777_BIOID50959    -            354   5.6e-20   71.6   0.1   1   1   8.3e-24   1.1e-19   70.5   0.1     3   166   119   312   117   318 0.86 Phage integrase family
DUF1870              PF08965.5    118 seq780_BIOID50959    -             65   1.9e-26   91.8   0.3   1   1   1.6e-30   2.1e-26   91.7   0.2     1    62     1    62     1    64 0.97 Domain of unknown function (DUF1870)
PP-binding           PF00550.20    67 seq781_BIOID50959    -             82   1.2e-12   47.8   0.8   1   1   9.7e-17   1.3e-12   47.6   0.6     1    66     9    74     9    75 0.92 Phosphopantetheine attachment site
Aminotran_1_2        PF00155.16   363 seq783_BIOID50959    -            390   3.5e-54  184.0   0.0   1   1   1.2e-57   4.2e-54  183.7   0.0     2   362    44   384    43   385 0.92 Aminotransferase class I and II
Aminotran_5          PF00266.14   371 seq783_BIOID50959    -            390   1.1e-05   24.1   0.0   1   1   5.6e-09   1.9e-05   23.4   0.0    48   181    93   216    67   219 0.90 Aminotransferase class-V
Cys_Met_Meta_PP      PF01053.15   386 seq783_BIOID50959    -            390   2.4e-05   22.6   0.0   1   1     1e-08   3.5e-05   22.1   0.0    26   183    55   216    47   239 0.89 Cys/Met metabolism PLP-dependent enzyme
DDE_Tnp_1_assoc      PF13808.1     90 seq785_BIOID50959    -            374   4.7e-33  112.6   0.0   1   1   1.4e-36   9.8e-33  111.5   0.0     1    90     6    95     6    95 0.99 DDE_Tnp_1-associated
DDE_Tnp_1            PF01609.16   211 seq785_BIOID50959    -            374   3.8e-29  101.6   0.4   1   1   9.5e-33   6.5e-29  100.9   0.3     3   211   102   343   100   343 0.93 Transposase DDE domain
MFS_1                PF07690.11   354 seq786_BIOID50959    -            404   3.4e-29  101.5  51.2   1   2   1.1e-24   1.6e-20   73.1  26.2     3   294    14   291     8   293 0.80 Major Facilitator Superfamily
MFS_1                PF07690.11   354 seq786_BIOID50959    -            404   3.4e-29  101.5  51.2   2   2   4.5e-15   6.2e-11   41.5  10.6    37   183   249   394   244   402 0.79 Major Facilitator Superfamily
HTH_Tnp_1            PF01527.15    76 seq789_BIOID50959    -            108   5.5e-11   42.1   1.3   1   1   1.6e-14   2.2e-10   40.2   0.9     1    74     1    87     1    88 0.86 Transposase
Peptidase_S49        PF01343.13   154 seq791_BIOID50959    -            666  2.5e-101  335.7   0.1   1   2   2.7e-49   1.8e-45  154.3   0.0     2   152   189   342   188   344 0.98 Peptidase family S49
Peptidase_S49        PF01343.13   154 seq791_BIOID50959    -            666  2.5e-101  335.7   0.1   2   2   6.6e-57   4.5e-53  179.0   0.0     2   154   440   591   439   591 0.98 Peptidase family S49
GerE                 PF00196.14    58 seq792_BIOID50959    -            225   1.9e-15   55.7   0.1   1   1   2.5e-19   3.4e-15   55.0   0.1     3    55   152   204   150   207 0.95 Bacterial regulatory proteins, luxR family
HTH_21               PF13276.1     60 seq804_BIOID50959    -            160   1.7e-17   63.0   2.7   1   1   3.5e-21   4.8e-17   61.5   1.9     3    60    48   104    45   104 0.93 HTH-like domain
Thioredoxin          PF00085.15   104 seq805_BIOID50959    -            109   3.5e-34  116.5   0.0   1   1   8.4e-38   3.8e-34  116.3   0.0     2   103     5   106     4   107 0.98 Thioredoxin
Thioredoxin_2        PF13098.1    112 seq805_BIOID50959    -            109   1.6e-10   41.0   0.1   1   1   3.2e-13   1.4e-09   37.9   0.0     7   112    23   104    17   104 0.90 Thioredoxin-like domain
LysR_substrate       PF03466.15   209 seq806_BIOID50959    -            324   1.8e-44  151.2   0.0   1   1   3.5e-48   2.4e-44  150.8   0.0     5   206    92   293    90   296 0.96 LysR substrate binding domain
HTH_1                PF00126.22    60 seq806_BIOID50959    -            324   5.4e-16   57.9   0.0   1   1   1.4e-19   9.6e-16   57.1   0.0     1    60     3    64     3    64 0.97 Bacterial regulatory helix-turn-helix protein, lysR family
BATS                 PF06968.8     92 seq809_BIOID50959    -            346   1.7e-29  101.3   0.0   1   1   5.5e-33   3.7e-29  100.2   0.0     1    92   220   312   220   312 0.99 Biotin and Thiamin Synthesis associated domain
Radical_SAM          PF04055.16   166 seq809_BIOID50959    -            346   3.9e-19   69.3   0.0   1   1   4.6e-22   3.2e-18   66.3   0.0     4   160    50   203    47   209 0.92 Radical SAM superfamily
DUF72                PF01904.13   230 seq813_BIOID50959    -            159   1.5e-38  132.6   0.3   1   1   1.3e-42   1.8e-38  132.4   0.2    23   163     2   144     1   157 0.91 Protein of unknown function DUF72
Epimerase            PF01370.16   236 seq815_BIOID50959    -             84   1.2e-13   50.9   0.1   1   1   3.7e-17   1.3e-13   50.8   0.0     2    74     4    84     3    84 0.86 NAD dependent epimerase/dehydratase family
adh_short            PF00106.20   167 seq815_BIOID50959    -             84   1.3e-07   31.5   0.0   1   1   4.3e-11   1.5e-07   31.3   0.0     3    73     3    73     1    83 0.80 short chain dehydrogenase
RmlD_sub_bind        PF04321.12   287 seq815_BIOID50959    -             84   3.5e-05   22.7   0.0   1   1   1.3e-08   4.3e-05   22.4   0.0     1    60     1    84     1    84 0.97 RmlD substrate binding domain
3Beta_HSD            PF01073.14   280 seq815_BIOID50959    -             84   6.6e-05   21.6   0.0   1   1   2.1e-08   7.1e-05   21.5   0.0     1    75     4    84     4    84 0.73 3-beta hydroxysteroid dehydrogenase/isomerase family
Rhodanese            PF00581.15   113 seq817_BIOID50959    -            350   4.8e-17   62.2   0.1   1   1   9.6e-21   1.3e-16   60.8   0.0     2   112   138   233   137   234 0.94 Rhodanese-like domain
DUF421               PF04239.7     99 seq818_BIOID50959    -            230   1.4e-24   85.3   0.0   1   1   1.4e-28   1.9e-24   84.9   0.0     1    71   102   171   102   213 0.85 Protein of unknown function (DUF421)
ATP-synt_ab          PF00006.20   215 seq819_BIOID50959    -            443   5.9e-42  143.4   0.0   1   1   2.9e-45   7.9e-42  143.0   0.0     3   214   183   388   181   389 0.95 ATP synthase alpha/beta family, nucleotide-binding domain
Rho_RNA_bind         PF07497.7     78 seq819_BIOID50959    -            443   6.5e-42  140.9   0.1   1   1   4.2e-45   1.1e-41  140.1   0.0     1    78    73   150    73   150 0.98 Rho termination factor, RNA-binding domain
Rho_N                PF07498.7     43 seq819_BIOID50959    -            443   8.2e-18   63.7   0.8   1   1   1.7e-20   4.8e-17   61.3   0.2     1    43    29    71    29    71 0.98 Rho termination factor, N-terminal domain
NACHT                PF05729.7    167 seq819_BIOID50959    -            443   8.9e-05   22.0   0.0   1   1   6.2e-08   0.00017   21.1   0.0    12    96   207   297   203   311 0.80 NACHT domain
OsmC                 PF02566.14   100 seq820_BIOID50959    -            143   1.5e-19   69.9   0.1   1   1   1.4e-23   1.9e-19   69.5   0.0     2    99    42   139    41   140 0.89 OsmC-like protein
Porin_1              PF00267.16   337 seq821_BIOID50959    -            395  3.1e-143  476.9  32.2   1   1  5.2e-147  3.5e-143  476.7  22.3     1   337    27   395    27   395 0.98 Gram-negative porin
Porin_4              PF13609.1    311 seq821_BIOID50959    -            395   2.8e-21   76.2  42.8   1   1     6e-25   4.1e-21   75.6  29.6     6   304    12   365     6   374 0.82 Gram-negative porin
Epimerase            PF01370.16   236 seq822_BIOID50959    -            199   2.5e-20   72.8   0.0   1   1     2e-24   2.8e-20   72.6   0.0   129   222     5    95     1   126 0.91 NAD dependent epimerase/dehydratase family
DUF2314              PF10077.4    133 seq824_BIOID50959    -            153     4e-24   85.0   0.1   1   1   3.9e-28   5.4e-24   84.6   0.1     2   127    33   149    32   151 0.90 Uncharacterized protein conserved in bacteria (DUF2314)
UTRA                 PF07702.8    141 seq826_BIOID50959    -            236   2.1e-20   72.6   0.0   1   1   5.6e-24   3.8e-20   71.8   0.0     1   140    91   230    91   231 0.97 UTRA domain
GntR                 PF00392.16    64 seq826_BIOID50959    -            236   6.3e-20   70.2   0.0   1   1   1.4e-23   9.4e-20   69.7   0.0     2    64     8    70     7    70 0.97 Bacterial regulatory proteins, gntR family
MAPEG                PF01124.13   129 seq827_BIOID50959    -            131   1.3e-26   92.5   9.3   1   1   1.1e-30   1.5e-26   92.3   6.5     1   129     3   120     3   120 0.98 MAPEG family
MFS_1                PF07690.11   354 seq829_BIOID50959    -            421   4.2e-31  107.8  53.4   1   1   1.5e-29   2.1e-25   89.1  28.3     1   317    18   320    18   323 0.80 Major Facilitator Superfamily
Aminotran_1_2        PF00155.16   363 seq830_BIOID50959    -            384   1.1e-69  235.0   0.0   1   1   1.8e-73   1.2e-69  234.8   0.0     2   363    40   380    39   380 0.97 Aminotransferase class I and II
Beta_elim_lyase      PF01212.16   290 seq830_BIOID50959    -            384   2.2e-06   26.9   0.0   1   1   1.5e-09     1e-05   24.7   0.0    28    87    83   142    70   206 0.77 Beta-eliminating lyase
DUF1435              PF07256.7     78 seq831_BIOID50959    -             91   8.7e-39  131.2   7.4   1   1   7.5e-43     1e-38  131.0   5.1     1    78    14    91    14    91 0.99 Protein of unknown function (DUF1435)
Methyltransf_18      PF12847.2    112 seq834_BIOID50959    -            247   6.9e-15   55.4   0.0   1   1   7.3e-18   1.1e-14   54.8   0.0     2   110    57   163    56   165 0.92 Methyltransferase domain
Methyltransf_11      PF08241.7     95 seq834_BIOID50959    -            247     7e-12   45.5   0.0   1   1   9.1e-15   1.4e-11   44.6   0.0     2    95    62   162    61   162 0.95 Methyltransferase domain
Methyltransf_31      PF13847.1    152 seq834_BIOID50959    -            247   1.5e-10   40.7   0.0   1   1   1.5e-13   2.3e-10   40.1   0.0     3   110    56   164    54   198 0.86 Methyltransferase domain
Methyltransf_25      PF13649.1    101 seq834_BIOID50959    -            247   1.1e-09   38.4   0.0   1   1   1.6e-12   2.4e-09   37.3   0.0     1   101    60   158    60   158 0.89 Methyltransferase domain
Methyltransf_12      PF08242.7     99 seq834_BIOID50959    -            247   3.8e-09   36.8   0.0   1   1     4e-12     6e-09   36.1   0.0     2    99    62   160    61   160 0.91 Methyltransferase domain
Methyltransf_23      PF13489.1    162 seq834_BIOID50959    -            247   4.3e-07   29.6   0.0   1   1   4.5e-10   6.8e-07   28.9   0.0    14   124    51   174    36   227 0.72 Methyltransferase domain
MTS                  PF05175.9    170 seq834_BIOID50959    -            247   1.7e-05   24.1   0.0   1   1   1.6e-08   2.4e-05   23.6   0.0    23   166    49   190    44   194 0.78 Methyltransferase small domain
Ubie_methyltran      PF01209.13   233 seq834_BIOID50959    -            247   2.5e-05   23.4   0.0   1   1   2.7e-08     4e-05   22.7   0.0    45   154    54   165    47   240 0.83 ubiE/COQ5 methyltransferase family
Aminotran_5          PF00266.14   371 seq836_BIOID50959    -            362   3.6e-71  239.7   0.0   1   1   2.9e-75     4e-71  239.6   0.0     1   371     4   350     4   350 0.99 Aminotransferase class-V
Ivy                  PF08816.6    118 seq838_BIOID50959    -            149   5.8e-35  119.7   0.1   1   1   5.1e-39     7e-35  119.4   0.1     1   118    29   144    29   144 0.98 Inhibitor of vertebrate lysozyme (Ivy)
AP_endonuc_2         PF01261.19   211 seq839_BIOID50959    -            326   3.1e-14   52.6   0.1   1   1   3.4e-18   4.7e-14   52.0   0.1     1   204    41   222    41   229 0.91 Xylose isomerase-like TIM barrel
PGI                  PF00342.14   486 seq842_BIOID50959    -            195   3.9e-62  210.1   0.1   1   1   3.3e-66   4.6e-62  209.9   0.1     1   145    52   195    52   195 0.99 Phosphoglucose isomerase
Asparaginase         PF00710.15   313 seq844_BIOID50959    -            338  2.1e-112  374.9   0.0   1   1  1.8e-116  2.4e-112  374.7   0.0     2   313     6   323     5   323 0.97 Asparaginase
Aconitase            PF00330.15   465 seq848_BIOID50959    -            891  1.3e-186  620.5   0.0   1   1  2.3e-190  1.6e-186  620.2   0.0     1   465    57   562    57   562 0.99 Aconitase family (aconitate hydratase)
Aconitase_C          PF00694.14   131 seq848_BIOID50959    -            891   8.3e-49  164.9   0.0   1   1   2.7e-52   1.8e-48  163.8   0.0     3   130   691   818   689   819 0.98 Aconitase C-terminal domain
NTP_transf_3         PF12804.2    179 seq849_BIOID50959    -            192   9.6e-31  107.2   0.0   1   1   7.9e-35   1.1e-30  107.0   0.0     1   179     6   182     6   182 0.89 MobA-like NTP transferase domain
Methyltransf_9       PF08003.6    315 seq851_BIOID50959    -            323    2e-172  572.0   0.0   1   1  9.6e-176  2.2e-172  571.8   0.0     1   315     7   322     7   322 1.00 Protein of unknown function (DUF1698)
Methyltransf_23      PF13489.1    162 seq851_BIOID50959    -            323   4.4e-11   42.6   0.0   1   1   3.5e-14     8e-11   41.7   0.0    12   159   114   269   103   272 0.71 Methyltransferase domain
Methyltransf_18      PF12847.2    112 seq851_BIOID50959    -            323   7.7e-08   32.7   0.0   1   1   7.1e-11   1.6e-07   31.7   0.0     2   111   123   226   122   227 0.86 Methyltransferase domain
Methyltransf_31      PF13847.1    152 seq851_BIOID50959    -            323   1.2e-07   31.3   0.0   1   1   9.6e-11   2.2e-07   30.4   0.0     5   112   124   228   121   284 0.90 Methyltransferase domain
Methyltransf_11      PF08241.7     95 seq851_BIOID50959    -            323   2.6e-05   24.4   0.0   1   1   2.2e-08   4.9e-05   23.6   0.0     1    94   127   223   127   224 0.81 Methyltransferase domain
CMAS                 PF02353.15   273 seq851_BIOID50959    -            323   5.9e-05   22.1   0.0   1   1   4.6e-08    0.0001   21.3   0.0    50   173   110   233   105   292 0.79 Mycolic acid cyclopropane synthetase
Glycos_transf_4      PF00953.16   159 seq852_BIOID50959    -            367   1.1e-28   99.9  21.3   1   1   7.8e-33   1.1e-28   99.9  14.8     3   157    75   233    73   235 0.94 Glycosyl transferase family 4
Methyltransf_11      PF08241.7     95 seq854_BIOID50959    -            251   1.3e-23   83.1   0.0   1   1   1.4e-26   2.4e-23   82.3   0.0     1    95    47   138    47   138 0.98 Methyltransferase domain
Methyltransf_23      PF13489.1    162 seq854_BIOID50959    -            251   6.2e-15   55.1   0.1   1   1   5.3e-18   9.1e-15   54.5   0.1     4   151    25   174    18   181 0.78 Methyltransferase domain
Methyltransf_31      PF13847.1    152 seq854_BIOID50959    -            251   1.5e-14   53.7   0.0   1   1   1.1e-17   1.9e-14   53.3   0.0     5   118    44   147    40   196 0.84 Methyltransferase domain
Methyltransf_12      PF08242.7     99 seq854_BIOID50959    -            251   1.8e-10   41.0   0.0   1   1   2.2e-13   3.8e-10   40.0   0.0     1    98    47   135    47   136 0.86 Methyltransferase domain
Methyltransf_18      PF12847.2    112 seq854_BIOID50959    -            251   3.9e-09   36.9   0.0   1   1   4.4e-12   7.6e-09   36.0   0.0     4   110    45   139    42   141 0.78 Methyltransferase domain
Methyltransf_25      PF13649.1    101 seq854_BIOID50959    -            251   8.5e-09   35.5   0.0   1   1   1.9e-11   3.3e-08   33.6   0.0     1   101    46   134    46   134 0.87 Methyltransferase domain
Ubie_methyltran      PF01209.13   233 seq854_BIOID50959    -            251   5.1e-08   32.2   0.0   1   1   3.9e-11   6.7e-08   31.8   0.0    43   168    38   155     2   169 0.83 ubiE/COQ5 methyltransferase family
Methyltransf_8       PF05148.10   219 seq854_BIOID50959    -            251   9.7e-05   21.9   0.0   1   1   8.4e-08   0.00014   21.4   0.0    59   155    30   137    17   158 0.76 Hypothetical methyltransferase
Shikimate_dh_N       PF08501.6     83 seq855_BIOID50959    -            288     7e-27   93.1   0.0   1   1   2.1e-30   1.4e-26   92.2   0.0     1    83    12    94    12    94 0.99 Shikimate dehydrogenase substrate binding domain
Shikimate_DH         PF01488.15   135 seq855_BIOID50959    -            288   5.6e-07   29.6   0.0   1   1   1.4e-10   9.3e-07   28.8   0.0     9    95   121   216   114   230 0.86 Shikimate / quinate 5-dehydrogenase
DUF3442              PF11924.3    280 seq856_BIOID50959    -           1418  1.1e-104  349.8   0.4   1   1  3.9e-108  1.1e-104  349.8   0.3     2   280    71   350    70   350 0.99 Protein of unknown function (DUF3442)
Big_1                PF02369.11   100 seq856_BIOID50959    -           1418   3.9e-53  177.3  96.9   1   3   3.4e-17   9.3e-14   51.0   7.8     4    97   993  1086   990  1088 0.87 Bacterial Ig-like domain (group 1)
Big_1                PF02369.11   100 seq856_BIOID50959    -           1418   3.9e-53  177.3  96.9   2   3   1.5e-15   4.1e-12   45.7   1.7    10    96  1098  1185  1089  1191 0.82 Bacterial Ig-like domain (group 1)
Big_1                PF02369.11   100 seq856_BIOID50959    -           1418   3.9e-53  177.3  96.9   3   3   1.4e-15   3.9e-12   45.8   9.8     2    95  1193  1287  1191  1292 0.87 Bacterial Ig-like domain (group 1)
DJ-1_PfpI            PF01965.19   147 seq857_BIOID50959    -            283   2.5e-12   46.3   0.0   1   1   3.1e-16   4.2e-12   45.6   0.0    22   143   125   274   108   278 0.81 DJ-1/PfpI family
PGI                  PF00342.14   486 seq858_BIOID50959    -            334  1.6e-152  508.2   0.0   1   1  1.3e-156  1.8e-152  508.0   0.0   166   486     1   326     1   326 0.99 Phosphoglucose isomerase
EPSP_synthase        PF00275.15   419 seq861_BIOID50959    -            427  3.5e-164  546.0   0.0   1   1  2.9e-168  3.9e-164  545.9   0.0     2   419     7   420     6   420 0.97 EPSP synthase (3-phosphoshikimate 1-carboxyvinyltransferase)
HTH_23               PF13384.1     50 seq862_BIOID50959    -            102   6.2e-10   38.2   0.1   1   1   1.6e-13   1.1e-09   37.4   0.0     3    50    26    73    24    73 0.95 Homeodomain-like domain
HTH_28               PF13518.1     52 seq862_BIOID50959    -            102   1.8e-07   30.9   0.1   1   1   3.6e-11   2.5e-07   30.4   0.1     1    52    29    81    29    83 0.92 Helix-turn-helix domain
MFS_1                PF07690.11   354 seq863_BIOID50959    -            421   3.6e-23   81.7  32.6   1   1   2.6e-27   3.6e-23   81.7  22.6    21   351    32   365    13   367 0.79 Major Facilitator Superfamily
adh_short            PF00106.20   167 seq866_BIOID50959    -            263   1.9e-26   92.8   3.4   1   1   3.8e-30   2.6e-26   92.3   2.4     1   165    33   189    33   191 0.85 short chain dehydrogenase
adh_short_C2         PF13561.1    243 seq866_BIOID50959    -            263   7.3e-25   88.0   0.0   1   1   1.3e-28   9.2e-25   87.7   0.0     5   240    41   259    39   262 0.89 Enoyl-(Acyl carrier protein) reductase
Isochorismatase      PF00857.15   174 seq867_BIOID50959    -            219   1.6e-38  132.2   0.0   1   1   1.4e-42   1.9e-38  132.0   0.0     2   174    11   213    10   213 0.96 Isochorismatase family
Pyr_redox_2          PF07992.9    200 seq870_BIOID50959    -           1032   4.2e-19   69.1   0.0   1   1   6.9e-22     1e-18   67.8   0.0     2   198   553   829   552   831 0.84 Pyridine nucleotide-disulphide oxidoreductase
NAD_binding_8        PF13450.1     68 seq870_BIOID50959    -           1032   1.7e-08   34.2   1.1   1   1   3.4e-11   5.2e-08   32.6   0.1     1    37   555   591   555   615 0.90 NAD(P)-binding Rossmann-like domain
Fer4_9               PF13187.1     55 seq870_BIOID50959    -           1032   3.1e-06   27.2   7.6   1   1     2e-09   3.1e-06   27.2   5.3     1    53   897   951   867   952 0.90 4Fe-4S dicluster domain
Thi4                 PF01946.12   230 seq870_BIOID50959    -           1032     4e-06   25.9   0.1   1   1   6.6e-08    0.0001   21.4   0.0    20    54   553   587   538   591 0.93 Thi4 family
FAD_binding_3        PF01494.14   356 seq870_BIOID50959    -           1032   5.1e-05   22.3   0.1   1   1   7.4e-08   0.00011   21.2   0.1     3    35   552   584   550   590 0.92 FAD binding domain
FAD_binding_2        PF00890.19   421 seq870_BIOID50959    -           1032    0.0001   21.2   0.8   1   1   6.6e-08    0.0001   21.2   0.5     2    36   553   587   552   591 0.94 FAD binding domain
AAA_26               PF13500.1    199 seq871_BIOID50959    -            225   3.7e-42  144.0   0.0   1   1   9.5e-46   4.3e-42  143.8   0.0     1   193     3   208     3   213 0.95 AAA domain
CbiA                 PF01656.18   195 seq871_BIOID50959    -            225   1.9e-20   72.9   0.0   1   1     5e-24   2.3e-20   72.7   0.0     2   180     6   199     5   217 0.76 CobQ/CobB/MinD/ParA nucleotide binding domain
DNA_III_psi          PF03603.8    128 seq872_BIOID50959    -            137   1.4e-45  154.1   0.1   1   1   1.2e-49   1.6e-45  153.9   0.1     1   128     1   128     1   128 0.99 DNA polymerase III psi subunit
DEAD                 PF00270.24   173 seq875_BIOID50959    -            610   3.7e-22   78.4   0.0   1   1   9.3e-26   6.3e-22   77.7   0.0     2   168    95   296    94   300 0.78 DEAD/DEAH box helicase
ResIII               PF04851.10   184 seq875_BIOID50959    -            610   4.3e-08   33.0   0.0   1   1   1.2e-11     8e-08   32.2   0.0     7   182    96   294    83   296 0.72 Type III restriction enzyme, res subunit
DHquinase_I          PF01487.10   224 seq876_BIOID50959    -            252   9.9e-72  241.0   1.0   1   1   8.2e-76   1.1e-71  240.9   0.7     2   223    20   246    19   247 0.99 Type I 3-dehydroquinase
Wzz                  PF02706.10   152 seq877_BIOID50959    -            348   5.4e-15   55.4   1.7   1   1   8.6e-19   1.2e-14   54.3   1.2     1   113    15   188    15   247 0.69 Chain length determinant protein
Acetyltransf_1       PF00583.19    83 seq879_BIOID50959    -            148   2.4e-20   72.2   0.0   1   1   2.4e-23   3.6e-20   71.6   0.0     4    82    48   120    45   121 0.92 Acetyltransferase (GNAT) family
Acetyltransf_10      PF13673.1    117 seq879_BIOID50959    -            148   2.3e-13   50.1   0.1   1   1     2e-16   3.1e-13   49.7   0.1    22   117    18   120     8   120 0.86 Acetyltransferase (GNAT) domain
FR47                 PF08445.5     86 seq879_BIOID50959    -            148   1.4e-12   47.0   0.1   1   1   1.2e-15   1.9e-12   46.6   0.0    17    81    59   124    42   130 0.82 FR47-like protein
Acetyltransf_7       PF13508.1     79 seq879_BIOID50959    -            148   3.5e-12   46.1   0.0   1   1   3.1e-15   4.8e-12   45.7   0.0     8    78    45   121    38   122 0.86 Acetyltransferase (GNAT) domain
Acetyltransf_4       PF13420.1    155 seq879_BIOID50959    -            148   1.1e-08   35.0   0.0   1   1   8.6e-12   1.3e-08   34.8   0.0    32   148    23   134     5   141 0.82 Acetyltransferase (GNAT) domain
Acetyltransf_8       PF13523.1    152 seq879_BIOID50959    -            148   1.7e-08   34.4   0.1   1   1   3.4e-10   5.1e-07   29.5   0.0    75   138    61   122     4   127 0.78 Acetyltransferase (GNAT) domain
Acetyltransf_3       PF13302.1    142 seq879_BIOID50959    -            148   2.8e-07   30.8   0.1   1   1   6.4e-10   9.7e-07   29.0   0.1    67   142    49   121     3   121 0.73 Acetyltransferase (GNAT) domain
Acetyltransf_9       PF13527.1    128 seq879_BIOID50959    -            148   4.6e-07   29.6   0.0   1   1   5.8e-10   8.7e-07   28.7   0.0    74   127    64   122    49   123 0.89 Acetyltransferase (GNAT) domain
Acetyltransf_6       PF13480.1    142 seq879_BIOID50959    -            148   4.4e-05   23.3   0.0   1   1   3.7e-08   5.7e-05   22.9   0.0    73   131    42   100    17   107 0.90 Acetyltransferase (GNAT) domain
Ribonuc_L-PSP        PF01042.16   121 seq883_BIOID50959    -            131   6.5e-32  109.7   0.0   1   1   5.3e-36   7.3e-32  109.5   0.0     3   120    13   127    11   128 0.95 Endoribonuclease L-PSP
HlyD_2               PF12700.2    328 seq884_BIOID50959    -            464   8.7e-26   90.7   1.3   1   1   3.3e-29   1.1e-25   90.3   0.9     9   328   123   425   115   425 0.82 HlyD family secretion protein
HlyD                 PF00529.15   306 seq884_BIOID50959    -            464   8.1e-24   84.3  12.1   1   1   4.5e-27   1.5e-23   83.4   8.4     1   239   135   358   135   391 0.87 HlyD family secretion protein
HlyD_3               PF13437.1    105 seq884_BIOID50959    -            464   1.7e-16   60.3   3.4   1   1   3.7e-14   1.3e-10   41.4   0.4     1   101   246   351   246   356 0.93 HlyD family secretion protein
Biotin_lipoyl_2      PF13533.1     50 seq884_BIOID50959    -            464     2e-13   49.6   8.6   1   1   2.4e-16   8.4e-13   47.6   0.2     2    50   136   184   135   184 0.97 Biotin-lipoyl like
YjbE                 PF11106.3     80 seq887_BIOID50959    -             80   1.5e-43  146.4  27.9   1   1   1.2e-47   1.7e-43  146.3  19.3     1    80     1    80     1    80 0.99 Exopolysaccharide production protein YjbE
HAD_2                PF13419.1    176 seq889_BIOID50959    -            225   4.7e-28   98.5   0.0   1   1   1.2e-31   5.5e-28   98.2   0.0     1   176     6   195     6   195 0.91 Haloacid dehalogenase-like hydrolase
Hydrolase_like       PF13242.1     75 seq889_BIOID50959    -            225   1.5e-12   46.8   0.0   1   1   5.4e-16   2.5e-12   46.2   0.0     3    75   149   218   147   218 0.83 HAD-hyrolase-like
Hydrolase            PF00702.21   204 seq889_BIOID50959    -            225   2.2e-11   44.5   0.2   1   1   2.4e-14   1.1e-10   42.3   0.1   107   204    78   189     3   189 0.75 haloacid dehalogenase-like hydrolase
Peptidase_M48        PF01435.13   226 seq891_BIOID50959    -            262   1.4e-25   90.0   0.0   1   1   1.4e-29     2e-25   89.6   0.0    28   226    80   253    48   253 0.78 Peptidase family M48
CoA_trans            PF01144.18   217 seq892_BIOID50959    -            464   1.7e-57  193.9   0.1   1   1   2.4e-61   3.3e-57  193.0   0.1     2   216    16   252    15   253 0.98 Coenzyme A transferase
TisB_toxin           PF13939.1     28 seq893_BIOID50959    -             29   2.7e-15   55.5  10.7   1   1   2.1e-19   2.9e-15   55.4   7.4     1    28     1    28     1    28 0.97 Toxin TisB, type I toxin-antitoxin system
DUF2886              PF11102.3    200 seq894_BIOID50959    -            212   9.1e-57  191.7   1.0   1   1   7.5e-61     1e-56  191.5   0.7     1   199    13   206    13   207 0.98 Protein of unknown function (DUF2886)
UvrB                 PF12344.3     44 seq895_BIOID50959    -            673   6.7e-23   79.8   0.9   1   1   1.3e-25   2.9e-22   77.7   0.1     1    43   552   594   552   595 0.97 Ultra-violet resistance protein B
Helicase_C           PF00271.26    78 seq895_BIOID50959    -            673   1.2e-15   57.0   0.0   1   1   1.2e-18   2.8e-15   55.8   0.0     2    77   465   545   464   546 0.98 Helicase conserved C-terminal domain
ResIII               PF04851.10   184 seq895_BIOID50959    -            673   1.1e-11   44.8   0.0   1   1     3e-14   6.9e-11   42.1   0.0     4    94    13   101    10   134 0.79 Type III restriction enzyme, res subunit
UVR                  PF02151.14    36 seq895_BIOID50959    -            673   5.2e-07   28.8   1.1   1   1     7e-10   1.6e-06   27.3   0.8     2    35   634   667   633   668 0.93 UvrB/uvrC motif
Epimerase_2          PF02350.14   346 seq898_BIOID50959    -            390  1.1e-126  422.2   0.0   1   1  9.4e-131  1.3e-126  421.9   0.0     2   346    36   384    35   384 0.97 UDP-N-acetylglucosamine 2-epimerase
PyrBI_leader         PF08052.6     44 seq899_BIOID50959    -             56   8.2e-36  121.4   5.6   1   1   6.9e-40   9.4e-36  121.2   3.9     1    44    13    56    13    56 1.00 PyrBI operon leader peptide
rve                  PF00665.21   120 seq901_BIOID50959    -            131   2.6e-11   43.5   0.0   1   1   6.4e-15   4.4e-11   42.8   0.0    68   120     5    57     1    57 0.93 Integrase core domain
rve_3                PF13683.1     67 seq901_BIOID50959    -            131   3.2e-08   32.8   0.0   1   1   9.2e-12   6.3e-08   31.9   0.0     2    50    29    76    28    78 0.95 Integrase core domain
MFS_1                PF07690.11   354 seq902_BIOID50959    -            396     2e-39  135.2  46.6   1   1   4.4e-43     2e-39  135.2  32.3     2   352    16   351    15   353 0.83 Major Facilitator Superfamily
MFS_3                PF05977.8    524 seq902_BIOID50959    -            396   6.8e-08   30.9   6.3   1   1   1.5e-11   6.8e-08   30.9   4.3    32   206    32   201     5   207 0.84 Transmembrane secretion effector
TRI12                PF06609.8    599 seq902_BIOID50959    -            396   2.8e-06   25.7   4.5   1   1   6.2e-10   2.8e-06   25.7   3.1    87   212    54   179    14   190 0.80 Fungal trichothecene efflux pump (TRI12)
OTCace_N             PF02729.16   142 seq903_BIOID50959    -            311   1.7e-43  147.5   0.1   1   1   4.3e-47   2.9e-43  146.8   0.0     1   141     8   148     8   149 0.95 Aspartate/ornithine carbamoyltransferase, carbamoyl-P binding domain
OTCace               PF00185.19   158 seq903_BIOID50959    -            311   2.5e-36  124.8   0.1   1   1   6.6e-40   4.5e-36  123.9   0.1     1   157   154   303   154   304 0.93 Aspartate/ornithine carbamoyltransferase, Asp/Orn binding domain
GTP_EFTU             PF00009.22   188 seq905_BIOID50959    -            538     1e-44  152.1   0.0   1   1   3.4e-48   1.6e-44  151.5   0.0     3   187    22   286    20   287 0.92 Elongation factor Tu GTP binding domain
GTP_EFTU_D2          PF03144.20    74 seq905_BIOID50959    -            538   2.8e-11   43.2   0.1   1   1   2.7e-14   1.2e-10   41.2   0.0     2    74   323   389   322   389 0.97 Elongation factor Tu domain 2
SIS_2                PF13580.1    138 seq907_BIOID50959    -            198     2e-31  108.4   0.3   1   1   5.1e-35   3.5e-31  107.6   0.2    15   138    30   152     8   152 0.92 SIS domain
SIS                  PF01380.17   131 seq907_BIOID50959    -            198   5.2e-08   32.4   0.0   1   1   1.5e-11     1e-07   31.5   0.0    51   104   115   168   104   183 0.91 SIS domain
Caps_synth_GfcC      PF06251.6    229 seq909_BIOID50959    -            245   1.6e-91  305.4   0.0   1   1   1.3e-95   1.8e-91  305.2   0.0     2   229    20   245    19   245 0.99 Capsule biosynthesis GfcC
Cytidylate_kin       PF02224.13   158 seq911_BIOID50959    -            227     5e-62  207.8   0.4   1   1   1.3e-65     6e-62  207.6   0.2     3   158    63   218    61   218 0.97 Cytidylate kinase
AAA_17               PF13207.1    121 seq911_BIOID50959    -            227   1.9e-13   51.1   0.0   1   1   1.7e-16   7.9e-13   49.1   0.0     1   120     7   134     7   135 0.85 AAA domain
Cytidylate_kin2      PF13189.1    179 seq911_BIOID50959    -            227   1.9e-07   31.0   0.0   1   1   1.1e-10   4.9e-07   29.7   0.0     1   155     7   187     7   191 0.78 Cytidylate kinase-like family
ACR_tran             PF00873.14  1021 seq916_BIOID50959    -           1040         0 1229.5  35.2   1   1         0         0 1229.3  24.4     2  1020    13  1022    12  1023 1.00 AcrB/AcrD/AcrF family
SecD_SecF            PF02355.11   189 seq916_BIOID50959    -           1040   1.7e-08   33.7  33.1   1   1   1.5e-09     1e-05   24.7  11.3    36   183   348   495   338   501 0.82 Protein export membrane protein
PyrI                 PF01948.13    96 seq920_BIOID50959    -            153   7.1e-37  125.2   0.0   1   1   1.5e-40     1e-36  124.6   0.0     2    94     5    97     4    99 0.97 Aspartate carbamoyltransferase regulatory chain, allosteric domain
PyrI_C               PF02748.10    52 seq920_BIOID50959    -            153   7.8e-21   73.1   1.7   1   1   1.8e-24   1.2e-20   72.5   1.2     1    51   101   151   101   152 0.95 Aspartate carbamoyltransferase regulatory chain, metal binding domain
UDPG_MGDP_dh_N       PF03721.9    185 seq921_BIOID50959    -            420   2.5e-61  206.1   0.2   1   1   7.1e-63   2.4e-59  199.7   0.0     2   183     5   189     4   191 0.96 UDP-glucose/GDP-mannose dehydrogenase family, NAD binding domain
UDPG_MGDP_dh         PF00984.14    96 seq921_BIOID50959    -            420     4e-30  103.7   0.0   1   1   2.3e-33     8e-30  102.7   0.0     2    93   206   292   205   296 0.88 UDP-glucose/GDP-mannose dehydrogenase family, central domain
UDPG_MGDP_dh_C       PF03720.10   106 seq921_BIOID50959    -            420   7.5e-19   67.7   0.0   1   1   5.7e-22   1.9e-18   66.4   0.0     1   104   324   419   324   420 0.91 UDP-glucose/GDP-mannose dehydrogenase family, UDP binding domain
NAD_binding_2        PF03446.10   162 seq921_BIOID50959    -            420     7e-07   29.1   0.1   1   1   2.1e-09   7.1e-06   25.8   0.0     2   110     4   136     3   141 0.76 NAD binding domain of 6-phosphogluconate dehydrogenase
PAP2                 PF01569.16   129 seq922_BIOID50959    -            254   2.5e-28   98.2   1.2   1   1   1.8e-32   2.5e-28   98.2   0.9     6   126    78   232    73   234 0.89 PAP2 superfamily
Transthyretin        PF00576.16   112 seq923_BIOID50959    -            137   1.9e-42  143.5   0.1   1   1   1.6e-46   2.2e-42  143.3   0.1     2   112    28   136    27   136 0.98 HIUase/Transthyretin family
GATase_4             PF13230.1    272 seq924_BIOID50959    -            255  3.2e-107  357.1   0.0   1   1  7.7e-111  3.5e-107  357.0   0.0     1   252     1   252     1   255 0.99 Glutamine amidotransferases class-II
GATase_2             PF00310.16   361 seq924_BIOID50959    -            255   3.3e-17   62.1   0.1   1   1   2.1e-15   9.7e-12   44.1   0.1   189   359    65   215    60   217 0.87 Glutamine amidotransferases class-II
DcuC                 PF03606.10   463 seq925_BIOID50959    -            455  4.1e-129  430.7  48.6   1   1  3.4e-133  4.6e-129  430.5  33.7     1   462     2   454     2   455 0.98 C4-dicarboxylate anaerobic carrier
DUF940               PF06082.6    658 seq926_BIOID50959    -            698  3.6e-258  858.3  13.6   1   1    3e-262  4.1e-258  858.2   9.5     1   658    29   693    29   693 0.97 Bacterial putative lipoprotein (DUF940)
ABC_tran             PF00005.22   118 seq927_BIOID50959    -            511   2.6e-30  105.0   0.1   1   2   1.5e-21     1e-17   64.4   0.0     1   118    51   169    51   169 0.95 ABC transporter
ABC_tran             PF00005.22   118 seq927_BIOID50959    -            511   2.6e-30  105.0   0.1   2   2   1.8e-13   1.2e-09   38.4   0.0     3   117   305   431   303   432 0.77 ABC transporter
S1                   PF00575.18    74 seq928_BIOID50959    -            557  3.9e-117  382.3  33.3   1   6   7.7e-16     1e-11   44.5   0.6     3    73    19    86    17    87 0.95 S1 RNA binding domain
S1                   PF00575.18    74 seq928_BIOID50959    -            557  3.9e-117  382.3  33.3   2   6   1.4e-17   1.9e-13   50.1   0.5     3    74   103   171   101   171 0.96 S1 RNA binding domain
S1                   PF00575.18    74 seq928_BIOID50959    -            557  3.9e-117  382.3  33.3   3   6   3.3e-28   4.6e-24   84.1   0.2     2    74   189   260   188   260 0.97 S1 RNA binding domain
S1                   PF00575.18    74 seq928_BIOID50959    -            557  3.9e-117  382.3  33.3   4   6   4.2e-26   5.8e-22   77.4   0.2     2    74   274   347   273   347 0.97 S1 RNA binding domain
S1                   PF00575.18    74 seq928_BIOID50959    -            557  3.9e-117  382.3  33.3   5   6   1.2e-24   1.7e-20   72.7   0.5     2    74   361   434   360   434 0.98 S1 RNA binding domain
S1                   PF00575.18    74 seq928_BIOID50959    -            557  3.9e-117  382.3  33.3   6   6   1.5e-25   2.1e-21   75.6   0.4     3    74   449   520   447   520 0.98 S1 RNA binding domain
Ribonuc_L-PSP        PF01042.16   121 seq932_BIOID50959    -            141   3.6e-46  155.7   0.9   1   1     3e-50   4.1e-46  155.5   0.6     1   120    20   139    20   140 0.98 Endoribonuclease L-PSP
DUF1998              PF09369.5     84 seq933_BIOID50959    -           1160   4.9e-15   55.7   0.1   1   1     2e-18   1.4e-14   54.3   0.1     1    84   666   747   666   747 0.97 Domain of unknown function (DUF1998)
Helicase_C           PF00271.26    78 seq933_BIOID50959    -           1160   3.1e-12   46.0   0.0   1   1   9.5e-16   6.5e-12   45.0   0.0     8    78   126   196   119   196 0.91 Helicase conserved C-terminal domain
Oxidored_molyb       PF00174.14   169 seq934_BIOID50959    -            334   8.3e-41  139.0   0.0   1   1   9.6e-45   1.3e-40  138.4   0.0    11   168   108   268    97   269 0.94 Oxidoreductase molybdopterin binding domain
Amidohydro_1         PF01979.15   333 seq935_BIOID50959    -            442     2e-48  165.6   0.1   1   1   4.3e-52   2.9e-48  165.0   0.1     1   333    53   375    53   375 0.96 Amidohydrolase family
Amidohydro_5         PF13594.1     68 seq935_BIOID50959    -            442   3.7e-08   32.9   0.0   1   1   1.3e-11   8.6e-08   31.7   0.0     1    68    23   122    23   122 0.68 Amidohydrolase
PemK                 PF02452.12   110 seq937_BIOID50959    -            133   3.8e-06   26.9   0.0   1   1   4.2e-10   5.8e-06   26.3   0.0     1    70    10    77    10    97 0.87 PemK-like protein
NAD_synthase         PF02540.12   242 seq938_BIOID50959    -            275   7.5e-79  263.9   0.0   1   1   6.3e-83   8.7e-79  263.7   0.0     2   242    23   265    22   265 0.98 NAD synthase
NUDIX                PF00293.23   135 seq939_BIOID50959    -            257   1.9e-21   75.9   0.1   1   1   1.3e-24     6e-21   74.3   0.0     6   125   132   240   127   249 0.90 NUDIX domain
zf-NADH-PPase        PF09297.6     32 seq939_BIOID50959    -            257   2.8e-10   39.4   5.4   1   1     1e-13   4.8e-10   38.6   3.8     1    32    93   124    93   124 0.98 NADH pyrophosphatase zinc ribbon domain
NUDIX-like           PF09296.6     98 seq939_BIOID50959    -            257   3.7e-06   27.0   0.1   1   1   1.6e-09   7.3e-06   26.1   0.1     2    97    11    90    10    91 0.96 NADH pyrophosphatase-like rudimentary NUDIX domain
DUF1049              PF06305.6     68 seq941_BIOID50959    -            102   1.3e-25   88.5   0.7   1   1   9.6e-30   1.3e-25   88.5   0.5     1    66    22    87    22    89 0.97 Protein of unknown function (DUF1049)
Acyl-CoA_dh_1        PF00441.19   150 seq942_BIOID50959    -            401   4.4e-46  156.5   4.6   1   1     2e-49   6.8e-46  155.9   3.2     1   150   246   395   246   395 0.98 Acyl-CoA dehydrogenase, C-terminal domain
Acyl-CoA_dh_2        PF08028.6    134 seq942_BIOID50959    -            401   1.5e-18   67.2   2.4   1   1   6.7e-22   2.3e-18   66.6   1.7     4   125   264   375   261   378 0.96 Acyl-CoA dehydrogenase, C-terminal domain
Acyl-CoA_dh_N        PF02771.11   113 seq942_BIOID50959    -            401   6.6e-17   62.0   0.0   1   1   4.1e-20   1.4e-16   60.9   0.0     1   105    24   126    24   132 0.92 Acyl-CoA dehydrogenase, N-terminal domain
Acyl-CoA_dh_M        PF02770.14    52 seq942_BIOID50959    -            401     6e-15   54.3   0.0   1   1   3.8e-18   1.3e-14   53.3   0.0     1    50   139   188   139   190 0.98 Acyl-CoA dehydrogenase, middle domain
BON                  PF04972.12    64 seq943_BIOID50959    -            201   6.9e-39  131.3  16.3   1   2   7.5e-23     1e-18   66.7   3.7     1    63    60   122    60   123 0.98 BON domain
BON                  PF04972.12    64 seq943_BIOID50959    -            201   6.9e-39  131.3  16.3   2   2     5e-24   6.9e-20   70.4   2.2     1    62   139   200   139   201 0.97 BON domain
TPR_7                PF13176.1     36 seq944_BIOID50959    -            217   1.6e-10   39.8   5.4   1   1   5.6e-06     0.011   15.3   0.0     1    27    71    97    71   106 0.82 Tetratricopeptide repeat
Epimerase            PF01370.16   236 seq945_BIOID50959    -            355   4.6e-79  265.0   0.0   1   1   2.5e-82   5.6e-79  264.7   0.0     1   236     4   252     4   252 0.97 NAD dependent epimerase/dehydratase family
RmlD_sub_bind        PF04321.12   287 seq945_BIOID50959    -            355   2.1e-17   62.8   0.0   1   1   1.3e-20     3e-17   62.3   0.0     2   254     3   296     1   333 0.79 RmlD substrate binding domain
Polysacc_synt_2      PF02719.10   294 seq945_BIOID50959    -            355     2e-16   59.6   0.0   1   1   1.3e-19   2.9e-16   59.0   0.0     1   117     4   114     4   135 0.93 Polysaccharide biosynthesis protein
3Beta_HSD            PF01073.14   280 seq945_BIOID50959    -            355   9.7e-16   57.1   0.0   1   1   6.7e-19   1.5e-15   56.5   0.0     1   229     5   240     5   250 0.82 3-beta hydroxysteroid dehydrogenase/isomerase family
NAD_binding_4        PF07993.7    249 seq945_BIOID50959    -            355   2.6e-15   55.9   0.1   1   1   2.5e-14   5.6e-11   41.7   0.0    87   199    74   191    56   250 0.83 Male sterility protein
adh_short            PF00106.20   167 seq945_BIOID50959    -            355   4.4e-08   33.1   0.4   1   1   3.1e-10     7e-07   29.1   0.1     3    96     4    91     2   126 0.79 short chain dehydrogenase
URO-D                PF01208.12   343 seq949_BIOID50959    -            354  1.7e-140  467.7   0.0   1   1  1.4e-144  1.9e-140  467.5   0.0     2   342     5   347     4   348 0.98 Uroporphyrinogen decarboxylase (URO-D)
Ferric_reduct        PF01794.14   125 seq950_BIOID50959    -            211   1.3e-13   50.9   9.6   1   1   9.8e-18   1.3e-13   50.9   6.7     5   124    51   161    46   162 0.89 Ferric reductase like transmembrane component
GIY-YIG              PF01541.19    80 seq951_BIOID50959    -            295   2.9e-05   24.2   0.0   1   1   4.2e-09   5.8e-05   23.2   0.0     2    76    35   104    34   109 0.76 GIY-YIG catalytic domain
BPD_transp_2         PF02653.11   267 seq954_BIOID50959    -            342   2.7e-44  151.0  41.9   1   1   2.8e-48   3.9e-44  150.5  29.1     5   267    40   301    36   301 0.96 Branched-chain amino acid transport system / permease component
DUF1328              PF07043.8     39 seq957_BIOID50959    -             63   1.9e-12   46.8  24.5   1   1   1.7e-16   2.3e-12   46.5  17.0     1    39    16    54    16    54 0.99 Protein of unknown function (DUF1328)
TPR_8                PF13181.1     34 seq958_BIOID50959    -            171   4.5e-06   25.9   0.1   1   1   4.1e-06     0.028   14.0   0.0     7    29     2    24     1    28 0.91 Tetratricopeptide repeat
FAD_binding_5        PF00941.16   171 seq959_BIOID50959    -            259   3.7e-23   81.6   0.0   1   1   9.2e-27   6.3e-23   80.9   0.0     4   167     4   153     1   156 0.90 FAD binding domain in molybdopterin dehydrogenase
CO_deh_flav_C        PF03450.12   103 seq959_BIOID50959    -            259   7.3e-10   38.6   0.3   1   1   2.3e-13   1.6e-09   37.5   0.2     4   102   165   250   161   251 0.85 CO dehydrogenase flavoprotein C-terminal domain
Bac_DNA_binding      PF00216.16    90 seq960_BIOID50959    -             94   2.1e-30  104.4   0.0   1   1   1.7e-34   2.3e-30  104.3   0.0     1    90     1    91     1    91 0.97 Bacterial DNA-binding protein
Pilus_PilP           PF11356.3     87 seq961_BIOID50959    -            271   1.2e-11   44.5   0.0   1   1   1.4e-15   1.9e-11   43.9   0.0     4    86    67   150    64   151 0.89 Type IV pilus biogenesis
Patatin              PF01734.17   204 seq963_BIOID50959    -            357   5.2e-22   78.6   0.2   1   1   3.1e-25   4.2e-21   75.7   0.2     1   203    27   195    27   196 0.91 Patatin-like phospholipase
Mob_synth_C          PF06463.8    128 seq964_BIOID50959    -            352   7.1e-36  122.6   0.0   1   1   3.6e-39   1.2e-35  121.8   0.0     1   127   209   335   209   336 0.98 Molybdenum Cofactor Synthesis C
Radical_SAM          PF04055.16   166 seq964_BIOID50959    -            352   6.6e-27   94.5   0.0   1   1   2.6e-30     9e-27   94.1   0.0     2   166    42   204    41   204 0.97 Radical SAM superfamily
Fer4_12              PF13353.1    139 seq964_BIOID50959    -            352     2e-07   31.0   0.0   1   1   1.2e-10   3.9e-07   30.1   0.0    15   116    47   148    36   153 0.83 4Fe-4S single cluster domain
Fer4_14              PF13394.1    117 seq964_BIOID50959    -            352   6.4e-07   29.3   0.0   1   1   6.3e-10   2.1e-06   27.6   0.0     6    90    45   127    38   148 0.71 4Fe-4S single cluster domain
NTP_transferase      PF00483.18   248 seq965_BIOID50959    -            293   1.2e-72  244.0   0.0   1   1   2.1e-76   1.4e-72  243.8   0.0     1   246     2   238     2   240 0.98 Nucleotidyl transferase
NTP_transf_3         PF12804.2    179 seq965_BIOID50959    -            293   1.1e-08   35.3   0.0   1   1     2e-12   1.4e-08   35.0   0.0     1   120     3   133     3   188 0.83 MobA-like NTP transferase domain
YodA                 PF09223.6    182 seq966_BIOID50959    -            216   2.7e-86  287.7   4.5   1   1   2.2e-90   3.1e-86  287.5   3.1     2   182    36   216    35   216 0.99 YodA lipocalin-like domain
Competence           PF03772.11   271 seq968_BIOID50959    -            780   5.3e-54  182.9  38.5   1   1   7.8e-58   5.3e-54  182.9  26.7     3   266   228   493   226   516 0.90 Competence protein
Lactamase_B          PF00753.22   194 seq968_BIOID50959    -            780   1.5e-12   47.4   0.0   1   1   3.6e-16   2.4e-12   46.7   0.0     4   176   533   697   530   714 0.89 Metallo-beta-lactamase superfamily
OMPdecase            PF00215.19   226 seq969_BIOID50959    -            265   2.2e-54  184.1   0.0   1   1   1.9e-58   2.6e-54  183.8   0.0     1   226    35   257    35   257 0.96 Orotidine 5'-phosphate decarboxylase / HUMPS family
NLPC_P60             PF00877.14   105 seq970_BIOID50959    -            208     3e-31  107.2   0.0   1   1   7.2e-35   4.9e-31  106.5   0.0     1   105    90   200    90   200 0.98 NlpC/P60 family
Endonuclease_5       PF04493.9    206 seq973_BIOID50959    -            223   1.1e-70  237.0   0.0   1   1   9.3e-75   1.3e-70  236.8   0.0     1   205     9   208     9   209 0.99 Endonuclease V
Ald_Xan_dh_C2        PF02738.13   543 seq975_BIOID50959    -            956  6.7e-191  635.1   0.0   1   1  2.1e-194  9.6e-191  634.6   0.0    17   543   363   893   351   893 0.98 Molybdopterin-binding domain of aldehyde dehydrogenase
Ald_Xan_dh_C         PF01315.17   111 seq975_BIOID50959    -            956   4.4e-31  107.1   0.0   1   1   1.9e-34   8.9e-31  106.1   0.0     2   111   187   298   186   298 0.96 Aldehyde oxidase and xanthine dehydrogenase, a/b hammerhead domain
Fer2_2               PF01799.15    75 seq975_BIOID50959    -            956   7.1e-13   48.1   0.0   1   1   4.3e-16     2e-12   46.7   0.0     1    73    73   145    73   147 0.97 [2Fe-2S] binding domain
BPD_transp_2         PF02653.11   267 seq978_BIOID50959    -            330   4.6e-47  160.1  43.0   1   1   4.2e-51   5.8e-47  159.7  29.8     3   267    36   305    34   305 0.94 Branched-chain amino acid transport system / permease component
PsiE                 PF06146.7     69 seq979_BIOID50959    -            136   1.8e-16   59.9   5.7   1   1   1.3e-20   1.8e-16   59.9   3.9     5    69    62   123    58   123 0.95 Phosphate-starvation-inducible E
ACR_tran             PF00873.14  1021 seq980_BIOID50959    -           1025         0 1227.9  16.3   1   1         0         0 1227.7  11.3     2  1020     4  1008     3  1009 0.99 AcrB/AcrD/AcrF family
MMPL                 PF03176.10   333 seq980_BIOID50959    -           1025   7.7e-14   51.0  20.2   1   2   6.4e-12   2.9e-08   32.6   6.0   138   313   327   501   226   521 0.83 MMPL family
MMPL                 PF03176.10   333 seq980_BIOID50959    -           1025   7.7e-14   51.0  20.2   2   2   4.2e-09   1.9e-05   23.4   2.5    73   306   785  1012   687  1024 0.76 MMPL family
SecD_SecF            PF02355.11   189 seq980_BIOID50959    -           1025     4e-12   45.6  20.4   1   2     2e-10   9.2e-07   28.1   6.7    35   186   336   489   317   492 0.80 Protein export membrane protein
SecD_SecF            PF02355.11   189 seq980_BIOID50959    -           1025     4e-12   45.6  20.4   2   2   8.1e-09   3.7e-05   22.8   2.0    25   183   844  1005   831  1022 0.87 Protein export membrane protein
Secretin             PF00263.16   165 seq981_BIOID50959    -            654   2.9e-51  173.0   5.0   1   1   9.4e-55   6.4e-51  171.8   3.4     1   165   437   599   437   599 0.93 Bacterial type II and III secretion system protein
Secretin_N           PF03958.12    82 seq981_BIOID50959    -            654   7.7e-47  157.2   9.9   1   3   1.1e-14   7.4e-11   41.9   0.1     1    78   131   190   131   193 0.97 Bacterial type II/III secretion system short domain
Secretin_N           PF03958.12    82 seq981_BIOID50959    -            654   7.7e-47  157.2   9.9   2   3   6.5e-21   4.4e-17   61.9   0.1     2    80   197   266   196   268 0.94 Bacterial type II/III secretion system short domain
Secretin_N           PF03958.12    82 seq981_BIOID50959    -            654   7.7e-47  157.2   9.9   3   3   1.4e-19   9.3e-16   57.6   0.8     1    82   272   351   272   351 0.95 Bacterial type II/III secretion system short domain
Acetyltransf_1       PF00583.19    83 seq986_BIOID50959    -            224   1.6e-05   24.6   0.5   1   1   7.7e-09   5.3e-05   23.0   0.4    39    78   170   209   144   214 0.93 Acetyltransferase (GNAT) family
Acetyltransf_10      PF13673.1    117 seq986_BIOID50959    -            224   3.5e-05   23.8   0.5   1   1   8.5e-09   5.8e-05   23.0   0.3     1   114    92   207    92   212 0.80 Acetyltransferase (GNAT) domain
tRNA-synt_1d         PF00750.14   354 seq988_BIOID50959    -            577  4.5e-149  495.9   0.3   1   1  1.2e-152  5.6e-149  495.6   0.2     1   354    95   446    95   446 0.99 tRNA synthetases class I (R)
DALR_1               PF05746.10   119 seq988_BIOID50959    -            577     4e-36  123.4   0.3   1   1   4.8e-39   2.2e-35  121.0   0.2     1   119   460   577   460   577 0.98 DALR anticodon binding domain
Arg_tRNA_synt_N      PF03485.11    85 seq988_BIOID50959    -            577   2.5e-22   79.0   0.2   1   1   2.4e-25   1.1e-21   77.0   0.1     3    85     7    87     1    87 0.91 Arginyl tRNA synthetase N terminal domain
TatD_DNase           PF01026.16   255 seq989_BIOID50959    -            260   4.6e-67  225.7   0.0   1   1   3.9e-71   5.3e-67  225.5   0.0     1   255     6   257     6   257 0.98 TatD related DNase
DUF416               PF04222.7    191 seq990_BIOID50959    -            196   2.2e-87  291.0   0.1   1   1   1.8e-91   2.5e-87  290.8   0.0     1   189     4   192     4   194 0.99 Protein of unknown function (DUF416)
MoCF_biosynth        PF00994.19   144 seq992_BIOID50959    -            170   5.6e-31  106.7   0.0   1   1   5.1e-35     7e-31  106.4   0.0     1   143    14   156    12   157 0.92 Probable molybdopterin binding domain
SUI1                 PF01253.17    83 seq993_BIOID50959    -            108   1.6e-22   78.9   1.9   1   1   1.4e-26   1.9e-22   78.7   1.3     2    82    28   104    27   105 0.95 Translation initiation factor SUI1
ETF                  PF01012.16   164 seq996_BIOID50959    -            254   3.8e-32  111.1   0.7   1   1     4e-36   5.4e-32  110.6   0.5     8   164    28   183    22   183 0.92 Electron transfer flavoprotein domain
Acetyltransf_3       PF13302.1    142 seq998_BIOID50959    -            194   8.5e-20   71.3   0.1   1   1     3e-23     1e-19   71.1   0.0     1   142    17   162    17   162 0.87 Acetyltransferase (GNAT) domain
Acetyltransf_4       PF13420.1    155 seq998_BIOID50959    -            194   6.1e-14   52.1   0.2   1   1   2.4e-17   8.2e-14   51.7   0.1     2   154    21   181    20   182 0.78 Acetyltransferase (GNAT) domain
Acetyltransf_1       PF00583.19    83 seq998_BIOID50959    -            194   1.9e-08   34.0   0.1   1   1   8.7e-12     3e-08   33.4   0.0     2    83    83   162    82   162 0.96 Acetyltransferase (GNAT) family
Acetyltransf_8       PF13523.1    152 seq998_BIOID50959    -            194   1.5e-06   28.1   0.1   1   1   5.7e-10   1.9e-06   27.6   0.1    61   141    76   166    20   170 0.80 Acetyltransferase (GNAT) domain
Peripla_BP_4         PF13407.1    258 seq999_BIOID50959    -            340     6e-54  182.9   4.4   1   1   1.1e-57   7.6e-54  182.6   3.1     1   256    30   285    30   287 0.95 Periplasmic binding protein domain
MoaC                 PF01967.16   136 seq1003_BIOID50959   -            161   1.5e-60  202.6   1.3   1   1   1.3e-64   1.7e-60  202.4   0.9     1   136    15   150    15   150 1.00 MoaC family
DegT_DnrJ_EryC1      PF01041.12   363 seq1004_BIOID50959   -            376   2.4e-87  293.2   0.0   1   1   6.2e-91   2.8e-87  292.9   0.0     7   361    13   370     9   372 0.93 DegT/DnrJ/EryC1/StrS aminotransferase family
Aminotran_1_2        PF00155.16   363 seq1004_BIOID50959   -            376   7.6e-11   41.4   0.1   1   1   3.7e-14   1.7e-10   40.3   0.0    67   189    46   154     9   187 0.88 Aminotransferase class I and II
Aminotran_5          PF00266.14   371 seq1004_BIOID50959   -            376   4.7e-08   32.0   0.1   1   1   1.6e-11   7.5e-08   31.3   0.0    62   182    47   159    33   204 0.90 Aminotransferase class-V
MtfA                 PF06167.7    253 seq1005_BIOID50959   -            278   4.9e-75  252.0   0.1   1   1   4.4e-79     6e-75  251.7   0.1    11   253    18   256     9   256 0.95 Phosphoenolpyruvate:glucose-phosphotransferase regulator
Bac_DNA_binding      PF00216.16    90 seq1010_BIOID50959   -             90   3.2e-33  113.4   1.4   1   1   2.6e-37   3.6e-33  113.3   1.0     1    90     1    90     1    90 0.99 Bacterial DNA-binding protein
Peripla_BP_3         PF13377.1    160 seq1011_BIOID50959   -            315   4.9e-22   78.5   0.5   1   1   8.4e-25   2.9e-21   76.0   0.1     1   154   167   314   167   315 0.88 Periplasmic binding protein-like domain
LacI                 PF00356.16    46 seq1011_BIOID50959   -            315   3.6e-21   74.4   0.1   1   1   2.1e-24   7.3e-21   73.4   0.1     1    46     6    51     6    51 0.99 Bacterial regulatory proteins, lacI family
Peripla_BP_1         PF00532.16   279 seq1011_BIOID50959   -            315   1.1e-10   41.0   0.0   1   1   6.4e-14   2.2e-10   40.1   0.0    23   274    84   313    61   315 0.78 Periplasmic binding proteins and sugar binding domain of LacI family
HTH_3                PF01381.17    55 seq1011_BIOID50959   -            315   8.8e-05   22.1   0.1   1   1   7.2e-08   0.00025   20.7   0.0     8    40     3    35     1    45 0.87 Helix-turn-helix
ETF_alpha            PF00766.14    86 seq1012_BIOID50959   -            312     1e-30  105.0   0.3   1   1   2.8e-34   1.9e-30  104.1   0.2     2    85   189   273   188   274 0.97 Electron transfer flavoprotein FAD-binding domain
ETF                  PF01012.16   164 seq1012_BIOID50959   -            312   7.4e-24   84.2   0.4   1   1   1.9e-27   1.3e-23   83.4   0.3     2   164     7   153     6   153 0.91 Electron transfer flavoprotein domain
SNF2_N               PF00176.18   296 seq1013_BIOID50959   -            952   1.4e-20   73.3   0.1   1   1     7e-23   2.4e-19   69.2   0.0    19   196   123   300    51   376 0.78 SNF2 family N-terminal domain
Helicase_C           PF00271.26    78 seq1013_BIOID50959   -            952   1.9e-09   37.1   0.1   1   1   7.6e-12   2.6e-08   33.4   0.0     5    78   472   548   468   548 0.86 Helicase conserved C-terminal domain
ResIII               PF04851.10   184 seq1013_BIOID50959   -            952   2.7e-09   37.0   0.1   1   1   5.1e-12   1.7e-08   34.3   0.0    20   183   120   272    76   273 0.73 Type III restriction enzyme, res subunit
DEAD                 PF00270.24   173 seq1013_BIOID50959   -            952   9.1e-08   31.6   0.0   1   1   7.3e-11   2.5e-07   30.2   0.0    14   168   123   274   109   279 0.67 DEAD/DEAH box helicase
DUF480               PF04337.7    148 seq1015_BIOID50959   -            215   8.6e-65  216.9   0.5   1   1   1.1e-68   1.5e-64  216.2   0.3     1   148     5   158     5   158 0.99 Protein of unknown function, DUF480
ThiS                 PF02597.15    78 seq1016_BIOID50959   -             81     5e-22   77.9   0.0   1   1   4.1e-26   5.6e-22   77.8   0.0     1    78     4    81     4    81 0.99 ThiS family
DUF1481              PF07356.7    195 seq1018_BIOID50959   -            211   5.4e-71  237.9   0.6   1   1   4.5e-75   6.2e-71  237.7   0.4     1   195    22   207    22   207 0.99 Protein of unknown function (DUF1481)
HTH_3                PF01381.17    55 seq1019_BIOID50959   -            155   5.3e-06   26.0   0.0   1   1     1e-09   1.4e-05   24.7   0.0     7    55    47    94    42    94 0.94 Helix-turn-helix
MoaE                 PF02391.12   117 seq1021_BIOID50959   -            150   3.4e-40  136.3   0.0   1   1   2.9e-44     4e-40  136.1   0.0     2   116     6   121     5   122 0.97 MoaE protein
DeoC                 PF01791.4    236 seq1024_BIOID50959   -            291   2.1e-16   59.8   0.1   1   1     2e-20   2.7e-16   59.4   0.0     1   235    51   258    51   259 0.90 DeoC/LacD family aldolase
ABC_membrane         PF00664.18   275 seq1027_BIOID50959   -            582   2.7e-55  187.6  14.5   1   1   1.1e-58   3.9e-55  187.0  10.0     6   275    29   298    24   298 0.94 ABC transporter transmembrane region
ABC_tran             PF00005.22   118 seq1027_BIOID50959   -            582   2.2e-22   79.5   0.3   1   1   1.8e-25   6.1e-22   78.0   0.0     1   118   383   509   383   509 0.98 ABC transporter
T2SE                 PF00437.15   272 seq1028_BIOID50959   -            493   5.6e-88  294.2   4.0   1   1   8.2e-92   5.6e-88  294.2   2.8     3   271   115   380   113   381 0.98 Type II/IV secretion system protein
AAA_23               PF13476.1    202 seq1028_BIOID50959   -            493   1.6e-07   31.7   0.1   1   1   5.2e-11   3.6e-07   30.6   0.0     2    46   219   269   218   336 0.74 AAA domain
GFO_IDH_MocA         PF01408.17   120 seq1029_BIOID50959   -            307   9.4e-26   90.5   0.0   1   1   2.2e-29   1.5e-25   89.9   0.0     1   120     4   121     4   121 0.98 Oxidoreductase family, NAD-binding Rossmann fold
GFO_IDH_MocA_C       PF02894.12   115 seq1029_BIOID50959   -            307   2.7e-07   30.2   0.1   1   1   9.2e-11   6.3e-07   29.0   0.0    19   114   141   226   132   227 0.92 Oxidoreductase family, C-terminal alpha/beta domain
Polysacc_synt        PF01943.12   273 seq1030_BIOID50959   -            416     1e-13   51.0  19.1   1   1   7.7e-18     1e-13   51.0  13.3     1   272     3   283     3   284 0.84 Polysaccharide biosynthesis protein
Phage_integrase      PF00589.17   173 seq1031_BIOID50959   -            420   1.4e-26   93.0   0.0   1   1   3.9e-30   2.6e-26   92.1   0.0    13   171   214   384   202   386 0.87 Phage integrase family
DUF4102              PF13356.1     89 seq1031_BIOID50959   -            420   1.3e-24   85.7   0.1   1   1   3.7e-28   2.5e-24   84.8   0.0     1    88     3    89     3    90 0.98 Domain of unknown function (DUF4102)
DUF1311              PF07007.7     95 seq1034_BIOID50959   -            110   4.5e-06   26.5   0.0   1   1   4.1e-10   5.6e-06   26.2   0.0     1    43    34    80    34   102 0.84 Protein of unknown function (DUF1311)
Bax1-I               PF01027.15   205 seq1035_BIOID50959   -            234   3.6e-59  199.6  36.8   1   1     3e-63   4.1e-59  199.5  25.5     2   205    19   230    18   230 0.92 Inhibitor of apoptosis-promoting Bax1
Cupin_6              PF12852.2    186 seq1036_BIOID50959   -            284   1.9e-26   92.7   0.5   1   1   1.2e-29   5.6e-26   91.1   0.4     1   186     2   162     2   162 0.93 Cupin
HTH_18               PF12833.2     81 seq1036_BIOID50959   -            284     5e-21   74.4   0.3   1   1   7.6e-24   3.5e-20   71.7   0.1     1    81   199   278   199   278 0.97 Helix-turn-helix domain
HTH_AraC             PF00165.18    42 seq1036_BIOID50959   -            284   2.3e-15   55.7   0.0   1   2   1.1e-08   4.9e-05   22.9   0.0     7    41   192   226   188   227 0.94 Bacterial regulatory helix-turn-helix proteins, AraC family
HTH_AraC             PF00165.18    42 seq1036_BIOID50959   -            284   2.3e-15   55.7   0.0   2   2   4.1e-11   1.9e-07   30.5   0.0    11    41   245   276   238   277 0.91 Bacterial regulatory helix-turn-helix proteins, AraC family
DAO                  PF01266.19   358 seq1037_BIOID50959   -            429   2.6e-21   75.8   6.3   1   2     2e-10   2.8e-07   29.6   0.2     1    35     7    41     7    93 0.84 FAD dependent oxidoreductase
DAO                  PF01266.19   358 seq1037_BIOID50959   -            429   2.6e-21   75.8   6.3   2   2   3.8e-16   5.2e-13   48.5   0.8   144   356   105   328    99   330 0.62 FAD dependent oxidoreductase
FAD_binding_3        PF01494.14   356 seq1037_BIOID50959   -            429   2.8e-13   49.5   0.9   1   1   4.1e-16   5.5e-13   48.5   0.1     2   191     6   183     5   207 0.81 FAD binding domain
FAD_oxidored         PF12831.2    428 seq1037_BIOID50959   -            429   6.8e-09   35.1   1.0   1   1     5e-12   6.8e-09   35.1   0.7     1   143     7   157     7   161 0.77 FAD dependent oxidoreductase
HI0933_like          PF03486.9    409 seq1037_BIOID50959   -            429   1.9e-07   29.7   3.2   1   1   9.9e-10   1.4e-06   26.9   2.3     2   167     7   165     6   174 0.83 HI0933-like protein
FAD_binding_2        PF00890.19   421 seq1037_BIOID50959   -            429   2.9e-07   29.5  17.3   1   1   2.7e-08   3.7e-05   22.6   4.5     1    35     7    41     7    48 0.93 FAD binding domain
NAD_binding_8        PF13450.1     68 seq1037_BIOID50959   -            429   5.4e-07   29.4   1.3   1   1     1e-09   1.4e-06   28.0   0.9     1    32    10    41    10    64 0.90 NAD(P)-binding Rossmann-like domain
Thi4                 PF01946.12   230 seq1037_BIOID50959   -            429   6.9e-07   28.4   1.7   1   1   4.8e-09   6.6e-06   25.2   0.4    18    64     6    52     3    58 0.94 Thi4 family
Pyr_redox_2          PF07992.9    200 seq1037_BIOID50959   -            429   3.6e-06   26.9   2.5   1   1   7.4e-09     1e-05   25.4   1.7     1    90     7    95     7   306 0.82 Pyridine nucleotide-disulphide oxidoreductase
GIDA                 PF01134.17   392 seq1037_BIOID50959   -            429   0.00014   20.7   1.9   1   1     1e-07   0.00014   20.7   1.3     1    31     7    36     7    60 0.78 Glucose inhibited division protein A
PTS_EIIB             PF00367.15    35 seq1038_BIOID50959   -            100     3e-12   45.4   0.2   1   1   3.7e-16     5e-12   44.7   0.1     3    32    12    41    11    44 0.91 phosphotransferase system, EIIB
HTH_AraC             PF00165.18    42 seq1040_BIOID50959   -            307   1.1e-21   75.8   0.1   1   2   2.4e-14   1.1e-10   40.8   0.0     1    41   203   243   203   244 0.96 Bacterial regulatory helix-turn-helix proteins, AraC family
HTH_AraC             PF00165.18    42 seq1040_BIOID50959   -            307   1.1e-21   75.8   0.1   2   2   7.6e-12   3.5e-08   32.9   0.0     1    41   255   293   255   294 0.93 Bacterial regulatory helix-turn-helix proteins, AraC family
HTH_18               PF12833.2     81 seq1040_BIOID50959   -            307   8.5e-17   60.9   0.1   1   1   2.8e-20   1.3e-16   60.3   0.0     2    80   217   294   216   295 0.94 Helix-turn-helix domain
AraC_binding         PF02311.14   136 seq1040_BIOID50959   -            307   5.8e-07   29.1   0.2   1   1     3e-10   1.4e-06   27.9   0.1    27    90    75   138    65   214 0.87 AraC-like ligand binding domain
DUF1043              PF06295.7    128 seq1041_BIOID50959   -            134   2.2e-57  192.1   0.0   1   1   1.8e-61   2.4e-57  191.9   0.0     1   127     7   132     7   133 0.99 Protein of unknown function (DUF1043)
PTS_EIIC             PF02378.13   321 seq1043_BIOID50959   -            373   3.2e-30  104.9  24.5   1   1   2.3e-34   3.2e-30  104.9  17.0     2   320    13   305    12   307 0.88 Phosphotransferase system, EIIC
Xan_ur_permease      PF00860.15   389 seq1045_BIOID50959   -            485  2.4e-110  368.5  44.5   1   1    2e-114  2.7e-110  368.3  30.8     1   389    41   435    41   435 0.98 Permease family
ABM                  PF03992.11    78 seq1046_BIOID50959   -             96   4.4e-16   58.5   0.1   1   1   3.6e-20   4.9e-16   58.4   0.1     1    77     1    76     1    77 0.95 Antibiotic biosynthesis monooxygenase
HATPase_c            PF02518.21   111 seq1047_BIOID50959   -            465   3.6e-28   97.3   0.6   1   1   1.2e-31   8.3e-28   96.2   0.1     2   110   353   456   352   457 0.98 Histidine kinase-, DNA gyrase B-, and HSP90-like ATPase
HisKA                PF00512.20    68 seq1047_BIOID50959   -            465   1.5e-14   53.6   0.4   1   1   8.2e-18   5.6e-14   51.7   0.0     2    65   245   307   244   309 0.91 His Kinase A (phospho-acceptor) domain
MFS_1                PF07690.11   354 seq1049_BIOID50959   -            471     3e-49  167.5  52.7   1   1   4.4e-53     3e-49  167.5  36.5     1   353    15   405    15   406 0.91 Major Facilitator Superfamily
MFS_3                PF05977.8    524 seq1049_BIOID50959   -            471   6.6e-10   37.6  14.1   1   1   9.6e-14   6.6e-10   37.6   9.8    20   187    20   183     6   247 0.85 Transmembrane secretion effector
PDZ                  PF00595.19    81 seq1050_BIOID50959   -            455   5.7e-29   99.9   6.3   1   2   7.2e-19   2.5e-15   56.3   0.0     5    80   261   345   257   346 0.94 PDZ domain (Also known as DHR or GLGF)
PDZ                  PF00595.19    81 seq1050_BIOID50959   -            455   5.7e-29   99.9   6.3   2   2   5.6e-15   1.9e-11   43.8   0.8    12    80   376   443   366   444 0.87 PDZ domain (Also known as DHR or GLGF)
PDZ_2                PF13180.1     82 seq1050_BIOID50959   -            455   9.5e-29   99.0   0.6   1   2   3.1e-21   1.1e-17   63.5   0.0     7    82   273   358   267   358 0.89 PDZ domain
PDZ_2                PF13180.1     82 seq1050_BIOID50959   -            455   9.5e-29   99.0   0.6   2   2     1e-11   3.4e-08   33.1   0.1    13    59   389   435   375   451 0.86 PDZ domain
Trypsin_2            PF13365.1    120 seq1050_BIOID50959   -            455   6.1e-20   71.2   0.3   1   1   3.1e-23     1e-19   70.5   0.2     1   120    92   228    92   228 0.80 Trypsin-like peptidase domain
Trypsin              PF00089.21   220 seq1050_BIOID50959   -            455   1.1e-16   60.9   0.0   1   1   5.4e-20   1.9e-16   60.2   0.0    28   215    93   250    84   254 0.82 Trypsin
MVIN                 PF03023.9    452 seq1051_BIOID50959   -            511  3.6e-161  536.4  32.4   1   1  3.2e-165  4.4e-161  536.1  22.4     1   450    28   478    28   480 0.99 MviN-like protein
Bax1-I               PF01027.15   205 seq1053_BIOID50959   -            237   1.2e-11   44.4  24.4   1   1   1.1e-15   1.5e-11   44.1  16.9     3   201    19   220    17   225 0.85 Inhibitor of apoptosis-promoting Bax1
Methyltransf_23      PF13489.1    162 seq1054_BIOID50959   -            252   2.1e-18   66.3   0.0   1   1   2.2e-21   3.4e-18   65.7   0.0     3   159    14   176    10   178 0.82 Methyltransferase domain
Methyltransf_31      PF13847.1    152 seq1054_BIOID50959   -            252   3.2e-16   59.1   0.0   1   1   2.6e-19     4e-16   58.8   0.0     6   117    34   145    29   201 0.83 Methyltransferase domain
Methyltransf_18      PF12847.2    112 seq1054_BIOID50959   -            252   2.3e-15   57.0   0.0   1   1   1.3e-17     2e-14   54.0   0.0     5   111    35   130    32   131 0.91 Methyltransferase domain
Methyltransf_11      PF08241.7     95 seq1054_BIOID50959   -            252   3.4e-15   56.1   0.0   1   1   2.2e-17   3.3e-14   53.0   0.0     2    94    37   127    36   128 0.95 Methyltransferase domain
Methyltransf_12      PF08242.7     99 seq1054_BIOID50959   -            252   4.6e-11   42.9   0.0   1   1   5.1e-14   7.8e-11   42.2   0.0     2    99    37   126    36   126 0.92 Methyltransferase domain
Methyltransf_25      PF13649.1    101 seq1054_BIOID50959   -            252   1.3e-10   41.4   0.0   1   1   3.2e-13   4.8e-10   39.5   0.0     1   101    35   124    35   124 0.89 Methyltransferase domain
MTS                  PF05175.9    170 seq1054_BIOID50959   -            252   1.7e-05   24.1   0.0   1   1   1.7e-08   2.6e-05   23.5   0.0    11   106    12   101    11   135 0.82 Methyltransferase small domain
Glyco_transf_56      PF07429.6    361 seq1057_BIOID50959   -            359  1.7e-193  642.3   0.0   1   1  2.8e-197  1.9e-193  642.1   0.0     1   360     1   358     1   359 0.99 4-alpha-L-fucosyltransferase glycosyl transferase group 56
GST_C_2              PF13410.1     69 seq1058_BIOID50959   -            304   7.6e-10   38.4   0.3   1   1   6.9e-13   1.9e-09   37.1   0.2     2    68   190   260   189   261 0.82 Glutathione S-transferase, C-terminal domain
GST_C                PF00043.20    95 seq1058_BIOID50959   -            304   6.7e-09   35.5   0.0   1   1     5e-12   1.4e-08   34.5   0.0    33    95   199   266   187   266 0.85 Glutathione S-transferase, C-terminal domain
GST_N_2              PF13409.1     70 seq1058_BIOID50959   -            304   1.9e-06   27.6   0.0   1   1   1.7e-09   4.7e-06   26.3   0.0     3    69    69   143    67   144 0.89 Glutathione S-transferase, N-terminal domain
GST_N                PF02798.15    76 seq1058_BIOID50959   -            304   3.3e-05   23.8   0.0   1   1   4.2e-08   0.00012   22.1   0.0    17    76    82   143    74   143 0.91 Glutathione S-transferase, N-terminal domain
T2SF                 PF00482.18   124 seq1059_BIOID50959   -            398     2e-56  189.1   6.7   1   2   9.2e-35   1.3e-30  105.7   0.1     1   124    64   187    64   187 0.99 Type II secretion system (T2SS), protein F
T2SF                 PF00482.18   124 seq1059_BIOID50959   -            398     2e-56  189.1   6.7   2   2   2.1e-28   2.9e-24   85.2   1.9     1   124   267   389   267   389 0.98 Type II secretion system (T2SS), protein F
Exonuc_VIII          PF06630.6    182 seq1060_BIOID50959   -            919     3e-47  160.2   0.7   1   1   2.2e-51     3e-47  160.2   0.5     7   182     4   169     1   169 0.93 Enterobacterial exodeoxyribonuclease VIII
CCG                  PF02754.11    85 seq1062_BIOID50959   -            239     2e-30  104.5   0.2   1   2   2.2e-17   3.1e-13   49.4   0.0     1    84     3    84     3    85 0.95 Cysteine-rich domain
CCG                  PF02754.11    85 seq1062_BIOID50959   -            239     2e-30  104.5   0.2   2   2   1.3e-18   1.7e-14   53.4   0.0     2    84   133   216   132   217 0.92 Cysteine-rich domain
LpxK                 PF02606.9    326 seq1063_BIOID50959   -            328  7.8e-111  370.0   0.0   1   1  6.9e-115  9.4e-111  369.7   0.0     2   322    13   318    12   323 0.95 Tetraacyldisaccharide-1-P 4'-kinase
Alpha-amylase        PF00128.19   316 seq1065_BIOID50959   -            551  9.5e-111  370.0   0.0   1   1  1.9e-114  1.3e-110  369.6   0.0     1   313    30   371    30   378 0.98 Alpha amylase, catalytic domain
DUF3459              PF11941.3     89 seq1065_BIOID50959   -            551   7.3e-09   35.5   0.1   1   1   3.4e-11   2.3e-07   30.7   0.1     2    89   459   548   458   549 0.80 Domain of unknown function (DUF3459)
AMP-binding          PF00501.23   418 seq1066_BIOID50959   -            566  5.9e-101  337.7   0.0   1   1    1e-104    7e-101  337.4   0.0     1   418    70   482    70   482 0.94 AMP-binding enzyme
DUF4009              PF13193.1     41 seq1066_BIOID50959   -            566     2e-10   39.8   0.3   1   1   7.8e-14   5.3e-10   38.4   0.1     1    28   524   551   524   562 0.90 Domain of unknown function (DUF4009)
DeoC                 PF01791.4    236 seq1067_BIOID50959   -            259   3.8e-61  206.2   1.8   1   1     3e-65   4.1e-61  206.1   1.2     3   230    12   240    10   246 0.94 DeoC/LacD family aldolase
Methyltransf_26      PF13659.1    117 seq1068_BIOID50959   -           1635   3.4e-11   43.0   0.1   1   1   2.2e-14   2.9e-10   40.0   0.0     2   116   597  1073   596  1074 0.94 Methyltransferase domain
Sigma54_activat      PF00158.21   168 seq1069_BIOID50959   -            441   3.7e-72  241.1   0.1   1   1   2.2e-75     6e-72  240.4   0.1     1   168   141   308   141   308 0.99 Sigma-54 interaction domain
Response_reg         PF00072.19   112 seq1069_BIOID50959   -            441   7.2e-30  103.1   0.2   1   1   5.4e-33   1.5e-29  102.1   0.1     1   111     8   117     8   118 0.98 Response regulator receiver domain
HTH_8                PF02954.14    42 seq1069_BIOID50959   -            441     2e-14   52.7   0.6   1   1   7.2e-18     2e-14   52.7   0.4     3    39   403   439   401   441 0.93 Bacterial regulatory protein, Fis family
AAA_5                PF07728.9    139 seq1069_BIOID50959   -            441   1.4e-07   31.1   0.0   1   1     1e-10   2.8e-07   30.2   0.0     2   123   165   283   164   301 0.84 AAA domain (dynein-related subfamily)
AAA                  PF00004.24   132 seq1069_BIOID50959   -            441   1.7e-05   24.9   0.0   1   1   1.3e-08   3.5e-05   23.9   0.0     1   126   165   296   165   302 0.72 ATPase family associated with various cellular activities (AAA)
Amidohydro_1         PF01979.15   333 seq1070_BIOID50959   -            439   7.5e-61  206.4   0.0   1   1   2.8e-64   9.5e-61  206.1   0.0     2   332    74   391    73   392 0.97 Amidohydrolase family
Amidohydro_5         PF13594.1     68 seq1070_BIOID50959   -            439   1.6e-09   37.3   0.0   1   1   1.6e-12   5.4e-09   35.6   0.0     2    67    41   137    40   138 0.68 Amidohydrolase
Amidohydro_3         PF07969.6    404 seq1070_BIOID50959   -            439   1.2e-08   34.4   1.2   1   1   4.4e-09   1.5e-05   24.2   0.0   314   404   308   390   114   390 0.89 Amidohydrolase family
DUF162               PF02589.10   189 seq1072_BIOID50959   -            475   2.8e-51  173.6   0.1   1   1   2.5e-54   3.7e-51  173.2   0.1     3   189    72   294    70   294 0.99 Uncharacterised ACR, YkgG family COG1556
Fer4_8               PF13183.1     57 seq1072_BIOID50959   -            475     1e-11   44.5   2.2   1   1   1.6e-14   2.4e-11   43.3   1.5     2    57   309   376   308   376 0.79 4Fe-4S dicluster domain
DUF3390              PF11870.3     93 seq1072_BIOID50959   -            475   4.5e-10   39.2   0.6   1   1   7.1e-13   1.1e-09   37.9   0.4    13    92   387   470   379   471 0.83 Domain of unknown function (DUF3390)
Fer4_9               PF13187.1     55 seq1072_BIOID50959   -            475   9.3e-09   35.3   0.7   1   1   1.8e-11   2.7e-08   33.8   0.5     1    53   311   375   311   376 0.94 4Fe-4S dicluster domain
Fer4_7               PF12838.2     52 seq1072_BIOID50959   -            475   1.7e-07   31.3   4.0   1   1     3e-10   4.6e-07   30.0   2.7     1    51   311   375   311   376 0.77 4Fe-4S dicluster domain
Fer4_17              PF13534.1     61 seq1072_BIOID50959   -            475   2.1e-07   31.0   2.1   1   1   4.4e-10   6.7e-07   29.4   1.5     1    60   311   376   311   377 0.71 4Fe-4S dicluster domain
Fer4_10              PF13237.1     52 seq1072_BIOID50959   -            475   4.1e-07   29.5   5.9   1   1   1.3e-09     2e-06   27.3   4.5     7    52   310   373   305   373 0.69 4Fe-4S dicluster domain
HATPase_c            PF02518.21   111 seq1073_BIOID50959   -            467   5.5e-25   87.1   0.0   1   1   2.6e-28   1.2e-24   86.0   0.0     1   111   349   460   349   460 0.98 Histidine kinase-, DNA gyrase B-, and HSP90-like ATPase
HAMP                 PF00672.20    70 seq1073_BIOID50959   -            467   1.5e-17   63.4   0.4   1   1   3.3e-21   1.5e-17   63.4   0.2     2    69   168   235   167   236 0.96 HAMP domain
HisKA                PF00512.20    68 seq1073_BIOID50959   -            467   9.5e-14   51.0   0.2   1   1   2.1e-17   9.5e-14   51.0   0.1     1    68   240   304   240   304 0.97 His Kinase A (phospho-acceptor) domain
WzyE                 PF06899.6    449 seq1074_BIOID50959   -            450    3e-277  919.3  44.7   1   1  2.4e-281  3.3e-277  919.1  31.0     1   448     1   449     1   450 1.00 WzyE protein
Trypsin              PF00089.21   220 seq1075_BIOID50959   -            369   6.7e-17   61.6   0.0   1   1   4.2e-20   1.4e-16   60.6   0.0    23   214    86   253    64   259 0.79 Trypsin
Trypsin_2            PF13365.1    120 seq1075_BIOID50959   -            369   1.1e-16   60.8   0.5   1   1   4.9e-20   1.7e-16   60.2   0.4     1   120    94   229    94   229 0.82 Trypsin-like peptidase domain
PDZ_2                PF13180.1     82 seq1075_BIOID50959   -            369   9.2e-14   50.9   0.4   1   1   1.1e-16   3.7e-13   49.0   0.1     3    82   273   362   271   362 0.87 PDZ domain
PDZ                  PF00595.19    81 seq1075_BIOID50959   -            369   4.6e-11   42.6   1.4   1   1   1.3e-14   4.6e-11   42.6   0.9    10    80   271   349   262   350 0.77 PDZ domain (Also known as DHR or GLGF)
T2SG                 PF08334.6    108 seq1077_BIOID50959   -            145   8.3e-35  118.6   0.3   1   1   2.1e-38   9.8e-35  118.4   0.2     1   108    32   138    32   138 0.97 Type II secretion system (T2SS), protein G
N_methyl_2           PF13544.1     31 seq1077_BIOID50959   -            145   7.8e-09   34.5   0.7   1   1   3.3e-12   1.5e-08   33.6   0.5     8    31     2    25     1    25 0.90 Type IV pilin N-term methylation site GFxxxE
N_methyl             PF07963.7     20 seq1077_BIOID50959   -            145   2.1e-07   30.1   4.1   1   1   7.8e-11   3.5e-07   29.4   2.8     1    20     8    27     8    27 0.96 Prokaryotic N-terminal methylation motif
DUF1006              PF06224.7    348 seq1079_BIOID50959   -            410   1.2e-87  294.3  13.9   1   1     1e-91   1.4e-87  294.0   9.6     4   348    16   381     6   381 0.92 Protein of unknown function (DUF1006)
Glycos_transf_3      PF00591.16   254 seq1081_BIOID50959   -            469   3.6e-61  206.5   0.4   1   1   1.1e-64   4.9e-61  206.0   0.2     2   253   108   361   107   362 0.98 Glycosyl transferase family, a/b domain
PYNP_C               PF07831.8     75 seq1081_BIOID50959   -            469   1.8e-25   88.0   0.2   1   1   7.7e-29   3.5e-25   87.1   0.1     1    74   379   452   379   453 0.98 Pyrimidine nucleoside phosphorylase C-terminal domain
Glycos_trans_3N      PF02885.12    66 seq1081_BIOID50959   -            469     6e-15   54.4   1.2   1   1     2e-18   9.3e-15   53.8   0.1     3    66    34    97    32    97 0.98 Glycosyl transferase family, helical bundle domain
GspH                 PF12019.3    114 seq1082_BIOID50959   -            169   7.1e-09   35.7   0.0   1   1     2e-12   9.3e-09   35.3   0.0     2   107    44   147    43   156 0.73 Type II transport protein GspH
N_methyl_2           PF13544.1     31 seq1082_BIOID50959   -            169   6.2e-07   28.5   1.1   1   1   2.6e-10   1.2e-06   27.6   0.7    11    30     2    21     1    22 0.93 Type IV pilin N-term methylation site GFxxxE
N_methyl             PF07963.7     20 seq1082_BIOID50959   -            169   1.5e-06   27.4   2.0   1   1     9e-10   4.1e-06   26.0   1.4     1    19     5    23     5    24 0.94 Prokaryotic N-terminal methylation motif
Gp_dh_C              PF02800.15   157 seq1085_BIOID50959   -            331   4.2e-75  250.3   0.1   1   1   8.7e-79   5.9e-75  249.8   0.0     1   157   155   312   155   312 1.00 Glyceraldehyde 3-phosphate dehydrogenase, C-terminal domain
Gp_dh_N              PF00044.19   151 seq1085_BIOID50959   -            331   3.1e-60  202.3   0.6   1   1     8e-64   5.5e-60  201.5   0.1     1   151     3   150     3   150 0.99 Glyceraldehyde 3-phosphate dehydrogenase, NAD binding domain
T2SI                 PF02501.12    81 seq1088_BIOID50959   -            125   1.3e-12   47.3   0.1   1   1   1.3e-16   1.8e-12   46.9   0.1     1    77    39   114    39   118 0.92 Type II secretion system (T2SS), protein I
Xan_ur_permease      PF00860.15   389 seq1089_BIOID50959   -            455   1.3e-78  264.1  50.1   1   1   1.3e-82   1.8e-78  263.6  34.7     1   388    32   415    32   416 0.98 Permease family
PfkB                 PF00294.19   301 seq1090_BIOID50959   -            300   2.7e-63  213.7   0.5   1   1   2.3e-67   3.1e-63  213.5   0.4     3   299     5   287     3   289 0.93 pfkB family carbohydrate kinase
Glyco_tran_WecB      PF03808.8    172 seq1091_BIOID50959   -            246   1.4e-55  187.2   0.1   1   1   1.4e-59   1.9e-55  186.8   0.1     2   172    61   231    60   231 0.96 Glycosyl transferase WecB/TagA/CpsF family
Response_reg         PF00072.19   112 seq1092_BIOID50959   -            240   8.4e-25   86.8   0.0   1   1   1.8e-28   1.2e-24   86.3   0.0     1   112    13   122    13   122 0.98 Response regulator receiver domain
Trans_reg_C          PF00486.23    77 seq1092_BIOID50959   -            240   3.7e-22   77.9   0.1   1   1   9.6e-26   6.6e-22   77.1   0.0     2    77   157   232   156   232 0.96 Transcriptional regulatory protein, C terminal
DUF162               PF02589.10   189 seq1093_BIOID50959   -            231   6.5e-36  123.5   0.1   1   1   6.9e-40   9.5e-36  122.9   0.0    19   189    65   228    47   228 0.91 Uncharacterised ACR, YkgG family COG1556
NRDD                 PF13597.1    547 seq1095_BIOID50959   -            712   4.5e-81  272.4   0.0   1   1   1.5e-83   6.7e-80  268.6   0.0     3   546   115   705   113   706 0.84 Anaerobic ribonucleoside-triphosphate reductase
Gly_radical          PF01228.16   106 seq1095_BIOID50959   -            712   4.8e-27   94.2   0.0   1   1   4.5e-30     2e-26   92.2   0.0     2   104   582   685   581   687 0.98 Glycine radical
ATP-cone             PF03477.11    90 seq1095_BIOID50959   -            712   5.8e-21   74.6   1.8   1   1     4e-24   1.8e-20   73.0   0.5     2    89     4    89     3    90 0.93 ATP cone domain
T2SJ                 PF11612.3    169 seq1097_BIOID50959   -            195   1.1e-21   77.2   4.3   1   1   4.4e-25     2e-21   76.3   3.0     2   168    39   177    38   178 0.91 Type II secretion system (T2SS), protein J
N_methyl_2           PF13544.1     31 seq1097_BIOID50959   -            195   5.3e-08   31.8   0.6   1   1   2.4e-11   1.1e-07   30.8   0.4    10    31     2    23     1    23 0.93 Type IV pilin N-term methylation site GFxxxE
N_methyl             PF07963.7     20 seq1097_BIOID50959   -            195   2.3e-06   26.8   1.3   1   1   1.1e-09   4.9e-06   25.8   0.9     1    20     6    25     6    25 0.95 Prokaryotic N-terminal methylation motif
Trm112p              PF03966.11    68 seq1098_BIOID50959   -             60   5.7e-09   36.1   0.4   1   1   9.5e-13   1.3e-08   34.9   0.3     1    68     2    41     2    41 0.97 Trm112p-like protein
UTRA                 PF07702.8    141 seq1099_BIOID50959   -            252   1.4e-31  108.9   0.0   1   1   8.5e-35   2.9e-31  107.8   0.0     1   140   100   238   100   239 0.98 UTRA domain
GntR                 PF00392.16    64 seq1099_BIOID50959   -            252     1e-21   76.0   0.4   1   1   1.2e-24   4.2e-21   74.0   0.0     2    63    17    78    16    79 0.98 Bacterial regulatory proteins, gntR family
HTH_11               PF08279.7     55 seq1099_BIOID50959   -            252   2.4e-06   26.9   0.2   1   1   3.3e-09   1.1e-05   24.8   0.0    19    45    43    69    42    76 0.88 HTH domain
HTH_DeoR             PF08220.7     57 seq1099_BIOID50959   -            252   3.3e-06   26.4   0.3   1   1   6.1e-09   2.1e-05   23.8   0.0    18    50    43    75    43    82 0.92 DeoR-like helix-turn-helix domain
CTP_transf_3         PF02348.14   217 seq1102_BIOID50959   -            248   8.8e-70  234.5   0.0   1   1   1.5e-73     1e-69  234.3   0.0     1   217     4   221     4   221 0.98 Cytidylyltransferase
NTP_transf_3         PF12804.2    179 seq1102_BIOID50959   -            248     2e-14   54.0   0.6   1   1   6.5e-18   4.4e-14   52.9   0.4    16   179    19   240    10   240 0.80 MobA-like NTP transferase domain
Flg_bb_rod           PF00460.15    31 seq1105_BIOID50959   -            138   8.6e-13   47.5   0.2   1   1   1.5e-16   2.1e-12   46.3   0.2     1    31     9    39     9    39 0.98 Flagella basal body rod protein
ABC_tran             PF00005.22   118 seq1107_BIOID50959   -            401   5.6e-22   78.2   0.0   1   1   3.6e-25   1.2e-21   77.0   0.0     1   117    73   191    73   192 0.92 ABC transporter
TOBE_2               PF08402.5     75 seq1107_BIOID50959   -            401   9.6e-12   44.6   0.3   1   1   1.2e-14   4.2e-11   42.5   0.1     1    75   313   385   313   385 0.95 TOBE domain
RecT                 PF03837.9    199 seq1108_BIOID50959   -            351   6.1e-26   90.8   0.0   1   1   7.6e-30     1e-25   90.0   0.0     2   196    41   207    40   212 0.92 RecT family
Aldose_epim          PF01263.15   301 seq1110_BIOID50959   -            301   3.5e-46  157.5   0.2   1   1   3.1e-50   4.2e-46  157.3   0.1     1   284    34   281    34   294 0.88 Aldose 1-epimerase
Metalloenzyme        PF01676.13   262 seq1111_BIOID50959   -            407   1.2e-57  195.1   0.0   1   1   9.9e-62   1.4e-57  194.9   0.0     1   261     2   405     2   406 0.97 Metalloenzyme superfamily
T2SK                 PF03934.8    280 seq1115_BIOID50959   -            327   1.7e-66  224.1   4.1   1   1   1.4e-70   1.9e-66  223.9   2.8     3   277    32   315    30   319 0.93 Type II secretion system (T2SS), protein K
DeoRC                PF00455.17   162 seq1117_BIOID50959   -            268   2.4e-50  170.1   1.3   1   1   2.7e-53   3.1e-50  169.8   0.9     2   161    85   244    84   245 0.99 DeoR C terminal sensor domain
HTH_DeoR             PF08220.7     57 seq1117_BIOID50959   -            268   5.8e-23   80.0   0.9   1   1   5.1e-26   5.8e-23   80.0   0.6     1    56    18    73    18    74 0.97 DeoR-like helix-turn-helix domain
HTH_11               PF08279.7     55 seq1117_BIOID50959   -            268   6.4e-10   38.4   0.1   1   1     1e-12   1.2e-09   37.5   0.1     4    44    21    60    18    67 0.87 HTH domain
MarR_2               PF12802.2     62 seq1117_BIOID50959   -            268   3.5e-07   29.6   0.1   1   1   7.3e-10   8.3e-07   28.4   0.1     5    61    17    70    11    71 0.88 MarR family
MarR                 PF01047.17    59 seq1117_BIOID50959   -            268   4.7e-07   29.2   0.1   1   1   8.8e-10     1e-06   28.2   0.0     8    50    22    64    16    66 0.94 MarR family
HTH_27               PF13463.1     68 seq1117_BIOID50959   -            268   5.2e-06   26.5   0.1   1   1   1.1e-08   1.2e-05   25.4   0.0     2    53    16    66    16    77 0.89 Winged helix DNA-binding domain
GntR                 PF00392.16    64 seq1117_BIOID50959   -            268   8.6e-06   24.9   0.0   1   1   1.7e-08   1.9e-05   23.8   0.0    27    60    34    67    26    70 0.93 Bacterial regulatory proteins, gntR family
HTH_24               PF13412.1     48 seq1117_BIOID50959   -            268   2.2e-05   23.6   0.1   1   1   4.6e-08   5.2e-05   22.4   0.1     7    48    21    62    16    62 0.95 Winged helix-turn-helix DNA-binding
Flg_bbr_C            PF06429.8     74 seq1119_BIOID50959   -            134   1.5e-12   47.0   3.0   1   1   3.6e-16   2.5e-12   46.4   2.1    29    73    87   131    11   132 0.91 Flagellar basal body rod FlgEFG protein C-terminal
Flg_bb_rod           PF00460.15    31 seq1119_BIOID50959   -            134   2.7e-11   42.8   1.2   1   1   3.9e-15   2.7e-11   42.8   0.8     1    30     7    37     7    38 0.95 Flagella basal body rod protein
DUF1508              PF07411.7     49 seq1120_BIOID50959   -             82   4.4e-24   83.5   0.2   1   1   4.4e-28   6.1e-24   83.0   0.2     1    49    23    71    23    71 0.97 Domain of unknown function (DUF1508)
AA_permease          PF00324.16   479 seq1121_BIOID50959   -            461   4.9e-99  331.7  55.9   1   1  9.1e-103   6.2e-99  331.3  38.8     1   435    16   427    16   455 0.94 Amino acid permease
AA_permease_2        PF13520.1    426 seq1121_BIOID50959   -            461   1.6e-43  148.7  59.1   1   1   3.1e-47   2.1e-43  148.3  41.0     9   425    20   440    15   441 0.88 Amino acid permease
DUF1508              PF07411.7     49 seq1124_BIOID50959   -             28   7.4e-08   31.6   0.3   1   1   5.6e-12   7.7e-08   31.5   0.2    23    48     1    26     1    27 0.97 Domain of unknown function (DUF1508)
YbhQ                 PF11076.3    135 seq1125_BIOID50959   -            136   4.3e-79  262.5  13.2   1   1   3.7e-83   5.1e-79  262.3   9.1     1   134     1   132     1   134 0.98 Putative inner membrane protein YbhQ
Arg_repressor        PF01316.16    70 seq1126_BIOID50959   -            156   3.1e-26   90.5   0.1   1   1   7.1e-30   4.9e-26   89.9   0.0     2    69     6    74     5    75 0.97 Arginine repressor, DNA binding domain
Arg_repressor_C      PF02863.13    70 seq1126_BIOID50959   -            156   2.1e-24   84.6   0.1   1   1   5.1e-28   3.5e-24   83.9   0.1     2    69    82   150    81   151 0.96 Arginine repressor, C-terminal domain
FlgD                 PF03963.9     82 seq1128_BIOID50959   -            231   9.9e-25   86.3   5.1   1   1   1.1e-27   4.8e-24   84.1   2.8     7    81     7    79     2    80 0.86 Flagellar hook capping protein - N-terminal region
FlgD_ig              PF13860.1     81 seq1128_BIOID50959   -            231   2.4e-21   75.1   2.5   1   1   5.2e-25   2.4e-21   75.1   1.8     9    81   119   189   105   189 0.91 FlgD Ig-like domain
FLgD_tudor           PF13861.1     61 seq1128_BIOID50959   -            231   4.4e-15   55.3   0.0   1   1   3.3e-18   1.5e-14   53.6   0.0     1    60    86   230    86   231 0.98 FlgD Tudor-like domain
RHH_2                PF03693.9     81 seq1129_BIOID50959   -             98   9.6e-21   73.6   0.4   1   1   1.7e-24   1.2e-20   73.3   0.2     1    75    16    92    16    97 0.92 Uncharacterised protein family (UPF0156)
RHH_1                PF01402.16    39 seq1129_BIOID50959   -             98     8e-05   22.2   2.1   1   1   1.4e-08   9.3e-05   22.0   0.4     2    39    20    58    19    58 0.94 Ribbon-helix-helix protein, copG family
T2SL                 PF05134.8    230 seq1132_BIOID50959   -            387   2.7e-57  193.4   2.5   1   1   7.1e-61   4.9e-57  192.6   1.7     1   230     6   233     6   233 0.98 Type II secretion system (T2SS), protein L
GspL_C               PF12693.2    158 seq1132_BIOID50959   -            387   2.4e-35  121.5   3.9   1   1     6e-39   4.1e-35  120.7   2.7     6   157   241   385   237   387 0.97 GspL periplasmic domain
LamB                 PF02264.10   398 seq1133_BIOID50959   -            446  1.3e-168  561.0  26.2   1   1  1.1e-172  1.5e-168  560.9  18.2     1   398    28   446    28   446 0.97 LamB porin
Plasmid_stabil       PF05016.9     90 seq1134_BIOID50959   -             98   6.7e-13   48.7   0.0   1   1   5.5e-17   7.5e-13   48.5   0.0     1    89     4    90     4    91 0.92 Plasmid stabilisation system protein
HAD_2                PF13419.1    176 seq1135_BIOID50959   -            199   4.9e-29  101.7   0.1   1   1   1.7e-32   5.7e-29  101.5   0.1     2   176     4   184     3   184 0.85 Haloacid dehalogenase-like hydrolase
Hydrolase_like       PF13242.1     75 seq1135_BIOID50959   -            199   2.5e-08   33.3   0.0   1   1   1.6e-11   5.5e-08   32.2   0.0     2    50   139   186   138   198 0.93 HAD-hyrolase-like
Hydrolase            PF00702.21   204 seq1135_BIOID50959   -            199   1.8e-06   28.4   0.0   1   1   6.1e-10   2.1e-06   28.3   0.0   109   203    73   177     6   178 0.76 haloacid dehalogenase-like hydrolase
PNP_UDP_1            PF01048.15   234 seq1136_BIOID50959   -            239   7.9e-43  145.9   1.4   1   1   6.7e-47   9.2e-43  145.7   1.0     2   213    16   217    15   234 0.88 Phosphorylase superfamily
Sigma54_activat      PF00158.21   168 seq1137_BIOID50959   -            328   4.1e-63  211.7   0.0   1   1   1.2e-66   5.4e-63  211.3   0.0     3   168     6   173     4   173 0.96 Sigma-54 interaction domain
HTH_8                PF02954.14    42 seq1137_BIOID50959   -            328   1.6e-08   33.8   0.5   1   1   3.5e-12   1.6e-08   33.8   0.3     7    40   284   317   280   319 0.92 Bacterial regulatory protein, Fis family
DUF1471              PF07338.8     56 seq1138_BIOID50959   -            104     1e-22   79.3   0.2   1   1   1.2e-26   1.6e-22   78.7   0.1     2    56    51   104    50   104 0.97 Protein of unknown function (DUF1471)
Flg_bb_rod           PF00460.15    31 seq1139_BIOID50959   -            183   1.5e-12   46.8   4.1   1   1   2.4e-16   3.2e-12   45.7   2.8     2    31     4    33     3    33 0.96 Flagella basal body rod protein
Peptidase_U32        PF01136.14   233 seq1140_BIOID50959   -            453   6.2e-95  316.4   0.0   1   1     6e-99   8.2e-95  316.0   0.0     1   232    75   344    75   345 0.98 Peptidase family U32
DUF4060              PF13269.1     73 seq1143_BIOID50959   -             80   2.3e-35  120.2   0.3   1   1   1.8e-39   2.5e-35  120.1   0.2     1    73     3    77     3    77 0.97 Protein of unknown function (DUF4060)
Fer4_12              PF13353.1    139 seq1144_BIOID50959   -            154   9.3e-52  174.7   0.0   1   1   1.5e-55     1e-51  174.5   0.0     1   139    12   151    12   151 0.97 4Fe-4S single cluster domain
Fer4_14              PF13394.1    117 seq1144_BIOID50959   -            154   1.8e-31  108.5   0.0   1   1   3.1e-35   2.1e-31  108.2   0.0     1   117    21   130    21   130 0.95 4Fe-4S single cluster domain
Virul_fac_BrkB       PF03631.10   260 seq1145_BIOID50959   -            290     1e-55  188.8  24.6   1   1   8.7e-60   1.2e-55  188.6  17.0     2   258    29   274    28   276 0.88 Virulence factor BrkB
Kinase-PPPase        PF03618.9    255 seq1147_BIOID50959   -            277   3.4e-82  275.6   0.0   1   1   2.8e-86   3.9e-82  275.4   0.0     1   255     9   267     9   267 0.97 Kinase/pyrophosphorylase
Flg_bbr_C            PF06429.8     74 seq1148_BIOID50959   -            219   6.8e-21   73.8   1.6   1   1     1e-24   6.8e-21   73.8   1.1     2    74   141   218   140   218 0.92 Flagellar basal body rod FlgEFG protein C-terminal
FlaE                 PF07559.9    130 seq1148_BIOID50959   -            219     2e-19   70.4   8.5   1   1   2.9e-23     2e-19   70.4   5.9    15   130     1   100     1   100 0.92 Flagellar basal body protein FlaE
Exc                  PF07825.6     77 seq1150_BIOID50959   -             90     4e-22   77.6   0.2   1   1   6.1e-26   8.4e-22   76.6   0.1     3    75     5    85     3    87 0.86 Excisionase-like protein
Phage_integ_N        PF09003.5     81 seq1153_BIOID50959   -            361   5.9e-20   70.6   0.2   1   1   1.9e-23   1.3e-19   69.5   0.1     1    80     1    77     1    78 0.92 Bacteriophage lambda integrase, N-terminal domain
Phage_integrase      PF00589.17   173 seq1153_BIOID50959   -            361   1.5e-15   57.1   0.0   1   1   3.6e-19   2.5e-15   56.4   0.0     3   170   182   354   180   357 0.92 Phage integrase family
T2SM                 PF04612.7    160 seq1155_BIOID50959   -            161   7.6e-29  100.4   0.1   1   1   6.3e-33   8.6e-29  100.2   0.1     2   158     8   158     7   160 0.93 Type II secretion system (T2SS), protein M
FliE                 PF02049.13    97 seq1158_BIOID50959   -            113   2.7e-23   81.6   4.6   1   1   3.6e-27     5e-23   80.8   3.2     5    97    21   113    10   113 0.93 Flagellar hook-basal body complex protein FliE
DUF4008              PF13186.1     64 seq1159_BIOID50959   -            411   2.5e-13   50.0   0.5   1   1   1.6e-16   5.5e-13   48.9   0.4     4    64   282   343   276   343 0.90 Domain of unknown function (DUF4008)
Radical_SAM          PF04055.16   166 seq1159_BIOID50959   -            411   8.8e-13   48.6   0.0   1   1   4.4e-16   1.5e-12   47.8   0.0     6   160    20   182    16   208 0.82 Radical SAM superfamily
Fer4_12              PF13353.1    139 seq1159_BIOID50959   -            411   1.5e-07   31.4   0.0   1   1   8.5e-11   2.9e-07   30.5   0.0    13   116    19   127    17   150 0.65 4Fe-4S single cluster domain
Methyltransf_31      PF13847.1    152 seq1161_BIOID50959   -            230   2.3e-20   72.6   0.0   1   1   2.6e-23     3e-20   72.2   0.0     4   112    45   151    43   199 0.85 Methyltransferase domain
Methyltransf_23      PF13489.1    162 seq1161_BIOID50959   -            230   5.1e-19   68.4   0.0   1   1   5.6e-22   6.4e-19   68.0   0.0    11   120    32   153    22   191 0.79 Methyltransferase domain
Methyltransf_18      PF12847.2    112 seq1161_BIOID50959   -            230     2e-17   63.6   0.1   1   1   2.8e-20   3.2e-17   62.9   0.0     3   108    46   146    44   149 0.93 Methyltransferase domain
Methyltransf_11      PF08241.7     95 seq1161_BIOID50959   -            230   2.5e-17   63.0   0.0   1   1   4.2e-20   4.7e-17   62.1   0.0     1    94    49   146    49   147 0.95 Methyltransferase domain
Methyltransf_12      PF08242.7     99 seq1161_BIOID50959   -            230   1.8e-15   57.0   0.0   1   1   2.6e-18     3e-15   56.3   0.0     1    99    49   145    49   145 0.83 Methyltransferase domain
Methyltransf_26      PF13659.1    117 seq1161_BIOID50959   -            230   7.9e-11   41.9   0.1   1   1   3.7e-13   4.2e-10   39.5   0.1     2   114    46   148    45   151 0.92 Methyltransferase domain
Ubie_methyltran      PF01209.13   233 seq1161_BIOID50959   -            230     7e-11   41.5   0.0   1   1   7.5e-14   8.5e-11   41.2   0.0    31   152    27   148     6   175 0.83 ubiE/COQ5 methyltransferase family
Methyltransf_25      PF13649.1    101 seq1161_BIOID50959   -            230   7.7e-10   38.9   0.0   1   1   1.1e-12   1.3e-09   38.2   0.0     1   101    48   143    48   143 0.90 Methyltransferase domain
Methyltransf_15      PF09445.5    164 seq1161_BIOID50959   -            230   8.1e-08   31.8   0.0   1   1   1.1e-10   1.2e-07   31.3   0.0     3    74    47   116    45   121 0.90 RNA cap guanine-N2 methyltransferase
MTS                  PF05175.9    170 seq1161_BIOID50959   -            230   6.6e-07   28.7   0.1   1   1   8.6e-10   9.8e-07   28.1   0.1    23   137    38   146    28   178 0.77 Methyltransferase small domain
DREV                 PF05219.7    265 seq1161_BIOID50959   -            230   5.3e-05   22.1   0.0   1   1   8.3e-08   9.5e-05   21.2   0.0    93   185    43   144    24   159 0.77 DREV methyltransferase
CMAS                 PF02353.15   273 seq1161_BIOID50959   -            230   0.00015   20.8   0.0   1   1   1.6e-07   0.00019   20.5   0.0    64   164    46   147     5   170 0.81 Mycolic acid cyclopropane synthetase
Tyr_Deacylase        PF02580.11   145 seq1163_BIOID50959   -            145   6.3e-55  185.0   0.1   1   1   5.1e-59     7e-55  184.8   0.0     2   144     3   144     2   145 0.99 D-Tyr-tRNA(Tyr) deacylase
Flg_bbr_C            PF06429.8     74 seq1164_BIOID50959   -            251   8.8e-21   73.4   3.2   1   1   1.7e-24   1.2e-20   73.0   0.5     2    74   170   247   169   247 0.89 Flagellar basal body rod FlgEFG protein C-terminal
Flg_bb_rod           PF00460.15    31 seq1164_BIOID50959   -            251   2.2e-10   39.9   3.3   1   1   3.2e-14   2.2e-10   39.9   2.3     1    31     5    35     5    35 0.97 Flagella basal body rod protein
DEAD                 PF00270.24   173 seq1165_BIOID50959   -           2113   4.1e-18   65.3   0.0   1   1   2.1e-21     7e-18   64.5   0.0     4   168    85   276    82   281 0.79 DEAD/DEAH box helicase
DUF1998              PF09369.5     84 seq1165_BIOID50959   -           2113   6.4e-15   55.3   0.0   1   1   6.5e-18   2.2e-14   53.6   0.0     1    84  1547  1638  1547  1638 0.96 Domain of unknown function (DUF1998)
Helicase_C           PF00271.26    78 seq1165_BIOID50959   -           2113   6.5e-12   45.0   0.0   1   1   4.4e-15   1.5e-11   43.8   0.0    12    77   997  1066   986  1067 0.94 Helicase conserved C-terminal domain
YscJ_FliF            PF01514.12   207 seq1166_BIOID50959   -            548   1.9e-48  164.2   0.5   1   1   5.5e-52   3.8e-48  163.2   0.4     9   201    32   225    21   232 0.91 Secretory protein of YscJ/FliF family
YscJ_FliF_C          PF08345.6    160 seq1166_BIOID50959   -            548   5.5e-38  130.3   0.2   1   1   1.6e-41   1.1e-37  129.3   0.1     1   160   259   418   259   418 0.88 Flagellar M-ring protein C-terminal
MalM                 PF07148.7    136 seq1167_BIOID50959   -            306   2.3e-50  169.4   0.1   1   1   2.4e-54   3.3e-50  168.9   0.0     2   136    75   210    74   210 0.98 Maltose operon periplasmic protein precursor (MalM)
DAHP_synth_1         PF00793.15   272 seq1169_BIOID50959   -            389  1.1e-102  342.2   0.0   1   1    1e-106  1.4e-102  341.9   0.0     8   270    80   377    65   379 0.97 DAHP synthetase I family
Peptidase_A24        PF01478.13   106 seq1170_BIOID50959   -            171   5.6e-30  103.5  11.2   1   1   4.1e-34   5.6e-30  103.5   7.7     1   105    27   135    25   136 0.94 Type IV leader peptidase family
AAA_PrkA             PF08298.6    358 seq1172_BIOID50959   -            644  1.3e-180  599.6   0.0   1   1  2.6e-184  1.8e-180  599.1   0.0     2   358    20   380    19   380 0.99 PrkA AAA domain
PrkA                 PF06798.7    254 seq1172_BIOID50959   -            644   6.8e-86  287.5   2.2   1   1   2.2e-89   1.5e-85  286.4   1.5     1   254   382   636   382   636 0.98 PrkA serine protein kinase C-terminal domain
YiiD_Cterm           PF09500.5    144 seq1173_BIOID50959   -            329   6.7e-49  165.0   0.0   1   1   2.9e-52   9.9e-49  164.4   0.0     1   143   174   313   174   314 0.99 Putative thioesterase (yiiD_Cterm)
Acetyltransf_7       PF13508.1     79 seq1173_BIOID50959   -            329   4.5e-13   49.0   0.0   1   1   2.4e-16   8.3e-13   48.1   0.0     3    78    60   139    58   140 0.87 Acetyltransferase (GNAT) domain
Acetyltransf_1       PF00583.19    83 seq1173_BIOID50959   -            329   2.5e-12   46.5   0.0   1   1   2.1e-15   7.1e-12   45.0   0.0     2    82    66   138    65   139 0.96 Acetyltransferase (GNAT) family
Acetyltransf_10      PF13673.1    117 seq1173_BIOID50959   -            329   1.6e-08   34.5   0.0   1   1   7.8e-12   2.7e-08   33.8   0.0    38   117    55   138    16   138 0.81 Acetyltransferase (GNAT) domain
KicB                 PF03882.9    440 seq1174_BIOID50959   -            440  2.3e-268  889.8  10.4   1   1  1.8e-272  2.5e-268  889.6   7.2     1   440     1   440     1   440 1.00 KicB killing factor
Xan_ur_permease      PF00860.15   389 seq1175_BIOID50959   -            525  5.6e-121  403.5  46.5   1   1  5.7e-125  7.8e-121  403.0  32.2     2   385    72   451    71   455 0.98 Permease family
DUF1375              PF07119.7     76 seq1176_BIOID50959   -            135     1e-21   76.4   0.9   1   1   1.2e-25   1.6e-21   75.7   0.6     6    75    40   102    31   103 0.92 Protein of unknown function (DUF1375)
Flg_bbr_C            PF06429.8     74 seq1178_BIOID50959   -            260   5.3e-27   93.4   3.1   1   1   1.6e-30   1.1e-26   92.4   1.3     2    74   183   260   182   260 0.91 Flagellar basal body rod FlgEFG protein C-terminal
Flg_bb_rod           PF00460.15    31 seq1178_BIOID50959   -            260   2.9e-14   52.2   1.2   1   1   1.1e-17   7.4e-14   50.9   0.8     1    31     5    35     5    35 0.98 Flagella basal body rod protein
HTH_18               PF12833.2     81 seq1179_BIOID50959   -            319     2e-18   66.1   0.5   1   1     3e-22     2e-18   66.1   0.3     1    80   239   317   239   318 0.97 Helix-turn-helix domain
HTH_AraC             PF00165.18    42 seq1179_BIOID50959   -            319     4e-07   29.5   0.0   1   1   2.8e-10   1.9e-06   27.3   0.0     8    38   282   313   278   317 0.89 Bacterial regulatory helix-turn-helix proteins, AraC family
DAGK_cat             PF00781.19   130 seq1181_BIOID50959   -            299   1.6e-26   92.1   0.3   1   1   3.7e-30   2.5e-26   91.4   0.2     3   129     8   131     6   132 0.96 Diacylglycerol kinase catalytic domain
NAD_kinase           PF01513.16   285 seq1181_BIOID50959   -            299   7.2e-06   24.8   0.1   1   1   1.3e-09   8.6e-06   24.6   0.1    64   134    45   121    12   196 0.82 ATP-NAD kinase
hemP                 PF10636.4     38 seq1184_BIOID50959   -             63   2.7e-16   58.7   1.9   1   1     9e-20   1.2e-15   56.6   0.9     1    38    26    63    26    63 0.98 Hemin uptake protein hemP
Hydrolase_3          PF08282.7    254 seq1185_BIOID50959   -            368   1.1e-14   54.4   0.1   1   1   1.8e-16   6.1e-13   48.8   0.0   187   251   295   358   282   361 0.92 haloacid dehalogenase-like hydrolase
HAD                  PF12710.2    191 seq1185_BIOID50959   -            368   6.9e-13   49.0   0.0   1   1   2.3e-16     8e-13   48.8   0.0    45   191   191   327    41   327 0.79 haloacid dehalogenase-like hydrolase
Hydrolase            PF00702.21   204 seq1185_BIOID50959   -            368   1.3e-10   42.0   1.0   1   1     5e-14   1.7e-10   41.6   0.4    65   204   170   330    99   330 0.77 haloacid dehalogenase-like hydrolase
Pentapeptide_4       PF13599.1     78 seq1186_BIOID50959   -            315   9.4e-18   63.7  20.6   1   1   2.6e-17   8.9e-14   50.9   4.7     6    78    90   165    85   168 0.91 Pentapeptide repeats (9 copies)
SopA                 PF13981.1    135 seq1186_BIOID50959   -            315     8e-17   61.4   7.6   1   1   4.6e-20   1.6e-16   60.4   5.3     3    94   209   301   207   307 0.95 SopA-like central domain
Pentapeptide_3       PF13576.1     48 seq1186_BIOID50959   -            315   2.8e-12   46.2  20.0   1   1   1.1e-10   3.8e-07   29.7   1.6     1    40   102   139   102   149 0.88 Pentapeptide repeats (9 copies)
LysR_substrate       PF03466.15   209 seq1187_BIOID50959   -            293   3.7e-45  153.5   0.0   1   1   8.4e-49   5.7e-45  152.8   0.0     2   204    85   282    84   284 0.98 LysR substrate binding domain
HTH_1                PF00126.22    60 seq1187_BIOID50959   -            293   2.5e-18   65.4   0.9   1   1   6.9e-22   4.7e-18   64.5   0.6     1    60     3    62     3    62 0.97 Bacterial regulatory helix-turn-helix protein, lysR family
DUF615               PF04751.9    158 seq1188_BIOID50959   -            183   1.5e-58  196.7   9.9   1   1   1.3e-62   1.8e-58  196.5   6.9     2   158    22   177    19   177 0.98 Protein of unknown function (DUF615)
FliG_C               PF01706.11   110 seq1189_BIOID50959   -            336   1.4e-30  105.4  14.0   1   1   2.3e-33   1.5e-29  102.0   2.3     1   110   219   328   219   328 0.99 FliG C-terminal domain
FlgH                 PF02107.11   180 seq1191_BIOID50959   -            232   3.4e-69  231.9   0.3   1   1   2.9e-73   3.9e-69  231.6   0.2     4   180    44   231    41   231 0.95 Flagellar L-ring protein
MukE                 PF04288.8    235 seq1193_BIOID50959   -            234  4.3e-134  444.5   0.3   1   1  3.6e-138  4.9e-134  444.3   0.2     1   235    10   234    10   234 0.99 MukE-like family
Condensation         PF00668.15   301 seq1195_BIOID50959   -           2035  1.2e-118  395.2   0.1   1   2   2.6e-60   4.4e-57  193.0   0.0     2   300   112   409   111   410 0.96 Condensation domain
Condensation         PF00668.15   301 seq1195_BIOID50959   -           2035  1.2e-118  395.2   0.1   2   2   1.8e-62   3.1e-59  200.1   0.0     3   300  1494  1781  1492  1782 0.97 Condensation domain
AMP-binding          PF00501.23   418 seq1195_BIOID50959   -           2035  3.6e-103  345.0   0.0   1   1  2.8e-106  4.9e-103  344.5   0.0     2   418   594   990   593   990 0.98 AMP-binding enzyme
NRPS                 PF08415.5     58 seq1195_BIOID50959   -           2035   3.6e-40  135.4   2.0   1   2   3.2e-22   5.4e-19   67.5   0.1     1    58   431   486   431   486 0.98 Nonribosomal peptide synthase
NRPS                 PF08415.5     58 seq1195_BIOID50959   -           2035   3.6e-40  135.4   2.0   2   2   5.9e-22     1e-18   66.7   0.2     1    58  1802  1858  1802  1858 0.98 Nonribosomal peptide synthase
PP-binding           PF00550.20    67 seq1195_BIOID50959   -           2035   8.3e-32  109.1   0.0   1   3   8.7e-10   1.5e-06   28.2   0.0     2    62    23    82    22    86 0.92 Phosphopantetheine attachment site
PP-binding           PF00550.20    67 seq1195_BIOID50959   -           2035   8.3e-32  109.1   0.0   2   3   9.9e-14   1.7e-10   40.9   0.0     2    66  1412  1473  1411  1474 0.94 Phosphopantetheine attachment site
PP-binding           PF00550.20    67 seq1195_BIOID50959   -           2035   8.3e-32  109.1   0.0   3   3   5.4e-12   9.2e-09   35.3   0.0     3    67  1952  2013  1950  2013 0.93 Phosphopantetheine attachment site
Methyltransf_12      PF08242.7     99 seq1195_BIOID50959   -           2035   4.8e-10   39.6   0.0   1   1   7.3e-13   1.2e-09   38.3   0.0     1    99  1182  1279  1182  1279 0.95 Methyltransferase domain
Methyltransf_23      PF13489.1    162 seq1195_BIOID50959   -           2035   7.9e-08   32.0   0.0   1   1   2.3e-10     4e-07   29.7   0.0     8   159  1163  1324  1157  1326 0.71 Methyltransferase domain
Methyltransf_11      PF08241.7     95 seq1195_BIOID50959   -           2035   1.5e-05   25.2   0.0   1   1   2.3e-08     4e-05   23.9   0.0     1    94  1182  1280  1182  1281 0.90 Methyltransferase domain
RHH_1                PF01402.16    39 seq1198_BIOID50959   -             81   4.7e-11   41.9   0.5   1   1   5.7e-15   7.7e-11   41.2   0.4     2    39    15    52    14    52 0.96 Ribbon-helix-helix protein, copG family
DUF444               PF04285.7    421 seq1203_BIOID50959   -            427  3.1e-200  665.1   2.7   1   1  2.5e-204  3.4e-200  664.9   1.9     1   420     1   422     1   423 1.00 Protein of unknown function (DUF444)
FlgI                 PF02119.11   342 seq1204_BIOID50959   -            366  3.2e-138  459.9  15.5   1   1  2.7e-142  3.6e-138  459.7  10.8     1   342    22   366    22   366 0.99 Flagellar P-ring protein
BCCT                 PF02028.12   485 seq1205_BIOID50959   -            677  1.6e-173  577.3  44.2   1   1  1.3e-177  1.8e-173  577.1  30.6     1   484    17   502    17   503 0.99 BCCT family transporter
FAD_binding_3        PF01494.14   356 seq1206_BIOID50959   -            360   9.9e-10   37.8   0.1   1   1     1e-09   1.4e-05   24.2   0.0   148   179   141   172   118   241 0.83 FAD binding domain
NUDIX                PF00293.23   135 seq1208_BIOID50959   -            182   2.7e-18   65.7   0.0   1   1   2.5e-22   3.4e-18   65.4   0.0     2   131    32   161    31   165 0.83 NUDIX domain
AAA_25               PF13481.1    194 seq1210_BIOID50959   -            476   2.1e-26   92.4   0.0   1   1   1.8e-29   3.5e-26   91.6   0.0    10   194    88   242    80   242 0.90 AAA domain
KaiC                 PF06745.8    226 seq1210_BIOID50959   -            476   1.7e-18   66.4   0.1   1   1   6.7e-19   1.3e-15   56.9   0.1     2   202    94   277    93   294 0.85 KaiC
ChlI                 PF13541.1    121 seq1210_BIOID50959   -            476     6e-12   45.0   0.0   1   1   6.9e-15   1.3e-11   43.8   0.0    35   121   364   449   337   449 0.92 Subunit ChlI of Mg-chelatase
Lon_C                PF05362.8    205 seq1210_BIOID50959   -            476   4.4e-08   32.5   0.1   1   1     5e-11   9.7e-08   31.4   0.0    94   200   372   471   363   473 0.88 Lon protease (S16) C-terminal proteolytic domain
RecA                 PF00154.16   323 seq1210_BIOID50959   -            476   2.3e-05   23.4   0.1   1   1     2e-08     4e-05   22.7   0.0    15   140    75   195    64   215 0.78 recA bacterial DNA recombination protein
MukB                 PF04310.7    227 seq1211_BIOID50959   -           1486  2.4e-146  484.9   0.7   1   1    1e-149  4.7e-146  483.9   0.1     1   227     1   227     1   227 1.00 MukB N-terminal
SbcCD_C              PF13558.1     90 seq1211_BIOID50959   -           1486   5.1e-14   51.8   0.3   1   1   4.7e-17   2.2e-13   49.8   0.0     1    89  1335  1424  1335  1425 0.88 Putative exonuclease SbcCD, C subunit
AAA_29               PF13555.1     62 seq1211_BIOID50959   -           1486   5.2e-13   48.2   0.2   1   1   2.7e-16   1.2e-12   47.0   0.2     2    61     8    66     7    67 0.90 P-loop containing region of AAA domain
DNA_pol3_theta       PF06440.6     75 seq1212_BIOID50959   -            105   3.8e-38  128.8   0.3   1   1   3.6e-42   4.9e-38  128.4   0.2     3    74    32   103    30   104 0.97 DNA polymerase III, theta subunit
FliH                 PF02108.11   128 seq1214_BIOID50959   -            236   1.2e-30  105.9   0.1   1   1   2.3e-34   1.6e-30  105.5   0.1     2   128    97   221    96   221 0.97 Flagellar assembly protein FliH
LysR_substrate       PF03466.15   209 seq1216_BIOID50959   -            309     7e-38  129.7   0.0   1   1   1.3e-41   9.1e-38  129.3   0.0     4   207    90   291    87   293 0.95 LysR substrate binding domain
HTH_1                PF00126.22    60 seq1216_BIOID50959   -            309   2.1e-20   72.0   0.7   1   1   5.1e-24   3.5e-20   71.3   0.5     1    60     4    63     4    63 0.97 Bacterial regulatory helix-turn-helix protein, lysR family
Chor_lyase           PF04345.8    168 seq1220_BIOID50959   -            165   5.1e-31  107.2   0.0   1   1   4.5e-35   6.1e-31  106.9   0.0    12   163    17   165    10   165 0.90 Chorismate lyase
CN_hydrolase         PF00795.17   184 seq1221_BIOID50959   -            218   3.8e-14   52.3   0.0   1   1   3.4e-18   4.7e-14   52.0   0.0     1   119     5   114     5   150 0.92 Carbon-nitrogen hydrolase
ATP-synt_ab          PF00006.20   215 seq1224_BIOID50959   -            445   2.4e-63  213.3   0.0   1   1   2.4e-67   3.3e-63  212.9   0.0     2   215   147   357   146   357 0.99 ATP synthase alpha/beta family, nucleotide-binding domain
Glucosaminidase      PF01832.15   134 seq1225_BIOID50959   -            323   9.5e-38  129.2   0.9   1   1   2.5e-41   1.7e-37  128.4   0.6     5   133   170   305   167   306 0.96 Mannosyl-glycoprotein endo-beta-N-acetylglucosaminidase
Rod-binding          PF10135.4     49 seq1225_BIOID50959   -            323   9.4e-20   70.2   2.8   1   1   3.3e-23   2.2e-19   69.0   1.9     1    49    60   107    60   107 0.99 Rod binding protein
UbiA                 PF01040.13   257 seq1226_BIOID50959   -            290   1.1e-40  139.4  25.2   1   1   9.5e-45   1.3e-40  139.1  17.5     2   256    26   277    25   283 0.86 UbiA prenyltransferase family
Aldo_ket_red         PF00248.16   283 seq1228_BIOID50959   -            346   2.4e-75  252.8   0.0   1   1     2e-79   2.7e-75  252.6   0.0     2   282    28   332    27   333 0.96 Aldo/keto reductase family
FBPase               PF00316.15   325 seq1231_BIOID50959   -            393  7.5e-144  478.3   0.0   1   1  6.4e-148  8.8e-144  478.1   0.0     2   324    64   389    63   390 0.98 Fructose-1-6-bisphosphatase
RNase_T              PF00929.19   164 seq1232_BIOID50959   -            220     4e-18   66.1   0.0   1   1   7.2e-22   9.8e-18   64.8   0.0     2   164     4   147     3   147 0.91 Exonuclease
MFS_1                PF07690.11   354 seq1233_BIOID50959   -            396   3.6e-34  117.9  59.3   1   1   2.6e-38   3.6e-34  117.9  41.1     2   353    19   349    18   350 0.89 Major Facilitator Superfamily
GGDEF                PF00990.16   161 seq1236_BIOID50959   -            491   1.5e-44  151.3   0.0   1   1   1.5e-48   2.1e-44  150.8   0.0     1   161   328   485   328   485 0.98 GGDEF domain
AAA_28               PF13521.1    163 seq1238_BIOID50959   -            417   4.9e-29  101.2   0.0   1   1   2.1e-32   7.2e-29  100.7   0.0     2   163   241   401   240   401 0.92 AAA domain
HTH_3                PF01381.17    55 seq1238_BIOID50959   -            417   1.3e-09   37.6   0.1   1   1   1.3e-12   4.5e-09   35.9   0.0     1    52    14    66    14    68 0.95 Helix-turn-helix
HTH_19               PF12844.2     64 seq1238_BIOID50959   -            417   2.6e-08   33.6   0.0   1   1     2e-10   6.8e-07   29.1   0.0     3    55    13    66    12    74 0.94 Helix-turn-helix domain
DEAD                 PF00270.24   173 seq1239_BIOID50959   -            454   2.3e-49  167.0   0.1   1   1   5.9e-52   2.7e-48  163.5   0.0     1   172    25   196    25   197 0.94 DEAD/DEAH box helicase
Helicase_C           PF00271.26    78 seq1239_BIOID50959   -            454   8.2e-26   89.5   0.0   1   1   4.8e-29   2.2e-25   88.2   0.0     2    77   264   339   263   340 0.98 Helicase conserved C-terminal domain
Flg_bbr_C            PF06429.8     74 seq1241_BIOID50959   -            547     6e-08   32.3   2.6   1   1   8.8e-12     6e-08   32.3   1.8    23    74   491   546   469   546 0.81 Flagellar basal body rod FlgEFG protein C-terminal
Flg_bb_rod           PF00460.15    31 seq1241_BIOID50959   -            547   2.8e-05   23.5  11.0   1   1   4.2e-09   2.8e-05   23.5   7.6     1    31     5    35     5    35 0.97 Flagella basal body rod protein
FliJ                 PF02050.11   123 seq1243_BIOID50959   -            144   4.7e-09   36.2   2.7   1   1   3.5e-13   4.7e-09   36.2   1.9    37   122    51   136    41   137 0.92 Flagellar FliJ protein
CTP_transf_2         PF01467.21   157 seq1246_BIOID50959   -            131   3.6e-12   46.4   0.0   1   1   7.3e-16     5e-12   46.0   0.0     1   117     5   115     5   126 0.81 Cytidylyltransferase
adh_short_C2         PF13561.1    243 seq1248_BIOID50959   -            294   4.9e-30  104.9   0.0   1   1   1.3e-33   5.7e-30  104.7   0.0     5   241    58   290    55   292 0.92 Enoyl-(Acyl carrier protein) reductase
adh_short            PF00106.20   167 seq1248_BIOID50959   -            294   3.3e-26   92.0   0.2   1   1     9e-30   4.1e-26   91.7   0.1     3   166    52   217    50   218 0.95 short chain dehydrogenase
KR                   PF08659.5    181 seq1248_BIOID50959   -            294   2.3e-08   33.7   0.0   1   1   6.9e-12   3.2e-08   33.3   0.0     4   167    53   221    51   234 0.77 KR domain
GGDEF                PF00990.16   161 seq1249_BIOID50959   -            556   6.1e-39  133.0   0.3   1   1   7.8e-43   1.1e-38  132.2   0.2     3   160   406   554   404   555 0.95 GGDEF domain
EAL                  PF00563.15   236 seq1251_BIOID50959   -            362   6.7e-59  199.1   0.0   1   1   2.1e-62   9.7e-59  198.5   0.0     3   236   112   346   111   346 0.94 EAL domain
GerE                 PF00196.14    58 seq1251_BIOID50959   -            362   6.3e-11   41.3   0.2   1   1   2.8e-14   1.3e-10   40.3   0.1     4    52    25    73    23    77 0.95 Bacterial regulatory proteins, luxR family
MarR                 PF01047.17    59 seq1253_BIOID50959   -            144   5.8e-18   64.2   0.0   1   1   1.9e-21   8.8e-18   63.6   0.0     1    59    38    96    38    96 0.98 MarR family
MarR_2               PF12802.2     62 seq1253_BIOID50959   -            144   1.4e-13   50.1   0.0   1   1   5.2e-17   2.4e-13   49.4   0.0     1    62    36    95    36    95 0.98 MarR family
HTH_27               PF13463.1     68 seq1253_BIOID50959   -            144   4.1e-09   36.5   0.0   1   1   2.9e-12   1.3e-08   34.9   0.0     1    68    38   104    38   104 0.92 Winged helix DNA-binding domain
Flagellin_N          PF00669.15   139 seq1256_BIOID50959   -            317   4.4e-34  117.1   9.6   1   1   3.2e-38   4.4e-34  117.1   6.7     2   139     4   141     3   141 0.99 Bacterial flagellin N-terminal helical region
Helicase_C_2         PF13307.1    167 seq1257_BIOID50959   -            761   4.9e-26   91.5   0.0   1   1   2.3e-29   7.7e-26   90.9   0.0     8   165   578   733   571   735 0.93 Helicase C-terminal domain
DEAD                 PF00270.24   173 seq1257_BIOID50959   -            761   3.4e-09   36.2   0.1   1   1   1.9e-09   6.4e-06   25.6   0.0    12    79    88   154    73   182 0.76 DEAD/DEAH box helicase
DEAD_2               PF06733.10   174 seq1257_BIOID50959   -            761   1.3e-08   34.3   0.0   1   1   6.7e-12   2.3e-08   33.5   0.0   103   167   245   308   195   314 0.87 DEAD_2
HTH_18               PF12833.2     81 seq1260_BIOID50959   -            129   1.1e-19   70.2   0.3   1   1   2.1e-23   1.4e-19   69.8   0.2     2    79    34   110    33   112 0.96 Helix-turn-helix domain
HTH_AraC             PF00165.18    42 seq1260_BIOID50959   -            129   5.4e-18   64.0   0.2   1   2     2e-09   1.4e-05   24.6   0.0     1    42    20    61    20    61 0.97 Bacterial regulatory helix-turn-helix proteins, AraC family
HTH_AraC             PF00165.18    42 seq1260_BIOID50959   -            129   5.4e-18   64.0   0.2   2   2     2e-13   1.4e-09   37.3   0.0     2    41    73   110    68   111 0.93 Bacterial regulatory helix-turn-helix proteins, AraC family
UvrD_C               PF13361.1    319 seq1261_BIOID50959   -            704   1.2e-23   84.0   0.0   1   2   1.9e-09   6.4e-06   25.7   0.0     2    99   509   610   508   620 0.87 UvrD-like helicase C-terminal domain
UvrD_C               PF13361.1    319 seq1261_BIOID50959   -            704   1.2e-23   84.0   0.0   2   2   1.5e-18   5.1e-15   55.6   0.0   241   316   617   693   609   695 0.84 UvrD-like helicase C-terminal domain
UvrD-helicase        PF00580.16   315 seq1261_BIOID50959   -            704   8.7e-19   67.8   0.0   1   2   1.8e-11     6e-08   32.2   0.0     2    78   241   319   240   356 0.80 UvrD/REP helicase N-terminal domain
UvrD-helicase        PF00580.16   315 seq1261_BIOID50959   -            704   8.7e-19   67.8   0.0   2   2   1.2e-11     4e-08   32.7   0.0   210   298   406   490   385   493 0.92 UvrD/REP helicase N-terminal domain
AAA_19               PF13245.1     76 seq1261_BIOID50959   -            704     4e-10   39.1   1.5   1   1   1.5e-11     5e-08   32.4   0.1     7    62   252   306   246   325 0.84 Part of AAA domain
MarB                 PF13999.1     66 seq1263_BIOID50959   -             72   1.5e-34  117.2   0.5   1   1   1.3e-38   1.7e-34  117.0   0.3     2    66     6    70     5    70 0.98 MarB protein
YbaK                 PF04073.10   123 seq1264_BIOID50959   -            167   2.2e-25   88.7   0.0   1   1   2.1e-29   2.9e-25   88.3   0.0     1   122    30   154    30   155 0.94 YbaK / prolyl-tRNA synthetases associated domain
DAGK_prokar          PF01219.14   104 seq1265_BIOID50959   -            122   5.5e-39  131.8   8.1   1   1   4.6e-43   6.3e-39  131.6   5.6     2   104    16   118    15   118 0.99 Prokaryotic diacylglycerol kinase
YkuD                 PF03734.9    146 seq1267_BIOID50959   -            615   6.1e-30  104.2   0.1   1   1   1.4e-33   9.7e-30  103.6   0.0     4   140   377   543   374   572 0.94 L,D-transpeptidase catalytic domain
PG_binding_1         PF01471.13    57 seq1267_BIOID50959   -            615   1.2e-09   37.9   0.2   1   1   9.3e-11   6.4e-07   29.1   0.0    25    57   316   348   307   348 0.92 Putative peptidoglycan binding domain
SLT                  PF01464.15   121 seq1270_BIOID50959   -            654     4e-31  106.9   0.1   1   1   5.2e-35   7.1e-31  106.1   0.0     2   116   492   606   491   611 0.95 Transglycosylase SLT domain
LexA_DNA_bind        PF01726.11    65 seq1273_BIOID50959   -            202   6.6e-32  108.7   0.1   1   1   1.5e-35   1.1e-31  108.1   0.1     1    65     1    65     1    65 0.99 LexA DNA binding domain
Peptidase_S24        PF00717.18    70 seq1273_BIOID50959   -            202   8.9e-17   60.3   0.8   1   1   1.9e-20   1.3e-16   59.8   0.5     1    68   114   180   114   182 0.96 Peptidase S24-like
Cys_Met_Meta_PP      PF01053.15   386 seq1276_BIOID50959   -            440  1.9e-122  408.1   0.0   1   1  1.6e-126  2.2e-122  408.0   0.0     1   385    52   436    52   437 0.97 Cys/Met metabolism PLP-dependent enzyme
DUF441               PF04284.8    140 seq1278_BIOID50959   -            148   7.7e-47  158.5  20.1   1   1   6.5e-51   8.9e-47  158.3  13.9     1   140     7   145     7   145 0.99 Protein of unknown function (DUF441)
Adenylate_cycl       PF01295.13   605 seq1279_BIOID50959   -            848    9e-275  912.5   0.0   1   1  1.6e-278  1.1e-274  912.3   0.0     1   601   228   826   228   830 0.98 Adenylate cyclase, class-I
Adenyl_cycl_N        PF12633.2    204 seq1279_BIOID50959   -            848   2.4e-87  291.6   0.0   1   1   1.6e-86   1.1e-82  276.3   0.0     1   203     1   200     1   201 0.96 Adenylate cyclase NT domain
MFS_1                PF07690.11   354 seq1281_BIOID50959   -            395     2e-29  102.3  51.1   1   1   3.1e-33   2.1e-29  102.2  26.2     2   344    13   341    12   343 0.82 Major Facilitator Superfamily
ketoacyl-synt        PF00109.21   255 seq1285_BIOID50959   -           3163   3.1e-71  239.7   0.2   1   1   1.1e-73   7.7e-71  238.4   0.1     2   255    27   276    26   276 0.95 Beta-ketoacyl synthase, N-terminal domain
Acyl_transf_1        PF00698.16   318 seq1285_BIOID50959   -           3163   4.6e-58  196.9   0.9   1   1     1e-60   7.2e-58  196.2   0.6     1   317   551   863   551   864 0.94 Acyl transferase domain
Condensation         PF00668.15   301 seq1285_BIOID50959   -           3163   6.4e-43  146.6   3.9   1   1   2.2e-45   1.6e-42  145.3   2.7     4   300  1915  2209  1912  2210 0.90 Condensation domain
Methyltransf_12      PF08242.7     99 seq1285_BIOID50959   -           3163   5.1e-41  139.0   0.0   1   2     1e-23   7.4e-21   74.3   0.0     1    99  1093  1194  1093  1194 0.97 Methyltransferase domain
Methyltransf_12      PF08242.7     99 seq1285_BIOID50959   -           3163   5.1e-41  139.0   0.0   2   2   8.5e-20   6.2e-17   61.7   0.0     1    99  2593  2693  2593  2693 0.98 Methyltransferase domain
Ketoacyl-synt_C      PF02801.17   119 seq1285_BIOID50959   -           3163   5.4e-40  135.8   0.1   1   1   1.9e-42   1.4e-39  134.5   0.1     2   119   285   402   284   402 0.98 Beta-ketoacyl synthase, C-terminal domain
KR                   PF08659.5    181 seq1285_BIOID50959   -           3163   2.3e-38  131.5  12.0   1   1   7.2e-41   5.2e-38  130.4   3.5     3   180  1560  1730  1559  1731 0.95 KR domain
adh_short            PF00106.20   167 seq1285_BIOID50959   -           3163   6.3e-36  123.6   5.3   1   1   8.8e-39   6.3e-36  123.6   3.7     2   162  1559  1712  1558  1715 0.95 short chain dehydrogenase
PP-binding           PF00550.20    67 seq1285_BIOID50959   -           3163   7.8e-23   80.4   0.0   1   2     6e-10   4.3e-07   29.9   0.0     2    65  1823  1887  1822  1889 0.85 Phosphopantetheine attachment site
PP-binding           PF00550.20    67 seq1285_BIOID50959   -           3163   7.8e-23   80.4   0.0   2   2   1.8e-15   1.3e-12   47.6   0.0     2    67  2832  2894  2831  2894 0.93 Phosphopantetheine attachment site
NRPS                 PF08415.5     58 seq1285_BIOID50959   -           3163   1.4e-22   79.0   0.6   1   1   7.5e-25   5.4e-22   77.1   0.2     1    58  2232  2293  2232  2293 0.99 Nonribosomal peptide synthase
Thioesterase         PF00975.15   229 seq1285_BIOID50959   -           3163     1e-21   78.1   0.5   1   1   5.2e-24   3.7e-21   76.2   0.3     2   229  2915  3152  2914  3152 0.69 Thioesterase domain
Methyltransf_23      PF13489.1    162 seq1285_BIOID50959   -           3163   5.1e-21   74.9   0.1   1   2   3.3e-13   2.4e-10   40.2   0.0    20   160  1086  1246  1065  1247 0.66 Methyltransferase domain
Methyltransf_23      PF13489.1    162 seq1285_BIOID50959   -           3163   5.1e-21   74.9   0.1   2   2   1.7e-10   1.2e-07   31.4   0.0    12   157  2579  2745  2556  2749 0.63 Methyltransferase domain
Methyltransf_31      PF13847.1    152 seq1285_BIOID50959   -           3163   1.3e-18   66.9   0.0   1   1   5.9e-13   4.2e-10   39.2   0.0     2   112  1087  1200  1086  1248 0.88 Methyltransferase domain
Methyltransf_18      PF12847.2    112 seq1285_BIOID50959   -           3163   2.2e-18   66.7   0.4   1   2   1.3e-09   9.2e-07   29.3   0.0     3   110  1090  1197  1088  1199 0.79 Methyltransferase domain
Methyltransf_18      PF12847.2    112 seq1285_BIOID50959   -           3163   2.2e-18   66.7   0.4   2   2   9.4e-10   6.8e-07   29.7   0.0     3   110  2590  2696  2588  2698 0.81 Methyltransferase domain
Methyltransf_11      PF08241.7     95 seq1285_BIOID50959   -           3163   4.5e-16   59.0   0.0   1   2   1.9e-10   1.4e-07   31.8   0.0     1    94  1093  1195  1093  1196 0.90 Methyltransferase domain
Methyltransf_11      PF08241.7     95 seq1285_BIOID50959   -           3163   4.5e-16   59.0   0.0   2   2   3.9e-08   2.8e-05   24.4   0.0     1    95  2593  2695  2593  2695 0.86 Methyltransferase domain
Ubie_methyltran      PF01209.13   233 seq1285_BIOID50959   -           3163     7e-11   41.5   0.0   1   1   2.9e-07   0.00021   20.3   0.0    40   158  1081  1203  1074  1213 0.86 ubiE/COQ5 methyltransferase family
Thiolase_N           PF00108.18   264 seq1285_BIOID50959   -           3163   1.3e-05   24.1   0.1   1   1   3.4e-08   2.5e-05   23.2   0.1    75   115   185   225   153   235 0.85 Thiolase, N-terminal domain
MatE                 PF01554.13   162 seq1286_BIOID50959   -            459   5.6e-39  133.2  30.1   1   2   7.2e-35   9.9e-31  106.4   5.7     1   161    35   195    35   196 0.99 MatE
MatE                 PF01554.13   162 seq1286_BIOID50959   -            459   5.6e-39  133.2  30.1   2   2   3.6e-13   4.9e-09   35.8   6.7     2   142   259   399   259   421 0.92 MatE
Ank_2                PF12796.2     89 seq1287_BIOID50959   -            201   2.2e-29  101.4   1.7   1   2   2.2e-15   6.1e-12   45.5   0.2     3    86    12    99    10   102 0.96 Ankyrin repeats (3 copies)
Ank_2                PF12796.2     89 seq1287_BIOID50959   -            201   2.2e-29  101.4   1.7   2   2   2.3e-11   6.3e-08   32.7   0.0    39    83   157   201   153   201 0.94 Ankyrin repeats (3 copies)
Ank_4                PF13637.1     54 seq1287_BIOID50959   -            201   2.6e-27   94.5   0.8   1   2   8.3e-12   2.3e-08   34.2   0.0     8    54    13    59    10    59 0.97 Ankyrin repeats (many copies)
Ank_4                PF13637.1     54 seq1287_BIOID50959   -            201   2.6e-27   94.5   0.8   2   2   2.3e-09   6.4e-06   26.4   0.0    16    54   159   197   155   197 0.96 Ankyrin repeats (many copies)
Ank                  PF00023.25    33 seq1287_BIOID50959   -            201   1.2e-23   81.5   6.5   1   2   7.6e-10   2.1e-06   27.1   0.0     2    32    39    69    38    70 0.96 Ankyrin repeat
Ank                  PF00023.25    33 seq1287_BIOID50959   -            201   1.2e-23   81.5   6.5   2   2   1.9e-08   5.1e-05   22.7   0.0     2    33   139   175   138   175 0.97 Ankyrin repeat
ATP-grasp            PF02222.17   172 seq1292_BIOID50959   -            392   3.1e-56  189.3   0.0   1   1   1.8e-59   4.8e-56  188.6   0.0     2   171   123   294   122   295 0.98 ATP-grasp domain
ATP-grasp_4          PF13535.1    184 seq1292_BIOID50959   -            392   7.7e-19   68.0   0.0   1   1   5.6e-22   1.5e-18   67.0   0.0    10   179   120   284   110   289 0.86 ATP-grasp domain
Dala_Dala_lig_C      PF07478.8    203 seq1292_BIOID50959   -            392   4.2e-08   32.7   0.0   1   1   1.6e-10   4.4e-07   29.3   0.0    24   175   138   284   112   295 0.75 D-ala D-ala ligase C-terminus
ATP-grasp_3          PF02655.9    161 seq1292_BIOID50959   -            392   1.7e-07   31.1   0.0   1   1   1.9e-10   5.2e-07   29.5   0.0     9   159   118   285   113   287 0.83 ATP-grasp domain
CPSase_L_D2          PF02786.12   211 seq1292_BIOID50959   -            392   2.1e-06   27.0   0.0   1   1   1.3e-09   3.6e-06   26.3   0.0    14    89   125   198   114   218 0.82 Carbamoyl-phosphate synthase L chain, ATP binding domain
Glycos_trans_3N      PF02885.12    66 seq1293_BIOID50959   -            320   2.8e-15   55.5   0.0   1   1   3.6e-19     5e-15   54.7   0.0     2    65     3    70     2    71 0.97 Glycosyl transferase family, helical bundle domain
DUF2877              PF11392.3    111 seq1295_BIOID50959   -            287   3.2e-33  114.1   0.0   1   1   4.6e-37   6.3e-33  113.2   0.0     1   110   167   276   167   277 0.98 Protein of unknown function (DUF2877)
FdhD-NarQ            PF02634.10   236 seq1296_BIOID50959   -            277   7.6e-73  244.7   0.0   1   1   6.6e-77     9e-73  244.4   0.0     1   235    38   275    38   276 0.92 FdhD/NarQ family
MFS_1                PF07690.11   354 seq1298_BIOID50959   -            393   2.3e-21   75.8  54.5   1   1   6.6e-23     9e-19   67.3  34.9     4   353    22   348    15   349 0.82 Major Facilitator Superfamily
SNARE_assoc          PF09335.6    123 seq1299_BIOID50959   -            233   3.9e-19   68.9   5.8   1   1   2.9e-23   3.9e-19   68.9   4.0     1   122    48   173    48   174 0.96 SNARE associated Golgi protein
Flavodoxin_1         PF00258.20   143 seq1301_BIOID50959   -            173     1e-27   96.7   0.0   1   1   8.7e-32   1.2e-27   96.5   0.0     1   143     5   160     5   160 0.94 Flavodoxin
Peptidase_M15_2      PF05951.8    153 seq1303_BIOID50959   -            182   1.2e-61  206.5   0.0   1   1   2.1e-65   1.4e-61  206.3   0.0     3   153    34   182    32   182 0.99 Bacterial protein of unknown function (DUF882)
Peptidase_M15_3      PF08291.6    110 seq1303_BIOID50959   -            182   8.5e-12   44.7   0.0   1   1   1.7e-15   1.1e-11   44.3   0.0    28   110    86   175    62   175 0.84 Peptidase M15
Trp_repressor        PF01371.14    88 seq1306_BIOID50959   -             98   2.8e-31  107.1   0.1   1   1   2.3e-35   3.2e-31  106.9   0.0     1    87     7    93     7    94 0.98 Trp repressor protein
Ldh_2                PF02615.9    335 seq1307_BIOID50959   -            360  1.7e-137  457.5   0.0   1   1  1.4e-141    2e-137  457.3   0.0     1   334     5   339     5   340 0.98 Malate/L-lactate dehydrogenase
HTH_Tnp_1            PF01527.15    76 seq1309_BIOID50959   -            108   5.5e-11   42.1   1.3   1   1   1.6e-14   2.2e-10   40.2   0.9     1    74     1    87     1    88 0.86 Transposase
CsbD                 PF05532.7     53 seq1313_BIOID50959   -             71   1.7e-21   75.5   8.3   1   1   1.4e-25     2e-21   75.3   5.8     1    53     6    58     6    58 0.97 CsbD-like
Ligase_CoA           PF00549.14   153 seq1314_BIOID50959   -            515   1.6e-47  160.8   0.0   1   1   1.1e-50   7.2e-47  158.6   0.0     1   148   346   503   346   508 0.97 CoA-ligase
CoA_binding          PF02629.14    96 seq1314_BIOID50959   -            515   3.4e-18   65.8   0.1   1   1     2e-20   1.4e-16   60.6   0.0     2    94   188   282   187   283 0.97 CoA binding domain
Peptidase_C26        PF07722.8    217 seq1315_BIOID50959   -            254   1.4e-68  230.4   0.0   1   1   2.4e-72   1.7e-68  230.2   0.0     1   217     8   224     8   224 0.96 Peptidase C26
GATase               PF00117.23   192 seq1315_BIOID50959   -            254   4.7e-12   45.6   0.0   1   1   9.4e-16   6.4e-12   45.2   0.0    43   190    62   241    31   243 0.70 Glutamine amidotransferase class-I
Pyrophosphatase      PF00719.14   156 seq1317_BIOID50959   -            176   2.9e-61  205.3   0.1   1   1   2.4e-65   3.3e-61  205.1   0.0     2   155    18   174    17   175 0.98 Inorganic pyrophosphatase
Lactamase_B          PF00753.22   194 seq1319_BIOID50959   -            215   2.7e-33  115.1   0.6   1   1   4.4e-37     3e-33  114.9   0.4     4   194    11   192     8   192 0.94 Metallo-beta-lactamase superfamily
Lactamase_B_2        PF12706.2    194 seq1319_BIOID50959   -            215   9.7e-08   31.6   0.1   1   1   1.7e-11   1.2e-07   31.3   0.1     4   153    28   189    25   194 0.59 Beta-lactamase superfamily domain
DUF3829              PF12889.2    277 seq1320_BIOID50959   -            351   2.1e-79  266.5  12.1   1   1   1.8e-83   2.4e-79  266.2   8.4     2   277    71   351    70   351 0.98 Protein of unknown function (DUF3829)
HTH_21               PF13276.1     60 seq1322_BIOID50959   -            160   4.4e-17   61.7   2.9   1   1     9e-21   1.2e-16   60.2   2.0     3    60    48   104    45   104 0.93 HTH-like domain
Nuc_H_symport        PF03825.11   400 seq1326_BIOID50959   -            425  4.4e-186  618.3  32.7   1   1  7.3e-190    5e-186  618.1  22.7     1   400     1   405     1   405 0.99 Nucleoside H+ symporter
MFS_1                PF07690.11   354 seq1326_BIOID50959   -            425   4.9e-21   74.7  62.9   1   1     2e-20   1.4e-16   60.1  30.7     2   353     8   353     7   354 0.76 Major Facilitator Superfamily
DUF488               PF04343.8    122 seq1331_BIOID50959   -            115   1.2e-31  109.4   0.3   1   1     1e-35   1.4e-31  109.3   0.2     2   122     5   112     4   112 0.96 Protein of unknown function, DUF488
His_Phos_1           PF00300.17   158 seq1333_BIOID50959   -            215   1.1e-38  132.7   0.2   1   1   9.5e-43   1.3e-38  132.4   0.1     1   157     3   156     3   157 0.91 Histidine phosphatase superfamily (branch 1)
Cupin_2              PF07883.6     71 seq1338_BIOID50959   -            185     9e-18   63.4   0.1   1   1   5.2e-21   1.4e-17   62.8   0.1     2    69   111   178   110   180 0.94 Cupin domain
HTH_3                PF01381.17    55 seq1338_BIOID50959   -            185   1.1e-14   53.9   0.4   1   1   5.9e-18   1.6e-14   53.3   0.2     2    55    13    66    12    66 0.97 Helix-turn-helix
HTH_31               PF13560.1     64 seq1338_BIOID50959   -            185     1e-10   41.4   0.0   1   1     6e-14   1.6e-10   40.8   0.0     3    60     9    65     7    68 0.95 Helix-turn-helix domain
HTH_19               PF12844.2     64 seq1338_BIOID50959   -            185   1.7e-10   40.6   0.0   1   1     1e-13   2.7e-10   40.0   0.0     1    62     9    70     9    72 0.96 Helix-turn-helix domain
DUF2655              PF10848.3     82 seq1341_BIOID50959   -            106   1.4e-57  191.3   1.3   1   1   1.3e-61   1.8e-57  191.0   0.9     1    82     1    82     1    82 1.00 Protein of unknown function (DUF2655)
GCV_T                PF01571.16   211 seq1342_BIOID50959   -            326   4.9e-28   97.8   0.3   1   1   5.6e-32   7.7e-28   97.1   0.2     4   209    24   217    21   219 0.90 Aminomethyltransferase folate-binding domain
Usp                  PF00582.21   140 seq1349_BIOID50959   -            142     1e-14   54.7   0.0   1   1   8.6e-19   1.2e-14   54.6   0.0     2   140     3   138     2   138 0.96 Universal stress protein family
Fe-ADH               PF00465.14   366 seq1353_BIOID50959   -            387   5.3e-88  295.0   0.1   1   1     9e-92   6.2e-88  294.7   0.1     1   351     9   363     9   377 0.91 Iron-containing alcohol dehydrogenase
Fe-ADH_2             PF13685.1    250 seq1353_BIOID50959   -            387   1.8e-13   50.2   0.1   1   1   3.3e-11   2.3e-07   30.3   0.0     4   101    16   111    13   114 0.81 Iron-containing alcohol dehydrogenase
RVT_1                PF00078.22   214 seq1355_BIOID50959   -            507   1.1e-54  184.8   0.0   1   1   2.5e-58   1.7e-54  184.2   0.0     1   214    91   337    91   337 0.97 Reverse transcriptase (RNA-dependent DNA polymerase)
GIIM                 PF08388.6     80 seq1355_BIOID50959   -            507   9.5e-12   44.4   1.8   1   1   1.4e-15   9.5e-12   44.4   1.3     3    69   360   426   358   448 0.85 Group II intron, maturase-specific domain
DUF2713              PF10897.3    246 seq1357_BIOID50959   -            246  2.3e-165  547.7   6.8   1   1  1.9e-169  2.5e-165  547.5   4.7     1   246     1   246     1   246 1.00 Protein of unknown function (DUF2713)
PseudoU_synth_2      PF00849.17   164 seq1358_BIOID50959   -            319   2.6e-30  105.3   0.1   1   1   6.1e-34   4.2e-30  104.6   0.0     1   163   101   249   101   250 0.90 RNA pseudouridylate synthase
S4                   PF01479.20    48 seq1358_BIOID50959   -            319   1.7e-10   40.0   0.2   1   1   4.7e-14   3.2e-10   39.1   0.2     1    48    20    66    20    66 0.96 S4 domain
GGDEF                PF00990.16   161 seq1360_BIOID50959   -            341   2.4e-41  140.8   0.2   1   1     7e-45   2.4e-41  140.8   0.1     2   160   175   330   174   331 0.93 GGDEF domain
GAF_3                PF13492.1    129 seq1360_BIOID50959   -            341   3.7e-09   36.6   0.0   1   1   1.9e-12   6.3e-09   35.8   0.0     2   124    19   151    18   156 0.83 GAF domain
GAF_2                PF13185.1    148 seq1360_BIOID50959   -            341   2.5e-07   31.1   0.0   1   1   1.8e-10   6.1e-07   29.9   0.0     1   148    16   155    16   155 0.75 GAF domain
GAF                  PF01590.21   154 seq1360_BIOID50959   -            341   3.7e-05   23.8   0.0   1   1   2.1e-08   7.2e-05   22.8   0.0    85   153    97   153    18   154 0.76 GAF domain
LPAM_2               PF13627.1     24 seq1361_BIOID50959   -             67   1.6e-08   33.8   3.3   1   1   1.6e-12   2.1e-08   33.4   2.3     1    24     6    29     6    29 0.94 Prokaryotic lipoprotein-attachment site
Flg_bbr_C            PF06429.8     74 seq1363_BIOID50959   -            143   1.6e-09   37.4   0.2   1   1   2.3e-13   1.6e-09   37.4   0.1    32    74    98   140    69   140 0.89 Flagellar basal body rod FlgEFG protein C-terminal
Flg_bb_rod           PF00460.15    31 seq1363_BIOID50959   -            143   1.1e-06   28.0   4.3   1   1   1.7e-10   1.2e-06   27.9   1.6     3    25     9    31     8    34 0.93 Flagella basal body rod protein
ADP_ribosyl_GH       PF03747.9    289 seq1364_BIOID50959   -            334   7.8e-62  209.5   2.2   1   1   6.6e-66   9.1e-62  209.3   1.5     1   287     8   303     8   305 0.95 ADP-ribosylglycohydrolase
Aldedh               PF00171.17   462 seq1365_BIOID50959   -            495  1.2e-169  564.4   0.0   1   1  1.9e-173  1.3e-169  564.2   0.0     4   462    31   489    28   489 0.97 Aldehyde dehydrogenase family
CinA                 PF02464.12   155 seq1368_BIOID50959   -            172   2.8e-47  159.9   0.9   1   1   2.3e-51   3.2e-47  159.7   0.6     2   155    18   171    17   171 0.98 Competence-damaged protein
DAP_epimerase        PF01678.14   121 seq1369_BIOID50959   -            275   1.3e-77  257.4   0.7   1   2   1.8e-43   1.2e-39  134.8   0.0     1   120     4   124     4   125 0.98 Diaminopimelate epimerase
DAP_epimerase        PF01678.14   121 seq1369_BIOID50959   -            275   1.3e-77  257.4   0.7   2   2   2.5e-39   1.7e-35  121.4   0.1     2   121   153   268   152   268 0.97 Diaminopimelate epimerase
PhzC-PhzF            PF02567.11   282 seq1369_BIOID50959   -            275   3.6e-05   23.0   0.0   1   1   7.7e-09   5.2e-05   22.5   0.0    45   224    51   224    46   229 0.86 Phenazine biosynthesis-like protein
DUF1116              PF06545.6    216 seq1370_BIOID50959   -            363   5.1e-94  313.2   0.3   1   1   4.7e-98   6.4e-94  312.9   0.2     1   216    34   249    34   249 1.00 Protein of unknown function (DUF1116)
HTH_24               PF13412.1     48 seq1372_BIOID50959   -             88   3.2e-05   23.1   0.0   1   1   3.4e-09   4.6e-05   22.6   0.0     8    47     3    42     1    43 0.96 Winged helix-turn-helix DNA-binding
FlgD                 PF03963.9     82 seq1373_BIOID50959   -            237     5e-17   61.6   8.4   1   1   2.1e-20   9.4e-17   60.7   5.8     9    79    12    81     3    84 0.77 Flagellar hook capping protein - N-terminal region
FLgD_tudor           PF13861.1     61 seq1373_BIOID50959   -            237   5.6e-13   48.5   0.8   1   1   2.1e-16   9.7e-13   47.8   0.5     2    60    91   227    90   228 0.97 FlgD Tudor-like domain
FlgD_ig              PF13860.1     81 seq1373_BIOID50959   -            237   2.7e-09   36.5   0.5   1   1   1.3e-12   6.1e-09   35.3   0.3     8    80   112   185   106   186 0.82 FlgD Ig-like domain
CreA                 PF05981.7    129 seq1377_BIOID50959   -            157     1e-57  193.0   0.0   1   1   8.6e-62   1.2e-57  192.8   0.0     1   128    24   156    24   157 0.96 CreA protein
Dus                  PF01207.12   310 seq1378_BIOID50959   -            345  7.9e-100  333.5   0.0   1   1  6.8e-104  9.3e-100  333.3   0.0     2   308    30   340    29   342 0.98 Dihydrouridine synthase (Dus)
SlyX                 PF04102.7     69 seq1379_BIOID50959   -             72   4.1e-26   91.0   2.4   1   1   3.4e-30   4.6e-26   90.8   1.7     1    69     5    72     5    72 0.99 SlyX
Aldo_ket_red         PF00248.16   283 seq1381_BIOID50959   -            275   7.7e-57  192.1   0.0   1   1   6.7e-61   9.2e-57  191.8   0.0     2   282    18   261    17   262 0.96 Aldo/keto reductase family
DUF484               PF04340.7    225 seq1383_BIOID50959   -            235   1.1e-89  299.6   0.4   1   1   9.5e-94   1.3e-89  299.4   0.3     1   224    10   232    10   233 0.99 Protein of unknown function, DUF484
PfkB                 PF00294.19   301 seq1384_BIOID50959   -            321   8.5e-51  172.7   0.0   1   1   7.5e-55     1e-50  172.4   0.0     4   294    19   305    16   311 0.90 pfkB family carbohydrate kinase
DUF3521              PF12035.3     35 seq1385_BIOID50959   -             43   1.2e-07   31.2   0.1   1   1   4.1e-11   5.6e-07   29.1   0.1     1    35     6    31     6    31 0.95 Protein of unknown function (DUF3521)
FlaE                 PF07559.9    130 seq1390_BIOID50959   -            400   6.4e-26   91.4  13.7   1   1   1.4e-29   6.4e-26   91.4   9.5     1   130   170   281   170   281 0.96 Flagellar basal body protein FlaE
Flg_bbr_C            PF06429.8     74 seq1390_BIOID50959   -            400   5.4e-17   61.3   0.1   1   1   1.2e-20   5.4e-17   61.3   0.0     2    72   322   397   321   399 0.87 Flagellar basal body rod FlgEFG protein C-terminal
Flg_bb_rod           PF00460.15    31 seq1390_BIOID50959   -            400   1.8e-06   27.4   2.4   1   1   3.9e-10   1.8e-06   27.4   1.7     3    31     5    33     4    33 0.97 Flagella basal body rod protein
Response_reg         PF00072.19   112 seq1392_BIOID50959   -            229   2.4e-26   91.8   0.0   1   1     5e-30   3.4e-26   91.3   0.0     1   111     6   115     6   116 0.98 Response regulator receiver domain
Trans_reg_C          PF00486.23    77 seq1392_BIOID50959   -            229   7.4e-23   80.1   0.0   1   1   1.9e-26   1.3e-22   79.3   0.0     2    77   151   226   150   226 0.94 Transcriptional regulatory protein, C terminal
rve                  PF00665.21   120 seq1394_BIOID50959   -            148   4.7e-19   68.5   0.0   1   1   1.7e-22   7.7e-19   67.8   0.0    28   119     2    92     1    93 0.97 Integrase core domain
rve_3                PF13683.1     67 seq1394_BIOID50959   -            148   1.1e-11   43.9   0.0   1   1   3.4e-15   1.6e-11   43.4   0.0     6    67    69   130    64   130 0.92 Integrase core domain
rve_2                PF13333.1     52 seq1394_BIOID50959   -            148   9.1e-07   28.7   0.0   1   1   3.5e-10   1.6e-06   27.9   0.0     1    44    83   129    83   136 0.88 Integrase core domain
DAO                  PF01266.19   358 seq1400_BIOID50959   -            426   5.5e-72  242.5   0.2   1   1   2.8e-75   6.3e-72  242.3   0.1     1   358    29   381    29   381 0.96 FAD dependent oxidoreductase
Thi4                 PF01946.12   230 seq1400_BIOID50959   -            426   1.7e-07   30.4   0.2   1   1   1.4e-10   3.1e-07   29.6   0.1     9    64    19    75    12   102 0.91 Thi4 family
NAD_binding_8        PF13450.1     68 seq1400_BIOID50959   -            426   2.2e-06   27.4   0.7   1   1   3.9e-09   8.8e-06   25.5   0.5     1    42    32    71    32    88 0.82 NAD(P)-binding Rossmann-like domain
FAD_binding_3        PF01494.14   356 seq1400_BIOID50959   -            426   6.4e-06   25.3   0.6   1   1   2.8e-09   6.4e-06   25.3   0.4     2    33    28    59    27    68 0.94 FAD binding domain
FAD_binding_2        PF00890.19   421 seq1400_BIOID50959   -            426   2.1e-05   23.4   0.6   1   1   1.5e-08   3.4e-05   22.7   0.5     1    43    29    71    29    82 0.85 FAD binding domain
DUF177               PF02620.12   119 seq1401_BIOID50959   -            173   4.8e-23   81.3   0.7   1   1   5.4e-27   7.4e-23   80.7   0.5     1   119    61   171    61   171 0.90 Uncharacterized ACR, COG1399
Phage_integrase      PF00589.17   173 seq1402_BIOID50959   -            298   4.6e-50  169.5   0.0   1   1   1.1e-53   7.7e-50  168.8   0.0     3   172   114   281   112   282 0.97 Phage integrase family
Phage_integr_N       PF02899.12    84 seq1402_BIOID50959   -            298   7.9e-27   93.1   0.7   1   1   2.9e-30     2e-26   91.8   0.5     1    83     8    90     8    91 0.98 Phage integrase, N-terminal SAM-like domain
Glyco_hydro_1        PF00232.13   455 seq1403_BIOID50959   -            479  8.3e-132  439.4   2.1   1   1  7.1e-136  9.7e-132  439.2   1.4     3   454     6   476     4   477 0.92 Glycosyl hydrolase family 1
AA_kinase            PF00696.23   241 seq1407_BIOID50959   -            316   1.7e-27   96.4   0.3   1   1   1.5e-31     2e-27   96.1   0.2     2   240     4   296     3   297 0.91 Amino acid kinase family
Phageshock_PspG      PF09583.5     65 seq1408_BIOID50959   -            139   5.7e-25   87.0  25.7   1   1   5.6e-29   7.7e-25   86.6  17.8     1    64    60   123    60   124 0.98 Phage shock protein G (Phageshock_PspG)
Phage_GPA            PF05840.8    371 seq1409_BIOID50959   -            946  3.4e-150  499.7   0.0   1   1  4.6e-154  6.2e-150  498.9   0.0     1   371   185   570   185   570 0.99 Bacteriophage replication gene A protein (GPA)
DUF3828              PF12883.2    120 seq1410_BIOID50959   -            308   8.3e-12   44.9   2.7   1   1   4.2e-11   2.8e-07   30.3   0.1     2   118    26   142    25   144 0.88 Protein of unknown function (DUF3828)
Lumazine_bd          PF12870.2    111 seq1410_BIOID50959   -            308   2.9e-07   30.3   3.1   1   1   1.8e-08   0.00012   21.9   0.1    66   110   240   283   196   284 0.92 Lumazine-binding domain
HisKA                PF00512.20    68 seq1411_BIOID50959   -            388   2.9e-13   49.4   0.3   1   1   1.4e-16   9.3e-13   47.8   0.2     6    67   260   319   256   320 0.91 His Kinase A (phospho-acceptor) domain
HAMP                 PF00672.20    70 seq1411_BIOID50959   -            388   1.6e-11   44.1  11.5   1   1   1.4e-13   9.9e-10   38.3   0.1     2    69   185   251   184   252 0.88 HAMP domain
Ribosomal_L32p       PF01783.18    56 seq1413_BIOID50959   -             57   4.1e-19   68.3   0.9   1   1   3.3e-23   4.4e-19   68.2   0.7     1    56     2    57     2    57 0.98 Ribosomal L32p protein family
Flg_bbr_C            PF06429.8     74 seq1415_BIOID50959   -            245   1.1e-17   63.6   1.1   1   1   1.6e-21   1.1e-17   63.6   0.8     2    74   170   241   169   241 0.94 Flagellar basal body rod FlgEFG protein C-terminal
Flg_bb_rod           PF00460.15    31 seq1415_BIOID50959   -            245   2.9e-07   29.9   3.7   1   1   1.3e-10   8.6e-07   28.4   2.6     1    31     5    35     5    35 0.97 Flagella basal body rod protein
FA_synthesis         PF02504.10   323 seq1416_BIOID50959   -            346  4.2e-124  413.5   0.0   1   1  3.4e-128  4.7e-124  413.3   0.0     8   323     1   321     1   321 0.99 Fatty acid synthesis protein
HAD_2                PF13419.1    176 seq1417_BIOID50959   -            238   8.5e-20   71.6   0.1   1   1   2.4e-23   1.1e-19   71.2   0.0     1   176    13   207    13   207 0.76 Haloacid dehalogenase-like hydrolase
Hydrolase_like       PF13242.1     75 seq1417_BIOID50959   -            238   4.5e-09   35.7   0.0   1   1   2.2e-12   9.9e-09   34.6   0.0     2    50   161   209   160   223 0.93 HAD-hyrolase-like
Hydrolase            PF00702.21   204 seq1417_BIOID50959   -            238   1.3e-08   35.4   0.0   1   1   4.1e-12   1.9e-08   34.9   0.0     1   202    10   199    10   201 0.71 haloacid dehalogenase-like hydrolase
Amidohydro_4         PF13147.1    304 seq1418_BIOID50959   -            460   1.4e-33  117.0   0.0   1   1   4.1e-37   1.9e-33  116.6   0.0     1   304   107   427   107   427 0.90 Amidohydrolase
Amidohydro_5         PF13594.1     68 seq1418_BIOID50959   -            460   3.5e-06   26.6   0.0   1   1   4.9e-09   2.2e-05   24.0   0.0     3    45    84   138    82   180 0.71 Amidohydrolase
Aminotran_3          PF00202.16   339 seq1419_BIOID50959   -            421  1.1e-108  362.9   0.6   1   1    2e-112  1.4e-108  362.6   0.4     3   338    27   359    25   360 0.97 Aminotransferase class-III
Aminotran_1_2        PF00155.16   363 seq1419_BIOID50959   -            421   2.9e-05   23.0   0.1   1   1   1.9e-08   0.00013   20.9   0.0   125   281   159   326    40   391 0.61 Aminotransferase class I and II
adh_short            PF00106.20   167 seq1420_BIOID50959   -            206   1.5e-34  119.1   0.0   1   1   6.4e-38   1.7e-34  119.0   0.0     2   166     2   165     1   166 0.93 short chain dehydrogenase
KR                   PF08659.5    181 seq1420_BIOID50959   -            206   1.3e-13   50.9   0.0   1   1   6.1e-17   1.7e-13   50.5   0.0     3   173     3   170     2   177 0.89 KR domain
adh_short_C2         PF13561.1    243 seq1420_BIOID50959   -            206   2.5e-13   50.2   0.0   1   1   1.1e-16   3.1e-13   49.9   0.0     3   195     9   192     7   200 0.93 Enoyl-(Acyl carrier protein) reductase
Epimerase            PF01370.16   236 seq1420_BIOID50959   -            206   1.2e-06   28.0   0.0   1   1     9e-10   2.5e-06   27.0   0.0     1   117     3   135     3   176 0.80 NAD dependent epimerase/dehydratase family
NAD_binding_10       PF13460.1    183 seq1420_BIOID50959   -            206   1.9e-06   27.8   0.0   1   1   8.1e-10   2.2e-06   27.6   0.0     1    60     3    67     3   173 0.76 NADH(P)-binding
HTH_6                PF01418.12    77 seq1421_BIOID50959   -            289   3.5e-33  113.0   0.2   1   1   3.7e-36   1.7e-32  110.8   0.0     1    76     1    76     1    77 0.99 Helix-turn-helix domain, rpiR family
SIS                  PF01380.17   131 seq1421_BIOID50959   -            289   2.9e-27   94.7   0.1   1   1   1.1e-30     5e-27   93.9   0.1     2   130   125   252   124   253 0.98 SIS domain
SIS_2                PF13580.1    138 seq1421_BIOID50959   -            289     1e-12   47.7   0.9   1   1   1.2e-11   5.3e-08   32.5   0.0    99   138   171   210   157   210 0.89 SIS domain
HATPase_c            PF02518.21   111 seq1425_BIOID50959   -             80   6.7e-13   48.2   0.0   1   1   5.2e-17   7.1e-13   48.1   0.0    35   109     3    76     1    78 0.90 Histidine kinase-, DNA gyrase B-, and HSP90-like ATPase
Flg_bbr_C            PF06429.8     74 seq1427_BIOID50959   -            261   7.9e-27   92.8   2.2   1   1   1.1e-30   7.9e-27   92.8   1.5     1    73   182   259   182   260 0.95 Flagellar basal body rod FlgEFG protein C-terminal
Flg_bb_rod           PF00460.15    31 seq1427_BIOID50959   -            261   8.2e-13   47.6   0.6   1   1   4.6e-16   3.1e-12   45.7   0.4     1    31     5    35     5    35 0.98 Flagella basal body rod protein
UvrD_C               PF13361.1    319 seq1428_BIOID50959   -            738   1.3e-99  333.6   0.0   1   1  7.6e-103   1.7e-99  333.1   0.0     1   318   295   634   295   635 0.98 UvrD-like helicase C-terminal domain
UvrD-helicase        PF00580.16   315 seq1428_BIOID50959   -            738   2.2e-76  257.0   0.0   1   1   2.7e-79   6.1e-76  255.6   0.0     1   314    28   289    28   290 0.98 UvrD/REP helicase N-terminal domain
AAA_19               PF13245.1     76 seq1428_BIOID50959   -            738   5.5e-14   51.5   0.2   1   1   8.5e-17   1.9e-13   49.8   0.1     1    75    34   111    34   112 0.85 Part of AAA domain
UvrD_C_2             PF13538.1    104 seq1428_BIOID50959   -            738   1.1e-10   41.4   0.0   1   1   1.1e-13   2.6e-10   40.2   0.0    54   103   561   630   509   631 0.77 Family description
DnaB_C               PF03796.10   265 seq1432_BIOID50959   -            471  4.1e-108  360.1   0.2   1   1  1.2e-111  5.4e-108  359.7   0.1     1   263   206   463   206   465 0.97 DnaB-like helicase C terminal domain
DnaB                 PF00772.16   103 seq1432_BIOID50959   -            471   8.7e-38  128.2   0.0   1   1   4.2e-41   1.9e-37  127.1   0.0     1   103    26   128    26   128 0.99 DnaB-like helicase N terminal domain
AAA_25               PF13481.1    194 seq1432_BIOID50959   -            471     1e-13   51.0   0.1   1   1   3.6e-17   1.6e-13   50.3   0.0    29   190   220   386   179   390 0.84 AAA domain
CreD                 PF06123.7    430 seq1433_BIOID50959   -            450  1.2e-155  518.1   0.0   1   1    1e-159  1.4e-155  517.9   0.0     2   430     5   428     4   428 0.99 Inner membrane protein CreD
ACP_syn_III_C        PF08541.5     90 seq1435_BIOID50959   -            317   2.8e-37  126.5   0.0   1   1   2.8e-40   9.5e-37  124.7   0.0     1    90   228   317   228   317 0.98 3-Oxoacyl-[acyl-carrier-protein (ACP)] synthase III C terminal
ACP_syn_III          PF08545.5     80 seq1435_BIOID50959   -            317   4.2e-30  103.1   1.3   1   1   2.3e-33     8e-30  102.2   0.9     1    80   106   183   106   183 0.99 3-Oxoacyl-[acyl-carrier-protein (ACP)] synthase III
HMG_CoA_synt_N       PF01154.12   174 seq1435_BIOID50959   -            317   1.2e-05   24.8   0.1   1   1   5.7e-09     2e-05   24.1   0.1     7   150     5   143     2   167 0.85 Hydroxymethylglutaryl-coenzyme A synthase N terminal
Chal_sti_synt_N      PF00195.14   227 seq1435_BIOID50959   -            317   2.5e-05   23.5   0.7   1   1   1.3e-08   4.5e-05   22.6   0.5    98   225    48   168    21   170 0.81 Chalcone and stilbene synthases, N-terminal domain
FCD                  PF07729.7    125 seq1437_BIOID50959   -            228   1.6e-26   92.9   5.9   1   1   3.5e-30   2.4e-26   92.3   4.1     5   124    89   208    87   209 0.99 FCD domain
GntR                 PF00392.16    64 seq1437_BIOID50959   -            228   9.3e-18   63.3   0.0   1   1   3.6e-21   2.4e-17   61.9   0.0     3    64    15    75    13    75 0.98 Bacterial regulatory proteins, gntR family
PK                   PF00224.16   348 seq1438_BIOID50959   -            480  9.3e-144  478.1   4.3   1   1  1.9e-147  1.3e-143  477.7   3.0     2   345     6   347     5   350 0.98 Pyruvate kinase, barrel domain
PK_C                 PF02887.11   117 seq1438_BIOID50959   -            480   4.5e-31  106.7   1.5   1   1   6.5e-35   4.5e-31  106.7   1.1     2   116   363   477   362   478 0.98 Pyruvate kinase, alpha/beta domain
Methyltransf_10      PF05971.7    299 seq1441_BIOID50959   -            335  6.4e-154  511.3   0.0   1   1  1.1e-157  7.6e-154  511.0   0.0     2   299    30   323    29   323 0.99 Protein of unknown function (DUF890)
FlgH                 PF02107.11   180 seq1442_BIOID50959   -            221     8e-64  214.4   0.0   1   1     7e-68   9.5e-64  214.1   0.0     3   180    41   220    39   220 0.97 Flagellar L-ring protein
ABC_tran             PF00005.22   118 seq1445_BIOID50959   -            637     1e-36  125.7   1.1   1   2   2.4e-18   3.3e-15   56.3   0.0     1   118    41   178    41   178 0.87 ABC transporter
ABC_tran             PF00005.22   118 seq1445_BIOID50959   -            637     1e-36  125.7   1.1   2   2   2.6e-21   3.6e-18   65.9   0.0     1   118   352   459   352   459 0.92 ABC transporter
ABC_tran_2           PF12848.2     85 seq1445_BIOID50959   -            637   6.6e-29   99.4   4.3   1   1   4.8e-32   6.6e-29   99.4   3.0     1    83   217   298   217   302 0.93 ABC transporter
ADH_zinc_N           PF00107.21   130 seq1446_BIOID50959   -            349   1.2e-28   99.1   0.1   1   1   4.3e-32     2e-28   98.4   0.1     1   129   185   308   185   309 0.97 Zinc-binding dehydrogenase
ADH_N                PF08240.7    109 seq1446_BIOID50959   -            349   4.3e-28   97.1   5.4   1   1   1.8e-31     8e-28   96.2   3.7     1   108    27   142    27   143 0.95 Alcohol dehydrogenase GroES-like domain
Acyl_transf_1        PF00698.16   318 seq1448_BIOID50959   -            309   8.7e-43  146.7   3.3   1   1   7.6e-47     1e-42  146.4   2.3     2   281     6   290     5   306 0.90 Acyl transferase domain
YdfZ                 PF14001.1     64 seq1449_BIOID50959   -             67     2e-33  114.3   0.1   1   1   1.6e-37   2.2e-33  114.1   0.1     1    64     2    65     2    65 0.99 YdfZ protein
StbA                 PF06406.6    318 seq1450_BIOID50959   -            319  3.3e-151  502.5   0.0   1   1  5.5e-155  3.8e-151  502.3   0.0     1   318     1   316     1   316 0.99 StbA protein
FlgI                 PF02119.11   342 seq1451_BIOID50959   -            371  2.3e-130  434.0  11.6   1   1  1.9e-134  2.6e-130  433.9   8.0     2   342    30   371    29   371 0.98 Flagellar P-ring protein
Ala_racemase_N       PF01168.15   217 seq1453_BIOID50959   -            359   3.1e-61  206.5   0.0   1   1   5.7e-65   3.9e-61  206.2   0.0     1   217     8   219     8   219 0.94 Alanine racemase, N-terminal domain
Ala_racemase_C       PF00842.16   129 seq1453_BIOID50959   -            359     8e-40  135.1   0.1   1   1   1.8e-43   1.2e-39  134.5   0.1     1   129   234   358   234   358 0.97 Alanine racemase, C-terminal domain
Iso_dh               PF00180.15   348 seq1458_BIOID50959   -            361   8.9e-87  291.1   0.0   1   1     8e-91   1.1e-86  290.8   0.0     1   347     6   354     6   355 0.93 Isocitrate/isopropylmalate dehydrogenase
ADH_zinc_N           PF00107.21   130 seq1459_BIOID50959   -            324   1.8e-17   62.9   0.1   1   1   6.8e-21   3.1e-17   62.2   0.1     1   128   158   282   158   284 0.91 Zinc-binding dehydrogenase
ADH_N                PF08240.7    109 seq1459_BIOID50959   -            324   3.9e-06   26.4   0.1   1   1   6.4e-09   2.9e-05   23.6   0.0     2    61    28    85    27    92 0.89 Alcohol dehydrogenase GroES-like domain
AlaDh_PNT_C          PF01262.16   168 seq1459_BIOID50959   -            324   4.6e-05   22.9   0.2   1   1   2.1e-08   9.8e-05   21.8   0.1    17    69   142   197   126   211 0.82 Alanine dehydrogenase/PNT, C-terminal domain
PMSR                 PF01625.16   156 seq1460_BIOID50959   -            221   1.6e-62  209.8   0.0   1   1   1.5e-66   2.1e-62  209.5   0.0     2   153    54   209    53   211 0.98 Peptide methionine sulfoxide reductase
PspA_IM30            PF04012.7    221 seq1462_BIOID50959   -            212   1.7e-42  145.1  35.9   1   1   1.5e-46     2e-42  144.9  24.9    11   220     2   207     1   209 0.97 PspA/IM30 family
adh_short            PF00106.20   167 seq1463_BIOID50959   -            244   5.1e-40  136.9   1.7   1   1   3.2e-43   8.7e-40  136.2   1.2     1   166     6   169     6   170 0.92 short chain dehydrogenase
adh_short_C2         PF13561.1    243 seq1463_BIOID50959   -            244     3e-33  115.5   1.8   1   1   1.3e-36   3.7e-33  115.2   1.3     5   242    14   241    12   242 0.94 Enoyl-(Acyl carrier protein) reductase
KR                   PF08659.5    181 seq1463_BIOID50959   -            244   4.7e-21   75.1   0.9   1   1   2.8e-24   7.5e-21   74.4   0.6     3   174     8   180     7   196 0.84 KR domain
NAD_binding_10       PF13460.1    183 seq1463_BIOID50959   -            244   2.7e-06   27.3   0.4   1   1   2.5e-09   6.8e-06   26.0   0.3     2   125     9   156     8   190 0.72 NADH(P)-binding
Epimerase            PF01370.16   236 seq1463_BIOID50959   -            244   2.1e-05   23.9   0.2   1   1   1.1e-08   2.9e-05   23.4   0.1     1   119     8   142     8   192 0.77 NAD dependent epimerase/dehydratase family
DUF3458              PF11940.3    367 seq1465_BIOID50959   -            870  1.8e-140  467.8   5.1   1   1  6.5e-144    3e-140  467.1   3.5     2   367   458   827   457   827 0.99 Domain of unknown function (DUF3458)
Peptidase_M1         PF01433.15   390 seq1465_BIOID50959   -            870   2.9e-66  224.0   0.0   1   1   1.5e-69   6.9e-66  222.8   0.0   122   390   112   384    19   384 0.88 Peptidase family M1
Peptidase_MA_2       PF13485.1    128 seq1465_BIOID50959   -            870   4.7e-18   65.3   0.1   1   1   3.2e-21   1.5e-17   63.7   0.0    16   128   282   407   262   407 0.80 Peptidase MA superfamily
Plasmid_stab_B       PF10784.4     72 seq1467_BIOID50959   -            103   2.4e-24   84.6   0.1   1   1   2.2e-28     3e-24   84.3   0.1     1    71     6    76     6    77 0.97 Plasmid stability protein
NicO                 PF03824.11   282 seq1471_BIOID50959   -            274   4.6e-59  199.9  19.2   1   1   1.1e-62   5.2e-59  199.7  13.3     1   280    13   273    13   274 0.93 High-affinity nickel-transport protein
DsbD_2               PF13386.1    199 seq1471_BIOID50959   -            274   4.6e-08   32.9  17.5   1   1   4.5e-11     2e-07   30.8   0.9   104   186   154   240   139   249 0.86 Family description
DUF2910              PF11139.3    214 seq1471_BIOID50959   -            274     3e-08   32.9   0.2   1   1   1.3e-11   5.7e-08   32.0   0.1    34   213    53   269    21   270 0.88 Protein of unknown function (DUF2910)
Rod-binding          PF10135.4     49 seq1472_BIOID50959   -             99   1.1e-17   63.6   0.0   1   1   1.4e-21   1.9e-17   62.8   0.0     1    49    42    93    42    93 0.98 Rod binding protein
Ribosomal_L34        PF00468.12    44 seq1474_BIOID50959   -             46   5.1e-25   86.7  10.1   1   1   4.1e-29   5.5e-25   86.6   7.0     1    44     1    44     1    44 0.99 Ribosomal protein L34
PspB                 PF06667.7     75 seq1475_BIOID50959   -             74   7.7e-32  108.9   0.4   1   1   6.1e-36   8.4e-32  108.8   0.3     1    74     1    73     1    74 0.97 Phage shock protein B
zf-C4_ClpX           PF06689.8     41 seq1476_BIOID50959   -            123   2.1e-18   65.4   9.7   1   1     2e-22   2.7e-18   65.0   5.8     2    41    63   101    62   101 0.95 ClpX C4-type zinc finger
Aminotran_1_2        PF00155.16   363 seq1477_BIOID50959   -            411   1.3e-86  290.7   0.0   1   1   1.1e-90   1.5e-86  290.5   0.0     2   362    41   406    40   407 0.98 Aminotransferase class I and II
SpoU_methylase       PF00588.14   142 seq1478_BIOID50959   -            261   4.5e-33  113.9   0.0   1   1   5.1e-37   6.9e-33  113.3   0.0     2   142     3   153     2   153 0.87 SpoU rRNA Methylase family
Ribonuclease_P       PF00825.13   111 seq1479_BIOID50959   -            108   2.9e-29  101.0   0.3   1   1   2.3e-33   3.2e-29  100.9   0.2     9   109     3   100     1   102 0.97 Ribonuclease P
GFO_IDH_MocA         PF01408.17   120 seq1480_BIOID50959   -            377   1.6e-23   83.3   0.0   1   1   2.1e-27   2.9e-23   82.5   0.0     2   119    21   137    20   138 0.96 Oxidoreductase family, NAD-binding Rossmann fold
PspC                 PF04024.7     61 seq1481_BIOID50959   -            119   3.6e-19   67.8   0.5   1   1   3.4e-23   4.6e-19   67.5   0.3     1    60     7    68     7    69 0.92 PspC domain
Abhydrolase_1        PF00561.15   230 seq1484_BIOID50959   -            340   3.4e-26   92.1   0.0   1   1   2.6e-29     9e-26   90.7   0.0     4   218   105   312   102   315 0.96 alpha/beta hydrolase fold
Abhydrolase_6        PF12697.2    228 seq1484_BIOID50959   -            340     3e-16   59.9   0.7   1   1   1.2e-19   4.2e-16   59.4   0.5     1   219    75   312    75   320 0.70 Alpha/beta hydrolase family
Abhydrolase_5        PF12695.2    142 seq1484_BIOID50959   -            340   7.6e-11   41.8   0.4   1   1   7.2e-14   2.5e-10   40.1   0.2     2   141    75   308    74   309 0.65 Alpha/beta hydrolase family
DUF21                PF01595.15   183 seq1485_BIOID50959   -            447   2.4e-44  150.7   3.6   1   1   8.2e-48   3.7e-44  150.0   2.5     3   183     5   197     3   197 0.98 Domain of unknown function DUF21
CorC_HlyC            PF03471.12    81 seq1485_BIOID50959   -            447   2.8e-23   81.4   0.1   1   1   1.3e-26     6e-23   80.3   0.0     2    80   347   425   346   426 0.94 Transporter associated domain
CBS                  PF00571.23    57 seq1485_BIOID50959   -            447   5.5e-11   41.8   0.7   1   2   4.9e-07    0.0022   17.4   0.0     9    56   222   270   215   271 0.80 CBS domain
CBS                  PF00571.23    57 seq1485_BIOID50959   -            447   5.5e-11   41.8   0.7   2   2   2.7e-08   0.00012   21.5   0.0     9    55   286   332   280   334 0.91 CBS domain
PP-binding           PF00550.20    67 seq1486_BIOID50959   -             78   2.7e-16   59.4   0.4   1   1   4.4e-20     3e-16   59.3   0.3     1    67     6    73     6    73 0.96 Phosphopantetheine attachment site
DUF1493              PF07377.7    111 seq1486_BIOID50959   -             78   0.00024   21.0   0.4   1   1   4.1e-08   0.00028   20.8   0.3     1    59     1    55     1    62 0.91 Protein of unknown function (DUF1493)
Phage_integrase      PF00589.17   173 seq1489_BIOID50959   -            200   7.4e-48  162.3   0.0   1   1   6.1e-52   8.4e-48  162.1   0.0     1   171    11   181    11   183 0.98 Phage integrase family
BCCT                 PF02028.12   485 seq1492_BIOID50959   -            476  4.8e-125  417.4  33.3   1   1  3.9e-129  5.4e-125  417.2  23.1    51   485     2   439     1   439 0.98 BCCT family transporter
Phageshock_PspD      PF09584.5     66 seq1493_BIOID50959   -             73   2.2e-31  107.2   4.5   1   1   1.8e-35   2.4e-31  107.0   3.1     1    64    10    71    10    73 0.98 Phage shock protein PspD (Phageshock_PspD)
ketoacyl-synt        PF00109.21   255 seq1494_BIOID50959   -            413     6e-60  202.7   1.1   1   1   1.7e-63     6e-60  202.7   0.8     2   255     4   247     3   247 0.93 Beta-ketoacyl synthase, N-terminal domain
Ketoacyl-synt_C      PF02801.17   119 seq1494_BIOID50959   -            413   2.5e-39  133.6   1.7   1   1   1.4e-42   4.7e-39  132.7   1.2     1   119   255   370   255   370 0.97 Beta-ketoacyl synthase, C-terminal domain
Thiolase_N           PF00108.18   264 seq1494_BIOID50959   -            413   1.2e-06   27.6   0.1   1   1   8.7e-10     3e-06   26.3   0.0    80   120   156   196   145   216 0.93 Thiolase, N-terminal domain
Flg_bbr_C            PF06429.8     74 seq1495_BIOID50959   -            458   2.3e-10   40.1   4.5   1   1   1.7e-14   2.3e-10   40.1   3.1    17    73   397   455   386   456 0.78 Flagellar basal body rod FlgEFG protein C-terminal
Ferritin             PF00210.19   142 seq1496_BIOID50959   -            167   1.2e-22   80.1   1.4   1   1   9.7e-27   1.3e-22   79.9   1.0     3   140     9   142     7   144 0.93 Ferritin-like domain
60KD_IMP             PF02096.15   196 seq1499_BIOID50959   -            548   3.4e-67  225.7  14.3   1   1   2.5e-71   3.4e-67  225.7   9.9     1   193   352   533   352   536 0.94 60Kd inner membrane protein
CorA                 PF01544.13   292 seq1500_BIOID50959   -            316   4.9e-56  189.7   0.4   1   1   4.4e-60     6e-56  189.5   0.2     4   292    26   312    24   312 0.95 CorA-like Mg2+ transporter protein
DUF3315              PF11776.3     52 seq1502_BIOID50959   -            112   7.1e-23   79.7   0.2   1   1   7.5e-27     1e-22   79.2   0.1     1    51    52   102    52   103 0.98 Domain of unknown function (DUF3315)
Rhodanese            PF00581.15   113 seq1505_BIOID50959   -            104   1.2e-14   54.5   0.0   1   1   1.1e-18   1.5e-14   54.1   0.0    16   109    23    96    20    99 0.88 Rhodanese-like domain
Leader_Thr           PF08254.6     22 seq1507_BIOID50959   -             21   1.1e-09   37.3  14.8   1   1   8.3e-14   1.1e-09   37.2  10.3     1    22     1    21     1    21 0.99 Threonine leader peptide
Homoserine_dh        PF00742.14   179 seq1508_BIOID50959   -            834   1.7e-51  174.2   0.0   1   1   1.7e-54   4.6e-51  172.9   0.0     1   179   628   825   628   825 0.98 Homoserine dehydrogenase
AA_kinase            PF00696.23   241 seq1508_BIOID50959   -            834   6.4e-45  153.4   0.4   1   1   3.5e-47   9.5e-44  149.6   0.1     2   241    15   298    14   298 0.81 Amino acid kinase family
NAD_binding_3        PF03447.11   117 seq1508_BIOID50959   -            834   4.9e-32  110.6   0.0   1   1   5.6e-35   1.5e-31  109.0   0.0     1   116   486   619   486   620 0.97 Homoserine dehydrogenase, NAD binding domain
ACT_7                PF13840.1     65 seq1508_BIOID50959   -            834   2.3e-20   71.7   1.5   1   2   1.3e-11   3.6e-08   32.6   0.0     5    63   328   388   326   390 0.91 Family description
ACT_7                PF13840.1     65 seq1508_BIOID50959   -            834   2.3e-20   71.7   1.5   2   2     5e-13   1.4e-09   37.2   0.3     3    62   407   468   405   471 0.93 Family description
ACT                  PF01842.20    66 seq1508_BIOID50959   -            834   4.4e-17   61.0   0.3   1   2   5.1e-10   1.4e-06   27.5   0.0     6    63   338   390   334   393 0.86 ACT domain
ACT                  PF01842.20    66 seq1508_BIOID50959   -            834   4.4e-17   61.0   0.3   2   2   8.1e-11   2.2e-07   30.0   0.4     2    53   415   461   414   471 0.79 ACT domain
Biotin_lipoyl        PF00364.17    74 seq1510_BIOID50959   -            156   5.4e-27   93.1   0.5   1   1   7.9e-31   5.4e-27   93.1   0.4     2    74    82   155    81   155 0.98 Biotin-requiring enzyme
UPF0270              PF06794.7     70 seq1511_BIOID50959   -             72   9.2e-36  121.3   0.1   1   1   7.4e-40     1e-35  121.2   0.0     1    70     1    70     1    70 0.99 Uncharacterised protein family (UPF0270)
Thioesterase         PF00975.15   229 seq1513_BIOID50959   -            267     3e-58  197.6   0.4   1   1   8.2e-62   3.8e-58  197.3   0.3     2   223    20   246    19   251 0.93 Thioesterase domain
Abhydrolase_6        PF12697.2    228 seq1513_BIOID50959   -            267     2e-10   40.8   3.6   1   1   6.2e-14   2.8e-10   40.3   2.5     2   222    22   237    21   243 0.69 Alpha/beta hydrolase family
Abhydrolase_5        PF12695.2    142 seq1513_BIOID50959   -            267   2.2e-09   37.1   0.0   1   1   6.6e-13     3e-09   36.6   0.0     2   142    21   231    20   231 0.70 Alpha/beta hydrolase family
Alpha-amylase        PF00128.19   316 seq1515_BIOID50959   -            568   2.5e-18   66.4   0.0   1   1   1.3e-20   1.8e-16   60.3   0.0    21   271    93   347    82   351 0.76 Alpha amylase, catalytic domain
Phage_integrase      PF00589.17   173 seq1518_BIOID50959   -            198   1.4e-46  158.1   0.6   1   1   1.2e-50   1.6e-46  158.0   0.4     1   172     5   177     5   178 0.98 Phage integrase family
PRK                  PF00485.13   194 seq1519_BIOID50959   -            289     3e-74  248.6   0.0   1   1   2.7e-78   3.6e-74  248.4   0.0     1   194     7   214     7   214 0.99 Phosphoribulokinase / Uridine kinase family
CPSase_L_D2          PF02786.12   211 seq1520_BIOID50959   -            449   1.5e-86  288.9   0.0   1   1   1.3e-89   2.2e-86  288.4   0.0     1   210   115   323   115   324 0.99 Carbamoyl-phosphate synthase L chain, ATP binding domain
CPSase_L_chain       PF00289.17   110 seq1520_BIOID50959   -            449   4.7e-41  139.2   0.1   1   1   5.6e-44   9.7e-41  138.2   0.1     1   110     1   110     1   110 0.99 Carbamoyl-phosphate synthase L chain, N-terminal domain
Biotin_carb_C        PF02785.14   107 seq1520_BIOID50959   -            449   5.6e-38  129.0   0.0   1   1   6.7e-41   1.2e-37  128.0   0.0     1   107   336   441   336   441 0.99 Biotin carboxylase C-terminal domain
ATP-grasp_4          PF13535.1    184 seq1520_BIOID50959   -            449   7.3e-13   48.5   0.0   1   1   1.8e-15     3e-12   46.5   0.0     4   179   115   293   112   294 0.76 ATP-grasp domain
ATP-grasp_3          PF02655.9    161 seq1520_BIOID50959   -            449   1.6e-07   31.2   0.0   1   1   1.6e-10   2.8e-07   30.4   0.0     2   159   114   294   113   296 0.87 ATP-grasp domain
Dala_Dala_lig_C      PF07478.8    203 seq1520_BIOID50959   -            449   1.8e-07   30.6   0.0   1   1   3.1e-10   5.3e-07   29.1   0.0    25   173   145   291   123   292 0.80 D-ala D-ala ligase C-terminus
ATP-grasp            PF02222.17   172 seq1520_BIOID50959   -            449   1.1e-06   28.0   0.0   1   1   1.2e-09   2.1e-06   27.0   0.0    18   160   143   292   138   294 0.81 ATP-grasp domain
YecR                 PF13992.1     74 seq1522_BIOID50959   -            107   2.8e-27   94.5   0.2   1   1   2.5e-31   3.5e-27   94.2   0.1     2    74    26    98    25    98 0.98 YecR-like lipoprotein
DUF1471              PF07338.8     56 seq1523_BIOID50959   -             91     1e-16   60.1   0.6   1   1     1e-20   1.4e-16   59.7   0.4     1    56    36    89    36    89 0.98 Protein of unknown function (DUF1471)
Aminotran_4          PF01063.14   231 seq1525_BIOID50959   -            269   1.9e-42  145.1   0.0   1   1   1.7e-46   2.4e-42  144.8   0.0     2   225    38   259    37   266 0.87 Aminotransferase class IV
Ring_hydroxyl_A      PF00848.14   209 seq1526_BIOID50959   -            374   4.9e-36  124.2   0.6   1   1   9.8e-40   6.7e-36  123.7   0.4     3   205   184   370   182   374 0.91 Ring hydroxylating alpha subunit (catalytic domain)
Rieske               PF00355.21    98 seq1526_BIOID50959   -            374   4.8e-21   74.0   0.1   1   1   1.2e-24   7.9e-21   73.3   0.1     1    87    46   130    46   148 0.88 Rieske [2Fe-2S] domain
Flagellin_N          PF00669.15   139 seq1527_BIOID50959   -            309   9.9e-12   44.7   9.1   1   1   1.4e-15   9.9e-12   44.7   6.3     2   137     4   139     3   141 0.97 Bacterial flagellin N-terminal helical region
AMP-binding          PF00501.23   418 seq1528_BIOID50959   -            525   7.9e-89  297.7   0.0   1   1   1.3e-92   9.2e-89  297.5   0.0     1   418    41   447    41   447 0.96 AMP-binding enzyme
YtfJ_HI0045          PF09695.5    160 seq1529_BIOID50959   -            185   4.4e-75  250.2   0.2   1   1   3.7e-79     5e-75  250.0   0.2     2   159    24   181    23   182 0.99 Bacterial protein of unknown function (YtfJ_HI0045)
Ferritin             PF00210.19   142 seq1532_BIOID50959   -            165   7.3e-34  116.4   5.6   1   1   6.2e-38   8.5e-34  116.2   3.9     1   140     7   142     7   144 0.93 Ferritin-like domain
Acid_phosphat_B      PF03767.9    230 seq1533_BIOID50959   -            237   3.8e-50  170.2   0.0   1   1   3.2e-54   4.3e-50  170.0   0.0     2   229    11   220    10   221 0.96 HAD superfamily, subfamily IIIB (Acid phosphatase)
TrmE_N               PF10396.4    114 seq1534_BIOID50959   -            454   2.6e-43  146.4   0.0   1   1   3.9e-46   7.6e-43  144.9   0.0     1   114     6   120     6   120 0.99 GTP-binding protein TrmE N-terminus
GTPase_Cys_C         PF12631.2     73 seq1534_BIOID50959   -            454   1.5e-22   79.6   2.9   1   1   1.5e-25     3e-22   78.6   0.2     3    73   381   451   379   451 0.98 Catalytic cysteine-containing C-terminus of GTPase, MnmE
MMR_HSR1             PF01926.18   114 seq1534_BIOID50959   -            454   3.9e-22   78.2   0.0   1   1   4.7e-25   9.1e-22   77.1   0.0     1   114   218   336   218   336 0.77 50S ribosome-binding GTPase
Miro                 PF08477.8    119 seq1534_BIOID50959   -            454   3.6e-11   43.4   0.0   1   1   5.6e-14   1.1e-10   41.9   0.0     1   119   218   338   218   338 0.85 Miro-like protein
FeoB_N               PF02421.13   189 seq1534_BIOID50959   -            454   7.5e-09   34.9   0.0   1   1   2.4e-10   4.7e-07   29.0   0.0     2    89   218   306   217   311 0.84 Ferrous iron transport protein B
Fimbrial             PF00419.15   145 seq1536_BIOID50959   -            184   1.3e-20   73.9   9.8   1   1   9.5e-25   1.3e-20   73.9   6.8     1   145    35   184    35   184 0.87 Fimbrial protein
YceG                 PF02618.11   297 seq1538_BIOID50959   -            550   1.1e-94  316.7   0.0   1   1     2e-98   1.3e-94  316.4   0.0     3   297    42   330    40   330 0.94 YceG-like family
Thymidylate_kin      PF02223.12   186 seq1538_BIOID50959   -            550   1.2e-59  200.6   0.0   1   1   2.8e-63   1.9e-59  200.0   0.0     1   186   345   537   345   537 0.98 Thymidylate kinase
ABC_tran             PF00005.22   118 seq1539_BIOID50959   -            251   2.6e-21   76.0   0.0   1   1   6.4e-25   4.4e-21   75.3   0.0     1   118    44   149    44   149 0.90 ABC transporter
Resolvase            PF00239.16   141 seq1541_BIOID50959   -            196   9.9e-40  135.5   0.6   1   1   2.8e-43   1.3e-39  135.1   0.0     1   140     4   144     4   145 0.92 Resolvase, N terminal domain
HTH_7                PF02796.10    45 seq1541_BIOID50959   -            196     2e-11   43.4   0.0   1   1   1.1e-14     5e-11   42.1   0.0     1    44   147   190   147   191 0.96 Helix-turn-helix domain of resolvase
HTH_28               PF13518.1     52 seq1541_BIOID50959   -            196   2.4e-05   24.0   0.0   1   1   1.4e-08   6.4e-05   22.7   0.0     2    37   157   192   156   195 0.87 Helix-turn-helix domain
SBP_bac_1            PF01547.20   314 seq1544_BIOID50959   -            430   2.3e-38  132.5   4.0   1   1   4.6e-42   3.1e-38  132.1   2.7     7   310    43   325    36   329 0.88 Bacterial extracellular solute-binding protein
SBP_bac_8            PF13416.1    281 seq1544_BIOID50959   -            430   3.7e-30  105.4   9.7   1   1   7.7e-34   5.2e-30  105.0   6.7     1   276    48   355    48   360 0.77 Bacterial extracellular solute-binding protein
DUF997               PF06196.7     80 seq1545_BIOID50959   -             80     2e-31  107.1   1.1   1   1   1.6e-35   2.2e-31  107.0   0.8     2    78     7    78     6    80 0.97 Protein of unknown function (DUF997)
Fer2                 PF00111.22    78 seq1546_BIOID50959   -            321   2.5e-12   46.2   3.7   1   1   1.6e-15   5.4e-12   45.1   2.6     6    77   242   312   238   313 0.88 2Fe-2S iron-sulfur cluster binding domain
FAD_binding_6        PF00970.19    99 seq1546_BIOID50959   -            321   1.5e-10   40.9   0.0   1   1   1.1e-13   3.7e-10   39.7   0.0     2    97     9   106     8   108 0.90 Oxidoreductase FAD-binding domain
NAD_binding_1        PF00175.16   109 seq1546_BIOID50959   -            321   3.8e-10   40.2   0.0   1   1   6.5e-13   2.2e-09   37.7   0.0     1   108   117   207   117   208 0.81 Oxidoreductase NAD-binding domain
cNMP_binding         PF00027.24    91 seq1547_BIOID50959   -            210   8.9e-24   83.0   0.0   1   1     4e-27   1.4e-23   82.4   0.0     3    90    23   111    21   112 0.97 Cyclic nucleotide-binding domain
Crp                  PF00325.15    32 seq1547_BIOID50959   -            210   2.1e-15   55.7   0.4   1   1   1.1e-18   3.9e-15   54.8   0.3     1    32   166   197   166   197 0.98 Bacterial regulatory proteins, crp family
HTH_Crp_2            PF13545.1     76 seq1547_BIOID50959   -            210   2.2e-11   43.2   0.1   1   1   1.5e-14     5e-11   42.1   0.1     1    67   142   206   142   207 0.94 Crp-like helix-turn-helix domain
HTH_18               PF12833.2     81 seq1548_BIOID50959   -            278   5.5e-26   90.3   2.2   1   1     2e-29   6.7e-26   90.0   0.8     1    80   193   271   193   272 0.97 Helix-turn-helix domain
AraC_binding         PF02311.14   136 seq1548_BIOID50959   -            278   2.1e-23   82.3   2.1   1   1   6.2e-27   2.1e-23   82.3   1.4     4   136    16   154    14   154 0.96 AraC-like ligand binding domain
HTH_AraC             PF00165.18    42 seq1548_BIOID50959   -            278   8.5e-21   73.0   0.1   1   2   1.9e-11   6.5e-08   32.0   0.0     1    42   180   221   180   221 0.97 Bacterial regulatory helix-turn-helix proteins, AraC family
HTH_AraC             PF00165.18    42 seq1548_BIOID50959   -            278   8.5e-21   73.0   0.1   2   2   1.3e-13   4.5e-10   38.9   0.0     1    42   232   271   232   271 0.93 Bacterial regulatory helix-turn-helix proteins, AraC family
Cupin_2              PF07883.6     71 seq1548_BIOID50959   -            278   7.1e-06   25.3   2.6   1   1   3.5e-09   1.2e-05   24.5   1.8     7    61    24    77    22    84 0.94 Cupin domain
Fimbrial             PF00419.15   145 seq1549_BIOID50959   -            165   5.1e-16   59.0   0.0   1   1   4.4e-20     6e-16   58.8   0.0     2   145    19   165    18   165 0.86 Fimbrial protein
UPF0047              PF01894.12   118 seq1551_BIOID50959   -            138   4.5e-39  132.8   0.0   1   1   3.7e-43   5.1e-39  132.6   0.0     1   117    17   135    17   136 0.97 Uncharacterised protein family UPF0047
SSF                  PF00474.12   406 seq1552_BIOID50959   -            485  8.8e-143  475.6  29.8   1   1    8e-147  1.1e-142  475.3  20.6     1   406    38   434    38   434 1.00 Sodium:solute symporter family
Trp_Tyr_perm         PF03222.8    394 seq1553_BIOID50959   -            403  1.3e-143  478.4  30.7   1   1  2.2e-147  1.5e-143  478.2  21.3     2   393     2   390     1   391 0.99 Tryptophan/tyrosine permease family
Aa_trans             PF01490.13   410 seq1553_BIOID50959   -            403   7.1e-11   41.1  20.9   1   1     1e-14   7.1e-11   41.1  14.5     6   248     6   236     1   239 0.82 Transmembrane amino acid transporter protein
ABC-3                PF00950.12   258 seq1556_BIOID50959   -            261   9.1e-88  293.7  25.8   1   1   1.5e-91     1e-87  293.5  17.9     2   257     2   257     1   258 0.99 ABC 3 transport family
FecCD                PF01032.13   311 seq1556_BIOID50959   -            261     7e-07   28.2  27.3   1   1     1e-10     7e-07   28.2  18.9   103   309    56   255    29   257 0.76 FecCD transport family
GHMP_kinases_N       PF00288.21    67 seq1557_BIOID50959   -            310   1.7e-17   63.1   0.3   1   1   5.7e-21   3.9e-17   61.9   0.2     2    67    84   150    83   150 0.95 GHMP kinases N terminal domain
GHMP_kinases_C       PF08544.8     85 seq1557_BIOID50959   -            310   1.8e-11   43.9   2.0   1   1   2.7e-15   1.9e-11   43.9   0.0     2    83   211   287   210   289 0.92 GHMP kinases C terminal
5_nucleotid_C        PF02872.13   156 seq1558_BIOID50959   -            650   2.1e-27   95.8   0.1   1   1   8.6e-31   5.8e-27   94.4   0.1     1   149   358   553   358   558 0.82 5'-nucleotidase, C-terminal domain
Metallophos          PF00149.23   201 seq1558_BIOID50959   -            650   5.6e-21   74.7   0.0   1   1   1.4e-24   9.9e-21   73.9   0.0     1   199    27   262    27   264 0.94 Calcineurin-like phosphoesterase
DUF419               PF04237.8     92 seq1559_BIOID50959   -            128   5.6e-23   81.0   0.2   1   1   1.4e-26   1.9e-22   79.2   0.0     1    91    10   102    10   103 0.98 Protein of unknown function (DUF419)
Pili_assembly_N      PF00345.15   122 seq1560_BIOID50959   -            241   1.1e-40  138.0   0.1   1   1   2.7e-44   1.9e-40  137.3   0.0     1   121    37   156    37   157 0.91 Gram-negative pili assembly chaperone, N-terminal domain
Pili_assembly_C      PF02753.12    68 seq1560_BIOID50959   -            241   9.5e-17   60.4   0.3   1   1   8.1e-20   5.6e-16   58.0   0.1     1    65   176   234   176   237 0.95 Gram-negative pili assembly chaperone, C-terminal domain
FUSC-like            PF12805.2    284 seq1561_BIOID50959   -            696     3e-72  242.8   3.3   1   1   8.7e-76     3e-72  242.8   2.3     2   280    63   335    62   340 0.95 FUSC-like inner membrane protein yccS
FUSC_2               PF13515.1    128 seq1561_BIOID50959   -            696   8.6e-20   70.8  11.0   1   1   2.5e-23   8.6e-20   70.8   7.6     2   126   377   498   375   500 0.90 Fusaric acid resistance protein-like
FUSC                 PF04632.7    650 seq1561_BIOID50959   -            696   5.1e-08   31.7   4.2   1   1   1.5e-11   5.1e-08   31.7   2.9     7   280   369   659   363   690 0.80 Fusaric acid resistance protein family
ALMT                 PF11744.3    406 seq1561_BIOID50959   -            696   1.5e-05   23.7   1.9   1   1   1.7e-08   5.7e-05   21.8   1.0    41   193   389   528   373   594 0.80 Aluminium activated malate transporter
TonB_dep_Rec         PF00593.19   276 seq1562_BIOID50959   -            673   9.8e-27   94.4  13.9   1   1   1.4e-30   9.8e-27   94.4   9.6     3   273   434   668   432   671 0.87 TonB dependent receptor
Plug                 PF07715.10   108 seq1562_BIOID50959   -            673   4.2e-15   55.8   1.8   1   1   1.3e-18   8.8e-15   54.8   1.3     6   108    48   149    42   149 0.92 TonB-dependent Receptor Plug Domain
AraC_binding         PF02311.14   136 seq1563_BIOID50959   -            312   8.1e-23   80.5   1.3   1   1   3.5e-26   1.2e-22   79.9   0.2     7   120    52   170    48   186 0.89 AraC-like ligand binding domain
HTH_18               PF12833.2     81 seq1563_BIOID50959   -            312     9e-22   76.8   0.1   1   1   5.5e-25   1.9e-21   75.8   0.1     2    79   229   305   228   307 0.97 Helix-turn-helix domain
HTH_AraC             PF00165.18    42 seq1563_BIOID50959   -            312   1.5e-20   72.2   0.2   1   2   3.2e-10   1.1e-06   28.1   0.0     2    42   216   256   215   256 0.93 Bacterial regulatory helix-turn-helix proteins, AraC family
HTH_AraC             PF00165.18    42 seq1563_BIOID50959   -            312   1.5e-20   72.2   0.2   2   2   1.6e-14   5.3e-11   41.8   0.0     2    42   268   306   267   306 0.94 Bacterial regulatory helix-turn-helix proteins, AraC family
Cupin_2              PF07883.6     71 seq1563_BIOID50959   -            312   1.5e-06   27.4   0.0   1   1   8.3e-10   2.8e-06   26.6   0.0     7    60    57   109    53   116 0.92 Cupin domain
PLA1                 PF02253.10   260 seq1564_BIOID50959   -            289   1.6e-93  312.8   5.0   1   1   1.4e-97   1.9e-93  312.5   3.4     8   260    39   286    33   286 0.98 Phospholipase A1
PEP_mutase           PF13714.1    238 seq1565_BIOID50959   -            296   1.3e-53  181.6   4.4   1   1   2.1e-57   1.5e-53  181.3   3.0     1   233    10   250    10   255 0.92 Phosphoenolpyruvate phosphomutase
ICL                  PF00463.16   526 seq1565_BIOID50959   -            296   1.2e-16   59.9   1.9   1   1   4.6e-20   3.1e-16   58.5   1.3   150   255    80   183    71   213 0.86 Isocitrate lyase family
Beta_elim_lyase      PF01212.16   290 seq1567_BIOID50959   -            476   1.8e-97  325.8   0.0   1   1  3.1e-101   2.1e-97  325.6   0.0     1   289    54   442    54   443 0.99 Beta-eliminating lyase
BPD_transp_1         PF00528.17   185 seq1568_BIOID50959   -            293   7.9e-24   84.0  16.9   1   1   5.8e-28   7.9e-24   84.0  11.7     2   171    88   282    87   285 0.88 Binding-protein-dependent transport system inner membrane component
DNA_pol3_delta2      PF13177.1    162 seq1569_BIOID50959   -            334   2.9e-39  134.2   0.0   1   1   7.3e-43     5e-39  133.4   0.0     8   159    13   165     9   168 0.96 DNA polymerase III, delta subunit
DNApol3-delta_C      PF09115.5    119 seq1569_BIOID50959   -            334     2e-37  127.7   0.1   1   1   4.5e-41   3.1e-37  127.1   0.1     2   119   207   323   206   323 0.98 DNA polymerase III, delta subunit, C terminal
PALP                 PF00291.20   307 seq1571_BIOID50959   -            428   1.9e-33  115.8   0.0   1   1     2e-37   2.7e-33  115.3   0.0    30   289    96   366    94   374 0.81 Pyridoxal-phosphate dependent enzyme
Usher                PF00577.15   552 seq1572_BIOID50959   -            878  9.2e-223  740.8  26.3   1   1  2.5e-226  1.1e-222  740.5  18.2     1   552   208   790   208   790 0.99 Type VII secretion system (T7SS), usher protein
PapC_N               PF13954.1    146 seq1572_BIOID50959   -            878   5.1e-48  162.2   0.0   1   1   2.8e-51   1.3e-47  160.9   0.0     2   146    48   194    47   194 0.98 PapC N-terminal domain
PapC_C               PF13953.1     68 seq1572_BIOID50959   -            878   1.3e-27   95.0   0.1   1   1   1.1e-30   4.8e-27   93.2   0.1     1    67   800   865   800   866 0.97 PapC C-terminal domain
PrmA                 PF06325.8    295 seq1574_BIOID50959   -            293  1.2e-105  352.7   0.0   1   1  9.1e-109  1.4e-105  352.5   0.0     1   294     2   292     2   293 0.99 Ribosomal protein L11 methyltransferase (PrmA)
Methyltransf_18      PF12847.2    112 seq1574_BIOID50959   -            293   2.2e-11   44.2   0.1   1   1   2.4e-14   3.6e-11   43.5   0.1     2    77   159   230   158   273 0.82 Methyltransferase domain
Methyltransf_26      PF13659.1    117 seq1574_BIOID50959   -            293   1.5e-11   44.2   0.0   1   1   2.2e-14   3.4e-11   43.0   0.0     1    78   159   231   159   252 0.80 Methyltransferase domain
MTS                  PF05175.9    170 seq1574_BIOID50959   -            293   4.3e-11   42.3   0.0   1   1   4.4e-14   6.7e-11   41.7   0.0    17   105   142   230   127   238 0.81 Methyltransferase small domain
Methyltransf_31      PF13847.1    152 seq1574_BIOID50959   -            293   1.5e-10   40.7   0.0   1   1   1.5e-13   2.2e-10   40.1   0.0     4    80   159   230   156   277 0.79 Methyltransferase domain
Methyltransf_23      PF13489.1    162 seq1574_BIOID50959   -            293   1.1e-07   31.5   0.0   1   1   1.3e-10     2e-07   30.7   0.0    21    86   157   230   141   268 0.73 Methyltransferase domain
UPF0020              PF01170.13   180 seq1574_BIOID50959   -            293   8.9e-06   25.2   0.1   1   1     1e-08   1.5e-05   24.5   0.1    29   113   159   230   155   231 0.85 Putative RNA methylase family UPF0020
Methyltransf_11      PF08241.7     95 seq1574_BIOID50959   -            293   2.2e-05   24.7   0.0   1   1   2.6e-08     4e-05   23.9   0.0     2    65   164   228   163   238 0.76 Methyltransferase domain
Cons_hypoth95        PF03602.10   183 seq1574_BIOID50959   -            293   1.3e-05   24.5   0.0   1   1   1.5e-08   2.3e-05   23.7   0.0    34    98   150   214   138   234 0.86 Conserved hypothetical protein 95
RQC                  PF09382.5    106 seq1575_BIOID50959   -            611   4.4e-28   96.9   0.0   1   1   3.5e-31   1.2e-27   95.6   0.0     1   104   413   514   413   516 0.97 RQC domain
Helicase_C           PF00271.26    78 seq1575_BIOID50959   -            611   4.6e-24   83.9   0.0   1   1   2.6e-24   8.9e-21   73.4   0.1     3    78   258   333   256   333 0.98 Helicase conserved C-terminal domain
HRDC                 PF00570.18    68 seq1575_BIOID50959   -            611   8.1e-24   83.0   0.1   1   1   6.4e-27   2.2e-23   81.6   0.0     2    68   535   601   534   601 0.97 HRDC domain
DEAD                 PF00270.24   173 seq1575_BIOID50959   -            611   2.6e-21   75.7   0.0   1   1   8.5e-24   2.9e-20   72.3   0.0     2   168    30   189    29   194 0.85 DEAD/DEAH box helicase
BPD_transp_1         PF00528.17   185 seq1577_BIOID50959   -            280   2.2e-17   63.0  17.9   1   1   1.6e-21   2.2e-17   63.0  12.4     2   178    89   267    88   271 0.81 Binding-protein-dependent transport system inner membrane component
Flagellin_N          PF00669.15   139 seq1578_BIOID50959   -            304   1.7e-29  102.2  18.9   1   1   2.5e-33   1.7e-29  102.2  13.1     1   135     4   138     4   144 0.98 Bacterial flagellin N-terminal helical region
Flagellin_C          PF00700.16    86 seq1578_BIOID50959   -            304   1.1e-20   73.4  11.2   1   1   1.6e-24   1.1e-20   73.4   7.8     1    86   218   303   218   303 0.98 Bacterial flagellin C-terminal helical region
TatD_DNase           PF01026.16   255 seq1580_BIOID50959   -            265   1.2e-76  257.2   0.0   1   1   9.8e-81   1.3e-76  257.0   0.0     1   255     4   255     4   255 0.96 TatD related DNase
Citrate_synt         PF00285.16   356 seq1581_BIOID50959   -            389  2.4e-116  388.2   0.0   1   1  2.1e-120  2.9e-116  387.9   0.0     2   356    22   370    22   370 0.98 Citrate synthase
Trp_Tyr_perm         PF03222.8    394 seq1582_BIOID50959   -            415  1.1e-149  498.4  35.3   1   1  9.1e-154  1.2e-149  498.2  24.5     1   394     7   403     7   403 0.99 Tryptophan/tyrosine permease family
DUF2502              PF10697.4     82 seq1585_BIOID50959   -             98   8.4e-25   86.5  15.4   1   1   7.3e-29     1e-24   86.3  10.7     1    82    25    97    25    97 0.96 Protein of unknown function (DUF2502)
Dus                  PF01207.12   310 seq1586_BIOID50959   -            321  9.6e-116  385.8   0.0   1   1  1.6e-119  1.1e-115  385.6   0.0     2   307    14   318    12   321 0.98 Dihydrouridine synthase (Dus)
ADH_zinc_N           PF00107.21   130 seq1588_BIOID50959   -            350   5.7e-26   90.4   0.0   1   1   6.9e-30   9.4e-26   89.7   0.0     1   101   168   269   168   297 0.89 Zinc-binding dehydrogenase
NmrA                 PF05368.8    233 seq1589_BIOID50959   -            286   1.2e-24   86.7   0.6   1   1   9.3e-28   1.8e-24   86.1   0.4     1   232     2   220     2   221 0.89 NmrA-like family
NAD_binding_10       PF13460.1    183 seq1589_BIOID50959   -            286     5e-19   68.8   3.3   1   1   4.1e-22     8e-19   68.2   2.3     1   181     2   182     2   184 0.90 NADH(P)-binding
3Beta_HSD            PF01073.14   280 seq1589_BIOID50959   -            286   1.4e-06   27.0   0.1   1   1   1.8e-09   3.6e-06   25.7   0.0     2   117     4   105     3   128 0.83 3-beta hydroxysteroid dehydrogenase/isomerase family
TrkA_N               PF02254.13   116 seq1589_BIOID50959   -            286   1.2e-05   25.1   0.1   1   1   1.4e-08   2.8e-05   23.9   0.1     1    58     2    62     2    79 0.88 TrkA-N domain
NAD_binding_4        PF07993.7    249 seq1589_BIOID50959   -            286     1e-05   24.4   0.0   1   1     1e-08     2e-05   23.5   0.0     1    40     4    43     4    93 0.86 Male sterility protein
adh_short            PF00106.20   167 seq1589_BIOID50959   -            286   3.9e-05   23.5   0.5   1   1     2e-08   3.9e-05   23.5   0.4     4    75     3    67     1    73 0.84 short chain dehydrogenase
OMP_b-brl            PF13505.1    176 seq1590_BIOID50959   -            171   3.9e-27   95.2  13.5   1   1   6.8e-31   4.7e-27   94.9   9.3     2   176     9   171     6   171 0.87 Outer membrane protein beta-barrel domain
Ail_Lom              PF06316.6    199 seq1590_BIOID50959   -            171   1.5e-23   83.2   4.7   1   2   2.2e-18   1.5e-14   53.8   0.9     1   126     1   115     1   127 0.77 Enterobacterial Ail/Lom protein
Ail_Lom              PF06316.6    199 seq1590_BIOID50959   -            171   1.5e-23   83.2   4.7   2   2   2.2e-11   1.5e-07   31.0   0.1   154   199   126   171   120   171 0.93 Enterobacterial Ail/Lom protein
Sod_Fe_C             PF02777.13   106 seq1591_BIOID50959   -            208   5.1e-40  135.4   0.6   1   1   1.1e-43   7.5e-40  134.9   0.1     4   106    98   204    95   204 0.91 Iron/manganese superoxide dismutases, C-terminal domain
Sod_Fe_N             PF00081.17    82 seq1591_BIOID50959   -            208   9.5e-34  115.4   2.3   1   1   2.3e-37   1.5e-33  114.7   1.6     1    81     4    91     4    92 0.97 Iron/manganese superoxide dismutases, alpha-hairpin domain
DUF3950              PF13132.1     30 seq1594_BIOID50959   -             57   3.3e-19   67.9   0.5   1   1   4.2e-23   5.8e-19   67.1   0.3     1    30     1    30     1    30 0.99 Domain of unknown function (DUF3950)
DUF830               PF05708.7    158 seq1596_BIOID50959   -            200   2.2e-43  147.8   0.0   1   1   1.8e-47   2.5e-43  147.6   0.0     2   158     9   185     8   185 0.98 Orthopoxvirus protein of unknown function (DUF830)
FliD_C               PF07195.7    239 seq1598_BIOID50959   -            438   6.4e-43  146.6  11.4   1   1   9.4e-47   6.4e-43  146.6   7.9     1   232   209   423   209   431 0.94 Flagellar hook-associated protein 2 C-terminus
FliD_N               PF02465.13    99 seq1598_BIOID50959   -            438   1.3e-14   54.2   6.8   1   1   1.8e-18   1.3e-14   54.2   4.7     8    99     6    98     1    98 0.85 Flagellar hook-associated protein 2 C-terminus
PTS_EIIC             PF02378.13   321 seq1600_BIOID50959   -            477   1.4e-80  270.4  33.4   1   1   2.1e-84   1.4e-80  270.4  23.2     1   321    13   320    13   320 0.94 Phosphotransferase system, EIIC
PTS_EIIB             PF00367.15    35 seq1600_BIOID50959   -            477   7.7e-14   50.5   0.1   1   1     2e-17   1.3e-13   49.7   0.0     3    35   404   436   402   436 0.95 phosphotransferase system, EIIB
DUF1398              PF07166.6    125 seq1601_BIOID50959   -            141   2.3e-63  211.5  10.2   1   1   1.9e-67   2.6e-63  211.3   7.1     1   125     8   132     8   132 0.99 Protein of unknown function (DUF1398)
Fimbrial             PF00419.15   145 seq1602_BIOID50959   -            182   1.9e-14   54.0  14.8   1   1   1.7e-18   2.3e-14   53.7  10.3     1   144    35   181    35   182 0.86 Fimbrial protein
MmgE_PrpD            PF03972.9    445 seq1604_BIOID50959   -            483  3.5e-178  592.2   0.0   1   1  2.9e-182    4e-178  592.0   0.0     2   445    14   475    13   475 0.98 MmgE/PrpD family
LysE                 PF01810.13   191 seq1606_BIOID50959   -            206   5.7e-54  182.1  12.2   1   1   4.9e-58   6.7e-54  181.9   8.5     2   190    14   205    13   206 0.98 LysE type translocator
HTH_8                PF02954.14    42 seq1607_BIOID50959   -             98     1e-14   53.6   0.3   1   1   1.1e-18   1.5e-14   53.0   0.2     2    42    55    95    54    95 0.98 Bacterial regulatory protein, Fis family
KdgT                 PF03812.8    314 seq1609_BIOID50959   -            329  9.4e-181  599.7  30.6   1   1  7.8e-185  1.1e-180  599.6  21.2     1   314     3   316     3   316 1.00 2-keto-3-deoxygluconate permease
SSB                  PF00436.20   104 seq1610_BIOID50959   -            178   8.4e-43  144.3   0.5   1   1   7.4e-47     1e-42  144.1   0.4     1   103     6   112     6   113 0.97 Single-strand binding protein family
EamA                 PF00892.15   126 seq1611_BIOID50959   -            324   2.6e-13   49.9  26.7   1   1   5.2e-14   3.6e-10   39.8   3.9     1   114    16   128    16   144 0.86 EamA-like transporter family
EmrE                 PF13536.1    113 seq1611_BIOID50959   -            324     3e-07   30.5   4.3   1   1   4.4e-11     3e-07   30.5   3.0     4   111    40   149    37   151 0.78 Multidrug resistance efflux transporter
Fimbrial             PF00419.15   145 seq1612_BIOID50959   -            176   2.5e-21   76.2   4.3   1   1   2.2e-25     3e-21   76.0   3.0     1   145    27   176    27   176 0.94 Fimbrial protein
MFS_1                PF07690.11   354 seq1614_BIOID50959   -            391   2.3e-43  148.1  38.3   1   1   5.1e-47   2.3e-43  148.1  26.6     3   350    10   342     8   346 0.85 Major Facilitator Superfamily
Sugar_tr             PF00083.19   451 seq1614_BIOID50959   -            391   1.1e-12   47.1   7.3   1   1   2.5e-16   1.1e-12   47.1   5.0    42   191    34   177    21   183 0.87 Sugar (and other) transporter
TRI12                PF06609.8    599 seq1614_BIOID50959   -            391   4.2e-07   28.4   3.4   1   1   9.1e-11   4.2e-07   28.4   2.4    66   215    25   175     4   223 0.77 Fungal trichothecene efflux pump (TRI12)
AP_endonuc_2         PF01261.19   211 seq1615_BIOID50959   -            265   1.7e-24   86.2   0.2   1   1   1.4e-28   1.9e-24   86.0   0.1     1   210    22   221    22   246 0.90 Xylose isomerase-like TIM barrel
Pili_assembly_N      PF00345.15   122 seq1616_BIOID50959   -            233   1.1e-36  125.2   0.0   1   1   2.2e-40   1.5e-36  124.7   0.0     1   122    31   149    31   149 0.93 Gram-negative pili assembly chaperone, N-terminal domain
Pili_assembly_C      PF02753.12    68 seq1616_BIOID50959   -            233   2.9e-21   74.9   1.2   1   1   7.4e-25   5.1e-21   74.1   0.9     2    66   169   228   168   230 0.96 Gram-negative pili assembly chaperone, C-terminal domain
Big_1                PF02369.11   100 seq1617_BIOID50959   -            609   1.4e-89  294.3  69.4   1   5   8.2e-15   3.8e-11   42.6   1.4    50    99     2    50     1    51 0.91 Bacterial Ig-like domain (group 1)
Big_1                PF02369.11   100 seq1617_BIOID50959   -            609   1.4e-89  294.3  69.4   2   5     5e-24   2.3e-20   72.2   5.0     2    97    53   145    52   148 0.96 Bacterial Ig-like domain (group 1)
Big_1                PF02369.11   100 seq1617_BIOID50959   -            609   1.4e-89  294.3  69.4   3   5   4.5e-23   2.1e-19   69.1   4.2     7    96   157   245   151   248 0.86 Bacterial Ig-like domain (group 1)
Big_1                PF02369.11   100 seq1617_BIOID50959   -            609   1.4e-89  294.3  69.4   4   5   2.8e-23   1.3e-19   69.8   5.1    17   100   262   343   249   343 0.90 Bacterial Ig-like domain (group 1)
Big_1                PF02369.11   100 seq1617_BIOID50959   -            609   1.4e-89  294.3  69.4   5   5   6.4e-20   2.9e-16   59.0   6.8     5    99   350   445   346   446 0.92 Bacterial Ig-like domain (group 1)
N6_N4_Mtase          PF01555.13   231 seq1618_BIOID50959   -            294   7.1e-54  182.6   0.0   1   1   1.9e-57   8.8e-54  182.2   0.0     1   227    34   250    34   254 0.92 DNA methylase
ZapA                 PF05164.8     89 seq1620_BIOID50959   -            109   2.1e-20   72.3   0.6   1   1     2e-24   2.7e-20   72.0   0.4     2    89     6    91     5    91 0.98 Cell division protein ZapA
Fimbrial             PF00419.15   145 seq1622_BIOID50959   -            169   1.3e-09   38.3   7.7   1   1   1.2e-13   1.7e-09   37.9   5.3     1   144    30   168    30   169 0.76 Fimbrial protein
FliS                 PF02561.9    122 seq1624_BIOID50959   -            130   2.8e-23   81.9   0.0   1   1   2.5e-27   3.4e-23   81.6   0.0     2   118     5   125     4   128 0.94 Flagellar protein FliS
5-FTHF_cyc-lig       PF01812.15   186 seq1625_BIOID50959   -            248   1.3e-43  148.8   0.0   1   1   1.2e-47   1.7e-43  148.4   0.0     2   186    62   242    61   242 0.98 5-formyltetrahydrofolate cyclo-ligase family
Usher                PF00577.15   552 seq1626_BIOID50959   -            606  1.7e-154  515.5  19.4   1   1  3.1e-158  2.2e-154  515.1  13.4     1   389   200   599   200   604 0.98 Type VII secretion system (T7SS), usher protein
PapC_N               PF13954.1    146 seq1626_BIOID50959   -            606   3.5e-46  156.2   0.0   1   1     1e-49   7.1e-46  155.2   0.0     2   145    38   183    37   184 0.98 PapC N-terminal domain
Trans_reg_C          PF00486.23    77 seq1627_BIOID50959   -            219   1.8e-22   78.9   0.4   1   1     5e-26   3.4e-22   78.0   0.1     1    77   145   216   145   216 0.98 Transcriptional regulatory protein, C terminal
Response_reg         PF00072.19   112 seq1627_BIOID50959   -            219   7.1e-21   74.1   0.0   1   1   1.4e-24   9.8e-21   73.7   0.0     1   111     3   112     3   113 0.98 Response regulator receiver domain
GFO_IDH_MocA         PF01408.17   120 seq1628_BIOID50959   -            351     4e-32  111.1   0.0   1   1   2.1e-35   9.5e-32  109.9   0.0     1   118    10   128    10   130 0.97 Oxidoreductase family, NAD-binding Rossmann fold
GFO_IDH_MocA_C       PF02894.12   115 seq1628_BIOID50959   -            351   1.9e-12   46.8   0.0   1   1   8.1e-16   3.7e-12   45.9   0.0     1   112   142   250   142   253 0.94 Oxidoreductase family, C-terminal alpha/beta domain
NAD_binding_3        PF03447.11   117 seq1628_BIOID50959   -            351   8.7e-06   26.0   0.1   1   1   1.6e-08   7.5e-05   22.9   0.0    16   112    31   124    16   129 0.80 Homoserine dehydrogenase, NAD binding domain
tRNA-synt_1g         PF09334.6    391 seq1630_BIOID50959   -            680  2.4e-156  520.2   0.1   1   1  1.1e-159    3e-156  519.8   0.0     1   390    11   400    11   401 0.98 tRNA synthetases class I (M)
tRNA_bind            PF01588.15    95 seq1630_BIOID50959   -            680   1.5e-22   79.0   0.0   1   1   1.2e-25   3.4e-22   77.9   0.0     1    94   584   677   584   678 0.98 Putative tRNA binding domain
tRNA-synt_1          PF00133.17   601 seq1630_BIOID50959   -            680   2.6e-18   65.2   1.5   1   1   3.1e-15   8.5e-12   43.7   0.1    25   103    11    88     3   116 0.83 tRNA synthetases class I (I, L, M and V)
tRNA-synt_1e         PF01406.14   301 seq1630_BIOID50959   -            680   3.5e-14   52.4   0.4   1   2   5.3e-09   1.4e-05   24.2   0.0    10   120    11   122     3   135 0.87 tRNA synthetases class I (C) catalytic domain
tRNA-synt_1e         PF01406.14   301 seq1630_BIOID50959   -            680   3.5e-14   52.4   0.4   2   2   1.5e-09   4.2e-06   25.9   0.0   213   282   297   365   290   383 0.82 tRNA synthetases class I (C) catalytic domain
AMP-binding          PF00501.23   418 seq1632_BIOID50959   -            628   3.2e-91  305.6   0.0   1   1   8.3e-95   3.8e-91  305.4   0.0     1   418    85   525    85   525 0.96 AMP-binding enzyme
DUF3448              PF11930.3     82 seq1632_BIOID50959   -            628   4.2e-26   90.3   0.3   1   1   1.6e-29   7.5e-26   89.5   0.2     7    79     3    75     1    78 0.95 Domain of unknown function (DUF3448)
DUF4009              PF13193.1     41 seq1632_BIOID50959   -            628     9e-15   53.7   0.0   1   1   5.8e-18   2.7e-14   52.2   0.0     3    41   575   615   573   615 0.96 Domain of unknown function (DUF4009)
FimH_man-bind        PF09160.5    147 seq1633_BIOID50959   -            303   1.5e-57  193.4   0.2   1   1     4e-61   2.8e-57  192.5   0.1     1   147    27   171    27   171 0.99 FimH, mannose binding
Fimbrial             PF00419.15   145 seq1633_BIOID50959   -            303   8.2e-10   38.9   7.8   1   1   1.2e-13   8.2e-10   38.9   5.4     7   145   176   303   170   303 0.85 Fimbrial protein
Hemerythrin          PF01814.18   132 seq1634_BIOID50959   -            220     1e-28   99.9   0.2   1   1   2.6e-32   1.8e-28   99.2   0.1     2   132    76   216    75   216 0.98 Hemerythrin HHE cation binding domain
ScdA_N               PF04405.9     56 seq1634_BIOID50959   -            220   1.6e-20   72.1   0.0   1   1   3.8e-24   2.6e-20   71.4   0.0     2    55     5    58     4    59 0.97 Domain of Unknown function (DUF542)
MOSC                 PF03473.12   133 seq1636_BIOID50959   -            224   2.3e-26   91.7   0.0   1   1   4.5e-30   3.1e-26   91.2   0.0     2   132    38   161    37   162 0.97 MOSC domain
3-alpha              PF03475.9     47 seq1636_BIOID50959   -            224   1.7e-16   59.5   0.1   1   1   4.6e-20   3.1e-16   58.6   0.0     1    47   168   214   168   214 0.97 3-alpha domain
LysR_substrate       PF03466.15   209 seq1639_BIOID50959   -            319   1.2e-15   57.0   0.2   1   1   2.7e-19   1.8e-15   56.4   0.1    21   206   112   313    92   316 0.89 LysR substrate binding domain
HTH_1                PF00126.22    60 seq1639_BIOID50959   -            319   4.6e-14   51.7   0.0   1   1   1.4e-17   9.3e-14   50.8   0.0     1    57    10    66    10    67 0.96 Bacterial regulatory helix-turn-helix protein, lysR family
DUF2556              PF10831.3     53 seq1640_BIOID50959   -             59   9.6e-40  133.9   6.0   1   1   7.8e-44   1.1e-39  133.7   4.2     1    53     1    53     1    53 0.99 Protein of unknown function (DUF2556)
Abhydrolase_1        PF00561.15   230 seq1642_BIOID50959   -            340   2.3e-31  109.0   0.0   1   1   8.6e-35     3e-31  108.6   0.0     1   228    82   319    82   321 0.97 alpha/beta hydrolase fold
Hydrolase_4          PF12146.3     79 seq1642_BIOID50959   -            340     4e-24   84.1   0.5   1   1   1.9e-27   6.4e-24   83.4   0.3     3    79    42   122    40   122 0.90 Putative lysophospholipase
Abhydrolase_6        PF12697.2    228 seq1642_BIOID50959   -            340   3.5e-20   72.7   3.3   1   1   1.5e-23   5.2e-20   72.2   2.3     2   220    58   310    57   316 0.72 Alpha/beta hydrolase family
Abhydrolase_5        PF12695.2    142 seq1642_BIOID50959   -            340     3e-12   46.3   0.0   1   1   1.5e-15     5e-12   45.6   0.0     1   141    56   305    56   306 0.79 Alpha/beta hydrolase family
EAL                  PF00563.15   236 seq1643_BIOID50959   -            528   1.2e-66  224.5   0.2   1   1   2.5e-70   1.7e-66  223.9   0.2     2   235   273   505   272   506 0.96 EAL domain
CSS-motif            PF12792.2    208 seq1643_BIOID50959   -            528   2.2e-38  131.5   1.0   1   1   4.6e-42   3.2e-38  131.0   0.7     2   207    37   246    36   247 0.91 CSS motif domain associated with EAL
Flg_hook             PF02120.11    85 seq1645_BIOID50959   -            353   1.4e-18   66.2   4.8   1   1   2.5e-22   3.5e-18   64.9   3.3     3    85   239   321   237   322 0.94 Flagellar hook-length control protein FliK
HATPase_c            PF02518.21   111 seq1646_BIOID50959   -            449   1.2e-18   66.6   0.0   1   1   4.2e-22   2.8e-18   65.5   0.0     4   106   351   447   348   449 0.93 Histidine kinase-, DNA gyrase B-, and HSP90-like ATPase
HisKA                PF00512.20    68 seq1646_BIOID50959   -            449   1.5e-13   50.4   2.1   1   1   5.3e-17   3.6e-13   49.1   1.5     3    67   238   301   236   302 0.96 His Kinase A (phospho-acceptor) domain
Fe_dep_repr_C        PF02742.10    71 seq1649_BIOID50959   -            155   1.4e-13   50.2   0.9   1   1   1.5e-16   2.9e-13   49.1   0.6     1    57    95   150    95   154 0.95 Iron dependent repressor, metal binding and dimerisation domain
Fe_dep_repress       PF01325.14    60 seq1649_BIOID50959   -            155   6.9e-11   41.8   0.0   1   1   6.3e-14   1.2e-10   40.9   0.0     6    60    38    92    35    92 0.95 Iron dependent repressor, N-terminal DNA binding domain
HTH_24               PF13412.1     48 seq1649_BIOID50959   -            155   1.2e-07   30.9   0.0   1   1     9e-11   1.8e-07   30.3   0.0     3    48    40    85    38    85 0.90 Winged helix-turn-helix DNA-binding
MarR                 PF01047.17    59 seq1649_BIOID50959   -            155   1.7e-06   27.4   0.0   1   1   1.6e-09   3.1e-06   26.6   0.0    11    48    48    85    47    87 0.95 MarR family
Transaldolase        PF00923.14   287 seq1650_BIOID50959   -            338  2.6e-104  348.2   0.3   1   1  2.2e-108    3e-104  348.0   0.2     1   287    35   334    35   334 0.95 Transaldolase
Glyco_hydro_65m      PF03632.10   370 seq1651_BIOID50959   -            755  4.2e-130  433.6   0.1   1   1  1.2e-133  5.6e-130  433.2   0.1     2   370   299   677   298   677 0.97 Glycosyl hydrolase family 65 central catalytic domain
Glyco_hydro_65N      PF03636.10   255 seq1651_BIOID50959   -            755   1.3e-63  214.5   0.0   1   1   4.4e-67     2e-63  213.9   0.0     1   255     6   241     6   241 0.96 Glycosyl hydrolase family 65, N-terminal domain
Glyco_hydro_65C      PF03633.10    54 seq1651_BIOID50959   -            755   4.4e-14   52.1   0.0   1   1   2.9e-17   1.3e-13   50.6   0.0     1    52   681   729   681   731 0.97 Glycosyl hydrolase family 65, C-terminal domain
CitMHS               PF03600.11   349 seq1657_BIOID50959   -            372   3.2e-28   98.2  21.5   1   1   4.7e-32   3.2e-28   98.2  14.9    41   321    32   306    12   330 0.89 Citrate transporter
Na_sulph_symp        PF00939.14   471 seq1657_BIOID50959   -            372   1.3e-07   30.8   6.0   1   1   1.8e-11   1.3e-07   30.8   4.1   320   448    41   165    35   183 0.80 Sodium:sulfate symporter transmembrane region
Hydrolase_3          PF08282.7    254 seq1658_BIOID50959   -            266   4.6e-61  206.5   0.0   1   1   1.1e-64   5.2e-61  206.3   0.0     1   254     5   260     5   260 0.95 haloacid dehalogenase-like hydrolase
S6PP                 PF05116.8    247 seq1658_BIOID50959   -            266   3.9e-16   58.9   0.0   1   2     4e-09   1.8e-05   24.0   0.0     4    75     4    73     1    91 0.89 Sucrose-6F-phosphate phosphohydrolase
S6PP                 PF05116.8    247 seq1658_BIOID50959   -            266   3.9e-16   58.9   0.0   2   2   6.9e-12   3.2e-08   33.0   0.0   135   218   159   242   140   251 0.83 Sucrose-6F-phosphate phosphohydrolase
Hydrolase            PF00702.21   204 seq1658_BIOID50959   -            266   2.4e-11   44.4   0.1   1   1     2e-13   9.1e-10   39.2   0.1     2   204     3   226     2   226 0.59 haloacid dehalogenase-like hydrolase
DUF2594              PF10769.4     74 seq1660_BIOID50959   -             74   1.4e-42  143.4   2.3   1   1   1.1e-46   1.6e-42  143.3   1.6     1    74     1    74     1    74 1.00 Protein of unknown function (DUF2594)
HlyD                 PF00529.15   306 seq1661_BIOID50959   -            385   1.5e-81  273.9  13.7   1   1     5e-85   1.7e-81  273.7   9.5     1   306    63   360    63   360 0.99 HlyD family secretion protein
HlyD_2               PF12700.2    328 seq1661_BIOID50959   -            385   4.2e-19   68.7   2.2   1   1   1.4e-22   4.9e-19   68.5   1.5     2   328    44   360    43   360 0.82 HlyD family secretion protein
HlyD_3               PF13437.1    105 seq1661_BIOID50959   -            385   1.2e-15   57.6   4.6   1   1   7.4e-15   2.5e-11   43.7   0.2     1   105   174   289   174   289 0.94 HlyD family secretion protein
Biotin_lipoyl_2      PF13533.1     50 seq1661_BIOID50959   -            385     3e-13   49.0   0.2   1   1   8.2e-12   2.8e-08   33.1   0.0     4    49    66   111    59   121 0.88 Biotin-lipoyl like
MFS_1                PF07690.11   354 seq1662_BIOID50959   -            393   1.9e-24   86.0  58.0   1   1   1.2e-26   1.7e-22   79.5  34.4     2   328    14   320    10   327 0.84 Major Facilitator Superfamily
FliL                 PF03748.9     99 seq1663_BIOID50959   -            155   2.4e-12   46.5   0.3   1   1   2.3e-16   3.1e-12   46.2   0.2     2    99    54   155    53   155 0.89 Flagellar basal body-associated protein FliL
Usher                PF00577.15   552 seq1664_BIOID50959   -            260   6.1e-52  176.9   5.7   1   1   1.1e-55   7.3e-52  176.7   3.9   385   552     2   171     1   171 0.98 Type VII secretion system (T7SS), usher protein
PapC_C               PF13953.1     68 seq1664_BIOID50959   -            260   2.8e-19   68.4   0.0   1   1   8.2e-23   5.6e-19   67.4   0.0     5    67   184   247   181   248 0.91 PapC C-terminal domain
MoCF_biosynth        PF00994.19   144 seq1665_BIOID50959   -            195   1.1e-27   96.1   0.0   1   1     1e-31   1.4e-27   95.7   0.0     2   138     8   147     7   150 0.88 Probable molybdopterin binding domain
Sigma70_r4           PF04545.11    50 seq1666_BIOID50959   -            238   5.2e-14   51.1   0.6   1   1   2.7e-17   1.2e-13   49.9   0.4     1    50   184   233   184   233 0.98 Sigma-70, region 4
Sigma70_r2           PF04542.9     71 seq1666_BIOID50959   -            238   1.2e-12   47.1   0.7   1   1   4.1e-16   1.8e-12   46.5   0.1     2    71    26    97    25    97 0.94 Sigma-70 region 2
Sigma70_r4_2         PF08281.7     54 seq1666_BIOID50959   -            238   9.1e-08   31.3   1.7   1   1   6.6e-11     3e-07   29.6   1.2     2    41   179   218   178   220 0.95 Sigma-70, region 4
FMN_red              PF03358.10   152 seq1667_BIOID50959   -            188   2.4e-39  134.1   0.0   1   1   4.4e-43     3e-39  133.8   0.0     2   147     6   149     5   153 0.94 NADPH-dependent FMN reductase
Flavodoxin_2         PF02525.12   199 seq1667_BIOID50959   -            188   7.2e-09   35.3   0.0   1   1   1.5e-12     1e-08   34.8   0.0     9   136    13   118     6   144 0.69 Flavodoxin-like fold
DUF4132              PF13569.1    180 seq1669_BIOID50959   -           1264   6.4e-53  178.8   0.0   1   1   2.6e-56   1.7e-52  177.4   0.0     1   179   988  1173   988  1174 0.96 Domain of unknown function (DUF4132)
WGR                  PF05406.10    81 seq1669_BIOID50959   -           1264   3.4e-16   58.8   1.2   1   1   1.5e-19     1e-15   57.2   0.4    11    78     4    68     1    71 0.92 WGR domain
EamA                 PF00892.15   126 seq1671_BIOID50959   -            299   3.3e-18   65.8  28.8   1   2   5.4e-10   7.4e-06   25.9   9.3     1   124     9   128     9   130 0.91 EamA-like transporter family
EamA                 PF00892.15   126 seq1671_BIOID50959   -            299   3.3e-18   65.8  28.8   2   2   2.7e-16   3.8e-12   46.2   5.2     1   123   149   274   149   277 0.89 EamA-like transporter family
Transp_cyt_pur       PF02133.10   439 seq1673_BIOID50959   -            419   1.2e-83  281.0  48.4   1   1   9.7e-88   1.3e-83  280.8  33.5     1   438    11   397    11   398 0.98 Permease for cytosine/purines, uracil, thiamine, allantoin
MerR-DNA-bind        PF09278.6     65 seq1674_BIOID50959   -            154     7e-15   55.0   0.1   1   1   2.6e-18   1.2e-14   54.3   0.0     2    65    55   119    54   119 0.96 MerR, DNA binding
MerR                 PF00376.18    38 seq1674_BIOID50959   -            154   4.6e-14   51.5   0.3   1   1   2.5e-17   1.1e-13   50.3   0.1     1    38    13    49    13    49 0.98 MerR family regulatory protein
MerR_1               PF13411.1     69 seq1674_BIOID50959   -            154   2.8e-12   46.1   0.0   1   1     1e-15   4.6e-12   45.4   0.0     2    65    13    76    12    78 0.96 MerR HTH family regulatory protein
HIT                  PF01230.18    98 seq1675_BIOID50959   -            125   9.1e-30  102.9   0.0   1   1   1.6e-33   1.1e-29  102.7   0.0     1    97    18   115    18   116 0.97 HIT domain
DcpS_C               PF11969.3    116 seq1675_BIOID50959   -            125   2.7e-25   88.7   0.0   1   1   4.3e-29     3e-25   88.6   0.0     2   103    11   112    10   123 0.96 Scavenger mRNA decapping enzyme C-term binding
Fimbrial             PF00419.15   145 seq1677_BIOID50959   -            356     5e-20   72.0   3.3   1   1   6.9e-23   9.4e-19   67.9   0.7     3   144   211   355   209   356 0.90 Fimbrial protein
DDE_Tnp_1            PF01609.16   211 seq1679_BIOID50959   -            370   2.5e-29  102.2   0.0   1   1   2.3e-33   3.2e-29  101.9   0.0     2   211   107   348   106   348 0.96 Transposase DDE domain
Ribonuc_L-PSP        PF01042.16   121 seq1680_BIOID50959   -            115   3.4e-28   97.7   0.5   1   1   2.7e-32   3.7e-28   97.5   0.4     2   121     4   115     3   115 0.96 Endoribonuclease L-PSP
Flavodoxin_2         PF02525.12   199 seq1681_BIOID50959   -            193   6.5e-38  130.1   0.0   1   1   7.2e-42   9.8e-38  129.5   0.0     2   199     3   188     2   190 0.87 Flavodoxin-like fold
ACR_tran             PF00873.14  1021 seq1682_BIOID50959   -           1034         0 1450.4  22.8   1   1         0         0 1450.2  15.8     1  1021     1  1029     1  1029 1.00 AcrB/AcrD/AcrF family
SecD_SecF            PF02355.11   189 seq1682_BIOID50959   -           1034   1.1e-07   31.1  31.7   1   1   3.1e-08   0.00014   21.0   5.2    31   180   870  1018   856  1029 0.84 Protein export membrane protein
MMPL                 PF03176.10   333 seq1682_BIOID50959   -           1034   8.7e-06   24.5   9.7   1   1   1.9e-09   8.7e-06   24.5   6.7   135   306   330   500   289   525 0.78 MMPL family
MotA_ExbB            PF01618.11   139 seq1683_BIOID50959   -            287   6.9e-08   32.0   0.3   1   1     8e-12   1.1e-07   31.4   0.2    26   134   133   238   115   242 0.87 MotA/TolQ/ExbB proton channel family
Sugar_tr             PF00083.19   451 seq1684_BIOID50959   -            438   9.9e-28   96.7  34.1   1   1   1.3e-29   5.8e-26   90.9  23.6     6   417    27   407    23   432 0.76 Sugar (and other) transporter
MFS_1                PF07690.11   354 seq1684_BIOID50959   -            438   1.4e-27   96.2  50.5   1   2   1.1e-19   5.1e-16   58.2  16.9    38   258    70   296    26   303 0.68 Major Facilitator Superfamily
MFS_1                PF07690.11   354 seq1684_BIOID50959   -            438   1.4e-27   96.2  50.5   2   2   6.9e-15   3.1e-11   42.5  16.3    22   173   276   431   264   438 0.77 Major Facilitator Superfamily
MFS_2                PF13347.1    427 seq1684_BIOID50959   -            438   1.1e-09   37.1  21.4   1   1   2.3e-13   1.1e-09   37.1  14.9    31   343    53   372    40   383 0.79 MFS/sugar transport protein
DUF1425              PF07233.7     94 seq1686_BIOID50959   -            125   1.7e-23   81.8   0.0   1   1   1.5e-27     2e-23   81.6   0.0     2    93    34   124    33   125 0.98 Protein of unknown function (DUF1425)
Isochorismatase      PF00857.15   174 seq1687_BIOID50959   -            188   1.7e-38  132.1   0.0   1   1   1.5e-42     2e-38  131.9   0.0     1   173     9   182     9   183 0.90 Isochorismatase family
UxuA                 PF03786.8    351 seq1688_BIOID50959   -            394  4.2e-163  541.7   0.2   1   1    7e-167  4.8e-163  541.6   0.1     1   350     1   388     1   389 0.99 D-mannonate dehydratase (UxuA)
AP_endonuc_2         PF01261.19   211 seq1688_BIOID50959   -            394   7.7e-09   35.0   0.0   1   1   7.8e-12   5.3e-08   32.3   0.0     3   189    18   299    16   322 0.81 Xylose isomerase-like TIM barrel
Pyr_redox_2          PF07992.9    200 seq1689_BIOID50959   -            847     2e-36  125.6   0.0   1   1   3.9e-39   8.8e-36  123.5   0.0     1   198     5   285     5   287 0.95 Pyridine nucleotide-disulphide oxidoreductase
NIR_SIR              PF01077.17   157 seq1689_BIOID50959   -            847     3e-27   94.8   0.1   1   1   3.5e-30     8e-27   93.4   0.0     2   150   632   770   631   776 0.94 Nitrite and sulphite reductase 4Fe-4S domain
Fer2_BFD             PF04324.10    55 seq1689_BIOID50959   -            847   2.8e-21   75.1   4.8   1   1     7e-19   1.6e-15   56.7   2.0     2    53   423   472   422   474 0.93 BFD-like [2Fe-2S] binding domain
Pyr_redox            PF00070.22    80 seq1689_BIOID50959   -            847   1.5e-15   57.2   0.7   1   1   6.4e-19   1.5e-15   57.2   0.5     2    72   148   219   147   229 0.91 Pyridine nucleotide-disulphide oxidoreductase
NIR_SIR_ferr         PF03460.12    69 seq1689_BIOID50959   -            847   4.4e-12   45.3   0.0   1   1     4e-15   9.1e-12   44.3   0.0     3    68   560   622   558   623 0.95 Nitrite/Sulfite reductase ferredoxin-like half domain
Pyr_redox_3          PF13738.1    203 seq1689_BIOID50959   -            847     2e-08   34.3   0.4   1   1   1.5e-09   3.5e-06   27.1   0.0    78   196    55   174    42   179 0.83 Pyridine nucleotide-disulphide oxidoreductase
LTXXQ                PF07813.7    100 seq1691_BIOID50959   -            167     4e-20   72.0  12.1   1   1   5.8e-24     4e-20   72.0   8.4     4   100    41   137    38   137 0.96 LTXXQ motif family protein
Metal_resist         PF13801.1    125 seq1691_BIOID50959   -            167   1.5e-09   37.7   9.4   1   1   2.2e-13   1.5e-09   37.7   6.5    19   124    30   131     8   132 0.85 Heavy-metal resistance
ABM                  PF03992.11    78 seq1692_BIOID50959   -            104   5.2e-22   77.5   0.1   1   1   4.5e-26   6.2e-22   77.3   0.0     1    78     1    87     1    87 0.92 Antibiotic biosynthesis monooxygenase
DUF3897              PF13036.1    180 seq1693_BIOID50959   -            213   7.9e-53  178.6   0.0   1   1     7e-57   9.5e-53  178.3   0.0     1   180    10   210    10   210 0.92 Protein of unknown function (DUF3897)
HAD_2                PF13419.1    176 seq1695_BIOID50959   -            219   6.6e-23   81.7   0.0   1   1   1.7e-26   7.9e-23   81.4   0.0     1   176     6   190     6   190 0.87 Haloacid dehalogenase-like hydrolase
Hydrolase            PF00702.21   204 seq1695_BIOID50959   -            219   9.7e-11   42.4   0.0   1   1   3.2e-14   1.5e-10   41.8   0.0     3   203     5   183     3   184 0.83 haloacid dehalogenase-like hydrolase
Hydrolase_like       PF13242.1     75 seq1695_BIOID50959   -            219   5.1e-07   29.1   0.0   1   1   2.1e-10   9.5e-07   28.3   0.0     3    56   146   198   144   208 0.93 HAD-hyrolase-like
CSD                  PF00313.17    66 seq1696_BIOID50959   -             70   3.4e-21   74.6   0.0   1   1   2.7e-25   3.7e-21   74.5   0.0     1    65     5    69     5    70 0.98 'Cold-shock' DNA-binding domain
DUF1889              PF08986.5    119 seq1697_BIOID50959   -             99   6.9e-64  213.3   0.9   1   1   5.7e-68   7.7e-64  213.1   0.7     1    93     1    93     1    98 0.98 Domain of unknown function (DUF1889)
OapA                 PF04225.7     85 seq1698_BIOID50959   -            224   5.8e-35  118.9   0.0   1   1   1.2e-38   8.1e-35  118.4   0.0     1    84   139   223   139   224 0.98 Opacity-associated protein A LysM-like domain
OapA_N               PF08525.6     30 seq1698_BIOID50959   -            224   2.4e-09   36.5   0.5   1   1   5.1e-13   3.5e-09   36.0   0.4     1    30    34    63    34    63 0.96 Opacity-associated protein A N-terminal motif
Xan_ur_permease      PF00860.15   389 seq1700_BIOID50959   -            449   1.7e-88  296.6  48.3   1   1   1.6e-92   2.1e-88  296.3  33.5     1   388    26   409    26   410 0.99 Permease family
Amidohydro_3         PF07969.6    404 seq1703_BIOID50959   -            432   5.8e-56  190.3   1.4   1   1   4.9e-59   2.2e-55  188.3   1.0     1   404    58   384    58   384 0.98 Amidohydrolase family
Amidohydro_4         PF13147.1    304 seq1703_BIOID50959   -            432   5.6e-16   59.3   1.1   1   1   1.6e-19   7.1e-16   58.9   0.7     1   303    53   382    53   383 0.95 Amidohydrolase
Amidohydro_5         PF13594.1     68 seq1703_BIOID50959   -            432   5.2e-06   26.0   2.1   1   1     2e-09   8.9e-06   25.3   0.1     2    45    29    85    28   135 0.76 Amidohydrolase
MotB_plug            PF13677.1     58 seq1705_BIOID50959   -            307   1.9e-18   65.3   0.1   1   1   6.1e-22   4.2e-18   64.3   0.1     3    55    17    71    15    74 0.88 Membrane MotB of proton-channel complex MotA/MotB
OmpA                 PF00691.15    97 seq1705_BIOID50959   -            307   8.7e-15   54.8   0.1   1   1   4.5e-18   3.1e-14   53.0   0.0     1    94   166   260   166   263 0.83 OmpA family
ABC_tran             PF00005.22   118 seq1706_BIOID50959   -            530   1.4e-36  125.3   0.0   1   2   1.1e-18   1.9e-15   57.1   0.0     1   118    41   184    41   184 0.98 ABC transporter
ABC_tran             PF00005.22   118 seq1706_BIOID50959   -            530   1.4e-36  125.3   0.0   2   2   2.2e-21   3.7e-18   65.8   0.0     1   118   359   467   359   467 0.95 ABC transporter
ABC_tran_2           PF12848.2     85 seq1706_BIOID50959   -            530   3.4e-23   81.1   3.0   1   1   1.8e-23     3e-20   71.7   1.4     2    85   224   309   223   309 0.91 ABC transporter
DinI                 PF06183.8     65 seq1710_BIOID50959   -             82   3.6e-29  100.4   0.3   1   1   3.1e-33   4.3e-29  100.2   0.2     1    65    15    81    15    81 0.98 DinI-like family
Cation_efflux        PF01545.16   285 seq1711_BIOID50959   -            300   2.3e-65  220.4   5.4   1   1   1.9e-69   2.5e-65  220.2   3.7     2   283    14   289    13   291 0.97 Cation efflux family
APH                  PF01636.18   239 seq1712_BIOID50959   -            274   2.7e-19   69.7   8.3   1   1     4e-23   2.8e-19   69.7   5.3     2   237    25   233    24   235 0.78 Phosphotransferase enzyme family
Choline_kinase       PF01633.15   211 seq1712_BIOID50959   -            274     6e-06   25.8   0.0   1   1   1.3e-09   8.6e-06   25.3   0.0   142   194   158   212   140   235 0.78 Choline/ethanolamine kinase
ABC_tran             PF00005.22   118 seq1713_BIOID50959   -            360   1.4e-20   73.7   0.0   1   1     1e-23   2.8e-20   72.7   0.0     1   117    44   162    44   163 0.93 ABC transporter
TOBE                 PF03459.12    64 seq1713_BIOID50959   -            360   4.8e-09   36.0   0.0   1   1   1.2e-08   3.3e-05   23.7   0.0     4    64   295   350   292   350 0.92 TOBE domain
TOBE_2               PF08402.5     75 seq1713_BIOID50959   -            360   1.4e-08   34.4   0.0   1   1   1.1e-11   2.9e-08   33.4   0.0     2    75   282   351   281   351 0.88 TOBE domain
Chorismate_bind      PF00425.13   257 seq1714_BIOID50959   -            453   2.3e-90  302.2   0.0   1   1   4.3e-94   2.9e-90  301.9   0.0     2   257   190   443   189   443 0.98 chorismate binding enzyme
Anth_synt_I_N        PF04715.8    140 seq1714_BIOID50959   -            453   2.7e-29  101.8   0.1   1   1   3.3e-32   2.3e-28   98.8   0.0     9   139    22   153    16   154 0.90 Anthranilate synthase component I, N terminal region
Fimbrial             PF00419.15   145 seq1715_BIOID50959   -            187   3.8e-17   62.7   0.2   1   1   3.5e-21   4.7e-17   62.4   0.1     1   144    43   186    43   187 0.88 Fimbrial protein
AMNp_N               PF10423.4    160 seq1716_BIOID50959   -            519   7.1e-51  171.8   0.1   1   1   1.5e-54   1.1e-50  171.2   0.1     2   158    47   205    46   207 0.96 Bacterial AMP nucleoside phosphorylase N-terminus
PNP_UDP_1            PF01048.15   234 seq1716_BIOID50959   -            519   5.3e-20   71.2   0.0   1   1   1.2e-23   8.5e-20   70.6   0.0    33   200   297   464   264   487 0.83 Phosphorylase superfamily
Mannitol_dh          PF01232.18   151 seq1719_BIOID50959   -             90   1.7e-17   63.6   0.0   1   1   1.4e-21   1.9e-17   63.4   0.0     2    51    24    77    23    87 0.92 Mannitol dehydrogenase Rossmann domain
Meth_synt_2          PF01717.13   324 seq1721_BIOID50959   -            753  2.9e-162  539.0   0.0   1   2   2.3e-10   1.6e-06   27.2   0.0   120   186   154   221   114   237 0.85 Cobalamin-independent synthase, Catalytic domain
Meth_synt_2          PF01717.13   324 seq1721_BIOID50959   -            753  2.9e-162  539.0   0.0   2   2  4.6e-157  3.1e-153  509.3   0.0     1   324   426   749   426   749 1.00 Cobalamin-independent synthase, Catalytic domain
Meth_synt_1          PF08267.7    311 seq1721_BIOID50959   -            753  8.7e-141  468.5   0.0   1   2  2.6e-129  1.8e-125  418.2   0.0     2   308     5   313     4   316 0.98 Cobalamin-independent synthase, N-terminal domain
Meth_synt_1          PF08267.7    311 seq1721_BIOID50959   -            753  8.7e-141  468.5   0.0   2   2   3.6e-14   2.5e-10   40.0   0.0   141   285   538   690   528   715 0.80 Cobalamin-independent synthase, N-terminal domain
HAD_2                PF13419.1    176 seq1722_BIOID50959   -            221   1.8e-21   77.0   0.0   1   1   3.2e-25   2.2e-21   76.7   0.0     1   176     7   185     7   185 0.89 Haloacid dehalogenase-like hydrolase
Mannitol_dh_C        PF08125.8    245 seq1726_BIOID50959   -            406   1.1e-96  322.6   0.0   1   1  2.2e-100   1.5e-96  322.2   0.0     1   245   136   383   136   383 0.99 Mannitol dehydrogenase C-terminal domain
Mannitol_dh          PF01232.18   151 seq1726_BIOID50959   -            406   1.4e-27   96.4   0.0   1   1   3.6e-31   2.5e-27   95.5   0.0    57   151     3   108     1   108 0.97 Mannitol dehydrogenase Rossmann domain
Pili_assembly_N      PF00345.15   122 seq1728_BIOID50959   -            245     5e-27   93.9   0.0   1   1   3.8e-30   2.6e-26   91.6   0.0     1   121    36   158    36   159 0.89 Gram-negative pili assembly chaperone, N-terminal domain
Pili_assembly_C      PF02753.12    68 seq1728_BIOID50959   -            245   7.3e-17   60.8   0.0   1   1   2.2e-20   1.5e-16   59.8   0.0     2    65   179   238   178   241 0.95 Gram-negative pili assembly chaperone, C-terminal domain
IMS                  PF00817.15   148 seq1729_BIOID50959   -            351     9e-48  161.7   0.0   1   1   3.2e-51   1.4e-47  161.0   0.0     1   148     7   154     7   154 0.98 impB/mucB/samB family
IMS_C                PF11799.3    137 seq1729_BIOID50959   -            351   2.1e-09   37.7   0.1   1   1   8.2e-13   3.7e-09   36.9   0.0     3    99   211   309   210   327 0.85 impB/mucB/samB family C-terminal
IMS_HHH              PF11798.3     32 seq1729_BIOID50959   -            351   1.3e-08   34.2   0.0   1   1   7.1e-12   3.2e-08   33.0   0.0     1    32   166   197   166   197 0.96 IMS family HHH motif
Glyco_hydro_3        PF00933.16   299 seq1730_BIOID50959   -            341   4.4e-72  242.4   0.0   1   1   4.1e-76   5.6e-72  242.1   0.0     3   294     7   319     5   320 0.94 Glycosyl hydrolase family 3 N terminal domain
HTH_1                PF00126.22    60 seq1735_BIOID50959   -            319   1.7e-19   69.2   1.3   1   1   4.7e-23   3.2e-19   68.3   0.1     2    60    29    86    28    86 0.97 Bacterial regulatory helix-turn-helix protein, lysR family
LysR_substrate       PF03466.15   209 seq1735_BIOID50959   -            319   2.6e-12   46.1   1.1   1   1   7.3e-16     5e-12   45.2   0.8     8   206   115   310   110   312 0.89 LysR substrate binding domain
PFK                  PF00365.15   282 seq1736_BIOID50959   -            304    2e-104  348.4   0.2   1   1  1.6e-108  2.2e-104  348.2   0.2     1   216    23   237    23   274 0.97 Phosphofructokinase
HSP70                PF00012.15   602 seq1737_BIOID50959   -            638  4.8e-270  896.5  15.9   1   1  4.1e-274  5.7e-270  896.3  11.0     1   600     4   602     4   604 0.99 Hsp70 protein
Na_H_Exchanger       PF00999.16   384 seq1738_BIOID50959   -            549   3.4e-72  242.9  43.6   1   1   3.1e-76   4.2e-72  242.6  30.2     2   383     8   421     5   422 0.91 Sodium/hydrogen exchanger family
adh_short            PF00106.20   167 seq1739_BIOID50959   -            263     7e-25   87.7   0.0   1   1   1.9e-28   8.6e-25   87.4   0.0     2   165     7   184     6   186 0.92 short chain dehydrogenase
adh_short_C2         PF13561.1    243 seq1739_BIOID50959   -            263   2.3e-15   56.9   0.0   1   1   6.1e-19   2.8e-15   56.6   0.0     1   243    12   259    12   259 0.90 Enoyl-(Acyl carrier protein) reductase
KR                   PF08659.5    181 seq1739_BIOID50959   -            263   1.6e-09   37.5   0.0   1   1   5.5e-13   2.5e-09   36.9   0.0     3   166     8   184     7   191 0.86 KR domain
Porin_OmpG           PF09381.5    301 seq1742_BIOID50959   -            301  2.9e-219  725.8  13.9   1   1  7.2e-223  3.3e-219  725.6   9.6     1   301     1   301     1   301 1.00 Outer membrane protein G (OmpG)
DUF481               PF04338.7    210 seq1742_BIOID50959   -            301   5.9e-06   26.0   2.4   1   1   1.3e-09   5.9e-06   26.0   1.7    93   197    95   206    91   212 0.85 Protein of unknown function, DUF481
NUDIX                PF00293.23   135 seq1743_BIOID50959   -            192   4.8e-16   58.4   0.0   1   1   4.9e-20   6.7e-16   58.0   0.0     4   124    33   151    29   159 0.87 NUDIX domain
DHO_dh               PF01180.16   293 seq1744_BIOID50959   -            336   6.6e-92  307.5   0.2   1   1   5.9e-96     8e-92  307.2   0.1     4   288    47   335    45   336 0.97 Dihydroorotate dehydrogenase
Rieske_2             PF13806.1    104 seq1745_BIOID50959   -            108   2.3e-40  136.3   0.0   1   1   1.9e-44   2.6e-40  136.2   0.0     1   103     3   106     3   107 0.98 Rieske-like [2Fe-2S] domain
UPF0167              PF03691.9    176 seq1746_BIOID50959   -            195   3.8e-78  260.7   7.7   1   1   3.5e-82   4.8e-78  260.4   5.4     3   176     6   195     4   195 0.98 Uncharacterised protein family (UPF0167)
AP_endonuc_2         PF01261.19   211 seq1749_BIOID50959   -            280     2e-25   89.2   0.0   1   1   2.1e-29   2.9e-25   88.7   0.0     2   211    29   233    28   233 0.90 Xylose isomerase-like TIM barrel
PhdYeFM_antitox      PF02604.14    75 seq1751_BIOID50959   -             97   1.5e-09   37.1   0.1   1   1     2e-13   2.8e-09   36.3   0.1     2    73     8    74     7    79 0.90 Antitoxin Phd_YefM, type II toxin-antitoxin system
UPF0227              PF05728.7    187 seq1752_BIOID50959   -            180   4.7e-72  241.5   0.0   1   1   3.9e-76   5.3e-72  241.3   0.0     1   186     1   177     1   178 0.99 Uncharacterised protein family (UPF0227)
GntR                 PF00392.16    64 seq1755_BIOID50959   -            257   1.8e-23   81.5   1.4   1   1     7e-27   3.2e-23   80.8   0.2     1    64    10    73    10    73 0.99 Bacterial regulatory proteins, gntR family
FCD                  PF07729.7    125 seq1755_BIOID50959   -            257   3.9e-21   75.5   7.6   1   1   1.3e-24   5.8e-21   74.9   5.3     1   125    97   226    97   226 0.92 FCD domain
Rrf2                 PF02082.15    83 seq1755_BIOID50959   -            257   6.5e-05   22.8   0.1   1   1   3.8e-08   0.00017   21.4   0.0    28    67    36    74    23    80 0.88 Transcriptional regulator
Caudo_TAP            PF02413.12   130 seq1756_BIOID50959   -            111   6.8e-32  110.2   1.8   1   1   5.7e-36   7.8e-32  110.0   1.2    25   130    11   111     3   111 0.96 Caudovirales tail fibre assembly protein
Form_Nir_trans       PF01226.12   250 seq1758_BIOID50959   -            268   4.6e-62  209.0  28.1   1   1     4e-66   5.5e-62  208.7  19.5    16   249    20   248     4   249 0.92 Formate/nitrite transporter
Transcrip_reg        PF01709.15   234 seq1759_BIOID50959   -            238   9.7e-83  276.7   0.8   1   1     8e-87   1.1e-82  276.5   0.6     1   233     3   235     3   236 0.98 Transcriptional regulator
Pro_CA               PF00484.14   148 seq1760_BIOID50959   -            219   2.7e-48  163.5   0.0   1   1   2.4e-52   3.3e-48  163.3   0.0     1   147    34   188    34   189 0.85 Carbonic anhydrase
MM_CoA_mutase        PF01642.17   516 seq1761_BIOID50959   -            714  3.8e-256  850.0   1.2   1   1  6.5e-260  4.5e-256  849.8   0.9     1   516    27   542    27   542 1.00 Methylmalonyl-CoA mutase
B12-binding          PF02310.14   121 seq1761_BIOID50959   -            714   3.6e-15   55.7   0.5   1   1   1.5e-18     1e-14   54.3   0.0     2   117   586   699   585   703 0.92 B12 binding domain
YafO_toxin           PF13957.1    109 seq1762_BIOID50959   -            132   7.8e-34  115.6   0.0   1   1   6.6e-38     9e-34  115.4   0.0     1   109    25   132    25   132 0.98 Toxin YafO, type II toxin-antitoxin system
SDH_alpha            PF03313.10   283 seq1766_BIOID50959   -            454  7.6e-104  346.5   5.6   1   1  1.4e-107  9.8e-104  346.2   3.9     3   282   184   449   182   450 0.96 Serine dehydratase alpha chain
SDH_beta             PF03315.10   158 seq1766_BIOID50959   -            454   8.5e-56  188.2   0.0   1   1   2.2e-59   1.5e-55  187.4   0.0     1   157     3   158     3   159 0.96 Serine dehydratase beta chain
SBP_bac_11           PF13531.1    231 seq1767_BIOID50959   -            329   1.8e-43  148.7   0.2   1   1   6.6e-47   2.2e-43  148.4   0.1     4   231    28   280    25   280 0.87 Bacterial extracellular solute-binding protein
SBP_bac_1            PF01547.20   314 seq1767_BIOID50959   -            329     1e-18   68.0   2.7   1   1   3.8e-22   1.3e-18   67.6   1.9     4   314    32   272    29   272 0.88 Bacterial extracellular solute-binding protein
SBP_bac_8            PF13416.1    281 seq1767_BIOID50959   -            329   6.3e-13   48.9   1.1   1   1   3.3e-16   1.1e-12   48.1   0.8    85   262   108   281    34   300 0.74 Bacterial extracellular solute-binding protein
SBP_bac_6            PF13343.1    242 seq1767_BIOID50959   -            329   4.8e-12   45.5   1.2   1   1   2.9e-15   9.9e-12   44.5   0.8    53   235   112   303    77   306 0.83 Bacterial extracellular solute-binding protein
Acetyltransf_10      PF13673.1    117 seq1771_BIOID50959   -            124   1.1e-17   64.1   0.0   1   1   2.8e-21   1.3e-17   63.8   0.0    17   117     4    98     1    98 0.92 Acetyltransferase (GNAT) domain
Acetyltransf_7       PF13508.1     79 seq1771_BIOID50959   -            124   5.8e-09   35.8   0.0   1   1     2e-12     9e-09   35.2   0.0     2    78    29    99    28   100 0.90 Acetyltransferase (GNAT) domain
Acetyltransf_1       PF00583.19    83 seq1771_BIOID50959   -            124   4.5e-07   29.6   0.0   1   1   2.2e-10     1e-06   28.5   0.0    24    83    48    99     9    99 0.78 Acetyltransferase (GNAT) family
ECH                  PF00378.15   245 seq1773_BIOID50959   -            260   7.9e-48  162.6   0.1   1   1   7.1e-52   9.6e-48  162.3   0.0     9   245    17   252    11   252 0.93 Enoyl-CoA hydratase/isomerase family
DUF1379              PF07126.7    154 seq1774_BIOID50959   -            192   2.5e-56  189.2   0.0   1   1   2.4e-60   3.3e-56  188.8   0.0     1   149    33   182    33   187 0.98 Protein of unknown function (DUF1379)
Pyr_redox_2          PF07992.9    200 seq1780_BIOID50959   -            434   1.8e-33  116.0   0.0   1   1   1.6e-36   4.3e-33  114.7   0.0     1   197     7   318     7   320 0.91 Pyridine nucleotide-disulphide oxidoreductase
Pyr_redox            PF00070.22    80 seq1780_BIOID50959   -            434   2.5e-19   69.3   3.8   1   2     5e-08   0.00014   22.0   0.1     1    36     7    48     7    93 0.86 Pyridine nucleotide-disulphide oxidoreductase
Pyr_redox            PF00070.22    80 seq1780_BIOID50959   -            434   2.5e-19   69.3   3.8   2   2     1e-15   2.8e-12   46.7   0.5     1    68   172   254   172   265 0.91 Pyridine nucleotide-disulphide oxidoreductase
DAO                  PF01266.19   358 seq1780_BIOID50959   -            434   2.7e-11   42.8  10.3   1   1   1.2e-09   3.4e-06   26.1   0.0   147   236   226   308   223   336 0.80 FAD dependent oxidoreductase
Cyanate_lyase        PF02560.9     73 seq1781_BIOID50959   -            156   1.8e-33  113.7   0.0   1   1   1.9e-37   2.6e-33  113.2   0.0     3    72    85   155    83   156 0.95 Cyanate lyase C-terminal domain
SBP_bac_3            PF00497.15   225 seq1782_BIOID50959   -            341   1.2e-33  116.2   0.0   1   1   1.2e-37   1.7e-33  115.6   0.0     2   211    38   251    37   256 0.91 Bacterial extracellular solute-binding proteins, family 3
TP_methylase         PF00590.15   210 seq1785_BIOID50959   -            457   9.3e-50  169.1   0.1   1   1   3.2e-53   1.5e-49  168.4   0.1     2   209   218   426   217   427 0.92 Tetrapyrrole (Corrin/Porphyrin) Methylases
NAD_binding_7        PF13241.1    103 seq1785_BIOID50959   -            457   6.1e-28   96.9   0.1   1   1   1.3e-29     6e-26   90.5   0.0     1   103     6   115     6   115 0.89 Putative NAD(P)-binding
CysG_dimeriser       PF10414.4     60 seq1785_BIOID50959   -            457   1.7e-19   68.9   0.9   1   1   3.7e-23   1.7e-19   68.9   0.6     2    60   150   209   149   209 0.97 Sirohaem synthase dimerisation region
DnaJ_C               PF01556.13    81 seq1787_BIOID50959   -            376   7.4e-34  115.3   0.1   1   1   3.5e-24   1.6e-20   72.6   0.0     1    81   262   340   262   340 0.95 DnaJ C terminal domain
DnaJ                 PF00226.26    64 seq1787_BIOID50959   -            376   1.4e-28   98.2   4.0   1   1     5e-32   2.3e-28   97.6   2.7     1    64     5    67     5    67 0.99 DnaJ domain
DnaJ_CXXCXGXG        PF00684.14    66 seq1787_BIOID50959   -            376   8.4e-16   57.6  16.9   1   1   3.3e-19   1.5e-15   56.8  11.7     1    66   144   204   144   204 0.97 DnaJ central domain
CDH                  PF02611.10   222 seq1791_BIOID50959   -            300   9.7e-96  319.1   0.0   1   1  8.4e-100   1.1e-95  318.9   0.0     2   221    80   299    79   300 0.99 CDP-diacylglycerol pyrophosphatase
MFS_1                PF07690.11   354 seq1792_BIOID50959   -            393   2.4e-24   85.6  46.9   1   1   3.5e-28   2.4e-24   85.6  32.5    14   354    27   346    10   346 0.79 Major Facilitator Superfamily
MFS_2                PF13347.1    427 seq1792_BIOID50959   -            393   8.8e-08   30.8  11.4   1   1   1.3e-11   8.8e-08   30.8   7.9   136   331   127   315   124   330 0.73 MFS/sugar transport protein
UPF0027              PF01139.12   420 seq1793_BIOID50959   -             88     3e-12   46.1   0.0   1   1   2.4e-16   3.3e-12   46.0   0.0     6    61    18    73    13    74 0.92 Uncharacterized protein family UPF0027
DUF463               PF04317.7    443 seq1794_BIOID50959   -            465  1.1e-187  623.8   0.0   1   1  9.5e-192  1.3e-187  623.6   0.0     1   443    20   464    20   464 0.99 YcjX-like family, DUF463
DUF4132              PF13569.1    180 seq1796_BIOID50959   -            771   2.4e-42  144.4   0.0   1   1     3e-46   4.1e-42  143.6   0.0     3   180   515   700   513   700 0.96 Domain of unknown function (DUF4132)
CoA_trans            PF01144.18   217 seq1797_BIOID50959   -            279   4.4e-27   94.5   0.1   1   1   3.7e-31   5.1e-27   94.3   0.1     3   216     5   241     3   242 0.93 Coenzyme A transferase
RF-1                 PF00472.15   114 seq1798_BIOID50959   -            185   1.8e-23   82.3   2.0   1   1   1.9e-27   2.5e-23   81.9   1.4     9   104    84   178    78   181 0.86 RF-1 domain
PNP_UDP_1            PF01048.15   234 seq1801_BIOID50959   -            253   1.2e-41  142.1   1.5   1   1   9.9e-46   1.3e-41  141.9   1.0     2   227    21   247    20   253 0.85 Phosphorylase superfamily
EAL                  PF00563.15   236 seq1802_BIOID50959   -            532   1.2e-59  201.5   0.2   1   1   2.8e-63   1.9e-59  200.8   0.2     4   236   273   501   270   501 0.93 EAL domain
CSS-motif            PF12792.2    208 seq1802_BIOID50959   -            532   3.8e-41  140.5   0.4   1   1   9.4e-45   6.4e-41  139.8   0.1     3   203    42   242    40   247 0.91 CSS motif domain associated with EAL
BPD_transp_1         PF00528.17   185 seq1804_BIOID50959   -            399   7.5e-16   58.0  32.3   1   1   9.3e-19   1.3e-14   54.0  18.2     2   183   109   394   108   396 0.88 Binding-protein-dependent transport system inner membrane component
FlxA                 PF14282.1    106 seq1806_BIOID50959   -            105   2.3e-15   56.3  12.8   1   1   2.1e-19   2.8e-15   56.0   8.9     5    89    10    93     3   100 0.82 FlxA-like protein
ArgK                 PF03308.11   267 seq1809_BIOID50959   -            331  1.3e-114  381.3   0.2   1   1  3.3e-118  1.5e-114  381.1   0.1     1   266    22   294    22   295 0.99 ArgK protein
CbiA                 PF01656.18   195 seq1809_BIOID50959   -            331   2.6e-07   30.1   0.0   1   1   9.9e-11   4.5e-07   29.3   0.0     8   104    63   156    59   224 0.77 CobQ/CobB/MinD/ParA nucleotide binding domain
cobW                 PF02492.14   178 seq1809_BIOID50959   -            331     4e-07   29.5   1.1   1   1     7e-10   3.2e-06   26.5   0.8     3   157    57   208    55   225 0.69 CobW/HypB/UreG, nucleotide-binding domain
Rick_17kDa_Anti      PF05433.10    42 seq1810_BIOID50959   -            179   1.7e-11   43.4  15.7   1   1   5.1e-15   1.7e-11   43.4  10.9     2    42    73   113    72   113 0.96 Glycine zipper 2TM domain
Gly-zipper_OmpA      PF13436.1    118 seq1810_BIOID50959   -            179   5.2e-09   35.6   3.0   1   1   1.5e-12   5.2e-09   35.6   2.1     5   112    28   134    24   136 0.78 Glycine-zipper containing OmpA-like membrane domain
Gly-zipper_YMGG      PF13441.1     45 seq1810_BIOID50959   -            179   3.6e-08   32.6  12.7   1   1     1e-11   3.6e-08   32.6   8.8     2    45    69   111    68   111 0.97 YMGG-like Gly-zipper
Gly-zipper_Omp       PF13488.1     46 seq1810_BIOID50959   -            179   1.8e-05   24.1  13.8   1   1   5.3e-09   1.8e-05   24.1   9.6     2    42    73   112    72   118 0.82 Glycine zipper
OEP                  PF02321.13   188 seq1811_BIOID50959   -            495   6.9e-60  201.7  39.4   1   2   1.2e-30   1.7e-26   92.9  13.5     2   188    28   211    27   211 0.98 Outer membrane efflux protein
OEP                  PF02321.13   188 seq1811_BIOID50959   -            495   6.9e-60  201.7  39.4   2   2   1.8e-37   2.5e-33  115.1   8.2     2   188   234   429   233   429 0.98 Outer membrane efflux protein
GPW_gp25             PF04965.9     99 seq1813_BIOID50959   -            130   6.7e-13   47.9   0.0   1   1   6.2e-17   8.4e-13   47.5   0.0     3    94    18   108    16   113 0.90 Gene 25-like lysozyme
DUF4223              PF13978.1     56 seq1815_BIOID50959   -             55   1.2e-36  124.0   0.7   1   1   9.5e-41   1.3e-36  123.9   0.5     1    55     1    55     1    55 0.99 Protein of unknown function (DUF4223)
RmuC                 PF02646.11   305 seq1818_BIOID50959   -            475  7.2e-112  373.0   2.2   1   1  5.3e-116  7.2e-112  373.0   1.5     1   304   135   437   135   438 0.99 RmuC family
UPF0020              PF01170.13   180 seq1819_BIOID50959   -            702   2.4e-62  209.5   0.0   1   1     6e-60   9.2e-57  191.4   0.0     1   179   162   375   162   376 0.96 Putative RNA methylase family UPF0020
Methyltransf_26      PF13659.1    117 seq1819_BIOID50959   -            702   1.1e-26   93.0   0.0   1   2   2.9e-19   4.4e-16   58.8   0.0     4    94   193   326   190   353 0.92 Methyltransferase domain
Methyltransf_26      PF13659.1    117 seq1819_BIOID50959   -            702   1.1e-26   93.0   0.0   2   2   6.9e-11   1.1e-07   31.8   0.0    11   114   549   655   521   658 0.80 Methyltransferase domain
Methyltrans_SAM      PF10672.4    286 seq1819_BIOID50959   -            702   7.3e-21   74.1   0.1   1   1   8.1e-24   1.2e-20   73.4   0.1    24   240   437   658   427   669 0.82 S-adenosylmethionine-dependent methyltransferase
THUMP                PF02926.12    93 seq1819_BIOID50959   -            702   2.2e-14   53.1   0.0   1   1   2.7e-17   4.1e-14   52.3   0.0     2    92    57   153    56   154 0.95 THUMP domain
Cons_hypoth95        PF03602.10   183 seq1819_BIOID50959   -            702   3.8e-14   52.3   0.0   1   1   2.8e-12   4.3e-09   35.9   0.0    39   140   536   635   530   676 0.85 Conserved hypothetical protein 95
DUF697               PF05128.7    162 seq1821_BIOID50959   -            353   4.1e-54  182.3   0.2   1   1     3e-58   4.1e-54  182.3   0.1     2   161   183   341   182   342 0.98 Domain of unknown function (DUF697)
AA_permease_2        PF13520.1    426 seq1823_BIOID50959   -            462   2.8e-59  200.6  45.4   1   1     5e-63   3.5e-59  200.3  31.5     1   405    27   427    27   448 0.85 Amino acid permease
AA_permease          PF00324.16   479 seq1823_BIOID50959   -            462     5e-36  123.9  40.9   1   1   1.2e-39   8.5e-36  123.1  28.3     2   475    32   457    31   461 0.83 Amino acid permease
Na_H_antiport_1      PF06965.7    378 seq1824_BIOID50959   -            388  6.7e-166  551.6  29.2   1   1  5.6e-170  7.6e-166  551.4  20.2     2   378     5   380     4   380 0.99 Na+/H+ antiporter 1
FAD_binding_2        PF00890.19   421 seq1825_BIOID50959   -            693   3.9e-29  101.6   1.4   1   1   1.3e-32   9.2e-29  100.4   0.9     1   421    43   475    43   475 0.79 FAD binding domain
Pyr_redox_2          PF07992.9    200 seq1825_BIOID50959   -            693   8.2e-09   35.5   0.0   1   1   6.3e-11   4.3e-07   29.8   0.0     2   197    44   463    43   466 0.77 Pyridine nucleotide-disulphide oxidoreductase
BPD_transp_1         PF00528.17   185 seq1827_BIOID50959   -            368   3.2e-26   91.8  11.3   1   1   2.4e-30   3.2e-26   91.8   7.8     2   183   175   361   174   363 0.94 Binding-protein-dependent transport system inner membrane component
DUF1471              PF07338.8     56 seq1831_BIOID50959   -             85   8.5e-20   70.0   0.1   1   1   8.2e-24   1.1e-19   69.6   0.0     2    56    33    85    32    85 0.98 Protein of unknown function (DUF1471)
DUF805               PF05656.9    117 seq1832_BIOID50959   -            146   2.4e-20   72.4  11.7   1   1   3.8e-24   5.2e-20   71.3   8.1     2   116     7   134     6   135 0.82 Protein of unknown function (DUF805)
Pribosyltran         PF00156.22   125 seq1834_BIOID50959   -            152   2.2e-11   43.4   0.0   1   1   2.3e-15   3.2e-11   42.9   0.0     2   112     4   105     3   112 0.87 Phosphoribosyl transferase domain
FliD_C               PF07195.7    239 seq1837_BIOID50959   -            468   1.6e-60  204.2  20.3   1   1   2.4e-64   1.6e-60  204.2  14.1     1   239   222   452   222   452 0.98 Flagellar hook-associated protein 2 C-terminus
FliD_N               PF02465.13    99 seq1837_BIOID50959   -            468   1.2e-23   83.2  12.7   1   1   1.7e-27   1.2e-23   83.2   8.8     1    99    10   107    10   107 0.96 Flagellar hook-associated protein 2 C-terminus
DUF1190              PF06693.6    165 seq1838_BIOID50959   -            234     7e-56  188.7  12.3   1   1   6.7e-60   9.1e-56  188.3   8.5     2   164    51   221    50   222 0.96 Protein of unknown function (DUF1190)
Sigma54_activat      PF00158.21   168 seq1840_BIOID50959   -            513   4.4e-56  188.8   0.0   1   1   1.5e-59   6.6e-56  188.2   0.0     2   167   207   365   206   366 0.98 Sigma-54 interaction domain
PAS_8                PF13188.1     64 seq1840_BIOID50959   -            513   7.3e-06   25.5   0.0   1   1   5.4e-09   2.5e-05   23.8   0.0     3    52    82   135    81   148 0.79 PAS domain
AAA                  PF00004.24   132 seq1840_BIOID50959   -            513   3.4e-05   23.9   0.0   1   1   1.8e-08   8.2e-05   22.7   0.0     1   111   230   341   230   359 0.85 ATPase family associated with various cellular activities (AAA)
AcetylCoA_hydro      PF02550.10   198 seq1842_BIOID50959   -            492   2.2e-76  255.9   0.0   1   1   6.9e-80   3.2e-76  255.4   0.0     1   198     1   213     1   213 0.99 Acetyl-CoA hydrolase/transferase N-terminal domain
AcetylCoA_hyd_C      PF13336.1    154 seq1842_BIOID50959   -            492   5.4e-40  136.4   0.0   1   1   2.1e-43   9.5e-40  135.6   0.0     3   153   317   461   316   462 0.98 Acetyl-CoA hydrolase/transferase C-terminal domain
CitF                 PF04223.7    466 seq1842_BIOID50959   -            492   2.2e-05   23.1   0.1   1   1   8.4e-09   3.8e-05   22.4   0.1   291   403   312   431   282   439 0.74 Citrate lyase, alpha subunit (CitF)
Ubie_methyltran      PF01209.13   233 seq1843_BIOID50959   -            251  5.9e-114  378.8   0.0   1   1  5.4e-117  6.7e-114  378.6   0.0     2   233    15   250    14   250 0.99 ubiE/COQ5 methyltransferase family
Methyltransf_31      PF13847.1    152 seq1843_BIOID50959   -            251     4e-23   81.5   0.0   1   1   4.7e-26   5.8e-23   81.0   0.0     3   113    63   179    61   229 0.81 Methyltransferase domain
Methyltransf_11      PF08241.7     95 seq1843_BIOID50959   -            251   1.6e-21   76.4   0.1   1   1   3.2e-24   3.9e-21   75.2   0.0     1    94    68   167    68   168 0.97 Methyltransferase domain
Methyltransf_23      PF13489.1    162 seq1843_BIOID50959   -            251     5e-19   68.4   0.0   1   1   5.9e-22   7.3e-19   67.9   0.0    20   160    61   233    43   235 0.85 Methyltransferase domain
Methyltransf_25      PF13649.1    101 seq1843_BIOID50959   -            251   1.2e-16   60.7   0.0   1   1     2e-19   2.5e-16   59.7   0.0     1   101    67   164    67   164 0.93 Methyltransferase domain
Methyltransf_12      PF08242.7     99 seq1843_BIOID50959   -            251   4.1e-14   52.7   0.0   1   1   6.8e-17   8.4e-14   51.7   0.0     1    99    68   166    68   166 0.93 Methyltransferase domain
Methyltransf_18      PF12847.2    112 seq1843_BIOID50959   -            251   2.3e-13   50.5   0.0   1   1   3.3e-16   4.1e-13   49.7   0.0     2   109    64   168    63   171 0.88 Methyltransferase domain
Methyltransf_26      PF13659.1    117 seq1843_BIOID50959   -            251   5.2e-09   36.0   0.0   1   1   8.1e-12     1e-08   35.1   0.0     1   114    64   169    64   171 0.91 Methyltransferase domain
PCMT                 PF01135.14   210 seq1843_BIOID50959   -            251   4.5e-07   29.5   0.0   1   1   5.7e-10   7.1e-07   28.8   0.0    71   171    61   168    51   179 0.86 Protein-L-isoaspartate(D-aspartate) O-methyltransferase (PCMT)
MTS                  PF05175.9    170 seq1843_BIOID50959   -            251   5.5e-06   25.7   0.0   1   1   7.6e-09   9.5e-06   24.9   0.0    31   140    63   169    53   188 0.85 Methyltransferase small domain
HTH_1                PF00126.22    60 seq1845_BIOID50959   -            301     5e-16   58.0   0.0   1   1   1.5e-19     1e-15   57.0   0.0     2    60     9    67     8    67 0.97 Bacterial regulatory helix-turn-helix protein, lysR family
LysR_substrate       PF03466.15   209 seq1845_BIOID50959   -            301   4.8e-11   42.0   0.0   1   1   9.5e-15   6.5e-11   41.6   0.0     9   200    98   287    92   290 0.94 LysR substrate binding domain
ABC_tran             PF00005.22   118 seq1846_BIOID50959   -            252   3.7e-26   91.7   0.0   1   1   7.8e-30   5.3e-26   91.1   0.0     1   118    52   176    52   176 0.91 ABC transporter
SIS                  PF01380.17   131 seq1849_BIOID50959   -            347   3.1e-21   75.2   0.0   1   2   1.2e-12   1.6e-08   34.0   0.0     5   122    51   170    48   175 0.87 SIS domain
SIS                  PF01380.17   131 seq1849_BIOID50959   -            347   3.1e-21   75.2   0.0   2   2     3e-14   4.1e-10   39.2   0.0     4    87   214   299   211   305 0.93 SIS domain
DUF1100              PF06500.6    411 seq1850_BIOID50959   -            414  1.1e-222  738.7   0.0   1   1  2.8e-226  1.3e-222  738.5   0.0     1   411     1   414     1   414 0.99 Alpha/beta hydrolase of unknown function (DUF1100)
Abhydrolase_5        PF12695.2    142 seq1850_BIOID50959   -            414   2.3e-08   33.7   0.0   1   1   9.2e-12   4.2e-08   32.9   0.0     1   121   196   375   196   392 0.75 Alpha/beta hydrolase family
Abhydrolase_6        PF12697.2    228 seq1850_BIOID50959   -            414   2.2e-06   27.6   0.5   1   1   9.9e-10   4.5e-06   26.6   0.1    12   107   208   326   197   390 0.70 Alpha/beta hydrolase family
AAA_5                PF07728.9    139 seq1851_BIOID50959   -            384   6.6e-38  129.4   0.0   1   1     8e-42   1.1e-37  128.7   0.0     2   139   101   242   100   242 0.98 AAA domain (dynein-related subfamily)
GSP_synth            PF03738.9     97 seq1852_BIOID50959   -            386   2.8e-29  101.0   0.1   1   1   5.1e-33     7e-29   99.8   0.1     2    97   174   265   173   265 0.97 Glutathionylspermidine synthase preATP-grasp
ABC_tran             PF00005.22   118 seq1853_BIOID50959   -            635   1.5e-36  125.2   0.1   1   2   1.6e-17   9.5e-15   54.8   0.0     1   118    43   185    43   185 0.88 ABC transporter
ABC_tran             PF00005.22   118 seq1853_BIOID50959   -            635   1.5e-36  125.2   0.1   2   2   1.8e-21   1.1e-18   67.6   0.0     1   118   359   469   359   469 0.95 ABC transporter
AAA_21               PF13304.1    303 seq1853_BIOID50959   -            635   7.5e-23   81.7   7.3   1   1     7e-13   4.1e-10   39.9   0.5     3   302    33   216    32   217 0.77 AAA domain
ABC_tran_2           PF12848.2     85 seq1853_BIOID50959   -            635   3.7e-13   48.9  13.9   1   1   1.3e-15   7.7e-13   47.9   1.2     1    74   224   295   224   308 0.91 ABC transporter
Usp                  PF00582.21   140 seq1854_BIOID50959   -            142   3.2e-17   62.8   0.0   1   1   2.7e-21   3.7e-17   62.7   0.0     2   140     3   138     2   138 0.95 Universal stress protein family
SCP2                 PF02036.12   101 seq1855_BIOID50959   -            201     2e-20   72.8   0.0   1   1   2.2e-24     3e-20   72.2   0.0     1   100    15   112    15   113 0.97 SCP-2 sterol transfer family
DctQ                 PF04290.7    133 seq1856_BIOID50959   -            166   5.8e-28   97.1   4.5   1   1   6.6e-32     9e-28   96.5   3.1     1   131    31   162    31   164 0.92 Tripartite ATP-independent periplasmic transporters, DctQ component
FliS                 PF02561.9    122 seq1860_BIOID50959   -            136   2.5e-45  153.1   1.2   1   1   2.1e-49   2.9e-45  152.9   0.8     2   121     4   128     2   129 0.97 Flagellar protein FliS
PTSIIB_sorb          PF03830.10   151 seq1861_BIOID50959   -            323   1.5e-58  196.8   1.4   1   1   3.3e-62   2.2e-58  196.2   1.0     2   149   164   311   163   313 0.99 PTS system sorbose subfamily IIB component
EIIA-man             PF03610.11   116 seq1861_BIOID50959   -            323   2.6e-35  120.8   0.1   1   1   9.9e-39   6.8e-35  119.5   0.0     1   114     4   117     4   119 0.98 PTS system fructose IIA component
AP_endonuc_2         PF01261.19   211 seq1862_BIOID50959   -            276   8.1e-32  110.1   0.0   1   1   7.5e-36     1e-31  109.7   0.0     1   210    19   225    19   226 0.97 Xylose isomerase-like TIM barrel
Transaldolase        PF00923.14   287 seq1863_BIOID50959   -            222   2.5e-44  151.4   0.1   1   1   4.4e-48   6.1e-44  150.1   0.1     1   243     5   207     5   219 0.95 Transaldolase
ABC1                 PF03109.11   119 seq1864_BIOID50959   -            546   1.9e-35  121.3   0.0   1   1   2.7e-39   3.7e-35  120.3   0.0     4   119   115   232   112   232 0.97 ABC1 family
DctM                 PF06808.7    416 seq1867_BIOID50959   -            417  4.7e-113  377.7  47.5   1   1  3.8e-117  5.3e-113  377.6  32.9     7   416     1   407     1   407 0.98 DctM-like transporters
Crl                  PF07417.7    127 seq1868_BIOID50959   -            133     1e-54  183.5   0.1   1   1   8.7e-59   1.2e-54  183.3   0.1     2   122     3   123     2   131 0.96 Transcriptional regulator Crl
FliT                 PF05400.8     84 seq1870_BIOID50959   -            121   6.3e-17   61.6   4.2   1   1   6.9e-21   9.4e-17   61.0   2.9     1    84    21   106    21   106 0.98 Flagellar protein FliT
MR_MLE_N             PF02746.11   117 seq1873_BIOID50959   -            321   8.6e-33  112.6   0.0   1   1   4.5e-36   2.1e-32  111.4   0.0     1   117     1   112     1   112 0.99 Mandelate racemase / muconate lactonizing enzyme, N-terminal domain
MR_MLE               PF01188.16    67 seq1873_BIOID50959   -            321   1.4e-11   44.6   2.8   1   1   7.5e-15   3.4e-11   43.3   1.2     3    67   162   225   160   225 0.85 Mandelate racemase / muconate lactonizing enzyme, C-terminal domain
MR_MLE_C             PF13378.1    111 seq1873_BIOID50959   -            321   5.7e-10   39.0   0.0   1   1   3.2e-13   1.5e-09   37.7   0.0     1    82   225   304   225   321 0.79 Enolase C-terminal domain-like
Alpha-amylase        PF00128.19   316 seq1874_BIOID50959   -            495   1.6e-25   90.0   0.4   1   1   6.1e-29   4.2e-25   88.7   0.3     8   304    26   367    21   376 0.69 Alpha amylase, catalytic domain
Glyco_hydro_70       PF02324.11   809 seq1874_BIOID50959   -            495   3.9e-13   48.0   0.2   1   1   7.3e-10     5e-06   24.4   0.0   589   698    24   132    22   143 0.86 Glycosyl hydrolase family 70
PfkB                 PF00294.19   301 seq1876_BIOID50959   -            261   7.5e-38  130.2   0.1   1   1   7.5e-42     1e-37  129.7   0.1    34   294    22   260     7   261 0.87 pfkB family carbohydrate kinase
PTS_2-RNA            PF01885.11   186 seq1877_BIOID50959   -            184   1.7e-52  177.3   0.0   1   1   1.5e-56     2e-52  177.0   0.0     2   180     6   175     5   180 0.96 RNA 2'-phosphotransferase, Tpt1 / KptA family
EII-Sor              PF03609.9    237 seq1880_BIOID50959   -            266   7.1e-89  297.0  38.7   1   1   5.9e-93     8e-89  296.8  26.8     1   237     1   238     1   238 1.00 PTS system sorbose-specific iic component
Zip                  PF02535.17   319 seq1885_BIOID50959   -            265   2.2e-32  112.2  21.1   1   1   4.2e-31   5.7e-27   94.4   3.7   150   317    94   254    89   256 0.96 ZIP Zinc transporter
PqiA                 PF04403.8    160 seq1886_BIOID50959   -            417   5.6e-94  311.9  26.1   1   2   5.3e-42   7.2e-38  129.5   4.0     3   158    49   202    47   204 0.96 Paraquat-inducible protein A
PqiA                 PF04403.8    160 seq1886_BIOID50959   -            417   5.6e-94  311.9  26.1   2   2   3.5e-60   4.8e-56  188.6   8.5     1   157   252   410   252   413 0.95 Paraquat-inducible protein A
Cytochrom_C552       PF02335.10   435 seq1887_BIOID50959   -            478  1.2e-172  574.3   8.0   1   1  2.2e-176  1.5e-172  574.0   5.5     3   433    43   472    41   474 0.98 Cytochrome c552
SBP_bac_7            PF03480.8    286 seq1888_BIOID50959   -            323   1.3e-80  270.4   0.5   1   1   1.2e-84   1.6e-80  270.1   0.4     2   285    29   307    28   308 0.99 Bacterial extracellular solute-binding protein, family 7
UTRA                 PF07702.8    141 seq1889_BIOID50959   -            265     2e-32  111.6   0.0   1   1   9.8e-36   4.5e-32  110.5   0.0     1   140   118   256   118   257 0.99 UTRA domain
GntR                 PF00392.16    64 seq1889_BIOID50959   -            265   8.6e-24   82.6   0.0   1   1   2.9e-27   1.3e-23   82.0   0.0     1    64    34    97    34    97 0.99 Bacterial regulatory proteins, gntR family
HTH_DeoR             PF08220.7     57 seq1889_BIOID50959   -            265   7.6e-05   22.0   0.0   1   1   3.8e-08   0.00017   20.9   0.0    18    54    61    97    46   100 0.88 DeoR-like helix-turn-helix domain
MttA_Hcf106          PF02416.11    53 seq1892_BIOID50959   -             89   6.9e-16   56.9   0.6   1   1   8.2e-20   1.1e-15   56.3   0.4     1    52     4    55     4    83 0.90 mttA/Hcf106 family
EIID-AGA             PF03613.9    264 seq1893_BIOID50959   -            283  1.4e-114  381.3   0.8   1   1  1.2e-118  1.6e-114  381.2   0.6     1   264    11   281    11   281 0.99 PTS system mannose/fructose/sorbose family IID component
[truncated: 1,440,158 more chars]
