# Supplementary material for: A domain sequence approach to pangenomics: applications to Escherichia coli
Source: F1000Res. 2013 May 29;1:19. Originally published 2012 Oct 1. [Version 2] doi: 10.12688/f1000research.1-19.v2 (PMC3901455; doi:10.12688/f1000research.1-19.v2)
Supplement: The 347 text files show the results from scanning each of the fasta-files against the Pfam-A database [file f1000research-1-1101-s0002.tgz › Escherichia_coli_DEC6C_BIOID50961.txt]

#                                                                            --- full sequence --- -------------- this domain -------------   hmm coord   ali coord   env coord
# target name        accession   tlen query name           accession   qlen   E-value  score  bias   #  of  c-Evalue  i-Evalue  score  bias  from    to  from    to  from    to  acc description of target
#------------------- ---------- ----- -------------------- ---------- ----- --------- ------ ----- --- --- --------- --------- ------ ----- ----- ----- ----- ----- ----- ----- ---- ---------------------
DDE_Tnp_1            PF01609.16   211 seq3_BIOID50961      -            258   1.2e-09   37.9   0.0   1   1   1.1e-13   1.5e-09   37.6   0.0     2   147   107   254   106   258 0.87 Transposase DDE domain
DDE_Tnp_IS1          PF03400.8    131 seq4_BIOID50961      -             73   1.1e-38  132.2   1.0   1   1   8.4e-43   1.1e-38  132.1   0.7    59   131     1    73     1    73 0.99 IS1 transposase
ydhR                 PF08803.6     97 seq7_BIOID50961      -             30   5.5e-07   29.4   0.0   1   1   4.2e-11   5.8e-07   29.3   0.0     1    27     4    30     4    30 0.98 Putative mono-oxygenase ydhR
DDE_Tnp_IS1          PF03400.8    131 seq9_BIOID50961      -             69   1.1e-35  122.5   0.8   1   1   8.5e-40   1.2e-35  122.3   0.5    63   131     1    69     1    69 0.99 IS1 transposase
DDE_Tnp_IS1          PF03400.8    131 seq10_BIOID50961     -             73   1.1e-38  132.2   1.0   1   1   8.4e-43   1.1e-38  132.1   0.7    59   131     1    73     1    73 0.99 IS1 transposase
CCG                  PF02754.11    85 seq11_BIOID50961     -            129   4.3e-14   52.1   0.0   1   1   3.8e-18   5.2e-14   51.8   0.0     2    84    23   106    22   107 0.86 Cysteine-rich domain
DUF3387              PF11867.3    335 seq13_BIOID50961     -            115   4.9e-25   88.0   0.4   1   1     4e-29   5.4e-25   87.9   0.3   226   333     3   112     1   114 0.96 Domain of unknown function (DUF3387)
Transgly             PF00912.17   178 seq14_BIOID50961     -            844   2.6e-56  189.6   0.0   1   1     6e-60   4.1e-56  188.9   0.0    10   177   209   380   198   381 0.95 Transglycosylase
Transpeptidase       PF00905.17   304 seq14_BIOID50961     -            844   1.2e-25   90.0   0.3   1   1   1.6e-28   1.1e-24   86.9   0.2     2   284   473   725   472   744 0.86 Penicillin binding protein transpeptidase domain
DDE_Tnp_IS1          PF03400.8    131 seq17_BIOID50961     -             73   1.1e-38  132.2   1.0   1   1   8.4e-43   1.1e-38  132.1   0.7    59   131     1    73     1    73 0.99 IS1 transposase
DUF1471              PF07338.8     56 seq18_BIOID50961     -            314   4.1e-62  205.5   5.4   1   3   2.8e-22   3.9e-18   64.7   0.0     2    56    34    90    33    90 0.98 Protein of unknown function (DUF1471)
DUF1471              PF07338.8     56 seq18_BIOID50961     -            314   4.1e-62  205.5   5.4   2   3     3e-22   4.1e-18   64.6   0.1     3    56   119   174   117   174 0.98 Protein of unknown function (DUF1471)
DUF1471              PF07338.8     56 seq18_BIOID50961     -            314   4.1e-62  205.5   5.4   3   3   3.1e-26   4.3e-22   77.3   0.1     2    56   259   314   258   314 0.99 Protein of unknown function (DUF1471)
RVT_1                PF00078.22   214 seq21_BIOID50961     -            452   2.5e-54  183.7   0.0   1   1   5.6e-58   3.9e-54  183.1   0.0     1   214    36   282    36   282 0.97 Reverse transcriptase (RNA-dependent DNA polymerase)
GIIM                 PF08388.6     80 seq21_BIOID50961     -            452   6.2e-12   45.0   4.5   1   1   1.2e-15     8e-12   44.6   1.3     3    69   305   371   303   393 0.85 Group II intron, maturase-specific domain
rve_3                PF13683.1     67 seq24_BIOID50961     -            151   4.5e-18   64.4   0.1   1   1   1.7e-21   1.1e-17   63.1   0.0     2    67    66   131    65   131 0.98 Integrase core domain
rve                  PF00665.21   120 seq24_BIOID50961     -            151   3.7e-17   62.4   0.0   1   1   8.1e-21   5.5e-17   61.8   0.0    36   119     5    93     2    94 0.91 Integrase core domain
DDE_Tnp_1            PF01609.16   211 seq25_BIOID50961     -            370   2.5e-29  102.2   0.0   1   1   2.3e-33   3.2e-29  101.9   0.0     2   211   107   348   106   348 0.96 Transposase DDE domain
DUF987               PF06174.6     66 seq26_BIOID50961     -             73   2.6e-43  145.2   0.2   1   1   2.1e-47   2.9e-43  145.0   0.1     1    66     1    66     1    66 0.99 Protein of unknown function (DUF987)
Methyltransf_27      PF13708.1    194 seq28_BIOID50961     -             88   2.1e-25   89.3   0.0   1   1   1.6e-29   2.2e-25   89.1   0.0   111   194     2    86     1    86 0.97 Methyltransferase domain
DDE_Tnp_1            PF01609.16   211 seq29_BIOID50961     -            244   4.5e-27   94.8   0.1   1   1   4.5e-31   6.1e-27   94.4   0.0    52   211     8   209     1   209 0.92 Transposase DDE domain
DDE_Tnp_IS1          PF03400.8    131 seq31_BIOID50961     -             73   1.1e-38  132.2   1.0   1   1   8.4e-43   1.1e-38  132.1   0.7    59   131     1    73     1    73 0.99 IS1 transposase
DDE_Tnp_1            PF01609.16   211 seq33_BIOID50961     -             86   5.5e-13   48.8   0.1   1   1   4.5e-17   6.1e-13   48.7   0.0   156   211     5    64     1    64 0.88 Transposase DDE domain
DcuA_DcuB            PF03605.9    364 seq34_BIOID50961     -            371  1.2e-128  428.8  13.6   1   1  3.3e-132  1.5e-128  428.5   9.4    60   364     1   303     1   303 0.99 Anaerobic c4-dicarboxylate membrane transporter
CitMHS               PF03600.11   349 seq34_BIOID50961     -            371   1.2e-07   30.5   5.7   1   1   2.7e-11   1.2e-07   30.5   4.0    66   217     1   216     1   284 0.75 Citrate transporter
Na_H_antiporter      PF03553.9    303 seq34_BIOID50961     -            371   1.9e-07   30.3   7.0   1   1   4.2e-11   1.9e-07   30.3   4.8   178   301     2   125     1   127 0.91 Na+/H+ antiporter family
CSD                  PF00313.17    66 seq36_BIOID50961     -             70   3.4e-21   74.6   0.0   1   1   2.7e-25   3.7e-21   74.5   0.0     1    65     5    69     5    70 0.98 'Cold-shock' DNA-binding domain
DUF551               PF04448.7     69 seq41_BIOID50961     -            242   3.1e-20   72.5   1.9   1   1   4.6e-24   6.2e-20   71.6   0.5     1    69   164   238   164   238 0.92 Protein of unknown function (DUF551)
Acid_phosphat_B      PF03767.9    230 seq43_BIOID50961     -            293   7.2e-50  169.3   0.0   1   1   6.6e-54     9e-50  169.0   0.0     2   229    67   276    66   277 0.96 HAD superfamily, subfamily IIIB (Acid phosphatase)
DUF4009              PF13193.1     41 seq44_BIOID50961     -             72     2e-11   43.0   1.8   1   1     4e-15   5.4e-11   41.6   1.2     1    28    30    57    30    70 0.89 Domain of unknown function (DUF4009)
HTH_Tnp_IS1          PF12759.2     50 seq46_BIOID50961     -             90     1e-30  104.8   0.2   1   1   1.9e-34   1.3e-30  104.4   0.1     1    49    38    86    38    87 0.99 InsA C-terminal domain
Zn_Tnp_IS1           PF03811.8     36 seq46_BIOID50961     -             90   2.4e-20   71.6   9.9   1   1     5e-24   3.4e-20   71.1   6.8     1    36     1    35     1    35 0.99 InsA N-terminal domain
DUF3950              PF13132.1     30 seq47_BIOID50961     -             57   3.3e-19   67.9   0.5   1   1   4.2e-23   5.8e-19   67.1   0.3     1    30     1    30     1    30 0.99 Domain of unknown function (DUF3950)
ChaB                 PF06150.7     57 seq51_BIOID50961     -             76     6e-26   89.9   5.7   1   1   5.5e-30   7.6e-26   89.5   4.0     1    57     9    76     9    76 0.98 ChaB
DUF162               PF02589.10   189 seq52_BIOID50961     -            115   2.1e-05   24.0   0.0   1   1   3.3e-09   4.6e-05   22.9   0.0     3    37    72   106    70   112 0.92 Uncharacterised ACR, YkgG family COG1556
HTH_Tnp_1            PF01527.15    76 seq55_BIOID50961     -            108   1.9e-11   43.6   1.4   1   1   5.6e-15   7.7e-11   41.6   1.0     1    74     1    87     1    88 0.86 Transposase
rve                  PF00665.21   120 seq57_BIOID50961     -            128   8.1e-13   48.4   0.0   1   1   5.7e-16   2.6e-12   46.7   0.0    49   119     3    72     1    73 0.95 Integrase core domain
rve_3                PF13683.1     67 seq57_BIOID50961     -            128   3.8e-12   45.4   0.0   1   1   1.2e-15   5.3e-12   44.9   0.0     6    67    49   110    44   110 0.93 Integrase core domain
rve_2                PF13333.1     52 seq57_BIOID50961     -            128   6.8e-07   29.1   0.0   1   1   2.6e-10   1.2e-06   28.4   0.0     1    44    63   109    63   117 0.88 Integrase core domain
YagB_YeeU_YfjZ       PF06154.6    105 seq60_BIOID50961     -            124   1.4e-53  179.4   0.0   1   1   1.2e-57   1.7e-53  179.1   0.0     2   104    16   118    15   119 0.98 YagB/YeeU/YfjZ family
HTH_38               PF13936.1     44 seq62_BIOID50961     -            260     2e-23   81.5   1.8   1   1   3.2e-21   1.1e-17   63.1   0.9     4    44    58    98    55    98 0.97 Helix-turn-helix domain
HTH_32               PF13565.1     77 seq62_BIOID50961     -            260     3e-06   27.8   2.0   1   1   8.8e-10     3e-06   27.8   1.4     1    77    90   173    90   173 0.69 Homeodomain-like domain
IstB_IS21            PF01695.12   178 seq63_BIOID50961     -             66   2.9e-14   52.7   0.0   1   1   2.5e-18   3.4e-14   52.5   0.0     4    54     1    51     1    54 0.97 IstB-like ATP binding protein
DUF1398              PF07166.6    125 seq65_BIOID50961     -            141   2.3e-63  211.5  10.2   1   1   1.9e-67   2.6e-63  211.3   7.1     1   125     8   132     8   132 0.99 Protein of unknown function (DUF1398)
YjbE                 PF11106.3     80 seq66_BIOID50961     -             80   1.5e-43  146.4  27.9   1   1   1.2e-47   1.7e-43  146.3  19.3     1    80     1    80     1    80 0.99 Exopolysaccharide production protein YjbE
RVT_1                PF00078.22   214 seq67_BIOID50961     -            161   7.4e-12   44.9   0.0   1   1   7.8e-16   1.1e-11   44.4   0.0     1    56    91   146    91   156 0.91 Reverse transcriptase (RNA-dependent DNA polymerase)
DDE_Tnp_IS1          PF03400.8    131 seq69_BIOID50961     -            131   1.8e-71  238.1   0.2   1   1   1.5e-75     2e-71  238.0   0.1     2   130     3   130     1   131 0.98 IS1 transposase
HTH_Tnp_1            PF01527.15    76 seq72_BIOID50961     -            144   1.7e-13   50.2   0.0   1   1     3e-17   2.1e-13   49.9   0.0     3    49    11    58     9   100 0.87 Transposase
HTH_28               PF13518.1     52 seq72_BIOID50961     -            144   4.4e-05   23.2   0.0   1   1   9.2e-09   6.3e-05   22.7   0.0     1    41    19    60    19    67 0.92 Helix-turn-helix domain
DUF162               PF02589.10   189 seq73_BIOID50961     -            205   1.2e-36  125.9   0.1   1   1   1.1e-40   1.5e-36  125.5   0.0    34   152    14   152     3   157 0.95 Uncharacterised ACR, YkgG family COG1556
rve                  PF00665.21   120 seq74_BIOID50961     -            295   4.4e-26   91.2   0.0   1   1   3.6e-29   1.2e-25   89.7   0.0     2   119   125   239   124   240 0.97 Integrase core domain
HTH_21               PF13276.1     60 seq74_BIOID50961     -            295   3.7e-16   58.7   2.8   1   1   2.6e-19   8.8e-16   57.5   2.0     2    60    46   103    44   103 0.94 HTH-like domain
rve_3                PF13683.1     67 seq74_BIOID50961     -            295   1.5e-11   43.5   0.2   1   1   8.8e-15     3e-11   42.5   0.0     6    67   216   277   211   277 0.93 Integrase core domain
rve_2                PF13333.1     52 seq74_BIOID50961     -            295   2.6e-06   27.2   0.0   1   1   1.7e-09   5.7e-06   26.1   0.0     1    44   230   276   230   283 0.88 Integrase core domain
ChaC                 PF04752.7    177 seq75_BIOID50961     -            238   2.6e-53  180.5   0.0   1   1   2.3e-57   3.1e-53  180.2   0.0     1   176    54   222    54   223 0.95 ChaC-like protein
DDE_Tnp_1            PF01609.16   211 seq76_BIOID50961     -             63   5.7e-12   45.5   0.0   1   1   4.4e-16     6e-12   45.4   0.0   156   205     5    58     1    62 0.87 Transposase DDE domain
Y2_Tnp               PF04986.8    183 seq77_BIOID50961     -            395   6.8e-46  156.2   2.4   1   1   1.6e-49   1.1e-45  155.5   1.6     1   181   142   322   142   324 0.96 Putative transposase
Zn_Tnp_IS91          PF14319.1    111 seq77_BIOID50961     -            395     1e-27   95.7   5.7   1   1   2.5e-31   1.7e-27   95.0   3.9     2   109     7   118     6   121 0.92 Transposase zinc-binding domain
Bundlin              PF05307.6     97 seq79_BIOID50961     -            191   5.4e-16   58.1   0.7   1   1   6.4e-20   8.8e-16   57.4   0.5     7    80     5    78     2    95 0.90 Bundlin
DUF3702              PF12486.3    148 seq80_BIOID50961     -            150   1.1e-44  151.5   7.9   1   1   9.7e-49   1.3e-44  151.3   5.5    12   146     8   141     2   143 0.95 ImpA domain protein
Acyl_transf_1        PF00698.16   318 seq81_BIOID50961     -            309   8.7e-43  146.7   3.3   1   1   7.6e-47     1e-42  146.4   2.3     2   281     6   290     5   306 0.90 Acyl transferase domain
DUF1219              PF06755.7    117 seq82_BIOID50961     -            124   2.6e-58  194.5   0.0   1   1   2.2e-62   2.9e-58  194.3   0.0     1   113     1   113     1   123 0.98 Protein of unknown function (DUF1219)
DUF2886              PF11102.3    200 seq83_BIOID50961     -            212   9.1e-57  191.7   1.0   1   1   7.5e-61     1e-56  191.5   0.7     1   199    13   206    13   207 0.98 Protein of unknown function (DUF2886)
DDE_Tnp_1_assoc      PF13808.1     90 seq85_BIOID50961     -            142   2.5e-32  110.2   0.0   1   1   2.3e-36   3.2e-32  109.9   0.0     1    89     6    94     6    95 0.99 DDE_Tnp_1-associated
RHS_repeat           PF05593.9     38 seq87_BIOID50961     -           1014   4.4e-61  201.8  89.3   1   9     7e-11   3.2e-07   30.2   1.4     1    38    28    66    28    66 0.97 RHS Repeat
RHS_repeat           PF05593.9     38 seq87_BIOID50961     -           1014   4.4e-61  201.8  89.3   2   9   3.4e-11   1.5e-07   31.2   0.1     1    37    71   107    71   108 0.97 RHS Repeat
RHS_repeat           PF05593.9     38 seq87_BIOID50961     -           1014   4.4e-61  201.8  89.3   3   9   1.1e-09   5.2e-06   26.3   0.4     1    25    92   116    92   120 0.95 RHS Repeat
RHS_repeat           PF05593.9     38 seq87_BIOID50961     -           1014   4.4e-61  201.8  89.3   4   9   4.8e-09   2.2e-05   24.3   0.0     1    36   136   171   136   173 0.92 RHS Repeat
RHS_repeat           PF05593.9     38 seq87_BIOID50961     -           1014   4.4e-61  201.8  89.3   5   9     8e-12   3.7e-08   33.2   0.3     1    37   178   214   178   215 0.98 RHS Repeat
RHS_repeat           PF05593.9     38 seq87_BIOID50961     -           1014   4.4e-61  201.8  89.3   6   9   1.6e-08   7.1e-05   22.7   0.3     1    36   220   254   220   255 0.96 RHS Repeat
RHS_repeat           PF05593.9     38 seq87_BIOID50961     -           1014   4.4e-61  201.8  89.3   7   9   2.7e-12   1.3e-08   34.7   0.8     1    38   240   277   240   277 0.99 RHS Repeat
RHS_repeat           PF05593.9     38 seq87_BIOID50961     -           1014   4.4e-61  201.8  89.3   8   9     3e-08   0.00014   21.8   1.2     1    31   302   332   302   336 0.95 RHS Repeat
RHS_repeat           PF05593.9     38 seq87_BIOID50961     -           1014   4.4e-61  201.8  89.3   9   9   1.2e-12   5.6e-09   35.8   2.9     1    37   542   587   542   588 0.92 RHS Repeat
DUF4329              PF14220.1    124 seq87_BIOID50961     -           1014   1.5e-36  125.2   0.9   1   1   9.8e-40   4.5e-36  123.7   0.6     2   116   882   999   881  1005 0.95 Domain of unknown function (DUF4329)
RHS                  PF03527.9     41 seq87_BIOID50961     -           1014   2.8e-22   78.0   1.9   1   1   1.6e-23   7.2e-20   70.3   0.3     1    41   746   786   746   786 0.98 RHS protein
RVT_1                PF00078.22   214 seq90_BIOID50961     -            237   3.4e-35  121.2   0.0   1   1   3.5e-39   4.8e-35  120.7   0.0    66   214     1   175     1   175 0.94 Reverse transcriptase (RNA-dependent DNA polymerase)
TnpB_IS66            PF05717.8    108 seq92_BIOID50961     -            116   1.1e-40  137.2   0.0   1   1   9.1e-45   1.2e-40  137.1   0.0     2   104     7   107     6   111 0.97 IS66 Orf2 like protein
RHS                  PF03527.9     41 seq93_BIOID50961     -            477   1.1e-20   73.0   1.0   1   1   3.8e-24   2.6e-20   71.7   0.7     1    41   221   261   221   261 0.98 RHS protein
RHS_repeat           PF05593.9     38 seq93_BIOID50961     -            477   1.4e-12   47.3  19.5   1   1   4.5e-13     3e-09   36.6   3.1     1    37    17    62    17    63 0.92 RHS Repeat
AA_permease_2        PF13520.1    426 seq95_BIOID50961     -            460   1.4e-79  267.5  39.9   1   1   1.2e-83   1.6e-79  267.2  27.7     1   420     5   441     5   449 0.91 Amino acid permease
NAD_binding_9        PF13454.1    156 seq96_BIOID50961     -            534   1.3e-32  112.6   0.2   1   1     2e-36   2.8e-32  111.5   0.0     1   155     5   164     5   165 0.90 FAD-NAD(P)-binding
UPF0047              PF01894.12   118 seq100_BIOID50961    -            138   4.5e-39  132.8   0.0   1   1   3.7e-43   5.1e-39  132.6   0.0     1   117    17   135    17   136 0.97 Uncharacterised protein family UPF0047
CutA1                PF03091.10   102 seq102_BIOID50961    -            112   1.2e-37  127.5   0.1   1   1   9.8e-42   1.3e-37  127.3   0.0     2   101    12   111    11   112 0.98 CutA1 divalent ion tolerance protein
RVT_1                PF00078.22   214 seq103_BIOID50961    -            452   2.5e-54  183.7   0.0   1   1   5.6e-58   3.9e-54  183.1   0.0     1   214    36   282    36   282 0.97 Reverse transcriptase (RNA-dependent DNA polymerase)
GIIM                 PF08388.6     80 seq103_BIOID50961    -            452   6.1e-12   45.0   4.5   1   1   1.2e-15     8e-12   44.6   1.3     3    69   305   371   303   393 0.85 Group II intron, maturase-specific domain
Caps_synth_GfcC      PF06251.6    229 seq104_BIOID50961    -            277   2.5e-91  304.8   0.0   1   1   2.1e-95   2.9e-91  304.6   0.0     2   229    52   277    51   277 0.99 Capsule biosynthesis GfcC
HTH_Tnp_1            PF01527.15    76 seq106_BIOID50961    -            122   1.2e-15   57.0   0.2   1   1   1.1e-19   1.5e-15   56.7   0.1     2    75     3    75     2    76 0.95 Transposase
LZ_Tnp_IS66          PF13007.2     78 seq107_BIOID50961    -            193   2.1e-11   44.1   9.2   1   1   3.1e-15   2.1e-11   44.1   6.4     1    76    59   130    59   132 0.83 Transposase C of IS166 homeodomain
HTH_Tnp_IS66         PF13005.2     59 seq107_BIOID50961    -            193   1.8e-09   37.1   1.5   1   1   1.8e-12   1.2e-08   34.5   0.2     1    42   134   175   134   177 0.96 putative Helix-turn-helix domain of transposase IS66
DDE_Tnp_IS66         PF03050.9    271 seq108_BIOID50961    -            360   6.4e-42  143.5   0.2   1   1   5.1e-45   1.4e-41  142.4   0.1   136   271   172   310   163   310 0.96 Transposase IS66 family
DDE_Tnp_IS66_C       PF13817.1     39 seq108_BIOID50961    -            360   2.9e-20   71.8   0.2   1   1   3.1e-23   8.6e-20   70.3   0.1     2    39   317   354   316   354 0.99 IS66 C-terminal element
rve                  PF00665.21   120 seq108_BIOID50961    -            360   1.4e-18   67.0   0.0   1   1   2.1e-21   5.7e-18   65.0   0.0    29   119     3    92     1    93 0.97 Integrase core domain
rve_3                PF13683.1     67 seq108_BIOID50961    -            360   1.1e-11   43.9   0.0   1   1   9.1e-15   2.5e-11   42.8   0.0     6    67    69   130    64   130 0.93 Integrase core domain
rve_2                PF13333.1     52 seq108_BIOID50961    -            360   8.7e-06   25.5   0.0   1   1   7.9e-09   2.2e-05   24.3   0.0     1    44    83   129    83   133 0.89 Integrase core domain
HTH_3                PF01381.17    55 seq110_BIOID50961    -            243   3.3e-14   52.3   0.0   1   1   3.4e-17   1.1e-13   50.6   0.0     3    55    35    88    33    88 0.97 Helix-turn-helix
Peptidase_S24        PF00717.18    70 seq110_BIOID50961    -            243   5.1e-12   45.1   0.1   1   1   2.6e-15   8.8e-12   44.3   0.1     1    68   155   226   155   228 0.95 Peptidase S24-like
HTH_31               PF13560.1     64 seq110_BIOID50961    -            243   1.8e-10   40.7   0.1   1   1   8.4e-14   2.9e-10   40.0   0.0     2    59    29    86    28    93 0.96 Helix-turn-helix domain
HTH_19               PF12844.2     64 seq110_BIOID50961    -            243   1.4e-09   37.7   0.0   1   1   8.2e-13   2.8e-09   36.7   0.0     1    63    30    93    30    94 0.96 Helix-turn-helix domain
Autotransporter      PF03797.14   265 seq113_BIOID50961    -            128   3.4e-09   36.3   0.0   1   1     3e-13   4.1e-09   36.0   0.0   153   260     3   109     2   119 0.76 Autotransporter beta-domain
DUF932               PF06067.6    239 seq115_BIOID50961    -            273   7.9e-63  211.8   0.0   1   1   6.7e-67   9.1e-63  211.6   0.0     2   239    38   262    37   262 0.99 Domain of unknown function (DUF932)
His_Phos_1           PF00300.17   158 seq116_BIOID50961    -            194   1.9e-10   40.9   0.1   1   1   2.6e-10   3.5e-06   27.0   0.0     2    68    50   114    49   122 0.78 Histidine phosphatase superfamily (branch 1)
DsbC                 PF11412.3    117 seq117_BIOID50961    -            592   3.5e-36  123.4   0.3   1   1   2.6e-39   5.9e-36  122.7   0.2     2   115    55   165    54   167 0.97 Disulphide bond corrector protein DsbC
DsbD                 PF02683.10   211 seq117_BIOID50961    -            592   1.7e-19   70.1  19.8   1   1   1.2e-22   2.8e-19   69.4  13.7     2   209   198   403   197   405 0.82 Cytochrome C biogenesis protein transmembrane region
Thioredoxin_7        PF13899.1     82 seq117_BIOID50961    -            592   2.8e-13   49.5   0.1   1   1   2.1e-16   4.8e-13   48.8   0.1     7    81   487   563   481   564 0.81 Thioredoxin-like
Thioredoxin_2        PF13098.1    112 seq117_BIOID50961    -            592   6.1e-13   48.8   0.0   1   1   5.8e-16   1.3e-12   47.7   0.0     2   112   492   587   491   587 0.87 Thioredoxin-like domain
DsbD_2               PF13386.1    199 seq117_BIOID50961    -            592   9.1e-10   38.4  25.6   1   1     4e-13   9.1e-10   38.4  17.8     2   182   197   382   196   402 0.75 Family description
Thioredoxin          PF00085.15   104 seq117_BIOID50961    -            592   1.4e-08   34.1   0.0   1   1   1.1e-11   2.4e-08   33.4   0.0     9   101   485   587   478   590 0.66 Thioredoxin
TnpB_IS66            PF05717.8    108 seq118_BIOID50961    -             87   7.2e-29   99.2   0.0   1   1   6.1e-33   8.3e-29   99.0   0.0     2    69     7    74     6    81 0.96 IS66 Orf2 like protein
DUF419               PF04237.8     92 seq119_BIOID50961    -            118   1.2e-22   79.9   0.1   1   1   1.1e-26   1.5e-22   79.6   0.0     1    91    10   102    10   103 0.98 Protein of unknown function (DUF419)
MFS_1                PF07690.11   354 seq121_BIOID50961    -            410   9.5e-29  100.1  41.1   1   1   1.9e-32   1.3e-28   99.6  28.5     5   351    26   362    22   365 0.71 Major Facilitator Superfamily
Sugar_tr             PF00083.19   451 seq121_BIOID50961    -            410   2.8e-06   26.0  31.7   1   1     2e-09   1.4e-05   23.7   8.2    52   188    58   188    44   196 0.92 Sugar (and other) transporter
adh_short            PF00106.20   167 seq122_BIOID50961    -            244   5.1e-40  136.9   1.7   1   1   3.2e-43   8.7e-40  136.2   1.2     1   166     6   169     6   170 0.92 short chain dehydrogenase
adh_short_C2         PF13561.1    243 seq122_BIOID50961    -            244     3e-33  115.5   1.8   1   1   1.3e-36   3.7e-33  115.2   1.3     5   242    14   241    12   242 0.94 Enoyl-(Acyl carrier protein) reductase
KR                   PF08659.5    181 seq122_BIOID50961    -            244   4.7e-21   75.1   0.9   1   1   2.8e-24   7.5e-21   74.4   0.6     3   174     8   180     7   196 0.84 KR domain
NAD_binding_10       PF13460.1    183 seq122_BIOID50961    -            244   2.7e-06   27.3   0.4   1   1   2.5e-09   6.8e-06   26.0   0.3     2   125     9   156     8   190 0.72 NADH(P)-binding
Epimerase            PF01370.16   236 seq122_BIOID50961    -            244   2.1e-05   23.9   0.2   1   1   1.1e-08   2.9e-05   23.4   0.1     1   119     8   142     8   192 0.77 NAD dependent epimerase/dehydratase family
DUF957               PF06117.6     65 seq127_BIOID50961    -             65   5.8e-36  121.7   0.2   1   1   4.6e-40   6.3e-36  121.6   0.2     1    65     1    65     1    65 0.99 Enterobacterial protein of unknown function (DUF957)
HTH_38               PF13936.1     44 seq132_BIOID50961    -            176   5.5e-24   83.3   1.8   1   1   2.5e-21   5.7e-18   64.0   0.9     4    44    58    98    55    98 0.97 Helix-turn-helix domain
HTH_32               PF13565.1     77 seq132_BIOID50961    -            176   7.6e-08   32.9   5.7   1   1   5.4e-10   1.2e-06   29.0   1.4     1    77    90   173    90   173 0.69 Homeodomain-like domain
Peptidase_S6         PF02395.11   769 seq134_BIOID50961    -            265   1.6e-55  188.4   1.3   1   1   1.5e-59     2e-55  188.1   0.9     3   230    20   255    18   261 0.88 Immunoglobulin A1 protease
Ligase_CoA           PF00549.14   153 seq135_BIOID50961    -            555   1.9e-51  173.5   0.8   1   1   4.6e-55   3.2e-51  172.8   0.0     1   152   336   491   336   492 0.98 CoA-ligase
CoA_binding          PF02629.14    96 seq135_BIOID50961    -            555   9.4e-17   61.2   0.0   1   1   1.4e-19   9.6e-16   57.9   0.1     3    96   193   288   191   288 0.96 CoA binding domain
DUF3442              PF11924.3    280 seq136_BIOID50961    -            464   1.7e-89  299.9   9.8   1   1   1.6e-93   2.2e-89  299.6   6.8     1   280    57   341    57   341 0.98 Protein of unknown function (DUF3442)
Methyltransf_27      PF13708.1    194 seq139_BIOID50961    -            187   4.4e-39  133.9   0.1   1   1   4.5e-43   6.2e-39  133.4   0.1     2   103    86   187    85   187 0.99 Methyltransferase domain
Resolvase            PF00239.16   141 seq140_BIOID50961    -            207   6.3e-41  139.4   0.0   1   1   5.7e-45   7.9e-41  139.1   0.0     2   141     3   140     2   140 0.97 Resolvase, N terminal domain
DDE_Tnp_IS66         PF03050.9    271 seq141_BIOID50961    -            331   4.4e-92  308.0   0.1   1   1   7.4e-96     5e-92  307.8   0.1    13   271     2   281     1   281 0.98 Transposase IS66 family
DDE_Tnp_IS66_C       PF13817.1     39 seq141_BIOID50961    -            331   2.9e-20   71.8   0.2   1   1   1.1e-23   7.6e-20   70.5   0.1     2    39   288   325   287   325 0.99 IS66 C-terminal element
FxsA                 PF04186.8    120 seq142_BIOID50961    -            158   1.1e-36  124.9   8.3   1   1   9.6e-41   1.3e-36  124.7   5.7     1   113     6   118     6   127 0.93 FxsA cytoplasmic membrane protein
rve                  PF00665.21   120 seq143_BIOID50961    -            186   4.9e-19   68.4   0.0   1   1     3e-22   1.4e-18   67.0   0.0    28   119     2    92     1    93 0.97 Integrase core domain
rve_3                PF13683.1     67 seq143_BIOID50961    -            186   4.7e-12   45.1   0.0   1   1   1.7e-15   7.5e-12   44.4   0.0     6    67    69   130    64   130 0.93 Integrase core domain
rve_2                PF13333.1     52 seq143_BIOID50961    -            186   3.9e-06   26.7   0.0   1   1   1.6e-09   7.4e-06   25.8   0.0     1    44    83   129    83   133 0.89 Integrase core domain
DDE_Tnp_1            PF01609.16   211 seq147_BIOID50961    -            330   7.5e-33  113.7   0.1   1   1   5.3e-36   1.4e-32  112.8   0.1     5   210   138   312   136   313 0.90 Transposase DDE domain
DUF772               PF05598.6     77 seq147_BIOID50961    -            330   5.1e-22   77.4   0.5   1   1   3.9e-25   1.1e-21   76.4   0.3     1    77    51   126    51   126 0.99 Transposase domain (DUF772)
DDE_Tnp_1_3          PF13612.1    155 seq147_BIOID50961    -            330   1.9e-08   34.0   0.1   1   1   1.5e-11     4e-08   33.0   0.0     5   151   137   292   134   296 0.72 Transposase DDE domain
DDE_Tnp_1_6          PF13751.1    125 seq147_BIOID50961    -            330   4.4e-07   29.8   0.2   1   1   4.4e-10   1.2e-06   28.4   0.1    64   123   258   314   244   316 0.80 Transposase DDE domain
HTH_19               PF12844.2     64 seq149_BIOID50961    -            167   1.7e-11   43.8   0.0   1   1   5.9e-15   2.7e-11   43.2   0.0     2    61    70   129    69   131 0.97 Helix-turn-helix domain
HTH_3                PF01381.17    55 seq149_BIOID50961    -            167     8e-11   41.5   0.0   1   1   2.9e-14   1.3e-10   40.8   0.0     1    55    72   126    72   126 0.98 Helix-turn-helix
HTH_31               PF13560.1     64 seq149_BIOID50961    -            167   1.7e-09   37.6   0.0   1   1   6.6e-13     3e-09   36.8   0.0     5    58    71   123    70   135 0.96 Helix-turn-helix domain
DUF940               PF06082.6    658 seq150_BIOID50961    -            652  1.1e-246  820.4  13.0   1   1  8.8e-251  1.2e-246  820.3   9.0    19   658     1   647     1   647 0.97 Bacterial putative lipoprotein (DUF940)
Antirestrict         PF03230.8     94 seq153_BIOID50961    -            159   8.7e-39  131.2   0.2   1   1   8.2e-43   1.1e-38  130.9   0.1     1    94    62   159    62   159 0.98 Antirestriction protein
DUF2726              PF10881.3    126 seq155_BIOID50961    -            118   4.6e-23   81.0   0.0   1   1   3.8e-27   5.2e-23   80.9   0.0    23   108     3    91     1   104 0.93 Protein of unknown function (DUF2726)
adh_short            PF00106.20   167 seq157_BIOID50961    -            240   5.3e-16   58.8   0.2   1   1   1.6e-19   7.2e-16   58.4   0.1     3   166     9   170     8   171 0.87 short chain dehydrogenase
adh_short_C2         PF13561.1    243 seq157_BIOID50961    -            240   2.1e-07   30.9   0.0   1   1   5.8e-11   2.6e-07   30.5   0.0     8   192    18   193    13   238 0.71 Enoyl-(Acyl carrier protein) reductase
KR                   PF08659.5    181 seq157_BIOID50961    -            240   3.8e-07   29.8   0.5   1   1   1.6e-10   7.1e-07   28.9   0.4     4   172    10   175     8   184 0.84 KR domain
LZ_Tnp_IS66          PF13007.2     78 seq158_BIOID50961    -            193   7.1e-14   52.1  10.2   1   1     1e-17   7.1e-14   52.1   7.0     1    77    59   131    59   132 0.90 Transposase C of IS166 homeodomain
HTH_Tnp_IS66         PF13005.2     59 seq158_BIOID50961    -            193   1.2e-08   34.5   0.3   1   1   1.8e-12   1.2e-08   34.5   0.2     1    42   134   175   134   177 0.96 putative Helix-turn-helix domain of transposase IS66
Caudo_TAP            PF02413.12   130 seq160_BIOID50961    -            160   2.5e-24   85.8   0.1   1   1   2.1e-28   2.9e-24   85.5   0.1     3   130    22   160    20   160 0.95 Caudovirales tail fibre assembly protein
DUF4158              PF13700.1    166 seq161_BIOID50961    -            553   1.3e-43  148.2   1.7   1   1   4.7e-47   6.5e-43  145.9   0.7     1   165     3   166     3   167 0.96 Domain of unknown function (DUF4158)
DEDD_Tnp_IS110       PF01548.12   144 seq162_BIOID50961    -            334   1.9e-32  111.8   0.4   1   1   6.1e-36   4.2e-32  110.6   0.0     2   144     7   139     6   139 0.97 Transposase
Transposase_20       PF02371.11    87 seq162_BIOID50961    -            334   3.3e-24   84.6   0.2   1   1   1.1e-27   7.6e-24   83.5   0.1     1    79   209   288   209   296 0.94 Transposase IS116/IS110/IS902 family
PP-binding           PF00550.20    67 seq163_BIOID50961    -             78   2.7e-16   59.4   0.4   1   1   4.4e-20     3e-16   59.3   0.3     1    67     6    73     6    73 0.96 Phosphopantetheine attachment site
DUF1493              PF07377.7    111 seq163_BIOID50961    -             78   0.00024   21.0   0.4   1   1   4.1e-08   0.00028   20.8   0.3     1    59     1    55     1    62 0.91 Protein of unknown function (DUF1493)
DDE_Tnp_1            PF01609.16   211 seq164_BIOID50961    -            119   2.4e-13   50.0   0.0   1   1   1.9e-17   2.6e-13   49.9   0.0    52   152     8   101     1   115 0.83 Transposase DDE domain
TnpB_IS66            PF05717.8    108 seq167_BIOID50961    -            115   1.2e-42  143.5   0.0   1   1   9.7e-47   1.3e-42  143.4   0.0     2   105     7   108     6   111 0.96 IS66 Orf2 like protein
Peptidase_S6         PF02395.11   769 seq168_BIOID50961    -            265   1.9e-53  181.6  17.8   1   1   1.6e-57   2.2e-53  181.4  12.3   291   526    17   246     1   254 0.84 Immunoglobulin A1 protease
PK                   PF00224.16   348 seq169_BIOID50961    -            542    1e-149  497.7   9.0   1   1  1.9e-153  1.3e-149  497.4   6.2     1   345    73   414    73   417 0.98 Pyruvate kinase, barrel domain
PK_C                 PF02887.11   117 seq169_BIOID50961    -            542   7.2e-28   96.3   3.0   1   1   1.3e-31   8.9e-28   96.0   0.6     1   116   427   540   427   541 0.97 Pyruvate kinase, alpha/beta domain
TonB_dep_Rec         PF00593.19   276 seq171_BIOID50961    -            747   7.1e-28   98.1  10.2   1   1     1e-31   7.1e-28   98.1   7.1     1   276   510   746   510   746 0.98 TonB dependent receptor
Plug                 PF07715.10   108 seq171_BIOID50961    -            747     2e-21   76.2   0.1   1   1   6.6e-25   4.5e-21   75.0   0.1     2   107    76   180    75   181 0.94 TonB-dependent Receptor Plug Domain
DDE_Tnp_1            PF01609.16   211 seq173_BIOID50961    -            100   1.3e-05   24.7   0.2   1   1   1.2e-09   1.7e-05   24.3   0.1   153   211     3    65     1    65 0.96 Transposase DDE domain
DUF1233              PF06806.7     72 seq174_BIOID50961    -             29     9e-06   25.0   0.1   1   1   6.6e-10   9.1e-06   25.0   0.1     1    23     4    27     4    29 0.92 Putative excisionase (DUF1233)
DEDD_Tnp_IS110       PF01548.12   144 seq175_BIOID50961    -            257   5.3e-23   81.1   0.0   1   1   1.2e-26   8.3e-23   80.5   0.0     1   138     9   145     9   151 0.94 Transposase
Transposase_20       PF02371.11    87 seq175_BIOID50961    -            257   1.6e-05   24.8   0.0   1   1     2e-08   0.00014   21.8   0.0     3    29   226   252   224   254 0.93 Transposase IS116/IS110/IS902 family
Iso_dh               PF00180.15   348 seq177_BIOID50961    -            361   8.9e-87  291.1   0.0   1   1     8e-91   1.1e-86  290.8   0.0     1   347     6   354     6   355 0.93 Isocitrate/isopropylmalate dehydrogenase
RadC                 PF04002.10   123 seq179_BIOID50961    -            158   4.9e-47  158.5   0.0   1   1   4.6e-51   6.2e-47  158.1   0.0     2   123    37   158    36   158 0.98 RadC-like JAB domain
ketoacyl-synt        PF00109.21   255 seq181_BIOID50961    -            413     6e-60  202.7   1.1   1   1   1.7e-63     6e-60  202.7   0.8     2   255     4   247     3   247 0.93 Beta-ketoacyl synthase, N-terminal domain
Ketoacyl-synt_C      PF02801.17   119 seq181_BIOID50961    -            413   2.5e-39  133.6   1.7   1   1   1.4e-42   4.7e-39  132.7   1.2     1   119   255   370   255   370 0.97 Beta-ketoacyl synthase, C-terminal domain
Thiolase_N           PF00108.18   264 seq181_BIOID50961    -            413   1.2e-06   27.6   0.1   1   1   8.7e-10     3e-06   26.3   0.0    80   120   156   196   145   216 0.93 Thiolase, N-terminal domain
HTH_21               PF13276.1     60 seq182_BIOID50961    -            155     8e-10   38.4   5.4   1   1   9.8e-14   1.3e-09   37.7   3.8     3    59    27    82    23    83 0.89 HTH-like domain
DDE_Tnp_IS66_C       PF13817.1     39 seq183_BIOID50961    -            116   2.7e-19   68.7   1.7   1   1     3e-23   4.1e-19   68.2   0.1     1    39    72   110    72   110 0.98 IS66 C-terminal element
DDE_Tnp_1            PF01609.16   211 seq184_BIOID50961    -            331   1.8e-29  102.7   0.0   1   1   1.6e-33   2.3e-29  102.4   0.0     2   211    68   309    67   309 0.96 Transposase DDE domain
RepB-RCR_reg         PF10723.4     85 seq185_BIOID50961    -             86   1.6e-37  126.9   1.6   1   1   1.3e-41   1.8e-37  126.7   1.1     1    82     1    82     1    85 0.98 Replication regulatory protein RepB
DUF1722              PF08349.6    117 seq187_BIOID50961    -            169   6.7e-38  129.0   0.1   1   1     6e-42   8.3e-38  128.7   0.0     1   116    41   157    41   158 0.98 Protein of unknown function (DUF1722)
DDE_Tnp_IS66         PF03050.9    271 seq188_BIOID50961    -            316   5.4e-87  291.3   0.1   1   1   4.7e-91   6.5e-87  291.0   0.1    13   261     2   271     1   275 0.98 Transposase IS66 family
DUF3596              PF12167.3     88 seq189_BIOID50961    -            431   7.5e-29   99.0   0.0   1   1   2.1e-32   1.4e-28   98.1   0.0     1    87     9    94     9    95 0.98 Domain of unknown function (DUF3596)
Phage_integrase      PF00589.17   173 seq189_BIOID50961    -            431   7.6e-20   71.1   0.1   1   1   2.5e-23   1.7e-19   70.0   0.0     3   167   205   398   204   403 0.88 Phage integrase family
MurB_C               PF02873.11   105 seq190_BIOID50961    -            342   1.6e-42  143.3   0.0   1   1   4.2e-46   2.9e-42  142.5   0.0     1   105   203   330   203   330 0.99 UDP-N-acetylenolpyruvoylglucosamine reductase, C-terminal domain
FAD_binding_4        PF01565.18   139 seq190_BIOID50961    -            342   1.1e-27   96.0   0.0   1   1   1.3e-30   9.2e-27   93.0   0.0     2   137    18   148    17   150 0.87 FAD binding domain
Kinase-PPPase        PF03618.9    255 seq191_BIOID50961    -            277   3.4e-82  275.6   0.0   1   1   2.8e-86   3.9e-82  275.4   0.0     1   255     9   267     9   267 0.97 Kinase/pyrophosphorylase
TetR_N               PF00440.18    47 seq195_BIOID50961    -            199   7.9e-06   25.3   0.0   1   1     1e-09   1.4e-05   24.5   0.0     3    44    16    57    14    60 0.94 Bacterial regulatory proteins, tetR family
DDE_Tnp_1_assoc      PF13808.1     90 seq197_BIOID50961    -            164   1.5e-22   78.9   0.0   1   1   3.2e-26   2.2e-22   78.4   0.0    23    90     3    70     1    70 0.97 DDE_Tnp_1-associated
DDE_Tnp_1            PF01609.16   211 seq197_BIOID50961    -            164   3.6e-09   36.4   0.1   1   1   6.7e-13   4.6e-09   36.0   0.1     3    93    77   159    75   161 0.93 Transposase DDE domain
Y1_Tnp               PF01797.11   121 seq198_BIOID50961    -            200   3.7e-35  120.2   0.4   1   1   3.4e-39   4.6e-35  119.9   0.2     2   121    60   177    59   177 0.98 Transposase IS200 like
Autotransporter      PF03797.14   265 seq199_BIOID50961    -            753   1.8e-32  112.6  17.8   1   1   2.6e-36   1.8e-32  112.6  12.4     3   261   493   735   491   743 0.94 Autotransporter beta-domain
Peptidase_S6         PF02395.11   769 seq199_BIOID50961    -            753     3e-30  104.9   3.3   1   1   4.3e-34     3e-30  104.9   2.3   540   761     3   200     1   206 0.91 Immunoglobulin A1 protease
DUF987               PF06174.6     66 seq204_BIOID50961    -             73   4.5e-43  144.4   0.1   1   1   3.7e-47     5e-43  144.3   0.1     1    66     1    66     1    66 0.99 Protein of unknown function (DUF987)
HTH_21               PF13276.1     60 seq205_BIOID50961    -             41   2.6e-10   40.0   3.2   1   1   2.1e-14   2.8e-10   39.9   2.2    21    55     2    35     1    39 0.95 HTH-like domain
Phage_integ_N        PF09003.5     81 seq207_BIOID50961    -            128   5.5e-31  106.0   0.4   1   1   5.8e-35     8e-31  105.4   0.3     1    78     1    77     1    83 0.97 Bacteriophage lambda integrase, N-terminal domain
DUF1116              PF06545.6    216 seq208_BIOID50961    -            419   7.4e-99  329.0   1.4   1   1  7.5e-103     1e-98  328.6   1.0     1   216    87   303    87   303 0.99 Protein of unknown function (DUF1116)
rve_3                PF13683.1     67 seq209_BIOID50961    -             98   1.5e-16   59.5   0.4   1   1   3.2e-20   2.2e-16   59.0   0.3     7    67     1    62     1    62 0.98 Integrase core domain
rve_2                PF13333.1     52 seq209_BIOID50961    -             98   2.3e-13   49.8   0.3   1   1   5.4e-17   3.7e-13   49.1   0.2     1    50    14    68    14    70 0.93 Integrase core domain
IncFII_repA          PF02387.10   281 seq212_BIOID50961    -            289   1.7e-96  322.5   0.1   1   1  1.7e-100   2.3e-96  322.1   0.0     3   271     9   269     2   276 0.98 IncFII RepA protein family
FAD_binding_7        PF03441.9    277 seq213_BIOID50961    -            472    8e-107  356.4   1.1   1   1  1.5e-110    1e-106  356.0   0.8     3   276   205   468   203   469 0.96 FAD binding domain of DNA photolyase
DNA_photolyase       PF00875.13   165 seq213_BIOID50961    -            472   3.9e-46  156.7   0.3   1   1   1.8e-49   1.2e-45  155.0   0.1     2   159     5   168     4   174 0.93 DNA photolyase
Response_reg         PF00072.19   112 seq214_BIOID50961    -            251   1.6e-20   73.0   0.1   1   1   3.6e-24   2.5e-20   72.4   0.1     2   111    17   124    16   125 0.97 Response regulator receiver domain
Trans_reg_C          PF00486.23    77 seq214_BIOID50961    -            251   1.2e-20   73.0   0.2   1   1   6.4e-24   4.3e-20   71.2   0.0     2    77   170   245   169   245 0.98 Transcriptional regulatory protein, C terminal
YagB_YeeU_YfjZ       PF06154.6    105 seq217_BIOID50961    -            122   3.8e-52  174.8   0.0   1   1   3.3e-56   4.5e-52  174.6   0.0     2   104    16   118    15   119 0.98 YagB/YeeU/YfjZ family
Phage_integrase      PF00589.17   173 seq218_BIOID50961    -            257   6.5e-15   55.1   0.0   1   1   5.9e-19   8.1e-15   54.7   0.0     2   170    79   248    78   251 0.85 Phage integrase family
Methyltransf_27      PF13708.1    194 seq221_BIOID50961    -             76   1.9e-25   89.3   0.0   1   1   1.5e-29   2.1e-25   89.2   0.0   121   194     1    74     1    74 0.99 Methyltransferase domain
Exonuc_VII_L         PF02601.10   319 seq222_BIOID50961    -            456   6.5e-92  308.0   1.1   1   1   1.8e-95   8.3e-92  307.6   0.8     1   319   126   442   126   442 0.96 Exonuclease VII, large subunit
tRNA_anti_2          PF13742.1     99 seq222_BIOID50961    -            456   1.2e-34  118.0   0.1   1   1   1.3e-37   6.1e-34  115.7   0.0     1    99     9   104     9   104 0.98 OB-fold nucleic acid binding domain
tRNA_anti            PF01336.20    76 seq222_BIOID50961    -            456   1.1e-08   34.6   0.0   1   1   4.6e-12   2.1e-08   33.7   0.0     1    75    30   104    30   105 0.96 OB-fold nucleic acid binding domain
Ivy                  PF08816.6    118 seq224_BIOID50961    -            157   6.8e-35  119.4   0.1   1   1   6.1e-39   8.4e-35  119.2   0.1     1   118    37   152    37   152 0.98 Inhibitor of vertebrate lysozyme (Ivy)
DAHP_synth_1         PF00793.15   272 seq225_BIOID50961    -            389  1.1e-102  342.2   0.0   1   1    1e-106  1.4e-102  341.9   0.0     8   270    80   377    65   379 0.97 DAHP synthetase I family
Cpn10                PF00166.16    93 seq227_BIOID50961    -             97   5.2e-29   99.9   1.8   1   1   4.2e-33   5.7e-29   99.7   1.3     1    93     2    95     2    95 0.97 Chaperonin 10 Kd subunit
BCCT                 PF02028.12   485 seq229_BIOID50961    -            476  4.8e-125  417.4  33.3   1   1  3.9e-129  5.4e-125  417.2  23.1    51   485     2   439     1   439 0.98 BCCT family transporter
DUF977               PF06163.6    127 seq230_BIOID50961    -             88   1.7e-35  121.4   0.1   1   1   1.4e-39     2e-35  121.2   0.0    59   127     7    84     3    84 0.97 Bacterial protein of unknown function (DUF977)
BPL_LplA_LipB        PF03099.14   125 seq231_BIOID50961    -            321   9.6e-21   73.9   0.0   1   1   3.2e-24   1.4e-20   73.4   0.0     4   125    86   208    83   208 0.89 Biotin/lipoate A/B protein ligase family
HTH_11               PF08279.7     55 seq231_BIOID50961    -            321   8.3e-13   47.6   0.0   1   1   4.4e-16     2e-12   46.4   0.0     4    54     9    58     8    59 0.92 HTH domain
BPL_C                PF02237.12    48 seq231_BIOID50961    -            321   1.6e-11   43.5   0.2   1   1   8.9e-15   4.1e-11   42.2   0.1     1    48   271   317   271   317 0.97 Biotin protein ligase C terminal domain
DUF1219              PF06755.7    117 seq232_BIOID50961    -            124   3.6e-60  200.5   0.0   1   1     3e-64   4.1e-60  200.3   0.0     1   113     1   113     1   123 0.98 Protein of unknown function (DUF1219)
Aminotran_4          PF01063.14   231 seq236_BIOID50961    -            269   1.9e-42  145.1   0.0   1   1   1.7e-46   2.4e-42  144.8   0.0     2   225    38   259    37   266 0.87 Aminotransferase class IV
DUF4102              PF13356.1     89 seq237_BIOID50961    -             89   2.8e-30  103.9   0.2   1   1   2.2e-34     3e-30  103.8   0.1     1    88     3    89     3    89 0.98 Domain of unknown function (DUF4102)
HTH_Tnp_1            PF01527.15    76 seq238_BIOID50961    -            216   1.6e-22   79.0   0.0   1   1   5.2e-24   2.4e-20   72.1   0.0     3    68    93   162    91   175 0.89 Transposase
HATPase_c            PF02518.21   111 seq240_BIOID50961    -            433   1.9e-22   78.9   0.0   1   1   8.1e-26   3.7e-22   78.0   0.0     6   110   320   423   316   424 0.96 Histidine kinase-, DNA gyrase B-, and HSP90-like ATPase
HisKA                PF00512.20    68 seq240_BIOID50961    -            433   6.2e-08   32.3   1.3   1   1   3.7e-11   1.7e-07   30.9   0.9     1    67   211   270   211   271 0.90 His Kinase A (phospho-acceptor) domain
HAMP                 PF00672.20    70 seq240_BIOID50961    -            433     3e-07   30.4   0.0   1   1   6.6e-11     3e-07   30.4   0.0     3    69   140   206   139   207 0.90 HAMP domain
Cpn60_TCP1           PF00118.19   488 seq242_BIOID50961    -            548  1.2e-126  423.1  10.9   1   1  9.8e-131  1.3e-126  422.9   7.5     1   486    23   523    23   525 0.94 TCP-1/cpn60 chaperonin family
HTS                  PF04204.11   298 seq243_BIOID50961    -            309  5.5e-131  435.5   0.0   1   1  4.5e-135  6.1e-131  435.4   0.0     1   298     2   299     2   299 1.00 Homoserine O-succinyltransferase
LPP                  PF04728.8     11 seq247_BIOID50961    -             78   5.8e-11   41.3  16.8   1   2   4.2e-10   5.8e-06   25.7   1.0     1    11    24    34    24    34 0.99 Repeated sequence found in lipoprotein LPP
LPP                  PF04728.8     11 seq247_BIOID50961    -             78   5.8e-11   41.3  16.8   2   2   6.3e-10   8.6e-06   25.1   2.1     1    11    38    48    38    48 0.99 Repeated sequence found in lipoprotein LPP
DUF413               PF04219.7     94 seq251_BIOID50961    -            112   1.5e-38  130.2   0.1   1   1   1.4e-42   1.9e-38  129.9   0.1     1    90    10    99    10   102 0.97 Protein of unknown function, DUF
2-Hacid_dh_C         PF02826.14   178 seq252_BIOID50961    -            325   1.6e-45  154.3   0.0   1   1   9.3e-49   6.3e-45  152.3   0.0     2   178   118   290   117   290 0.95 D-isomer specific 2-hydroxyacid dehydrogenase, NAD binding domain
NAD_binding_2        PF03446.10   162 seq252_BIOID50961    -            325   1.7e-06   27.9   0.0   1   1   6.1e-10   4.2e-06   26.6   0.0     3    90   151   236   149   242 0.92 NAD binding domain of 6-phosphogluconate dehydrogenase
HTH_Tnp_1            PF01527.15    76 seq253_BIOID50961    -             61     2e-08   33.9   0.2   1   1     2e-12   2.7e-08   33.5   0.1     2    42     3    43     2    55 0.92 Transposase
RVT_1                PF00078.22   214 seq256_BIOID50961    -            437     5e-45  153.3   0.0   1   1   1.3e-48   9.1e-45  152.5   0.0    28   214     3   223     1   223 0.96 Reverse transcriptase (RNA-dependent DNA polymerase)
GIIM                 PF08388.6     80 seq256_BIOID50961    -            437   7.6e-12   44.7   1.8   1   1   1.1e-15   7.6e-12   44.7   1.3     3    69   246   312   244   334 0.85 Group II intron, maturase-specific domain
HTH_Tnp_IS1          PF12759.2     50 seq262_BIOID50961    -             90   8.8e-33  111.4   0.2   1   1   1.7e-36   1.2e-32  111.0   0.2     1    50    38    87    38    87 0.99 InsA C-terminal domain
Zn_Tnp_IS1           PF03811.8     36 seq262_BIOID50961    -             90   1.4e-21   75.5   8.9   1   1   2.9e-25     2e-21   75.0   6.1     1    36     1    35     1    35 0.99 InsA N-terminal domain
Phage_integrase      PF00589.17   173 seq264_BIOID50961    -            250   3.6e-25   88.4   0.0   1   1   3.2e-29   4.3e-25   88.2   0.0     3   171    33   212    31   214 0.93 Phage integrase family
DUF2877              PF11392.3    111 seq265_BIOID50961    -            271   9.6e-29   99.7   0.0   1   1   1.5e-32   2.1e-28   98.6   0.0     1   110   158   265   158   266 0.91 Protein of unknown function (DUF2877)
GST_C_2              PF13410.1     69 seq267_BIOID50961    -            304   7.6e-10   38.4   0.3   1   1   6.9e-13   1.9e-09   37.1   0.2     2    68   190   260   189   261 0.82 Glutathione S-transferase, C-terminal domain
GST_C                PF00043.20    95 seq267_BIOID50961    -            304   6.7e-09   35.5   0.0   1   1     5e-12   1.4e-08   34.5   0.0    33    95   199   266   187   266 0.85 Glutathione S-transferase, C-terminal domain
GST_N_2              PF13409.1     70 seq267_BIOID50961    -            304   1.9e-06   27.6   0.0   1   1   1.7e-09   4.7e-06   26.3   0.0     3    69    69   143    67   144 0.89 Glutathione S-transferase, N-terminal domain
GST_N                PF02798.15    76 seq267_BIOID50961    -            304   3.3e-05   23.8   0.0   1   1   4.2e-08   0.00012   22.1   0.0    17    76    82   143    74   143 0.91 Glutathione S-transferase, N-terminal domain
PsiE                 PF06146.7     69 seq268_BIOID50961    -            136   1.8e-16   59.9   5.7   1   1   1.3e-20   1.8e-16   59.9   3.9     5    69    62   123    58   123 0.95 Phosphate-starvation-inducible E
DDE_Tnp_1_assoc      PF13808.1     90 seq269_BIOID50961    -             62   4.7e-19   67.7   0.0   1   1   3.6e-23   4.9e-19   67.6   0.0     1    54     6    59     6    62 0.96 DDE_Tnp_1-associated
HTH_38               PF13936.1     44 seq271_BIOID50961    -            254   8.9e-24   82.6   1.2   1   1   3.8e-21     1e-17   63.2   0.9     4    44    58    98    55    98 0.97 Helix-turn-helix domain
HTH_32               PF13565.1     77 seq271_BIOID50961    -            254   4.8e-06   27.1   2.1   1   1   1.7e-09   4.8e-06   27.1   1.5     1    77    90   173    90   173 0.71 Homeodomain-like domain
ABC_tran             PF00005.22   118 seq272_BIOID50961    -            265     1e-20   74.1   0.0   1   1   2.3e-24   1.6e-20   73.5   0.0     1   118    51   176    51   176 0.94 ABC transporter
TnpB_IS66            PF05717.8    108 seq273_BIOID50961    -            115   1.3e-44  149.9   0.0   1   1     1e-48   1.4e-44  149.8   0.0     2   107     7   110     6   111 0.96 IS66 Orf2 like protein
SSB                  PF00436.20   104 seq274_BIOID50961    -            178   8.4e-43  144.3   0.5   1   1   7.4e-47     1e-42  144.1   0.4     1   103     6   112     6   113 0.97 Single-strand binding protein family
Hexapep              PF00132.19    36 seq278_BIOID50961    -            256     4e-19   67.0   6.7   1   3   1.4e-09   1.8e-05   23.8   0.0     2    36    85   119    84   119 0.96 Bacterial transferase hexapeptide (six repeats)
Hexapep              PF00132.19    36 seq278_BIOID50961    -            256     4e-19   67.0   6.7   2   3   1.9e-10   2.6e-06   26.5   0.7     3    33   154   183   152   184 0.94 Bacterial transferase hexapeptide (six repeats)
Hexapep              PF00132.19    36 seq278_BIOID50961    -            256     4e-19   67.0   6.7   3   3   1.5e-11   2.1e-07   30.0   0.6     1    34   169   202   169   204 0.95 Bacterial transferase hexapeptide (six repeats)
Ead_Ea22             PF13935.1    139 seq279_BIOID50961    -             61   2.4e-11   44.0   0.0   1   1   1.8e-15   2.4e-11   44.0   0.0     1    48     2    49     2    60 0.89 Ead/Ea22-like protein
YceG                 PF02618.11   297 seq282_BIOID50961    -            340   3.1e-95  318.5   0.0   1   1   2.6e-99   3.6e-95  318.3   0.0     3   297    42   330    40   330 0.94 YceG-like family
DDE_Tnp_1            PF01609.16   211 seq287_BIOID50961    -            285   4.1e-31  108.0   0.3   1   1   4.4e-35     6e-31  107.5   0.2     3   211     9   250     7   250 0.93 Transposase DDE domain
Aldo_ket_red         PF00248.16   283 seq290_BIOID50961    -            267   5.2e-57  192.7   0.6   1   1   4.8e-61   6.6e-57  192.3   0.4     2   281     6   250     5   251 0.95 Aldo/keto reductase family
DDE_Tnp_IS1          PF03400.8    131 seq291_BIOID50961    -             71   2.9e-36  124.3   0.3   1   1   2.3e-40   3.2e-36  124.2   0.2    61   131     1    71     1    71 0.99 IS1 transposase
rve_3                PF13683.1     67 seq294_BIOID50961    -             82   1.9e-10   39.9   0.1   1   1   3.4e-14   2.3e-10   39.7   0.1    13    67    10    64     3    64 0.94 Integrase core domain
rve_2                PF13333.1     52 seq294_BIOID50961    -             82   3.1e-07   30.2   0.0   1   1   5.5e-11   3.8e-07   29.9   0.0     1    44    17    63    17    71 0.88 Integrase core domain
hemP                 PF10636.4     38 seq295_BIOID50961    -             63   2.7e-16   58.7   1.9   1   1     9e-20   1.2e-15   56.6   0.9     1    38    26    63    26    63 0.98 Hemin uptake protein hemP
DDE_Tnp_IS66         PF03050.9    271 seq296_BIOID50961    -            523  5.2e-102  340.5   0.2   1   1  1.5e-105  5.2e-102  340.5   0.1     1   270   186   472   186   473 0.98 Transposase IS66 family
DDE_Tnp_IS66_C       PF13817.1     39 seq296_BIOID50961    -            523   3.1e-19   68.5   0.4   1   1   3.6e-22   1.2e-18   66.6   0.3     1    39   479   517   479   517 0.98 IS66 C-terminal element
HTH_Tnp_IS66         PF13005.2     59 seq296_BIOID50961    -            523   4.2e-18   64.8   6.7   1   1   2.8e-21   9.6e-18   63.6   4.6     2    59   125   180   124   180 0.98 putative Helix-turn-helix domain of transposase IS66
LZ_Tnp_IS66          PF13007.2     78 seq296_BIOID50961    -            523   1.6e-12   47.7   7.7   1   1   1.2e-15     4e-12   46.5   5.3     2    77    46   121    45   122 0.83 Transposase C of IS166 homeodomain
TetR_N               PF00440.18    47 seq298_BIOID50961    -            178     5e-09   35.5   0.1   1   1   1.2e-12   7.9e-09   34.9   0.1     1    47    13    59    13    59 0.97 Bacterial regulatory proteins, tetR family
TetR_C_6             PF13977.1    131 seq298_BIOID50961    -            178   1.2e-07   31.5   0.2   1   1   4.2e-11   2.9e-07   30.2   0.1    21   125    85   176    67   178 0.90 Bacterial transcriptional repressor
PhdYeFM_antitox      PF02604.14    75 seq302_BIOID50961    -             83   9.3e-10   37.8   0.0   1   1   7.7e-14   1.1e-09   37.6   0.0     3    68    10    73     8    80 0.89 Antitoxin Phd_YefM, type II toxin-antitoxin system
PHP                  PF02811.14   175 seq305_BIOID50961    -            245   1.2e-17   64.1   1.1   1   1   1.8e-21   2.5e-17   63.1   0.9     1   169     4   164     4   175 0.91 PHP domain
Malate_synthase      PF01274.17   523 seq306_BIOID50961    -            539  1.4e-214  712.8   0.0   1   1  1.1e-218  1.6e-214  712.6   0.0     2   522    18   538    17   539 0.99 Malate synthase
Rieske               PF00355.21    98 seq307_BIOID50961    -            263   2.5e-21   74.9   0.1   1   1   5.8e-25     4e-21   74.2   0.1     1    87    46   130    46   148 0.88 Rieske [2Fe-2S] domain
Ring_hydroxyl_A      PF00848.14   209 seq307_BIOID50961    -            263   2.7e-13   49.9   0.4   1   1     6e-17   4.1e-13   49.3   0.3     3    48   184   229   182   259 0.80 Ring hydroxylating alpha subunit (catalytic domain)
AA_kinase            PF00696.23   241 seq309_BIOID50961    -            297   7.1e-25   87.8   0.0   1   1   1.2e-28   1.7e-24   86.5   0.0     1   239     2   277     2   279 0.79 Amino acid kinase family
Plasmid_stabil       PF05016.9     90 seq311_BIOID50961    -             95     1e-12   48.1   0.1   1   1   8.6e-17   1.2e-12   47.9   0.0     1    88     5    83     5    85 0.97 Plasmid stabilisation system protein
Peripla_BP_2         PF01497.13   238 seq313_BIOID50961    -            296   8.2e-27   93.7   0.0   1   1   6.9e-31   9.4e-27   93.5   0.0     1   235    38   270    38   273 0.94 Periplasmic binding protein
HTH_Tnp_1            PF01527.15    76 seq314_BIOID50961    -            108   1.9e-11   43.6   1.4   1   1   5.6e-15   7.7e-11   41.6   1.0     1    74     1    87     1    88 0.86 Transposase
HTH_Tnp_1            PF01527.15    76 seq315_BIOID50961    -            108   1.9e-11   43.6   1.4   1   1   5.6e-15   7.7e-11   41.6   1.0     1    74     1    87     1    88 0.86 Transposase
Ter                  PF05472.6    290 seq316_BIOID50961    -             57   1.4e-07   30.8   0.2   1   1   1.2e-11   1.6e-07   30.6   0.1     2    40     9    47     8    50 0.95 DNA replication terminus site-binding protein (Ter protein)
Ead_Ea22             PF13935.1    139 seq317_BIOID50961    -            225     8e-22   77.9   0.5   1   1   1.2e-25   1.7e-21   76.9   0.3     1   139     2   117     2   117 0.89 Ead/Ea22-like protein
Ter                  PF05472.6    290 seq325_BIOID50961    -            239   8.1e-92  307.3   3.1   1   1   6.6e-96   9.1e-92  307.1   2.2    65   290     2   237     1   237 0.99 DNA replication terminus site-binding protein (Ter protein)
rve                  PF00665.21   120 seq327_BIOID50961    -             75     9e-10   38.5   0.0   1   1   7.4e-14     1e-09   38.4   0.0    49   112     3    65     1    69 0.93 Integrase core domain
rve                  PF00665.21   120 seq328_BIOID50961    -            295   4.4e-26   91.2   0.0   1   1   3.6e-29   1.2e-25   89.7   0.0     2   119   125   239   124   240 0.97 Integrase core domain
HTH_21               PF13276.1     60 seq328_BIOID50961    -            295   3.7e-16   58.7   2.8   1   1   2.6e-19   8.8e-16   57.5   2.0     2    60    46   103    44   103 0.94 HTH-like domain
rve_3                PF13683.1     67 seq328_BIOID50961    -            295   1.5e-11   43.5   0.2   1   1   8.8e-15     3e-11   42.5   0.0     6    67   216   277   211   277 0.93 Integrase core domain
rve_2                PF13333.1     52 seq328_BIOID50961    -            295   2.6e-06   27.2   0.0   1   1   1.7e-09   5.7e-06   26.1   0.0     1    44   230   276   230   283 0.88 Integrase core domain
HTH_21               PF13276.1     60 seq329_BIOID50961    -            153   1.1e-16   60.4   2.8   1   1   1.9e-20   2.6e-16   59.2   2.0     2    60    47   104    45   104 0.94 HTH-like domain
Adenylate_cycl       PF01295.13   605 seq330_BIOID50961    -            848    9e-275  912.5   0.0   1   1  1.6e-278  1.1e-274  912.3   0.0     1   601   228   826   228   830 0.98 Adenylate cyclase, class-I
Adenyl_cycl_N        PF12633.2    204 seq330_BIOID50961    -            848   2.4e-87  291.6   0.0   1   1   1.6e-86   1.1e-82  276.3   0.0     1   203     1   200     1   201 0.96 Adenylate cyclase NT domain
HTH_Tnp_IS1          PF12759.2     50 seq331_BIOID50961    -             90     1e-30  104.8   0.2   1   1   1.9e-34   1.3e-30  104.4   0.1     1    49    38    86    38    87 0.99 InsA C-terminal domain
Zn_Tnp_IS1           PF03811.8     36 seq331_BIOID50961    -             90   2.4e-20   71.6   9.9   1   1     5e-24   3.4e-20   71.1   6.8     1    36     1    35     1    35 0.99 InsA N-terminal domain
Thymidylate_kin      PF02223.12   186 seq332_BIOID50961    -            213   1.2e-60  203.9   0.0   1   1   9.8e-65   1.3e-60  203.8   0.0     1   186     8   200     8   200 0.98 Thymidylate kinase
MFS_1                PF07690.11   354 seq333_BIOID50961    -            463   1.3e-16   60.2  60.6   1   1   9.3e-21   1.3e-16   60.2  42.0     2   354    45   422    44   422 0.77 Major Facilitator Superfamily
DUF4156              PF13698.1     93 seq334_BIOID50961    -            121   4.1e-32  109.8   0.1   1   1   3.6e-36   4.9e-32  109.5   0.0     2    93    27   119    26   119 0.98 Domain of unknown function (DUF4156)
DUF1040              PF06288.8     86 seq336_BIOID50961    -             89   1.6e-46  156.3   0.5   1   1   1.3e-50   1.8e-46  156.2   0.3     1    86     1    86     1    86 1.00 Protein of unknown function (DUF1040)
EAL                  PF00563.15   236 seq337_BIOID50961    -            528   1.2e-66  224.5   0.2   1   1   2.5e-70   1.7e-66  223.9   0.2     2   235   273   505   272   506 0.96 EAL domain
CSS-motif            PF12792.2    208 seq337_BIOID50961    -            528   2.2e-38  131.5   1.0   1   1   4.6e-42   3.2e-38  131.0   0.7     2   207    37   246    36   247 0.91 CSS motif domain associated with EAL
Nitrate_red_del      PF02613.10   136 seq338_BIOID50961    -            184   1.1e-19   70.5   0.2   1   1   1.1e-23   1.5e-19   70.0   0.1     3   135    31   150    29   151 0.90 Nitrate reductase delta subunit
HTH_29               PF13551.1    113 seq342_BIOID50961    -            437   1.2e-16   60.7   0.1   1   1   1.5e-19   3.3e-16   59.2   0.1    15   112    20   110    11   111 0.93 Winged helix-turn helix
rve                  PF00665.21   120 seq342_BIOID50961    -            437   8.6e-12   45.1   0.0   1   1     3e-14   6.9e-11   42.1   0.0     4   119   132   253   129   254 0.85 Integrase core domain
HTH_28               PF13518.1     52 seq342_BIOID50961    -            437   3.8e-09   36.2   3.3   1   1     2e-11   4.6e-08   32.7   0.5    16    52    21    57    17    58 0.93 Helix-turn-helix domain
HTH_32               PF13565.1     77 seq342_BIOID50961    -            437   1.9e-08   34.8   0.0   1   1   3.2e-11   7.3e-08   32.9   0.0     2    77    34   107    33   107 0.85 Homeodomain-like domain
rve_3                PF13683.1     67 seq342_BIOID50961    -            437   5.6e-07   28.8   0.0   1   1   7.9e-10   1.8e-06   27.2   0.0     5    56   229   283   225   283 0.93 Integrase core domain
HTH_23               PF13384.1     50 seq342_BIOID50961    -            437   4.3e-06   26.0   2.7   1   1   2.5e-09   5.7e-06   25.6   0.1    20    49    20    49    10    50 0.91 Homeodomain-like domain
rve                  PF00665.21   120 seq344_BIOID50961    -            148   2.7e-19   69.3   0.0   1   1   1.6e-22   7.5e-19   67.8   0.0    28   119     2    92     1    93 0.97 Integrase core domain
rve_3                PF13683.1     67 seq344_BIOID50961    -            148   5.4e-12   44.9   0.0   1   1   1.7e-15   7.6e-12   44.4   0.0     6    67    69   130    64   130 0.93 Integrase core domain
rve_2                PF13333.1     52 seq344_BIOID50961    -            148   9.3e-07   28.7   0.0   1   1   3.7e-10   1.7e-06   27.8   0.0     1    44    83   129    83   136 0.88 Integrase core domain
FecCD                PF01032.13   311 seq349_BIOID50961    -            660  6.7e-145  481.6  85.7   1   2   3.2e-73   4.4e-69  232.5  27.4     7   310    13   324     7   325 0.93 FecCD transport family
FecCD                PF01032.13   311 seq349_BIOID50961    -            660  6.7e-145  481.6  85.7   2   2   6.1e-80   8.4e-76  254.6  26.6     2   311   358   657   347   657 0.94 FecCD transport family
ABC_tran             PF00005.22   118 seq351_BIOID50961    -            209   3.8e-19   69.0   0.0   1   1   1.2e-22   5.7e-19   68.5   0.0     1   118    41   163    41   163 0.87 ABC transporter
AAA_21               PF13304.1    303 seq351_BIOID50961    -            209   1.4e-16   61.1   5.9   1   1   5.9e-18   2.7e-14   53.7   4.1     1   303    29   198    29   198 0.78 AAA domain
APH                  PF01636.18   239 seq352_BIOID50961    -            328   2.2e-41  142.0   2.0   1   1   5.1e-45   3.5e-41  141.4   1.4     2   232    31   259    30   269 0.84 Phosphotransferase enzyme family
EcKinase             PF02958.15   293 seq352_BIOID50961    -            328   7.3e-05   21.9   0.0   1   1   1.9e-08   0.00013   21.1   0.0   197   280   176   252   149   257 0.79 Ecdysteroid kinase
DNApol3-delta_C      PF09115.5    119 seq355_BIOID50961    -            270   1.3e-37  128.3   0.1   1   1   2.8e-41   1.9e-37  127.7   0.1     2   119   143   259   142   259 0.98 DNA polymerase III, delta subunit, C terminal
DNA_pol3_delta2      PF13177.1    162 seq355_BIOID50961    -            270   1.3e-23   83.3   0.0   1   1   3.6e-27   2.4e-23   82.4   0.0    75   159    17   101     7   104 0.93 DNA polymerase III, delta subunit
NIF3                 PF01784.13   242 seq356_BIOID50961    -            247     1e-56  192.1   0.0   1   1   9.1e-61   1.2e-56  191.8   0.0     2   240     6   235     5   238 0.95 NIF3 (NGG1p interacting factor 3)
HTH_Tnp_1            PF01527.15    76 seq357_BIOID50961    -            136   1.8e-19   69.3   0.5   1   1   4.6e-23   3.1e-19   68.5   0.4     2    74    23   102    22   104 0.89 Transposase
HTH_28               PF13518.1     52 seq357_BIOID50961    -            136   2.3e-06   27.3   0.5   1   1   6.5e-10   4.4e-06   26.4   0.0     1    43    32    75    32    78 0.93 Helix-turn-helix domain
rve                  PF00665.21   120 seq358_BIOID50961    -            150   8.2e-12   45.1   0.0   1   1   1.1e-15   1.6e-11   44.2   0.0    34   120    21   104    19   104 0.96 Integrase core domain
DUF1097              PF06496.6    144 seq359_BIOID50961    -            173   1.9e-46  157.3  25.0   1   1   1.7e-50   2.3e-46  157.0  17.3     1   143    18   156    18   157 0.99 Protein of unknown function (DUF1097)
GTP_EFTU             PF00009.22   188 seq361_BIOID50961    -            394   1.1e-60  204.1   0.0   1   1   3.4e-64   1.6e-60  203.7   0.0     1   187    10   201    10   202 0.93 Elongation factor Tu GTP binding domain
GTP_EFTU_D3          PF03143.12    97 seq361_BIOID50961    -            394   2.4e-34  117.3   0.1   1   1   1.4e-37   6.6e-34  115.9   0.0     1    96   298   392   298   393 0.98 Elongation factor Tu C-terminal domain
GTP_EFTU_D2          PF03144.20    74 seq361_BIOID50961    -            394     3e-18   65.5   6.3   1   1   1.2e-21   5.5e-18   64.7   3.9     1    74   225   294   225   294 0.96 Elongation factor Tu domain 2
TPP_enzyme_N         PF02776.13   172 seq362_BIOID50961    -            548   2.7e-58  196.1   0.3   1   1   5.8e-62   2.7e-58  196.1   0.2     1   169     1   167     1   170 0.98 Thiamine pyrophosphate enzyme, N-terminal TPP binding domain
TPP_enzyme_C         PF02775.16   153 seq362_BIOID50961    -            548   4.8e-52  175.4   0.5   1   1   3.5e-54   1.6e-50  170.5   0.0     1   153   374   522   374   522 0.98 Thiamine pyrophosphate enzyme, C-terminal TPP binding domain
TPP_enzyme_M         PF00205.17   137 seq362_BIOID50961    -            548   2.6e-41  140.4   0.2   1   1   1.4e-44   6.3e-41  139.2   0.1     1   137   186   321   186   321 0.98 Thiamine pyrophosphate enzyme, central domain
HTH_21               PF13276.1     60 seq364_BIOID50961    -            141   1.1e-08   34.7   0.7   1   1   1.5e-12     2e-08   33.9   0.5     6    55    32    82    27    89 0.83 HTH-like domain
Exo_endo_phos        PF03372.18   251 seq366_BIOID50961    -            259   5.8e-12   45.9   0.4   1   1   7.6e-16     1e-11   45.1   0.3     2   251    41   245    40   245 0.65 Endonuclease/Exonuclease/phosphatase family
ICL                  PF00463.16   526 seq367_BIOID50961    -            439  3.2e-200  665.6   1.7   1   2  4.6e-118  3.2e-114  381.9   0.0     1   255    12   262    12   264 0.99 Isocitrate lyase family
ICL                  PF00463.16   526 seq367_BIOID50961    -            439  3.2e-200  665.6   1.7   2   2   1.5e-88     1e-84  284.5   1.0   353   526   262   439   260   439 0.98 Isocitrate lyase family
PEP_mutase           PF13714.1    238 seq367_BIOID50961    -            439   4.8e-19   68.4   0.0   1   1   2.3e-22   1.6e-18   66.7   0.0    26   198    86   320    74   352 0.86 Phosphoenolpyruvate phosphomutase
Peptidase_S6         PF02395.11   769 seq368_BIOID50961    -            567    1e-161  539.6  21.6   1   1  9.5e-166  1.3e-161  539.3  14.9     8   503    51   541    43   555 0.92 Immunoglobulin A1 protease
rve                  PF00665.21   120 seq370_BIOID50961    -            301   8.6e-23   80.6   0.0   1   1   3.4e-26   1.6e-22   79.7   0.0     3   119   123   243   121   244 0.96 Integrase core domain
rve_3                PF13683.1     67 seq370_BIOID50961    -            301   1.4e-17   62.8   0.1   1   1   9.9e-21   4.5e-17   61.2   0.0     2    67   216   281   215   281 0.98 Integrase core domain
HTH_21               PF13276.1     60 seq370_BIOID50961    -            301   6.8e-17   61.1   1.7   1   1   7.2e-19   3.3e-15   55.7   0.3     6    57    49   106    44   109 0.80 HTH-like domain
CbiA                 PF01656.18   195 seq372_BIOID50961    -            391   2.4e-34  118.3   0.0   1   1   4.7e-38   3.2e-34  117.9   0.0     2   194   113   342   112   343 0.79 CobQ/CobB/MinD/ParA nucleotide binding domain
DUF4222              PF13973.1     53 seq374_BIOID50961    -             80   1.5e-13   49.8   0.3   1   1   1.3e-17   1.8e-13   49.5   0.2     2    53     4    54     3    54 0.97 Domain of unknown function (DUF4222)
rve                  PF00665.21   120 seq375_BIOID50961    -            201   3.6e-15   56.0   0.0   1   1   9.7e-19   6.6e-15   55.1   0.0     2    94   106   196   105   199 0.95 Integrase core domain
HTH_21               PF13276.1     60 seq375_BIOID50961    -            201   1.2e-09   37.9   5.4   1   1   3.3e-13   2.3e-09   37.0   3.8     3    59    27    82    23    83 0.89 HTH-like domain
DUF1283              PF06932.6     85 seq377_BIOID50961    -            113     1e-46  156.7   6.7   1   1   8.7e-51   1.2e-46  156.5   4.7     1    85    29   113    29   113 0.99 Protein of unknown function (DUF1283)
SIS                  PF01380.17   131 seq379_BIOID50961    -            298   5.5e-09   35.6   0.0   1   1     8e-13   5.5e-09   35.6   0.0    50   128   128   208   114   211 0.95 SIS domain
SIS_2                PF13580.1    138 seq379_BIOID50961    -            298   2.5e-07   30.3   1.2   1   1   8.6e-11   5.9e-07   29.1   0.1    20   136    47   164    39   166 0.85 SIS domain
PTPS                 PF01242.14   123 seq380_BIOID50961    -            121   8.8e-36  122.1   0.0   1   1   7.1e-40   9.7e-36  122.0   0.0     2   123     6   121     5   121 0.97 6-pyruvoyl tetrahydropterin synthase
AHS1                 PF02682.11   202 seq382_BIOID50961    -            218   2.9e-69  232.4   0.0   1   1   2.4e-73   3.3e-69  232.2   0.0     2   202     5   202     4   202 0.95 Allophanate hydrolase subunit 1
DSBA                 PF01323.15   193 seq384_BIOID50961    -            208   6.8e-32  110.4   3.3   1   1   7.9e-35   5.4e-31  107.5   2.3     1   192    40   197    40   198 0.95 DSBA-like thioredoxin domain
Thioredoxin_4        PF13462.1    163 seq384_BIOID50961    -            208   4.4e-10   39.7   0.0   1   1   9.2e-14   6.3e-10   39.1   0.0    16   149    40   180    33   191 0.69 Thioredoxin
TatD_DNase           PF01026.16   255 seq385_BIOID50961    -            265   1.2e-76  257.2   0.0   1   1   9.8e-81   1.3e-76  257.0   0.0     1   255     4   255     4   255 0.96 TatD related DNase
DUF1233              PF06806.7     72 seq388_BIOID50961    -             78     1e-35  120.9   0.0   1   1   8.2e-40   1.1e-35  120.8   0.0     1    70     4    73     4    77 0.97 Putative excisionase (DUF1233)
Acetyltransf_3       PF13302.1    142 seq389_BIOID50961    -            186   5.7e-23   81.6   0.0   1   1     4e-26   7.7e-23   81.2   0.0     3   141     8   140     7   141 0.80 Acetyltransferase (GNAT) domain
Acetyltransf_4       PF13420.1    155 seq389_BIOID50961    -            186   7.2e-15   55.1   0.6   1   1   4.7e-18   9.1e-15   54.8   0.4     1   152     9   158     9   160 0.93 Acetyltransferase (GNAT) domain
Acetyltransf_1       PF00583.19    83 seq389_BIOID50961    -            186     6e-15   54.9   0.1   1   1   4.5e-18   8.9e-15   54.3   0.1     2    82    63   140    62   141 0.97 Acetyltransferase (GNAT) family
Acetyltransf_8       PF13523.1    152 seq389_BIOID50961    -            186   1.2e-13   51.1   0.2   1   1   8.2e-17   1.6e-13   50.6   0.2     1   141     9   145     9   157 0.89 Acetyltransferase (GNAT) domain
Acetyltransf_7       PF13508.1     79 seq389_BIOID50961    -            186   3.7e-07   30.1   0.2   1   1   3.4e-10   6.7e-07   29.2   0.1     2    78    56   141    55   142 0.80 Acetyltransferase (GNAT) domain
Acetyltransf_10      PF13673.1    117 seq389_BIOID50961    -            186   1.3e-05   25.1   0.0   1   1   9.3e-09   1.8e-05   24.7   0.0     1   117    16   140    16   140 0.75 Acetyltransferase (GNAT) domain
FR47                 PF08445.5     86 seq389_BIOID50961    -            186   2.1e-05   24.0   0.0   1   1   1.9e-08   3.8e-05   23.2   0.0    26    79    87   142    69   150 0.92 FR47-like protein
Methyltransf_11      PF08241.7     95 seq393_BIOID50961    -            207   7.2e-21   74.3   0.0   1   1   6.8e-24   1.2e-20   73.7   0.0     4    95     3    96     2    96 0.94 Methyltransferase domain
Ubie_methyltran      PF01209.13   233 seq393_BIOID50961    -            207   2.4e-14   52.8   0.0   1   1     2e-17   3.4e-14   52.4   0.0    70   158    15   103     9   114 0.92 ubiE/COQ5 methyltransferase family
Methyltransf_31      PF13847.1    152 seq393_BIOID50961    -            207   2.2e-13   49.9   0.0   1   1   1.6e-16   2.7e-13   49.6   0.0    16   113     8   109     6   187 0.82 Methyltransferase domain
Methyltransf_23      PF13489.1    162 seq393_BIOID50961    -            207   4.6e-12   45.8   0.0   1   1   3.6e-15   6.1e-12   45.4   0.0    43   159    16   142     9   145 0.78 Methyltransferase domain
Methyltransf_18      PF12847.2    112 seq393_BIOID50961    -            207   6.9e-10   39.3   0.0   1   1   9.4e-13   1.6e-09   38.2   0.0    13   109     7    96     3    99 0.86 Methyltransferase domain
Methyltransf_12      PF08242.7     99 seq393_BIOID50961    -            207     3e-09   37.1   0.0   1   1   2.9e-12   4.9e-09   36.4   0.0    20    99    17    94     6    94 0.87 Methyltransferase domain
Methyltransf_25      PF13649.1    101 seq393_BIOID50961    -            207   4.8e-09   36.3   0.0   1   1   4.8e-12   8.3e-09   35.6   0.0    18   101    16    92     5    92 0.88 Methyltransferase domain
Methyltransf_8       PF05148.10   219 seq393_BIOID50961    -            207   6.8e-05   22.4   0.0   1   1   5.2e-08   8.9e-05   22.0   0.0   115   164    54   104    14   134 0.85 Hypothetical methyltransferase
Molybdopterin        PF00384.17   432 seq396_BIOID50961    -           1247  1.7e-197  656.3   0.0   1   1  3.1e-201  2.1e-197  655.9   0.0     1   432   108   833   108   833 1.00 Molybdopterin oxidoreductase
Molydop_binding      PF01568.16   109 seq396_BIOID50961    -           1247   3.3e-23   81.4   0.0   1   1   3.6e-26   2.5e-22   78.6   0.0     1   105  1087  1202  1087  1206 0.95 Molydopterin dinucleotide binding domain
YbjM                 PF11045.3    125 seq397_BIOID50961    -            125   5.5e-63  210.1   9.7   1   1   4.5e-67   6.1e-63  210.0   6.7     1   124     1   124     1   125 0.99 Putative inner membrane protein of Enterobacteriaceae
DAO                  PF01266.19   358 seq399_BIOID50961    -            423   1.1e-21   77.0   7.9   1   2   1.2e-12   1.5e-09   37.1   0.5     1    48     6    52     6    84 0.80 FAD dependent oxidoreductase
DAO                  PF01266.19   358 seq399_BIOID50961    -            423   1.1e-21   77.0   7.9   2   2   1.8e-14   2.3e-11   43.1   0.8   140   357    95   324    68   325 0.68 FAD dependent oxidoreductase
FAD_oxidored         PF12831.2    428 seq399_BIOID50961    -            423     2e-10   40.2   0.0   1   1   2.8e-13   3.4e-10   39.4   0.0     1   143     6   151     6   163 0.73 FAD dependent oxidoreductase
HI0933_like          PF03486.9    409 seq399_BIOID50961    -            423   6.3e-10   37.9   0.0   1   1   2.9e-10   3.6e-07   28.8   0.0     1    43     5    47     5    89 0.88 HI0933-like protein
FAD_binding_2        PF00890.19   421 seq399_BIOID50961    -            423     1e-09   37.6   1.2   1   1   1.3e-10   1.7e-07   30.3   0.3     1    32     6    37     6    52 0.88 FAD binding domain
Pyr_redox_2          PF07992.9    200 seq399_BIOID50961    -            423   1.2e-08   34.9   0.0   1   1   1.4e-11   1.7e-08   34.4   0.0     1   124     6   161     6   187 0.86 Pyridine nucleotide-disulphide oxidoreductase
NAD_binding_8        PF13450.1     68 seq399_BIOID50961    -            423   2.3e-07   30.6   0.2   1   1   6.2e-10   7.6e-07   28.9   0.1     1    32     9    40     9    63 0.87 NAD(P)-binding Rossmann-like domain
FAD_binding_3        PF01494.14   356 seq399_BIOID50961    -            423   3.7e-07   29.4   1.4   1   1   8.6e-09   1.1e-05   24.6   1.0     1   197     4   183     4   349 0.80 FAD binding domain
GIDA                 PF01134.17   392 seq399_BIOID50961    -            423   3.4e-07   29.3   0.0   1   1   6.1e-09   7.6e-06   24.9   0.0     1    29     6    37     6    79 0.85 Glucose inhibited division protein A
Thi4                 PF01946.12   230 seq399_BIOID50961    -            423   3.7e-05   22.8   0.0   1   1   5.4e-08   6.7e-05   21.9   0.0    18    65     5    52     2    60 0.93 Thi4 family
rve_2                PF13333.1     52 seq402_BIOID50961    -             62   4.7e-14   52.0   0.7   1   1   8.6e-18   5.9e-14   51.7   0.5     1    51     2    57     2    57 0.93 Integrase core domain
rve_3                PF13683.1     67 seq402_BIOID50961    -             62   4.4e-13   48.4   0.4   1   1   8.6e-17   5.8e-13   48.0   0.3    19    67     1    50     1    50 0.98 Integrase core domain
DUF3596              PF12167.3     88 seq403_BIOID50961    -            436   3.4e-29  100.1   0.0   1   1     1e-32   6.8e-29   99.1   0.0     1    88     7    93     7    93 0.99 Domain of unknown function (DUF3596)
Phage_integrase      PF00589.17   173 seq403_BIOID50961    -            436   9.8e-20   70.8   0.1   1   1   3.2e-23   2.2e-19   69.6   0.0     3   166   201   394   199   399 0.86 Phage integrase family
AHS2                 PF02626.10   272 seq408_BIOID50961    -            310  8.5e-101  336.6   0.0   1   1  7.4e-105    1e-100  336.4   0.0     2   272    24   288    23   288 0.98 Allophanate hydrolase subunit 2
MerR-DNA-bind        PF09278.6     65 seq410_BIOID50961    -            154     7e-15   55.0   0.1   1   1   2.6e-18   1.2e-14   54.3   0.0     2    65    55   119    54   119 0.96 MerR, DNA binding
MerR                 PF00376.18    38 seq410_BIOID50961    -            154   4.6e-14   51.5   0.3   1   1   2.5e-17   1.1e-13   50.3   0.1     1    38    13    49    13    49 0.98 MerR family regulatory protein
MerR_1               PF13411.1     69 seq410_BIOID50961    -            154   2.8e-12   46.1   0.0   1   1     1e-15   4.6e-12   45.4   0.0     2    65    13    76    12    78 0.96 MerR HTH family regulatory protein
PTS_EIIC             PF02378.13   321 seq413_BIOID50961    -            474   1.6e-39  135.5  28.9   1   1   2.4e-43   1.6e-39  135.5  20.0     2   321   119   401   118   401 0.88 Phosphotransferase system, EIIC
PTS_EIIB             PF00367.15    35 seq413_BIOID50961    -            474   1.8e-12   46.1   0.3   1   1     5e-16   3.4e-12   45.2   0.2     4    35    13    44    11    44 0.96 phosphotransferase system, EIIB
DUF945               PF06097.6    459 seq414_BIOID50961    -            490  9.2e-107  357.5  11.8   1   1    8e-111  1.1e-106  357.2   8.2     3   459    18   481    16   481 0.98 Bacterial protein of unknown function (DUF945)
SecE                 PF00584.15    57 seq415_BIOID50961    -            127   2.4e-21   74.9   1.0   1   1   1.8e-25   2.4e-21   74.9   0.7     2    56    68   122    67   123 0.97 SecE/Sec61-gamma subunits of protein translocation complex
SIS_2                PF13580.1    138 seq416_BIOID50961    -            198     2e-31  108.4   0.3   1   1   5.1e-35   3.5e-31  107.6   0.2    15   138    30   152     8   152 0.92 SIS domain
SIS                  PF01380.17   131 seq416_BIOID50961    -            198   5.2e-08   32.4   0.0   1   1   1.5e-11     1e-07   31.5   0.0    51   104   115   168   104   183 0.91 SIS domain
ParBc                PF02195.13    90 seq417_BIOID50961    -            323   8.9e-10   38.4   0.0   1   1   1.4e-13     2e-09   37.3   0.0    11    88    78   152    69   154 0.91 ParB-like nuclease domain
HTH_Tnp_1            PF01527.15    76 seq418_BIOID50961    -            144   1.7e-13   50.2   0.0   1   1     3e-17   2.1e-13   49.9   0.0     3    49    11    58     9   100 0.87 Transposase
HTH_28               PF13518.1     52 seq418_BIOID50961    -            144   4.4e-05   23.2   0.0   1   1   9.2e-09   6.3e-05   22.7   0.0     1    41    19    60    19    67 0.92 Helix-turn-helix domain
ACT_5                PF13710.1     63 seq422_BIOID50961    -             87   2.1e-26   91.4   0.1   1   1   1.9e-30   2.6e-26   91.0   0.1     2    63    13    73    12    73 0.98 ACT domain
DUF1418              PF07214.7     96 seq427_BIOID50961    -             95   2.8e-42  142.1   1.9   1   1   2.3e-46   3.1e-42  141.9   1.3     1    96     1    95     1    95 0.99 Protein of unknown function (DUF1418)
PTS_EIIC             PF02378.13   321 seq428_BIOID50961    -            477   1.4e-80  270.4  33.4   1   1   2.1e-84   1.4e-80  270.4  23.2     1   321    13   320    13   320 0.94 Phosphotransferase system, EIIC
PTS_EIIB             PF00367.15    35 seq428_BIOID50961    -            477   7.7e-14   50.5   0.1   1   1     2e-17   1.3e-13   49.7   0.0     3    35   404   436   402   436 0.95 phosphotransferase system, EIIB
NusG                 PF02357.14    92 seq429_BIOID50961    -            181   5.3e-25   87.3   0.0   1   1   1.1e-28   7.7e-25   86.8   0.0     1    92     7   106     7   106 0.93 Transcription termination factor nusG
KOW                  PF00467.24    32 seq429_BIOID50961    -            181   1.3e-08   33.9   0.1   1   1   9.1e-12   6.2e-08   31.7   0.0     1    28   130   161   130   165 0.86 KOW motif
AceK                 PF06315.6    562 seq430_BIOID50961    -            578  6.2e-240  797.1   0.0   1   1  5.2e-244  7.1e-240  796.9   0.0     1   562     9   568     9   568 0.99 Isocitrate dehydrogenase kinase/phosphatase (AceK)
Aminotran_4          PF01063.14   231 seq432_BIOID50961    -            331   1.3e-46  158.8   0.0   1   1   1.2e-50   1.6e-46  158.5   0.0     3   231    76   311    74   311 0.96 Aminotransferase class IV
Peptidase_S6         PF02395.11   769 seq438_BIOID50961    -            585   1.1e-40  139.4   7.3   1   1   1.6e-44   1.1e-40  139.4   5.0   525   765     2   220     1   224 0.91 Immunoglobulin A1 protease
Pertactin            PF03212.9    121 seq438_BIOID50961    -            585   7.5e-07   28.7   3.2   1   1   1.3e-10   8.9e-07   28.5   0.2     8    88   375   454   369   489 0.85 Pertactin
TnpB_IS66            PF05717.8    108 seq440_BIOID50961    -            112   1.1e-40  137.3   0.0   1   1     9e-45   1.2e-40  137.1   0.0     2   104     7   107     6   110 0.97 IS66 Orf2 like protein
Elong-fact-P_C       PF09285.6     56 seq442_BIOID50961    -            188   5.3e-27   92.8   1.0   1   1   2.4e-30   1.1e-26   91.8   0.2     1    56   131   186   131   186 0.99 Elongation factor P, C-terminal
EFP                  PF01132.15    55 seq442_BIOID50961    -            188   3.2e-24   84.2   0.1   1   1   1.2e-27   5.5e-24   83.4   0.0     3    55    71   123    69   123 0.97 Elongation factor P (EF-P) OB domain
EFP_N                PF08207.7     58 seq442_BIOID50961    -            188   5.8e-24   83.6   0.0   1   1   4.5e-27     2e-23   81.8   0.0     3    57     7    61     5    62 0.97 Elongation factor P (EF-P) KOW-like domain
Nitroreductase       PF00881.19   165 seq444_BIOID50961    -            240   1.7e-22   79.8   0.2   1   1   2.6e-26   3.5e-22   78.8   0.2     3   165    10   159     8   159 0.78 Nitroreductase family
DUF1161              PF06649.7     52 seq446_BIOID50961    -            102   1.3e-25   88.9   0.0   1   1   1.2e-29   1.6e-25   88.6   0.0     1    52    27    80    27    80 0.99 Protein of unknown function (DUF1161)
LamB_YcsF            PF03746.11   242 seq447_BIOID50961    -            244  1.7e-102  341.5   1.1   1   1  1.4e-106  1.9e-102  341.3   0.8     1   241     2   237     2   238 0.99 LamB/YcsF family
Exonuc_X-T_C         PF08411.5    269 seq449_BIOID50961    -            491    3e-104  347.6   0.1   1   1  5.5e-108  3.8e-104  347.3   0.1     1   268   228   489   228   490 0.99 Exonuclease C-terminal
RNase_T              PF00929.19   164 seq449_BIOID50961    -            491     1e-25   90.8   0.0   1   1   2.9e-29     2e-25   89.9   0.0     2   162    29   208    28   210 0.95 Exonuclease
GATase_4             PF13230.1    272 seq450_BIOID50961    -            255  3.2e-107  357.1   0.0   1   1  7.7e-111  3.5e-107  357.0   0.0     1   252     1   252     1   255 0.99 Glutamine amidotransferases class-II
GATase_2             PF00310.16   361 seq450_BIOID50961    -            255   3.3e-17   62.1   0.1   1   1   2.1e-15   9.7e-12   44.1   0.1   189   359    65   215    60   217 0.87 Glutamine amidotransferases class-II
Xan_ur_permease      PF00860.15   389 seq451_BIOID50961    -            449   1.7e-88  296.6  48.3   1   1   1.6e-92   2.1e-88  296.3  33.5     1   388    26   409    26   410 0.99 Permease family
DDE_Tnp_IS66         PF03050.9    271 seq453_BIOID50961    -            537   3.4e-97  324.7   0.1   1   1  9.9e-101   3.4e-97  324.7   0.0     1   271   196   487   196   487 0.98 Transposase IS66 family
DDE_Tnp_IS66_C       PF13817.1     39 seq453_BIOID50961    -            537   5.1e-20   71.0   0.2   1   1   4.2e-23   1.5e-19   69.6   0.1     2    39   494   531   493   531 0.99 IS66 C-terminal element
HTH_Tnp_IS66         PF13005.2     59 seq453_BIOID50961    -            537   1.4e-14   53.5   4.2   1   1   4.1e-18   1.4e-14   53.5   2.9     1    59   134   190   134   190 0.98 putative Helix-turn-helix domain of transposase IS66
LZ_Tnp_IS66          PF13007.2     78 seq453_BIOID50961    -            537   3.7e-13   49.8   9.1   1   1   1.1e-16   3.7e-13   49.8   6.3     1    76    59   130    59   132 0.83 Transposase C of IS166 homeodomain
LPAM_2               PF13627.1     24 seq454_BIOID50961    -             67   1.6e-08   33.8   3.3   1   1   1.6e-12   2.1e-08   33.4   2.3     1    24     6    29     6    29 0.94 Prokaryotic lipoprotein-attachment site
DUF72                PF01904.13   230 seq456_BIOID50961    -            159   1.5e-38  132.6   0.3   1   1   1.3e-42   1.8e-38  132.4   0.2    23   163     2   144     1   157 0.91 Protein of unknown function DUF72
Ribosomal_L11_N      PF03946.9     60 seq458_BIOID50961    -            142   3.2e-32  109.6   0.3   1   1   8.7e-36   5.9e-32  108.7   0.2     1    60     8    67     8    67 0.99 Ribosomal protein L11, N-terminal domain
Ribosomal_L11        PF00298.14    69 seq458_BIOID50961    -            142   6.6e-29   99.7   2.9   1   1   1.8e-32   1.2e-28   98.8   2.0     1    69    72   140    72   140 0.99 Ribosomal protein L11, RNA binding domain
G3P_antiterm         PF04309.7    175 seq459_BIOID50961    -            191   2.5e-70  234.9   0.3   1   1   2.1e-74   2.9e-70  234.7   0.2     1   175    11   185    11   185 0.99 Glycerol-3-phosphate responsive antiterminator
DAP_epimerase        PF01678.14   121 seq462_BIOID50961    -            279   2.1e-68  227.6   0.2   1   2   4.3e-34     3e-30  104.5   0.0    19   120    26   128    23   129 0.96 Diaminopimelate epimerase
DAP_epimerase        PF01678.14   121 seq462_BIOID50961    -            279   2.1e-68  227.6   0.2   2   2   2.5e-39   1.7e-35  121.4   0.1     2   121   157   272   156   272 0.97 Diaminopimelate epimerase
PhzC-PhzF            PF02567.11   282 seq462_BIOID50961    -            279   3.8e-05   22.9   0.0   1   1     8e-09   5.5e-05   22.4   0.0    45   224    55   228    50   233 0.86 Phenazine biosynthesis-like protein
Entericidin          PF08085.6     21 seq463_BIOID50961    -             41   5.3e-09   35.3   0.0   1   1   4.6e-13   6.3e-09   35.1   0.0     1    21    20    40    20    40 0.99 Entericidin EcnA/B family
Pep_deformylase      PF01327.16   157 seq465_BIOID50961    -            169   6.4e-53  178.2   0.1   1   1   5.6e-57   7.6e-53  177.9   0.1     2   156     4   152     3   153 0.94 Polypeptide deformylase
HTH_Tnp_1            PF01527.15    76 seq466_BIOID50961    -            105     5e-14   51.8   0.4   1   1   1.1e-17   7.3e-14   51.3   0.3     2    76     6    81     5    81 0.87 Transposase
HTH_28               PF13518.1     52 seq466_BIOID50961    -            105   1.5e-05   24.6   0.1   1   1   4.2e-09   2.9e-05   23.8   0.0     1    39    15    54    15    61 0.92 Helix-turn-helix domain
Molybdopterin        PF00384.17   432 seq467_BIOID50961    -            808   6.6e-96  321.5   0.0   1   1   1.8e-99   8.2e-96  321.2   0.0     1   432   111   566   111   566 0.92 Molybdopterin oxidoreductase
Molydop_binding      PF01568.16   109 seq467_BIOID50961    -            808   1.1e-27   95.8   0.0   1   1   5.8e-31   2.6e-27   94.6   0.0     1   107   687   800   687   802 0.96 Molydopterin dinucleotide binding domain
Molybdop_Fe4S4       PF04879.11    55 seq467_BIOID50961    -            808   1.2e-14   53.6   1.0   1   1   4.8e-18   2.2e-14   52.8   0.7     1    55    49   108    49   108 0.97 Molybdopterin oxidoreductase Fe4S4 domain
tRNA-synt_1e         PF01406.14   301 seq469_BIOID50961    -            461  4.5e-144  479.0   0.1   1   1  2.1e-147  5.7e-144  478.6   0.1     2   300    15   313    14   314 0.99 tRNA synthetases class I (C) catalytic domain
DALR_2               PF09190.6     63 seq469_BIOID50961    -            461     2e-26   91.9   1.7   1   1   7.1e-30     2e-26   91.9   1.2     1    63   341   402   341   402 0.99 DALR domain
tRNA-synt_1g         PF09334.6    391 seq469_BIOID50961    -            461   2.2e-16   59.3   1.6   1   2   3.9e-10   1.1e-06   27.5   0.1    13   112    35   133    29   147 0.82 tRNA synthetases class I (M)
tRNA-synt_1g         PF09334.6    391 seq469_BIOID50961    -            461   2.2e-16   59.3   1.6   2   2   3.1e-11   8.6e-08   31.1   0.1   312   373   251   311   231   317 0.85 tRNA synthetases class I (M)
tRNA-synt_1f         PF01921.13   360 seq469_BIOID50961    -            461   1.7e-07   30.1   0.0   1   1     2e-08   5.6e-05   21.8   0.0   276   317   261   301   214   329 0.85 tRNA synthetases class I (K)
tRNA-synt_1          PF00133.17   601 seq469_BIOID50961    -            461   1.1e-06   26.8   0.2   1   1   3.5e-09   9.5e-06   23.7   0.0   515   596   221   300   206   305 0.81 tRNA synthetases class I (I, L, M and V)
YfiO                 PF13525.1    203 seq470_BIOID50961    -            245   1.1e-84  282.8   5.8   1   1   2.8e-88   1.3e-84  282.6   4.0     1   202    28   236    28   238 0.97 Outer membrane lipoprotein
TPR_18               PF13512.1    142 seq470_BIOID50961    -            245   5.1e-65  217.7   7.3   1   1     3e-68   1.4e-64  216.3   1.2     2   142    24   167    23   167 0.98 Tetratricopeptide repeat
Beta-lactamase       PF00144.19   330 seq473_BIOID50961    -            434   3.2e-70  236.6   0.9   1   1   2.7e-74   3.7e-70  236.4   0.6     2   328    44   412    43   414 0.94 Beta-lactamase
RimK                 PF08443.6    190 seq474_BIOID50961    -            300   1.9e-82  275.2   0.0   1   1   8.6e-86   2.4e-82  274.9   0.0     1   190    97   286    97   286 1.00 RimK-like ATP-grasp domain
GSH-S_ATP            PF02955.11   174 seq474_BIOID50961    -            300   9.1e-19   67.1   0.2   1   1   4.9e-22   1.3e-18   66.5   0.2    13   163   115   265   103   276 0.84 Prokaryotic glutathione synthetase, ATP-grasp domain
ATP-grasp_4          PF13535.1    184 seq474_BIOID50961    -            300   6.4e-15   55.2   0.0   1   1   3.3e-18     9e-15   54.7   0.0     1   177    96   263    96   268 0.82 ATP-grasp domain
ATP-grasp_3          PF02655.9    161 seq474_BIOID50961    -            300     2e-09   37.3   0.0   1   1   1.1e-12   3.1e-09   36.7   0.0     1   156    97   263    97   266 0.79 ATP-grasp domain
Dala_Dala_lig_C      PF07478.8    203 seq474_BIOID50961    -            300   1.3e-05   24.5   0.2   1   1   1.7e-08   4.6e-05   22.7   0.1    33   177   135   267   107   273 0.76 D-ala D-ala ligase C-terminus
ILVD_EDD             PF00920.16   521 seq476_BIOID50961    -            616  5.9e-195  648.4   1.9   1   1  4.9e-199  6.8e-195  648.3   1.4     1   521    34   607    34   607 0.95 Dehydratase family
Ribosomal_L1         PF00687.16   221 seq477_BIOID50961    -            234   9.2e-50  168.8   0.2   1   1   7.9e-54   1.1e-49  168.6   0.2    13   220    28   220     8   221 0.90 Ribosomal protein L1p/L10e family
PMI_typeI            PF01238.16   373 seq478_BIOID50961    -            417  4.8e-125  417.2   0.1   1   1  5.4e-128  3.7e-124  414.3   0.0     1   373    27   383    27   383 0.99 Phosphomannose isomerase type I
H2TH                 PF06831.9     93 seq480_BIOID50961    -            263   3.8e-17   61.6   0.0   1   1   1.6e-20   7.2e-17   60.8   0.0     1    77   126   205   126   215 0.85 Formamidopyrimidine-DNA glycosylase H2TH domain
Fapy_DNA_glyco       PF01149.19   116 seq480_BIOID50961    -            263   7.6e-15   55.1   0.0   1   1   2.7e-18   1.3e-14   54.4   0.0     1   106     2   104     2   111 0.90 Formamidopyrimidine-DNA glycosylase N-terminal domain
zf-FPG_IleRS         PF06827.9     30 seq480_BIOID50961    -            263   1.4e-07   30.8   3.6   1   1   5.7e-11   2.6e-07   30.0   2.5     1    29   235   263   235   263 0.98 Zinc finger found in FPG and IleRS
rve                  PF00665.21   120 seq483_BIOID50961    -            256   1.9e-25   89.1   0.0   1   1   1.1e-28   3.6e-25   88.2   0.0     2   120   105   221   104   221 0.96 Integrase core domain
DDE_Tnp_IS240        PF13610.1    140 seq483_BIOID50961    -            256   5.4e-09   36.0   0.0   1   1   2.5e-12   8.5e-09   35.3   0.0     4   138   112   250   109   252 0.88 DDE domain
rve_3                PF13683.1     67 seq483_BIOID50961    -            256   1.9e-08   33.5   0.0   1   1     1e-11   3.5e-08   32.7   0.0     2    58   193   250   192   250 0.96 Integrase core domain
HTH_21               PF13276.1     60 seq483_BIOID50961    -            256   6.1e-07   29.2   1.5   1   1   4.4e-10   1.5e-06   27.9   1.0     6    57    30    80    26    86 0.90 HTH-like domain
Multi_Drug_Res       PF00893.14    93 seq486_BIOID50961    -            105   5.3e-33  113.2  10.3   1   1   4.9e-37   6.7e-33  112.9   7.2     1    93     1    93     1    93 0.99 Small Multidrug Resistance protein
MAPEG                PF01124.13   129 seq487_BIOID50961    -            131   1.9e-26   92.0   9.7   1   1   1.6e-30   2.2e-26   91.8   6.7     1   129     3   120     3   120 0.98 MAPEG family
Formyl_trans_N       PF00551.14   181 seq488_BIOID50961    -            315   3.7e-56  189.4   0.0   1   1   7.7e-60   5.2e-56  188.9   0.0     2   180     6   183     5   184 0.98 Formyl transferase
Formyl_trans_C       PF02911.13   100 seq488_BIOID50961    -            315   1.1e-33  115.1   0.1   1   1   2.5e-37   1.7e-33  114.5   0.0     1    99   207   304   207   305 0.98 Formyl transferase, C-terminal domain
Voltage_CLC          PF00654.15   355 seq489_BIOID50961    -            473   1.4e-90  303.8  35.9   1   1   1.1e-92   1.5e-88  297.1  20.9     2   354    89   437    88   438 0.94 Voltage gated chloride channel
DUF484               PF04340.7    225 seq491_BIOID50961    -            235   1.1e-89  299.6   0.4   1   1   9.5e-94   1.3e-89  299.4   0.3     1   224    10   232    10   233 0.99 Protein of unknown function, DUF484
Curlin_rpt           PF07012.7     34 seq493_BIOID50961    -            160   8.3e-22   76.5  32.2   1   3   1.1e-15   1.5e-11   43.7   0.8     1    34    62    95    62    95 0.99 Curlin associated repeat
Curlin_rpt           PF07012.7     34 seq493_BIOID50961    -            160   8.3e-22   76.5  32.2   2   3   2.3e-09   3.2e-05   23.4   2.1     9    32    92   115    91   116 0.95 Curlin associated repeat
Curlin_rpt           PF07012.7     34 seq493_BIOID50961    -            160   8.3e-22   76.5  32.2   3   3   7.8e-12   1.1e-07   31.3   4.2     1    34   106   139   106   139 0.98 Curlin associated repeat
Methyltransf_18      PF12847.2    112 seq495_BIOID50961    -            247   6.9e-15   55.4   0.0   1   1   7.3e-18   1.1e-14   54.8   0.0     2   110    57   163    56   165 0.92 Methyltransferase domain
Methyltransf_11      PF08241.7     95 seq495_BIOID50961    -            247     7e-12   45.5   0.0   1   1   9.1e-15   1.4e-11   44.6   0.0     2    95    62   162    61   162 0.95 Methyltransferase domain
Methyltransf_31      PF13847.1    152 seq495_BIOID50961    -            247   1.5e-10   40.7   0.0   1   1   1.5e-13   2.3e-10   40.1   0.0     3   110    56   164    54   198 0.86 Methyltransferase domain
Methyltransf_25      PF13649.1    101 seq495_BIOID50961    -            247   1.1e-09   38.4   0.0   1   1   1.6e-12   2.4e-09   37.3   0.0     1   101    60   158    60   158 0.89 Methyltransferase domain
Methyltransf_12      PF08242.7     99 seq495_BIOID50961    -            247   3.8e-09   36.8   0.0   1   1     4e-12     6e-09   36.1   0.0     2    99    62   160    61   160 0.91 Methyltransferase domain
Methyltransf_23      PF13489.1    162 seq495_BIOID50961    -            247   4.3e-07   29.6   0.0   1   1   4.5e-10   6.8e-07   28.9   0.0    14   124    51   174    36   227 0.72 Methyltransferase domain
MTS                  PF05175.9    170 seq495_BIOID50961    -            247   1.7e-05   24.1   0.0   1   1   1.6e-08   2.4e-05   23.6   0.0    23   166    49   190    44   194 0.78 Methyltransferase small domain
Ubie_methyltran      PF01209.13   233 seq495_BIOID50961    -            247   2.5e-05   23.4   0.0   1   1   2.7e-08     4e-05   22.7   0.0    45   154    54   165    47   240 0.83 ubiE/COQ5 methyltransferase family
Ribosomal_S30AE      PF02482.14    94 seq499_BIOID50961    -            113   3.8e-29  100.7   0.1   1   1   3.5e-33   4.8e-29  100.4   0.1     2    92     3    93     2    95 0.97 Sigma 54 modulation protein / S30EA ribosomal protein
YbjN                 PF10722.4    127 seq501_BIOID50961    -            158   6.8e-14   51.8   0.2   1   1   5.8e-18   7.9e-14   51.6   0.2     2   123     9   132     8   136 0.97 Putative bacterial sensory transduction regulator
Na_H_Exchanger       PF00999.16   384 seq502_BIOID50961    -            549   3.4e-72  242.9  43.6   1   1   3.1e-76   4.2e-72  242.6  30.2     2   383     8   421     5   422 0.91 Sodium/hydrogen exchanger family
Methyltransf_11      PF08241.7     95 seq503_BIOID50961    -            240   2.3e-12   47.1   0.0   1   1   2.6e-16   3.6e-12   46.4   0.0    45    95    67   125    50   125 0.83 Methyltransferase domain
Ribosomal_L10        PF00466.15   100 seq505_BIOID50961    -            165   2.5e-26   91.3   0.0   1   1   2.6e-30   3.6e-26   90.8   0.0     3   100     5   101     3   101 0.98 Ribosomal protein L10
Nol1_Nop2_Fmu        PF01189.12   283 seq507_BIOID50961    -            454  1.5e-104  349.2   0.0   1   1  9.5e-108  1.9e-104  348.9   0.0     1   282   189   451   189   452 0.99 NOL1/NOP2/sun family
NusB                 PF01029.13   134 seq507_BIOID50961    -            454   6.9e-26   90.6   0.0   1   1   5.7e-29   1.1e-25   90.0   0.0     1   134    30   152    30   152 0.97 NusB family
Methyltransf_26      PF13659.1    117 seq507_BIOID50961    -            454   8.7e-11   41.7   0.0   1   1   8.9e-14   1.7e-10   40.7   0.0     2   116   273   400   272   401 0.90 Methyltransferase domain
Methyltransf_18      PF12847.2    112 seq507_BIOID50961    -            454   2.8e-10   40.6   0.0   1   1   3.1e-13     6e-10   39.5   0.0     2   112   272   400   271   400 0.84 Methyltransferase domain
Methyltransf_31      PF13847.1    152 seq507_BIOID50961    -            454   2.5e-09   36.7   0.0   1   1   2.4e-12   4.6e-09   35.9   0.0     2   113   270   405   269   441 0.82 Methyltransferase domain
MTS                  PF05175.9    170 seq507_BIOID50961    -            454   1.5e-06   27.6   0.0   1   1   1.5e-09   2.8e-06   26.6   0.0    24   151   264   410   254   422 0.86 Methyltransferase small domain
FtsJ                 PF01728.14   181 seq507_BIOID50961    -            454   9.5e-05   22.3   0.0   1   1   9.9e-08   0.00019   21.3   0.0    19    99   267   348   258   425 0.60 FtsJ-like methyltransferase
Curlin_rpt           PF07012.7     34 seq508_BIOID50961    -            151   9.8e-29   98.6  29.3   1   3   3.6e-16   4.9e-12   45.2   0.6     1    34    40    74    40    74 0.99 Curlin associated repeat
Curlin_rpt           PF07012.7     34 seq508_BIOID50961    -            151   9.8e-29   98.6  29.3   2   3   7.7e-17   1.1e-12   47.3   0.3     2    34    86   119    85   119 0.98 Curlin associated repeat
Curlin_rpt           PF07012.7     34 seq508_BIOID50961    -            151   9.8e-29   98.6  29.3   3   3   1.2e-09   1.7e-05   24.3   3.5     8    34   115   141   114   141 0.95 Curlin associated repeat
Phage_integrase      PF00589.17   173 seq510_BIOID50961    -            298   4.6e-50  169.5   0.0   1   1   1.1e-53   7.7e-50  168.8   0.0     3   172   114   281   112   282 0.97 Phage integrase family
Phage_integr_N       PF02899.12    84 seq510_BIOID50961    -            298   7.9e-27   93.1   0.7   1   1   2.9e-30     2e-26   91.8   0.5     1    83     8    90     8    91 0.98 Phage integrase, N-terminal SAM-like domain
ABC_tran             PF00005.22   118 seq511_BIOID50961    -            401   5.6e-22   78.2   0.0   1   1   3.6e-25   1.2e-21   77.0   0.0     1   117    73   191    73   192 0.92 ABC transporter
TOBE_2               PF08402.5     75 seq511_BIOID50961    -            401   9.6e-12   44.6   0.3   1   1   1.2e-14   4.2e-11   42.5   0.1     1    75   313   385   313   385 0.95 TOBE domain
DNA_pol_A            PF00476.15   383 seq512_BIOID50961    -            928  2.7e-160  533.0   0.0   1   1  1.1e-163  3.7e-160  532.6   0.0     2   383   548   927   547   927 0.99 DNA polymerase family A
5_3_exonuc_N         PF02739.11   169 seq512_BIOID50961    -            928   1.7e-59  199.8   0.0   1   1   1.1e-62   3.9e-59  198.7   0.0     2   169     8   169     7   169 0.99 5'-3' exonuclease, N-terminal resolvase-like domain
DNA_pol_A_exo1       PF01612.15   174 seq512_BIOID50961    -            928   6.4e-45  152.5   0.1   1   1   3.6e-48   1.2e-44  151.6   0.1     1   174   330   517   330   517 0.97 3'-5' exonuclease
5_3_exonuc           PF01367.15   101 seq512_BIOID50961    -            928     3e-31  107.5   0.0   1   1   2.2e-34   7.5e-31  106.2   0.0     1    99   171   275   171   277 0.97 5'-3' exonuclease, C-terminal SAM fold
DUF945               PF06097.6    459 seq513_BIOID50961    -            502  1.6e-149  498.4  18.7   1   1  1.3e-153  1.8e-149  498.3  13.0     1   459     1   482     1   482 0.99 Bacterial protein of unknown function (DUF945)
PDT                  PF00800.13   182 seq514_BIOID50961    -            386   9.1e-61  204.4   0.2   1   1     2e-64   1.3e-60  203.9   0.1     1   180   106   286   106   288 0.96 Prephenate dehydratase
CM_2                 PF01817.16    81 seq514_BIOID50961    -            386   1.9e-22   79.0   2.0   1   1   6.3e-26   4.3e-22   77.8   1.4     1    80    11    90    11    91 0.99 Chorismate mutase type II
Methyltransf_9       PF08003.6    315 seq516_BIOID50961    -            323    2e-172  572.0   0.0   1   1  9.6e-176  2.2e-172  571.8   0.0     1   315     7   322     7   322 1.00 Protein of unknown function (DUF1698)
Methyltransf_23      PF13489.1    162 seq516_BIOID50961    -            323   4.4e-11   42.6   0.0   1   1   3.5e-14     8e-11   41.7   0.0    12   159   114   269   103   272 0.71 Methyltransferase domain
Methyltransf_18      PF12847.2    112 seq516_BIOID50961    -            323   7.7e-08   32.7   0.0   1   1   7.1e-11   1.6e-07   31.7   0.0     2   111   123   226   122   227 0.86 Methyltransferase domain
Methyltransf_31      PF13847.1    152 seq516_BIOID50961    -            323   1.2e-07   31.3   0.0   1   1   9.6e-11   2.2e-07   30.4   0.0     5   112   124   228   121   284 0.90 Methyltransferase domain
Methyltransf_11      PF08241.7     95 seq516_BIOID50961    -            323   2.6e-05   24.4   0.0   1   1   2.2e-08   4.9e-05   23.6   0.0     1    94   127   223   127   224 0.81 Methyltransferase domain
CMAS                 PF02353.15   273 seq516_BIOID50961    -            323   5.9e-05   22.1   0.0   1   1   4.6e-08    0.0001   21.3   0.0    50   173   110   233   105   292 0.79 Mycolic acid cyclopropane synthetase
SBP_bac_8            PF13416.1    281 seq521_BIOID50961    -            420     4e-37  128.3   2.3   1   1   1.6e-40   5.4e-37  127.9   1.6     3   280    96   386    94   387 0.86 Bacterial extracellular solute-binding protein
SBP_bac_6            PF13343.1    242 seq521_BIOID50961    -            420   1.4e-27   96.4   0.9   1   1   6.5e-31   2.2e-27   95.8   0.6     5   216   130   368   108   399 0.85 Bacterial extracellular solute-binding protein
SBP_bac_1            PF01547.20   314 seq521_BIOID50961    -            420   8.1e-17   61.7   6.9   1   1   3.8e-20   1.3e-16   61.1   4.8    17   311    94   353    84   356 0.75 Bacterial extracellular solute-binding protein
SBP_bac_11           PF13531.1    231 seq521_BIOID50961    -            420   1.6e-07   31.0   0.0   1   1   3.3e-10   1.1e-06   28.3   0.0    15   228    94   361    89   363 0.77 Bacterial extracellular solute-binding protein
Ribosomal_L12        PF00542.14    68 seq523_BIOID50961    -            121   1.8e-31  107.8   8.6   1   1   2.8e-35   3.8e-31  106.7   6.0     1    68    54   121    54   121 0.99 Ribosomal protein L7/L12 C-terminal domain
Tafi-CsgC            PF10610.4    106 seq524_BIOID50961    -            110   4.7e-67  222.3   4.6   1   1     4e-71   5.4e-67  222.1   3.2     1   106     5   110     5   110 0.99 Thin aggregative fimbriae synthesis protein
NLPC_P60             PF00877.14   105 seq525_BIOID50961    -            249   4.2e-31  106.7   0.0   1   1   1.1e-34   7.7e-31  105.9   0.0     1   105   131   241   131   241 0.98 NlpC/P60 family
Fer4_11              PF13247.1     99 seq526_BIOID50961    -            512   1.5e-40  136.9   6.0   1   1   4.5e-44   1.5e-40  136.9   4.2     2    98   176   272   175   273 0.98 4Fe-4S dicluster domain
Fer4_7               PF12838.2     52 seq526_BIOID50961    -            512   4.4e-09   36.4  16.7   1   1   5.7e-10   1.9e-06   28.0   4.0     2    50   184   229   183   231 0.90 4Fe-4S dicluster domain
Fer4_10              PF13237.1     52 seq526_BIOID50961    -            512   7.4e-09   35.1  18.0   1   1   1.9e-09   6.5e-06   25.7   3.7     4    52   179   228   176   228 0.93 4Fe-4S dicluster domain
Fe-S_biosyn          PF01521.15    91 seq527_BIOID50961    -            114   4.3e-29   99.9   0.0   1   1   3.7e-33     5e-29   99.7   0.0     1    91     9   100     9   100 0.99 Iron-sulphur cluster biosynthesis
PALP                 PF00291.20   307 seq530_BIOID50961    -            514   3.7e-69  233.1   2.0   1   1     7e-73   4.8e-69  232.8   1.4     5   305    29   314    25   316 0.90 Pyridoxal-phosphate dependent enzyme
Thr_dehydrat_C       PF00585.13    91 seq530_BIOID50961    -            514   6.9e-64  211.3   0.0   1   2   3.6e-35   2.4e-31  107.0   0.0     1    91   329   419   329   419 0.98 C-terminal regulatory domain of Threonine dehydratase
Thr_dehydrat_C       PF00585.13    91 seq530_BIOID50961    -            514   6.9e-64  211.3   0.0   2   2   1.2e-33   7.9e-30  102.1   0.0     2    91   425   512   424   512 0.96 C-terminal regulatory domain of Threonine dehydratase
HTH_Tnp_IS1          PF12759.2     50 seq531_BIOID50961    -             90     1e-30  104.8   0.2   1   1   1.9e-34   1.3e-30  104.4   0.1     1    49    38    86    38    87 0.99 InsA C-terminal domain
Zn_Tnp_IS1           PF03811.8     36 seq531_BIOID50961    -             90   2.4e-20   71.6   9.9   1   1     5e-24   3.4e-20   71.1   6.8     1    36     1    35     1    35 0.99 InsA N-terminal domain
HAD_2                PF13419.1    176 seq535_BIOID50961    -            238   8.5e-20   71.6   0.1   1   1   2.4e-23   1.1e-19   71.2   0.0     1   176    13   207    13   207 0.76 Haloacid dehalogenase-like hydrolase
Hydrolase_like       PF13242.1     75 seq535_BIOID50961    -            238   4.5e-09   35.7   0.0   1   1   2.2e-12   9.9e-09   34.6   0.0     2    50   161   209   160   223 0.93 HAD-hyrolase-like
Hydrolase            PF00702.21   204 seq535_BIOID50961    -            238   1.3e-08   35.4   0.0   1   1   4.1e-12   1.9e-08   34.9   0.0     1   202    10   199    10   201 0.71 haloacid dehalogenase-like hydrolase
RNase_T              PF00929.19   164 seq536_BIOID50961    -            246   5.9e-40  137.1   0.4   1   1   9.7e-44   1.3e-39  135.9   0.1     1   164    12   178    12   178 0.93 Exonuclease
DDE_Tnp_IS1          PF03400.8    131 seq538_BIOID50961    -            110   2.2e-58  195.9   0.3   1   1   1.7e-62   2.3e-58  195.7   0.2     2   110     3   110     1   110 0.98 IS1 transposase
DDE_Tnp_IS1          PF03400.8    131 seq540_BIOID50961    -             97   1.4e-29  102.7   0.2   1   1   1.3e-33   1.7e-29  102.4   0.2     1    61    37    97    37    97 0.98 IS1 transposase
Molybdopterin        PF00384.17   432 seq542_BIOID50961    -            808   1.8e-88  297.0   0.0   1   1   4.8e-92   2.2e-88  296.7   0.0     1   432   115   566   115   566 0.93 Molybdopterin oxidoreductase
Molydop_binding      PF01568.16   109 seq542_BIOID50961    -            808   5.3e-27   93.6   0.0   1   1   2.2e-30     1e-26   92.7   0.0     1   107   687   800   687   802 0.97 Molydopterin dinucleotide binding domain
Molybdop_Fe4S4       PF04879.11    55 seq542_BIOID50961    -            808   2.7e-13   49.4   0.9   1   1     1e-16   4.7e-13   48.6   0.6     1    55    53   112    53   112 0.96 Molybdopterin oxidoreductase Fe4S4 domain
RNA_pol_Rpb2_6       PF00562.23   386 seq543_BIOID50961    -           1342  4.7e-162  539.0   0.0   1   1  3.5e-162  7.9e-159  528.4   0.1     2   386   716  1264   715  1264 0.98 RNA polymerase Rpb2, domain 6
RNA_pol_Rpb2_7       PF04560.15    83 seq543_BIOID50961    -           1342   5.7e-32  109.6   0.1   1   1   8.2e-35   1.9e-31  108.0   0.0     1    82  1266  1341  1266  1342 0.98 RNA polymerase Rpb2, domain 7
RNA_pol_Rpb2_3       PF04565.11    68 seq543_BIOID50961    -           1342   7.1e-30  102.4   0.0   1   1   7.4e-33   1.7e-29  101.2   0.0     1    68   513   582   513   582 0.98 RNA polymerase Rpb2, domain 3
RNA_pol_Rpb2_45      PF10385.4     66 seq543_BIOID50961    -           1342   4.6e-29   99.9   0.3   1   1   1.5e-31   3.5e-28   97.0   0.2     1    66   591   656   591   656 1.00 RNA polymerase beta subunit external 1 domain
RNA_pol_Rpb2_1       PF04563.10   203 seq543_BIOID50961    -           1342   1.5e-26   92.4   0.0   1   1   1.4e-29   3.1e-26   91.4   0.0     2   203    27   509    26   509 0.98 RNA polymerase beta subunit
RNA_pol_Rpb2_2       PF04561.9    190 seq543_BIOID50961    -           1342   1.6e-25   89.5   0.9   1   2   8.4e-11   1.9e-07   30.5   0.0     1    74   151   225   151   276 0.82 RNA polymerase Rpb2, domain 2
RNA_pol_Rpb2_2       PF04561.9    190 seq543_BIOID50961    -           1342   1.6e-25   89.5   0.9   2   2   1.9e-18   4.4e-15   55.4   0.0    80   190   340   454   329   454 0.88 RNA polymerase Rpb2, domain 2
DDE_Tnp_IS1          PF03400.8    131 seq545_BIOID50961    -             69   1.1e-35  122.5   0.8   1   1   8.5e-40   1.2e-35  122.3   0.5    63   131     1    69     1    69 0.99 IS1 transposase
HTH_Tnp_IS1          PF12759.2     50 seq547_BIOID50961    -             91   2.2e-32  110.1   0.1   1   1   4.8e-36   3.3e-32  109.6   0.1     1    50    39    88    39    88 0.99 InsA C-terminal domain
Zn_Tnp_IS1           PF03811.8     36 seq547_BIOID50961    -             91   1.1e-21   75.9   4.5   1   1   3.1e-25   2.1e-21   74.9   3.1     1    36     1    36     1    36 0.99 InsA N-terminal domain
LamB                 PF02264.10   398 seq549_BIOID50961    -            446  1.3e-168  561.0  26.2   1   1  1.1e-172  1.5e-168  560.9  18.2     1   398    28   446    28   446 0.97 LamB porin
Macro                PF01661.16   118 seq551_BIOID50961    -            177     3e-41  139.8   0.0   1   1   2.8e-45   3.8e-41  139.5   0.0     1   118    21   137    21   137 0.99 Macro domain
TrkA_N               PF02254.13   116 seq552_BIOID50961    -            458   4.2e-58  194.2   3.5   1   2   5.4e-33   5.3e-30  103.6   0.0     1   108     3   111     3   125 0.92 TrkA-N domain
TrkA_N               PF02254.13   116 seq552_BIOID50961    -            458   4.2e-58  194.2   3.5   2   2   5.9e-29   5.7e-26   90.6   0.7     1   116   235   350   235   350 0.95 TrkA-N domain
TrkA_C               PF02080.16    71 seq552_BIOID50961    -            458   1.9e-21   75.3   0.7   1   2   4.7e-13   4.5e-10   38.8   0.0     3    70   157   225   155   226 0.91 TrkA-C domain
TrkA_C               PF02080.16    71 seq552_BIOID50961    -            458   1.9e-21   75.3   0.7   2   2     2e-11   1.9e-08   33.6   0.2     8    70   390   451   388   452 0.89 TrkA-C domain
F420_oxidored        PF03807.12    96 seq552_BIOID50961    -            458   1.9e-12   47.2   2.2   1   2   1.5e-07   0.00015   22.0   0.0     1    52     2    49     2    88 0.87 NADP oxidoreductase coenzyme F420-dependent
F420_oxidored        PF03807.12    96 seq552_BIOID50961    -            458   1.9e-12   47.2   2.2   2   2   1.5e-07   0.00015   22.0   0.3     2    48   235   279   234   355 0.80 NADP oxidoreductase coenzyme F420-dependent
NAD_binding_7        PF13241.1    103 seq552_BIOID50961    -            458   1.2e-11   44.6   3.0   1   1   7.5e-08   7.3e-05   22.8   0.0     8    82   233   319   228   323 0.75 Putative NAD(P)-binding
Shikimate_DH         PF01488.15   135 seq552_BIOID50961    -            458   1.4e-11   44.4   0.6   1   1   5.3e-09   5.2e-06   26.4   0.2    12   102   232   332   222   367 0.77 Shikimate / quinate 5-dehydrogenase
Phage_AlpA           PF05930.7     51 seq557_BIOID50961    -             68   9.7e-20   69.9   0.1   1   1   1.7e-23   1.1e-19   69.7   0.0     1    51    10    59    10    59 0.98 Prophage CP4-57 regulatory protein (AlpA)
HTH_17               PF12728.2     51 seq557_BIOID50961    -             68   3.8e-08   33.3   0.1   1   1   6.6e-12   4.5e-08   33.1   0.0     9    50    20    62    15    63 0.90 Helix-turn-helix domain
ABC_tran             PF00005.22   118 seq562_BIOID50961    -            404   1.4e-27   96.2   0.0   1   1   7.5e-31   2.5e-27   95.4   0.0     1   117    86   204    86   205 0.93 ABC transporter
TOBE_2               PF08402.5     75 seq562_BIOID50961    -            404   4.1e-19   68.2   0.0   1   1   2.9e-22   9.8e-19   67.0   0.0     1    75   322   402   322   402 0.93 TOBE domain
HIT                  PF01230.18    98 seq563_BIOID50961    -            125   9.1e-30  102.9   0.0   1   1   1.6e-33   1.1e-29  102.7   0.0     1    97    18   115    18   116 0.97 HIT domain
DcpS_C               PF11969.3    116 seq563_BIOID50961    -            125   2.7e-25   88.7   0.0   1   1   4.3e-29     3e-25   88.6   0.0     2   103    11   112    10   123 0.96 Scavenger mRNA decapping enzyme C-term binding
DDE_Tnp_IS1          PF03400.8    131 seq564_BIOID50961    -            125   4.5e-74  246.6   1.5   1   1   3.6e-78   4.9e-74  246.4   1.1     7   131     1   125     1   125 1.00 IS1 transposase
UvrD_C               PF13361.1    319 seq566_BIOID50961    -            738   1.3e-99  333.6   0.0   1   1  7.6e-103   1.7e-99  333.1   0.0     1   318   295   634   295   635 0.98 UvrD-like helicase C-terminal domain
UvrD-helicase        PF00580.16   315 seq566_BIOID50961    -            738   5.6e-76  255.7   0.0   1   1     7e-79   1.6e-75  254.2   0.0     1   314    28   289    28   290 0.98 UvrD/REP helicase N-terminal domain
AAA_19               PF13245.1     76 seq566_BIOID50961    -            738   5.6e-14   51.5   0.3   1   1   8.5e-17   1.9e-13   49.8   0.1     1    75    34   111    34   112 0.85 Part of AAA domain
UvrD_C_2             PF13538.1    104 seq566_BIOID50961    -            738   1.2e-10   41.3   0.0   1   1   1.1e-13   2.6e-10   40.2   0.0    54   103   561   630   509   631 0.77 Family description
DUF3521              PF12035.3     35 seq567_BIOID50961    -             31   7.3e-07   28.8   0.0   1   1     6e-11   8.1e-07   28.6   0.0     6    35     1    29     1    29 0.91 Protein of unknown function (DUF3521)
Antitoxin-MazE       PF04014.13    47 seq569_BIOID50961    -             75   3.9e-06   26.3   0.3   1   1   4.3e-10   5.8e-06   25.7   0.2     3    42     8    51     6    55 0.82 Antidote-toxin recognition MazE
PLDc_2               PF13091.1    126 seq571_BIOID50961    -            493   5.5e-35  119.7   0.0   1   2   1.1e-13   7.8e-10   38.4   0.0     6   126    59   204    55   204 0.68 PLD-like domain
PLDc_2               PF13091.1    126 seq571_BIOID50961    -            493   5.5e-35  119.7   0.0   2   2   2.6e-26   1.8e-22   79.3   0.0     5   123   295   437   291   440 0.92 PLD-like domain
PIN                  PF01850.16   121 seq575_BIOID50961    -            132   8.2e-16   58.3   0.0   1   1   6.7e-20   9.1e-16   58.1   0.0     2   120     5   125     4   126 0.93 PIN domain
DUF1425              PF07233.7     94 seq576_BIOID50961    -            125   1.7e-23   81.8   0.0   1   1   1.5e-27     2e-23   81.6   0.0     2    93    34   124    33   125 0.98 Protein of unknown function (DUF1425)
Nitrate_red_del      PF02613.10   136 seq577_BIOID50961    -            236   1.7e-28   99.0   6.5   1   1   2.2e-32     3e-28   98.2   4.5     7   133     9   161     3   165 0.84 Nitrate reductase delta subunit
YmgB                 PF10798.3     61 seq579_BIOID50961    -             97   1.1e-07   31.4   1.4   1   1   1.1e-11   1.5e-07   31.0   0.9     3    61    40    97    38    97 0.94 Biofilm development protein YmgB/AriR
DUF3897              PF13036.1    180 seq582_BIOID50961    -            213   7.9e-53  178.6   0.0   1   1     7e-57   9.5e-53  178.3   0.0     1   180    10   210    10   210 0.92 Protein of unknown function (DUF3897)
MFS_1                PF07690.11   354 seq588_BIOID50961    -            397   3.9e-18   65.2  48.8   1   1   2.9e-22   3.9e-18   65.2  33.8     1   351    18   354    18   357 0.77 Major Facilitator Superfamily
HTH_Tnp_IS1          PF12759.2     50 seq589_BIOID50961    -             91   2.2e-32  110.1   0.1   1   1   4.8e-36   3.3e-32  109.6   0.1     1    50    39    88    39    88 0.99 InsA C-terminal domain
Zn_Tnp_IS1           PF03811.8     36 seq589_BIOID50961    -             91   1.1e-21   75.9   4.5   1   1   3.1e-25   2.1e-21   74.9   3.1     1    36     1    36     1    36 0.99 InsA N-terminal domain
Nitrate_red_gam      PF02665.9    223 seq592_BIOID50961    -            225   3.7e-88  294.5  11.3   1   1   3.1e-92   4.2e-88  294.3   7.8     2   222     4   224     3   225 0.99 Nitrate reductase gamma subunit
BPD_transp_1         PF00528.17   185 seq594_BIOID50961    -            317   7.1e-24   84.2  18.8   1   1   5.2e-28   7.1e-24   84.2  13.0     1   183   117   313   113   315 0.91 Binding-protein-dependent transport system inner membrane component
Aldo_ket_red         PF00248.16   283 seq595_BIOID50961    -            346   2.4e-75  252.8   0.0   1   1     2e-79   2.7e-75  252.6   0.0     2   282    28   332    27   333 0.96 Aldo/keto reductase family
S-methyl_trans       PF02574.11   305 seq597_BIOID50961    -           1232  1.4e-104  349.6   0.1   1   1  9.1e-108  2.5e-104  348.7   0.1     1   304    21   331    21   332 0.98 Homocysteine S-methyltransferase
Met_synt_B12         PF02965.12   136 seq597_BIOID50961    -           1232   9.2e-54  180.5   0.0   1   1     9e-57   2.4e-53  179.2   0.0     1   136  1060  1197  1060  1197 0.99 Vitamin B12 dependent methionine synthase, activation domain
Pterin_bind          PF00809.17   210 seq597_BIOID50961    -           1232   1.5e-48  164.8   0.4   1   1   1.7e-51   4.6e-48  163.2   0.3     1   210   361   573   361   573 0.98 Pterin binding enzyme
B12-binding_2        PF02607.12    79 seq597_BIOID50961    -           1232   4.4e-21   74.5   0.0   1   1   6.5e-24   1.8e-20   72.6   0.0     4    79   664   739   662   739 0.96 B12 binding domain
B12-binding          PF02310.14   121 seq597_BIOID50961    -           1232   6.7e-20   71.0   0.2   1   1   1.8e-22     5e-19   68.2   0.1     2    94   753   845   752   856 0.93 B12 binding domain
MscL                 PF01741.13   128 seq598_BIOID50961    -            136   2.3e-57  192.5   3.1   1   1   1.9e-61   2.6e-57  192.3   2.2     1   128     3   132     3   132 0.98 Large-conductance mechanosensitive channel, MscL
MalM                 PF07148.7    136 seq599_BIOID50961    -            306   2.3e-50  169.4   0.1   1   1   2.4e-54   3.3e-50  168.9   0.0     2   136    75   210    74   210 0.98 Maltose operon periplasmic protein precursor (MalM)
Amidase_3            PF01520.13   175 seq600_BIOID50961    -            289   2.7e-52  176.9   0.0   1   1     5e-56   6.8e-52  175.6   0.0     1   174    59   273    59   274 0.99 N-acetylmuramoyl-L-alanine amidase
DDE_Tnp_IS1          PF03400.8    131 seq601_BIOID50961    -            125   4.5e-74  246.6   1.5   1   1   3.6e-78   4.9e-74  246.4   1.1     7   131     1   125     1   125 1.00 IS1 transposase
APH                  PF01636.18   239 seq602_BIOID50961    -            274   2.7e-19   69.7   8.3   1   1     4e-23   2.8e-19   69.7   5.3     2   237    25   233    24   235 0.78 Phosphotransferase enzyme family
Choline_kinase       PF01633.15   211 seq602_BIOID50961    -            274     6e-06   25.8   0.0   1   1   1.3e-09   8.6e-06   25.3   0.0   142   194   158   212   140   235 0.78 Choline/ethanolamine kinase
Na_H_Exchanger       PF00999.16   384 seq606_BIOID50961    -            489   1.8e-36  125.3  27.7   1   1   3.8e-40   2.6e-36  124.8  19.2   137   378     8   244     4   248 0.91 Sodium/hydrogen exchanger family
TrkA_N               PF02254.13   116 seq606_BIOID50961    -            489   4.4e-27   94.2   0.0   1   1   1.4e-30   9.7e-27   93.1   0.0     1   111   271   381   271   383 0.97 TrkA-N domain
IlvN                 PF07991.7    165 seq608_BIOID50961    -            491     5e-61  204.7   0.1   1   1   1.2e-64   8.3e-61  204.0   0.1     2   165    35   204    34   204 0.98 Acetohydroxy acid isomeroreductase, catalytic domain
IlvC                 PF01450.14   145 seq608_BIOID50961    -            491   1.1e-55  187.4   0.1   1   2   3.3e-21   2.3e-17   63.1   0.0     1   128   210   337   210   345 0.91 Acetohydroxy acid isomeroreductase, catalytic domain
IlvC                 PF01450.14   145 seq608_BIOID50961    -            491   1.1e-55  187.4   0.1   2   2     2e-39   1.3e-35  122.2   0.0    15   145   359   485   349   485 0.93 Acetohydroxy acid isomeroreductase, catalytic domain
HD                   PF01966.17   122 seq610_BIOID50961    -            443     4e-11   42.8   0.1   1   1     2e-14   1.3e-10   41.1   0.0     1    64     4    84     4   121 0.88 HD domain
DUF2799              PF10973.3     89 seq616_BIOID50961    -            134   3.4e-17   62.1   0.9   1   1   3.3e-21   4.5e-17   61.7   0.6     1    88    44   126    44   127 0.93 Protein of unknown function (DUF2799)
Coprogen_oxidas      PF01218.13   296 seq617_BIOID50961    -            299  6.5e-147  487.6   0.1   1   1  5.4e-151  7.3e-147  487.4   0.1     2   296     7   299     6   299 0.99 Coproporphyrinogen III oxidase
OmpA                 PF00691.15    97 seq618_BIOID50961    -            282   6.5e-15   55.2   0.1   1   1   1.9e-18   2.6e-14   53.2   0.0     1    94   141   235   141   238 0.83 OmpA family
BPD_transp_1         PF00528.17   185 seq619_BIOID50961    -            281   1.9e-14   53.4  20.7   1   1   1.4e-18   1.9e-14   53.4  14.3     3   184    81   273    79   274 0.86 Binding-protein-dependent transport system inner membrane component
Glyco_hydro_3        PF00933.16   299 seq621_BIOID50961    -            341   4.4e-72  242.4   0.0   1   1   4.1e-76   5.6e-72  242.1   0.0     3   294     7   319     5   320 0.94 Glycosyl hydrolase family 3 N terminal domain
AntA                 PF08346.7     71 seq627_BIOID50961    -             94   4.8e-28   97.0   0.0   1   1     4e-32   5.5e-28   96.8   0.0     1    69    21    89    21    91 0.98 AntA/AntB antirepressor
DUF2776              PF10951.3    347 seq629_BIOID50961    -            383  1.1e-165  550.7  33.0   1   1  9.5e-170  1.3e-165  550.5  22.9     1   347    34   381    34   381 0.99 Protein of unknown function (DUF2776)
Autotransporter      PF03797.14   265 seq635_BIOID50961    -            131   8.4e-08   31.7   0.0   1   1     8e-12   1.1e-07   31.3   0.0   209   265    62   115    35   115 0.85 Autotransporter beta-domain
Pentapeptide_4       PF13599.1     78 seq636_BIOID50961    -            315   9.4e-18   63.7  20.6   1   1   2.6e-17   8.9e-14   50.9   4.7     6    78    90   165    85   168 0.91 Pentapeptide repeats (9 copies)
SopA                 PF13981.1    135 seq636_BIOID50961    -            315     8e-17   61.4   7.6   1   1   4.6e-20   1.6e-16   60.4   5.3     3    94   209   301   207   307 0.95 SopA-like central domain
Pentapeptide_3       PF13576.1     48 seq636_BIOID50961    -            315   2.8e-12   46.2  20.0   1   1   1.1e-10   3.8e-07   29.7   1.6     1    40   102   139   102   149 0.88 Pentapeptide repeats (9 copies)
DUF4154              PF13689.1    145 seq637_BIOID50961    -            172     6e-33  113.3   0.0   1   1   5.4e-37   7.3e-33  113.0   0.0     6   145    32   168    27   168 0.95 Domain of unknown function (DUF4154)
HTH_21               PF13276.1     60 seq638_BIOID50961    -            160   1.1e-17   63.6   3.9   1   1   3.8e-21   5.2e-17   61.5   1.9     3    60    48   104    46   104 0.94 HTH-like domain
AntA                 PF08346.7     71 seq639_BIOID50961    -            263   2.7e-28   97.8   0.0   1   1   6.4e-32   4.4e-28   97.1   0.0     1    71    75   143    75   143 0.92 AntA/AntB antirepressor
P22_AR_C             PF10548.4     74 seq639_BIOID50961    -            263   1.1e-25   89.1   0.6   1   1   3.5e-29   2.4e-25   88.0   0.4     2    74   168   240   167   240 0.97 P22AR C-terminal domain
YihI                 PF04220.7    169 seq641_BIOID50961    -            169   3.4e-56  189.0  15.5   1   1   2.8e-60   3.9e-56  188.9  10.8     3   167     5   165     2   167 0.94 Der GTPase activator (YihI)
N6_N4_Mtase          PF01555.13   231 seq643_BIOID50961    -            227   9.1e-35  120.0   0.0   1   2   2.3e-15   1.6e-11   44.0   0.0     1   114    21   124    21   135 0.88 DNA methylase
N6_N4_Mtase          PF01555.13   231 seq643_BIOID50961    -            227   9.1e-35  120.0   0.0   2   2   1.2e-24     8e-21   74.4   0.0   169   228   141   200   126   203 0.90 DNA methylase
adh_short_C2         PF13561.1    243 seq645_BIOID50961    -            294   4.9e-30  104.9   0.0   1   1   1.3e-33   5.7e-30  104.7   0.0     5   241    58   290    55   292 0.92 Enoyl-(Acyl carrier protein) reductase
adh_short            PF00106.20   167 seq645_BIOID50961    -            294   3.3e-26   92.0   0.2   1   1     9e-30   4.1e-26   91.7   0.1     3   166    52   217    50   218 0.95 short chain dehydrogenase
KR                   PF08659.5    181 seq645_BIOID50961    -            294   2.3e-08   33.7   0.0   1   1   6.9e-12   3.2e-08   33.3   0.0     4   167    53   221    51   234 0.77 KR domain
ABC_tran             PF00005.22   118 seq647_BIOID50961    -            511   2.6e-30  105.0   0.1   1   2   1.5e-21     1e-17   64.4   0.0     1   118    51   169    51   169 0.95 ABC transporter
ABC_tran             PF00005.22   118 seq647_BIOID50961    -            511   2.6e-30  105.0   0.1   2   2   1.8e-13   1.2e-09   38.4   0.0     3   117   305   431   303   432 0.77 ABC transporter
DUF2593              PF10767.4    144 seq648_BIOID50961    -            162   7.6e-72  239.5   6.3   1   1   6.3e-76   8.7e-72  239.4   4.3     2   144    20   162    19   162 0.99 Protein of unknown function (DUF2593)
IMS                  PF00817.15   148 seq650_BIOID50961    -            351     9e-48  161.7   0.0   1   1   3.2e-51   1.4e-47  161.0   0.0     1   148     7   154     7   154 0.98 impB/mucB/samB family
IMS_C                PF11799.3    137 seq650_BIOID50961    -            351   2.1e-09   37.7   0.1   1   1   8.2e-13   3.7e-09   36.9   0.0     3    99   211   309   210   327 0.85 impB/mucB/samB family C-terminal
IMS_HHH              PF11798.3     32 seq650_BIOID50961    -            351   1.3e-08   34.2   0.0   1   1   7.1e-12   3.2e-08   33.0   0.0     1    32   166   197   166   197 0.96 IMS family HHH motif
MFS_1                PF07690.11   354 seq652_BIOID50961    -            425   1.9e-22   79.3  38.0   1   1   1.4e-26   1.9e-22   79.3  26.4    13   340    26   357    12   365 0.73 Major Facilitator Superfamily
DHFR_1               PF00186.14   161 seq653_BIOID50961    -            196   1.2e-58  197.0   0.0   1   1   1.1e-62   1.5e-58  196.8   0.0     1   161    38   195    38   195 0.97 Dihydrofolate reductase
tRNA-synt_2          PF00152.15   335 seq655_BIOID50961    -            335   5.4e-70  235.6   0.0   1   1     5e-74   6.9e-70  235.3   0.0    21   333    25   333    14   335 0.88 tRNA synthetases class II (D, K and N)
GGDEF                PF00990.16   161 seq658_BIOID50961    -            408   5.3e-45  152.7   0.5   1   1   6.1e-49   8.4e-45  152.1   0.3     1   159   249   403   249   405 0.96 GGDEF domain
PDZ                  PF00595.19    81 seq659_BIOID50961    -            474   3.1e-29  100.8   8.2   1   2   2.7e-19   9.1e-16   57.6   0.1     7    80   285   367   279   368 0.90 PDZ domain (Also known as DHR or GLGF)
PDZ                  PF00595.19    81 seq659_BIOID50961    -            474   3.1e-29  100.8   8.2   2   2   3.7e-15   1.3e-11   44.4   2.2    11    81   394   463   385   463 0.89 PDZ domain (Also known as DHR or GLGF)
PDZ_2                PF13180.1     82 seq659_BIOID50961    -            474     2e-26   91.5   2.4   1   2   1.2e-18   4.1e-15   55.3   0.0    12    82   300   380   285   380 0.88 PDZ domain
PDZ_2                PF13180.1     82 seq659_BIOID50961    -            474     2e-26   91.5   2.4   2   2   2.5e-12   8.6e-09   35.0   0.4     4    59   399   454   396   471 0.87 PDZ domain
Trypsin_2            PF13365.1    120 seq659_BIOID50961    -            474   8.2e-21   74.0   0.6   1   1   5.5e-24   1.9e-20   72.9   0.4     1   120   114   250   114   250 0.79 Trypsin-like peptidase domain
Trypsin              PF00089.21   220 seq659_BIOID50961    -            474   1.4e-20   73.7   0.3   1   1   6.5e-24   2.2e-20   73.0   0.2    21   218   114   275    87   277 0.83 Trypsin
MdoG                 PF04349.7    484 seq660_BIOID50961    -            517  6.8e-262  868.7   1.0   1   1  5.7e-266  7.8e-262  868.5   0.7     1   483    29   514    29   515 1.00 Periplasmic glucan biosynthesis protein, MdoG
UPF0227              PF05728.7    187 seq661_BIOID50961    -            180   4.7e-72  241.5   0.0   1   1   3.9e-76   5.3e-72  241.3   0.0     1   186     1   177     1   178 0.99 Uncharacterised protein family (UPF0227)
UPF0118              PF01594.11   327 seq664_BIOID50961    -            370   1.3e-65  221.4  41.6   1   1   1.1e-69   1.5e-65  221.2  28.8     2   327    15   345    14   345 0.99 Domain of unknown function DUF20
Radical_SAM          PF04055.16   166 seq666_BIOID50961    -            457   3.7e-15   56.3   0.0   1   1     8e-19   5.4e-15   55.8   0.0     2   164    57   227    56   229 0.79 Radical SAM superfamily
HemN_C               PF06969.11    66 seq666_BIOID50961    -            457     4e-12   45.8   0.3   1   1   2.7e-15   1.8e-11   43.7   0.0     1    66   363   431   363   431 0.94 HemN C-terminal domain
CorA                 PF01544.13   292 seq667_BIOID50961    -            316   4.9e-56  189.7   0.4   1   1   4.4e-60     6e-56  189.5   0.2     4   292    26   312    24   312 0.95 CorA-like Mg2+ transporter protein
tRNA_U5-meth_tr      PF05958.6    352 seq670_BIOID50961    -            375   2.8e-19   68.9   0.0   1   1   6.6e-20   2.3e-16   59.3   0.0   172   351   208   374   184   375 0.90 tRNA (Uracil-5-)-methyltransferase
Methyltransf_31      PF13847.1    152 seq670_BIOID50961    -            375   2.9e-09   36.5   0.0   1   1   1.5e-12   5.1e-09   35.7   0.0     5    67   235   295   233   347 0.87 Methyltransferase domain
Methyltransf_26      PF13659.1    117 seq670_BIOID50961    -            375   4.7e-07   29.7   0.0   1   1   2.5e-10   8.6e-07   28.8   0.0     4    80   237   310   234   369 0.89 Methyltransferase domain
MTS                  PF05175.9    170 seq670_BIOID50961    -            375   5.8e-06   25.6   0.0   1   1   2.7e-09   9.4e-06   25.0   0.0    32   108   234   310   209   329 0.83 Methyltransferase small domain
RNA_pol_Rpb1_1       PF04997.7    338 seq671_BIOID50961    -           1407  1.8e-100  336.3   0.1   1   1  1.8e-103  4.8e-100  335.0   0.1     2   338    15   342    14   342 0.95 RNA polymerase Rpb1, domain 1
RNA_pol_Rpb1_5       PF04998.12   277 seq671_BIOID50961    -           1407   1.1e-80  270.7   0.0   1   1     8e-84   2.2e-80  269.7   0.0     1   276   766  1321   766  1322 1.00 RNA polymerase Rpb1, domain 5
RNA_pol_Rpb1_2       PF00623.15   166 seq671_BIOID50961    -           1407   6.1e-51  172.5   0.0   1   1   5.3e-53   1.5e-49  168.0   0.0     1   166   344   486   344   486 0.95 RNA polymerase Rpb1, domain 2
RNA_pol_Rpb1_3       PF04983.13   157 seq671_BIOID50961    -           1407   1.4e-27   96.2   0.0   1   1   1.2e-30   3.3e-27   95.0   0.0     1   157   489   644   489   644 0.93 RNA polymerase Rpb1, domain 3
RNA_pol_Rpb1_4       PF05000.12   108 seq671_BIOID50961    -           1407   2.5e-18   65.7   0.3   1   1   9.1e-22   2.5e-18   65.7   0.2     2   107   674   763   673   764 0.82 RNA polymerase Rpb1, domain 4
DDE_Tnp_1            PF01609.16   211 seq673_BIOID50961    -            238   1.6e-24   86.5   0.0   1   1   1.4e-28   1.9e-24   86.3   0.0    41   211     3   216     1   216 0.96 Transposase DDE domain
P22_AR_C             PF10548.4     74 seq674_BIOID50961    -            210   1.8e-21   75.6   0.3   1   1   8.4e-25   5.8e-21   74.0   0.1     3    74   116   187   114   187 0.96 P22AR C-terminal domain
Bro-N                PF02498.12    87 seq674_BIOID50961    -            210   3.6e-10   39.8   0.0   1   1     1e-13   7.1e-10   38.9   0.0     2    83    12   100    11   103 0.74 BRO family, N-terminal domain
DUF1380              PF07128.7    139 seq675_BIOID50961    -            144   4.4e-76  253.2   1.2   1   1   3.6e-80     5e-76  253.0   0.8     1   139     1   138     1   138 1.00 Protein of unknown function (DUF1380)
RVT_1                PF00078.22   214 seq676_BIOID50961    -            507   3.4e-54  183.3   0.0   1   1   7.6e-58   5.2e-54  182.7   0.0     1   214    91   337    91   337 0.97 Reverse transcriptase (RNA-dependent DNA polymerase)
GIIM                 PF08388.6     80 seq676_BIOID50961    -            507   9.5e-12   44.4   1.8   1   1   1.4e-15   9.5e-12   44.4   1.3     3    69   360   426   358   448 0.85 Group II intron, maturase-specific domain
HisG                 PF01634.13   163 seq680_BIOID50961    -            299   8.2e-55  184.7   0.0   1   1   1.7e-58   1.2e-54  184.1   0.0     1   163    53   221    53   221 0.94 ATP phosphoribosyltransferase
HisG_C               PF08029.6     75 seq680_BIOID50961    -            299   5.6e-28   96.5   0.1   1   1   2.2e-31   1.5e-27   95.2   0.0     1    75   222   297   222   297 0.98 HisG, C-terminal domain
PhdYeFM_antitox      PF02604.14    75 seq681_BIOID50961    -             97   1.5e-09   37.1   0.1   1   1     2e-13   2.8e-09   36.3   0.1     2    73     8    74     7    79 0.90 Antitoxin Phd_YefM, type II toxin-antitoxin system
Pyr_redox_2          PF07992.9    200 seq683_BIOID50961    -            434   1.8e-33  116.0   0.0   1   1   1.6e-36   4.3e-33  114.7   0.0     1   197     7   318     7   320 0.91 Pyridine nucleotide-disulphide oxidoreductase
Pyr_redox            PF00070.22    80 seq683_BIOID50961    -            434   2.5e-19   69.3   3.8   1   2     5e-08   0.00014   22.0   0.1     1    36     7    48     7    93 0.86 Pyridine nucleotide-disulphide oxidoreductase
Pyr_redox            PF00070.22    80 seq683_BIOID50961    -            434   2.5e-19   69.3   3.8   2   2     1e-15   2.8e-12   46.7   0.5     1    68   172   254   172   265 0.91 Pyridine nucleotide-disulphide oxidoreductase
DAO                  PF01266.19   358 seq683_BIOID50961    -            434   2.7e-11   42.8  10.3   1   1   1.2e-09   3.4e-06   26.1   0.0   147   236   226   308   223   336 0.80 FAD dependent oxidoreductase
Chor_lyase           PF04345.8    168 seq684_BIOID50961    -            165   5.1e-31  107.2   0.0   1   1   4.5e-35   6.1e-31  106.9   0.0    12   163    17   165    10   165 0.90 Chorismate lyase
UvrD_C               PF13361.1    319 seq687_BIOID50961    -            690   7.5e-93  311.3   0.0   1   1   3.2e-95   7.3e-92  308.1   0.0     1   318   288   630   288   631 0.97 UvrD-like helicase C-terminal domain
UvrD-helicase        PF00580.16   315 seq687_BIOID50961    -            690   1.4e-73  247.8   0.3   1   1   8.9e-76     2e-72  244.0   0.2     1   314    20   282    20   283 0.94 UvrD/REP helicase N-terminal domain
AAA_19               PF13245.1     76 seq687_BIOID50961    -            690     2e-13   49.7   0.6   1   1   2.1e-16   4.9e-13   48.5   0.4     8    75    32   104    25   105 0.82 Part of AAA domain
UvrD_C_2             PF13538.1    104 seq687_BIOID50961    -            690   2.2e-10   40.4   0.0   1   1   5.8e-13   1.3e-09   37.9   0.0    54   103   563   626   513   627 0.80 Family description
AA_permease_2        PF13520.1    426 seq688_BIOID50961    -            514   1.9e-32  112.2  60.8   1   1   3.8e-36   2.6e-32  111.8  42.2     2   419    23   482    22   497 0.77 Amino acid permease
AA_permease          PF00324.16   479 seq688_BIOID50961    -            514   3.5e-14   51.8  53.2   1   1   3.1e-17   2.1e-13   49.3  36.9    12   446    33   479    22   501 0.72 Amino acid permease
FGGY_N               PF00370.16   245 seq691_BIOID50961    -            343   6.7e-22   77.8   0.0   1   2   4.3e-16   5.9e-12   45.3   0.0     1   105     5   110     5   120 0.92 FGGY family of carbohydrate kinases, N-terminal domain
FGGY_N               PF00370.16   245 seq691_BIOID50961    -            343   6.7e-22   77.8   0.0   2   2   1.1e-11   1.5e-07   30.8   0.0   154   245   123   216   112   216 0.91 FGGY family of carbohydrate kinases, N-terminal domain
OmpA                 PF00691.15    97 seq694_BIOID50961    -            160   3.6e-18   65.6   0.1   1   1     4e-22   5.5e-18   65.0   0.1     1    97    55   151    55   151 0.95 OmpA family
zf-dskA_traR         PF01258.12    36 seq696_BIOID50961    -             73   5.2e-08   32.3   9.4   1   1   4.9e-12   6.8e-08   32.0   6.5     2    35    31    64    30    65 0.92 Prokaryotic dksA/traR C4-type zinc finger
YafO_toxin           PF13957.1    109 seq697_BIOID50961    -            132   7.8e-34  115.6   0.0   1   1   6.6e-38     9e-34  115.4   0.0     1   109    25   132    25   132 0.98 Toxin YafO, type II toxin-antitoxin system
Patatin              PF01734.17   204 seq698_BIOID50961    -            314   1.8e-24   86.7   0.4   1   1   2.5e-28   3.4e-24   85.8   0.1     1   201    21   178    21   180 0.95 Patatin-like phospholipase
BPD_transp_2         PF02653.11   267 seq699_BIOID50961    -            342     3e-45  154.1  43.2   1   1   3.1e-49   4.2e-45  153.6  30.0     5   267    40   301    36   301 0.96 Branched-chain amino acid transport system / permease component
HTH_Tnp_IS1          PF12759.2     50 seq704_BIOID50961    -             91   2.2e-32  110.1   0.1   1   1   4.8e-36   3.3e-32  109.6   0.1     1    50    39    88    39    88 0.99 InsA C-terminal domain
Zn_Tnp_IS1           PF03811.8     36 seq704_BIOID50961    -             91   1.1e-21   75.9   4.5   1   1   3.1e-25   2.1e-21   74.9   3.1     1    36     1    36     1    36 0.99 InsA N-terminal domain
Antirestrict         PF03230.8     94 seq707_BIOID50961    -             52   1.8e-20   72.5   0.4   1   1   1.4e-24   1.9e-20   72.4   0.3    43    94     1    52     1    52 0.99 Antirestriction protein
UbiA                 PF01040.13   257 seq708_BIOID50961    -            290   1.1e-40  139.4  25.2   1   1   9.5e-45   1.3e-40  139.1  17.5     2   256    26   277    25   283 0.86 UbiA prenyltransferase family
Glycos_transf_2      PF00535.21   169 seq710_BIOID50961    -            483   5.2e-20   71.6   0.0   1   1   2.2e-23   7.4e-20   71.1   0.0     2   168   246   429   245   430 0.98 Glycosyl transferase family 2
Glyco_tranf_2_3      PF13641.1    230 seq710_BIOID50961    -            483   2.4e-11   43.7   0.0   1   1   1.4e-14   4.8e-11   42.8   0.0     2   201   243   463   242   471 0.84 Glycosyltransferase like family 2
Glyco_trans_2_3      PF13632.1    192 seq710_BIOID50961    -            483     1e-08   35.0   7.3   1   1   8.9e-12     3e-08   33.4   0.0     1   116   341   467   341   475 0.79 Glycosyl transferase family group 2
Glyco_transf_21      PF13506.1    174 seq710_BIOID50961    -            483   1.2e-07   31.1   0.0   1   1   1.3e-10   4.6e-07   29.2   0.0     6   111   312   425   308   479 0.73 Glycosyl transferase family 21
Diacid_rec           PF05651.8    135 seq712_BIOID50961    -            385   1.9e-52  176.1   0.9   1   1   4.7e-56   3.2e-52  175.4   0.6     1   135     6   140     6   140 0.99 Putative sugar diacid recognition
HTH_30               PF13556.1     59 seq712_BIOID50961    -            385     3e-23   81.0   2.8   1   1     6e-26   4.1e-22   77.3   1.7     1    59   323   381   323   381 0.98 PucR C-terminal helix-turn-helix domain
HTH_38               PF13936.1     44 seq713_BIOID50961    -            180   2.3e-09   36.5   3.2   1   1   9.6e-13   4.4e-09   35.6   0.7    21    44     1    24     1    24 0.99 Helix-turn-helix domain
HTH_32               PF13565.1     77 seq713_BIOID50961    -            180   1.7e-06   28.5   2.4   1   1   3.8e-10   1.7e-06   28.5   1.7     1    77    16    99    16    99 0.69 Homeodomain-like domain
RadC                 PF04002.10   123 seq715_BIOID50961    -            158   1.3e-46  157.2   0.0   1   1   1.2e-50   1.6e-46  156.8   0.0     2   123    37   158    36   158 0.98 RadC-like JAB domain
Histidinol_dh        PF00815.15   413 seq716_BIOID50961    -            437  1.7e-182  606.5   1.3   1   1  1.4e-186    2e-182  606.3   0.9     2   413    21   431    20   431 0.99 Histidinol dehydrogenase
DUF1870              PF08965.5    118 seq717_BIOID50961    -             74     3e-26   91.2   0.3   1   1   2.5e-30   3.5e-26   91.0   0.2     1    62    10    71    10    73 0.97 Domain of unknown function (DUF1870)
Acetyltransf_10      PF13673.1    117 seq718_BIOID50961    -            124   1.1e-17   64.1   0.0   1   1   2.8e-21   1.3e-17   63.8   0.0    17   117     4    98     1    98 0.92 Acetyltransferase (GNAT) domain
Acetyltransf_7       PF13508.1     79 seq718_BIOID50961    -            124   5.8e-09   35.8   0.0   1   1     2e-12     9e-09   35.2   0.0     2    78    29    99    28   100 0.90 Acetyltransferase (GNAT) domain
Acetyltransf_1       PF00583.19    83 seq718_BIOID50961    -            124   4.5e-07   29.6   0.0   1   1   2.2e-10     1e-06   28.5   0.0    24    83    48    99     9    99 0.78 Acetyltransferase (GNAT) family
DDE_Tnp_IS1          PF03400.8    131 seq721_BIOID50961    -            125   4.5e-74  246.6   1.5   1   1   3.6e-78   4.9e-74  246.4   1.1     7   131     1   125     1   125 1.00 IS1 transposase
Na_Pi_cotrans        PF02690.10   142 seq724_BIOID50961    -            543   1.6e-44  150.9  30.2   1   2   1.4e-39   9.5e-36  122.5   7.0     1   140    13   148    13   150 0.98 Na+/Pi-cotransporter
Na_Pi_cotrans        PF02690.10   142 seq724_BIOID50961    -            543   1.6e-44  150.9  30.2   2   2   1.6e-13   1.1e-09   38.0  10.2     1   123   139   265   139   284 0.90 Na+/Pi-cotransporter
MFS_1                PF07690.11   354 seq729_BIOID50961    -            404   2.3e-29  102.1  51.1   1   2   7.7e-25   1.1e-20   73.6  26.1     3   294    14   291     8   293 0.80 Major Facilitator Superfamily
MFS_1                PF07690.11   354 seq729_BIOID50961    -            404   2.3e-29  102.1  51.1   2   2   4.5e-15   6.2e-11   41.5  10.6    37   183   249   394   244   402 0.79 Major Facilitator Superfamily
Ring_hydroxyl_A      PF00848.14   209 seq730_BIOID50961    -            105   2.3e-16   59.9   0.0   1   1   1.7e-20   2.3e-16   59.9   0.0   114   206     7   102     1   105 0.91 Ring hydroxylating alpha subunit (catalytic domain)
DUF987               PF06174.6     66 seq733_BIOID50961    -             73   1.7e-43  145.8   0.2   1   1   1.4e-47   1.9e-43  145.6   0.1     1    66     1    66     1    66 0.99 Protein of unknown function (DUF987)
Cys_Met_Meta_PP      PF01053.15   386 seq734_BIOID50961    -            440  1.9e-122  408.1   0.0   1   1  1.6e-126  2.2e-122  408.0   0.0     1   385    52   436    52   437 0.97 Cys/Met metabolism PLP-dependent enzyme
FGGY_C               PF02782.11   197 seq735_BIOID50961    -            140   2.8e-11   43.3   0.0   1   1   2.6e-15   3.6e-11   42.9   0.0   131   196     2    67     1    68 0.93 FGGY family of carbohydrate kinases, C-terminal domain
rve                  PF00665.21   120 seq736_BIOID50961    -            128   3.7e-13   49.5   0.0   1   1   2.6e-16   1.2e-12   47.8   0.0    49   119     3    72     1    73 0.95 Integrase core domain
rve_3                PF13683.1     67 seq736_BIOID50961    -            128   3.9e-12   45.3   0.0   1   1   1.2e-15   5.3e-12   44.9   0.0     6    67    49   110    44   110 0.93 Integrase core domain
rve_2                PF13333.1     52 seq736_BIOID50961    -            128   6.8e-07   29.1   0.0   1   1   2.6e-10   1.2e-06   28.4   0.0     1    44    63   109    63   117 0.88 Integrase core domain
HTH_21               PF13276.1     60 seq737_BIOID50961    -            160   2.7e-17   62.4   3.5   1   1     5e-21   6.8e-17   61.1   2.4     2    60    47   104    45   104 0.94 HTH-like domain
Response_reg         PF00072.19   112 seq739_BIOID50961    -            337   3.8e-28   97.6   0.5   1   1   6.5e-32   8.9e-28   96.4   0.1     1   111    10   120    10   121 0.97 Response regulator receiver domain
DUF1044              PF06296.7    120 seq740_BIOID50961    -             89   9.2e-27   93.1   0.0   1   1   7.9e-31   1.1e-26   92.9   0.0    42   120     8    86     5    86 0.99 Protein of unknown function (DUF1044)
BPD_transp_2         PF02653.11   267 seq742_BIOID50961    -            330   4.7e-47  160.0  43.0   1   1   4.2e-51   5.8e-47  159.7  29.8     3   267    36   305    34   305 0.94 Branched-chain amino acid transport system / permease component
UPF0027              PF01139.12   420 seq744_BIOID50961    -             88     3e-12   46.1   0.0   1   1   2.4e-16   3.3e-12   46.0   0.0     6    61    18    73    13    74 0.92 Uncharacterized protein family UPF0027
Rick_17kDa_Anti      PF05433.10    42 seq745_BIOID50961    -            179   1.7e-11   43.4  15.7   1   1   5.1e-15   1.7e-11   43.4  10.9     2    42    73   113    72   113 0.96 Glycine zipper 2TM domain
Gly-zipper_OmpA      PF13436.1    118 seq745_BIOID50961    -            179   5.2e-09   35.6   3.0   1   1   1.5e-12   5.2e-09   35.6   2.1     5   112    28   134    24   136 0.78 Glycine-zipper containing OmpA-like membrane domain
Gly-zipper_YMGG      PF13441.1     45 seq745_BIOID50961    -            179   3.6e-08   32.6  12.7   1   1     1e-11   3.6e-08   32.6   8.8     2    45    69   111    68   111 0.97 YMGG-like Gly-zipper
Gly-zipper_Omp       PF13488.1     46 seq745_BIOID50961    -            179   1.8e-05   24.1  13.8   1   1   5.3e-09   1.8e-05   24.1   9.6     2    42    73   112    72   118 0.82 Glycine zipper
Fer2                 PF00111.22    78 seq746_BIOID50961    -            321   2.5e-12   46.2   3.7   1   1   1.6e-15   5.4e-12   45.1   2.6     6    77   242   312   238   313 0.88 2Fe-2S iron-sulfur cluster binding domain
FAD_binding_6        PF00970.19    99 seq746_BIOID50961    -            321   1.5e-10   40.9   0.0   1   1   1.1e-13   3.7e-10   39.7   0.0     2    97     9   106     8   108 0.90 Oxidoreductase FAD-binding domain
NAD_binding_1        PF00175.16   109 seq746_BIOID50961    -            321   3.8e-10   40.2   0.0   1   1   6.5e-13   2.2e-09   37.7   0.0     1   108   117   207   117   208 0.81 Oxidoreductase NAD-binding domain
YagB_YeeU_YfjZ       PF06154.6    105 seq748_BIOID50961    -            122   2.5e-52  175.4   0.0   1   1   2.1e-56   2.9e-52  175.1   0.0     2   104    16   118    15   119 0.98 YagB/YeeU/YfjZ family
HTH_31               PF13560.1     64 seq749_BIOID50961    -            105   2.1e-08   34.1   0.4   1   1     7e-12   3.2e-08   33.5   0.3     4    48    48    91    48    96 0.93 Helix-turn-helix domain
HTH_3                PF01381.17    55 seq749_BIOID50961    -            105   1.3e-07   31.2   0.0   1   1     4e-11   1.8e-07   30.7   0.0     1    45    50    94    50    96 0.94 Helix-turn-helix
HTH_19               PF12844.2     64 seq749_BIOID50961    -            105   1.9e-07   30.8   0.0   1   1   5.8e-11   2.6e-07   30.4   0.0     2    48    48    96    47   103 0.82 Helix-turn-helix domain
RF-1                 PF00472.15   114 seq750_BIOID50961    -            185   1.1e-23   83.0   2.0   1   1   1.2e-27   1.6e-23   82.5   1.4     9   104    84   178    78   181 0.86 RF-1 domain
Cytochrom_C552       PF02335.10   435 seq752_BIOID50961    -            441  9.2e-173  574.8   8.0   1   1  1.7e-176  1.1e-172  574.5   5.5     3   433     6   435     4   437 0.98 Cytochrome c552
tRNA-synt_1d         PF00750.14   354 seq756_BIOID50961    -            577  4.5e-149  495.9   0.3   1   1  1.2e-152  5.6e-149  495.6   0.2     1   354    95   446    95   446 0.99 tRNA synthetases class I (R)
DALR_1               PF05746.10   119 seq756_BIOID50961    -            577     4e-36  123.4   0.3   1   1   4.8e-39   2.2e-35  121.0   0.2     1   119   460   577   460   577 0.98 DALR anticodon binding domain
Arg_tRNA_synt_N      PF03485.11    85 seq756_BIOID50961    -            577   2.5e-22   79.0   0.2   1   1   2.4e-25   1.1e-21   77.0   0.1     3    85     7    87     1    87 0.91 Arginyl tRNA synthetase N terminal domain
PHO4                 PF01384.15   326 seq759_BIOID50961    -            499  4.3e-100  334.4  19.9   1   1  3.7e-104    5e-100  334.2  13.8     1   326    30   488    30   488 0.88 Phosphate transporter family
Aminotran_1_2        PF00155.16   363 seq761_BIOID50961    -            359   7.8e-67  225.6   0.0   1   1     7e-71   9.6e-67  225.3   0.0    31   363    49   354    33   354 0.93 Aminotransferase class I and II
DUF2645              PF10840.3    103 seq765_BIOID50961    -            104   4.6e-47  158.3   8.5   1   1   3.7e-51     5e-47  158.1   5.9     1   103     1   103     1   103 1.00 Protein of unknown function (DUF2645)
DUF1219              PF06755.7    117 seq766_BIOID50961    -            124     4e-60  200.3   0.0   1   1   3.4e-64   4.6e-60  200.1   0.0     1   113     1   113     1   123 0.97 Protein of unknown function (DUF1219)
Sdh_cyt              PF01127.17   121 seq767_BIOID50961    -            134   4.5e-30  103.8   5.0   1   1   3.8e-34   5.2e-30  103.6   3.4     2   120    11   128    10   129 0.90 Succinate dehydrogenase/Fumarate reductase transmembrane subunit
Toxin_15             PF07906.8    284 seq768_BIOID50961    -            471     1e-85  287.5   0.1   1   1   7.6e-87   3.5e-83  279.2   0.0    49   284     2   235     1   235 0.99 ShET2 enterotoxin, N-terminal region
RVT_1                PF00078.22   214 seq770_BIOID50961    -            507   3.5e-54  183.2   0.0   1   1   7.6e-58   5.2e-54  182.7   0.0     1   214    91   337    91   337 0.97 Reverse transcriptase (RNA-dependent DNA polymerase)
GIIM                 PF08388.6     80 seq770_BIOID50961    -            507   9.5e-12   44.4   1.8   1   1   1.4e-15   9.5e-12   44.4   1.3     3    69   360   426   358   448 0.85 Group II intron, maturase-specific domain
Peripla_BP_4         PF13407.1    258 seq771_BIOID50961    -            338   8.7e-52  175.9   4.0   1   1   1.6e-55   1.1e-51  175.5   2.8     1   256    30   283    30   285 0.94 Periplasmic binding protein domain
NTP_transferase      PF00483.18   248 seq777_BIOID50961    -            302   2.4e-25   89.1   0.0   1   1   4.5e-29   3.1e-25   88.8   0.0     1   241    10   275    10   280 0.87 Nucleotidyl transferase
NTP_transf_3         PF12804.2    179 seq777_BIOID50961    -            302   9.5e-08   32.3   0.0   1   1   2.7e-11   1.8e-07   31.3   0.0     1   116    11   164    11   184 0.75 MobA-like NTP transferase domain
MFS_1                PF07690.11   354 seq778_BIOID50961    -            421   4.2e-31  107.8  53.4   1   1   1.5e-29   2.1e-25   89.1  28.3     1   317    18   320    18   323 0.80 Major Facilitator Superfamily
Sdh_cyt              PF01127.17   121 seq779_BIOID50961    -            115   8.9e-12   44.7  15.1   1   1   7.9e-16   1.1e-11   44.5  10.5    18   120    11   104     2   113 0.83 Succinate dehydrogenase/Fumarate reductase transmembrane subunit
SNARE_assoc          PF09335.6    123 seq782_BIOID50961    -            233   3.9e-19   68.9   5.8   1   1   2.9e-23   3.9e-19   68.9   4.0     1   122    48   173    48   174 0.96 SNARE associated Golgi protein
PLA1                 PF02253.10   260 seq784_BIOID50961    -            289   1.6e-93  312.8   5.0   1   1   1.4e-97   1.9e-93  312.5   3.4     8   260    39   286    33   286 0.98 Phospholipase A1
DUF957               PF06117.6     65 seq785_BIOID50961    -             65   5.6e-34  115.3   0.7   1   1   4.4e-38   6.1e-34  115.2   0.5     1    65     1    65     1    65 0.98 Enterobacterial protein of unknown function (DUF957)
FAD_binding_2        PF00890.19   421 seq787_BIOID50961    -            588  2.6e-117  392.1   6.1   1   1    7e-121  3.2e-117  391.8   4.2     1   421     9   405     9   405 0.98 FAD binding domain
Succ_DH_flav_C       PF02910.15   129 seq787_BIOID50961    -            588   3.1e-38  130.4   0.1   1   1   1.1e-41   5.1e-38  129.7   0.1     1   129   460   588   460   588 0.96 Fumarate reductase flavoprotein C-term
DUF1471              PF07338.8     56 seq789_BIOID50961    -             85   8.5e-20   70.0   0.1   1   1   8.2e-24   1.1e-19   69.6   0.0     2    56    33    85    32    85 0.98 Protein of unknown function (DUF1471)
HATPase_c            PF02518.21   111 seq790_BIOID50961    -            572   2.1e-19   69.1   0.0   1   1   7.7e-23   3.5e-19   68.4   0.0     2   110   449   559   448   560 0.95 Histidine kinase-, DNA gyrase B-, and HSP90-like ATPase
PAS                  PF00989.19   113 seq790_BIOID50961    -            572   1.7e-05   24.4   0.0   1   1   1.1e-08   4.8e-05   22.9   0.0    10    64   251   305   238   313 0.86 PAS fold
IGPD                 PF00475.13   145 seq792_BIOID50961    -            355   8.7e-65  216.8   0.4   1   1   4.5e-68   1.5e-64  216.0   0.3     1   145   196   338   196   338 0.99 Imidazoleglycerol-phosphate dehydratase
HAD_2                PF13419.1    176 seq792_BIOID50961    -            355   5.6e-07   29.8   0.1   1   1   5.7e-09   1.9e-05   24.8   0.0    76   173    30   145    20   148 0.80 Haloacid dehalogenase-like hydrolase
PNK3P                PF08645.6    158 seq792_BIOID50961    -            355   5.6e-06   25.7   0.0   1   1   2.8e-09   9.7e-06   25.0   0.0     5   129     8   134     4   181 0.75 Polynucleotide kinase 3 phosphatase
Hydrolase_like       PF13242.1     75 seq792_BIOID50961    -            355   8.7e-06   25.2   0.0   1   1   5.5e-09   1.9e-05   24.1   0.0     2    44   103   144   102   148 0.88 HAD-hyrolase-like
Paired_CXXCH_1       PF09699.5     41 seq793_BIOID50961    -            188   6.2e-08   31.9  26.0   1   1   1.9e-08   6.6e-05   22.2   3.7     4    40   133   171   129   172 0.78 Doubled CXXCH motif (Paired_CXXCH_1)
DUF1375              PF07119.7     76 seq797_BIOID50961    -             75   8.9e-21   73.3   0.2   1   1   9.2e-25   1.3e-20   72.9   0.1     6    75     8    69     3    70 0.91 Protein of unknown function (DUF1375)
PseudoU_synth_2      PF00849.17   164 seq801_BIOID50961    -            290   5.7e-16   58.6   0.1   1   1   3.6e-18   2.5e-14   53.3   0.1     2   164    69   195    68   195 0.85 RNA pseudouridylate synthase
S4                   PF01479.20    48 seq801_BIOID50961    -            290   2.7e-14   52.2   1.5   1   1   1.1e-17   7.6e-14   50.7   0.0     1    48     7    52     7    52 0.98 S4 domain
PTS_EIIC             PF02378.13   321 seq804_BIOID50961    -            580   8.2e-83  277.7  29.6   1   1   1.2e-86   8.2e-83  277.7  20.5     1   321    69   411    69   411 0.94 Phosphotransferase system, EIIC
PTS_EIIB             PF00367.15    35 seq804_BIOID50961    -            580   1.4e-16   59.3   0.1   1   1   4.4e-20     3e-16   58.2   0.1     3    35   504   536   502   536 0.97 phosphotransferase system, EIIB
Fer4_11              PF13247.1     99 seq805_BIOID50961    -            223   1.4e-26   92.1  10.8   1   1     1e-29   1.4e-26   92.1   7.5     2    98    84   181    83   182 0.95 4Fe-4S dicluster domain
Fer4_7               PF12838.2     52 seq805_BIOID50961    -            223     4e-17   62.2  26.6   1   2   2.1e-12   2.9e-09   37.0   5.6     2    52    46   108    45   108 0.75 4Fe-4S dicluster domain
Fer4_7               PF12838.2     52 seq805_BIOID50961    -            223     4e-17   62.2  26.6   2   2   1.5e-09   2.1e-06   27.9   8.5     2    52   125   176   124   176 0.81 4Fe-4S dicluster domain
Fer4_9               PF13187.1     55 seq805_BIOID50961    -            223   1.2e-15   57.3  25.1   1   2   4.7e-10   6.4e-07   29.4   4.8     2    54    46   108    45   111 0.87 4Fe-4S dicluster domain
Fer4_9               PF13187.1     55 seq805_BIOID50961    -            223   1.2e-15   57.3  25.1   2   2     2e-11   2.8e-08   33.7   7.1     2    54   125   176   124   177 0.96 4Fe-4S dicluster domain
Fer4                 PF00037.22    24 seq805_BIOID50961    -            223   3.5e-13   48.4  40.5   1   1   2.7e-09   3.7e-06   26.1   2.2     2    21   119   138   118   141 0.90 4Fe-4S binding domain
Fer4_10              PF13237.1     52 seq805_BIOID50961    -            223   3.3e-12   45.8  50.0   1   2   7.1e-09   9.7e-06   25.1   8.5     7    52    90   136    84   136 0.93 4Fe-4S dicluster domain
Fer4_10              PF13237.1     52 seq805_BIOID50961    -            223   3.3e-12   45.8  50.0   2   2   2.1e-09   2.9e-06   26.8   7.1     4    52   120   173   117   173 0.85 4Fe-4S dicluster domain
Fer4_2               PF12797.2     22 seq805_BIOID50961    -            223     4e-10   38.8  36.2   1   1   9.6e-09   1.3e-05   24.6   1.2     2    20    38    56    37    64 0.89 4Fe-4S binding domain
Fer4_3               PF12798.2     15 seq805_BIOID50961    -            223   1.6e-09   37.5  44.1   1   3   2.8e-05     0.039   14.4   5.2     1    15    92   108    92   108 0.98 4Fe-4S binding domain
Fer4_3               PF12798.2     15 seq805_BIOID50961    -            223   1.6e-09   37.5  44.1   2   3   0.00027      0.37   11.3   3.7     1    13   125   137   125   139 0.94 4Fe-4S binding domain
Fer4_3               PF12798.2     15 seq805_BIOID50961    -            223   1.6e-09   37.5  44.1   3   3   2.6e-07   0.00036   20.7   1.5     1    15   152   176   152   176 0.98 4Fe-4S binding domain
Fer4_4               PF12800.2     17 seq805_BIOID50961    -            223   4.8e-07   29.4  37.0   1   3    0.0002      0.27   11.5   1.9     3    15    45    57    43    61 0.90 4Fe-4S binding domain
Fer4_4               PF12800.2     17 seq805_BIOID50961    -            223   4.8e-07   29.4  37.0   2   3   0.00016      0.22   11.8   3.0     2    17    90   107    89   107 0.86 4Fe-4S binding domain
Fer4_4               PF12800.2     17 seq805_BIOID50961    -            223   4.8e-07   29.4  37.0   3   3   1.9e-06    0.0026   17.8   2.4     2    17   123   138   122   138 0.91 4Fe-4S binding domain
DUF1311              PF07007.7     95 seq807_BIOID50961    -            162   6.3e-20   70.9   1.9   1   1   5.9e-24   8.1e-20   70.6   1.3     1    95    34   145    34   145 0.85 Protein of unknown function (DUF1311)
RQC                  PF09382.5    106 seq810_BIOID50961    -            611   4.4e-28   96.9   0.0   1   1   3.5e-31   1.2e-27   95.6   0.0     1   104   413   514   413   516 0.97 RQC domain
Helicase_C           PF00271.26    78 seq810_BIOID50961    -            611   4.6e-24   83.9   0.0   1   1   2.6e-24   8.9e-21   73.4   0.1     3    78   258   333   256   333 0.98 Helicase conserved C-terminal domain
HRDC                 PF00570.18    68 seq810_BIOID50961    -            611   8.1e-24   83.0   0.1   1   1   6.4e-27   2.2e-23   81.6   0.0     2    68   535   601   534   601 0.97 HRDC domain
DEAD                 PF00270.24   173 seq810_BIOID50961    -            611   2.6e-21   75.7   0.0   1   1   8.5e-24   2.9e-20   72.3   0.0     2   168    30   189    29   194 0.85 DEAD/DEAH box helicase
Repair_PSII          PF04536.9    119 seq811_BIOID50961    -            338   1.4e-33  115.1   0.4   1   1   1.5e-37     2e-33  114.6   0.3     2   118    59   176    58   177 0.98 Repair protein
Shikimate_dh_N       PF08501.6     83 seq814_BIOID50961    -            288     7e-27   93.1   0.0   1   1   2.1e-30   1.4e-26   92.2   0.0     1    83    12    94    12    94 0.99 Shikimate dehydrogenase substrate binding domain
Shikimate_DH         PF01488.15   135 seq814_BIOID50961    -            288   5.6e-07   29.6   0.0   1   1   1.4e-10   9.3e-07   28.8   0.0     9    95   121   216   114   230 0.86 Shikimate / quinate 5-dehydrogenase
Pribosyltran         PF00156.22   125 seq815_BIOID50961    -            152   2.2e-11   43.4   0.0   1   1   2.3e-15   3.2e-11   42.9   0.0     2   112     4   105     3   112 0.87 Phosphoribosyl transferase domain
rve                  PF00665.21   120 seq817_BIOID50961    -             75     9e-10   38.5   0.0   1   1   7.4e-14     1e-09   38.4   0.0    49   112     3    65     1    69 0.93 Integrase core domain
GATase               PF00117.23   192 seq818_BIOID50961    -            196   9.7e-29  100.0   0.0   1   1   3.3e-32   1.1e-28   99.8   0.0     1   189     4   194     4   196 0.81 Glutamine amidotransferase class-I
GATase_3             PF07685.9    158 seq818_BIOID50961    -            196   4.9e-06   26.0   0.0   1   1   2.2e-09   7.7e-06   25.4   0.0     5    79    36   100    32   106 0.86 CobB/CobQ-like glutamine amidotransferase domain
DAGK_prokar          PF01219.14   104 seq819_BIOID50961    -            122   5.5e-39  131.8   8.1   1   1   4.6e-43   6.3e-39  131.6   5.6     2   104    16   118    15   118 0.99 Prokaryotic diacylglycerol kinase
DeoC                 PF01791.4    236 seq823_BIOID50961    -            285     2e-16   59.8   0.1   1   1   1.9e-20   2.5e-16   59.5   0.0     1   235    45   252    45   253 0.90 DeoC/LacD family aldolase
NrfD                 PF03916.9    313 seq825_BIOID50961    -            318  1.6e-111  372.6  32.3   1   1  1.3e-115  1.8e-111  372.4  22.4     2   313     5   318     4   318 0.99 Polysulphide reductase, NrfD
Usp                  PF00582.21   140 seq826_BIOID50961    -            144   5.2e-21   75.1   0.0   1   1   4.3e-25   5.9e-21   75.0   0.0     2   140     3   138     2   138 0.98 Universal stress protein family
HNH                  PF01844.18    47 seq827_BIOID50961    -            216   4.3e-06   26.3   0.8   1   1   5.5e-10   7.5e-06   25.6   0.5     1    47   141   197   139   197 0.88 HNH endonuclease
Fe-ADH               PF00465.14   366 seq828_BIOID50961    -            387   5.3e-88  295.0   0.1   1   1     9e-92   6.2e-88  294.7   0.1     1   351     9   363     9   377 0.91 Iron-containing alcohol dehydrogenase
Fe-ADH_2             PF13685.1    250 seq828_BIOID50961    -            387   1.8e-13   50.2   0.1   1   1   3.3e-11   2.3e-07   30.3   0.0     4   101    16   111    13   114 0.81 Iron-containing alcohol dehydrogenase
Cytochrom_C_asm      PF01578.15   214 seq829_BIOID50961    -            288   5.7e-45  153.3  17.3   1   1   4.2e-49   5.7e-45  153.3  12.0     5   212    62   286    58   288 0.97 Cytochrome C assembly protein
DUF1100              PF06500.6    411 seq831_BIOID50961    -            414  1.1e-222  738.7   0.0   1   1  2.8e-226  1.3e-222  738.5   0.0     1   411     1   414     1   414 0.99 Alpha/beta hydrolase of unknown function (DUF1100)
Abhydrolase_5        PF12695.2    142 seq831_BIOID50961    -            414   2.3e-08   33.7   0.0   1   1   9.2e-12   4.2e-08   32.9   0.0     1   121   196   375   196   392 0.75 Alpha/beta hydrolase family
Abhydrolase_6        PF12697.2    228 seq831_BIOID50961    -            414   2.2e-06   27.6   0.5   1   1   9.9e-10   4.5e-06   26.6   0.1    12   107   208   326   197   390 0.70 Alpha/beta hydrolase family
His_biosynth         PF00977.16   228 seq833_BIOID50961    -            291   2.4e-74  249.3   0.4   1   1   6.1e-78   2.8e-74  249.1   0.3     1   228    47   280    47   280 0.98 Histidine biosynthesis protein
Trp_syntA            PF00290.15   259 seq833_BIOID50961    -            291   7.2e-06   24.5   1.1   1   1     2e-08   9.2e-05   20.9   0.1   174   232    97   154    78   160 0.85 Tryptophan synthase alpha chain
TK                   PF00265.13   176 seq834_BIOID50961    -            205   2.6e-64  215.9   0.0   1   1   2.2e-68   2.9e-64  215.7   0.0     1   176     2   186     2   186 0.99 Thymidine kinase
LexA_DNA_bind        PF01726.11    65 seq835_BIOID50961    -            202   6.6e-32  108.7   0.1   1   1   1.5e-35   1.1e-31  108.1   0.1     1    65     1    65     1    65 0.99 LexA DNA binding domain
Peptidase_S24        PF00717.18    70 seq835_BIOID50961    -            202   8.9e-17   60.3   0.8   1   1   1.9e-20   1.3e-16   59.8   0.5     1    68   114   180   114   182 0.96 Peptidase S24-like
Response_reg         PF00072.19   112 seq837_BIOID50961    -            226   1.2e-18   67.0   0.0   1   1   9.1e-22   6.2e-18   64.7   0.0     1   111     7   118     7   119 0.97 Response regulator receiver domain
CitT                 PF12431.3     30 seq837_BIOID50961    -            226   5.6e-08   32.5   0.0   1   1   1.5e-11     1e-07   31.6   0.0     1    28   134   160   134   162 0.97 Transcriptional regulator
Fer2_3               PF13085.1    110 seq838_BIOID50961    -            238   6.5e-31  106.2   0.0   1   1   2.8e-34   9.5e-31  105.7   0.0     2   109     5   111     4   112 0.93 2Fe-2S iron-sulfur cluster binding domain
Fer4_17              PF13534.1     61 seq838_BIOID50961    -            238     2e-10   40.7   0.8   1   1   1.1e-13   3.9e-10   39.8   0.5     1    61   148   221   148   221 0.80 4Fe-4S dicluster domain
Fer4_8               PF13183.1     57 seq838_BIOID50961    -            238   1.3e-09   37.8   1.5   1   1     8e-13   2.7e-09   36.7   1.0     2    56   146   219   145   220 0.71 4Fe-4S dicluster domain
Fer4_18              PF13746.1     69 seq838_BIOID50961    -            238   3.3e-07   30.5   1.1   1   1     1e-09   3.5e-06   27.2   0.1     2    67   155   221   154   223 0.97 4Fe-4S dicluster domain
DHquinase_I          PF01487.10   224 seq839_BIOID50961    -            252   9.9e-72  241.0   1.0   1   1   8.2e-76   1.1e-71  240.9   0.7     2   223    20   246    19   247 0.99 Type I 3-dehydroquinase
Rhodanese            PF00581.15   113 seq847_BIOID50961    -            334   1.6e-36  124.9   0.0   1   2   5.6e-22   7.7e-18   64.7   0.0     2   112    62   181    61   182 0.86 Rhodanese-like domain
Rhodanese            PF00581.15   113 seq847_BIOID50961    -            334   1.6e-36  124.9   0.0   2   2     6e-20   8.2e-16   58.2   0.0    11   112   219   324   210   325 0.85 Rhodanese-like domain
PfkB                 PF00294.19   301 seq848_BIOID50961    -            310   1.3e-59  201.7   0.4   1   1   2.3e-63   1.6e-59  201.4   0.3     8   298    15   297     8   300 0.92 pfkB family carbohydrate kinase
Phos_pyr_kin         PF08543.7    246 seq848_BIOID50961    -            310   8.5e-09   34.8   0.3   1   1   2.9e-12     2e-08   33.6   0.1   107   223   168   279   155   292 0.85 Phosphomethylpyrimidine kinase
PTR2                 PF00854.16   373 seq849_BIOID50961    -            489   2.3e-79  266.7  24.6   1   1   4.4e-83     3e-79  266.3  17.1     2   372    82   427    81   428 0.97 POT family
MFS_1                PF07690.11   354 seq849_BIOID50961    -            489   7.5e-15   54.4  59.6   1   1   3.1e-16   2.1e-12   46.3  21.2    12   298    30   288    16   339 0.65 Major Facilitator Superfamily
ABM                  PF03992.11    78 seq850_BIOID50961    -             96   4.4e-16   58.5   0.1   1   1   3.6e-20   4.9e-16   58.4   0.1     1    77     1    76     1    77 0.95 Antibiotic biosynthesis monooxygenase
Thioredoxin          PF00085.15   104 seq851_BIOID50961    -            109   3.5e-34  116.5   0.0   1   1   8.4e-38   3.8e-34  116.3   0.0     2   103     5   106     4   107 0.98 Thioredoxin
Thioredoxin_2        PF13098.1    112 seq851_BIOID50961    -            109   1.6e-10   41.0   0.1   1   1   3.2e-13   1.4e-09   37.9   0.0     7   112    23   104    17   104 0.90 Thioredoxin-like domain
MatE                 PF01554.13   162 seq852_BIOID50961    -            459   5.6e-39  133.2  30.1   1   2   7.2e-35   9.9e-31  106.4   5.7     1   161    35   195    35   196 0.99 MatE
MatE                 PF01554.13   162 seq852_BIOID50961    -            459   5.6e-39  133.2  30.1   2   2   3.6e-13   4.9e-09   35.8   6.7     2   142   259   399   259   421 0.92 MatE
Cytochrom_C_asm      PF01578.15   214 seq854_BIOID50961    -            552   1.2e-49  168.6  22.0   1   1   8.7e-54   1.2e-49  168.6  15.2     1   212    72   279    72   281 0.97 Cytochrome C assembly protein
DUF21                PF01595.15   183 seq855_BIOID50961    -            420   3.5e-55  186.0   4.7   1   1   1.1e-58   4.9e-55  185.5   3.3     3   175     2   175     1   180 0.98 Domain of unknown function DUF21
CorC_HlyC            PF03471.12    81 seq855_BIOID50961    -            420   2.9e-20   71.7   0.2   1   1     2e-23   9.2e-20   70.1   0.1     2    79   335   410   334   412 0.95 Transporter associated domain
CBS                  PF00571.23    57 seq855_BIOID50961    -            420   9.6e-06   25.0   0.2   1   1   8.6e-08   0.00039   19.9   0.0     8    56   270   318   249   319 0.87 CBS domain
Aminotran_1_2        PF00155.16   363 seq856_BIOID50961    -            390     4e-60  203.5   0.0   1   1   3.3e-64   4.5e-60  203.4   0.0     3   360    30   379    28   382 0.94 Aminotransferase class I and II
His_biosynth         PF00977.16   228 seq857_BIOID50961    -            258     4e-78  261.6   0.7   1   1   1.3e-81   4.6e-78  261.5   0.5     1   227     5   239     5   240 0.96 Histidine biosynthesis protein
Methyltransf_23      PF13489.1    162 seq858_BIOID50961    -            252   2.9e-18   65.9   0.0   1   1   2.7e-21   4.6e-18   65.3   0.0     3   159    14   176    10   178 0.82 Methyltransferase domain
Methyltransf_31      PF13847.1    152 seq858_BIOID50961    -            252   2.8e-16   59.3   0.0   1   1   2.1e-19   3.5e-16   59.0   0.0     6   117    34   145    29   201 0.83 Methyltransferase domain
Methyltransf_18      PF12847.2    112 seq858_BIOID50961    -            252   4.1e-15   56.2   0.0   1   1   2.1e-17   3.5e-14   53.1   0.0     5   111    35   130    32   131 0.91 Methyltransferase domain
Methyltransf_11      PF08241.7     95 seq858_BIOID50961    -            252   3.9e-15   56.0   0.0   1   1   2.2e-17   3.8e-14   52.8   0.0     2    94    37   127    36   128 0.95 Methyltransferase domain
Methyltransf_12      PF08242.7     99 seq858_BIOID50961    -            252     3e-11   43.5   0.0   1   1     3e-14   5.1e-11   42.7   0.0     2    99    37   126    36   126 0.92 Methyltransferase domain
Methyltransf_25      PF13649.1    101 seq858_BIOID50961    -            252   1.5e-10   41.2   0.0   1   1   3.2e-13   5.5e-10   39.4   0.0     1   101    35   124    35   124 0.89 Methyltransferase domain
MTS                  PF05175.9    170 seq858_BIOID50961    -            252   1.8e-05   24.1   0.0   1   1   1.6e-08   2.7e-05   23.4   0.0    11   106    12   101    11   135 0.82 Methyltransferase small domain
YbjQ_1               PF01906.12   105 seq859_BIOID50961    -            107   1.2e-40  138.0   0.5   1   1   9.3e-45   1.3e-40  137.9   0.4     1   104     1   104     1   105 0.99 Putative heavy-metal-binding
LysE                 PF01810.13   191 seq864_BIOID50961    -            206   5.7e-54  182.1  12.2   1   1   4.9e-58   6.7e-54  181.9   8.5     2   190    14   205    13   206 0.98 LysE type translocator
GTP_EFTU             PF00009.22   188 seq865_BIOID50961    -            607     1e-56  191.2   0.0   1   1   7.2e-60     2e-56  190.3   0.0     2   187     4   195     3   196 0.96 Elongation factor Tu GTP binding domain
EFG_C                PF00679.19    89 seq865_BIOID50961    -            607   1.9e-21   75.6   0.0   1   1   1.6e-24   4.3e-21   74.4   0.0     3    83   397   477   395   483 0.96 Elongation factor G C-terminus
GTP_EFTU_D2          PF03144.20    74 seq865_BIOID50961    -            607   7.4e-10   38.6   3.2   1   1   8.1e-13   2.2e-09   37.1   2.2     1    74   219   289   219   289 0.94 Elongation factor Tu domain 2
MMR_HSR1             PF01926.18   114 seq865_BIOID50961    -            607   1.3e-05   25.0   0.2   1   1   1.5e-08   4.1e-05   23.4   0.0     2   113     8   128     7   129 0.55 50S ribosome-binding GTPase
CoA_trans            PF01144.18   217 seq866_BIOID50961    -            531     2e-57  193.7   0.2   1   1   3.4e-61   4.7e-57  192.5   0.1     2   216    16   252    15   253 0.98 Coenzyme A transferase
Aldo_ket_red         PF00248.16   283 seq868_BIOID50961    -            275   7.7e-57  192.1   0.0   1   1   6.7e-61   9.2e-57  191.8   0.0     2   282    18   261    17   262 0.96 Aldo/keto reductase family
Transket_pyr         PF02779.19   178 seq869_BIOID50961    -            933   5.3e-67  224.6   0.0   1   1   1.3e-70     9e-67  223.8   0.0     3   178   591   785   589   785 0.99 Transketolase, pyrimidine binding domain
E1_dh                PF00676.15   300 seq869_BIOID50961    -            933   1.7e-46  158.1   0.0   1   1   5.4e-50   3.7e-46  157.1   0.0    15   282   219   511   207   516 0.84 Dehydrogenase E1 component
Amidase_2            PF01510.20   132 seq870_BIOID50961    -            276   1.2e-26   93.1   0.0   1   1   1.5e-30   2.1e-26   92.4   0.0     6   131    41   179    35   180 0.92 N-acetylmuramoyl-L-alanine amidase
ATP-synt_ab          PF00006.20   215 seq871_BIOID50961    -            443   5.9e-42  143.4   0.0   1   1   2.9e-45   7.9e-42  143.0   0.0     3   214   183   388   181   389 0.95 ATP synthase alpha/beta family, nucleotide-binding domain
Rho_RNA_bind         PF07497.7     78 seq871_BIOID50961    -            443   6.5e-42  140.9   0.1   1   1   4.2e-45   1.1e-41  140.1   0.0     1    78    73   150    73   150 0.98 Rho termination factor, RNA-binding domain
Rho_N                PF07498.7     43 seq871_BIOID50961    -            443   8.2e-18   63.7   0.8   1   1   1.7e-20   4.8e-17   61.3   0.2     1    43    29    71    29    71 0.98 Rho termination factor, N-terminal domain
NACHT                PF05729.7    167 seq871_BIOID50961    -            443   8.9e-05   22.0   0.0   1   1   6.2e-08   0.00017   21.1   0.0    12    96   207   297   203   311 0.80 NACHT domain
Crl                  PF07417.7    127 seq872_BIOID50961    -            133     1e-54  183.5   0.1   1   1   8.7e-59   1.2e-54  183.3   0.1     2   122     3   123     2   131 0.96 Transcriptional regulator Crl
DUF2622              PF11080.3     96 seq875_BIOID50961    -             96   3.1e-49  164.6   0.6   1   1   2.5e-53   3.4e-49  164.5   0.4     1    95     1    95     1    96 0.99 Protein of unknown function (DUF2622)
PRA-CH               PF01502.13    75 seq878_BIOID50961    -            203   2.2e-34  116.8   0.0   1   1   6.1e-38   4.1e-34  115.9   0.0     1    74    33   106    33   107 0.99 Phosphoribosyl-AMP cyclohydrolase
PRA-PH               PF01503.12    83 seq878_BIOID50961    -            203   4.2e-13   49.2   0.4   1   1   8.6e-17   5.9e-13   48.7   0.3     2    82   116   201   115   202 0.95 Phosphoribosyl-ATP pyrophosphohydrolase
Rhodanese            PF00581.15   113 seq880_BIOID50961    -            374   5.4e-17   62.0   0.1   1   1   1.1e-20   1.5e-16   60.6   0.0     2   112   162   257   161   258 0.94 Rhodanese-like domain
Fructosamin_kin      PF03881.9    288 seq881_BIOID50961    -            286  6.7e-111  369.7   0.0   1   1  1.1e-114  7.5e-111  369.5   0.0     1   287     1   285     1   286 0.99 Fructosamine kinase
APH                  PF01636.18   239 seq881_BIOID50961    -            286   3.9e-21   75.7   3.6   1   1   7.7e-25   5.3e-21   75.3   2.5     4   223    23   239    21   251 0.87 Phosphotransferase enzyme family
DnaJ                 PF00226.26    64 seq883_BIOID50961    -            278   2.9e-14   52.4   0.2   1   1   7.7e-18   5.3e-14   51.5   0.1     4    56   215   273   212   276 0.94 DnaJ domain
TerB                 PF05099.8    140 seq883_BIOID50961    -            278   2.7e-09   36.7   0.7   1   1   3.9e-13   2.7e-09   36.7   0.5    14   137    51   177    39   180 0.89 Tellurite resistance protein TerB
A_deaminase          PF00962.17   330 seq886_BIOID50961    -            333  6.3e-101  337.5   0.0   1   1  5.2e-105  7.1e-101  337.3   0.0     2   329     6   328     5   329 0.99 Adenosine/AMP deaminase
CsbD                 PF05532.7     53 seq888_BIOID50961    -             69   1.5e-21   75.6   8.3   1   1   1.3e-25   1.8e-21   75.4   5.8     1    53     4    56     4    56 0.97 CsbD-like
DUF3828              PF12883.2    120 seq889_BIOID50961    -            308   8.3e-12   44.9   2.7   1   1   4.2e-11   2.8e-07   30.3   0.1     2   118    26   142    25   144 0.88 Protein of unknown function (DUF3828)
Lumazine_bd          PF12870.2    111 seq889_BIOID50961    -            308   2.9e-07   30.3   3.1   1   1   1.8e-08   0.00012   21.9   0.1    66   110   240   283   196   284 0.92 Lumazine-binding domain
PGI                  PF00342.14   486 seq891_BIOID50961    -            549  8.9e-235  779.5   0.1   1   1  7.4e-239    1e-234  779.3   0.0     1   486    52   541    52   541 0.99 Phosphoglucose isomerase
CcmH                 PF03918.9    148 seq893_BIOID50961    -            127   2.3e-47  159.5   0.7   1   1     2e-51   2.8e-47  159.3   0.5     3   125     6   126     4   127 0.91 Cytochrome C biogenesis protein
Abhydrolase_1        PF00561.15   230 seq894_BIOID50961    -            340   2.3e-31  109.0   0.0   1   1   8.6e-35     3e-31  108.6   0.0     1   228    82   319    82   321 0.97 alpha/beta hydrolase fold
Hydrolase_4          PF12146.3     79 seq894_BIOID50961    -            340     4e-24   84.1   0.5   1   1   1.9e-27   6.4e-24   83.4   0.3     3    79    42   122    40   122 0.90 Putative lysophospholipase
Abhydrolase_6        PF12697.2    228 seq894_BIOID50961    -            340   3.5e-20   72.7   3.3   1   1   1.5e-23   5.2e-20   72.2   2.3     2   220    58   310    57   316 0.72 Alpha/beta hydrolase family
Abhydrolase_5        PF12695.2    142 seq894_BIOID50961    -            340     3e-12   46.3   0.0   1   1   1.5e-15     5e-12   45.6   0.0     1   141    56   305    56   306 0.79 Alpha/beta hydrolase family
Acyl-CoA_dh_1        PF00441.19   150 seq898_BIOID50961    -            384   2.7e-45  153.9   5.1   1   1   1.2e-48   4.2e-45  153.3   3.5     1   150   229   378   229   378 0.98 Acyl-CoA dehydrogenase, C-terminal domain
Acyl-CoA_dh_2        PF08028.6    134 seq898_BIOID50961    -            384   2.4e-18   66.5   3.1   1   1   1.1e-21   3.6e-18   65.9   2.1     3   125   246   358   244   361 0.96 Acyl-CoA dehydrogenase, C-terminal domain
Acyl-CoA_dh_N        PF02771.11   113 seq898_BIOID50961    -            384   3.6e-17   62.8   0.0   1   1   2.3e-20   7.7e-17   61.7   0.0     1   105     7   109     7   115 0.92 Acyl-CoA dehydrogenase, N-terminal domain
Acyl-CoA_dh_M        PF02770.14    52 seq898_BIOID50961    -            384   5.7e-15   54.4   0.0   1   1   3.5e-18   1.2e-14   53.4   0.0     1    50   122   171   122   173 0.98 Acyl-CoA dehydrogenase, middle domain
OEP                  PF02321.13   188 seq900_BIOID50961    -            139   3.7e-09   36.3   0.2   1   1   4.2e-13   5.8e-09   35.6   0.1     2    75    64   134    63   138 0.90 Outer membrane efflux protein
Glycos_transf_4      PF00953.16   159 seq901_BIOID50961    -            367   1.1e-28   99.9  21.3   1   1   7.8e-33   1.1e-28   99.9  14.8     3   157    75   233    73   235 0.94 Glycosyl transferase family 4
PagP                 PF07017.6    147 seq902_BIOID50961    -            135   3.9e-10   39.0   0.1   1   1   5.6e-14   7.6e-10   38.1   0.1     1    31    44    75    44    84 0.94 Antimicrobial peptide resistance and lipid A acylation protein PagP
TPR_11               PF13414.1     69 seq903_BIOID50961    -            198   3.2e-15   55.4   9.6   1   1   2.2e-15     1e-11   44.1   4.9     1    68    71   140    71   141 0.90 TPR repeat
TPR_2                PF07719.12    34 seq903_BIOID50961    -            198   1.9e-06   27.1  11.9   1   2   6.1e-07    0.0028   17.3   1.1     2    32    74   104    73   106 0.90 Tetratricopeptide repeat
TPR_2                PF07719.12    34 seq903_BIOID50961    -            198   1.9e-06   27.1  11.9   2   2   4.4e-06      0.02   14.6   0.0     3    31   146   174   144   176 0.93 Tetratricopeptide repeat
TPR_1                PF00515.23    34 seq903_BIOID50961    -            198   6.2e-06   25.4   9.1   1   1   1.7e-07   0.00075   18.8   0.7     2    32    74   104    73   106 0.91 Tetratricopeptide repeat
NAD_kinase           PF01513.16   285 seq904_BIOID50961    -            292   6.2e-73  244.9   0.0   1   1   5.2e-77     7e-73  244.7   0.0     2   284     8   271     7   272 0.98 ATP-NAD kinase
AA_kinase            PF00696.23   241 seq906_BIOID50961    -            396   4.4e-43  147.4   2.1   1   1   8.2e-47   5.6e-43  147.1   1.5     2   240    35   263    34   264 0.93 Amino acid kinase family
PUA                  PF01472.15    74 seq906_BIOID50961    -            396     1e-22   79.4   0.1   1   1   4.6e-26   3.1e-22   77.9   0.1     1    74   305   379   305   379 0.98 PUA domain
PagP                 PF07017.6    147 seq909_BIOID50961    -             90   1.9e-41  140.6   0.3   1   1   1.5e-45   2.1e-41  140.5   0.2    61   147     1    87     1    87 0.99 Antimicrobial peptide resistance and lipid A acylation protein PagP
GntR                 PF00392.16    64 seq911_BIOID50961    -            179   3.8e-20   70.9   0.0   1   1   7.9e-24   5.4e-20   70.4   0.0     2    64     8    70     7    70 0.97 Bacterial regulatory proteins, gntR family
UTRA                 PF07702.8    141 seq911_BIOID50961    -            179     3e-09   36.5   0.0   1   1   9.7e-13   6.6e-09   35.4   0.0     1    84    91   174    91   178 0.94 UTRA domain
OEP                  PF02321.13   188 seq912_BIOID50961    -            317   9.4e-36  123.0  39.0   1   1   1.9e-33   2.6e-29  102.0   9.1     6   188   132   313   128   313 0.94 Outer membrane efflux protein
Ribosomal_S2         PF00318.15   211 seq915_BIOID50961    -            306   3.3e-85  284.4   0.0   1   1   2.9e-89     4e-85  284.2   0.0     1   211    74   290    74   290 0.99 Ribosomal protein S2
RNase_T              PF00929.19   164 seq917_BIOID50961    -            204   4.9e-34  117.8   0.0   1   1   4.2e-38   5.7e-34  117.6   0.0     1   163    32   193    32   194 0.97 Exonuclease
HAD_2                PF13419.1    176 seq922_BIOID50961    -            222   9.8e-23   81.1   0.0   1   1   2.5e-26   1.1e-22   80.9   0.0     2   176    11   191    10   191 0.91 Haloacid dehalogenase-like hydrolase
Hydrolase            PF00702.21   204 seq922_BIOID50961    -            222   5.1e-13   49.9   0.0   1   1   3.1e-16   1.4e-12   48.4   0.0     3   203     9   184     7   185 0.83 haloacid dehalogenase-like hydrolase
Hydrolase_like       PF13242.1     75 seq922_BIOID50961    -            222   2.7e-05   23.6   0.0   1   1   9.4e-09   4.3e-05   23.0   0.0     2    49   146   192   145   209 0.91 HAD-hyrolase-like
DUF2713              PF10897.3    246 seq923_BIOID50961    -            107     4e-67  225.9   2.0   1   1   3.2e-71   4.4e-67  225.8   1.4     1   102     6   107     6   107 0.99 Protein of unknown function (DUF2713)
HTH_Tnp_1            PF01527.15    76 seq924_BIOID50961    -            136   1.8e-19   69.3   0.5   1   1   4.6e-23   3.1e-19   68.5   0.4     2    74    23   102    22   104 0.89 Transposase
HTH_28               PF13518.1     52 seq924_BIOID50961    -            136   2.3e-06   27.3   0.5   1   1   6.5e-10   4.4e-06   26.4   0.0     1    43    32    75    32    78 0.93 Helix-turn-helix domain
Hydrolase_3          PF08282.7    254 seq925_BIOID50961    -            266   4.6e-61  206.5   0.0   1   1   1.1e-64   5.2e-61  206.3   0.0     1   254     5   260     5   260 0.95 haloacid dehalogenase-like hydrolase
S6PP                 PF05116.8    247 seq925_BIOID50961    -            266   3.9e-16   58.9   0.0   1   2     4e-09   1.8e-05   24.0   0.0     4    75     4    73     1    91 0.89 Sucrose-6F-phosphate phosphohydrolase
S6PP                 PF05116.8    247 seq925_BIOID50961    -            266   3.9e-16   58.9   0.0   2   2   6.9e-12   3.2e-08   33.0   0.0   135   218   159   242   140   251 0.83 Sucrose-6F-phosphate phosphohydrolase
Hydrolase            PF00702.21   204 seq925_BIOID50961    -            266   2.4e-11   44.4   0.1   1   1     2e-13   9.1e-10   39.2   0.1     2   204     3   226     2   226 0.59 haloacid dehalogenase-like hydrolase
CSD                  PF00313.17    66 seq926_BIOID50961    -             69   5.2e-34  115.7   0.7   1   1   8.2e-38   5.6e-34  115.6   0.5     2    65     5    68     4    69 0.97 'Cold-shock' DNA-binding domain
OB_RNB               PF08206.6     58 seq926_BIOID50961    -             69   1.2e-05   24.6   0.3   1   1   2.5e-09   1.7e-05   24.1   0.2     7    30    14    37     6    67 0.82 Ribonuclease B OB domain
Peptidase_S24        PF00717.18    70 seq928_BIOID50961    -            235   5.6e-12   44.9   0.1   1   1   1.8e-15   8.3e-12   44.4   0.1     1    69   147   215   147   216 0.93 Peptidase S24-like
HTH_3                PF01381.17    55 seq928_BIOID50961    -            235   7.1e-09   35.2   0.0   1   1   3.1e-12   1.4e-08   34.2   0.0     8    55    15    61     8    61 0.96 Helix-turn-helix
Epimerase            PF01370.16   236 seq929_BIOID50961    -             84   1.2e-13   50.9   0.1   1   1   3.7e-17   1.3e-13   50.8   0.0     2    74     4    84     3    84 0.86 NAD dependent epimerase/dehydratase family
adh_short            PF00106.20   167 seq929_BIOID50961    -             84   1.3e-07   31.5   0.0   1   1   4.3e-11   1.5e-07   31.3   0.0     3    73     3    73     1    83 0.80 short chain dehydrogenase
RmlD_sub_bind        PF04321.12   287 seq929_BIOID50961    -             84   3.5e-05   22.7   0.0   1   1   1.3e-08   4.3e-05   22.4   0.0     1    60     1    84     1    84 0.97 RmlD substrate binding domain
3Beta_HSD            PF01073.14   280 seq929_BIOID50961    -             84   6.6e-05   21.6   0.0   1   1   2.1e-08   7.1e-05   21.5   0.0     1    75     4    84     4    84 0.73 3-beta hydroxysteroid dehydrogenase/isomerase family
UTRA                 PF07702.8    141 seq930_BIOID50961    -             50   1.7e-05   24.3   0.0   1   1   1.3e-09   1.8e-05   24.3   0.0    99   140     3    44     1    45 0.93 UTRA domain
SDF                  PF00375.13   390 seq931_BIOID50961    -            437  2.2e-120  401.8  38.4   1   1  1.8e-124  2.5e-120  401.7  26.6     1   390     8   411     8   411 0.97 Sodium:dicarboxylate symporter family
SMC_N                PF02463.14   220 seq933_BIOID50961    -            553   8.4e-19   67.5   0.0   1   1   2.4e-22   1.6e-18   66.5   0.0     1   217     1   511     1   514 0.94 RecF/RecN/SMC N terminal domain
AAA_23               PF13476.1    202 seq933_BIOID50961    -            553     2e-18   67.3   4.3   1   1   1.5e-19   9.9e-16   58.5   3.0     1   195     4   215     4   381 0.48 AAA domain
AP_endonuc_2         PF01261.19   211 seq934_BIOID50961    -            326   3.1e-14   52.6   0.1   1   1   3.4e-18   4.7e-14   52.0   0.1     1   204    41   222    41   229 0.91 Xylose isomerase-like TIM barrel
rve                  PF00665.21   120 seq935_BIOID50961    -            301   8.6e-23   80.6   0.0   1   1   3.4e-26   1.6e-22   79.7   0.0     3   119   123   243   121   244 0.96 Integrase core domain
rve_3                PF13683.1     67 seq935_BIOID50961    -            301   1.4e-17   62.8   0.1   1   1   9.9e-21   4.5e-17   61.2   0.0     2    67   216   281   215   281 0.98 Integrase core domain
HTH_21               PF13276.1     60 seq935_BIOID50961    -            301   6.8e-17   61.1   1.7   1   1   7.2e-19   3.3e-15   55.7   0.3     6    57    49   106    44   109 0.80 HTH-like domain
Wzz                  PF02706.10   152 seq936_BIOID50961    -            348   5.4e-15   55.4   1.7   1   1   8.6e-19   1.2e-14   54.3   1.2     1   113    15   188    15   247 0.69 Chain length determinant protein
DUF2713              PF10897.3    246 seq937_BIOID50961    -            107   4.7e-66  222.4   2.0   1   1   3.8e-70   5.1e-66  222.3   1.4   141   246     2   107     1   107 0.99 Protein of unknown function (DUF2713)
2-oxoacid_dh         PF00198.18   231 seq938_BIOID50961    -            405   7.8e-82  273.8   0.0   1   1   2.2e-85     1e-81  273.5   0.0     3   231   175   403   173   403 0.98 2-oxoacid dehydrogenases acyltransferase (catalytic domain)
Biotin_lipoyl        PF00364.17    74 seq938_BIOID50961    -            405   6.9e-18   63.9   0.3   1   1   3.6e-21   1.6e-17   62.7   0.2     2    73     5    76     4    77 0.96 Biotin-requiring enzyme
E3_binding           PF02817.12    39 seq938_BIOID50961    -            405     4e-15   55.0   2.3   1   1     1e-18   4.6e-15   54.8   0.1     5    39   114   148   111   148 0.96 e3 binding domain
Epimerase            PF01370.16   236 seq939_BIOID50961    -            199   2.5e-20   72.8   0.0   1   1     2e-24   2.8e-20   72.6   0.0   129   222     5    95     1   126 0.91 NAD dependent epimerase/dehydratase family
CusF_Ec              PF11604.3     70 seq940_BIOID50961    -            110   9.6e-22   76.5   0.4   1   1   9.7e-26   1.3e-21   76.0   0.2     1    67    42   107    42   110 0.93 Copper binding periplasmic protein CusF
Aldedh               PF00171.17   462 seq941_BIOID50961    -            417   1.2e-20   73.2   3.4   1   1   2.2e-20     3e-16   58.6   1.0    37   298     8   282     2   304 0.81 Aldehyde dehydrogenase family
DUF457               PF04307.9    157 seq946_BIOID50961    -            196   9.2e-30  102.9   7.1   1   1   8.6e-34   1.2e-29  102.5   4.9     3   152     5   161     3   166 0.85 Predicted membrane-bound metal-dependent hydrolase (DUF457)
EF_TS                PF00889.14   221 seq948_BIOID50961    -            283   2.3e-71  239.5   5.7   1   1   3.3e-75   2.3e-71  239.5   4.0     1   221    57   263    57   263 0.98 Elongation factor TS
UBA                  PF00627.26    37 seq948_BIOID50961    -            283   3.5e-11   42.4   0.1   1   1   3.4e-14   2.3e-10   39.8   0.1     1    35     4    39     4    40 0.96 UBA/TS-N domain
EamA                 PF00892.15   126 seq949_BIOID50961    -            299   3.3e-18   65.8  28.8   1   2   5.4e-10   7.4e-06   25.9   9.3     1   124     9   128     9   130 0.91 EamA-like transporter family
EamA                 PF00892.15   126 seq949_BIOID50961    -            299   3.3e-18   65.8  28.8   2   2   2.7e-16   3.8e-12   46.2   5.2     1   123   149   274   149   277 0.89 EamA-like transporter family
HlyD_2               PF12700.2    328 seq951_BIOID50961    -            407   8.5e-15   54.5   0.0   1   1   7.4e-18   5.1e-14   52.0   0.0   136   327   187   378    98   379 0.77 HlyD family secretion protein
HlyD_3               PF13437.1    105 seq951_BIOID50961    -            407   1.7e-13   50.6   0.2   1   1     2e-14   1.4e-10   41.3   0.0     1   105   209   310   209   310 0.96 HlyD family secretion protein
Ribonuc_L-PSP        PF01042.16   121 seq953_BIOID50961    -            115   3.4e-28   97.7   0.5   1   1   2.7e-32   3.7e-28   97.5   0.4     2   121     4   115     3   115 0.96 Endoribonuclease L-PSP
CN_hydrolase         PF00795.17   184 seq954_BIOID50961    -            187   3.8e-14   52.3   0.0   1   1   4.4e-18     6e-14   51.6   0.0    91   184    11    97     2    97 0.89 Carbon-nitrogen hydrolase
Dus                  PF01207.12   310 seq957_BIOID50961    -            345  7.9e-100  333.5   0.0   1   1  6.8e-104  9.3e-100  333.3   0.0     2   308    30   340    29   342 0.98 Dihydrouridine synthase (Dus)
MacB_PCD             PF12704.2    232 seq961_BIOID50961    -            399     3e-18   66.1   0.1   1   1   4.4e-22     3e-18   66.1   0.0     9   227    24   237    11   239 0.79 MacB-like periplasmic core domain
FtsX                 PF02687.16   121 seq961_BIOID50961    -            399   9.6e-18   63.9  17.8   1   1   1.6e-21   1.1e-17   63.8  10.2     2   121   269   392   268   392 0.95 FtsX-like permease family
HHA                  PF05321.6     57 seq964_BIOID50961    -             71   3.8e-25   87.6   0.0   1   1   3.2e-29   4.3e-25   87.4   0.0     1    57     8    68     8    68 0.97 Haemolysin expression modulating protein
MFS_1                PF07690.11   354 seq966_BIOID50961    -            421   3.6e-23   81.7  32.6   1   1   2.6e-27   3.6e-23   81.7  22.6    21   351    32   365    13   367 0.79 Major Facilitator Superfamily
Epimerase_2          PF02350.14   346 seq968_BIOID50961    -            390  1.1e-126  422.2   0.0   1   1  9.4e-131  1.3e-126  421.9   0.0     2   346    36   384    35   384 0.97 UDP-N-acetylglucosamine 2-epimerase
SDF                  PF00375.13   390 seq971_BIOID50961    -            463  1.7e-102  343.0  34.3   1   1  1.5e-106  2.1e-102  342.7  23.8     1   390    29   443    29   443 0.96 Sodium:dicarboxylate symporter family
DUF519               PF04378.8    245 seq972_BIOID50961    -            280  3.8e-115  382.9   0.0   1   1  3.2e-119  4.4e-115  382.7   0.0     1   245    33   278    33   278 1.00 Protein of unknown function (DUF519)
MarC                 PF01914.12   203 seq974_BIOID50961    -            215   1.5e-74  249.3  11.2   1   1   1.3e-78   1.7e-74  249.2   7.7     2   203     9   210     8   210 0.99 MarC family integral membrane protein
DUF2569              PF10754.4    149 seq975_BIOID50961    -            146   1.5e-47  161.3  10.4   1   1   1.3e-51   1.7e-47  161.2   7.2     2   149     4   145     3   145 0.99 Protein of unknown function (DUF2569)
ETF                  PF01012.16   164 seq976_BIOID50961    -            254   3.8e-32  111.1   0.7   1   1     4e-36   5.4e-32  110.6   0.5     8   164    28   183    22   183 0.92 Electron transfer flavoprotein domain
DUF1889              PF08986.5    119 seq977_BIOID50961    -             99   6.9e-64  213.3   0.9   1   1   5.7e-68   7.7e-64  213.1   0.7     1    93     1    93     1    98 0.98 Domain of unknown function (DUF1889)
MttA_Hcf106          PF02416.11    53 seq978_BIOID50961    -             67   1.7e-12   46.1   0.4   1   1   1.4e-16   1.9e-12   46.0   0.2     1    48     4    51     4    62 0.92 mttA/Hcf106 family
AA_kinase            PF00696.23   241 seq981_BIOID50961    -            241   1.7e-27   96.3   0.2   1   1   1.9e-31   2.7e-27   95.7   0.2     1   241    10   219    10   219 0.77 Amino acid kinase family
ATP-grasp_2          PF08442.5    202 seq986_BIOID50961    -            388   1.4e-82  275.8   0.0   1   1   5.7e-86   1.9e-82  275.4   0.0     1   202     2   203     2   203 1.00 ATP-grasp domain
Ligase_CoA           PF00549.14   153 seq986_BIOID50961    -            388     1e-24   86.7   3.4   1   1   5.1e-28   1.8e-24   86.0   2.4     1   153   262   382   262   382 0.98 CoA-ligase
ATP-grasp_5          PF13549.1    222 seq986_BIOID50961    -            388   1.5e-13   50.3   0.1   1   1   1.2e-16     4e-13   48.9   0.1    10   219     3   215     1   217 0.83 ATP-grasp domain
ATP-grasp_4          PF13535.1    184 seq986_BIOID50961    -            388   7.1e-08   32.2   0.1   1   1   5.1e-11   1.7e-07   31.0   0.0     7   110     7   126     4   200 0.77 ATP-grasp domain
Phageshock_PspG      PF09583.5     65 seq988_BIOID50961    -            139   5.7e-25   87.0  25.7   1   1   5.6e-29   7.7e-25   86.6  17.8     1    64    60   123    60   124 0.98 Phage shock protein G (Phageshock_PspG)
SmpA_OmlA            PF04355.8     71 seq989_BIOID50961    -            113   5.7e-27   93.0   0.3   1   1   5.1e-31     7e-27   92.7   0.2     1    70    35   104    35   105 0.98 SmpA / OmlA family
Rnf-Nqr              PF02508.9    190 seq990_BIOID50961    -            121   1.2e-37  129.1   9.0   1   1     1e-41   1.4e-37  129.0   6.2     1   107     1   109     1   118 0.96 Rnf-Nqr subunit, membrane protein
ACR_tran             PF00873.14  1021 seq992_BIOID50961    -           1047  1.4e-238  793.9   1.7   1   1  1.3e-242  1.8e-238  793.6   1.2     2  1019     6  1037     2  1039 0.98 AcrB/AcrD/AcrF family
Carb_kinase          PF01256.12   242 seq996_BIOID50961    -            515   6.2e-83  277.6   4.2   1   1   5.5e-86   3.7e-82  275.1   1.2     2   242   258   496   257   496 0.99 Carbohydrate kinase
YjeF_N               PF03853.10   173 seq996_BIOID50961    -            515   6.2e-48  162.4   0.0   1   1   1.6e-51   1.1e-47  161.6   0.0     2   173    35   199    34   199 0.98 YjeF-related protein N-terminus
ETF_alpha            PF00766.14    86 seq997_BIOID50961    -            312   1.1e-30  104.9   0.2   1   1     3e-34   2.1e-30  104.0   0.1     2    85   189   273   188   274 0.97 Electron transfer flavoprotein FAD-binding domain
ETF                  PF01012.16   164 seq997_BIOID50961    -            312   5.4e-24   84.6   0.5   1   1   1.3e-27   8.9e-24   83.9   0.3     2   164     7   153     6   153 0.91 Electron transfer flavoprotein domain
Chorismate_bind      PF00425.13   257 seq998_BIOID50961    -            453   2.3e-90  302.2   0.0   1   1   4.3e-94   2.9e-90  301.9   0.0     2   257   190   443   189   443 0.98 chorismate binding enzyme
Anth_synt_I_N        PF04715.8    140 seq998_BIOID50961    -            453   2.7e-29  101.8   0.1   1   1   3.3e-32   2.3e-28   98.8   0.0     9   139    22   153    16   154 0.90 Anthranilate synthase component I, N terminal region
ABC_tran             PF00005.22   118 seq1000_BIOID50961   -            233     2e-27   95.7   0.0   1   1   4.9e-31   3.4e-27   95.0   0.0     1   117    49   173    49   174 0.94 ABC transporter
AAA_21               PF13304.1    303 seq1000_BIOID50961   -            233   1.6e-11   44.6   0.1   1   1   5.4e-13   3.7e-09   36.8   0.1     1   299    37   206    37   210 0.74 AAA domain
Pyr_redox_2          PF07992.9    200 seq1001_BIOID50961   -            450   4.6e-43  147.3   1.5   1   1   2.2e-46   7.4e-43  146.6   0.7     2   196     7   305     6   308 0.95 Pyridine nucleotide-disulphide oxidoreductase
Pyr_redox_dim        PF02852.17   110 seq1001_BIOID50961   -            450   3.9e-37  126.5   0.7   1   1   1.8e-39   6.1e-36  122.6   0.2     1   110   339   450   339   450 0.99 Pyridine nucleotide-disulphide oxidoreductase, dimerisation domain
Pyr_redox            PF00070.22    80 seq1001_BIOID50961   -            450   5.3e-18   65.0   0.0   1   1   5.6e-21   1.9e-17   63.2   0.0     1    80   169   249   169   250 0.96 Pyridine nucleotide-disulphide oxidoreductase
Pyr_redox_3          PF13738.1    203 seq1001_BIOID50961   -            450   3.3e-09   36.9   0.1   1   1   7.3e-11   2.5e-07   30.8   0.0     3   200    10   200     8   203 0.77 Pyridine nucleotide-disulphide oxidoreductase
Rnf-Nqr              PF02508.9    190 seq1003_BIOID50961   -             78   6.3e-22   77.9   5.2   1   1     5e-26   6.8e-22   77.8   3.6   115   189     2    76     1    77 0.98 Rnf-Nqr subunit, membrane protein
UDPG_MGDP_dh_N       PF03721.9    185 seq1004_BIOID50961   -            420   2.5e-61  206.1   0.2   1   1   7.1e-63   2.4e-59  199.7   0.0     2   183     5   189     4   191 0.96 UDP-glucose/GDP-mannose dehydrogenase family, NAD binding domain
UDPG_MGDP_dh         PF00984.14    96 seq1004_BIOID50961   -            420     4e-30  103.7   0.0   1   1   2.3e-33     8e-30  102.7   0.0     2    93   206   292   205   296 0.88 UDP-glucose/GDP-mannose dehydrogenase family, central domain
UDPG_MGDP_dh_C       PF03720.10   106 seq1004_BIOID50961   -            420   7.5e-19   67.7   0.0   1   1   5.7e-22   1.9e-18   66.4   0.0     1   104   324   419   324   420 0.91 UDP-glucose/GDP-mannose dehydrogenase family, UDP binding domain
NAD_binding_2        PF03446.10   162 seq1004_BIOID50961   -            420     7e-07   29.1   0.1   1   1   2.1e-09   7.1e-06   25.8   0.0     2   110     4   136     3   141 0.76 NAD binding domain of 6-phosphogluconate dehydrogenase
FeS                  PF04060.8     35 seq1006_BIOID50961   -            192     1e-14   53.6   5.2   1   1   1.9e-17   2.8e-14   52.2   3.6     1    35    43    77    43    77 0.97 Putative Fe-S cluster
Fer4                 PF00037.22    24 seq1006_BIOID50961   -            192   8.5e-13   47.2  25.0   1   2     1e-10   1.5e-07   30.5   4.8     2    23   111   132   110   133 0.95 4Fe-4S binding domain
Fer4                 PF00037.22    24 seq1006_BIOID50961   -            192   8.5e-13   47.2  25.0   2   2   2.5e-09   3.8e-06   26.1   2.4     2    24   141   163   140   163 0.91 4Fe-4S binding domain
Fer4_9               PF13187.1     55 seq1006_BIOID50961   -            192   2.3e-10   40.4  32.0   1   1     1e-10   1.6e-07   31.3  10.2     1    55   116   162   116   162 0.95 4Fe-4S dicluster domain
Fer4_6               PF12837.2     24 seq1006_BIOID50961   -            192   2.9e-08   33.0  28.2   1   1   4.9e-10   7.5e-07   28.6   4.5     1    24   109   132   109   132 0.96 4Fe-4S binding domain
Fer4_10              PF13237.1     52 seq1006_BIOID50961   -            192   3.3e-08   33.0  25.8   1   1   1.2e-10   1.8e-07   30.7   9.6     3    52   111   158   109   158 0.86 4Fe-4S dicluster domain
Fer4_2               PF12797.2     22 seq1006_BIOID50961   -            192   1.6e-07   30.6  20.1   1   1   8.7e-09   1.3e-05   24.6   2.9     3    22   110   129   108   129 0.93 4Fe-4S binding domain
Meth_synt_2          PF01717.13   324 seq1008_BIOID50961   -            753  2.9e-162  539.0   0.0   1   2   2.3e-10   1.6e-06   27.2   0.0   120   186   154   221   114   237 0.85 Cobalamin-independent synthase, Catalytic domain
Meth_synt_2          PF01717.13   324 seq1008_BIOID50961   -            753  2.9e-162  539.0   0.0   2   2  4.6e-157  3.1e-153  509.3   0.0     1   324   426   749   426   749 1.00 Cobalamin-independent synthase, Catalytic domain
Meth_synt_1          PF08267.7    311 seq1008_BIOID50961   -            753  8.7e-141  468.5   0.0   1   2  2.6e-129  1.8e-125  418.2   0.0     2   308     5   313     4   316 0.98 Cobalamin-independent synthase, N-terminal domain
Meth_synt_1          PF08267.7    311 seq1008_BIOID50961   -            753  8.7e-141  468.5   0.0   2   2   3.6e-14   2.5e-10   40.0   0.0   141   285   538   690   528   715 0.80 Cobalamin-independent synthase, N-terminal domain
NUDIX                PF00293.23   135 seq1009_BIOID50961   -            257   1.9e-21   75.9   0.1   1   1   1.3e-24     6e-21   74.3   0.0     6   125   132   240   127   249 0.90 NUDIX domain
zf-NADH-PPase        PF09297.6     32 seq1009_BIOID50961   -            257   2.8e-10   39.4   5.4   1   1     1e-13   4.8e-10   38.6   3.8     1    32    93   124    93   124 0.98 NADH pyrophosphatase zinc ribbon domain
NUDIX-like           PF09296.6     98 seq1009_BIOID50961   -            257   3.7e-06   27.0   0.1   1   1   1.6e-09   7.3e-06   26.1   0.1     2    97    11    90    10    91 0.96 NADH pyrophosphatase-like rudimentary NUDIX domain
RRF                  PF01765.14   165 seq1010_BIOID50961   -            185   3.9e-68  227.9   1.7   1   1   3.7e-72     5e-68  227.6   1.2     1   165    19   183    19   183 0.99 Ribosome recycling factor
SBP_bac_5            PF00496.17   374 seq1011_BIOID50961   -            567   4.6e-87  292.1   9.8   1   1     5e-91   6.9e-87  291.5   6.8     3   373   107   487   105   488 0.92 Bacterial extracellular solute-binding proteins, family 5 Middle
MacB_PCD             PF12704.2    232 seq1014_BIOID50961   -            414   1.2e-25   90.4   0.2   1   1   1.7e-29   1.2e-25   90.4   0.1    11   229    26   241    21   244 0.83 MacB-like periplasmic core domain
FtsX                 PF02687.16   121 seq1014_BIOID50961   -            414   1.9e-22   79.1  12.5   1   1   3.4e-26   2.3e-22   78.8   4.5     2   121   274   407   273   407 0.98 FtsX-like permease family
CoA_binding          PF02629.14    96 seq1016_BIOID50961   -            289   1.7e-30  105.2   0.7   1   1   4.9e-34   1.7e-30  105.2   0.5     1    96     6    99     6    99 0.99 CoA binding domain
Ligase_CoA           PF00549.14   153 seq1016_BIOID50961   -            289   2.4e-20   72.5   0.6   1   1   1.2e-23     4e-20   71.8   0.4     1   152   151   271   151   272 0.96 CoA-ligase
Succ_CoA_lig         PF13607.1    138 seq1016_BIOID50961   -            289   8.7e-12   44.7   0.0   1   1   4.4e-15   1.5e-11   43.9   0.0     1   138   145   284   145   287 0.83 Succinyl-CoA ligase like flavodoxin domain
Complex1_51K         PF01512.12   151 seq1017_BIOID50961   -            740   1.7e-48  164.0   1.6   1   1   2.2e-51   2.4e-48  163.5   0.0     1   151   139   284   139   284 0.98 Respiratory-chain NADH dehydrogenase 51 Kd subunit
RnfC_N               PF13375.1    101 seq1017_BIOID50961   -            740   2.2e-34  117.0   0.2   1   1   7.2e-37   7.6e-34  115.3   0.0     1   101    14   115    14   115 0.96 RnfC Barrel sandwich hybrid domain
SLBB                 PF10531.4     59 seq1017_BIOID50961   -            740   2.3e-11   43.3   0.1   1   1   5.8e-14   6.1e-11   41.9   0.0     1    58   296   344   296   345 0.95 SLBB domain
Fer4_7               PF12838.2     52 seq1017_BIOID50961   -            740   1.6e-09   37.8   8.8   1   1   5.3e-12   5.6e-09   36.1   6.1     1    52   376   430   376   430 0.81 4Fe-4S dicluster domain
Fer4_8               PF13183.1     57 seq1017_BIOID50961   -            740     5e-09   35.9   5.1   1   1   1.4e-11   1.5e-08   34.4   3.5     3    57   375   430   373   460 0.79 4Fe-4S dicluster domain
Fer4_10              PF13237.1     52 seq1017_BIOID50961   -            740   6.1e-08   32.2  10.5   1   1   1.6e-10   1.7e-07   30.8   7.3     6    52   374   427   370   427 0.91 4Fe-4S dicluster domain
Fer4_9               PF13187.1     55 seq1017_BIOID50961   -            740   3.7e-07   30.1   8.6   1   1   1.3e-09   1.4e-06   28.3   5.9     2    53   377   429   376   430 0.71 4Fe-4S dicluster domain
Fer4_4               PF12800.2     17 seq1017_BIOID50961   -            740   5.3e-07   29.3  11.4   1   2   5.7e-06     0.006   16.7   2.0     2    16   375   389   374   395 0.90 4Fe-4S binding domain
Fer4_4               PF12800.2     17 seq1017_BIOID50961   -            740   5.3e-07   29.3  11.4   2   2   5.4e-06    0.0057   16.7   1.0     3    16   415   428   413   436 0.91 4Fe-4S binding domain
Fer4_17              PF13534.1     61 seq1017_BIOID50961   -            740   1.4e-06   28.4  10.3   1   1   1.2e-08   1.3e-05   25.3   6.9     2    61   377   431   376   431 0.82 4Fe-4S dicluster domain
DUF4222              PF13973.1     53 seq1018_BIOID50961   -             63   1.8e-21   75.1   0.0   1   1   1.4e-25   1.9e-21   75.0   0.0     1    51     6    56     6    58 0.96 Domain of unknown function (DUF4222)
DAO                  PF01266.19   358 seq1019_BIOID50961   -            429   2.6e-21   75.8   6.3   1   2     2e-10   2.8e-07   29.6   0.2     1    35     7    41     7    93 0.84 FAD dependent oxidoreductase
DAO                  PF01266.19   358 seq1019_BIOID50961   -            429   2.6e-21   75.8   6.3   2   2   3.8e-16   5.2e-13   48.5   0.8   144   356   105   328    99   330 0.62 FAD dependent oxidoreductase
FAD_binding_3        PF01494.14   356 seq1019_BIOID50961   -            429   2.8e-13   49.5   0.9   1   1   4.1e-16   5.5e-13   48.5   0.1     2   191     6   183     5   207 0.81 FAD binding domain
FAD_oxidored         PF12831.2    428 seq1019_BIOID50961   -            429   6.8e-09   35.1   1.0   1   1     5e-12   6.8e-09   35.1   0.7     1   143     7   157     7   161 0.77 FAD dependent oxidoreductase
HI0933_like          PF03486.9    409 seq1019_BIOID50961   -            429   1.9e-07   29.7   3.2   1   1   9.9e-10   1.4e-06   26.9   2.3     2   167     7   165     6   174 0.83 HI0933-like protein
FAD_binding_2        PF00890.19   421 seq1019_BIOID50961   -            429   2.9e-07   29.5  17.3   1   1   2.7e-08   3.7e-05   22.6   4.5     1    35     7    41     7    48 0.93 FAD binding domain
NAD_binding_8        PF13450.1     68 seq1019_BIOID50961   -            429   5.4e-07   29.4   1.3   1   1     1e-09   1.4e-06   28.0   0.9     1    32    10    41    10    64 0.90 NAD(P)-binding Rossmann-like domain
Thi4                 PF01946.12   230 seq1019_BIOID50961   -            429   6.9e-07   28.4   1.7   1   1   4.8e-09   6.6e-06   25.2   0.4    18    64     6    52     3    58 0.94 Thi4 family
Pyr_redox_2          PF07992.9    200 seq1019_BIOID50961   -            429   3.6e-06   26.9   2.5   1   1   7.4e-09     1e-05   25.4   1.7     1    90     7    95     7   306 0.82 Pyridine nucleotide-disulphide oxidoreductase
GIDA                 PF01134.17   392 seq1019_BIOID50961   -            429   0.00014   20.7   1.9   1   1     1e-07   0.00014   20.7   1.3     1    31     7    36     7    60 0.78 Glucose inhibited division protein A
SmpB                 PF01668.13    68 seq1020_BIOID50961   -            165   1.4e-29  101.5   0.0   1   1   1.7e-33   2.3e-29  100.8   0.0     2    67    18    83    17    85 0.96 SmpB protein
DXP_reductoisom      PF02670.11   129 seq1022_BIOID50961   -            398     6e-49  165.7   0.7   1   1   1.3e-52     6e-49  165.7   0.5     1   129     4   132     4   132 0.99 1-deoxy-D-xylulose 5-phosphate reductoisomerase
DXPR_C               PF13288.1    121 seq1022_BIOID50961   -            398   2.4e-45  153.3   0.3   1   1   1.1e-48   5.2e-45  152.2   0.2     1   121   271   389   271   389 0.99 DXP reductoisomerase C-terminal domain
DXP_redisom_C        PF08436.7     84 seq1022_BIOID50961   -            398   7.5e-34  115.3   0.0   1   1   4.4e-37     2e-33  113.9   0.0     1    84   146   239   146   239 0.96 1-deoxy-D-xylulose 5-phosphate reductoisomerase C-terminal
URO-D                PF01208.12   343 seq1023_BIOID50961   -            169   1.2e-68  231.4   0.0   1   1   9.9e-73   1.4e-68  231.2   0.0     2   159     5   164     4   169 0.95 Uroporphyrinogen decarboxylase (URO-D)
Phage_integrase      PF00589.17   173 seq1024_BIOID50961   -            198   1.4e-46  158.1   0.6   1   1   1.2e-50   1.6e-46  158.0   0.4     1   172     5   177     5   178 0.98 Phage integrase family
DnaB_C               PF03796.10   265 seq1025_BIOID50961   -            471  4.1e-108  360.1   0.2   1   1  1.2e-111  5.4e-108  359.7   0.1     1   263   206   463   206   465 0.97 DnaB-like helicase C terminal domain
DnaB                 PF00772.16   103 seq1025_BIOID50961   -            471   8.7e-38  128.2   0.0   1   1   4.2e-41   1.9e-37  127.1   0.0     1   103    26   128    26   128 0.99 DnaB-like helicase N terminal domain
AAA_25               PF13481.1    194 seq1025_BIOID50961   -            471     1e-13   51.0   0.1   1   1   3.6e-17   1.6e-13   50.3   0.0    29   190   220   386   179   390 0.84 AAA domain
NUDIX                PF00293.23   135 seq1026_BIOID50961   -            192   4.8e-16   58.4   0.0   1   1   4.9e-20   6.7e-16   58.0   0.0     4   124    33   151    29   159 0.87 NUDIX domain
UPF0079              PF02367.12   123 seq1027_BIOID50961   -            153   3.3e-45  152.5   0.0   1   1   2.8e-49   3.9e-45  152.3   0.0     1   121    14   134    14   136 0.98 Uncharacterised P-loop hydrolase UPF0079
Epimerase            PF01370.16   236 seq1028_BIOID50961   -            355   4.6e-79  265.0   0.0   1   1   2.5e-82   5.6e-79  264.7   0.0     1   236     4   252     4   252 0.97 NAD dependent epimerase/dehydratase family
RmlD_sub_bind        PF04321.12   287 seq1028_BIOID50961   -            355   2.1e-17   62.8   0.0   1   1   1.3e-20     3e-17   62.3   0.0     2   254     3   296     1   333 0.79 RmlD substrate binding domain
Polysacc_synt_2      PF02719.10   294 seq1028_BIOID50961   -            355     2e-16   59.6   0.0   1   1   1.3e-19   2.9e-16   59.0   0.0     1   117     4   114     4   135 0.93 Polysaccharide biosynthesis protein
3Beta_HSD            PF01073.14   280 seq1028_BIOID50961   -            355   9.7e-16   57.1   0.0   1   1   6.7e-19   1.5e-15   56.5   0.0     1   229     5   240     5   250 0.82 3-beta hydroxysteroid dehydrogenase/isomerase family
NAD_binding_4        PF07993.7    249 seq1028_BIOID50961   -            355   2.6e-15   55.9   0.1   1   1   2.5e-14   5.6e-11   41.7   0.0    87   199    74   191    56   250 0.83 Male sterility protein
adh_short            PF00106.20   167 seq1028_BIOID50961   -            355   4.4e-08   33.1   0.4   1   1   3.1e-10     7e-07   29.1   0.1     3    96     4    91     2   126 0.79 short chain dehydrogenase
Exonuc_VIII          PF06630.6    182 seq1032_BIOID50961   -            690   2.9e-52  176.5   0.5   1   1   1.3e-55   1.8e-51  173.9   0.0     3   182    10   197     8   197 0.84 Enterobacterial exodeoxyribonuclease VIII
URO-D                PF01208.12   343 seq1036_BIOID50961   -            185   2.7e-65  220.4   0.0   1   1   2.2e-69     3e-65  220.2   0.0   165   342     1   178     1   179 0.98 Uroporphyrinogen decarboxylase (URO-D)
Amidase_3            PF01520.13   175 seq1038_BIOID50961   -            445     4e-49  166.6   0.0   1   1   9.5e-53   6.5e-49  165.9   0.0     1   174   194   413   194   414 0.99 N-acetylmuramoyl-L-alanine amidase
ROK                  PF00480.15   179 seq1040_BIOID50961   -            323   1.5e-45  155.0   0.0   1   1   3.1e-49   2.1e-45  154.6   0.0     1   179    24   214    24   214 0.95 ROK family
Glucokinase          PF02685.11   316 seq1040_BIOID50961   -            323   4.4e-10   38.7   0.0   1   1     5e-13   3.4e-09   35.8   0.0     4   265    26   276    24   288 0.80 Glucokinase
Catalase             PF00199.14   384 seq1041_BIOID50961   -            753  2.1e-170  566.4   0.1   1   1    4e-174  2.8e-170  566.0   0.1     1   382    81   467    81   469 0.99 Catalase
Catalase-rel         PF06628.7     68 seq1041_BIOID50961   -            753     4e-20   71.3   0.0   1   1   1.3e-23   8.7e-20   70.2   0.0     1    68   495   563   495   563 0.98 Catalase-related immune-responsive
DUF4102              PF13356.1     89 seq1043_BIOID50961   -            457   3.4e-23   81.2   0.0   1   1   1.1e-26   7.7e-23   80.0   0.0     1    86    56   145    56   148 0.90 Domain of unknown function (DUF4102)
Phage_integrase      PF00589.17   173 seq1043_BIOID50961   -            457   5.2e-22   78.2   0.1   1   1   2.8e-25   1.9e-21   76.3   0.0     2   170   266   431   265   434 0.89 Phage integrase family
SDH_alpha            PF03313.10   283 seq1044_BIOID50961   -            454  1.3e-103  345.7   5.7   1   1  2.5e-107  1.7e-103  345.4   3.9     3   282   184   449   182   450 0.96 Serine dehydratase alpha chain
SDH_beta             PF03315.10   158 seq1044_BIOID50961   -            454   8.5e-56  188.2   0.0   1   1   2.2e-59   1.5e-55  187.4   0.0     1   157     3   158     3   159 0.96 Serine dehydratase beta chain
HTH_5                PF01022.15    47 seq1046_BIOID50961   -            117   2.6e-18   65.2   1.9   1   1   6.1e-22   4.2e-18   64.6   1.3     1    45    15    60    15    62 0.98 Bacterial regulatory protein, arsR family
HTH_20               PF12840.2     61 seq1046_BIOID50961   -            117   4.7e-11   42.2   0.3   1   1   9.9e-15   6.8e-11   41.7   0.2     2    61     8    67     7    67 0.97 Helix-turn-helix domain
BPD_transp_1         PF00528.17   185 seq1047_BIOID50961   -            306   1.1e-38  132.4  18.3   1   1   8.3e-43   1.1e-38  132.4  12.7     1   185   112   306   112   306 0.99 Binding-protein-dependent transport system inner membrane component
Endonuclease_5       PF04493.9    206 seq1048_BIOID50961   -            223   1.1e-70  237.0   0.0   1   1   9.3e-75   1.3e-70  236.8   0.0     1   205     9   208     9   209 0.99 Endonuclease V
Fimbrial             PF00419.15   145 seq1049_BIOID50961   -            182   1.4e-21   77.0  10.3   1   1   1.5e-25     2e-21   76.6   7.2     1   145    33   182    33   182 0.85 Fimbrial protein
LysR_substrate       PF03466.15   209 seq1050_BIOID50961   -            293   3.7e-45  153.5   0.0   1   1   8.4e-49   5.7e-45  152.8   0.0     2   204    85   282    84   284 0.98 LysR substrate binding domain
HTH_1                PF00126.22    60 seq1050_BIOID50961   -            293   2.5e-18   65.4   0.9   1   1   6.9e-22   4.7e-18   64.5   0.6     1    60     3    62     3    62 0.97 Bacterial regulatory helix-turn-helix protein, lysR family
Prenyltransf         PF01255.14   223 seq1051_BIOID50961   -            252   6.7e-82  273.8   0.0   1   1   5.6e-86   7.7e-82  273.6   0.0     1   222    23   243    23   244 0.99 Putative undecaprenyl diphosphate synthase
AMP-binding          PF00501.23   418 seq1053_BIOID50961   -            469   9.4e-81  271.1   0.0   1   1   8.7e-85   1.2e-80  270.8   0.0     1   379    70   443    70   445 0.93 AMP-binding enzyme
NTP_transferase      PF00483.18   248 seq1054_BIOID50961   -            293   1.2e-72  244.0   0.0   1   1   2.1e-76   1.4e-72  243.8   0.0     1   246     2   238     2   240 0.98 Nucleotidyl transferase
NTP_transf_3         PF12804.2    179 seq1054_BIOID50961   -            293   1.1e-08   35.3   0.0   1   1     2e-12   1.4e-08   35.0   0.0     1   120     3   133     3   188 0.83 MobA-like NTP transferase domain
PTS_EIIA_2           PF00359.17   142 seq1055_BIOID50961   -            658   2.5e-31  108.1   0.0   1   1   8.9e-35     4e-31  107.5   0.0     5   141    29   170    25   171 0.95 Phosphoenolpyruvate-dependent sugar phosphotransferase system, EIIA 2
PTS_IIB              PF02302.12    90 seq1055_BIOID50961   -            658   1.4e-15   57.3   0.1   1   1   5.6e-19   2.6e-15   56.5   0.1     2    90   188   279   187   279 0.95 PTS system, Lactose/Cellobiose specific IIB subunit
PTS_EIIC             PF02378.13   321 seq1055_BIOID50961   -            658   3.4e-11   42.4  34.9   1   1   5.3e-14   2.4e-10   39.6  23.8     2   268   312   562   311   632 0.72 Phosphotransferase system, EIIC
DUF2222              PF09984.4    146 seq1058_BIOID50961   -            918   9.3e-58  193.6   0.2   1   1   7.9e-61   1.8e-57  192.7   0.1     1   146    31   178    31   178 0.98 Uncharacterized signal transduction histidine kinase domain (DUF2222)
HATPase_c            PF02518.21   111 seq1058_BIOID50961   -            918     8e-33  112.3   0.2   1   1   6.4e-36   1.5e-32  111.5   0.2     1   110   404   518   404   519 0.97 Histidine kinase-, DNA gyrase B-, and HSP90-like ATPase
Response_reg         PF00072.19   112 seq1058_BIOID50961   -            918   1.6e-28   98.8   0.6   1   1   7.1e-32   1.6e-28   98.8   0.4     1   110   670   780   670   782 0.97 Response regulator receiver domain
HisKA                PF00512.20    68 seq1058_BIOID50961   -            918   5.4e-22   77.4   2.7   1   1   3.9e-25     9e-22   76.7   0.1     2    68   293   357   292   357 0.98 His Kinase A (phospho-acceptor) domain
Hpt                  PF01627.18    90 seq1058_BIOID50961   -            918   6.1e-14   51.6   0.1   1   1   2.7e-17   6.1e-14   51.6   0.1     1    88   828   910   828   912 0.93 Hpt domain
HAMP                 PF00672.20    70 seq1058_BIOID50961   -            918   7.7e-13   48.3   0.5   1   1   3.4e-16   7.7e-13   48.3   0.3     2    68   181   247   180   249 0.96 HAMP domain
Ala_racemase_N       PF01168.15   217 seq1060_BIOID50961   -            359   3.1e-61  206.5   0.0   1   1   5.7e-65   3.9e-61  206.2   0.0     1   217     8   219     8   219 0.94 Alanine racemase, N-terminal domain
Ala_racemase_C       PF00842.16   129 seq1060_BIOID50961   -            359     8e-40  135.1   0.1   1   1   1.8e-43   1.2e-39  134.5   0.1     1   129   234   358   234   358 0.97 Alanine racemase, C-terminal domain
SIR2                 PF02146.12   181 seq1062_BIOID50961   -            279   2.2e-48  164.2   0.0   1   1   2.1e-52   2.9e-48  163.8   0.0     1   181    48   221    48   221 0.90 Sir2 family
AA_permease          PF00324.16   479 seq1063_BIOID50961   -            470  1.4e-115  386.2  42.1   1   1  2.3e-119  1.6e-115  386.1  29.2     1   436    39   447    39   470 0.93 Amino acid permease
AA_permease_2        PF13520.1    426 seq1063_BIOID50961   -            470   2.6e-43  148.0  46.8   1   1   4.8e-47   3.3e-43  147.6  32.5     9   408    43   442    39   464 0.83 Amino acid permease
Fimbrial             PF00419.15   145 seq1064_BIOID50961   -            165   4.9e-16   59.1   0.0   1   1   4.2e-20   5.7e-16   58.9   0.0     2   145    19   165    18   165 0.86 Fimbrial protein
DUF416               PF04222.7    191 seq1065_BIOID50961   -            196   9.3e-87  289.0   0.1   1   1   7.6e-91     1e-86  288.8   0.0     1   189     4   192     4   194 0.99 Protein of unknown function (DUF416)
NQR2_RnfD_RnfE       PF03116.10   314 seq1066_BIOID50961   -            352  1.2e-121  405.6  16.1   1   1  9.8e-126  1.3e-121  405.4  11.1     3   314     4   350     2   350 0.93 NQR2, RnfD, RnfE family
BPD_transp_1         PF00528.17   185 seq1069_BIOID50961   -            302   6.3e-26   90.9   9.9   1   1   9.3e-30   6.3e-26   90.9   6.8     1   182   119   300   115   302 0.98 Binding-protein-dependent transport system inner membrane component
OppC_N               PF12911.2     56 seq1069_BIOID50961   -            302   1.7e-19   68.7   0.4   1   1   2.5e-23   1.7e-19   68.7   0.2     1    55    22    76    22    77 0.94 N-terminal TM domain of oligopeptide transport permease C
DNA_mis_repair       PF01119.14   119 seq1070_BIOID50961   -            615   5.2e-37  125.8   0.0   1   1   2.5e-40   8.6e-37  125.1   0.0     2   118   213   330   212   331 0.95 DNA mismatch repair protein, C-terminal domain
MutL_C               PF08676.6    144 seq1070_BIOID50961   -            615   1.6e-23   82.7   0.2   1   1   4.7e-27   1.6e-23   82.7   0.1     2   134   435   563   434   572 0.92 MutL C terminal dimerisation domain
HATPase_c_3          PF13589.1    137 seq1070_BIOID50961   -            615   1.1e-13   50.9   0.0   1   1   5.6e-17   1.9e-13   50.1   0.0     4   103    24   123    21   142 0.81 Histidine kinase-, DNA gyrase B-, and HSP90-like ATPase
HATPase_c            PF02518.21   111 seq1070_BIOID50961   -            615   5.7e-11   42.0   0.0   1   1   3.8e-14   1.3e-10   40.8   0.0     2    72    19    87    18   147 0.79 Histidine kinase-, DNA gyrase B-, and HSP90-like ATPase
CTP_transf_1         PF01148.15   259 seq1072_BIOID50961   -            285   1.3e-63  214.9  19.9   1   1   1.1e-67   1.5e-63  214.7  13.8     2   257     4   279     3   281 0.88 Cytidylyltransferase family
Acetyltransf_1       PF00583.19    83 seq1075_BIOID50961   -            224   1.6e-05   24.6   0.5   1   1   7.7e-09   5.3e-05   23.0   0.4    39    78   170   209   144   214 0.93 Acetyltransferase (GNAT) family
Acetyltransf_10      PF13673.1    117 seq1075_BIOID50961   -            224   3.5e-05   23.8   0.5   1   1   8.5e-09   5.8e-05   23.0   0.3     1   114    92   207    92   212 0.80 Acetyltransferase (GNAT) domain
Pili_assembly_N      PF00345.15   122 seq1077_BIOID50961   -            241   1.1e-40  138.0   0.1   1   1   2.7e-44   1.9e-40  137.3   0.0     1   121    37   156    37   157 0.91 Gram-negative pili assembly chaperone, N-terminal domain
Pili_assembly_C      PF02753.12    68 seq1077_BIOID50961   -            241   9.5e-17   60.4   0.3   1   1   8.1e-20   5.6e-16   58.0   0.1     1    65   176   234   176   237 0.95 Gram-negative pili assembly chaperone, C-terminal domain
EAL                  PF00563.15   236 seq1078_BIOID50961   -            532   1.3e-59  201.4   0.2   1   1   2.8e-63   1.9e-59  200.8   0.2     4   236   273   501   270   501 0.93 EAL domain
CSS-motif            PF12792.2    208 seq1078_BIOID50961   -            532   5.1e-41  140.2   0.4   1   1   1.3e-44   8.6e-41  139.4   0.1     3   203    42   242    40   247 0.91 CSS motif domain associated with EAL
Gam                  PF06064.6     98 seq1079_BIOID50961   -             98     7e-58  192.7   2.4   1   1   5.7e-62   7.8e-58  192.5   1.6     1    98     1    98     1    98 0.99 Host-nuclease inhibitor protein Gam
Recombinase          PF07508.8    102 seq1080_BIOID50961   -            309   1.1e-18   67.1   3.9   1   1   3.1e-22   2.2e-18   66.2   2.7     2    92   210   304   209   309 0.95 Recombinase
Resolvase            PF00239.16   141 seq1080_BIOID50961   -            309   3.4e-18   65.7   0.0   1   1   6.7e-22   4.6e-18   65.3   0.0     2   131    14   155    13   165 0.88 Resolvase, N terminal domain
Bac_DNA_binding      PF00216.16    90 seq1082_BIOID50961   -             90   3.2e-33  113.4   1.4   1   1   2.6e-37   3.6e-33  113.3   1.0     1    90     1    90     1    90 0.99 Bacterial DNA-binding protein
PNP_UDP_1            PF01048.15   234 seq1083_BIOID50961   -            253   1.2e-41  142.1   1.5   1   1   9.9e-46   1.3e-41  141.9   1.0     2   227    21   247    20   253 0.85 Phosphorylase superfamily
HTH_Tnp_IS1          PF12759.2     50 seq1086_BIOID50961   -             75   9.4e-31  104.9   0.1   1   1   1.8e-34   1.2e-30  104.5   0.0     1    50    23    72    23    72 0.99 InsA C-terminal domain
Zn_Tnp_IS1           PF03811.8     36 seq1086_BIOID50961   -             75     2e-08   33.4   1.7   1   1   3.8e-12   2.6e-08   33.1   0.3    18    36     2    20     1    20 0.96 InsA N-terminal domain
RecT                 PF03837.9    199 seq1087_BIOID50961   -            261   1.4e-28   99.4   0.0   1   1   2.1e-30   2.9e-26   91.8   0.0     5   195    24   182    22   189 0.90 RecT family
ArsC                 PF03960.10   110 seq1088_BIOID50961   -            141     9e-32  109.3   0.0   1   1   7.8e-36   1.1e-31  109.0   0.0     1   109     7   114     7   115 0.99 ArsC family
DDE_Tnp_IS1          PF03400.8    131 seq1090_BIOID50961   -            167   6.1e-74  246.1   1.6   1   1   5.4e-78   7.3e-74  245.9   1.1     1   131    37   167    37   167 0.99 IS1 transposase
Pilus_PilP           PF11356.3     87 seq1091_BIOID50961   -            271   7.8e-11   41.9   0.0   1   1   9.3e-15   1.3e-10   41.2   0.0     4    86    67   150    64   151 0.89 Type IV pilus biogenesis
Aminotran_1_2        PF00155.16   363 seq1092_BIOID50961   -            411   1.3e-86  290.7   0.0   1   1   1.1e-90   1.5e-86  290.5   0.0     2   362    41   406    40   407 0.98 Aminotransferase class I and II
DegT_DnrJ_EryC1      PF01041.12   363 seq1093_BIOID50961   -            376   2.4e-87  293.2   0.0   1   1   6.2e-91   2.8e-87  292.9   0.0     7   361    13   370     9   372 0.93 DegT/DnrJ/EryC1/StrS aminotransferase family
Aminotran_1_2        PF00155.16   363 seq1093_BIOID50961   -            376   7.6e-11   41.4   0.1   1   1   3.7e-14   1.7e-10   40.3   0.0    67   189    46   154     9   187 0.88 Aminotransferase class I and II
Aminotran_5          PF00266.14   371 seq1093_BIOID50961   -            376   4.7e-08   32.0   0.1   1   1   1.6e-11   7.5e-08   31.3   0.0    62   182    47   159    33   204 0.90 Aminotransferase class-V
oligo_HPY            PF08352.7     64 seq1095_BIOID50961   -            337     2e-21   75.9   0.1   1   1   8.3e-25   3.8e-21   75.0   0.1     1    64   248   312   248   312 0.99 Oligopeptide/dipeptide transporter, C-terminal region
ABC_tran             PF00005.22   118 seq1095_BIOID50961   -            337   1.8e-18   66.8   0.0   1   1   6.4e-22   2.9e-18   66.2   0.0    15   118    80   197    65   197 0.85 ABC transporter
AAA_21               PF13304.1    303 seq1095_BIOID50961   -            337   3.4e-11   43.5   0.2   1   1   6.7e-14   3.1e-10   40.3   0.0   227   300   159   230    76   233 0.81 AAA domain
FMN_bind             PF04205.9     81 seq1096_BIOID50961   -            206   2.6e-18   65.8   0.1   1   1     4e-22   5.5e-18   64.7   0.0     1    77    99   187    99   191 0.98 FMN-binding domain
Peptidase_M50        PF02163.17   192 seq1097_BIOID50961   -            450   2.7e-70  235.1   0.3   1   1   6.9e-74   3.1e-70  234.9   0.2     2   192    11   446    10   446 0.99 Peptidase family M50
PDZ                  PF00595.19    81 seq1097_BIOID50961   -            450   8.1e-13   48.2   0.3   1   1     1e-13   4.6e-10   39.4   0.0     8    81   209   277   203   277 0.91 PDZ domain (Also known as DHR or GLGF)
PDZ_2                PF13180.1     82 seq1097_BIOID50961   -            450   7.3e-11   41.6   0.0   1   1   1.1e-11   5.1e-08   32.5   0.0    19    78   227   285   211   287 0.84 PDZ domain
DUF1481              PF07356.7    195 seq1098_BIOID50961   -            211   5.4e-71  237.9   0.6   1   1   4.5e-75   6.2e-71  237.7   0.4     1   195    22   207    22   207 0.99 Protein of unknown function (DUF1481)
Usher                PF00577.15   552 seq1101_BIOID50961   -            878  1.1e-222  740.5  25.9   1   1    3e-226  1.3e-222  740.2  17.9     1   552   208   790   208   790 0.99 Type VII secretion system (T7SS), usher protein
PapC_N               PF13954.1    146 seq1101_BIOID50961   -            878   4.4e-48  162.4   0.0   1   1   2.4e-51   1.1e-47  161.1   0.0     2   146    48   194    47   194 0.98 PapC N-terminal domain
PapC_C               PF13953.1     68 seq1101_BIOID50961   -            878   1.1e-27   95.3   0.1   1   1   1.1e-30   4.8e-27   93.2   0.1     1    67   800   865   800   866 0.97 PapC C-terminal domain
Glyco_hydro_38       PF01074.17   277 seq1103_BIOID50961   -            877   8.9e-44  149.7   0.0   1   1   2.9e-47   1.3e-43  149.1   0.0     2   263     7   263     6   274 0.88 Glycosyl hydrolases family 38 N-terminal domain
Glyco_hydro_38C      PF07748.8    458 seq1103_BIOID50961   -            877   1.3e-28   99.9   0.0   1   1   4.1e-32   1.9e-28   99.3   0.0     2   417   386   843   385   862 0.75 Glycosyl hydrolases family 38 C-terminal domain
Alpha-mann_mid       PF09261.6     80 seq1103_BIOID50961   -            877   1.2e-06   28.4   0.0   1   1   6.3e-10   2.9e-06   27.2   0.0     2    79   280   356   279   357 0.88 Alpha mannosidase, middle domain
MFS_1                PF07690.11   354 seq1104_BIOID50961   -            396   3.6e-34  117.9  59.3   1   1   2.6e-38   3.6e-34  117.9  41.1     2   353    19   349    18   350 0.89 Major Facilitator Superfamily
RmuC                 PF02646.11   305 seq1107_BIOID50961   -            475  7.2e-112  373.0   2.2   1   1  5.3e-116  7.2e-112  373.0   1.5     1   304   135   437   135   438 0.99 RmuC family
Acetyltransf_3       PF13302.1    142 seq1109_BIOID50961   -            194   8.5e-20   71.3   0.1   1   1     3e-23     1e-19   71.1   0.0     1   142    17   162    17   162 0.87 Acetyltransferase (GNAT) domain
Acetyltransf_4       PF13420.1    155 seq1109_BIOID50961   -            194   6.1e-14   52.1   0.2   1   1   2.4e-17   8.2e-14   51.7   0.1     2   154    21   181    20   182 0.78 Acetyltransferase (GNAT) domain
Acetyltransf_1       PF00583.19    83 seq1109_BIOID50961   -            194   1.9e-08   34.0   0.1   1   1   8.7e-12     3e-08   33.4   0.0     2    83    83   162    82   162 0.96 Acetyltransferase (GNAT) family
Acetyltransf_8       PF13523.1    152 seq1109_BIOID50961   -            194   1.5e-06   28.1   0.1   1   1   5.7e-10   1.9e-06   27.6   0.1    61   141    76   166    20   170 0.80 Acetyltransferase (GNAT) domain
YqaJ                 PF09588.5    152 seq1110_BIOID50961   -            225   3.2e-26   91.9   0.0   1   1     5e-30   6.8e-26   90.9   0.0     2   150    24   166    23   168 0.85 YqaJ-like viral recombinase domain
Rnf-Nqr              PF02508.9    190 seq1111_BIOID50961   -            231   7.9e-59  198.3   9.5   1   1   6.7e-63   9.1e-59  198.1   6.6     1   189     1   200     1   201 0.98 Rnf-Nqr subunit, membrane protein
Secretin             PF00263.16   165 seq1113_BIOID50961   -            654   2.9e-51  173.0   5.0   1   1   9.4e-55   6.4e-51  171.8   3.4     1   165   437   599   437   599 0.93 Bacterial type II and III secretion system protein
Secretin_N           PF03958.12    82 seq1113_BIOID50961   -            654   5.6e-47  157.7  10.3   1   3   5.8e-15     4e-11   42.8   0.1     1    78   131   190   131   193 0.97 Bacterial type II/III secretion system short domain
Secretin_N           PF03958.12    82 seq1113_BIOID50961   -            654   5.6e-47  157.7  10.3   2   3   6.5e-21   4.4e-17   61.9   0.1     2    80   197   266   196   268 0.94 Bacterial type II/III secretion system short domain
Secretin_N           PF03958.12    82 seq1113_BIOID50961   -            654   5.6e-47  157.7  10.3   3   3   1.4e-19   9.3e-16   57.6   0.8     1    82   272   351   272   351 0.95 Bacterial type II/III secretion system short domain
IPPT                 PF01715.12   253 seq1118_BIOID50961   -            316  8.7e-108  359.0   0.0   1   1  1.5e-111    1e-107  358.7   0.0     2   252    45   297    44   298 0.99 IPP transferase
IPT                  PF01745.11   233 seq1118_BIOID50961   -            316   6.5e-07   28.6   0.0   1   1   1.7e-08   0.00012   21.2   0.0     5   100    14   109    10   120 0.80 Isopentenyl transferase
ABC_tran             PF00005.22   118 seq1119_BIOID50961   -            334   2.6e-21   76.0   0.0   1   1   8.9e-25     4e-21   75.4   0.0     1   117    64   192    64   193 0.90 ABC transporter
oligo_HPY            PF08352.7     64 seq1119_BIOID50961   -            334   1.3e-19   70.1   0.2   1   1   5.3e-23   2.4e-19   69.3   0.2     1    64   244   311   244   311 0.99 Oligopeptide/dipeptide transporter, C-terminal region
Polysacc_synt        PF01943.12   273 seq1122_BIOID50961   -            416     1e-13   51.0  19.1   1   1   7.7e-18     1e-13   51.0  13.3     1   272     3   283     3   284 0.84 Polysaccharide biosynthesis protein
DUF480               PF04337.7    148 seq1125_BIOID50961   -            215   8.6e-65  216.9   0.5   1   1   1.1e-68   1.5e-64  216.2   0.3     1   148     5   158     5   158 0.99 Protein of unknown function, DUF480
HTH_Tnp_IS1          PF12759.2     50 seq1128_BIOID50961   -             99   2.9e-30  103.4   0.2   1   1   6.3e-34   4.3e-30  102.8   0.2     1    48    39    86    39    88 0.98 InsA C-terminal domain
Zn_Tnp_IS1           PF03811.8     36 seq1128_BIOID50961   -             99   1.5e-21   75.5   4.5   1   1   3.7e-25   2.5e-21   74.7   3.1     1    36     1    36     1    36 0.99 InsA N-terminal domain
HhH-GPD              PF00730.20   121 seq1130_BIOID50961   -            211   9.8e-19   67.6   0.0   1   1   3.1e-22   1.4e-18   67.1   0.0     1   120    34   168    34   169 0.95 HhH-GPD superfamily base excision DNA repair protein
HHH                  PF00633.18    30 seq1130_BIOID50961   -            211   7.1e-08   31.6   0.0   1   1   3.7e-11   1.7e-07   30.4   0.0     2    29   100   127    99   128 0.94 Helix-hairpin-helix motif
EndIII_4Fe-2S        PF10576.4     17 seq1130_BIOID50961   -            211   9.7e-05   22.2   3.3   1   1   3.7e-08   0.00017   21.5   2.3     1    17   187   203   187   203 0.99 Iron-sulfur binding domain of endonuclease III
HATPase_c            PF02518.21   111 seq1131_BIOID50961   -            465   3.6e-28   97.3   0.6   1   1   1.2e-31   8.3e-28   96.2   0.1     2   110   353   456   352   457 0.98 Histidine kinase-, DNA gyrase B-, and HSP90-like ATPase
HisKA                PF00512.20    68 seq1131_BIOID50961   -            465   1.5e-14   53.6   0.4   1   1   8.2e-18   5.6e-14   51.7   0.0     2    65   245   307   244   309 0.91 His Kinase A (phospho-acceptor) domain
DUF4222              PF13973.1     53 seq1132_BIOID50961   -             83   2.3e-15   55.6   0.1   1   1     2e-19   2.8e-15   55.3   0.0     2    53     4    54     3    54 0.97 Domain of unknown function (DUF4222)
Inositol_P           PF00459.20   271 seq1133_BIOID50961   -            267   2.5e-77  259.7   0.0   1   1   2.1e-81   2.8e-77  259.5   0.0     3   268     2   260     1   263 0.97 Inositol monophosphatase family
Bac_surface_Ag       PF01103.18   323 seq1134_BIOID50961   -            810  1.7e-100  336.4  16.0   1   1  1.1e-103  3.7e-100  335.4  11.1     1   323   448   810   448   810 0.96 Surface antigen
Surf_Ag_VNR          PF07244.10    78 seq1134_BIOID50961   -            810   3.1e-65  216.4  10.4   1   5   6.3e-10   2.2e-06   27.8   0.0     1    78    24    91    24    91 0.87 Surface antigen variable number repeat
Surf_Ag_VNR          PF07244.10    78 seq1134_BIOID50961   -            810   3.1e-65  216.4  10.4   2   5   5.9e-15     2e-11   44.0   0.0     1    78    92   172    92   172 0.93 Surface antigen variable number repeat
Surf_Ag_VNR          PF07244.10    78 seq1134_BIOID50961   -            810   3.1e-65  216.4  10.4   3   5   3.5e-17   1.2e-13   51.1   0.1     2    78   176   263   175   263 0.86 Surface antigen variable number repeat
Surf_Ag_VNR          PF07244.10    78 seq1134_BIOID50961   -            810   3.1e-65  216.4  10.4   4   5   5.8e-14     2e-10   40.8   0.0     1    78   266   344   266   344 0.92 Surface antigen variable number repeat
Surf_Ag_VNR          PF07244.10    78 seq1134_BIOID50961   -            810   3.1e-65  216.4  10.4   5   5     1e-18   3.5e-15   56.0   0.1     1    78   347   421   347   421 0.91 Surface antigen variable number repeat
RepB                 PF07506.6    185 seq1136_BIOID50961   -             95   2.6e-07   30.5   0.0   1   1     2e-11   2.7e-07   30.5   0.0     2    86     9    88     8    95 0.91 RepB plasmid partitioning protein
GFO_IDH_MocA         PF01408.17   120 seq1140_BIOID50961   -            307   9.4e-26   90.5   0.0   1   1   2.2e-29   1.5e-25   89.9   0.0     1   120     4   121     4   121 0.98 Oxidoreductase family, NAD-binding Rossmann fold
GFO_IDH_MocA_C       PF02894.12   115 seq1140_BIOID50961   -            307   2.7e-07   30.2   0.1   1   1   9.2e-11   6.3e-07   29.0   0.0    19   114   141   226   132   227 0.92 Oxidoreductase family, C-terminal alpha/beta domain
Phage_integrase      PF00589.17   173 seq1141_BIOID50961   -            387   1.6e-44  151.5   0.3   1   1   1.2e-47   1.7e-43  148.1   0.0     1   172   184   355   184   356 0.98 Phage integrase family
LSM                  PF01423.17    68 seq1142_BIOID50961   -            102   7.6e-09   34.8   0.2   1   1   1.1e-12   1.4e-08   33.9   0.1     6    68    17    64    10    64 0.85 LSM domain
RepB                 PF07506.6    185 seq1144_BIOID50961   -            244   2.4e-13   50.2   0.0   1   1   4.8e-17   3.3e-13   49.7   0.0     2   136    98   229    97   236 0.89 RepB plasmid partitioning protein
ParBc                PF02195.13    90 seq1144_BIOID50961   -            244     2e-09   37.3   0.0   1   1   5.5e-13   3.8e-09   36.4   0.0     3    78    13    90    11   105 0.90 ParB-like nuclease domain
Ubie_methyltran      PF01209.13   233 seq1146_BIOID50961   -            251  5.9e-114  378.8   0.0   1   1  5.4e-117  6.7e-114  378.6   0.0     2   233    15   250    14   250 0.99 ubiE/COQ5 methyltransferase family
Methyltransf_31      PF13847.1    152 seq1146_BIOID50961   -            251     4e-23   81.5   0.0   1   1   4.7e-26   5.8e-23   81.0   0.0     3   113    63   179    61   229 0.81 Methyltransferase domain
Methyltransf_11      PF08241.7     95 seq1146_BIOID50961   -            251   1.6e-21   76.4   0.1   1   1   3.2e-24   3.9e-21   75.2   0.0     1    94    68   167    68   168 0.97 Methyltransferase domain
Methyltransf_23      PF13489.1    162 seq1146_BIOID50961   -            251     5e-19   68.4   0.0   1   1   5.9e-22   7.3e-19   67.9   0.0    20   160    61   233    43   235 0.85 Methyltransferase domain
Methyltransf_25      PF13649.1    101 seq1146_BIOID50961   -            251   1.2e-16   60.7   0.0   1   1     2e-19   2.5e-16   59.7   0.0     1   101    67   164    67   164 0.93 Methyltransferase domain
Methyltransf_12      PF08242.7     99 seq1146_BIOID50961   -            251   4.1e-14   52.7   0.0   1   1   6.8e-17   8.4e-14   51.7   0.0     1    99    68   166    68   166 0.93 Methyltransferase domain
Methyltransf_18      PF12847.2    112 seq1146_BIOID50961   -            251   2.3e-13   50.5   0.0   1   1   3.3e-16   4.1e-13   49.7   0.0     2   109    64   168    63   171 0.88 Methyltransferase domain
Methyltransf_26      PF13659.1    117 seq1146_BIOID50961   -            251   5.2e-09   36.0   0.0   1   1   8.1e-12     1e-08   35.1   0.0     1   114    64   169    64   171 0.91 Methyltransferase domain
PCMT                 PF01135.14   210 seq1146_BIOID50961   -            251   4.5e-07   29.5   0.0   1   1   5.7e-10   7.1e-07   28.8   0.0    71   171    61   168    51   179 0.86 Protein-L-isoaspartate(D-aspartate) O-methyltransferase (PCMT)
MTS                  PF05175.9    170 seq1146_BIOID50961   -            251   5.5e-06   25.7   0.0   1   1   7.6e-09   9.5e-06   24.9   0.0    31   140    63   169    53   188 0.85 Methyltransferase small domain
Transaldolase        PF00923.14   287 seq1147_BIOID50961   -            248   9.6e-87  290.6   0.0   1   1   7.8e-91   1.1e-86  290.4   0.0    56   285     3   242     1   244 0.93 Transaldolase
Abhydrolase_5        PF12695.2    142 seq1150_BIOID50961   -            293   6.5e-27   93.9   0.0   1   1     3e-30   8.2e-27   93.5   0.0     1   141    89   265    89   266 0.89 Alpha/beta hydrolase family
Abhydrolase_6        PF12697.2    228 seq1150_BIOID50961   -            293   4.8e-16   59.2   0.2   1   1   1.1e-14   2.9e-11   43.5   0.0     1   102    90   194    90   212 0.89 Alpha/beta hydrolase family
Peptidase_S9         PF00326.16   213 seq1150_BIOID50961   -            293   2.1e-09   36.8   0.0   1   1   5.4e-12   1.5e-08   34.0   0.0     8   212   108   291   103   292 0.72 Prolyl oligopeptidase family
Hydrolase_4          PF12146.3     79 seq1150_BIOID50961   -            293   1.9e-07   30.6   0.0   1   1   5.7e-10   1.6e-06   27.7   0.0    11    61    82   132    76   149 0.82 Putative lysophospholipase
Slp                  PF03843.8    160 seq1151_BIOID50961   -            199   5.8e-46  155.2   0.0   1   1   5.1e-50     7e-46  155.0   0.0     1   157    27   184    27   187 0.91 Outer membrane lipoprotein Slp family
Glyco_transf_56      PF07429.6    361 seq1152_BIOID50961   -            359  1.7e-193  642.3   0.0   1   1  2.8e-197  1.9e-193  642.1   0.0     1   360     1   358     1   359 0.99 4-alpha-L-fucosyltransferase glycosyl transferase group 56
MMR_HSR1             PF01926.18   114 seq1153_BIOID50961   -            426   3.4e-21   75.2   0.1   1   1   3.3e-24   9.1e-21   73.8   0.1     2   114   200   318   199   318 0.83 50S ribosome-binding GTPase
GTP-bdg_N            PF13167.1     95 seq1153_BIOID50961   -            426   1.6e-15   56.9   0.0   1   1   1.4e-18   3.8e-15   55.6   0.0     8    95    25   112    18   112 0.96 GTP-binding GTPase N-terminal
FeoB_N               PF02421.13   189 seq1153_BIOID50961   -            426     1e-08   34.5   0.1   1   1   7.5e-12   2.1e-08   33.5   0.0     2   168   199   369   198   390 0.81 Ferrous iron transport protein B
Arf                  PF00025.16   175 seq1153_BIOID50961   -            426   1.2e-05   24.4   0.6   1   1   2.8e-08   7.6e-05   21.9   0.4    19   132   202   326   190   360 0.79 ADP-ribosylation factor family
PTR2                 PF00854.16   373 seq1159_BIOID50961   -            500   3.8e-75  252.8  26.0   1   1   6.9e-79   4.7e-75  252.5  15.9     2   370    89   428    88   431 0.97 POT family
MFS_1                PF07690.11   354 seq1159_BIOID50961   -            500   2.6e-20   72.3  54.6   1   1   3.7e-21   2.5e-17   62.5  25.8    10   301    35   372    26   382 0.78 Major Facilitator Superfamily
MarR                 PF01047.17    59 seq1160_BIOID50961   -            144   5.8e-18   64.2   0.0   1   1   1.9e-21   8.8e-18   63.6   0.0     1    59    38    96    38    96 0.98 MarR family
MarR_2               PF12802.2     62 seq1160_BIOID50961   -            144   1.4e-13   50.1   0.0   1   1   5.2e-17   2.4e-13   49.4   0.0     1    62    36    95    36    95 0.98 MarR family
HTH_27               PF13463.1     68 seq1160_BIOID50961   -            144   4.1e-09   36.5   0.0   1   1   2.9e-12   1.3e-08   34.9   0.0     1    68    38   104    38   104 0.92 Winged helix DNA-binding domain
T2SE                 PF00437.15   272 seq1161_BIOID50961   -            493   5.6e-88  294.2   4.0   1   1   8.2e-92   5.6e-88  294.2   2.8     3   271   115   380   113   381 0.98 Type II/IV secretion system protein
AAA_23               PF13476.1    202 seq1161_BIOID50961   -            493   1.6e-07   31.7   0.1   1   1   5.2e-11   3.6e-07   30.6   0.0     2    46   219   269   218   336 0.74 AAA domain
DUF2813              PF11398.3    373 seq1162_BIOID50961   -            552    6e-154  512.5   0.0   1   1    2e-157  8.9e-154  511.9   0.0     1   373     1   375     1   375 0.99 Protein of unknown function (DUF2813)
Sigma54_activat      PF00158.21   168 seq1164_BIOID50961   -            441   3.7e-72  241.1   0.1   1   1   2.2e-75     6e-72  240.4   0.1     1   168   141   308   141   308 0.99 Sigma-54 interaction domain
Response_reg         PF00072.19   112 seq1164_BIOID50961   -            441   7.2e-30  103.1   0.2   1   1   5.4e-33   1.5e-29  102.1   0.1     1   111     8   117     8   118 0.98 Response regulator receiver domain
HTH_8                PF02954.14    42 seq1164_BIOID50961   -            441     2e-14   52.7   0.6   1   1   7.2e-18     2e-14   52.7   0.4     3    39   403   439   401   441 0.93 Bacterial regulatory protein, Fis family
AAA_5                PF07728.9    139 seq1164_BIOID50961   -            441   1.4e-07   31.1   0.0   1   1     1e-10   2.8e-07   30.2   0.0     2   123   165   283   164   301 0.84 AAA domain (dynein-related subfamily)
AAA                  PF00004.24   132 seq1164_BIOID50961   -            441   1.7e-05   24.9   0.0   1   1   1.3e-08   3.5e-05   23.9   0.0     1   126   165   296   165   302 0.72 ATPase family associated with various cellular activities (AAA)
Fimbrial             PF00419.15   145 seq1166_BIOID50961   -            176   1.7e-21   76.8   4.1   1   1   1.5e-25     2e-21   76.6   2.8     1   145    27   176    27   176 0.94 Fimbrial protein
MVIN                 PF03023.9    452 seq1167_BIOID50961   -            511  3.6e-161  536.4  32.4   1   1  3.2e-165  4.4e-161  536.1  22.4     1   450    28   478    28   480 0.99 MviN-like protein
SCP2                 PF02036.12   101 seq1168_BIOID50961   -            201     2e-20   72.8   0.0   1   1   2.2e-24     3e-20   72.2   0.0     1   100    15   112    15   113 0.97 SCP-2 sterol transfer family
Transketolase_N      PF00456.16   333 seq1169_BIOID50961   -            667  6.2e-169  560.9   0.0   1   1    2e-172    9e-169  560.4   0.0     2   333     3   333     2   333 1.00 Transketolase, thiamine diphosphate binding domain
Transket_pyr         PF02779.19   178 seq1169_BIOID50961   -            667   5.9e-47  159.3   0.0   1   1   2.4e-50   1.1e-46  158.4   0.0     2   176   353   523   352   525 0.97 Transketolase, pyrimidine binding domain
Transketolase_C      PF02780.15   124 seq1169_BIOID50961   -            667   1.1e-16   60.8   0.0   1   1   6.9e-20   3.1e-16   59.3   0.0     1   124   539   654   539   654 0.86 Transketolase, C-terminal domain
Caudo_TAP            PF02413.12   130 seq1171_BIOID50961   -            142   4.1e-33  114.2   0.6   1   1   3.3e-37   4.5e-33  114.0   0.4     3   130     8   138     6   138 0.92 Caudovirales tail fibre assembly protein
HTH_18               PF12833.2     81 seq1172_BIOID50961   -            129   1.1e-19   70.2   0.3   1   1   2.1e-23   1.4e-19   69.8   0.2     2    79    34   110    33   112 0.96 Helix-turn-helix domain
HTH_AraC             PF00165.18    42 seq1172_BIOID50961   -            129   5.4e-18   64.0   0.2   1   2     2e-09   1.4e-05   24.6   0.0     1    42    20    61    20    61 0.97 Bacterial regulatory helix-turn-helix proteins, AraC family
HTH_AraC             PF00165.18    42 seq1172_BIOID50961   -            129   5.4e-18   64.0   0.2   2   2     2e-13   1.4e-09   37.3   0.0     2    41    73   110    68   111 0.93 Bacterial regulatory helix-turn-helix proteins, AraC family
Fer4_11              PF13247.1     99 seq1173_BIOID50961   -            184   6.9e-32  109.1  10.9   1   1   5.8e-35   8.8e-32  108.8   7.5     3    97    39   132    37   134 0.97 4Fe-4S dicluster domain
Fer4_7               PF12838.2     52 seq1173_BIOID50961   -            184   3.5e-11   43.1  15.7   1   1   7.1e-10   1.1e-06   28.8   7.3     2    50    78   126    77   128 0.87 4Fe-4S dicluster domain
Fer4_9               PF13187.1     55 seq1173_BIOID50961   -            184   1.6e-10   40.9  15.4   1   1   4.1e-10   6.2e-07   29.4   7.4     2    53    78   127    77   129 0.95 4Fe-4S dicluster domain
Fer4                 PF00037.22    24 seq1173_BIOID50961   -            184   1.3e-08   33.9  26.3   1   1   6.6e-11     1e-07   31.1   3.3     1    23    71    93    71    94 0.94 4Fe-4S binding domain
Fer4_4               PF12800.2     17 seq1173_BIOID50961   -            184   3.4e-08   33.0  21.3   1   2   2.6e-05     0.039   14.1   2.0     2    16    44    60    43    64 0.86 4Fe-4S binding domain
Fer4_4               PF12800.2     17 seq1173_BIOID50961   -            184   3.4e-08   33.0  21.3   2   2   2.3e-07   0.00035   20.5   2.0     2    17    76    91    75    91 0.91 4Fe-4S binding domain
Fer4_6               PF12837.2     24 seq1173_BIOID50961   -            184   1.5e-07   30.8  30.5   1   1   2.4e-09   3.6e-06   26.4   3.2     1    23    70    92    70    93 0.95 4Fe-4S binding domain
Fer4_10              PF13237.1     52 seq1173_BIOID50961   -            184   3.5e-07   29.8  22.7   1   1   6.2e-09   9.4e-06   25.2   8.0     2    52    71   125    70   125 0.76 4Fe-4S dicluster domain
Fer4_3               PF12798.2     15 seq1173_BIOID50961   -            184   1.8e-06   27.9  29.8   1   3   7.3e-06     0.011   16.1   4.2     1    15    46    62    46    62 0.98 4Fe-4S binding domain
Fer4_3               PF12798.2     15 seq1173_BIOID50961   -            184   1.8e-06   27.9  29.8   2   3   0.00057      0.87   10.1   4.0     1    15    78    92    78    92 0.98 4Fe-4S binding domain
Fer4_3               PF12798.2     15 seq1173_BIOID50961   -            184   1.8e-06   27.9  29.8   3   3   3.7e-05     0.056   13.9   1.6     1    13   105   126   105   128 0.94 4Fe-4S binding domain
GerE                 PF00196.14    58 seq1174_BIOID50961   -            176   9.6e-09   34.3   1.3   1   1   1.3e-12   1.8e-08   33.4   0.9     3    56   115   168   113   170 0.96 Bacterial regulatory proteins, luxR family
PTSIIB_sorb          PF03830.10   151 seq1175_BIOID50961   -            323   1.5e-58  196.8   1.4   1   1   3.3e-62   2.2e-58  196.2   1.0     2   149   164   311   163   313 0.99 PTS system sorbose subfamily IIB component
EIIA-man             PF03610.11   116 seq1175_BIOID50961   -            323   2.6e-35  120.8   0.1   1   1   9.9e-39   6.8e-35  119.5   0.0     1   114     4   117     4   119 0.98 PTS system fructose IIA component
PRD                  PF00874.15    90 seq1180_BIOID50961   -            433   2.3e-25   88.4   0.0   1   2   1.7e-13   2.3e-09   37.1   0.0     2    89   138   224   137   225 0.97 PRD domain
PRD                  PF00874.15    90 seq1180_BIOID50961   -            433   2.3e-25   88.4   0.0   2   2   2.6e-17   3.6e-13   49.3   0.0     2    89   247   335   246   336 0.97 PRD domain
Fimbrial             PF00419.15   145 seq1182_BIOID50961   -            169   1.7e-09   37.9   8.2   1   1   1.6e-13   2.1e-09   37.6   5.7     1   144    30   168    30   169 0.76 Fimbrial protein
WzyE                 PF06899.6    449 seq1183_BIOID50961   -            450    3e-277  919.3  44.7   1   1  2.4e-281  3.3e-277  919.1  31.0     1   448     1   449     1   450 1.00 WzyE protein
MarB                 PF13999.1     66 seq1184_BIOID50961   -             72   1.5e-34  117.2   0.5   1   1   1.3e-38   1.7e-34  117.0   0.3     2    66     6    70     5    70 0.98 MarB protein
ABC1                 PF03109.11   119 seq1185_BIOID50961   -            546   1.9e-35  121.3   0.0   1   1   2.7e-39   3.7e-35  120.3   0.0     4   119   115   232   112   232 0.97 ABC1 family
DmsC                 PF04976.7    276 seq1187_BIOID50961   -            130   2.6e-43  148.1   2.2   1   1     2e-47   2.8e-43  148.0   1.5     1    98     1    98     1   121 0.93 DMSO reductase anchor subunit (DmsC)
Band_7               PF01145.20   179 seq1188_BIOID50961   -            419   4.9e-33  114.4   1.1   1   1   1.2e-36   8.4e-33  113.6   0.7     1   178    98   271    98   272 0.96 SPFH domain / Band 7 family
HflK_N               PF12221.3     42 seq1188_BIOID50961   -            419   7.8e-17   60.6  18.5   1   1   4.1e-20   2.8e-16   58.8  12.8     1    42     1    60     1    60 0.96 Bacterial membrane protein N terminal
FimH_man-bind        PF09160.5    147 seq1191_BIOID50961   -            303   8.9e-57  190.9   0.2   1   1   2.5e-60   1.7e-56  190.0   0.1     1   147    27   171    27   171 0.99 FimH, mannose binding
Fimbrial             PF00419.15   145 seq1191_BIOID50961   -            303   4.6e-09   36.5   7.6   1   1   6.7e-13   4.6e-09   36.5   5.3     7   145   176   303   170   303 0.83 Fimbrial protein
OmpH                 PF03938.9    158 seq1192_BIOID50961   -            161   6.2e-23   81.3  16.0   1   1   5.4e-27   7.4e-23   81.1  11.1     3   157    10   160     6   161 0.93 Outer membrane protein (OmpH-like)
Bac_Ubq_Cox          PF01654.12   436 seq1193_BIOID50961   -            523  1.2e-183  610.3  21.3   1   1    1e-187  1.4e-183  610.1  14.7     1   435     8   503     8   504 0.98 Bacterial Cytochrome Ubiquinol Oxidase
DmsC                 PF04976.7    276 seq1194_BIOID50961   -            163   7.8e-56  189.2   7.7   1   1   6.4e-60   8.7e-56  189.0   5.3   122   276     1   153     1   153 0.99 DMSO reductase anchor subunit (DmsC)
EII-Sor              PF03609.9    237 seq1196_BIOID50961   -            266   7.1e-89  297.0  38.7   1   1   5.9e-93     8e-89  296.8  26.8     1   237     1   238     1   238 1.00 PTS system sorbose-specific iic component
T2SF                 PF00482.18   124 seq1198_BIOID50961   -            351   4.6e-47  158.8   3.1   1   2   7.1e-35   9.7e-31  106.1   0.1     1   124    64   187    64   187 0.99 Type II secretion system (T2SS), protein F
T2SF                 PF00482.18   124 seq1198_BIOID50961   -            351   4.6e-47  158.8   3.1   2   2   1.8e-18   2.5e-14   53.1   0.3     1    85   267   350   267   351 0.97 Type II secretion system (T2SS), protein F
GST_C                PF00043.20    95 seq1199_BIOID50961   -            201   3.2e-15   55.7   0.1   1   1   1.9e-18   5.3e-15   55.0   0.1     5    95   104   189   100   189 0.94 Glutathione S-transferase, C-terminal domain
GST_N_2              PF13409.1     70 seq1199_BIOID50961   -            201   9.7e-12   44.6   0.0   1   1   1.4e-14   3.7e-11   42.7   0.0     5    69    11    75     9    76 0.95 Glutathione S-transferase, N-terminal domain
GST_N_3              PF13417.1     75 seq1199_BIOID50961   -            201   3.7e-11   42.9   0.0   1   1   2.8e-14   7.6e-11   41.9   0.0    15    73    16    79    11    81 0.89 Glutathione S-transferase, N-terminal domain
GST_C_2              PF13410.1     69 seq1199_BIOID50961   -            201   7.1e-10   38.5   0.1   1   1   3.8e-13   1.1e-09   37.9   0.0     7    69   125   184    71   184 0.90 Glutathione S-transferase, C-terminal domain
GST_N                PF02798.15    76 seq1199_BIOID50961   -            201   8.4e-09   35.3   0.0   1   1     9e-12   2.5e-08   33.8   0.0     3    76     1    75     1    75 0.94 Glutathione S-transferase, N-terminal domain
Trans_reg_C          PF00486.23    77 seq1202_BIOID50961   -            219   1.8e-22   78.9   0.4   1   1     5e-26   3.4e-22   78.0   0.1     1    77   145   216   145   216 0.98 Transcriptional regulatory protein, C terminal
Response_reg         PF00072.19   112 seq1202_BIOID50961   -            219   7.1e-21   74.1   0.0   1   1   1.4e-24   9.8e-21   73.7   0.0     1   111     3   112     3   113 0.98 Response regulator receiver domain
Hexapep              PF00132.19    36 seq1203_BIOID50961   -            341   4.3e-32  108.0  41.1   1   3   1.2e-14   8.4e-11   40.7   2.6     2    36   110   144   109   144 0.95 Bacterial transferase hexapeptide (six repeats)
Hexapep              PF00132.19    36 seq1203_BIOID50961   -            341   4.3e-32  108.0  41.1   2   3   1.7e-12   1.2e-08   33.9   0.3     1    35   145   179   145   180 0.96 Bacterial transferase hexapeptide (six repeats)
Hexapep              PF00132.19    36 seq1203_BIOID50961   -            341   4.3e-32  108.0  41.1   3   3   4.2e-11   2.9e-07   29.5   6.4     1    35   222   256   222   257 0.94 Bacterial transferase hexapeptide (six repeats)
LpxD                 PF04613.9     72 seq1203_BIOID50961   -            341   1.9e-23   81.6   0.0   1   1   4.7e-27   3.2e-23   80.9   0.0     1    72    21    90    21    90 0.97 UDP-3-O-[3-hydroxymyristoyl] glucosamine N-acyltransferase, LpxD
Resolvase            PF00239.16   141 seq1204_BIOID50961   -            196     1e-50  171.1   0.0   1   1   1.9e-54   1.3e-50  170.8   0.0     2   140    15   147    14   148 0.98 Resolvase, N terminal domain
HTH_7                PF02796.10    45 seq1204_BIOID50961   -            196   1.5e-13   50.2   0.0   1   1   4.9e-17   3.3e-13   49.1   0.0     1    43   150   192   150   193 0.97 Helix-turn-helix domain of resolvase
Nitrate_red_del      PF02613.10   136 seq1205_BIOID50961   -            204     4e-31  107.5   1.1   1   1   4.1e-35   5.6e-31  107.0   0.7     7   134    41   164    19   166 0.93 Nitrate reductase delta subunit
HOK_GEF              PF01848.11    43 seq1207_BIOID50961   -             83   8.4e-18   63.3   1.1   1   1   9.2e-22   1.3e-17   62.7   0.8     1    43    37    79    37    79 0.99 Hok/gef family
Glyco_tran_WecB      PF03808.8    172 seq1208_BIOID50961   -            246   1.4e-55  187.2   0.1   1   1   1.4e-59   1.9e-55  186.8   0.1     2   172    61   231    60   231 0.96 Glycosyl transferase WecB/TagA/CpsF family
MFS_1                PF07690.11   354 seq1211_BIOID50961   -            395     2e-29  102.3  51.1   1   1   3.1e-33   2.1e-29  102.2  26.2     2   344    13   341    12   343 0.82 Major Facilitator Superfamily
AraC_binding         PF02311.14   136 seq1214_BIOID50961   -            309   7.8e-27   93.4   0.6   1   1   2.3e-30   7.8e-27   93.4   0.4     4   136    40   177    37   177 0.91 AraC-like ligand binding domain
HTH_AraC             PF00165.18    42 seq1214_BIOID50961   -            309   3.2e-22   77.5   0.0   1   2   1.6e-12   5.6e-09   35.4   0.0     2    41   204   244   203   245 0.91 Bacterial regulatory helix-turn-helix proteins, AraC family
HTH_AraC             PF00165.18    42 seq1214_BIOID50961   -            309   3.2e-22   77.5   0.0   2   2   1.9e-13   6.5e-10   38.4   0.0     1    41   256   294   256   295 0.96 Bacterial regulatory helix-turn-helix proteins, AraC family
HTH_18               PF12833.2     81 seq1214_BIOID50961   -            309   2.9e-19   68.8   0.5   1   1   2.3e-22   7.9e-19   67.4   0.0     1    80   217   295   217   296 0.97 Helix-turn-helix domain
EIID-AGA             PF03613.9    264 seq1215_BIOID50961   -            283  1.4e-114  381.3   0.8   1   1  1.2e-118  1.6e-114  381.2   0.6     1   264    11   281    11   281 0.99 PTS system mannose/fructose/sorbose family IID component
HATPase_c            PF02518.21   111 seq1216_BIOID50961   -            449   1.2e-18   66.6   0.0   1   1   4.2e-22   2.8e-18   65.5   0.0     4   106   351   447   348   449 0.93 Histidine kinase-, DNA gyrase B-, and HSP90-like ATPase
HisKA                PF00512.20    68 seq1216_BIOID50961   -            449   1.5e-13   50.4   2.1   1   1   5.3e-17   3.6e-13   49.1   1.5     3    67   238   301   236   302 0.96 His Kinase A (phospho-acceptor) domain
DDE_Tnp_1            PF01609.16   211 seq1217_BIOID50961   -            370   2.5e-29  102.2   0.0   1   1   2.3e-33   3.2e-29  101.9   0.0     2   211   107   348   106   348 0.96 Transposase DDE domain
Band_7               PF01145.20   179 seq1218_BIOID50961   -            334   1.4e-37  129.2   0.7   1   1   1.5e-41   2.1e-37  128.6   0.5     2   178    22   243    21   245 0.97 SPFH domain / Band 7 family
MttA_Hcf106          PF02416.11    53 seq1222_BIOID50961   -             89   6.9e-16   56.9   0.6   1   1   8.2e-20   1.1e-15   56.3   0.4     1    52     4    55     4    83 0.90 mttA/Hcf106 family
Voltage_CLC          PF00654.15   355 seq1224_BIOID50961   -            438   1.1e-72  244.9  33.6   1   1   7.9e-77   1.1e-72  244.9  23.3     5   354    83   422    79   423 0.91 Voltage gated chloride channel
T2SG                 PF08334.6    108 seq1226_BIOID50961   -            145   8.3e-35  118.6   0.3   1   1   2.1e-38   9.8e-35  118.4   0.2     1   108    32   138    32   138 0.97 Type II secretion system (T2SS), protein G
N_methyl_2           PF13544.1     31 seq1226_BIOID50961   -            145   7.8e-09   34.5   0.7   1   1   3.3e-12   1.5e-08   33.6   0.5     8    31     2    25     1    25 0.90 Type IV pilin N-term methylation site GFxxxE
N_methyl             PF07963.7     20 seq1226_BIOID50961   -            145   2.1e-07   30.1   4.1   1   1   7.8e-11   3.5e-07   29.4   2.8     1    20     8    27     8    27 0.96 Prokaryotic N-terminal methylation motif
DUF308               PF03729.8     72 seq1227_BIOID50961   -            190   3.5e-19   68.4  37.0   1   2   1.1e-15   1.5e-11   43.9   9.4     2    71    27    97    26    98 0.93 Short repeat of unknown function (DUF308)
DUF308               PF03729.8     72 seq1227_BIOID50961   -            190   3.5e-19   68.4  37.0   2   2   6.2e-13   8.5e-09   35.1   9.2     1    71    84   153    84   154 0.94 Short repeat of unknown function (DUF308)
Cyto_ox_2            PF02322.10   328 seq1233_BIOID50961   -            379  7.9e-121  403.1  36.0   1   1  6.7e-125  9.2e-121  402.8  25.0     2   327     7   362     6   363 0.99 Cytochrome oxidase subunit II
FabA                 PF07977.8    138 seq1234_BIOID50961   -            151   8.4e-43  145.0   0.0   1   1   7.2e-47   9.8e-43  144.8   0.0     1   137    17   141    17   142 0.97 FabA-like domain
UxuA                 PF03786.8    351 seq1235_BIOID50961   -            394  4.2e-163  541.7   0.2   1   1    7e-167  4.8e-163  541.6   0.1     1   350     1   388     1   389 0.99 D-mannonate dehydratase (UxuA)
AP_endonuc_2         PF01261.19   211 seq1235_BIOID50961   -            394     1e-08   34.6   0.0   1   1   8.1e-12   5.6e-08   32.2   0.0     3   189    18   299    16   320 0.82 Xylose isomerase-like TIM barrel
AA_permease          PF00324.16   479 seq1236_BIOID50961   -            461   4.9e-99  331.7  55.9   1   1  9.1e-103   6.2e-99  331.3  38.8     1   435    16   427    16   455 0.94 Amino acid permease
AA_permease_2        PF13520.1    426 seq1236_BIOID50961   -            461   1.6e-43  148.7  59.1   1   1   3.1e-47   2.1e-43  148.3  41.0     9   425    20   440    15   441 0.88 Amino acid permease
HlyD_2               PF12700.2    328 seq1237_BIOID50961   -            263     1e-20   74.0   0.6   1   1   1.7e-24   1.2e-20   73.8   0.4    82   328     9   254     1   254 0.83 HlyD family secretion protein
HlyD_3               PF13437.1    105 seq1237_BIOID50961   -            263   6.6e-15   55.2   2.3   1   1   3.5e-18   2.4e-14   53.4   0.1     1    97    77   177    77   188 0.87 HlyD family secretion protein
GspH                 PF12019.3    114 seq1238_BIOID50961   -            169   7.1e-09   35.7   0.0   1   1     2e-12   9.3e-09   35.3   0.0     2   107    44   147    43   156 0.73 Type II transport protein GspH
N_methyl_2           PF13544.1     31 seq1238_BIOID50961   -            169   6.2e-07   28.5   1.1   1   1   2.6e-10   1.2e-06   27.6   0.7    11    30     2    21     1    22 0.93 Type IV pilin N-term methylation site GFxxxE
N_methyl             PF07963.7     20 seq1238_BIOID50961   -            169   1.5e-06   27.4   2.0   1   1     9e-10   4.1e-06   26.0   1.4     1    19     5    23     5    24 0.94 Prokaryotic N-terminal methylation motif
DUF986               PF06173.7    149 seq1239_BIOID50961   -            113   8.8e-38  129.3   2.4   1   1   7.7e-42   1.1e-37  129.0   1.7     1    96     4    99     4   103 0.99 Protein of unknown function (DUF986)
SNARE_assoc          PF09335.6    123 seq1241_BIOID50961   -            254   2.8e-19   69.4   2.2   1   1     2e-23   2.8e-19   69.4   1.5     1   121    36   159    36   161 0.92 SNARE associated Golgi protein
TatC                 PF00902.13   215 seq1242_BIOID50961   -            258     3e-68  229.3  21.2   1   1   3.1e-72   4.2e-68  228.8  14.7     2   215    11   221    10   221 0.99 Sec-independent protein translocase protein (TatC)
Acetyltransf_11      PF13720.1     83 seq1244_BIOID50961   -            262   2.4e-30  104.4   0.0   1   1   5.6e-34   3.8e-30  103.8   0.0     1    83   180   262   180   262 0.98 Udp N-acetylglucosamine O-acyltransferase; Domain 2
Hexapep              PF00132.19    36 seq1244_BIOID50961   -            262     5e-30  101.5  21.3   1   5   3.6e-09   2.5e-05   23.4   0.3     4    35     2    33     1    34 0.91 Bacterial transferase hexapeptide (six repeats)
Hexapep              PF00132.19    36 seq1244_BIOID50961   -            262     5e-30  101.5  21.3   2   5   5.4e-13   3.7e-09   35.5   3.3     1    36    17    52    17    52 0.96 Bacterial transferase hexapeptide (six repeats)
Hexapep              PF00132.19    36 seq1244_BIOID50961   -            262     5e-30  101.5  21.3   3   5   1.5e-07     0.001   18.3   1.1     1    35    35    69    35    69 0.92 Bacterial transferase hexapeptide (six repeats)
Hexapep              PF00132.19    36 seq1244_BIOID50961   -            262     5e-30  101.5  21.3   4   5   3.1e-07    0.0021   17.3   0.0     2    35    66    99    65   100 0.95 Bacterial transferase hexapeptide (six repeats)
Hexapep              PF00132.19    36 seq1244_BIOID50961   -            262     5e-30  101.5  21.3   5   5   1.9e-13   1.3e-09   37.0   0.1     2    36   109   143   108   143 0.96 Bacterial transferase hexapeptide (six repeats)
DDE_Tnp_1            PF01609.16   211 seq1245_BIOID50961   -            330   7.5e-33  113.7   0.1   1   1   5.3e-36   1.4e-32  112.8   0.1     5   210   138   312   136   313 0.90 Transposase DDE domain
DUF772               PF05598.6     77 seq1245_BIOID50961   -            330   5.1e-22   77.4   0.5   1   1   3.9e-25   1.1e-21   76.4   0.3     1    77    51   126    51   126 0.99 Transposase domain (DUF772)
DDE_Tnp_1_3          PF13612.1    155 seq1245_BIOID50961   -            330   1.9e-08   34.0   0.1   1   1   1.5e-11     4e-08   33.0   0.0     5   151   137   292   134   296 0.72 Transposase DDE domain
DDE_Tnp_1_6          PF13751.1    125 seq1245_BIOID50961   -            330   4.4e-07   29.8   0.2   1   1   4.4e-10   1.2e-06   28.4   0.1    64   123   258   314   244   316 0.80 Transposase DDE domain
Usp                  PF00582.21   140 seq1248_BIOID50961   -            142     1e-14   54.7   0.0   1   1   8.6e-19   1.2e-14   54.6   0.0     2   140     3   138     2   138 0.96 Universal stress protein family
Flg_bb_rod           PF00460.15    31 seq1249_BIOID50961   -            138   8.6e-13   47.5   0.2   1   1   1.5e-16   2.1e-12   46.3   0.2     1    31     9    39     9    39 0.98 Flagella basal body rod protein
DUF2065              PF09838.4     57 seq1250_BIOID50961   -             65   9.4e-23   79.5   3.3   1   1   7.6e-27     1e-22   79.4   2.3     1    57     5    61     5    61 0.98 Uncharacterized protein conserved in bacteria (DUF2065)
TonB                 PF03544.9     79 seq1255_BIOID50961   -            244   3.4e-20   71.9   0.1   1   1   6.8e-24   9.3e-20   70.5   0.0     2    71   165   235   164   238 0.91 Gram-negative bacterial tonB protein
T2SI                 PF02501.12    81 seq1256_BIOID50961   -            125   1.3e-12   47.3   0.1   1   1   1.3e-16   1.8e-12   46.9   0.1     1    77    39   114    39   118 0.92 Type II secretion system (T2SS), protein I
PfkB                 PF00294.19   301 seq1257_BIOID50961   -            300   2.7e-63  213.7   0.5   1   1   2.3e-67   3.1e-63  213.5   0.4     3   299     5   287     3   289 0.93 pfkB family carbohydrate kinase
Adenylsucc_synt      PF00709.16   421 seq1258_BIOID50961   -            432  3.4e-177  589.2   0.0   1   1  2.8e-181  3.9e-177  588.9   0.0     2   420     5   424     4   425 0.99 Adenylosuccinate synthetase
NAD_synthase         PF02540.12   242 seq1260_BIOID50961   -            275   7.5e-79  263.9   0.0   1   1   6.3e-83   8.7e-79  263.7   0.0     2   242    23   265    22   265 0.98 NAD synthase
Flg_bbr_C            PF06429.8     74 seq1261_BIOID50961   -            134   1.5e-12   47.0   3.0   1   1   3.6e-16   2.5e-12   46.4   2.1    29    73    87   131    11   132 0.91 Flagellar basal body rod FlgEFG protein C-terminal
Flg_bb_rod           PF00460.15    31 seq1261_BIOID50961   -            134   2.7e-11   42.8   1.2   1   1   3.9e-15   2.7e-11   42.8   0.8     1    30     7    37     7    38 0.95 Flagella basal body rod protein
HTH_Tnp_IS1          PF12759.2     50 seq1263_BIOID50961   -             91   2.2e-32  110.1   0.1   1   1   4.8e-36   3.3e-32  109.6   0.1     1    50    39    88    39    88 0.99 InsA C-terminal domain
Zn_Tnp_IS1           PF03811.8     36 seq1263_BIOID50961   -             91   1.1e-21   75.9   4.5   1   1   3.1e-25   2.1e-21   74.9   3.1     1    36     1    36     1    36 0.99 InsA N-terminal domain
MacB_PCD             PF12704.2    232 seq1264_BIOID50961   -            648   1.7e-54  184.7   3.1   1   1     5e-58   1.7e-54  184.7   2.1     1   231   261   491   261   492 0.94 MacB-like periplasmic core domain
ABC_tran             PF00005.22   118 seq1264_BIOID50961   -            648   1.8e-21   76.5   0.0   1   1     1e-24   3.5e-21   75.6   0.0     1   117    48   172    48   173 0.94 ABC transporter
FtsX                 PF02687.16   121 seq1264_BIOID50961   -            648   2.4e-21   75.5  10.3   1   1   7.1e-25   2.4e-21   75.5   7.1     2   121   527   641   526   641 0.97 FtsX-like permease family
AAA_21               PF13304.1    303 seq1264_BIOID50961   -            648   7.5e-12   45.6   0.1   1   1   5.8e-10     2e-06   27.8   0.0   221   300   129   205    90   208 0.88 AAA domain
DUF204               PF02659.10    67 seq1265_BIOID50961   -            206   9.1e-39  131.3  23.3   1   2   1.2e-24   1.7e-20   72.7   1.6     1    67    31    99    31    99 0.98 Domain of unknown function DUF
DUF204               PF02659.10    67 seq1265_BIOID50961   -            206   9.1e-39  131.3  23.3   2   2   5.6e-22   7.6e-18   64.2   9.2     1    67   133   196   133   196 0.99 Domain of unknown function DUF
YbgT_YccB            PF08173.6     28 seq1266_BIOID50961   -             37   6.1e-16   57.8   4.2   1   1   4.9e-20   6.7e-16   57.6   2.9     1    28     1    28     1    28 0.97 Membrane bound YbgT-like protein
T2SJ                 PF11612.3    169 seq1268_BIOID50961   -            195   1.1e-21   77.2   4.3   1   1   4.4e-25     2e-21   76.3   3.0     2   168    39   177    38   178 0.91 Type II secretion system (T2SS), protein J
N_methyl_2           PF13544.1     31 seq1268_BIOID50961   -            195   5.3e-08   31.8   0.6   1   1   2.4e-11   1.1e-07   30.8   0.4    10    31     2    23     1    23 0.93 Type IV pilin N-term methylation site GFxxxE
N_methyl             PF07963.7     20 seq1268_BIOID50961   -            195   2.3e-06   26.8   1.3   1   1   1.1e-09   4.9e-06   25.8   0.9     1    20     6    25     6    25 0.95 Prokaryotic N-terminal methylation motif
GerE                 PF00196.14    58 seq1270_BIOID50961   -            175   8.1e-06   24.9   0.9   1   1   1.2e-09   1.6e-05   23.9   0.6     8    55   120   167   115   169 0.89 Bacterial regulatory proteins, luxR family
TatD_DNase           PF01026.16   255 seq1273_BIOID50961   -            264   8.7e-69  231.4   0.0   1   1   7.2e-73   9.9e-69  231.2   0.0     1   255     6   261     6   261 0.98 TatD related DNase
Cyd_oper_YbgE        PF09600.5     82 seq1274_BIOID50961   -             97   1.5e-33  114.6   7.9   1   1   1.4e-37   1.9e-33  114.3   5.5     1    81    16    96    16    97 0.97 Cyd operon protein YbgE (Cyd_oper_YbgE)
LpxB                 PF02684.10   373 seq1275_BIOID50961   -            382  4.4e-154  512.5   0.0   1   1  3.6e-158    5e-154  512.3   0.0     1   373     9   377     9   377 1.00 Lipid-A-disaccharide synthetase
DDE_Tnp_IS1          PF03400.8    131 seq1276_BIOID50961   -            125   4.5e-74  246.6   1.5   1   1   3.6e-78   4.9e-74  246.4   1.1     7   131     1   125     1   125 1.00 IS1 transposase
Mannitol_dh_C        PF08125.8    245 seq1279_BIOID50961   -            486   1.8e-96  321.9   0.0   1   1  3.5e-100   2.4e-96  321.5   0.0     1   245   216   463   216   463 0.99 Mannitol dehydrogenase C-terminal domain
Mannitol_dh          PF01232.18   151 seq1279_BIOID50961   -            486   2.9e-54  182.9   0.0   1   1   7.2e-58   4.9e-54  182.2   0.0     2   151    24   188    23   188 0.99 Mannitol dehydrogenase Rossmann domain
FlgD                 PF03963.9     82 seq1280_BIOID50961   -            231   9.9e-25   86.3   5.1   1   1   1.1e-27   4.8e-24   84.1   2.8     7    81     7    79     2    80 0.86 Flagellar hook capping protein - N-terminal region
FlgD_ig              PF13860.1     81 seq1280_BIOID50961   -            231   2.4e-21   75.1   2.5   1   1   5.2e-25   2.4e-21   75.1   1.8     9    81   119   189   105   189 0.91 FlgD Ig-like domain
FLgD_tudor           PF13861.1     61 seq1280_BIOID50961   -            231   4.4e-15   55.3   0.0   1   1   3.3e-18   1.5e-14   53.6   0.0     1    60    86   230    86   231 0.98 FlgD Tudor-like domain
Ring_hydroxyl_A      PF00848.14   209 seq1281_BIOID50961   -            453   2.4e-32  112.1   0.0   1   1   4.9e-36   3.4e-32  111.6   0.0     2   208   164   433   163   435 0.90 Ring hydroxylating alpha subunit (catalytic domain)
Rieske               PF00355.21    98 seq1281_BIOID50961   -            453   2.5e-24   84.5   0.1   1   1   6.3e-28   4.3e-24   83.7   0.1     1    86    42   125    42   142 0.90 Rieske [2Fe-2S] domain
Flavodoxin_2         PF02525.12   199 seq1284_BIOID50961   -            193   6.5e-38  130.1   0.0   1   1   7.2e-42   9.8e-38  129.5   0.0     2   199     3   188     2   190 0.87 Flavodoxin-like fold
HTH_Tnp_IS1          PF12759.2     50 seq1287_BIOID50961   -             75   9.4e-31  104.9   0.1   1   1   1.8e-34   1.2e-30  104.5   0.0     1    50    23    72    23    72 0.99 InsA C-terminal domain
Zn_Tnp_IS1           PF03811.8     36 seq1287_BIOID50961   -             75     2e-08   33.4   1.7   1   1   3.8e-12   2.6e-08   33.1   0.3    18    36     2    20     1    20 0.96 InsA N-terminal domain
DDE_Tnp_IS1          PF03400.8    131 seq1288_BIOID50961   -            167   6.1e-74  246.1   1.6   1   1   5.4e-78   7.3e-74  245.9   1.1     1   131    37   167    37   167 0.99 IS1 transposase
4HBT                 PF03061.17    79 seq1291_BIOID50961   -            134     8e-19   67.4   0.4   1   1   2.4e-22   1.1e-18   66.9   0.3     1    77    20   103    20   105 0.98 Thioesterase superfamily
4HBT_2               PF13279.1    121 seq1291_BIOID50961   -            134   2.7e-12   47.0   0.2   1   1   7.1e-16   3.2e-12   46.8   0.1     3   117    14   128    12   132 0.88 Thioesterase-like superfamily
Acyl-ACP_TE          PF01643.12   249 seq1291_BIOID50961   -            134   1.3e-05   24.2   0.1   1   1   3.1e-09   1.4e-05   24.0   0.0    31   132    33   132     4   134 0.79 Acyl-ACP thioesterase
HTH_DeoR             PF08220.7     57 seq1292_BIOID50961   -            122   7.6e-24   82.8   0.9   1   1     1e-26   1.2e-23   82.2   0.6     1    56    11    66    11    67 0.97 DeoR-like helix-turn-helix domain
HTH_11               PF08279.7     55 seq1292_BIOID50961   -            122   1.7e-10   40.2   0.1   1   1   2.5e-13   2.8e-10   39.5   0.1     4    44    14    53    11    60 0.86 HTH domain
MarR_2               PF12802.2     62 seq1292_BIOID50961   -            122   1.1e-07   31.3   0.1   1   1   1.5e-10   1.7e-07   30.6   0.1     5    61    10    63     4    64 0.88 MarR family
MarR                 PF01047.17    59 seq1292_BIOID50961   -            122   1.4e-07   30.9   0.1   1   1     2e-10   2.3e-07   30.2   0.0     8    50    15    57     9    59 0.94 MarR family
HTH_20               PF12840.2     61 seq1292_BIOID50961   -            122   8.1e-07   28.6   0.1   1   1   1.1e-09   1.3e-06   28.0   0.1     6    57     6    57     2    61 0.85 Helix-turn-helix domain
HTH_27               PF13463.1     68 seq1292_BIOID50961   -            122   1.6e-06   28.2   0.1   1   1   2.2e-09   2.5e-06   27.6   0.0     2    53     9    59     9    70 0.88 Winged helix DNA-binding domain
GntR                 PF00392.16    64 seq1292_BIOID50961   -            122   2.7e-06   26.6   0.1   1   1   4.1e-09   4.7e-06   25.8   0.1    27    60    27    60    14    63 0.93 Bacterial regulatory proteins, gntR family
HTH_24               PF13412.1     48 seq1292_BIOID50961   -            122   7.7e-06   25.0   0.1   1   1   1.1e-08   1.3e-05   24.3   0.1     7    48    14    55     9    55 0.95 Winged helix-turn-helix DNA-binding
HTH_5                PF01022.15    47 seq1292_BIOID50961   -            122   3.9e-05   23.0   0.0   1   1   5.6e-08   6.3e-05   22.4   0.0     6    46    14    55     9    56 0.95 Bacterial regulatory protein, arsR family
HTH_Mga              PF08280.6     59 seq1292_BIOID50961   -            122   4.7e-05   22.9   0.1   1   1     1e-07   0.00012   21.7   0.0     9    44    14    49    11    53 0.94 M protein trans-acting positive regulator (MGA) HTH domain
T2SK                 PF03934.8    280 seq1293_BIOID50961   -            327   1.7e-66  224.1   4.1   1   1   1.4e-70   1.9e-66  223.9   2.8     3   277    32   315    30   319 0.93 Type II secretion system (T2SS), protein K
DUF1440              PF07274.7    136 seq1296_BIOID50961   -            204   3.9e-55  185.4   2.3   1   1   3.4e-59   4.7e-55  185.1   1.6     1   136    26   182    26   182 0.99 Protein of unknown function (DUF1440)
GIY-YIG              PF01541.19    80 seq1297_BIOID50961   -            295   2.9e-05   24.2   0.0   1   1   4.2e-09   5.8e-05   23.2   0.0     2    76    35   104    34   109 0.76 GIY-YIG catalytic domain
ABM                  PF03992.11    78 seq1298_BIOID50961   -            104   5.2e-22   77.5   0.1   1   1   4.5e-26   6.2e-22   77.3   0.0     1    78     1    87     1    87 0.92 Antibiotic biosynthesis monooxygenase
FlaE                 PF07559.9    130 seq1299_BIOID50961   -            402   2.8e-22   79.6  11.7   1   1   6.2e-26   2.8e-22   79.6   8.1     1   130   170   283   170   283 0.92 Flagellar basal body protein FlaE
Flg_bbr_C            PF06429.8     74 seq1299_BIOID50961   -            402   4.1e-21   74.5   1.6   1   1   4.6e-24   2.1e-20   72.2   1.1     2    74   324   401   323   401 0.92 Flagellar basal body rod FlgEFG protein C-terminal
Flg_bb_rod           PF00460.15    31 seq1299_BIOID50961   -            402   9.7e-12   44.2   4.1   1   1   2.1e-15   9.7e-12   44.2   2.8     2    31     4    33     3    33 0.96 Flagella basal body rod protein
HlyD                 PF00529.15   306 seq1300_BIOID50961   -            385   2.4e-73  247.0  15.9   1   1   9.5e-77   3.2e-73  246.5  11.0     1   306    60   357    60   357 0.98 HlyD family secretion protein
HlyD_2               PF12700.2    328 seq1300_BIOID50961   -            385   2.6e-21   75.9   2.4   1   1   1.1e-24   3.7e-21   75.5   1.7    11   328    50   357    40   357 0.86 HlyD family secretion protein
HlyD_3               PF13437.1    105 seq1300_BIOID50961   -            385   3.8e-09   36.7   5.4   1   1   6.4e-11   2.2e-07   31.0   0.7     2   105   172   286   171   286 0.85 HlyD family secretion protein
Biotin_lipoyl_2      PF13533.1     50 seq1300_BIOID50961   -            385   3.5e-08   32.8   0.1   1   1     1e-11   3.5e-08   32.8   0.1     1    47    60   106    60   109 0.94 Biotin-lipoyl like
DeoRC                PF00455.17   162 seq1301_BIOID50961   -            141   3.2e-32  111.2   0.2   1   1   2.7e-36   3.7e-32  111.0   0.2    45   161     1   117     1   118 0.99 DeoR C terminal sensor domain
MotA_ExbB            PF01618.11   139 seq1302_BIOID50961   -            230   6.2e-47  158.6   0.2   1   1     6e-51   8.1e-47  158.2   0.1     2   138    74   210    73   211 0.98 MotA/TolQ/ExbB proton channel family
TonB_dep_Rec         PF00593.19   276 seq1303_BIOID50961   -            696   6.1e-37  127.9  19.5   1   1   8.9e-41   6.1e-37  127.9  13.5     1   276   418   695   418   695 0.93 TonB dependent receptor
Plug                 PF07715.10   108 seq1303_BIOID50961   -            696   1.6e-28   99.0   1.1   1   1   2.4e-32   1.6e-28   99.0   0.8     3   108    40   152    38   152 0.91 TonB-dependent Receptor Plug Domain
DUF4008              PF13186.1     64 seq1305_BIOID50961   -            411   2.5e-13   50.0   0.5   1   1   1.2e-16   5.5e-13   48.9   0.4     4    64   282   343   276   343 0.90 Domain of unknown function (DUF4008)
Radical_SAM          PF04055.16   166 seq1305_BIOID50961   -            411   5.8e-12   45.9   0.0   1   1   2.2e-15   9.9e-12   45.2   0.0     6   160    20   182    16   208 0.82 Radical SAM superfamily
Fer4_12              PF13353.1    139 seq1305_BIOID50961   -            411     2e-06   27.8   0.0   1   1   8.2e-10   3.7e-06   26.9   0.0    13   116    19   127    17   150 0.65 4Fe-4S single cluster domain
Rrf2                 PF02082.15    83 seq1306_BIOID50961   -            141   2.1e-25   88.5   0.1   1   1   2.4e-29   3.3e-25   87.9   0.1     1    82     1    82     1    83 0.99 Transcriptional regulator
RNase_HII            PF01351.13   198 seq1307_BIOID50961   -            198   6.2e-58  195.5   0.0   1   1   5.2e-62   7.1e-58  195.4   0.0     1   197    13   189    13   190 0.99 Ribonuclease HII
HAD_2                PF13419.1    176 seq1311_BIOID50961   -            199   4.9e-29  101.7   0.1   1   1   1.7e-32   5.7e-29  101.5   0.1     2   176     4   184     3   184 0.85 Haloacid dehalogenase-like hydrolase
Hydrolase_like       PF13242.1     75 seq1311_BIOID50961   -            199   2.5e-08   33.3   0.0   1   1   1.6e-11   5.5e-08   32.2   0.0     2    50   139   186   138   198 0.93 HAD-hyrolase-like
Hydrolase            PF00702.21   204 seq1311_BIOID50961   -            199   1.8e-06   28.4   0.0   1   1   6.1e-10   2.1e-06   28.3   0.0   109   203    73   177     6   178 0.76 haloacid dehalogenase-like hydrolase
UbiD                 PF01977.11   407 seq1313_BIOID50961   -            497  2.5e-165  549.7   0.0   1   1  2.1e-169  2.8e-165  549.6   0.0     2   407    14   437    13   437 0.95 3-octaprenyl-4-hydroxybenzoate carboxy-lyase
T2SL                 PF05134.8    230 seq1315_BIOID50961   -            387   2.7e-57  193.4   2.5   1   1   7.1e-61   4.9e-57  192.6   1.7     1   230     6   233     6   233 0.98 Type II secretion system (T2SS), protein L
GspL_C               PF12693.2    158 seq1315_BIOID50961   -            387   2.4e-35  121.5   3.9   1   1     6e-39   4.1e-35  120.7   2.7     6   157   241   385   237   387 0.97 GspL periplasmic domain
RNB                  PF00773.14   325 seq1316_BIOID50961   -            774    9e-106  353.7   0.0   1   1  3.3e-109  1.1e-105  353.3   0.0     1   325   274   602   274   602 0.97 RNB domain
OB_RNB               PF08206.6     58 seq1316_BIOID50961   -            774   1.4e-29  101.2   9.9   1   2   2.2e-25   7.4e-22   76.5   0.1     1    58   101   158   101   158 0.99 Ribonuclease B OB domain
OB_RNB               PF08206.6     58 seq1316_BIOID50961   -            774   1.4e-29  101.2   9.9   2   2   1.8e-09   6.2e-06   25.5   0.0     6    58   172   227   170   227 0.96 Ribonuclease B OB domain
S1                   PF00575.18    74 seq1316_BIOID50961   -            774   7.9e-20   70.6   0.4   1   1   6.3e-23   2.2e-19   69.2   0.3     2    73   655   738   654   739 0.98 S1 RNA binding domain
HTH_12               PF08461.5     66 seq1316_BIOID50961   -            774   1.6e-13   50.0   0.8   1   1     1e-16   3.5e-13   48.9   0.5     2    64    37    97    36    99 0.93 Ribonuclease R winged-helix domain
Ring_hydroxyl_B      PF00866.13   145 seq1317_BIOID50961   -            172   2.4e-47  160.1   5.2   1   1     2e-51   2.7e-47  159.9   3.6     1   145    19   166    19   166 0.98 Ring hydroxylating beta subunit
ExbD                 PF02472.11   130 seq1319_BIOID50961   -            142     5e-23   81.3   0.1   1   1   4.1e-27   5.6e-23   81.2   0.1     2   129    10   141     9   142 0.89 Biopolymer transport protein ExbD/TolR
GntR                 PF00392.16    64 seq1324_BIOID50961   -            257   1.8e-23   81.5   1.4   1   1     7e-27   3.2e-23   80.8   0.2     1    64    10    73    10    73 0.99 Bacterial regulatory proteins, gntR family
FCD                  PF07729.7    125 seq1324_BIOID50961   -            257   3.9e-21   75.5   7.6   1   1   1.3e-24   5.8e-21   74.9   5.3     1   125    97   226    97   226 0.92 FCD domain
Rrf2                 PF02082.15    83 seq1324_BIOID50961   -            257   6.2e-05   22.9   0.1   1   1   3.6e-08   0.00016   21.5   0.0    28    68    36    75    23    80 0.88 Transcriptional regulator
DNA_pol3_alpha       PF07733.7    426 seq1325_BIOID50961   -           1160    2e-177  589.7   0.0   1   1  5.8e-181  2.6e-177  589.4   0.0     2   426   291   735   290   735 0.96 Bacterial DNA polymerase III alpha subunit
PHP                  PF02811.14   175 seq1325_BIOID50961   -           1160   3.9e-30  104.7   0.0   1   1   2.4e-33   1.1e-29  103.3   0.0     1   170     7   178     7   192 0.96 PHP domain
tRNA_anti            PF01336.20    76 seq1325_BIOID50961   -           1160   1.2e-08   34.4   0.1   1   1   5.4e-12   2.5e-08   33.5   0.1     2    75  1000  1072   994  1073 0.88 OB-fold nucleic acid binding domain
Virul_fac_BrkB       PF03631.10   260 seq1328_BIOID50961   -            290     1e-55  188.8  24.6   1   1   8.7e-60   1.2e-55  188.6  17.0     2   258    29   274    28   276 0.88 Virulence factor BrkB
ACR_tran             PF00873.14  1021 seq1329_BIOID50961   -           1037         0 1417.4  26.7   1   1         0         0 1417.2  18.5     1  1020     1  1027     1  1028 1.00 AcrB/AcrD/AcrF family
MMPL                 PF03176.10   333 seq1329_BIOID50961   -           1037   9.8e-07   27.6  11.1   1   1   2.1e-10   9.8e-07   27.6   7.7   138   305   333   499   284   523 0.83 MMPL family
Rieske               PF00355.21    98 seq1330_BIOID50961   -            106   1.7e-17   62.6   0.0   1   1   2.8e-21   1.9e-17   62.4   0.0     3    97     4    94     2    95 0.85 Rieske [2Fe-2S] domain
Rieske_2             PF13806.1    104 seq1330_BIOID50961   -            106   1.9e-12   46.6   0.0   1   1   3.3e-16   2.2e-12   46.4   0.0    18   103    17    99     4   100 0.82 Rieske-like [2Fe-2S] domain
GTP_cyclohydroI      PF01227.17    86 seq1333_BIOID50961   -            282   2.1e-17   62.4   0.0   1   1   1.1e-19   1.5e-15   56.5   0.0     1    83   196   271   196   274 0.97 GTP cyclohydrolase I
TolA                 PF06519.6     96 seq1334_BIOID50961   -            421   2.2e-38  129.9   0.0   1   1   3.3e-42   2.2e-38  129.9   0.0     1    96   325   419   325   419 0.98 TolA C-terminal
TonB_2               PF13103.1     85 seq1334_BIOID50961   -            421   3.2e-05   23.7   0.0   1   1   1.4e-08   9.4e-05   22.2   0.0     2    73   338   405   337   414 0.86 TonB C terminal
Flg_bbr_C            PF06429.8     74 seq1335_BIOID50961   -            251   8.8e-21   73.4   3.2   1   1   1.7e-24   1.2e-20   73.0   0.5     2    74   170   247   169   247 0.89 Flagellar basal body rod FlgEFG protein C-terminal
Flg_bb_rod           PF00460.15    31 seq1335_BIOID50961   -            251   2.2e-10   39.9   3.3   1   1   3.2e-14   2.2e-10   39.9   2.3     1    31     5    35     5    35 0.97 Flagella basal body rod protein
PilJ                 PF13675.1    112 seq1336_BIOID50961   -            571   1.4e-24   86.4   0.9   1   1     4e-28   1.4e-24   86.4   0.6     1   112    34   138    34   138 0.97 Type IV pili methyl-accepting chemotaxis transducer N-term
HisKA_3              PF07730.8     68 seq1336_BIOID50961   -            571     6e-19   68.0   1.8   1   1   1.8e-22     6e-19   68.0   1.2     1    65   366   430   366   434 0.97 Histidine kinase
HAMP                 PF00672.20    70 seq1336_BIOID50961   -            571   4.8e-13   48.9   0.0   1   1   1.4e-16   4.8e-13   48.9   0.0     2    69   160   228   159   229 0.93 HAMP domain
HATPase_c            PF02518.21   111 seq1336_BIOID50961   -            571   1.3e-12   47.2   0.0   1   1   7.5e-16   2.6e-12   46.3   0.0     4   108   473   560   470   563 0.89 Histidine kinase-, DNA gyrase B-, and HSP90-like ATPase
CinA                 PF02464.12   155 seq1337_BIOID50961   -            172   2.8e-47  159.9   0.9   1   1   2.3e-51   3.2e-47  159.7   0.6     2   155    18   171    17   171 0.98 Competence-damaged protein
adh_short            PF00106.20   167 seq1339_BIOID50961   -            270     2e-22   79.7   0.3   1   1   7.4e-26   3.4e-22   79.0   0.2     2   166     8   174     7   175 0.87 short chain dehydrogenase
adh_short_C2         PF13561.1    243 seq1339_BIOID50961   -            270   2.4e-13   50.3   0.0   1   1     6e-17   2.7e-13   50.1   0.0     6   183    16   188    13   257 0.79 Enoyl-(Acyl carrier protein) reductase
KR                   PF08659.5    181 seq1339_BIOID50961   -            270   2.1e-06   27.3   0.0   1   1   1.2e-09   5.5e-06   26.0   0.0     4   103    10   103     8   122 0.84 KR domain
ClpS                 PF02617.12    82 seq1340_BIOID50961   -            106   8.1e-35  118.3   0.1   1   1     7e-39   9.6e-35  118.0   0.1     2    82    23   103    22   103 0.98 ATP-dependent Clp protease adaptor protein ClpS
OmpW                 PF03922.9    192 seq1341_BIOID50961   -            212   2.2e-73  245.8   0.1   1   1   5.7e-77   2.6e-73  245.6   0.1     1   192    23   212    23   212 0.99 OmpW family
OMP_b-brl            PF13505.1    176 seq1341_BIOID50961   -            212   3.3e-15   56.3   6.5   1   1   9.1e-19   4.1e-15   56.0   4.5     1   176     7   212     7   212 0.76 Outer membrane protein beta-barrel domain
OprF                 PF05736.6    184 seq1341_BIOID50961   -            212   5.5e-05   22.6   0.2   1   1   3.6e-08   0.00016   21.1   0.1    47   120    54   129     5   145 0.84 OprF membrane domain
T2SM                 PF04612.7    160 seq1344_BIOID50961   -            161   7.6e-29  100.4   0.1   1   1   6.3e-33   8.6e-29  100.2   0.1     2   158     8   158     7   160 0.93 Type II secretion system (T2SS), protein M
AAA_2                PF07724.9    171 seq1345_BIOID50961   -            775   2.7e-51  173.7   0.0   1   1   1.6e-50   1.5e-47  161.5   0.0     1   171   503   664   503   664 0.97 AAA domain (Cdc48 subfamily)
ClpB_D2-small        PF10431.4     81 seq1345_BIOID50961   -            775   5.2e-25   87.0   0.0   1   1   1.6e-27   1.5e-24   85.5   0.0     1    81   670   750   670   750 0.98 C-terminal, D2-small domain, of ClpB protein
AAA                  PF00004.24   132 seq1345_BIOID50961   -            775   1.9e-24   86.2   0.1   1   2   4.2e-16   4.1e-13   49.5   0.0     2   125   228   359   227   364 0.76 ATPase family associated with various cellular activities (AAA)
AAA                  PF00004.24   132 seq1345_BIOID50961   -            775   1.9e-24   86.2   0.1   2   2   6.1e-11   5.9e-08   32.8   0.0     2   111   509   624   508   638 0.85 ATPase family associated with various cellular activities (AAA)
AAA_5                PF07728.9    139 seq1345_BIOID50961   -            775   4.3e-19   68.5   0.0   1   1     3e-16   2.9e-13   49.6   0.0     2   125   508   626   507   636 0.89 AAA domain (dynein-related subfamily)
Clp_N                PF02861.15    53 seq1345_BIOID50961   -            775   2.4e-16   59.2   1.3   1   1     1e-17     1e-14   54.0   0.7     1    52    30    79    30    80 0.97 Clp amino terminal domain
AAA_16               PF13191.1    166 seq1345_BIOID50961   -            775   2.1e-13   50.8   6.9   1   1   6.2e-11   6.1e-08   33.1   0.0     1    94   204   303   204   371 0.80 AAA ATPase domain
Sigma54_activat      PF00158.21   168 seq1345_BIOID50961   -            775   1.4e-12   47.2   0.2   1   2     1e-07    0.0001   21.7   0.0     2   105   206   307   205   345 0.85 Sigma-54 interaction domain
Sigma54_activat      PF00158.21   168 seq1345_BIOID50961   -            775   1.4e-12   47.2   0.2   2   2   3.3e-08   3.2e-05   23.3   0.0    22   148   501   629   477   635 0.77 Sigma-54 interaction domain
Tyr_Deacylase        PF02580.11   145 seq1350_BIOID50961   -            145   6.3e-55  185.0   0.1   1   1   5.1e-59     7e-55  184.8   0.0     2   144     3   144     2   145 0.99 D-Tyr-tRNA(Tyr) deacylase
Esterase             PF00756.15   251 seq1352_BIOID50961   -            400   7.7e-50  169.5   0.0   1   1   1.1e-53   7.7e-50  169.5   0.0     1   251   172   391   172   391 0.98 Putative esterase
DUF3327              PF11806.3    122 seq1352_BIOID50961   -            400   1.2e-35  122.3   2.6   1   1   3.7e-39   2.6e-35  121.2   0.4     3   121    29   155    21   156 0.97 Domain of unknown function (DUF3327)
Rick_17kDa_Anti      PF05433.10    42 seq1353_BIOID50961   -            155   1.4e-07   30.9  26.2   1   1   1.8e-11   2.5e-07   30.1  18.2     1    42    62   103    62   103 0.96 Glycine zipper 2TM domain
MFS_1                PF07690.11   354 seq1354_BIOID50961   -            417   5.8e-39  133.7  62.6   1   2   3.2e-31   2.2e-27   95.6  18.9     1   224    41   261    40   270 0.82 Major Facilitator Superfamily
MFS_1                PF07690.11   354 seq1354_BIOID50961   -            417   5.8e-39  133.7  62.6   2   2   9.1e-15   6.2e-11   41.5  23.0     7   168   249   407   247   415 0.82 Major Facilitator Superfamily
Sugar_tr             PF00083.19   451 seq1354_BIOID50961   -            417   2.8e-14   52.4  34.3   1   1   9.1e-18   6.2e-14   51.2   7.0    46   197    71   217    11   223 0.90 Sugar (and other) transporter
Flg_bbr_C            PF06429.8     74 seq1356_BIOID50961   -            260   5.3e-27   93.4   3.1   1   1   1.6e-30   1.1e-26   92.4   1.3     2    74   183   260   182   260 0.91 Flagellar basal body rod FlgEFG protein C-terminal
Flg_bb_rod           PF00460.15    31 seq1356_BIOID50961   -            260   2.9e-14   52.2   1.2   1   1   1.1e-17   7.4e-14   50.9   0.8     1    31     5    35     5    35 0.98 Flagella basal body rod protein
NAD_binding_1        PF00175.16   109 seq1357_BIOID50961   -            233   9.6e-21   74.2   0.0   1   1   2.3e-24   1.6e-20   73.6   0.0     1   108   108   211   108   212 0.97 Oxidoreductase NAD-binding domain
FAD_binding_6        PF00970.19    99 seq1357_BIOID50961   -            233   7.9e-09   35.4   0.0   1   1   1.8e-12   1.2e-08   34.8   0.0     1    76     5    74     5    97 0.77 Oxidoreductase FAD-binding domain
DUF3412              PF11892.3    123 seq1359_BIOID50961   -            454   1.8e-57  192.3   0.0   1   1   6.2e-61   4.2e-57  191.1   0.0     2   122   333   453   332   454 0.98 Domain of unknown function (DUF3412)
Lysine_decarbox      PF03641.9    133 seq1359_BIOID50961   -            454   9.5e-34  115.9   0.1   1   1     2e-37   1.4e-33  115.4   0.0     1   133   190   329   190   329 0.95 Possible lysine decarboxylase
YobH                 PF13996.1     70 seq1364_BIOID50961   -             77   5.5e-30  102.9   0.5   1   1   4.5e-34   6.1e-30  102.8   0.3     1    66     2    67     2    71 0.95 YobH-like protein
Pyr_redox_2          PF07992.9    200 seq1365_BIOID50961   -            384   3.8e-23   82.3   0.1   1   1   1.8e-25   4.9e-22   78.6   0.1    14   196     2   261     1   265 0.87 Pyridine nucleotide-disulphide oxidoreductase
Pyr_redox            PF00070.22    80 seq1365_BIOID50961   -            384     1e-17   64.1   0.2   1   1     2e-20   5.5e-17   61.8   0.1     1    77   130   206   130   210 0.92 Pyridine nucleotide-disulphide oxidoreductase
YiiD_Cterm           PF09500.5    144 seq1367_BIOID50961   -            329   6.7e-49  165.0   0.0   1   1   2.9e-52   9.9e-49  164.4   0.0     1   143   174   313   174   314 0.99 Putative thioesterase (yiiD_Cterm)
Acetyltransf_7       PF13508.1     79 seq1367_BIOID50961   -            329   4.5e-13   49.0   0.0   1   1   2.4e-16   8.3e-13   48.1   0.0     3    78    60   139    58   140 0.87 Acetyltransferase (GNAT) domain
Acetyltransf_1       PF00583.19    83 seq1367_BIOID50961   -            329   2.5e-12   46.5   0.0   1   1   2.1e-15   7.1e-12   45.0   0.0     2    82    66   138    65   139 0.96 Acetyltransferase (GNAT) family
Acetyltransf_10      PF13673.1    117 seq1367_BIOID50961   -            329   1.6e-08   34.5   0.0   1   1   7.8e-12   2.7e-08   33.8   0.0    38   117    55   138    16   138 0.81 Acetyltransferase (GNAT) domain
Peptidase_A24        PF01478.13   106 seq1368_BIOID50961   -            171   5.6e-30  103.5  11.2   1   1   4.1e-34   5.6e-30  103.5   7.7     1   105    27   135    25   136 0.94 Type IV leader peptidase family
PD40                 PF07676.7     39 seq1370_BIOID50961   -            431   1.2e-35  120.5   5.0   1   4   2.5e-08   8.6e-05   21.9   0.0    11    34   203   224   198   227 0.82 WD40-like Beta Propeller Repeat
PD40                 PF07676.7     39 seq1370_BIOID50961   -            431   1.2e-35  120.5   5.0   2   4   8.4e-13   2.9e-09   36.2   0.0     2    39   238   273   237   273 0.95 WD40-like Beta Propeller Repeat
PD40                 PF07676.7     39 seq1370_BIOID50961   -            431   1.2e-35  120.5   5.0   3   4   6.4e-13   2.2e-09   36.6   0.1     2    38   282   316   281   317 0.96 WD40-like Beta Propeller Repeat
PD40                 PF07676.7     39 seq1370_BIOID50961   -            431   1.2e-35  120.5   5.0   4   4   4.2e-07    0.0014   18.0   0.0     3    30   370   397   368   403 0.93 WD40-like Beta Propeller Repeat
TolB_N               PF04052.8    105 seq1370_BIOID50961   -            431   9.2e-32  109.1   0.0   1   1   7.2e-35   2.5e-31  107.7   0.0     1    99    24   122    24   127 0.97 TolB amino-terminal domain
DPPIV_N              PF00930.16   353 seq1370_BIOID50961   -            431   1.6e-13   49.8   0.0   1   1   2.3e-13     8e-10   37.7   0.0   239   348   249   353   220   358 0.87 Dipeptidyl peptidase IV (DPP IV) N-terminal region
FlgH                 PF02107.11   180 seq1377_BIOID50961   -            232   3.4e-69  231.9   0.3   1   1   2.9e-73   3.9e-69  231.6   0.2     4   180    44   231    41   231 0.95 Flagellar L-ring protein
DUF1019              PF06254.6     89 seq1381_BIOID50961   -            145     2e-19   69.3   0.1   1   1   2.4e-23   3.2e-19   68.7   0.0     5    88    52   125    48   126 0.94 Protein of unknown function (DUF1019)
DUF1656              PF07869.7     58 seq1383_BIOID50961   -             78   3.3e-18   65.1   9.6   1   1   2.4e-22   3.3e-18   65.1   6.7     3    57    16    70    14    72 0.95 Protein of unknown function (DUF1656)
MbtH                 PF03621.8     54 seq1384_BIOID50961   -             72   3.9e-21   74.0   0.6   1   1   3.5e-25   4.8e-21   73.7   0.4     1    53     1    54     1    55 0.96 MbtH-like protein
ACR_tran             PF00873.14  1021 seq1385_BIOID50961   -           1037         0 1450.9  10.0   1   1         0         0 1450.7   6.9     1  1021     1  1027     1  1027 1.00 AcrB/AcrD/AcrF family
MMPL                 PF03176.10   333 seq1385_BIOID50961   -           1037   9.6e-13   47.4  29.9   1   2   1.9e-12   8.6e-09   34.4   6.3   138   317   333   513   310   537 0.82 MMPL family
MMPL                 PF03176.10   333 seq1385_BIOID50961   -           1037   9.6e-13   47.4  29.9   2   2   1.1e-08     5e-05   22.0   4.6   145   311   871  1035   858  1037 0.85 MMPL family
AMP-binding          PF00501.23   418 seq1387_BIOID50961   -           1335  1.2e-116  389.3   0.0   1   1    6e-120  1.6e-116  388.9   0.0     1   417   524   928   524   929 0.96 AMP-binding enzyme
Condensation         PF00668.15   301 seq1387_BIOID50961   -           1335   2.7e-60  203.6   0.0   1   1   1.5e-63   4.2e-60  203.0   0.0     2   300    44   342    43   343 0.91 Condensation domain
Thioesterase         PF00975.15   229 seq1387_BIOID50961   -           1335   3.9e-46  158.0   0.6   1   1   1.2e-46   3.4e-43  148.3   0.0     2   219  1109  1319  1108  1332 0.95 Thioesterase domain
PP-binding           PF00550.20    67 seq1387_BIOID50961   -           1335   2.8e-09   37.0   0.1   1   1   3.1e-12   8.4e-09   35.4   0.1     3    65  1022  1082  1020  1084 0.90 Phosphopantetheine attachment site
Abhydrolase_6        PF12697.2    228 seq1387_BIOID50961   -           1335   1.4e-05   25.0   0.1   1   1     5e-09   1.4e-05   25.0   0.1     2   127  1111  1240  1110  1309 0.65 Alpha/beta hydrolase family
SpoU_methylase       PF00588.14   142 seq1388_BIOID50961   -            243     7e-42  142.5   0.0   1   1   1.9e-45   1.3e-41  141.6   0.0     2   142    96   236    95   236 0.96 SpoU rRNA Methylase family
SpoU_sub_bind        PF08032.7     76 seq1388_BIOID50961   -            243   3.1e-19   68.7   0.1   1   1   2.9e-22     2e-18   66.2   0.0     1    72     4    76     4    80 0.96 RNA 2'-O ribose methyltransferase substrate binding
GPW_gp25             PF04965.9     99 seq1389_BIOID50961   -            133   3.3e-11   42.4   0.0   1   1   3.6e-15   4.9e-11   41.9   0.0     5    94    23   111    19   116 0.90 Gene 25-like lysozyme
HlyD                 PF00529.15   306 seq1390_BIOID50961   -            285   2.2e-46  158.4   6.4   1   2   1.4e-22   3.8e-19   69.0   1.7     1    78    43   120    43   128 0.92 HlyD family secretion protein
HlyD                 PF00529.15   306 seq1390_BIOID50961   -            285   2.2e-46  158.4   6.4   2   2     1e-29   2.8e-26   92.4   0.2   139   302   127   278   116   282 0.91 HlyD family secretion protein
HlyD_2               PF12700.2    328 seq1390_BIOID50961   -            285     1e-21   77.3   0.3   1   1   5.1e-25   1.4e-21   76.9   0.2    15   239    38   229    31   242 0.86 HlyD family secretion protein
HlyD_3               PF13437.1    105 seq1390_BIOID50961   -            285   9.2e-19   67.6   0.1   1   1   2.1e-15   5.7e-12   45.7   0.0     1    82   153   232   153   248 0.90 HlyD family secretion protein
Biotin_lipoyl_2      PF13533.1     50 seq1390_BIOID50961   -            285     4e-18   64.7   2.2   1   1   1.9e-18   5.1e-15   54.7   0.7     1    50    43    92    43   103 0.89 Biotin-lipoyl like
DUF1451              PF07295.6    146 seq1397_BIOID50961   -            160   7.1e-53  178.2   0.3   1   1   6.1e-57   8.3e-53  177.9   0.2     2   145    12   157    11   158 0.98 Protein of unknown function (DUF1451)
MFS_1                PF07690.11   354 seq1398_BIOID50961   -            494   2.7e-50  171.0  47.5   1   1   5.8e-54   2.7e-50  171.0  32.9     2   353    59   449    58   450 0.90 Major Facilitator Superfamily
Sugar_tr             PF00083.19   451 seq1398_BIOID50961   -            494   1.4e-08   33.6  16.2   1   1     3e-12   1.4e-08   33.6  11.3    44   192    86   229    54   232 0.88 Sugar (and other) transporter
MFS_3                PF05977.8    524 seq1398_BIOID50961   -            494   0.00022   19.3  14.4   1   1   4.8e-08   0.00022   19.3  10.0    12   214    55   253    47   279 0.90 Transmembrane secretion effector
DUF1376              PF07120.6     88 seq1401_BIOID50961   -            337   2.2e-29  101.2   0.9   1   1   2.7e-33   3.7e-29  100.5   0.1     1    87     5    88     5    89 0.97 Protein of unknown function (DUF1376)
FlgI                 PF02119.11   342 seq1402_BIOID50961   -            366  3.2e-138  459.9  15.5   1   1  2.7e-142  3.6e-138  459.7  10.8     1   342    22   366    22   366 0.99 Flagellar P-ring protein
HTH_Tnp_1            PF01527.15    76 seq1403_BIOID50961   -            141   6.8e-17   61.0   0.2   1   1   1.8e-20   1.2e-16   60.2   0.0     3    53    10    61     8    99 0.79 Transposase
HTH_23               PF13384.1     50 seq1403_BIOID50961   -            141   3.3e-07   29.6   0.1   1   1     1e-10   6.8e-07   28.6   0.0     5    45    17    58    13    64 0.89 Homeodomain-like domain
DoxX                 PF07681.7     85 seq1404_BIOID50961   -            105   9.6e-12   45.0   8.5   1   1   1.4e-15   9.6e-12   45.0   5.9    25    85     3    63     1    63 0.97 DoxX
SURF4                PF02077.10   267 seq1404_BIOID50961   -            105   8.4e-09   35.0   0.7   1   1   1.3e-12   8.9e-09   34.9   0.5   179   262    23   104     8   105 0.91 SURF4 family
Relaxase             PF03432.9    242 seq1407_BIOID50961   -            254   1.6e-13   50.4   0.0   1   1   1.4e-17     2e-13   50.2   0.0     3   230    11   247     9   253 0.82 Relaxase/Mobilisation nuclease domain
OmpA                 PF00691.15    97 seq1408_BIOID50961   -            173   1.1e-19   70.5   0.0   1   1   1.4e-23     2e-19   69.6   0.0     1    97    72   167    72   167 0.95 OmpA family
TnpB_IS66            PF05717.8    108 seq1411_BIOID50961   -            102   3.4e-38  129.2   0.1   1   1   2.7e-42   3.7e-38  129.1   0.1     2    99     7   102     6   102 0.98 IS66 Orf2 like protein
adh_short            PF00106.20   167 seq1412_BIOID50961   -            248   2.5e-34  118.4   0.0   1   1   1.2e-37   3.2e-34  118.1   0.0     2   166     2   165     1   166 0.93 short chain dehydrogenase
adh_short_C2         PF13561.1    243 seq1412_BIOID50961   -            248   2.5e-14   53.5   0.0   1   1   1.1e-17   3.1e-14   53.2   0.0     3   222     9   218     7   232 0.89 Enoyl-(Acyl carrier protein) reductase
KR                   PF08659.5    181 seq1412_BIOID50961   -            248   2.2e-13   50.1   0.0   1   1   1.1e-16   3.1e-13   49.6   0.0     3   173     3   170     2   177 0.89 KR domain
Epimerase            PF01370.16   236 seq1412_BIOID50961   -            248   1.4e-06   27.8   0.1   1   1   1.6e-09   4.3e-06   26.2   0.0     1   117     3   135     3   176 0.80 NAD dependent epimerase/dehydratase family
NAD_binding_10       PF13460.1    183 seq1412_BIOID50961   -            248   2.8e-06   27.3   0.0   1   1   1.3e-09   3.7e-06   26.9   0.0     1    60     3    67     3   173 0.77 NADH(P)-binding
DUF2170              PF09938.4    140 seq1415_BIOID50961   -             83   1.1e-16   60.2   0.1   1   1   9.7e-21   1.3e-16   60.0   0.1     3    86     2    79     1    80 0.93 Uncharacterized protein conserved in bacteria (DUF2170)
RHH_1                PF01402.16    39 seq1417_BIOID50961   -             81   4.7e-11   41.9   0.5   1   1   5.7e-15   7.7e-11   41.2   0.4     2    39    15    52    14    52 0.96 Ribbon-helix-helix protein, copG family
FUSC                 PF04632.7    650 seq1419_BIOID50961   -             97   2.1e-30  105.6   2.9   1   1   5.2e-34   2.3e-30  105.5   2.0     1    77    20    96    20    97 0.99 Fusaric acid resistance protein family
FUSC_2               PF13515.1    128 seq1419_BIOID50961   -             97   2.5e-11   43.4   2.2   1   1   6.3e-15   2.9e-11   43.2   1.2     1    61    33    94    29    97 0.87 Fusaric acid resistance protein-like
DUF939               PF06081.6    141 seq1419_BIOID50961   -             97   5.5e-06   26.1   0.1   1   1   1.4e-09   6.3e-06   25.9   0.1    10    71    27    88    23    97 0.90 Bacterial protein of unknown function (DUF939)
Trypsin              PF00089.21   220 seq1421_BIOID50961   -            273   1.1e-11   44.6   0.0   1   1   4.4e-15     3e-11   43.2   0.0     9   198    50   244    44   266 0.72 Trypsin
Trypsin_2            PF13365.1    120 seq1421_BIOID50961   -            273   1.5e-07   31.2   0.0   1   1   3.8e-11   2.6e-07   30.5   0.0     1   120    69   240    69   240 0.66 Trypsin-like peptidase domain
DUF2170              PF09938.4    140 seq1424_BIOID50961   -             53   7.9e-18   64.0   1.4   1   1   6.1e-22   8.4e-18   63.9   0.9    88   139     1    52     1    53 0.97 Uncharacterized protein conserved in bacteria (DUF2170)
ACCA                 PF03255.9    145 seq1426_BIOID50961   -            145   1.8e-48  163.6   0.1   1   1   1.6e-52   2.2e-48  163.4   0.0     2   122     5   128     4   134 0.96 Acetyl co-enzyme A carboxylase carboxyltransferase alpha subunit
MFS_1                PF07690.11   354 seq1428_BIOID50961   -            433   6.8e-40  136.7  82.3   1   2     4e-31   5.5e-27   94.3  30.9     2   342    60   385    59   386 0.89 Major Facilitator Superfamily
MFS_1                PF07690.11   354 seq1428_BIOID50961   -            433   6.8e-40  136.7  82.3   2   2   1.4e-19   1.9e-15   56.4  20.6     1   168   261   426   261   432 0.94 Major Facilitator Superfamily
LacAB_rpiB           PF02502.13   140 seq1429_BIOID50961   -            149     2e-54  182.9   0.1   1   1   1.7e-58   2.3e-54  182.7   0.1     1   139     3   141     3   142 0.99 Ribose/Galactose Isomerase
FUSC                 PF04632.7    650 seq1430_BIOID50961   -            571  1.4e-125  420.1  39.9   1   1  1.1e-129  1.6e-125  419.9  27.7    81   649     1   563     1   564 0.97 Fusaric acid resistance protein family
PspA_IM30            PF04012.7    221 seq1431_BIOID50961   -            232   4.3e-57  192.8  28.8   1   1   3.5e-61   4.8e-57  192.7  20.0     1   221     2   232     2   232 0.97 PspA/IM30 family
Glucosaminidase      PF01832.15   134 seq1437_BIOID50961   -            323   9.4e-38  129.2   0.9   1   1   2.5e-41   1.7e-37  128.4   0.6     5   133   170   305   167   306 0.96 Mannosyl-glycoprotein endo-beta-N-acetylglucosaminidase
Rod-binding          PF10135.4     49 seq1437_BIOID50961   -            323   9.2e-20   70.2   2.8   1   1   3.3e-23   2.2e-19   69.0   1.9     1    49    60   107    60   107 0.99 Rod binding protein
Carboxyl_trans       PF01039.17   493 seq1438_BIOID50961   -            186   5.1e-12   44.7   0.0   1   1     9e-16   6.1e-12   44.5   0.0   313   474     5   156     3   169 0.85 Carboxyl transferase domain
ACCA                 PF03255.9    145 seq1438_BIOID50961   -            186   3.7e-05   23.1   0.4   1   1   9.5e-09   6.5e-05   22.4   0.2   128   145     1    18     1    18 0.97 Acetyl co-enzyme A carboxylase carboxyltransferase alpha subunit
OEP                  PF02321.13   188 seq1442_BIOID50961   -            495   6.9e-60  201.7  39.4   1   2   1.2e-30   1.7e-26   92.9  13.5     2   188    28   211    27   211 0.98 Outer membrane efflux protein
OEP                  PF02321.13   188 seq1442_BIOID50961   -            495   6.9e-60  201.7  39.4   2   2   1.8e-37   2.5e-33  115.1   8.2     2   188   234   429   233   429 0.98 Outer membrane efflux protein
GntR                 PF00392.16    64 seq1444_BIOID50961   -            142   3.7e-18   64.6   0.1   1   1   1.3e-21     9e-18   63.3   0.0     3    64    15    75    13    75 0.98 Bacterial regulatory proteins, gntR family
FCD                  PF07729.7    125 seq1444_BIOID50961   -            142   6.7e-06   26.3   0.4   1   1   1.5e-09   1.1e-05   25.6   0.3     5    50    89   134    87   138 0.94 FCD domain
TPR_6                PF13174.1     33 seq1446_BIOID50961   -             57   5.8e-10   38.8   0.0   1   1   8.9e-13   6.1e-09   35.6   0.0     1    33    12    44    12    44 0.96 Tetratricopeptide repeat
DUF1627              PF07789.7    155 seq1449_BIOID50961   -            245   6.3e-91  301.7   0.3   1   1   1.5e-94     1e-90  301.0   0.2     1   155    80   234    80   234 1.00 Protein of unknown function (DUF1627)
DUF1266              PF06889.6    172 seq1451_BIOID50961   -            124   4.6e-20   71.9   0.1   1   1   3.8e-24   5.2e-20   71.7   0.1     3    89    40   124    38   124 0.98 Protein of unknown function (DUF1266)
DUF2491              PF10679.4    212 seq1452_BIOID50961   -            219   8.1e-71  237.2   0.0   1   1   6.5e-75   8.9e-71  237.1   0.0     2   212     5   217     1   217 0.98 Protein of unknown function (DUF2491)
SDH_alpha            PF03313.10   283 seq1454_BIOID50961   -            455  1.2e-102  342.6  11.1   1   1  2.3e-106  1.6e-102  342.2   7.7     2   282   183   449   182   450 0.96 Serine dehydratase alpha chain
SDH_beta             PF03315.10   158 seq1454_BIOID50961   -            455   4.2e-56  189.2   0.1   1   1   1.5e-59     1e-55  187.9   0.0     1   157     3   158     3   159 0.96 Serine dehydratase beta chain
FCD                  PF07729.7    125 seq1455_BIOID50961   -             60     1e-06   28.9   0.1   1   1   9.9e-11   1.4e-06   28.5   0.1    91   124     7    40     1    41 0.89 FCD domain
OKR_DC_1             PF01276.15   417 seq1456_BIOID50961   -            713    2e-194  645.8   0.0   1   1  5.3e-198  2.4e-194  645.5   0.0     1   417   130   545   130   545 1.00 Orn/Lys/Arg decarboxylase, major domain
OKR_DC_1_C           PF03711.10   137 seq1456_BIOID50961   -            713   8.5e-53  177.9   0.0   1   1   4.3e-56   1.9e-52  176.8   0.0     1   135   570   702   570   704 0.99 Orn/Lys/Arg decarboxylase, C-terminal domain
OKR_DC_1_N           PF03709.10   115 seq1456_BIOID50961   -            713   8.4e-27   93.3   0.0   1   1   3.8e-30   1.7e-26   92.4   0.0     1   115    14   124    14   124 0.99 Orn/Lys/Arg decarboxylase, N-terminal domain
Ferritin             PF00210.19   142 seq1461_BIOID50961   -            167   1.2e-22   80.1   1.4   1   1   9.7e-27   1.3e-22   79.9   1.0     3   140     9   142     7   144 0.93 Ferritin-like domain
DUF1266              PF06889.6    172 seq1462_BIOID50961   -            108   1.7e-16   60.3   4.3   1   1   1.4e-20   1.9e-16   60.1   3.0    93   172     1    90     1    90 0.97 Protein of unknown function (DUF1266)
Flg_bbr_C            PF06429.8     74 seq1464_BIOID50961   -            547     6e-08   32.3   2.6   1   1   8.8e-12     6e-08   32.3   1.8    23    74   491   546   469   546 0.81 Flagellar basal body rod FlgEFG protein C-terminal
Flg_bb_rod           PF00460.15    31 seq1464_BIOID50961   -            547   2.8e-05   23.5  11.0   1   1   4.2e-09   2.8e-05   23.5   7.6     1    31     5    35     5    35 0.97 Flagella basal body rod protein
YdfZ                 PF14001.1     64 seq1465_BIOID50961   -             67     2e-33  114.3   0.1   1   1   1.6e-37   2.2e-33  114.1   0.1     1    64     2    65     2    65 0.99 YdfZ protein
DUF977               PF06163.6    127 seq1466_BIOID50961   -             52   2.4e-14   53.0   0.6   1   1   3.8e-18   2.6e-14   52.9   0.4     1    46     1    46     1    50 0.96 Bacterial protein of unknown function (DUF977)
Trp_repressor        PF01371.14    88 seq1466_BIOID50961   -             52   4.8e-05   23.0   0.2   1   1   7.4e-09   5.1e-05   23.0   0.2    26    71     4    48     1    51 0.89 Trp repressor protein
DnaJ                 PF00226.26    64 seq1468_BIOID50961   -            475     9e-06   25.2   0.1   1   1   3.1e-09   4.2e-05   23.0   0.0     1    52     3    47     3    52 0.93 DnaJ domain
DUF350               PF03994.9     54 seq1471_BIOID50961   -            113   9.8e-29   98.7   9.1   1   2     1e-18   1.4e-14   53.4   0.1     8    53     1    46     1    47 0.97 Domain of Unknown Function (DUF350)
DUF350               PF03994.9     54 seq1471_BIOID50961   -            113   9.8e-29   98.7   9.1   2   2   5.9e-17     8e-13   47.7   3.4     1    54    59   111    59   111 0.99 Domain of Unknown Function (DUF350)
UPF0118              PF01594.11   327 seq1473_BIOID50961   -            344   5.1e-74  249.0  42.7   1   1   4.2e-78   5.8e-74  248.8  29.6     2   326    14   328    13   329 0.99 Domain of unknown function DUF20
DUF1190              PF06693.6    165 seq1476_BIOID50961   -            212   2.1e-35  122.1   3.2   1   1   1.9e-39   2.7e-35  121.7   2.2     1   165    63   212    63   212 0.91 Protein of unknown function (DUF1190)
M20_dimer            PF07687.9    109 seq1477_BIOID50961   -            234   4.3e-12   45.6   0.1   1   1   1.1e-15   7.4e-12   44.8   0.0     2   105    32   128    31   135 0.88 Peptidase dimerisation domain
Peptidase_M20        PF01546.23   171 seq1477_BIOID50961   -            234   1.1e-08   34.7   0.1   1   1   1.8e-12   1.2e-08   34.6   0.0    75   170    66   228    14   229 0.82 Peptidase family M20/M25/M40
DUF1190              PF06693.6    165 seq1478_BIOID50961   -            234     7e-56  188.7  12.3   1   1   6.7e-60   9.1e-56  188.3   8.5     2   164    51   221    50   222 0.96 Protein of unknown function (DUF1190)
Peptidase_M24        PF00557.19   205 seq1481_BIOID50961   -            443   1.5e-43  148.7   0.1   1   1   1.4e-47   1.9e-43  148.3   0.1     1   205   168   430   168   430 0.82 Metallopeptidase family M24
5_3_exonuc_N         PF02739.11   169 seq1484_BIOID50961   -            295   4.1e-25   87.9   0.0   1   1   9.1e-29   6.2e-25   87.4   0.0    35   149    56   172    35   188 0.90 5'-3' exonuclease, N-terminal resolvase-like domain
5_3_exonuc           PF01367.15   101 seq1484_BIOID50961   -            295   6.7e-24   83.9   0.0   1   1   1.5e-27   1.1e-23   83.3   0.0     1    93   190   281   190   290 0.95 5'-3' exonuclease, C-terminal SAM fold
YecR                 PF13992.1     74 seq1486_BIOID50961   -            107   2.8e-27   94.5   0.2   1   1   2.5e-31   3.5e-27   94.2   0.1     2    74    26    98    25    98 0.98 YecR-like lipoprotein
ArsC                 PF03960.10   110 seq1487_BIOID50961   -            118   2.3e-32  111.2   0.0   1   1   1.8e-36   2.5e-32  111.0   0.0     1   110     5   114     5   114 0.97 ArsC family
NadA                 PF02445.11   296 seq1488_BIOID50961   -            347  2.8e-105  351.2   0.0   1   1  2.3e-109  3.2e-105  351.0   0.0     2   295    31   340    30   341 0.98 Quinolinate synthetase A protein
GSP_synth            PF03738.9     97 seq1489_BIOID50961   -            430     2e-25   88.7   0.0   1   1     5e-29   6.8e-25   87.0   0.0     2    97   215   306   214   306 0.92 Glutathionylspermidine synthase preATP-grasp
Peptidase_M20        PF01546.23   171 seq1491_BIOID50961   -            375   5.5e-37  126.8   0.1   1   1   9.6e-41   6.6e-37  126.6   0.1     1   170    62   371    62   372 0.96 Peptidase family M20/M25/M40
M20_dimer            PF07687.9    109 seq1491_BIOID50961   -            375   3.5e-25   87.7   0.1   1   1   1.3e-28   8.7e-25   86.4   0.0     1   108   175   282   175   283 0.98 Peptidase dimerisation domain
GSP_synth            PF03738.9     97 seq1492_BIOID50961   -            386   2.8e-29  101.0   0.1   1   1   5.1e-33     7e-29   99.8   0.1     2    97   174   265   173   265 0.97 Glutathionylspermidine synthase preATP-grasp
PTS_2-RNA            PF01885.11   186 seq1493_BIOID50961   -            184   1.4e-52  177.6   0.0   1   1   1.2e-56   1.7e-52  177.3   0.0     2   180     6   175     5   180 0.95 RNA 2'-phosphotransferase, Tpt1 / KptA family
Ferritin             PF00210.19   142 seq1494_BIOID50961   -            165   7.3e-34  116.4   5.6   1   1   6.2e-38   8.5e-34  116.2   3.9     1   140     7   142     7   144 0.93 Ferritin-like domain
Flagellin_N          PF00669.15   139 seq1495_BIOID50961   -            317   4.4e-34  117.1   9.6   1   1   3.2e-38   4.4e-34  117.1   6.7     2   139     4   141     3   141 0.99 Bacterial flagellin N-terminal helical region
Wzz                  PF02706.10   152 seq1497_BIOID50961   -            173   3.2e-25   88.6   0.4   1   1   2.7e-29   3.7e-25   88.4   0.3     1   142    25   165    25   169 0.89 Chain length determinant protein
Glyoxalase           PF00903.20   128 seq1499_BIOID50961   -            129   1.4e-22   79.8   0.0   1   1   3.5e-26   1.6e-22   79.7   0.0     2   128     7   126     6   126 0.97 Glyoxalase/Bleomycin resistance protein/Dioxygenase superfamily
Glyoxalase_2         PF12681.2    108 seq1499_BIOID50961   -            129   1.9e-17   63.7   0.0   1   1   4.7e-21   2.2e-17   63.5   0.0     1   108    12   127    12   127 0.77 Glyoxalase-like domain
Glyoxalase_4         PF13669.1    110 seq1499_BIOID50961   -            129   6.5e-13   48.5   0.0   1   1   1.8e-16     8e-13   48.2   0.0     1   109     8   114     8   115 0.83 Glyoxalase/Bleomycin resistance protein/Dioxygenase superfamily
UPF0029              PF01205.14   110 seq1503_BIOID50961   -            204   4.9e-37  125.8   0.0   1   1   9.3e-41   6.4e-37  125.4   0.0     1   109    17   125    17   126 0.98 Uncharacterized protein family UPF0029
DUF1949              PF09186.6     56 seq1503_BIOID50961   -            204   1.5e-15   56.4   0.0   1   1   4.4e-19     3e-15   55.4   0.0     1    55   141   195   141   196 0.98 Domain of unknown function (DUF1949)
NMN_transporter      PF04973.7    182 seq1504_BIOID50961   -            239   1.6e-46  157.9  27.1   1   1   1.3e-48   1.8e-44  151.2  18.8     1   180    23   227    23   229 0.94 Nicotinamide mononucleotide transporter
DUF1266              PF06889.6    172 seq1505_BIOID50961   -            235   4.6e-42  143.6   6.9   1   1   3.9e-46   5.4e-42  143.3   4.8     3   172    40   217    38   217 0.96 Protein of unknown function (DUF1266)
ATP_bind_3           PF01171.15   182 seq1507_BIOID50961   -            432   3.5e-60  202.5   0.0   1   1     1e-63   4.6e-60  202.1   0.0     1   180    14   191    14   193 0.97 PP-loop family
TilS_C               PF11734.3     74 seq1507_BIOID50961   -            432   3.2e-26   90.2   0.0   1   1   2.7e-29   1.2e-25   88.3   0.0     1    74   356   427   356   427 0.90 TilS substrate C-terminal domain
TilS                 PF09179.6     69 seq1507_BIOID50961   -            432   8.8e-23   80.0   4.7   1   1   7.8e-26   3.5e-22   78.0   3.2     1    69   241   309   241   309 0.98 TilS substrate binding domain
TetR_N               PF00440.18    47 seq1509_BIOID50961   -            199   2.5e-11   42.9   0.0   1   1   2.9e-15   3.9e-11   42.2   0.0     1    46    13    58    13    59 0.93 Bacterial regulatory proteins, tetR family
Acyl-CoA_dh_1        PF00441.19   150 seq1512_BIOID50961   -            546   1.2e-32  112.9   0.8   1   1   2.2e-35     1e-31  109.9   0.3     1   148   290   443   290   445 0.97 Acyl-CoA dehydrogenase, C-terminal domain
Acyl-CoA_dh_M        PF02770.14    52 seq1512_BIOID50961   -            546   5.4e-14   51.3   0.0   1   1   2.2e-17     1e-13   50.4   0.0     1    51   186   236   186   238 0.96 Acyl-CoA dehydrogenase, middle domain
Acyl-CoA_dh_2        PF08028.6    134 seq1512_BIOID50961   -            546   2.1e-08   34.3   0.2   1   1   1.3e-11   5.8e-08   32.9   0.0    10   123   314   423   308   432 0.86 Acyl-CoA dehydrogenase, C-terminal domain
Trp_Tyr_perm         PF03222.8    394 seq1513_BIOID50961   -            403  1.3e-143  478.4  30.7   1   1  2.2e-147  1.5e-143  478.2  21.3     2   393     2   390     1   391 0.99 Tryptophan/tyrosine permease family
Aa_trans             PF01490.13   410 seq1513_BIOID50961   -            403   7.1e-11   41.1  20.9   1   1     1e-14   7.1e-11   41.1  14.5     6   248     6   236     1   239 0.82 Transmembrane amino acid transporter protein
UPF0370              PF13980.1     63 seq1515_BIOID50961   -             74   5.1e-34  115.7  11.7   1   1   4.1e-38   5.6e-34  115.6   8.1     1    61     9    70     9    74 0.94 Uncharacterised protein family (UPF0370)
TrkH                 PF02386.11   339 seq1519_BIOID50961   -            483     4e-78  262.2  24.7   1   1   8.1e-82   1.1e-77  260.8  11.1     2   339   153   481   152   481 0.99 Cation transport protein
Exo_endo_phos        PF03372.18   251 seq1522_BIOID50961   -            272     2e-26   93.3   0.0   1   1   1.7e-30   2.3e-26   93.0   0.0     1   251     8   263     8   263 0.80 Endonuclease/Exonuclease/phosphatase family
Oxidored_FMN         PF00724.15   341 seq1523_BIOID50961   -            365   2.3e-90  302.9   0.0   1   1   1.9e-94   2.6e-90  302.7   0.0     1   340     5   343     5   344 0.93 NADH:flavin oxidoreductase / NADH oxidase family
Zip                  PF02535.17   319 seq1529_BIOID50961   -            265   2.2e-32  112.2  21.1   1   1   4.2e-31   5.7e-27   94.4   3.7   150   317    94   254    89   256 0.96 ZIP Zinc transporter
PqiA                 PF04403.8    160 seq1535_BIOID50961   -            427   1.3e-82  275.0  28.0   1   2   3.6e-41     5e-37  126.8   5.9     1   160    65   221    65   221 0.96 Paraquat-inducible protein A
PqiA                 PF04403.8    160 seq1535_BIOID50961   -            427   1.3e-82  275.0  28.0   2   2   1.1e-49   1.5e-45  154.5   8.0     1   158   262   420   262   422 0.97 Paraquat-inducible protein A
SNARE_assoc          PF09335.6    123 seq1538_BIOID50961   -            236   3.2e-27   95.0   6.3   1   1   2.3e-31   3.2e-27   95.0   4.3     1   121    63   180    63   182 0.98 SNARE associated Golgi protein
Glyoxalase           PF00903.20   128 seq1539_BIOID50961   -            135   3.7e-25   88.2   0.0   1   1   9.3e-29   4.2e-25   88.0   0.0     2   128     3   123     2   123 0.92 Glyoxalase/Bleomycin resistance protein/Dioxygenase superfamily
Glyoxalase_2         PF12681.2    108 seq1539_BIOID50961   -            135   3.6e-18   66.0   0.0   1   1   9.1e-22   4.2e-18   65.8   0.0     1   108     8   124     8   124 0.77 Glyoxalase-like domain
Glyoxalase_4         PF13669.1    110 seq1539_BIOID50961   -            135   5.7e-09   35.8   0.0   1   1   6.2e-12   2.8e-08   33.6   0.0     2   106     5   108     4   112 0.88 Glyoxalase/Bleomycin resistance protein/Dioxygenase superfamily
YaeQ                 PF07152.7    175 seq1541_BIOID50961   -            181   4.4e-72  240.9   1.2   1   1   3.7e-76     5e-72  240.7   0.8     1   174     1   175     1   176 0.99 YaeQ protein
Flavodoxin_5         PF12724.2    143 seq1542_BIOID50961   -            181   1.6e-51  173.9   0.0   1   1   4.3e-55   2.9e-51  173.1   0.0     1   142     4   152     4   153 0.95 Flavodoxin domain
Flavodoxin_1         PF00258.20   143 seq1542_BIOID50961   -            181   9.7e-06   25.5   0.0   1   1   3.6e-09   2.5e-05   24.1   0.0     1    54     5    56     5    84 0.90 Flavodoxin
MFS_1                PF07690.11   354 seq1545_BIOID50961   -            407   2.1e-21   75.9  36.2   1   1   3.1e-25   2.1e-21   75.9  25.1     3   344     2   359     1   368 0.77 Major Facilitator Superfamily
Sugar_tr             PF00083.19   451 seq1545_BIOID50961   -            407   4.7e-06   25.3   7.7   1   1   6.9e-10   4.7e-06   25.3   5.3    44   187    28   196     5   223 0.83 Sugar (and other) transporter
Resolvase            PF00239.16   141 seq1548_BIOID50961   -            196   6.9e-40  136.0   0.4   1   1   2.4e-43   1.1e-39  135.4   0.0     1   140     4   144     4   145 0.92 Resolvase, N terminal domain
HTH_7                PF02796.10    45 seq1548_BIOID50961   -            196   2.1e-11   43.3   0.0   1   1   1.1e-14     5e-11   42.1   0.0     1    44   147   190   147   191 0.96 Helix-turn-helix domain of resolvase
HTH_28               PF13518.1     52 seq1548_BIOID50961   -            196   2.4e-05   24.0   0.0   1   1   1.4e-08   6.4e-05   22.7   0.0     2    37   157   192   156   195 0.87 Helix-turn-helix domain
Trehalase            PF01204.13   512 seq1552_BIOID50961   -            549  4.4e-161  536.8   0.1   1   1  3.9e-165  5.3e-161  536.5   0.0     1   511    70   546    70   547 0.96 Trehalase
DAHP_synth_1         PF00793.15   272 seq1553_BIOID50961   -            350  1.3e-105  351.8   0.0   1   1  1.1e-109  1.5e-105  351.6   0.0     8   271    40   338    25   339 0.96 DAHP synthetase I family
RNase_T              PF00929.19   164 seq1555_BIOID50961   -            215   9.4e-37  126.7   0.1   1   1   7.9e-41   1.1e-36  126.5   0.0     1   164    20   194    20   194 0.96 Exonuclease
RF-1                 PF00472.15   114 seq1558_BIOID50961   -            140   1.6e-29  101.8   0.6   1   1   1.4e-33   1.9e-29  101.6   0.4     4   114     4   132     1   138 0.91 RF-1 domain
PHP                  PF02811.14   175 seq1563_BIOID50961   -            293   6.9e-33  113.7   0.1   1   1   6.7e-37   9.1e-33  113.3   0.1     1   169    10   233    10   239 0.92 PHP domain
MCE                  PF02470.15    81 seq1566_BIOID50961   -            877   1.2e-64  214.2  10.4   1   3   3.5e-21   4.8e-17   61.6   0.1     2    81    46   137    45   137 0.97 mce related protein
MCE                  PF02470.15    81 seq1566_BIOID50961   -            877   1.2e-64  214.2  10.4   2   3   1.6e-11   2.1e-07   30.6   0.0     2    76   280   355   279   369 0.88 mce related protein
MCE                  PF02470.15    81 seq1566_BIOID50961   -            877   1.2e-64  214.2  10.4   3   3   1.2e-14   1.6e-10   40.7   0.0     4    81   636   724   634   724 0.96 mce related protein
FdhD-NarQ            PF02634.10   236 seq1567_BIOID50961   -            277   7.6e-73  244.7   0.0   1   1   6.6e-77     9e-73  244.4   0.0     1   235    38   275    38   276 0.92 FdhD/NarQ family
Abhydrolase_5        PF12695.2    142 seq1568_BIOID50961   -            249   2.2e-18   66.2   0.0   1   1   1.3e-21   2.9e-18   65.8   0.0     3   130    31   215    29   231 0.79 Alpha/beta hydrolase family
Abhydrolase_6        PF12697.2    228 seq1568_BIOID50961   -            249   9.7e-16   58.2   3.3   1   1   1.7e-18   3.8e-15   56.3   2.3     2   205    31   215    30   242 0.67 Alpha/beta hydrolase family
Peptidase_S9         PF00326.16   213 seq1568_BIOID50961   -            249     1e-10   41.0   0.0   1   1   5.8e-14   1.3e-10   40.7   0.0    43   190    86   234    43   249 0.74 Prolyl oligopeptidase family
NlpE                 PF04170.7     87 seq1569_BIOID50961   -            236   1.6e-35  121.2   0.0   1   1   1.9e-39   2.6e-35  120.5   0.0     1    86    45   130    45   131 0.99 NlpE N-terminal domain
AsnC_trans_reg       PF01037.16    74 seq1571_BIOID50961   -            164   1.9e-24   85.0   0.1   1   1   1.4e-27   6.5e-24   83.3   0.0     1    74    78   152    78   152 0.98 AsnC family
HTH_24               PF13412.1     48 seq1571_BIOID50961   -            164   2.3e-21   74.8   0.2   1   1   1.1e-24     5e-21   73.7   0.1     1    48    12    59    12    59 0.98 Winged helix-turn-helix DNA-binding
HTH_AsnC-type        PF13404.1     42 seq1571_BIOID50961   -            164   2.6e-20   71.5   0.4   1   1     9e-24   4.1e-20   70.9   0.2     1    42    12    53    12    53 0.99 AsnC-type helix-turn-helix domain
SNARE_assoc          PF09335.6    123 seq1572_BIOID50961   -            235   1.3e-24   86.6   8.0   1   1   9.3e-29   1.3e-24   86.6   5.6     1   122    80   197    78   198 0.96 SNARE associated Golgi protein
DEAD_assoc           PF08494.6    187 seq1574_BIOID50961   -           1538     2e-58  197.1   0.0   1   1   1.9e-61   6.5e-58  195.4   0.0     2   186   679   867   678   868 0.96 DEAD/H associated
DEAD                 PF00270.24   173 seq1574_BIOID50961   -           1538     6e-27   94.0   0.0   1   1   4.5e-30   1.5e-26   92.7   0.0     1   167    31   218    31   224 0.88 DEAD/DEAH box helicase
Helicase_C           PF00271.26    78 seq1574_BIOID50961   -           1538     2e-13   49.8   0.1   1   1   1.9e-16   6.6e-13   48.2   0.0    12    75   354   417   348   419 0.96 Helicase conserved C-terminal domain
ResIII               PF04851.10   184 seq1574_BIOID50961   -           1538   2.2e-07   30.7   0.0   1   1   1.4e-10   4.8e-07   29.6   0.0    23   182    42   217    21   219 0.74 Type III restriction enzyme, res subunit
HTH_1                PF00126.22    60 seq1575_BIOID50961   -            342   2.5e-18   65.4   0.0   1   1   6.8e-22   4.6e-18   64.5   0.0     1    58    52   109    52   110 0.97 Bacterial regulatory helix-turn-helix protein, lysR family
LysR_substrate       PF03466.15   209 seq1575_BIOID50961   -            342   2.7e-16   59.2   0.0   1   1   6.5e-20   4.5e-16   58.4   0.0    32   205   166   337   144   341 0.89 LysR substrate binding domain
Fucose_iso_N1        PF07881.7    171 seq1576_BIOID50961   -            591   1.7e-87  291.1   0.0   1   1   6.2e-91   2.8e-87  290.4   0.0     3   171     6   174     4   174 0.99 L-fucose isomerase, first N-terminal domain
Fucose_iso_N2        PF07882.7    181 seq1576_BIOID50961   -            591   7.9e-81  269.9   1.0   1   1   2.8e-84   1.3e-80  269.2   0.7     1   181   175   355   175   355 0.99 L-fucose isomerase, second N-terminal domain
Fucose_iso_C         PF02952.12   142 seq1576_BIOID50961   -            591   9.8e-55  183.8   0.0   1   1   3.4e-58   1.5e-54  183.2   0.0     2   142   385   554   384   554 0.94 L-fucose isomerase, C-terminal domain
MFS_1                PF07690.11   354 seq1579_BIOID50961   -            416   2.4e-25   88.9  61.2   1   2   3.7e-20   2.5e-16   59.2  19.1     1   224    22   237    22   245 0.81 Major Facilitator Superfamily
MFS_1                PF07690.11   354 seq1579_BIOID50961   -            416   2.4e-25   88.9  61.2   2   2   1.9e-12   1.3e-08   33.8  20.7    10   178   237   403   229   415 0.76 Major Facilitator Superfamily
MFS_3                PF05977.8    524 seq1579_BIOID50961   -            416   4.5e-21   74.4  33.8   1   1   8.4e-25   5.7e-21   74.1  23.4     9   397    16   403    12   414 0.89 Transmembrane secretion effector
HTH_Tnp_1            PF01527.15    76 seq1580_BIOID50961   -            136   1.8e-19   69.3   0.5   1   1   4.6e-23   3.1e-19   68.5   0.4     2    74    23   102    22   104 0.89 Transposase
HTH_28               PF13518.1     52 seq1580_BIOID50961   -            136   2.3e-06   27.3   0.5   1   1   6.5e-10   4.4e-06   26.4   0.0     1    43    32    75    32    78 0.93 Helix-turn-helix domain
Sua5_yciO_yrdC       PF01300.13   179 seq1581_BIOID50961   -            206   1.2e-47  161.3   0.0   1   1   1.1e-51   1.4e-47  161.0   0.0     2   179    23   198    22   198 0.95 Telomere recombination
HTH_Tnp_1            PF01527.15    76 seq1582_BIOID50961   -            144   1.7e-13   50.2   0.0   1   1     3e-17   2.1e-13   49.9   0.0     3    49    11    58     9   100 0.87 Transposase
HTH_28               PF13518.1     52 seq1582_BIOID50961   -            144   4.4e-05   23.2   0.0   1   1   9.2e-09   6.3e-05   22.7   0.0     1    41    19    60    19    67 0.92 Helix-turn-helix domain
BMFP                 PF04380.8     79 seq1583_BIOID50961   -             79   2.3e-22   78.7   4.8   1   1   1.9e-26   2.6e-22   78.6   3.3    21    78     3    61     1    62 0.94 Membrane fusogenic activity
FtsK_SpoIIIE         PF01580.13   205 seq1584_BIOID50961   -           1087   4.6e-50  169.8   0.0   1   1   1.1e-53   7.6e-50  169.1   0.0     2   136   948  1081   947  1086 0.98 FtsK/SpoIIIE family
DUF4117              PF13491.1    171 seq1584_BIOID50961   -           1087   2.6e-41  140.8  17.3   1   1   5.2e-45   3.6e-41  140.3  12.0     2   171    20   191    19   191 0.95 Domain of unknown function (DUF4117)
CMD                  PF02627.15    85 seq1587_BIOID50961   -            182   8.1e-09   35.1   0.1   1   1     4e-12   5.5e-08   32.4   0.0    14    85    52   122    43   122 0.91 Carboxymuconolactone decarboxylase family
DUF2655              PF10848.3     82 seq1588_BIOID50961   -            106   1.4e-57  191.3   1.3   1   1   1.3e-61   1.8e-57  191.0   0.9     1    82     1    82     1    82 1.00 Protein of unknown function (DUF2655)
DUF3442              PF11924.3    280 seq1590_BIOID50961   -           1418  3.9e-105  351.3   0.4   1   1  1.4e-108  3.9e-105  351.3   0.3     2   280    71   350    70   350 0.99 Protein of unknown function (DUF3442)
Big_1                PF02369.11   100 seq1590_BIOID50961   -           1418     4e-53  177.3  96.9   1   3   3.4e-17   9.3e-14   51.0   7.8     4    97   993  1086   990  1088 0.87 Bacterial Ig-like domain (group 1)
Big_1                PF02369.11   100 seq1590_BIOID50961   -           1418     4e-53  177.3  96.9   2   3   1.5e-15   4.1e-12   45.7   1.7    10    96  1098  1185  1089  1191 0.82 Bacterial Ig-like domain (group 1)
Big_1                PF02369.11   100 seq1590_BIOID50961   -           1418     4e-53  177.3  96.9   3   3   1.4e-15   3.9e-12   45.8   9.8     2    95  1193  1287  1191  1292 0.87 Bacterial Ig-like domain (group 1)
DUF3829              PF12889.2    277 seq1591_BIOID50961   -            351   2.1e-79  266.5  12.1   1   1   1.8e-83   2.4e-79  266.2   8.4     2   277    71   351    70   351 0.98 Protein of unknown function (DUF3829)
HTH_21               PF13276.1     60 seq1592_BIOID50961   -            106   2.5e-07   30.4   1.2   1   1   2.5e-11   3.4e-07   30.0   0.1     6    42    49    91    42    91 0.74 HTH-like domain
TnpB_IS66            PF05717.8    108 seq1595_BIOID50961   -            116   1.1e-40  137.2   0.0   1   1   9.1e-45   1.2e-40  137.1   0.0     2   104     7   107     6   111 0.97 IS66 Orf2 like protein
Fimbrial             PF00419.15   145 seq1599_BIOID50961   -            183     7e-19   68.3   2.7   1   1   5.9e-23   8.1e-19   68.1   1.9     1   145    30   183    30   183 0.86 Fimbrial protein
HTH_Tnp_1            PF01527.15    76 seq1601_BIOID50961   -            108   1.9e-11   43.6   1.4   1   1   5.6e-15   7.7e-11   41.6   1.0     1    74     1    87     1    88 0.86 Transposase
PseudoU_synth_2      PF00849.17   164 seq1602_BIOID50961   -            319   2.6e-30  105.3   0.1   1   1   6.1e-34   4.2e-30  104.6   0.0     1   163   101   249   101   250 0.90 RNA pseudouridylate synthase
S4                   PF01479.20    48 seq1602_BIOID50961   -            319   1.7e-10   40.0   0.2   1   1   4.7e-14   3.2e-10   39.1   0.2     1    48    20    66    20    66 0.96 S4 domain
DUF2207              PF09972.4    511 seq1603_BIOID50961   -            631   2.7e-91  306.5   0.0   1   1   2.3e-95   3.2e-91  306.3   0.0     2   508    33   573    32   576 0.96 Predicted membrane protein (DUF2207)
SBP_bac_8            PF13416.1    281 seq1604_BIOID50961   -            389   2.8e-30  105.9   0.2   1   1     7e-34   4.8e-30  105.1   0.0    10   265    61   343    53   354 0.84 Bacterial extracellular solute-binding protein
SBP_bac_1            PF01547.20   314 seq1604_BIOID50961   -            389     1e-05   25.3   1.7   1   1   2.4e-09   1.7e-05   24.6   1.1    19   313    58   327    32   328 0.79 Bacterial extracellular solute-binding protein
TPP_enzyme_N         PF02776.13   172 seq1605_BIOID50961   -            602   9.1e-63  210.6   0.7   1   1     1e-62   4.7e-59  198.6   0.2     2   167    33   197    32   202 0.98 Thiamine pyrophosphate enzyme, N-terminal TPP binding domain
TPP_enzyme_C         PF02775.16   153 seq1605_BIOID50961   -            602   1.6e-51  173.7   0.2   1   1   4.7e-53   2.1e-49  166.8   0.0     1   153   422   573   422   573 0.95 Thiamine pyrophosphate enzyme, C-terminal TPP binding domain
TPP_enzyme_M         PF00205.17   137 seq1605_BIOID50961   -            602   3.9e-45  152.8   0.1   1   1   1.9e-48   8.5e-45  151.7   0.1     1   137   224   359   224   359 0.99 Thiamine pyrophosphate enzyme, central domain
LZ_Tnp_IS66          PF13007.2     78 seq1606_BIOID50961   -            193   6.1e-14   52.3   9.1   1   1   8.9e-18   6.1e-14   52.3   6.3     1    76    59   130    59   132 0.83 Transposase C of IS166 homeodomain
HTH_Tnp_IS66         PF13005.2     59 seq1606_BIOID50961   -            193   1.8e-09   37.1   1.5   1   1   1.8e-12   1.2e-08   34.5   0.2     1    42   134   175   134   177 0.96 putative Helix-turn-helix domain of transposase IS66
rve                  PF00665.21   120 seq1608_BIOID50961   -            295   4.4e-26   91.2   0.0   1   1   3.6e-29   1.2e-25   89.7   0.0     2   119   125   239   124   240 0.97 Integrase core domain
HTH_21               PF13276.1     60 seq1608_BIOID50961   -            295   3.7e-16   58.7   2.8   1   1   2.6e-19   8.8e-16   57.5   2.0     2    60    46   103    44   103 0.94 HTH-like domain
rve_3                PF13683.1     67 seq1608_BIOID50961   -            295   1.5e-11   43.5   0.2   1   1   8.8e-15     3e-11   42.5   0.0     6    67   216   277   211   277 0.93 Integrase core domain
rve_2                PF13333.1     52 seq1608_BIOID50961   -            295   2.6e-06   27.2   0.0   1   1   1.7e-09   5.7e-06   26.1   0.0     1    44   230   276   230   283 0.88 Integrase core domain
PapC_N               PF13954.1    146 seq1610_BIOID50961   -            149   1.6e-17   63.3   0.1   1   1   1.4e-21     2e-17   63.0   0.1     1    96    34   129    34   137 0.95 PapC N-terminal domain
LysR_substrate       PF03466.15   209 seq1612_BIOID50961   -            323   1.5e-41  141.7   0.2   1   1   2.9e-45     2e-41  141.2   0.1     3   206   113   316   111   319 0.97 LysR substrate binding domain
HTH_1                PF00126.22    60 seq1612_BIOID50961   -            323   7.4e-19   67.1   0.6   1   1     2e-22   1.3e-18   66.3   0.4     2    59    29    86    28    87 0.97 Bacterial regulatory helix-turn-helix protein, lysR family
ROK                  PF00480.15   179 seq1613_BIOID50961   -            274   6.5e-28   97.6   0.0   1   1   5.9e-32   8.1e-28   97.3   0.0    26   179   111   267    85   267 0.89 ROK family
DDE_Tnp_IS66         PF03050.9    271 seq1614_BIOID50961   -            331   6.5e-93  310.7   0.2   1   1   1.1e-96   7.3e-93  310.5   0.1    13   271     2   281     1   281 0.98 Transposase IS66 family
DDE_Tnp_IS66_C       PF13817.1     39 seq1614_BIOID50961   -            331   2.9e-20   71.8   0.2   1   1   1.1e-23   7.6e-20   70.5   0.1     2    39   288   325   287   325 0.99 IS66 C-terminal element
FGGY_N               PF00370.16   245 seq1615_BIOID50961   -            482   4.2e-86  288.1   0.0   1   1   8.2e-90   5.6e-86  287.7   0.0     1   245    15   259    15   259 0.99 FGGY family of carbohydrate kinases, N-terminal domain
FGGY_C               PF02782.11   197 seq1615_BIOID50961   -            482   1.6e-24   86.5   0.9   1   1   2.2e-27   1.5e-23   83.3   0.7     3   195   269   448   268   450 0.80 FGGY family of carbohydrate kinases, C-terminal domain
Usher                PF00577.15   552 seq1616_BIOID50961   -            696  6.7e-177  589.4  30.2   1   1  1.7e-180  7.8e-177  589.2  21.0     3   551    57   608    55   609 0.96 Type VII secretion system (T7SS), usher protein
PapC_C               PF13953.1     68 seq1616_BIOID50961   -            696     2e-14   52.8   0.2   1   1   2.9e-16   1.3e-12   47.0   0.0     3    59   621   675   620   682 0.91 PapC C-terminal domain
PapC_N               PF13954.1    146 seq1616_BIOID50961   -            696   4.3e-12   45.7   0.4   1   1   3.1e-15   1.4e-11   44.0   0.3   106   146     1    41     1    41 0.96 PapC N-terminal domain
BPD_transp_1         PF00528.17   185 seq1619_BIOID50961   -            511   1.3e-08   34.4  17.1   1   1   9.8e-13   1.3e-08   34.4  11.9    26   183   346   503   344   505 0.91 Binding-protein-dependent transport system inner membrane component
rve                  PF00665.21   120 seq1620_BIOID50961   -            206   4.3e-23   81.5   0.0   1   1   8.7e-27     6e-23   81.1   0.0     3   119    28   148    26   149 0.96 Integrase core domain
rve_3                PF13683.1     67 seq1620_BIOID50961   -            206   9.5e-18   63.3   0.1   1   1   3.3e-21   2.2e-17   62.1   0.0     2    67   121   186   120   186 0.98 Integrase core domain
Nol1_Nop2_Fmu        PF01189.12   283 seq1621_BIOID50961   -            481  3.1e-110  367.9   0.0   1   2   1.2e-30     4e-27   95.2   0.0    12   177    42   210    31   211 0.88 NOL1/NOP2/sun family
Nol1_Nop2_Fmu        PF01189.12   283 seq1621_BIOID50961   -            481  3.1e-110  367.9   0.0   2   2   1.3e-86   4.4e-83  278.7   0.0     9   282   201   480   201   481 0.99 NOL1/NOP2/sun family
Nol1_Nop2_Fmu_2      PF13636.1    102 seq1621_BIOID50961   -            481   6.7e-23   80.5   0.0   1   1   3.4e-26   1.2e-22   79.8   0.0     3   102   368   470   366   470 0.91 pre-rRNA processing and ribosome biogenesis
Methyltransf_26      PF13659.1    117 seq1621_BIOID50961   -            481   1.1e-06   28.5   0.1   1   1   9.3e-10   3.2e-06   27.0   0.0     2   116   121   249   120   250 0.87 Methyltransferase domain
EIIC-GAT             PF03611.9    415 seq1624_BIOID50961   -            484  1.2e-130  435.9  44.4   1   1  8.5e-135  1.2e-130  435.9  30.8     1   395    31   426    31   445 0.97 PTS system sugar-specific permease component
Virul_fac_BrkB       PF03631.10   260 seq1626_BIOID50961   -            337   3.5e-49  167.4  16.0   1   1     3e-53   4.1e-49  167.1  11.1     4   258    65   325    62   327 0.91 Virulence factor BrkB
Chorismate_bind      PF00425.13   257 seq1628_BIOID50961   -            391   2.1e-68  230.3   0.0   1   1   1.8e-72   2.5e-68  230.0   0.0     2   257   126   380   125   380 0.97 chorismate binding enzyme
DUF177               PF02620.12   119 seq1629_BIOID50961   -            173   4.9e-23   81.3   0.7   1   1   5.4e-27   7.4e-23   80.7   0.5     1   119    61   171    61   171 0.90 Uncharacterized ACR, COG1399
ALS_ss_C             PF10369.4     75 seq1631_BIOID50961   -            163   2.5e-28   97.4   0.6   1   1   8.7e-30     4e-26   90.4   0.1     1    75    83   158    83   158 0.99 Small subunit of acetolactate synthase
ACT_5                PF13710.1     63 seq1631_BIOID50961   -            163     3e-17   62.0   0.1   1   1   1.3e-20   5.9e-17   61.1   0.0     1    63    11    73    11    73 0.98 ACT domain
ACT                  PF01842.20    66 seq1631_BIOID50961   -            163   2.1e-14   52.5   0.0   1   1   7.9e-18   3.6e-14   51.7   0.0     2    65     4    68     3    69 0.97 ACT domain
SlyX                 PF04102.7     69 seq1632_BIOID50961   -             72   4.1e-26   91.0   2.4   1   1   3.4e-30   4.6e-26   90.8   1.7     1    69     5    72     5    72 0.99 SlyX
DUF3521              PF12035.3     35 seq1633_BIOID50961   -             45   1.2e-17   63.2   0.6   1   1     1e-21   1.4e-17   63.1   0.4     1    35     7    41     7    41 0.98 Protein of unknown function (DUF3521)
DUF2594              PF10769.4     74 seq1635_BIOID50961   -             74   1.4e-42  143.4   2.3   1   1   1.1e-46   1.6e-42  143.3   1.6     1    74     1    74     1    74 1.00 Protein of unknown function (DUF2594)
Ribosomal_L32p       PF01783.18    56 seq1638_BIOID50961   -             57   4.1e-19   68.3   0.9   1   1   3.3e-23   4.4e-19   68.2   0.7     1    56     2    57     2    57 0.98 Ribosomal L32p protein family
LacI                 PF00356.16    46 seq1639_BIOID50961   -            334   2.5e-18   65.3   0.9   1   1   7.2e-22   2.5e-18   65.3   0.6     2    46     3    50     2    50 0.96 Bacterial regulatory proteins, lacI family
Peripla_BP_3         PF13377.1    160 seq1639_BIOID50961   -            334   6.6e-17   61.8   0.4   1   1     4e-18   1.4e-14   54.3   0.1    10   155   180   326   171   329 0.82 Periplasmic binding protein-like domain
Peripla_BP_1         PF00532.16   279 seq1639_BIOID50961   -            334     3e-14   52.8   0.0   1   1   1.1e-17   3.9e-14   52.4   0.0     2   267    62   312    61   327 0.84 Periplasmic binding proteins and sugar binding domain of LacI family
Peripla_BP_4         PF13407.1    258 seq1639_BIOID50961   -            334     4e-10   39.3   0.0   1   1   1.5e-13   5.1e-10   39.0   0.0     1   208    64   264    64   309 0.84 Periplasmic binding protein domain
FA_synthesis         PF02504.10   323 seq1640_BIOID50961   -            346  4.2e-124  413.5   0.0   1   1  3.4e-128  4.7e-124  413.3   0.0     8   323     1   321     1   321 0.99 Fatty acid synthesis protein
Ftsk_gamma           PF09397.5     67 seq1641_BIOID50961   -            242   3.7e-31  106.5   0.0   1   1   1.1e-34   7.7e-31  105.5   0.0     2    65   175   238   174   240 0.96 Ftsk gamma domain
FtsK_SpoIIIE         PF01580.13   205 seq1641_BIOID50961   -            242   3.1e-17   62.6   0.0   1   1   7.2e-21   4.9e-17   61.9   0.0   146   205    19    74     7    74 0.92 FtsK/SpoIIIE family
ABC_tran             PF00005.22   118 seq1642_BIOID50961   -            228   6.9e-19   68.2   0.0   1   1   6.7e-23   9.1e-19   67.8   0.0     1   117    52   172    52   173 0.88 ABC transporter
DUF1480              PF07351.8     80 seq1644_BIOID50961   -             78   3.5e-42  142.1   0.0   1   1   2.8e-46   3.8e-42  142.0   0.0     3    79     2    77     1    78 0.98 Protein of unknown function (DUF1480)
Iso_dh               PF00180.15   348 seq1645_BIOID50961   -            416  8.4e-116  386.5   0.0   1   1  7.1e-120  9.7e-116  386.3   0.0     2   348    29   412    28   412 0.98 Isocitrate/isopropylmalate dehydrogenase
Transposase_31       PF04754.7    205 seq1646_BIOID50961   -            314   3.3e-84  281.2   0.5   1   1   3.1e-88   4.3e-84  280.8   0.3     1   204     8   210     8   211 0.98 Putative transposase, YhgA-like
AMP-binding          PF00501.23   418 seq1647_BIOID50961   -            826   2.1e-85  286.4   0.0   1   1   8.5e-89   2.9e-85  286.0   0.0     1   417    50   461    50   462 0.95 AMP-binding enzyme
Isochorismatase      PF00857.15   174 seq1647_BIOID50961   -            826   4.5e-37  127.5   0.0   1   1   2.2e-40   7.5e-37  126.8   0.0     2   173   573   745   572   746 0.97 Isochorismatase family
PP-binding           PF00550.20    67 seq1647_BIOID50961   -            826   4.5e-08   33.1   0.0   1   1   9.2e-11   3.1e-07   30.4   0.0     2    62   758   816   757   821 0.86 Phosphopantetheine attachment site
DUF4009              PF13193.1     41 seq1647_BIOID50961   -            826   4.2e-05   22.7   0.1   1   1   3.5e-08   0.00012   21.3   0.0     1    23   501   523   501   525 0.93 Domain of unknown function (DUF4009)
Pili_assembly_N      PF00345.15   122 seq1648_BIOID50961   -            128   4.1e-28   97.5   0.6   1   1   3.4e-32   4.7e-28   97.3   0.4     2    96    30   125    29   128 0.88 Gram-negative pili assembly chaperone, N-terminal domain
PTS_IIB              PF02302.12    90 seq1649_BIOID50961   -            101   3.8e-14   52.7   0.1   1   1     3e-18   4.2e-14   52.6   0.1     1    79     4    79     4    90 0.89 PTS system, Lactose/Cellobiose specific IIB subunit
DUF1482              PF07358.6     57 seq1650_BIOID50961   -             91   9.1e-32  108.3   0.2   1   1     8e-36   1.1e-31  108.0   0.1     1    57    29    86    29    86 0.99 Protein of unknown function (DUF1482)
ACT_6                PF13740.1     76 seq1652_BIOID50961   -            208     6e-30  102.6   0.5   1   1   1.4e-31   6.2e-28   96.2   0.0     1    76    25   100    25   100 0.98 ACT domain
ACT                  PF01842.20    66 seq1652_BIOID50961   -            208   1.2e-12   46.9   0.2   1   1   1.2e-09   5.6e-06   25.6   0.0     2    65   115   184   114   185 0.97 ACT domain
Sugar_tr             PF00083.19   451 seq1653_BIOID50961   -            440   1.2e-35  122.8  33.9   1   2   1.1e-31   7.4e-28   97.2   5.7     2   203    23   232    22   236 0.89 Sugar (and other) transporter
Sugar_tr             PF00083.19   451 seq1653_BIOID50961   -            440   1.2e-35  122.8  33.9   2   2   2.4e-12   1.6e-08   33.4  11.7   242   443   240   439   226   440 0.69 Sugar (and other) transporter
MFS_1                PF07690.11   354 seq1653_BIOID50961   -            440   1.8e-29  102.4  61.0   1   2   4.8e-21   3.3e-17   62.1  18.9     2   239    28   275    27   287 0.71 Major Facilitator Superfamily
MFS_1                PF07690.11   354 seq1653_BIOID50961   -            440   1.8e-29  102.4  61.0   2   2   5.7e-16   3.9e-12   45.4  19.4    27   176   283   435   271   440 0.81 Major Facilitator Superfamily
Pili_assembly_C      PF02753.12    68 seq1655_BIOID50961   -            123   1.2e-08   34.4   1.0   1   1   1.3e-12   1.7e-08   34.0   0.7     2    64    42   101    41   105 0.86 Gram-negative pili assembly chaperone, C-terminal domain
PTS_EIIA_2           PF00359.17   142 seq1657_BIOID50961   -            154   2.9e-34  117.7   0.0   1   1   2.3e-38   3.2e-34  117.5   0.0     2   140     7   148     6   150 0.96 Phosphoenolpyruvate-dependent sugar phosphotransferase system, EIIA 2
Rhodanese            PF00581.15   113 seq1659_BIOID50961   -            440   9.2e-29   99.9   0.2   1   2   3.6e-15     5e-11   42.8   0.0    22   112   183   268   161   269 0.81 Rhodanese-like domain
Rhodanese            PF00581.15   113 seq1659_BIOID50961   -            440   9.2e-29   99.9   0.2   2   2   8.6e-15   1.2e-10   41.6   0.0     5   112   304   423   300   424 0.83 Rhodanese-like domain
LolA                 PF03548.10   165 seq1662_BIOID50961   -            204   3.3e-57  192.5   4.4   1   1   2.8e-61   3.8e-57  192.3   3.0     2   165    34   192    33   192 0.99 Outer membrane lipoprotein carrier protein LolA
Globin               PF00042.17   108 seq1663_BIOID50961   -            396   3.4e-15   56.1   0.0   1   1   1.6e-18   7.4e-15   55.0   0.0     2   107     7   102     6   103 0.96 Globin
NAD_binding_1        PF00175.16   109 seq1663_BIOID50961   -            396   1.8e-14   54.0   0.0   1   1   7.3e-18   3.3e-14   53.2   0.0     1   108   264   372   264   373 0.82 Oxidoreductase NAD-binding domain
FAD_binding_6        PF00970.19    99 seq1663_BIOID50961   -            396   1.8e-13   50.3   0.0   1   1   8.4e-17   3.8e-13   49.2   0.0     2    97   155   252   154   254 0.90 Oxidoreductase FAD-binding domain
AhpC-TSA             PF00578.16   124 seq1664_BIOID50961   -            156   5.2e-40  135.8   0.0   1   1   1.9e-43   6.6e-40  135.5   0.0     2   123     7   134     6   135 0.99 AhpC/TSA family
Redoxin              PF08534.5    146 seq1664_BIOID50961   -            156   2.1e-27   95.3   0.0   1   1   7.3e-31   2.5e-27   95.1   0.0     1   131     5   136     5   148 0.90 Redoxin
SCO1-SenC            PF02630.9    174 seq1664_BIOID50961   -            156   3.3e-10   39.7   0.0   1   1   1.4e-13   4.7e-10   39.2   0.0    32   171    10   136     4   140 0.89 SCO1/SenC
DUF899               PF05988.7    211 seq1664_BIOID50961   -            156   0.00024   20.4   0.0   1   1   7.9e-08   0.00027   20.3   0.0    48   173    12   137     3   152 0.81 Bacterial protein of unknown function (DUF899)
Fimbrial             PF00419.15   145 seq1665_BIOID50961   -            354   1.1e-10   41.7   0.2   1   1     2e-14   2.7e-10   40.5   0.1    12   145   218   354   204   354 0.91 Fimbrial protein
OMPdecase            PF00215.19   226 seq1666_BIOID50961   -            249   1.1e-30  106.6   0.6   1   1   8.9e-35   1.2e-30  106.4   0.4     2   225    38   239    37   240 0.94 Orotidine 5'-phosphate decarboxylase / HUMPS family
TerC                 PF03741.11   184 seq1672_BIOID50961   -            540   4.9e-49  166.1  13.4   1   1   1.6e-52   7.4e-49  165.5   9.3     1   183    27   216    27   217 0.94 Integral membrane protein TerC family
CorC_HlyC            PF03471.12    81 seq1672_BIOID50961   -            540   2.4e-20   72.0   0.1   1   1   5.5e-23   2.5e-19   68.7   0.0     2    79   453   529   452   531 0.93 Transporter associated domain
CBS                  PF00571.23    57 seq1672_BIOID50961   -            540   7.2e-16   57.4   1.3   1   2   8.5e-09   3.9e-05   23.1   0.4     1    53   315   371   315   374 0.94 CBS domain
CBS                  PF00571.23    57 seq1672_BIOID50961   -            540   7.2e-16   57.4   1.3   2   2   9.7e-12   4.4e-08   32.5   0.0     3    53   382   432   381   436 0.93 CBS domain
MgsA_C               PF12002.3    168 seq1675_BIOID50961   -            447   3.2e-68  228.5   0.6   1   1   4.5e-71   5.5e-68  227.7   0.4     1   167   268   435   268   436 0.99 MgsA AAA+ ATPase C terminal
AAA                  PF00004.24   132 seq1675_BIOID50961   -            447   2.4e-18   66.4   0.1   1   1   2.3e-20   2.8e-17   63.0   0.0     1   126    53   159    53   165 0.91 ATPase family associated with various cellular activities (AAA)
RuvB_N               PF05496.7    234 seq1675_BIOID50961   -            447   3.5e-16   58.8   0.1   1   1   1.6e-18     2e-15   56.3   0.0    15   133    17   138     7   155 0.79 Holliday junction DNA helicase ruvB N-terminus
AAA_5                PF07728.9    139 seq1675_BIOID50961   -            447   8.9e-08   31.8   0.1   1   1   9.5e-10   1.2e-06   28.2   0.1     2   102    53   143    52   236 0.84 AAA domain (dynein-related subfamily)
AAA_19               PF13245.1     76 seq1675_BIOID50961   -            447   1.4e-07   31.0   0.4   1   1   1.3e-09   1.6e-06   27.6   0.0    10    62    51    95    43   134 0.65 Part of AAA domain
NLPC_P60             PF00877.14   105 seq1677_BIOID50961   -            271   1.2e-33  114.8   0.0   1   1   4.7e-37   3.2e-33  113.5   0.0     1   105   153   263   153   263 0.98 NlpC/P60 family
MraZ                 PF02381.13    72 seq1678_BIOID50961   -            152   8.1e-48  159.9   0.0   1   2   4.8e-29   6.5e-25   86.5   0.0     1    71     1    75     1    76 0.98 MraZ protein
MraZ                 PF02381.13    72 seq1678_BIOID50961   -            152   8.1e-48  159.9   0.0   2   2     2e-24   2.7e-20   71.7   0.0     1    59    77   135    77   146 0.92 MraZ protein
Fer4_7               PF12838.2     52 seq1680_BIOID50961   -            205   5.1e-15   55.4  23.6   1   1   2.8e-11   3.8e-08   33.4   4.0     2    52    82   166    81   166 0.62 4Fe-4S dicluster domain
Fer4_9               PF13187.1     55 seq1680_BIOID50961   -            205   2.4e-12   46.8  19.5   1   1   2.6e-10   3.5e-07   30.2   2.0     2    54    82   166    81   167 0.94 4Fe-4S dicluster domain
Fer4_11              PF13247.1     99 seq1680_BIOID50961   -            205   3.4e-12   45.9  15.1   1   1     5e-13   6.9e-10   38.5   3.3     5    60    46    99    42   109 0.91 4Fe-4S dicluster domain
Fer4                 PF00037.22    24 seq1680_BIOID50961   -            205   5.6e-12   44.6  36.6   1   1     2e-12   2.8e-09   36.0   1.1     2    24    76    98    75    98 0.93 4Fe-4S binding domain
Fer4_10              PF13237.1     52 seq1680_BIOID50961   -            205   2.7e-10   39.7  25.1   1   1   4.2e-09   5.8e-06   25.9   4.7     2    52    75   163    74   163 0.71 4Fe-4S dicluster domain
Fer4_6               PF12837.2     24 seq1680_BIOID50961   -            205     2e-09   36.7  36.3   1   1   1.1e-09   1.6e-06   27.6   0.9     3    24    76    97    74    97 0.92 4Fe-4S binding domain
Fer4_3               PF12798.2     15 seq1680_BIOID50961   -            205   4.2e-08   33.0  44.7   1   3   3.2e-05     0.043   14.2   4.6     1    15    51    67    51    67 0.98 4Fe-4S binding domain
Fer4_3               PF12798.2     15 seq1680_BIOID50961   -            205   4.2e-08   33.0  44.7   2   3   3.1e-05     0.042   14.2   4.0     1    15    82    96    82    96 0.98 4Fe-4S binding domain
Fer4_3               PF12798.2     15 seq1680_BIOID50961   -            205   4.2e-08   33.0  44.7   3   3   9.9e-06     0.014   15.8   2.8     1    15   146   166   146   166 0.96 4Fe-4S binding domain
Fer4_4               PF12800.2     17 seq1680_BIOID50961   -            205   2.4e-07   30.4  28.3   1   2   2.9e-05     0.039   14.1   0.8     3    15    11    23     9    32 0.91 4Fe-4S binding domain
Fer4_4               PF12800.2     17 seq1680_BIOID50961   -            205   2.4e-07   30.4  28.3   2   2   9.6e-07    0.0013   18.7   1.5     3    17    81    95    79    95 0.90 4Fe-4S binding domain
AP_endonuc_2         PF01261.19   211 seq1681_BIOID50961   -            284   2.2e-28   98.9   0.0   1   1   2.9e-32   3.9e-28   98.0   0.0     1   210    25   229    25   230 0.96 Xylose isomerase-like TIM barrel
Peptidase_S49_N      PF08496.5    155 seq1682_BIOID50961   -            349   2.9e-64  215.4   3.5   1   1   6.3e-68   2.9e-64  215.4   2.4     1   155     1   158     1   158 0.98 Peptidase family S49 N-terminal
Peptidase_S49        PF01343.13   154 seq1682_BIOID50961   -            349   1.2e-50  171.1   2.2   1   1   3.1e-54   1.4e-50  170.9   0.0     2   153   161   310   160   311 0.98 Peptidase family S49
SDH_sah              PF01972.11   286 seq1682_BIOID50961   -            349   1.7e-05   23.6   1.8   1   1   5.1e-09   2.3e-05   23.2   0.0    89   163   133   208   119   225 0.81 Serine dehydrogenase proteinase
Methyltransf_5       PF01795.14   310 seq1683_BIOID50961   -            346  2.1e-124  414.6   0.0   1   1  1.8e-128  2.5e-124  414.4   0.0     2   309    38   343    37   344 0.97 MraW methylase family
Oxidored_q1          PF00361.15   270 seq1690_BIOID50961   -            672   1.9e-50  171.5  23.7   1   1   1.4e-54   1.9e-50  171.5  16.4     3   267   133   411   131   414 0.94 NADH-Ubiquinone/plastoquinone (complex I), various chains
Sod_Fe_C             PF02777.13   106 seq1691_BIOID50961   -            193   1.9e-45  152.9   1.9   1   1   1.5e-48     1e-44  150.5   0.1     1   105    87   190    87   191 0.98 Iron/manganese superoxide dismutases, C-terminal domain
Sod_Fe_N             PF00081.17    82 seq1691_BIOID50961   -            193     3e-35  120.2   0.6   1   1   7.4e-39   5.1e-35  119.5   0.4     1    82     2    82     2    82 0.98 Iron/manganese superoxide dismutases, alpha-hairpin domain
Aldolase_II          PF00596.16   183 seq1694_BIOID50961   -            228     2e-46  157.8   0.3   1   1   1.9e-50   2.6e-46  157.4   0.2     1   182     6   193     6   194 0.88 Class II Aldolase and Adducin N-terminal domain
adh_short_C2         PF13561.1    243 seq1696_BIOID50961   -            258     6e-29  101.4   0.1   1   1   1.7e-32   7.7e-29  101.0   0.1     3   242    24   254    22   255 0.92 Enoyl-(Acyl carrier protein) reductase
adh_short            PF00106.20   167 seq1696_BIOID50961   -            258   2.8e-27   95.5   9.7   1   1   5.8e-30   2.6e-26   92.3   6.7     2   164    17   170    16   173 0.88 short chain dehydrogenase
KR                   PF08659.5    181 seq1696_BIOID50961   -            258   3.2e-11   43.1   8.8   1   1   1.3e-13   5.8e-10   39.0   5.9    56   160    57   165    17   183 0.91 KR domain
NUDIX                PF00293.23   135 seq1698_BIOID50961   -            135   4.3e-21   74.8   0.2   1   1   4.2e-25   5.8e-21   74.4   0.2     5   132     6   125     3   128 0.83 NUDIX domain
DUF1449              PF07290.6    202 seq1701_BIOID50961   -            118   6.4e-59  198.5   0.0   1   1   5.2e-63   7.1e-59  198.4   0.0    89   202     1   114     1   114 1.00 Protein of unknown function (DUF1449)
FtsL                 PF04999.8     97 seq1702_BIOID50961   -            121   1.3e-33  114.4   0.1   1   1   1.1e-37   1.5e-33  114.2   0.1     3    96    26   119    24   120 0.97 Cell division protein FtsL
ABC_tran             PF00005.22   118 seq1703_BIOID50961   -            637     1e-36  125.7   1.1   1   2   2.4e-18   3.3e-15   56.3   0.0     1   118    41   178    41   178 0.87 ABC transporter
ABC_tran             PF00005.22   118 seq1703_BIOID50961   -            637     1e-36  125.7   1.1   2   2   2.6e-21   3.6e-18   65.9   0.0     1   118   352   459   352   459 0.92 ABC transporter
ABC_tran_2           PF12848.2     85 seq1703_BIOID50961   -            637   6.6e-29   99.4   4.3   1   1   4.8e-32   6.6e-29   99.4   3.0     1    83   217   298   217   302 0.93 ABC transporter
tRNA-synt_2b         PF00587.20   173 seq1704_BIOID50961   -            430   2.9e-38  131.0   0.0   1   1   6.1e-42   4.2e-38  130.5   0.0     2   172   173   349   172   350 0.96 tRNA synthetase class II core domain (G, H, P, S and T)
Seryl_tRNA_N         PF02403.17   108 seq1704_BIOID50961   -            430   4.2e-34  116.6   3.5   1   1     1e-37   6.8e-34  116.0   2.4     1   108     1   107     1   107 0.99 Seryl-tRNA synthetase N-terminal domain
DUF1127              PF06568.6     40 seq1705_BIOID50961   -             59   4.3e-12   45.1   7.9   1   1   3.1e-16   4.3e-12   45.1   5.5     2    39    22    59    21    59 0.95 Domain of unknown function (DUF1127)
Dynamin_N            PF00350.18   168 seq1706_BIOID50961   -            742   9.6e-19   67.6   0.0   1   1     8e-22   3.7e-18   65.7   0.0     1   148    72   278    72   300 0.79 Dynamin family
MMR_HSR1             PF01926.18   114 seq1706_BIOID50961   -            742   3.9e-08   33.1   0.0   1   1   1.1e-10   5.1e-07   29.5   0.0     2   114    72   298    71   298 0.78 50S ribosome-binding GTPase
Band_7               PF01145.20   179 seq1710_BIOID50961   -            553   4.6e-19   68.9   2.1   1   1   3.3e-23   4.6e-19   68.9   1.5     5   148    38   188    34   220 0.85 SPFH domain / Band 7 family
Transpeptidase       PF00905.17   304 seq1711_BIOID50961   -            588   4.1e-82  275.4   0.0   1   1   8.2e-86   5.6e-82  275.0   0.0     1   303   260   554   260   555 0.99 Penicillin binding protein transpeptidase domain
PBP_dimer            PF03717.10   190 seq1711_BIOID50961   -            588     2e-34  119.1   0.0   1   1   4.2e-38   2.8e-34  118.6   0.0     4   188    69   220    66   222 0.93 Penicillin-binding Protein dimerisation domain
DNA_pol3_theta       PF06440.6     75 seq1712_BIOID50961   -            105   3.9e-38  128.7   0.3   1   1   3.6e-42   4.9e-38  128.4   0.2     3    74    32   103    30   104 0.97 DNA polymerase III, theta subunit
4HBT                 PF03061.17    79 seq1715_BIOID50961   -            137   7.5e-17   61.1   0.1   1   1   8.9e-21   1.2e-16   60.4   0.1     1    79    50   127    50   127 0.98 Thioesterase superfamily
Topoisom_bac         PF01131.15   403 seq1717_BIOID50961   -            318   1.4e-36  126.0   0.2   1   1   2.1e-40   1.4e-36  126.0   0.1     2   137   171   317   170   318 0.92 DNA topoisomerase
Toprim               PF01751.17    88 seq1717_BIOID50961   -            318   6.4e-27   93.1   0.0   1   1   1.5e-30   1.1e-26   92.4   0.0     2    88    19   156    18   156 0.98 Toprim domain
Hydrolase_like       PF13242.1     75 seq1718_BIOID50961   -            191   9.7e-14   50.7   0.1   1   1   4.4e-17   1.5e-13   50.1   0.1     1    75   108   179   108   179 0.90 HAD-hyrolase-like
PNK3P                PF08645.6    158 seq1718_BIOID50961   -            191   4.5e-08   32.5   0.0   1   1     3e-11     1e-07   31.4   0.0    21   126    23   137     7   144 0.79 Polynucleotide kinase 3 phosphatase
Hydrolase            PF00702.21   204 seq1718_BIOID50961   -            191   2.4e-07   31.3   0.0   1   1   1.7e-10   5.6e-07   30.1   0.0   122   204    32   148    12   148 0.86 haloacid dehalogenase-like hydrolase
ELFV_dehydrog        PF00208.16   244 seq1721_BIOID50961   -            447   2.4e-88  295.7   2.0   1   1   5.6e-92   3.8e-88  295.0   1.4     1   244   202   445   202   445 0.96 Glutamate/Leucine/Phenylalanine/Valine dehydrogenase
ELFV_dehydrog_N      PF02812.13   131 seq1721_BIOID50961   -            447   8.7e-47  157.8   0.0   1   1   3.6e-50   2.5e-46  156.3   0.0     1   130    57   186    57   187 0.99 Glu/Leu/Phe/Val dehydrogenase, dimerisation domain
CN_hydrolase         PF00795.17   184 seq1724_BIOID50961   -            218   3.8e-14   52.3   0.0   1   1   3.4e-18   4.7e-14   52.0   0.0     1   119     5   114     5   150 0.92 Carbon-nitrogen hydrolase
HTH_Tnp_1            PF01527.15    76 seq1728_BIOID50961   -            144   1.7e-13   50.2   0.0   1   1     3e-17   2.1e-13   49.9   0.0     3    49    11    58     9   100 0.87 Transposase
HTH_28               PF13518.1     52 seq1728_BIOID50961   -            144   4.4e-05   23.2   0.0   1   1   9.2e-09   6.3e-05   22.7   0.0     1    41    19    60    19    67 0.92 Helix-turn-helix domain
Aminotran_5          PF00266.14   371 seq1730_BIOID50961   -            401  6.3e-140  466.0   0.0   1   1  5.2e-144  7.1e-140  465.8   0.0     1   371    21   388    21   388 1.00 Aminotransferase class-V
Ribosomal_S6         PF01250.12    92 seq1731_BIOID50961   -            131   3.4e-33  113.2   0.1   1   1   3.2e-37   4.4e-33  112.8   0.0     1    91     2    91     2    92 0.98 Ribosomal protein S6
CstA                 PF02554.9    376 seq1732_BIOID50961   -            701  5.2e-156  518.8  28.7   1   1  7.7e-160  5.2e-156  518.8  19.9     1   359    32   420    32   436 0.95 Carbon starvation protein CstA
DUF4161              PF13722.1    127 seq1732_BIOID50961   -            701   1.8e-46  157.4   7.5   1   1   2.7e-50   1.8e-46  157.4   5.2     3   127   467   596   464   596 0.98 C-terminal domain on CstA (DUF4161)
NADHdh               PF00146.16   311 seq1734_BIOID50961   -            138   4.1e-07   29.2   2.5   1   1   3.9e-11   5.3e-07   28.8   1.8     6   124    14   125     8   129 0.83 NADH dehydrogenase
RNase_T              PF00929.19   164 seq1735_BIOID50961   -            220     4e-18   66.1   0.0   1   1   7.2e-22   9.8e-18   64.8   0.0     2   164     4   147     3   147 0.91 Exonuclease
Molybdopterin        PF00384.17   432 seq1736_BIOID50961   -            814  9.8e-114  380.3   0.0   1   1  2.6e-117  1.2e-113  380.0   0.0     1   432   119   576   119   576 0.96 Molybdopterin oxidoreductase
Molydop_binding      PF01568.16   109 seq1736_BIOID50961   -            814   4.6e-29  100.2   0.0   1   1   2.4e-32   1.1e-28   99.0   0.0     1   107   695   806   695   808 0.97 Molydopterin dinucleotide binding domain
Molybdop_Fe4S4       PF04879.11    55 seq1736_BIOID50961   -            814   8.6e-18   63.7   0.9   1   1   3.4e-21   1.5e-17   62.9   0.6     1    55    56   116    56   116 0.98 Molybdopterin oxidoreductase Fe4S4 domain
SSB                  PF00436.20   104 seq1737_BIOID50961   -            104   2.9e-13   49.4   0.0   1   1   2.3e-17   3.2e-13   49.3   0.0     2    96     3    92     2   100 0.89 Single-strand binding protein family
TnpB_IS66            PF05717.8    108 seq1738_BIOID50961   -            116   1.1e-40  137.2   0.0   1   1   9.1e-45   1.2e-40  137.1   0.0     2   104     7   107     6   111 0.97 IS66 Orf2 like protein
Topoisom_bac         PF01131.15   403 seq1739_BIOID50961   -            563   1.3e-85  287.5   0.1   1   1   4.3e-89   1.9e-85  286.9   0.0   139   403     1   261     1   261 0.93 DNA topoisomerase
Topo_Zn_Ribbon       PF08272.6     42 seq1739_BIOID50961   -            563   1.1e-39  133.3   0.3   1   2   6.7e-20     3e-16   58.3   0.0     2    42   454   493   453   493 0.96 Topoisomerase I zinc-ribbon-like
Topo_Zn_Ribbon       PF08272.6     42 seq1739_BIOID50961   -            563   1.1e-39  133.3   0.3   2   2   5.9e-24   2.7e-20   71.3   1.2     1    41   520   560   520   561 0.97 Topoisomerase I zinc-ribbon-like
zf-C4_Topoisom       PF01396.14    39 seq1739_BIOID50961   -            563     3e-19   68.1  19.5   1   2   1.6e-09   7.3e-06   25.2   0.3     2    27   293   318   292   335 0.83 Topoisomerase DNA binding C4 zinc finger
zf-C4_Topoisom       PF01396.14    39 seq1739_BIOID50961   -            563     3e-19   68.1  19.5   2   2     3e-15   1.4e-11   43.5   1.9     2    38   405   440   404   441 0.94 Topoisomerase DNA binding C4 zinc finger
DUF1998              PF09369.5     84 seq1740_BIOID50961   -            579   3.8e-10   40.0   0.2   1   1   1.1e-13   1.5e-09   38.2   0.2     1    84    94   176    94   176 0.94 Domain of unknown function (DUF1998)
Ribosomal_S18        PF01084.15    54 seq1742_BIOID50961   -             75   2.7e-25   87.8   0.5   1   1   2.4e-29   3.3e-25   87.5   0.3     2    54    16    68    15    68 0.96 Ribosomal protein S18
NADHdh               PF00146.16   311 seq1743_BIOID50961   -            177     2e-15   56.5   6.2   1   1   1.7e-19   2.3e-15   56.3   4.3   147   308    10   176     3   177 0.85 NADH dehydrogenase
Abhydrolase_1        PF00561.15   230 seq1744_BIOID50961   -            340   6.2e-27   94.5   0.0   1   1   4.8e-30   1.6e-26   93.1   0.0     4   218   105   312   102   315 0.96 alpha/beta hydrolase fold
Abhydrolase_6        PF12697.2    228 seq1744_BIOID50961   -            340   2.9e-16   59.9   0.5   1   1   1.2e-19   4.1e-16   59.4   0.4     1   219    75   312    75   320 0.70 Alpha/beta hydrolase family
Abhydrolase_5        PF12695.2    142 seq1744_BIOID50961   -            340   8.5e-11   41.6   0.2   1   1     8e-14   2.7e-10   40.0   0.2     2   141    75   308    74   309 0.65 Alpha/beta hydrolase family
DDE_Tnp_IS66         PF03050.9    271 seq1745_BIOID50961   -            479   4.8e-81  271.8   0.3   1   1   1.1e-84   4.8e-81  271.8   0.2     1   238   196   454   196   463 0.98 Transposase IS66 family
HTH_Tnp_IS66         PF13005.2     59 seq1745_BIOID50961   -            479   1.2e-14   53.7   4.2   1   1   2.6e-18   1.2e-14   53.7   2.9     1    59   134   190   134   190 0.98 putative Helix-turn-helix domain of transposase IS66
LZ_Tnp_IS66          PF13007.2     78 seq1745_BIOID50961   -            479   3.1e-13   50.0   9.1   1   1   6.9e-17   3.1e-13   50.0   6.3     1    76    59   130    59   132 0.83 Transposase C of IS166 homeodomain
Peripla_BP_3         PF13377.1    160 seq1746_BIOID50961   -            341   9.6e-43  145.8   0.0   1   1   9.5e-46   3.2e-42  144.1   0.0     2   160   171   331   170   331 0.92 Periplasmic binding protein-like domain
Peripla_BP_1         PF00532.16   279 seq1746_BIOID50961   -            341   8.6e-35  120.1   0.0   1   1     3e-38     1e-34  119.9   0.0     2   275    60   325    59   329 0.93 Periplasmic binding proteins and sugar binding domain of LacI family
LacI                 PF00356.16    46 seq1746_BIOID50961   -            341   3.7e-21   74.3   0.8   1   1   2.1e-24   7.1e-21   73.4   0.6     1    46     3    48     3    48 0.99 Bacterial regulatory proteins, lacI family
Peripla_BP_4         PF13407.1    258 seq1746_BIOID50961   -            341   2.6e-20   72.7   0.0   1   1   1.1e-23   3.6e-20   72.3   0.0     1   253    62   308    62   313 0.89 Periplasmic binding protein domain
PfkB                 PF00294.19   301 seq1748_BIOID50961   -            337   1.7e-70  237.3   0.0   1   1   1.5e-74   2.1e-70  237.1   0.0     2   297    31   331    30   335 0.97 pfkB family carbohydrate kinase
Ibs_toxin            PF13956.1     19 seq1749_BIOID50961   -             67     2e-09   36.8   8.7   1   1   1.9e-13   2.6e-09   36.4   6.0     1    19    49    67    49    67 1.00 Toxin Ibs, type I toxin-antitoxin system
Mur_ligase_M         PF08245.7    189 seq1750_BIOID50961   -            495   1.2e-45  155.7   0.2   1   1   4.4e-49     2e-45  155.0   0.1     1   188   114   318   114   319 0.90 Mur ligase middle domain
Mur_ligase_C         PF02875.16    91 seq1750_BIOID50961   -            495   2.2e-26   91.5   0.0   1   1   2.8e-29   1.3e-25   89.1   0.0     1    91   339   425   339   425 0.96 Mur ligase family, glutamate ligase domain
Mur_ligase           PF01225.20    83 seq1750_BIOID50961   -            495   5.9e-13   48.5   0.5   1   1   6.3e-16   2.9e-12   46.3   0.1     5    83    25   102    22   102 0.88 Mur ligase family, catalytic domain
Ribosomal_L9_C       PF03948.9     87 seq1751_BIOID50961   -            149   1.2e-26   92.4   1.8   1   1   2.9e-30     2e-26   91.7   1.2     2    87    63   149    62   149 0.97 Ribosomal protein L9, C-terminal domain
Ribosomal_L9_N       PF01281.14    48 seq1751_BIOID50961   -            149   7.6e-23   79.3   0.3   1   1   2.2e-26   1.5e-22   78.4   0.2     1    48     1    48     1    48 0.97 Ribosomal protein L9, N-terminal domain
Cupin_6              PF12852.2    186 seq1753_BIOID50961   -            284   1.9e-26   92.7   0.5   1   1   1.2e-29   5.6e-26   91.1   0.4     1   186     2   162     2   162 0.93 Cupin
HTH_18               PF12833.2     81 seq1753_BIOID50961   -            284     5e-21   74.4   0.3   1   1   7.6e-24   3.5e-20   71.7   0.1     1    81   199   278   199   278 0.97 Helix-turn-helix domain
HTH_AraC             PF00165.18    42 seq1753_BIOID50961   -            284   2.3e-15   55.7   0.0   1   2   1.1e-08   4.9e-05   22.9   0.0     7    41   192   226   188   227 0.94 Bacterial regulatory helix-turn-helix proteins, AraC family
HTH_AraC             PF00165.18    42 seq1753_BIOID50961   -            284   2.3e-15   55.7   0.0   2   2   4.1e-11   1.9e-07   30.5   0.0    11    41   245   276   238   277 0.91 Bacterial regulatory helix-turn-helix proteins, AraC family
SufE                 PF02657.10   125 seq1754_BIOID50961   -            147   3.5e-48  162.2   0.0   1   1   2.9e-52     4e-48  162.0   0.0     2   124    21   144    20   145 0.98 Fe-S metabolism associated domain
YjcZ                 PF13990.1    270 seq1755_BIOID50961   -            292  1.5e-117  391.4   5.5   1   1  1.2e-121  1.7e-117  391.2   3.8     1   270    21   287    21   287 0.99 YjcZ-like protein
Oxidored_q1          PF00361.15   270 seq1756_BIOID50961   -            479   3.5e-50  170.6  13.3   1   1   2.6e-54   3.5e-50  170.6   9.2     1   268   132   400   132   402 0.93 NADH-Ubiquinone/plastoquinone (complex I), various chains
YmgB                 PF10798.3     61 seq1760_BIOID50961   -             78   3.3e-05   23.5   0.0   1   1   3.3e-09   4.5e-05   23.0   0.0     3    35    26    58    24    63 0.92 Biofilm development protein YmgB/AriR
UPF0270              PF06794.7     70 seq1762_BIOID50961   -             72   9.2e-36  121.3   0.1   1   1   7.4e-40     1e-35  121.2   0.0     1    70     1    70     1    70 0.99 Uncharacterised protein family (UPF0270)
PRK                  PF00485.13   194 seq1765_BIOID50961   -            289     3e-74  248.6   0.0   1   1   2.7e-78   3.6e-74  248.4   0.0     1   194     7   214     7   214 0.99 Phosphoribulokinase / Uridine kinase family
HTH_Tnp_IS1          PF12759.2     50 seq1766_BIOID50961   -             99   2.9e-30  103.4   0.2   1   1   6.3e-34   4.3e-30  102.8   0.2     1    48    39    86    39    88 0.98 InsA C-terminal domain
Zn_Tnp_IS1           PF03811.8     36 seq1766_BIOID50961   -             99   1.5e-21   75.5   4.5   1   1   3.7e-25   2.5e-21   74.7   3.1     1    36     1    36     1    36 0.99 InsA N-terminal domain
YmgB                 PF10798.3     61 seq1767_BIOID50961   -             88   5.3e-29   99.7   2.6   1   1   3.8e-33   5.3e-29   99.7   1.8     1    61    28    88    28    88 0.98 Biofilm development protein YmgB/AriR
DDE_Tnp_IS66_C       PF13817.1     39 seq1768_BIOID50961   -             61   2.3e-21   75.3   0.2   1   1     2e-25   2.8e-21   75.1   0.1     2    39    18    55    17    55 0.99 IS66 C-terminal element
DUF466               PF04328.8     65 seq1769_BIOID50961   -             65   2.9e-32  110.1   0.5   1   1   2.3e-36   3.1e-32  110.0   0.3     1    65     1    65     1    65 0.99 Protein of unknown function (DUF466)
LysR_substrate       PF03466.15   209 seq1770_BIOID50961   -            324   1.8e-44  151.2   0.0   1   1   3.5e-48   2.4e-44  150.8   0.0     5   206    92   293    90   296 0.96 LysR substrate binding domain
HTH_1                PF00126.22    60 seq1770_BIOID50961   -            324   5.4e-16   57.9   0.0   1   1   1.4e-19   9.6e-16   57.1   0.0     1    60     3    64     3    64 0.97 Bacterial regulatory helix-turn-helix protein, lysR family
Sugar_tr             PF00083.19   451 seq1771_BIOID50961   -            508   7.3e-71  238.9  26.0   1   1   2.2e-74     1e-70  238.4  18.1     3   446    36   456    33   461 0.95 Sugar (and other) transporter
MFS_1                PF07690.11   354 seq1771_BIOID50961   -            508   2.8e-36  124.9  40.3   1   2   7.1e-30   3.2e-26   91.7  10.9     9   257    46   318    38   320 0.74 Major Facilitator Superfamily
MFS_1                PF07690.11   354 seq1771_BIOID50961   -            508   2.8e-36  124.9  40.3   2   2   2.1e-14   9.5e-11   40.9  14.2    38   171   309   445   307   475 0.80 Major Facilitator Superfamily
Osmo_CC              PF08946.5     46 seq1771_BIOID50961   -            508   2.7e-25   88.0   8.8   1   1   1.1e-28   5.1e-25   87.1   6.1     1    46   462   507   462   507 0.99 Osmosensory transporter coiled coil
DDE_Tnp_IS1          PF03400.8    131 seq1772_BIOID50961   -            125   4.5e-74  246.6   1.5   1   1   3.6e-78   4.9e-74  246.4   1.1     7   131     1   125     1   125 1.00 IS1 transposase
Mur_ligase_M         PF08245.7    189 seq1776_BIOID50961   -            452     4e-50  170.3   0.0   1   1   1.7e-53   7.6e-50  169.4   0.0     2   188   106   292   105   293 0.97 Mur ligase middle domain
Mur_ligase_C         PF02875.16    91 seq1776_BIOID50961   -            452   3.9e-16   58.7   0.0   1   1   3.3e-19   1.5e-15   56.8   0.0     1    82   313   394   313   403 0.93 Mur ligase family, glutamate ligase domain
Mur_ligase           PF01225.20    83 seq1776_BIOID50961   -            452     3e-15   55.9   0.0   1   1   2.1e-18   9.6e-15   54.3   0.0     3    82    25    94    23    95 0.96 Mur ligase family, catalytic domain
MASE1                PF05231.9    299 seq1778_BIOID50961   -            176   8.1e-19   67.6  14.7   1   1   7.5e-23     1e-18   67.2  10.2     2   127    19   143    18   145 0.96 MASE1
Oxidored_q2          PF00420.19    95 seq1779_BIOID50961   -            216   4.6e-11   42.0   1.2   1   1   3.4e-15   4.6e-11   42.0   0.9     3    95   128   216   126   216 0.94 NADH-ubiquinone/plastoquinone oxidoreductase chain 4L
Fer4_11              PF13247.1     99 seq1781_BIOID50961   -            205   4.6e-32  109.7  10.9   1   1     3e-35   4.6e-32  109.7   7.5     3    97    60   153    58   155 0.97 4Fe-4S dicluster domain
Fer4_7               PF12838.2     52 seq1781_BIOID50961   -            205   3.9e-13   49.4  26.7   1   1   9.8e-11   1.5e-07   31.5   5.9     2    50    99   147    98   157 0.89 4Fe-4S dicluster domain
Fer4_2               PF12797.2     22 seq1781_BIOID50961   -            205   4.1e-13   48.3  31.6   1   1   6.2e-10   9.5e-07   28.2   0.6     2    20     6    24     5    33 0.89 4Fe-4S binding domain
Fer4                 PF00037.22    24 seq1781_BIOID50961   -            205   5.6e-13   47.7  34.4   1   1   7.7e-11   1.2e-07   30.9   3.3     1    23    92   114    92   115 0.94 4Fe-4S binding domain
Fer4_9               PF13187.1     55 seq1781_BIOID50961   -            205   2.7e-12   46.6  26.8   1   1   2.3e-10   3.6e-07   30.2   7.6     2    53    99   148    98   150 0.95 4Fe-4S dicluster domain
Fer4_6               PF12837.2     24 seq1781_BIOID50961   -            205   7.7e-11   41.2  39.9   1   1   2.7e-09   4.2e-06   26.2   3.2     1    23    91   113    91   114 0.95 4Fe-4S binding domain
Fer4_4               PF12800.2     17 seq1781_BIOID50961   -            205   1.9e-08   33.8  35.8   1   3   1.6e-05     0.025   14.7   1.8     1    15    11    25    11    31 0.91 4Fe-4S binding domain
Fer4_4               PF12800.2     17 seq1781_BIOID50961   -            205   1.9e-08   33.8  35.8   2   3   8.3e-05      0.13   12.5   1.9     2    16    65    81    64    85 0.86 4Fe-4S binding domain
Fer4_4               PF12800.2     17 seq1781_BIOID50961   -            205   1.9e-08   33.8  35.8   3   3   2.6e-07    0.0004   20.3   2.0     2    17    97   112    96   112 0.91 4Fe-4S binding domain
Fer4_3               PF12798.2     15 seq1781_BIOID50961   -            205   9.2e-07   28.8  40.4   1   2   8.7e-06     0.013   15.8   4.2     1    15    67    83    67    83 0.98 4Fe-4S binding domain
Fer4_3               PF12798.2     15 seq1781_BIOID50961   -            205   9.2e-07   28.8  40.4   2   2     4e-05     0.061   13.7   1.6     1    13   126   147   126   149 0.94 4Fe-4S binding domain
GGDEF                PF00990.16   161 seq1783_BIOID50961   -           1006   4.4e-45  153.0   0.3   1   1   5.9e-48     1e-44  151.8   0.2     1   160   583   739   583   740 0.97 GGDEF domain
PAS_9                PF13426.1    104 seq1783_BIOID50961   -           1006   1.2e-29  102.6   0.0   1   2   1.1e-15     2e-12   47.3   0.0     3   104   215   317   213   317 0.96 PAS domain
PAS_9                PF13426.1    104 seq1783_BIOID50961   -           1006   1.2e-29  102.6   0.0   2   2   3.3e-12   5.6e-09   36.2   0.0     2   104   467   571   466   571 0.92 PAS domain
PAS_3                PF08447.6     91 seq1783_BIOID50961   -           1006   3.5e-26   91.0   0.0   1   2   8.5e-13   1.5e-09   37.7   0.0     4    89   228   310   225   312 0.93 PAS fold
PAS_3                PF08447.6     91 seq1783_BIOID50961   -           1006   3.5e-26   91.0   0.0   2   2   1.2e-13     2e-10   40.4   0.0     2    91   353   438   352   438 0.96 PAS fold
PAS_4                PF08448.5    110 seq1783_BIOID50961   -           1006   3.9e-24   84.6   0.0   1   2   3.9e-10   6.6e-07   29.2   0.0     7   110   215   320   210   320 0.90 PAS fold
PAS_4                PF08448.5    110 seq1783_BIOID50961   -           1006   3.9e-24   84.6   0.0   2   2     1e-13   1.7e-10   40.7   0.0     1   109   462   573   462   574 0.94 PAS fold
PAS                  PF00989.19   113 seq1783_BIOID50961   -           1006   1.6e-23   82.5   0.1   1   2   1.5e-12   2.6e-09   36.7   0.0     2   113   204   315   203   315 0.91 PAS fold
PAS                  PF00989.19   113 seq1783_BIOID50961   -           1006   1.6e-23   82.5   0.1   2   2   5.1e-11   8.7e-08   31.8   0.0     7   113   462   569   456   569 0.94 PAS fold
EAL                  PF00563.15   236 seq1783_BIOID50961   -           1006   3.7e-18   65.7   0.2   1   1   6.8e-21   1.2e-17   64.1   0.1    37   234   797   989   792   991 0.92 EAL domain
MASE1                PF05231.9    299 seq1783_BIOID50961   -           1006   3.6e-13   49.0  21.2   1   1   2.1e-16   3.6e-13   49.0  14.7   126   298    39   195    24   196 0.77 MASE1
PAS_8                PF13188.1     64 seq1783_BIOID50961   -           1006   4.9e-12   45.1   0.0   1   2   3.9e-07   0.00066   19.3   0.0     2    51   204   259   203   272 0.72 PAS domain
PAS_8                PF13188.1     64 seq1783_BIOID50961   -           1006   4.9e-12   45.1   0.0   2   2   1.4e-07   0.00024   20.7   0.0     1    52   456   508   456   520 0.80 PAS domain
EAL                  PF00563.15   236 seq1784_BIOID50961   -            362   6.7e-59  199.1   0.0   1   1   2.1e-62   9.7e-59  198.5   0.0     3   236   112   346   111   346 0.94 EAL domain
GerE                 PF00196.14    58 seq1784_BIOID50961   -            362   6.3e-11   41.3   0.2   1   1   2.8e-14   1.3e-10   40.3   0.1     4    52    25    73    23    77 0.95 Bacterial regulatory proteins, luxR family
MFS_1                PF07690.11   354 seq1786_BIOID50961   -            403   1.5e-43  148.8  41.6   1   1   2.1e-47   1.5e-43  148.8  28.8     4   347    14   341    11   348 0.86 Major Facilitator Superfamily
Sugar_tr             PF00083.19   451 seq1786_BIOID50961   -            403   4.4e-09   35.3   4.8   1   1   6.5e-13   4.4e-09   35.3   3.3    44   123    39   115    16   185 0.88 Sugar (and other) transporter
DUF2592              PF10766.4     41 seq1787_BIOID50961   -             49     1e-26   91.8   4.7   1   1   8.2e-31   1.1e-26   91.7   3.3     1    41     4    44     4    44 0.98 Protein of unknown function (DUF2592)
EAL                  PF00563.15   236 seq1788_BIOID50961   -            521   4.8e-63  212.6   0.0   1   1   1.2e-66   8.4e-63  211.8   0.0     2   236   265   500   264   500 0.96 EAL domain
CSS-motif            PF12792.2    208 seq1788_BIOID50961   -            521     8e-30  103.6   0.0   1   1   1.6e-33   1.1e-29  103.1   0.0     3   207    44   238    42   239 0.90 CSS motif domain associated with EAL
FAD_binding_3        PF01494.14   356 seq1791_BIOID50961   -            391   5.3e-28   97.9   0.0   1   1   2.7e-31   7.5e-28   97.4   0.0     2   345     6   338     5   342 0.80 FAD binding domain
Lycopene_cycl        PF05834.7    374 seq1791_BIOID50961   -            391   8.5e-11   41.2   5.1   1   1   1.2e-10   3.2e-07   29.4   2.4     2   143     8   170     7   201 0.85 Lycopene cyclase protein
DAO                  PF01266.19   358 seq1791_BIOID50961   -            391   5.7e-09   35.2   1.2   1   1   1.6e-09   4.4e-06   25.7   0.2     2    34     8    40     7    91 0.90 FAD dependent oxidoreductase
SE                   PF08491.5    276 seq1791_BIOID50961   -            391     6e-06   25.1   0.0   1   1   4.9e-09   1.4e-05   24.0   0.0   124   217   275   368   238   390 0.87 Squalene epoxidase
SBP_bac_11           PF13531.1    231 seq1793_BIOID50961   -            257   1.6e-55  188.1   4.9   1   1   2.7e-59   1.8e-55  187.9   3.4     1   231    29   255    29   255 0.95 Bacterial extracellular solute-binding protein
SBP_bac_1            PF01547.20   314 seq1793_BIOID50961   -            257   3.8e-17   62.8   6.9   1   1   7.1e-21   4.9e-17   62.5   4.8     1   313    34   246    34   247 0.89 Bacterial extracellular solute-binding protein
DmsC                 PF04976.7    276 seq1795_BIOID50961   -            308  1.8e-117  391.4  22.9   1   1  1.5e-121    2e-117  391.2  15.9     1   276    22   298    22   298 1.00 DMSO reductase anchor subunit (DmsC)
Oxidored_q1          PF00361.15   270 seq1796_BIOID50961   -            526   6.8e-51  172.9  21.4   1   1   4.9e-55   6.8e-51  172.9  14.8     1   268   132   411   132   413 0.97 NADH-Ubiquinone/plastoquinone (complex I), various chains
HTH_18               PF12833.2     81 seq1798_BIOID50961   -            278   5.5e-26   90.3   2.2   1   1     2e-29   6.7e-26   90.0   0.8     1    80   193   271   193   272 0.97 Helix-turn-helix domain
AraC_binding         PF02311.14   136 seq1798_BIOID50961   -            278   7.2e-24   83.8   2.1   1   1   2.1e-27   7.2e-24   83.8   1.5     4   136    16   154    14   154 0.96 AraC-like ligand binding domain
HTH_AraC             PF00165.18    42 seq1798_BIOID50961   -            278   8.6e-21   72.9   0.1   1   2   1.9e-11   6.5e-08   32.0   0.0     1    42   180   221   180   221 0.97 Bacterial regulatory helix-turn-helix proteins, AraC family
HTH_AraC             PF00165.18    42 seq1798_BIOID50961   -            278   8.6e-21   72.9   0.1   2   2   1.3e-13   4.5e-10   38.9   0.0     1    42   232   271   232   271 0.93 Bacterial regulatory helix-turn-helix proteins, AraC family
FliD_C               PF07195.7    239 seq1801_BIOID50961   -            468   1.6e-60  204.2  20.3   1   1   2.4e-64   1.6e-60  204.2  14.1     1   239   222   452   222   452 0.98 Flagellar hook-associated protein 2 C-terminus
FliD_N               PF02465.13    99 seq1801_BIOID50961   -            468   1.2e-23   83.2  12.7   1   1   1.7e-27   1.2e-23   83.2   8.8     1    99    10   107    10   107 0.96 Flagellar hook-associated protein 2 C-terminus
cNMP_binding         PF00027.24    91 seq1802_BIOID50961   -            210   8.9e-24   83.0   0.0   1   1     4e-27   1.4e-23   82.4   0.0     3    90    23   111    21   112 0.97 Cyclic nucleotide-binding domain
Crp                  PF00325.15    32 seq1802_BIOID50961   -            210   2.1e-15   55.7   0.4   1   1   1.1e-18   3.9e-15   54.8   0.3     1    32   166   197   166   197 0.98 Bacterial regulatory proteins, crp family
HTH_Crp_2            PF13545.1     76 seq1802_BIOID50961   -            210   2.2e-11   43.2   0.1   1   1   1.5e-14     5e-11   42.1   0.1     1    67   142   206   142   207 0.94 Crp-like helix-turn-helix domain
Aminotran_1_2        PF00155.16   363 seq1803_BIOID50961   -            386   2.2e-58  197.8   0.0   1   1   7.2e-62   2.5e-58  197.6   0.0     3   363    32   383    30   383 0.95 Aminotransferase class I and II
Cys_Met_Meta_PP      PF01053.15   386 seq1803_BIOID50961   -            386   5.3e-08   31.4   0.0   1   1   2.7e-11   9.1e-08   30.6   0.0    75   180    96   205    53   212 0.86 Cys/Met metabolism PLP-dependent enzyme
DegT_DnrJ_EryC1      PF01041.12   363 seq1803_BIOID50961   -            386     4e-06   26.0   0.1   1   1   2.7e-09   9.3e-06   24.8   0.0    46   146    97   202    85   204 0.88 DegT/DnrJ/EryC1/StrS aminotransferase family
Aminotran_5          PF00266.14   371 seq1803_BIOID50961   -            386   2.4e-05   23.1   0.0   1   1     1e-08   3.5e-05   22.5   0.0    41   165    69   189    47   236 0.78 Aminotransferase class-V
Glycos_transf_4      PF00953.16   159 seq1805_BIOID50961   -            360   5.2e-34  117.2  16.1   1   1   7.7e-38   5.2e-34  117.2  11.2     2   158    99   284    98   285 0.91 Glycosyl transferase family 4
MraY_sig1            PF10555.4     13 seq1805_BIOID50961   -            360   0.00011   21.0   3.6   1   1   1.7e-08   0.00011   21.0   2.5     1    13    68    80    68    80 0.95 Phospho-N-acetylmuramoyl-pentapeptide-transferase signature 1
BPD_transp_1         PF00528.17   185 seq1812_BIOID50961   -            229     4e-22   78.5  13.4   1   1   3.7e-26     5e-22   78.1   9.3     2   175    26   215    25   227 0.78 Binding-protein-dependent transport system inner membrane component
Aconitase            PF00330.15   465 seq1815_BIOID50961   -            891  1.3e-186  620.5   0.0   1   1  2.3e-190  1.6e-186  620.2   0.0     1   465    57   562    57   562 0.99 Aconitase family (aconitate hydratase)
Aconitase_C          PF00694.14   131 seq1815_BIOID50961   -            891   8.3e-49  164.9   0.0   1   1   2.7e-52   1.8e-48  163.8   0.0     3   130   691   818   689   819 0.98 Aconitase C-terminal domain
FUSC-like            PF12805.2    284 seq1816_BIOID50961   -            696     3e-72  242.8   3.3   1   1   8.7e-76     3e-72  242.8   2.3     2   280    63   335    62   340 0.95 FUSC-like inner membrane protein yccS
FUSC_2               PF13515.1    128 seq1816_BIOID50961   -            696   8.6e-20   70.8  11.0   1   1   2.5e-23   8.6e-20   70.8   7.6     2   126   377   498   375   500 0.90 Fusaric acid resistance protein-like
FUSC                 PF04632.7    650 seq1816_BIOID50961   -            696   5.1e-08   31.7   4.2   1   1   1.5e-11   5.1e-08   31.7   2.9     7   280   369   659   363   690 0.80 Fusaric acid resistance protein family
ALMT                 PF11744.3    406 seq1816_BIOID50961   -            696   1.5e-05   23.7   1.9   1   1   1.7e-08   5.7e-05   21.8   1.0    41   193   389   528   373   594 0.80 Aluminium activated malate transporter
AraC_binding         PF02311.14   136 seq1817_BIOID50961   -            312   7.8e-23   80.5   1.3   1   1   3.5e-26   1.2e-22   79.9   0.2     7   120    52   170    48   186 0.89 AraC-like ligand binding domain
HTH_18               PF12833.2     81 seq1817_BIOID50961   -            312     9e-22   76.8   0.1   1   1   5.5e-25   1.9e-21   75.8   0.1     2    79   229   305   228   307 0.97 Helix-turn-helix domain
HTH_AraC             PF00165.18    42 seq1817_BIOID50961   -            312   1.5e-20   72.2   0.2   1   2   3.2e-10   1.1e-06   28.1   0.0     2    42   216   256   215   256 0.93 Bacterial regulatory helix-turn-helix proteins, AraC family
HTH_AraC             PF00165.18    42 seq1817_BIOID50961   -            312   1.5e-20   72.2   0.2   2   2   1.6e-14   5.3e-11   41.8   0.0     2    42   268   306   267   306 0.94 Bacterial regulatory helix-turn-helix proteins, AraC family
Cupin_2              PF07883.6     71 seq1817_BIOID50961   -            312   1.4e-06   27.5   0.0   1   1   8.3e-10   2.8e-06   26.6   0.0     7    60    57   109    53   116 0.92 Cupin domain
CMAS                 PF02353.15   273 seq1819_BIOID50961   -            382  1.8e-106  355.1   0.2   1   1  1.6e-109  2.4e-106  354.6   0.2     2   273   108   368   107   368 0.98 Mycolic acid cyclopropane synthetase
Methyltransf_23      PF13489.1    162 seq1819_BIOID50961   -            382   1.5e-14   53.9   0.0   1   1   1.6e-17   2.4e-14   53.2   0.0    14   135   157   287   144   315 0.73 Methyltransferase domain
Methyltransf_11      PF08241.7     95 seq1819_BIOID50961   -            382   8.7e-13   48.4   0.0   1   1   1.1e-15   1.6e-12   47.5   0.0     1    94   172   264   172   265 0.97 Methyltransferase domain
Methyltransf_18      PF12847.2    112 seq1819_BIOID50961   -            382   8.2e-11   42.3   0.0   1   1   1.4e-13   2.1e-10   41.0   0.0     1   111   167   267   167   268 0.91 Methyltransferase domain
Methyltransf_31      PF13847.1    152 seq1819_BIOID50961   -            382   5.2e-11   42.2   0.0   1   1   5.6e-14   8.6e-11   41.5   0.0     2   112   166   269   165   329 0.85 Methyltransferase domain
Methyltransf_12      PF08242.7     99 seq1819_BIOID50961   -            382   4.1e-08   33.4   0.0   1   1   5.5e-11   8.4e-08   32.4   0.0     1    99   172   263   172   263 0.83 Methyltransferase domain
Methyltransf_25      PF13649.1    101 seq1819_BIOID50961   -            382   2.1e-07   31.0   0.0   1   1   2.8e-10   4.2e-07   30.1   0.0     1   101   171   261   171   261 0.90 Methyltransferase domain
PCMT                 PF01135.14   210 seq1819_BIOID50961   -            382   3.9e-06   26.4   0.0   1   1   3.8e-09   5.7e-06   25.8   0.0    61   123   155   215   135   230 0.82 Protein-L-isoaspartate(D-aspartate) O-methyltransferase (PCMT)
MTS                  PF05175.9    170 seq1819_BIOID50961   -            382   3.8e-05   23.0   0.0   1   1     4e-08   6.1e-05   22.3   0.0    22   104   158   234   152   265 0.81 Methyltransferase small domain
ABC_tran             PF00005.22   118 seq1824_BIOID50961   -            352   4.2e-26   91.5   0.0   1   1     2e-29     9e-26   90.4   0.0     1   117    38   156    38   157 0.91 ABC transporter
TOBE                 PF03459.12    64 seq1824_BIOID50961   -            352   3.5e-19   68.5   0.0   1   1     2e-20   9.2e-17   60.7   0.0     1    62   290   350   290   352 0.97 TOBE domain
Mur_ligase_M         PF08245.7    189 seq1826_BIOID50961   -            438   4.7e-43  147.3   0.1   1   1     1e-46   7.1e-43  146.7   0.1     1   189   110   280   110   280 0.90 Mur ligase middle domain
Mur_ligase_C         PF02875.16    91 seq1826_BIOID50961   -            438   2.5e-11   43.3   0.0   1   1   2.2e-14   1.5e-10   40.8   0.0     2    81   301   373   300   379 0.88 Mur ligase family, glutamate ligase domain
Complex1_30kDa       PF00329.14   103 seq1828_BIOID50961   -            555   2.5e-25   88.5   0.0   1   1   1.1e-28   5.1e-25   87.5   0.0     2   103    48   153    47   153 0.94 Respiratory-chain NADH dehydrogenase, 30 Kd subunit
Complex1_49kDa       PF00346.14   272 seq1828_BIOID50961   -            555   3.6e-22   78.5   0.0   1   2     8e-15   3.6e-11   42.4   0.0     2   163   297   442   296   456 0.94 Respiratory-chain NADH dehydrogenase, 49 Kd subunit
Complex1_49kDa       PF00346.14   272 seq1828_BIOID50961   -            555   3.6e-22   78.5   0.0   2   2   1.7e-10   7.6e-07   28.2   0.0   207   272   458   523   443   523 0.89 Respiratory-chain NADH dehydrogenase, 49 Kd subunit
[truncated: 1,433,860 more chars]
