# Supplementary material for: A domain sequence approach to pangenomics: applications to Escherichia coli
Source: F1000Res. 2013 May 29;1:19. Originally published 2012 Oct 1. [Version 2] doi: 10.12688/f1000research.1-19.v2 (PMC3901455; doi:10.12688/f1000research.1-19.v2)
Supplement: The 347 text files show the results from scanning each of the fasta-files against the Pfam-A database [file f1000research-1-1101-s0002.tgz › Escherichia_coli_DEC6D_BIOID50963.txt]

#                                                                            --- full sequence --- -------------- this domain -------------   hmm coord   ali coord   env coord
# target name        accession   tlen query name           accession   qlen   E-value  score  bias   #  of  c-Evalue  i-Evalue  score  bias  from    to  from    to  from    to  acc description of target
#------------------- ---------- ----- -------------------- ---------- ----- --------- ------ ----- --- --- --------- --------- ------ ----- ----- ----- ----- ----- ----- ----- ---- ---------------------
DUF1992              PF09350.5     71 seq4_BIOID50963      -            122     3e-23   81.2   0.1   1   1   2.7e-27   3.7e-23   81.0   0.1     1    69     7    74     7   100 0.96 Domain of unknown function (DUF1992)
RadC                 PF04002.10   123 seq5_BIOID50963      -            158   4.9e-47  158.5   0.0   1   1   4.6e-51   6.2e-47  158.1   0.0     2   123    37   158    36   158 0.98 RadC-like JAB domain
PTS_EIIC             PF02378.13   321 seq10_BIOID50963     -            648     5e-71  239.0  33.0   1   1   1.1e-74     5e-71  239.0  22.9     2   321    12   300    11   300 0.94 Phosphotransferase system, EIIC
PTS_EIIA_1           PF00358.15   133 seq10_BIOID50963     -            648   1.6e-52  176.4   0.6   1   1   5.5e-56   2.5e-52  175.8   0.4     4   131   499   626   496   628 0.98 phosphoenolpyruvate-dependent sugar phosphotransferase system, EIIA 1
PTS_EIIB             PF00367.15    35 seq10_BIOID50963     -            648   1.2e-12   46.6   0.9   1   1   5.3e-16   2.4e-12   45.7   0.7     1    35   393   427   393   427 0.97 phosphotransferase system, EIIB
Transgly             PF00912.17   178 seq13_BIOID50963     -            844   2.6e-56  189.6   0.0   1   1     6e-60   4.1e-56  188.9   0.0    10   177   209   380   198   381 0.95 Transglycosylase
Transpeptidase       PF00905.17   304 seq13_BIOID50963     -            844   1.2e-25   90.0   0.3   1   1   1.6e-28   1.1e-24   86.9   0.2     2   284   473   725   472   744 0.86 Penicillin binding protein transpeptidase domain
SDF                  PF00375.13   390 seq19_BIOID50963     -            325   2.1e-52  178.0  22.2   1   1   1.9e-56   2.6e-52  177.8  15.4     1   313    18   321    18   323 0.88 Sodium:dicarboxylate symporter family
DUF2491              PF10679.4    212 seq21_BIOID50963     -             93   1.5e-23   82.8   0.0   1   1   1.2e-27   1.6e-23   82.7   0.0   129   212     6    91     1    91 0.96 Protein of unknown function (DUF2491)
DUF1219              PF06755.7    117 seq25_BIOID50963     -            125   8.6e-59  196.0   0.0   1   1   6.8e-63   9.3e-59  195.9   0.0     1   113     1   113     1   124 0.97 Protein of unknown function (DUF1219)
Autotransporter      PF03797.14   265 seq27_BIOID50963     -            877   8.7e-43  146.4  30.1   1   1   6.4e-47   8.7e-43  146.4  20.9     3   259   615   857   613   868 0.95 Autotransporter beta-domain
DDE_Tnp_1_assoc      PF13808.1     90 seq30_BIOID50963     -            188   1.4e-33  114.2   0.0   1   1   1.7e-37   2.3e-33  113.5   0.0     1    90     6    95     6    95 0.99 DDE_Tnp_1-associated
MerR_1               PF13411.1     69 seq33_BIOID50963     -            141   5.8e-21   73.9   0.5   1   1   2.1e-24   9.7e-21   73.2   0.3     1    67     2    69     2    70 0.95 MerR HTH family regulatory protein
MerR-DNA-bind        PF09278.6     65 seq33_BIOID50963     -            141   1.3e-20   73.4   6.9   1   1   4.3e-24     2e-20   72.8   4.8     1    65    45   110    45   110 0.97 MerR, DNA binding
MerR                 PF00376.18    38 seq33_BIOID50963     -            141   1.8e-12   46.4   0.0   1   1   7.2e-16   3.3e-12   45.6   0.0     1    38     3    40     3    40 0.99 MerR family regulatory protein
HTH_Tnp_1            PF01527.15    76 seq34_BIOID50963     -             63   6.6e-14   51.5   0.1   1   1   5.9e-18   8.1e-14   51.2   0.0     3    49    11    57     9    61 0.93 Transposase
DNA_circ_N           PF07157.7     93 seq35_BIOID50963     -            456   5.9e-35  119.1   0.0   1   1   1.2e-38   1.6e-34  117.7   0.0     3    93    10   101     8   101 0.97 DNA circulation protein N-terminus
Pili_assembly_N      PF00345.15   122 seq38_BIOID50963     -            166     3e-24   85.0   0.1   1   1   6.7e-28   4.6e-24   84.4   0.0    44   122     4    82     1    82 0.90 Gram-negative pili assembly chaperone, N-terminal domain
Pili_assembly_C      PF02753.12    68 seq38_BIOID50963     -            166   1.7e-21   75.7   1.2   1   1   3.8e-25   2.6e-21   75.1   0.9     2    66   102   161   101   163 0.96 Gram-negative pili assembly chaperone, C-terminal domain
DUF350               PF03994.9     54 seq39_BIOID50963     -            132   1.6e-31  107.6  11.9   1   2   2.3e-22   3.1e-18   65.1   0.4     1    53    13    65    13    66 0.98 Domain of Unknown Function (DUF350)
DUF350               PF03994.9     54 seq39_BIOID50963     -            132   1.6e-31  107.6  11.9   2   2   8.5e-17   1.2e-12   47.2   3.4     1    54    78   130    78   130 0.99 Domain of Unknown Function (DUF350)
HTH_3                PF01381.17    55 seq43_BIOID50963     -             91   5.9e-07   29.1   0.0   1   1   5.5e-11   7.6e-07   28.7   0.0     1    50     3    52     3    58 0.94 Helix-turn-helix
DUF987               PF06174.6     66 seq45_BIOID50963     -             73   4.5e-43  144.4   0.1   1   1   3.7e-47     5e-43  144.3   0.1     1    66     1    66     1    66 0.99 Protein of unknown function (DUF987)
RHS                  PF03527.9     41 seq46_BIOID50963     -            321   1.6e-20   72.4   2.1   1   1   1.2e-24   1.7e-20   72.4   0.3     1    41    55    95    55    95 0.98 RHS protein
RVT_1                PF00078.22   214 seq49_BIOID50963     -            448   2.5e-54  183.7   0.0   1   1   5.5e-58   3.8e-54  183.1   0.0     1   214    32   278    32   278 0.97 Reverse transcriptase (RNA-dependent DNA polymerase)
GIIM                 PF08388.6     80 seq49_BIOID50963     -            448     6e-12   45.0   4.5   1   1   1.2e-15   7.9e-12   44.6   1.3     3    69   301   367   299   389 0.85 Group II intron, maturase-specific domain
DDE_Tnp_1_assoc      PF13808.1     90 seq50_BIOID50963     -            247   3.2e-31  106.7   0.0   1   1   8.1e-35   5.5e-31  105.9   0.0     2    89     1    88     1    89 0.99 DDE_Tnp_1-associated
DDE_Tnp_1            PF01609.16   211 seq50_BIOID50963     -            247   6.7e-18   64.9   0.2   1   1   1.4e-21   9.7e-18   64.3   0.2     3   152    96   229    94   243 0.87 Transposase DDE domain
Sigma54_CBD          PF04963.8    195 seq54_BIOID50963     -            477   1.9e-75  252.4   1.0   1   1   4.2e-79   1.9e-75  252.4   0.7     2   195   107   304   106   304 0.97 Sigma-54 factor, core binding domain
Sigma54_DBD          PF04552.8    160 seq54_BIOID50963     -            477   3.8e-70  234.3   0.4   1   1   1.6e-73   7.5e-70  233.4   0.3     2   160   317   475   316   475 0.99 Sigma-54, DNA binding domain
Sigma54_AID          PF00309.15    49 seq54_BIOID50963     -            477   7.9e-19   66.7  20.7   1   1   3.8e-22   1.8e-18   65.6  14.3     1    47     3    49     3    51 0.97 Sigma-54 factor, Activator interacting domain (AID)
DUF303               PF03629.13   255 seq57_BIOID50963     -            692   9.6e-28   96.9   0.0   1   1   1.9e-31   1.3e-27   96.5   0.0     1   201   126   364   126   428 0.78 Domain of unknown function (DUF303)
DUF1737              PF08410.5     54 seq57_BIOID50963     -            692   5.6e-18   64.3   0.0   1   1   2.4e-21   1.6e-17   62.8   0.0     1    53    49    98    49    99 0.97 Domain of unknown function (DUF1737)
rve                  PF00665.21   120 seq59_BIOID50963     -            122   6.7e-18   64.8   0.0   1   1   1.2e-21   7.9e-18   64.5   0.0    27   120    13   104     2   104 0.95 Integrase core domain
rve_3                PF13683.1     67 seq59_BIOID50963     -            122   8.3e-13   47.5   0.1   1   1   2.4e-16   1.6e-12   46.6   0.0     1    47    75   121    75   122 0.95 Integrase core domain
DUF1019              PF06254.6     89 seq60_BIOID50963     -            141   9.9e-23   80.0   0.2   1   1     1e-26   1.4e-22   79.5   0.2     1    88    46   120    46   121 0.95 Protein of unknown function (DUF1019)
FtsX                 PF02687.16   121 seq62_BIOID50963     -            409   2.7e-07   30.2  10.9   1   1     2e-11   2.7e-07   30.2   7.5     3   121   288   400   286   400 0.95 FtsX-like permease family
TnpB_IS66            PF05717.8    108 seq63_BIOID50963     -            116   1.1e-40  137.2   0.0   1   1   9.1e-45   1.2e-40  137.1   0.0     2   104     7   107     6   111 0.97 IS66 Orf2 like protein
DUF770               PF05591.7    158 seq64_BIOID50963     -            178   4.4e-46  156.2   0.6   1   1     4e-50   5.4e-46  155.9   0.4     2   147    28   169    27   175 0.96 Protein of unknown function (DUF770)
YagB_YeeU_YfjZ       PF06154.6    105 seq65_BIOID50963     -            122   3.8e-52  174.8   0.0   1   1   3.3e-56   4.5e-52  174.6   0.0     2   104    16   118    15   119 0.98 YagB/YeeU/YfjZ family
DUF331               PF03889.8     39 seq66_BIOID50963     -             72   3.2e-21   74.1   0.6   1   1   3.1e-25   4.2e-21   73.8   0.4     1    37     9    45     9    47 0.97 Domain of unknown function
DDE_Tnp_1            PF01609.16   211 seq67_BIOID50963     -            203   2.8e-13   49.8   0.2   1   1   3.3e-17   4.5e-13   49.1   0.2    94   211    10   168     3   168 0.91 Transposase DDE domain
HTH_38               PF13936.1     44 seq68_BIOID50963     -            310   3.3e-23   80.8   2.3   1   1   4.1e-21   1.4e-17   62.8   0.9     4    44    58    98    55    98 0.97 Helix-turn-helix domain
HTH_32               PF13565.1     77 seq68_BIOID50963     -            310   4.3e-06   27.3   2.0   1   1   1.3e-09   4.3e-06   27.3   1.4     1    77    90   173    90   173 0.69 Homeodomain-like domain
DUF1190              PF06693.6    165 seq69_BIOID50963     -            212   2.1e-35  122.1   3.2   1   1   1.9e-39   2.7e-35  121.7   2.2     1   165    63   212    63   212 0.91 Protein of unknown function (DUF1190)
Usher                PF00577.15   552 seq75_BIOID50963     -            606  1.2e-155  519.3  18.6   1   1  2.2e-159  1.5e-155  518.9  12.9     1   389   200   599   200   604 0.98 Type VII secretion system (T7SS), usher protein
PapC_N               PF13954.1    146 seq75_BIOID50963     -            606     9e-47  158.2   0.0   1   1   2.6e-50   1.8e-46  157.2   0.0     2   145    38   183    37   184 0.98 PapC N-terminal domain
ABC_tran             PF00005.22   118 seq77_BIOID50963     -            228   1.5e-21   76.8   0.0   1   1   3.3e-25   2.2e-21   76.2   0.0     1   117    50   174    50   175 0.92 ABC transporter
DUF957               PF06117.6     65 seq80_BIOID50963     -             65   1.2e-34  117.5   1.0   1   1   9.4e-39   1.3e-34  117.4   0.7     1    65     1    65     1    65 0.98 Enterobacterial protein of unknown function (DUF957)
SDF                  PF00375.13   390 seq81_BIOID50963     -             85   5.9e-06   25.1   4.7   1   1   4.9e-10   6.7e-06   24.9   3.2   323   385     2    68     1    72 0.88 Sodium:dicarboxylate symporter family
DDE_Tnp_IS66         PF03050.9    271 seq84_BIOID50963     -            537   4.7e-96  321.0   0.0   1   1   1.4e-99   4.7e-96  321.0   0.0     1   271   196   487   196   487 0.98 Transposase IS66 family
DDE_Tnp_IS66_C       PF13817.1     39 seq84_BIOID50963     -            537   6.4e-20   70.7   0.2   1   1   4.2e-23   1.5e-19   69.6   0.1     2    39   494   531   493   531 0.99 IS66 C-terminal element
HTH_Tnp_IS66         PF13005.2     59 seq84_BIOID50963     -            537   1.4e-14   53.5   4.2   1   1   4.1e-18   1.4e-14   53.5   2.9     1    59   134   190   134   190 0.98 putative Helix-turn-helix domain of transposase IS66
LZ_Tnp_IS66          PF13007.2     78 seq84_BIOID50963     -            537   3.7e-13   49.8   9.1   1   1   1.1e-16   3.7e-13   49.8   6.3     1    76    59   130    59   132 0.83 Transposase C of IS166 homeodomain
ADH_N                PF08240.7    109 seq86_BIOID50963     -             77   6.7e-13   48.2   0.1   1   1   6.5e-17   8.9e-13   47.8   0.0     1    45    32    75    32    77 0.95 Alcohol dehydrogenase GroES-like domain
Phage_rep_org_N      PF09681.5    121 seq87_BIOID50963     -            157     2e-06   27.2   0.0   1   1   2.2e-10     3e-06   26.7   0.0     1   120     5   131     5   135 0.84 N-terminal phage replisome organiser (Phage_rep_org_N)
DUF1219              PF06755.7    117 seq88_BIOID50963     -            124   3.6e-60  200.5   0.0   1   1     3e-64   4.1e-60  200.3   0.0     1   113     1   113     1   123 0.98 Protein of unknown function (DUF1219)
GSP_synth            PF03738.9     97 seq92_BIOID50963     -            430     2e-25   88.7   0.0   1   1     5e-29   6.8e-25   87.0   0.0     2    97   215   306   214   306 0.92 Glutathionylspermidine synthase preATP-grasp
Methyltransf_27      PF13708.1    194 seq93_BIOID50963     -            281   1.1e-75  253.3   0.2   1   1     1e-79   1.4e-75  253.0   0.2     2   194    86   278    85   278 0.99 Methyltransferase domain
DUF877               PF05943.7    423 seq95_BIOID50963     -            452  3.3e-179  595.6   0.0   1   1  2.7e-183  3.7e-179  595.5   0.0     1   423    25   448    25   448 0.99 Protein of unknown function (DUF877)
DUF1722              PF08349.6    117 seq97_BIOID50963     -            169   6.7e-38  129.0   0.1   1   1     6e-42   8.3e-38  128.7   0.0     1   116    41   157    41   158 0.98 Protein of unknown function (DUF1722)
DDE_Tnp_1_assoc      PF13808.1     90 seq98_BIOID50963     -             84   2.4e-27   94.3   0.0   1   1     2e-31   2.7e-27   94.1   0.0     1    75     6    80     6    83 0.98 DDE_Tnp_1-associated
DNA_III_psi          PF03603.8    128 seq101_BIOID50963    -            137   1.4e-45  154.1   0.1   1   1   1.2e-49   1.6e-45  153.9   0.1     1   128     1   128     1   128 0.99 DNA polymerase III psi subunit
rve                  PF00665.21   120 seq107_BIOID50963    -            210   9.6e-18   64.3   0.1   1   1     1e-21   1.4e-17   63.7   0.0    24   118     7   112     1   114 0.95 Integrase core domain
Phage_GPD            PF05954.6    292 seq108_BIOID50963    -            374   2.9e-30  105.3   3.4   1   1   2.7e-34   3.7e-30  105.0   2.4     1   290    23   324    23   326 0.84 Phage late control gene D protein (GPD)
SLT                  PF01464.15   121 seq110_BIOID50963    -            124   2.5e-28   97.9   0.1   1   1     2e-32   2.7e-28   97.7   0.1    11   117     3   115     1   119 0.95 Transglycosylase SLT domain
HTH_AraC             PF00165.18    42 seq111_BIOID50963    -            247   8.4e-20   69.8   1.7   1   2     4e-11   2.8e-07   30.0   0.0     1    41   144   183   144   184 0.96 Bacterial regulatory helix-turn-helix proteins, AraC family
HTH_AraC             PF00165.18    42 seq111_BIOID50963    -            247   8.4e-20   69.8   1.7   2   2   7.2e-14   4.9e-10   38.7   0.2     6    40   196   232   194   234 0.92 Bacterial regulatory helix-turn-helix proteins, AraC family
HTH_18               PF12833.2     81 seq111_BIOID50963    -            247   4.2e-14   52.3   0.1   1   1   1.1e-17   7.5e-14   51.4   0.1     2    80   158   234   157   235 0.94 Helix-turn-helix domain
FtsX                 PF02687.16   121 seq113_BIOID50963    -            808   1.5e-12   47.2  12.9   1   1   7.5e-15   5.1e-11   42.2   6.3     3   121   247   364   245   364 0.83 FtsX-like permease family
DUF2756              PF10956.3    104 seq115_BIOID50963    -            146     1e-53  179.8  30.3   1   1   7.3e-58     1e-53  179.8  21.0     1   104     1   105     1   105 0.99 Protein of unknown function (DUF2756)
Acetyltransf_1       PF00583.19    83 seq117_BIOID50963    -            148   1.1e-19   70.1   0.0   1   1   1.1e-22   1.6e-19   69.5   0.0     4    82    48   120    45   121 0.92 Acetyltransferase (GNAT) family
FR47                 PF08445.5     86 seq117_BIOID50963    -            148   6.3e-13   48.1   0.1   1   1   5.7e-16   8.6e-13   47.7   0.0    17    81    59   124    42   130 0.82 FR47-like protein
Acetyltransf_10      PF13673.1    117 seq117_BIOID50963    -            148   1.6e-12   47.4   0.1   1   1   1.4e-15   2.2e-12   47.0   0.1    22   117    18   120     8   120 0.86 Acetyltransferase (GNAT) domain
Acetyltransf_7       PF13508.1     79 seq117_BIOID50963    -            148   3.4e-11   43.0   0.0   1   1     3e-14   4.6e-11   42.6   0.0     8    78    45   121    38   122 0.86 Acetyltransferase (GNAT) domain
Acetyltransf_4       PF13420.1    155 seq117_BIOID50963    -            148   1.6e-08   34.5   0.0   1   1   1.3e-11   1.9e-08   34.2   0.0    32   148    23   134     5   141 0.82 Acetyltransferase (GNAT) domain
Acetyltransf_8       PF13523.1    152 seq117_BIOID50963    -            148   7.4e-08   32.2   0.1   1   1   1.5e-09   2.3e-06   27.4   0.0    75   138    61   122     4   127 0.78 Acetyltransferase (GNAT) domain
Acetyltransf_3       PF13302.1    142 seq117_BIOID50963    -            148   7.8e-07   29.3   0.1   1   1   1.8e-09   2.7e-06   27.6   0.1    67   142    49   121     3   121 0.73 Acetyltransferase (GNAT) domain
Acetyltransf_9       PF13527.1    128 seq117_BIOID50963    -            148     3e-06   26.9   0.0   1   1   3.7e-09   5.7e-06   26.1   0.0    74   127    64   122    49   123 0.89 Acetyltransferase (GNAT) domain
Acetyltransf_6       PF13480.1    142 seq117_BIOID50963    -            148   1.6e-05   24.7   0.0   1   1   1.4e-08   2.1e-05   24.4   0.0    73   131    42   100    17   107 0.90 Acetyltransferase (GNAT) domain
FAD_binding_7        PF03441.9    277 seq121_BIOID50963    -            472    8e-107  356.4   1.1   1   1  1.5e-110    1e-106  356.0   0.8     3   276   205   468   203   469 0.96 FAD binding domain of DNA photolyase
DNA_photolyase       PF00875.13   165 seq121_BIOID50963    -            472   3.9e-46  156.7   0.3   1   1   1.8e-49   1.2e-45  155.0   0.1     2   159     5   168     4   174 0.93 DNA photolyase
rve                  PF00665.21   120 seq122_BIOID50963    -            148   4.7e-19   68.5   0.0   1   1   1.7e-22   7.7e-19   67.8   0.0    28   119     2    92     1    93 0.97 Integrase core domain
rve_3                PF13683.1     67 seq122_BIOID50963    -            148   1.1e-11   43.9   0.0   1   1   3.4e-15   1.6e-11   43.4   0.0     6    67    69   130    64   130 0.92 Integrase core domain
rve_2                PF13333.1     52 seq122_BIOID50963    -            148   9.1e-07   28.7   0.0   1   1   3.5e-10   1.6e-06   27.9   0.0     1    44    83   129    83   136 0.88 Integrase core domain
Ribosomal_S30AE      PF02482.14    94 seq126_BIOID50963    -             95   6.8e-34  115.9   1.8   1   1   5.5e-38   7.5e-34  115.8   1.3     1    94     2    95     2    95 0.99 Sigma 54 modulation protein / S30EA ribosomal protein
tRNA-synt_1c         PF00749.16   314 seq127_BIOID50963    -            554  1.6e-124  414.5   0.0   1   1  2.9e-128    2e-124  414.2   0.0     2   313    28   337    27   338 0.99 tRNA synthetases class I (E and Q), catalytic domain
tRNA-synt_1c_C       PF03950.13   174 seq127_BIOID50963    -            554   1.1e-63  213.8   0.0   1   1   3.5e-67   2.4e-63  212.8   0.0     1   174   340   528   340   528 0.97 tRNA synthetases class I (E and Q), anti-codon binding domain
PduV-EutP            PF10662.4    143 seq132_BIOID50963    -            118   5.1e-15   55.0   0.0   1   1   4.7e-19   6.5e-15   54.7   0.0    86   142    57   112    39   113 0.92 Ethanolamine utilisation - propanediol utilisation
IstB_IS21            PF01695.12   178 seq139_BIOID50963    -            171   1.2e-37  128.9   0.2   1   1     5e-41   3.4e-37  127.4   0.1     1   108    57   164    57   166 0.97 IstB-like ATP binding protein
PhoH                 PF02562.11   205 seq139_BIOID50963    -            171   7.5e-06   25.2   0.2   1   1     4e-09   2.7e-05   23.3   0.0    11    48    95   132    84   143 0.80 PhoH-like protein
HAD_2                PF13419.1    176 seq140_BIOID50963    -            225   1.6e-27   96.7   0.0   1   1   4.1e-31   1.9e-27   96.5   0.0     1   176     6   195     6   195 0.91 Haloacid dehalogenase-like hydrolase
Hydrolase_like       PF13242.1     75 seq140_BIOID50963    -            225   9.9e-13   47.4   0.0   1   1   3.3e-16   1.5e-12   46.9   0.0     3    75   149   218   147   218 0.85 HAD-hyrolase-like
Hydrolase            PF00702.21   204 seq140_BIOID50963    -            225   1.4e-11   45.2   0.3   1   1   1.5e-14   6.6e-11   43.0   0.2   107   204    78   189     3   189 0.74 haloacid dehalogenase-like hydrolase
Ivy                  PF08816.6    118 seq143_BIOID50963    -            157   6.8e-35  119.4   0.1   1   1   6.1e-39   8.4e-35  119.2   0.1     1   118    37   152    37   152 0.98 Inhibitor of vertebrate lysozyme (Ivy)
PTS_EIIA_2           PF00359.17   142 seq145_BIOID50963    -            163   3.5e-37  127.1   0.1   1   1   2.9e-41     4e-37  126.9   0.0     2   141    13   155    12   156 0.96 Phosphoenolpyruvate-dependent sugar phosphotransferase system, EIIA 2
DUF1471              PF07338.8     56 seq149_BIOID50963    -             91     1e-16   60.1   0.6   1   1     1e-20   1.4e-16   59.7   0.4     1    56    36    89    36    89 0.98 Protein of unknown function (DUF1471)
Acyl-CoA_dh_1        PF00441.19   150 seq154_BIOID50963    -            546   1.2e-32  112.9   0.8   1   1   2.2e-35     1e-31  109.9   0.3     1   148   290   443   290   445 0.97 Acyl-CoA dehydrogenase, C-terminal domain
Acyl-CoA_dh_M        PF02770.14    52 seq154_BIOID50963    -            546   5.4e-14   51.3   0.0   1   1   2.2e-17     1e-13   50.4   0.0     1    51   186   236   186   238 0.96 Acyl-CoA dehydrogenase, middle domain
Acyl-CoA_dh_2        PF08028.6    134 seq154_BIOID50963    -            546   2.1e-08   34.3   0.2   1   1   1.3e-11   5.8e-08   32.9   0.0    10   123   314   423   308   432 0.86 Acyl-CoA dehydrogenase, C-terminal domain
DUF1627              PF07789.7    155 seq155_BIOID50963    -            253   6.9e-92  304.8   0.4   1   1     1e-95   6.9e-92  304.8   0.3     1   155    88   242    88   242 1.00 Protein of unknown function (DUF1627)
TonB_dep_Rec         PF00593.19   276 seq157_BIOID50963    -            747   7.1e-28   98.1  10.2   1   1     1e-31   7.1e-28   98.1   7.1     1   276   510   746   510   746 0.98 TonB dependent receptor
Plug                 PF07715.10   108 seq157_BIOID50963    -            747     2e-21   76.2   0.1   1   1   6.6e-25   4.5e-21   75.0   0.1     2   107    76   180    75   181 0.94 TonB-dependent Receptor Plug Domain
Usher                PF00577.15   552 seq160_BIOID50963    -            260   2.4e-52  178.3   6.2   1   1   4.1e-56   2.8e-52  178.0   4.3   385   552     2   171     1   171 0.98 Type VII secretion system (T7SS), usher protein
PapC_C               PF13953.1     68 seq160_BIOID50963    -            260   2.8e-19   68.4   0.0   1   1   8.2e-23   5.6e-19   67.4   0.0     5    67   184   247   181   248 0.91 PapC C-terminal domain
Phage_Mu_Gp45        PF06890.7    162 seq162_BIOID50963    -            203   3.9e-67  224.6   0.5   1   1   3.3e-71   4.5e-67  224.3   0.3     1   161    22   195    22   196 0.99 Bacteriophage Mu Gp45 protein
ADH_zinc_N           PF00107.21   130 seq165_BIOID50963    -            195   3.6e-21   74.9   0.1   1   1   1.6e-24   5.4e-21   74.3   0.0     1   108    88   194    88   195 0.96 Zinc-binding dehydrogenase
ADH_N                PF08240.7    109 seq165_BIOID50963    -            195   3.3e-11   42.7   0.5   1   1     2e-14   6.9e-11   41.7   0.4    63   108     3    48     1    49 0.93 Alcohol dehydrogenase GroES-like domain
AlaDh_PNT_C          PF01262.16   168 seq165_BIOID50963    -            195   5.1e-07   29.2   0.3   1   1   2.2e-10   7.7e-07   28.7   0.2    21    60    79   118    69   148 0.90 Alanine dehydrogenase/PNT, C-terminal domain
3HCDH_N              PF02737.13   180 seq165_BIOID50963    -            195   9.6e-05   21.9   0.2   1   1   3.4e-08   0.00012   21.7   0.1     1    43    80   122    80   166 0.90 3-hydroxyacyl-CoA dehydrogenase, NAD binding domain
DUF1378              PF07125.6     59 seq170_BIOID50963    -             60   1.3e-36  124.2   0.1   1   1     1e-40   1.4e-36  124.1   0.0     1    59     1    59     1    59 0.99 Protein of unknown function (DUF1378)
IstB_IS21            PF01695.12   178 seq172_BIOID50963    -             61   5.2e-11   42.1   0.1   1   1   4.6e-15   6.3e-11   41.8   0.0   143   178     1    37     1    37 0.95 IstB-like ATP binding protein
Ligase_CoA           PF00549.14   153 seq175_BIOID50963    -            555   1.9e-51  173.5   0.8   1   1   4.6e-55   3.2e-51  172.8   0.0     1   152   336   491   336   492 0.98 CoA-ligase
CoA_binding          PF02629.14    96 seq175_BIOID50963    -            555   9.4e-17   61.2   0.0   1   1   1.4e-19   9.6e-16   57.9   0.1     3    96   193   288   191   288 0.96 CoA binding domain
HTH_Tnp_1            PF01527.15    76 seq178_BIOID50963    -             71   1.7e-14   53.4   0.0   1   1   4.1e-18   1.9e-14   53.2   0.0     1    48     1    47     1    61 0.90 Transposase
HTH_28               PF13518.1     52 seq178_BIOID50963    -             71   1.2e-05   25.0   0.0   1   1   3.8e-09   1.7e-05   24.5   0.0     1    36    10    46    10    47 0.92 Helix-turn-helix domain
ATP_bind_2           PF03668.10   284 seq179_BIOID50963    -            284  1.9e-147  489.6   0.0   1   1  1.6e-151  2.1e-147  489.5   0.0     1   284     1   282     1   282 1.00 P-loop ATPase protein family
GTP_EFTU             PF00009.22   188 seq182_BIOID50963    -            538   1.1e-44  152.0   0.0   1   1   3.7e-48   1.7e-44  151.4   0.0     3   187    22   286    20   287 0.92 Elongation factor Tu GTP binding domain
GTP_EFTU_D2          PF03144.20    74 seq182_BIOID50963    -            538   2.8e-11   43.2   0.1   1   1   2.7e-14   1.2e-10   41.2   0.0     2    74   323   389   322   389 0.97 Elongation factor Tu domain 2
DUF826               PF05696.6     78 seq185_BIOID50963    -             89   7.6e-37  125.1   1.3   1   1   6.2e-41   8.5e-37  125.0   0.9     1    78     1    83     1    83 0.96 Protein of unknown function (DUF826)
MFS_1                PF07690.11   354 seq188_BIOID50963    -            333   2.3e-32  112.0  39.1   1   1   4.7e-34   6.4e-30  103.9  14.5    49   353     6   296     1   297 0.87 Major Facilitator Superfamily
DUF4329              PF14220.1    124 seq194_BIOID50963    -            163   8.6e-38  129.2   1.1   1   1   8.1e-42   1.1e-37  128.8   0.7     2   116    31   148    30   155 0.95 Domain of unknown function (DUF4329)
GPW_gp25             PF04965.9     99 seq195_BIOID50963    -            122   4.3e-06   26.0   0.0   1   1   4.1e-10   5.6e-06   25.6   0.0     8    74    26   105    23   116 0.90 Gene 25-like lysozyme
rve                  PF00665.21   120 seq198_BIOID50963    -            137   1.3e-10   41.3   0.0   1   1   1.2e-14   1.7e-10   40.9   0.0     2    65    45   106    44   118 0.94 Integrase core domain
GP46                 PF07409.7    116 seq199_BIOID50963    -            145   8.3e-42  141.0   0.0   1   1     7e-46   9.6e-42  140.8   0.0     1   114    26   140    26   142 0.97 Phage protein GP46
HTH_Tnp_1            PF01527.15    76 seq200_BIOID50963    -            144   1.6e-13   50.2   0.0   1   1   2.9e-17     2e-13   49.9   0.0     3    49    11    58     9   101 0.86 Transposase
HTH_28               PF13518.1     52 seq200_BIOID50963    -            144   4.4e-05   23.2   0.0   1   1   9.2e-09   6.3e-05   22.7   0.0     1    41    19    60    19    67 0.92 Helix-turn-helix domain
Lysis_S              PF04971.7     68 seq203_BIOID50963    -             71   1.4e-47  159.0   0.5   1   1   1.2e-51   1.6e-47  158.9   0.3     1    68     4    71     4    71 1.00 Lysis protein S
Esterase             PF00756.15   251 seq205_BIOID50963    -            400   7.7e-50  169.5   0.0   1   1   1.1e-53   7.7e-50  169.5   0.0     1   251   172   391   172   391 0.98 Putative esterase
DUF3327              PF11806.3    122 seq205_BIOID50963    -            400   1.2e-35  122.3   2.6   1   1   3.7e-39   2.6e-35  121.2   0.4     3   121    29   155    21   156 0.97 Domain of unknown function (DUF3327)
DUF977               PF06163.6    127 seq206_BIOID50963    -            140     1e-64  215.9   0.1   1   1   8.2e-69   1.1e-64  215.7   0.1     1   127     1   136     1   136 1.00 Bacterial protein of unknown function (DUF977)
Fimbrial             PF00419.15   145 seq207_BIOID50963    -            356     5e-20   72.0   3.3   1   1   6.9e-23   9.4e-19   67.9   0.7     3   144   211   355   209   356 0.90 Fimbrial protein
Aldo_ket_red         PF00248.16   283 seq208_BIOID50963    -            267   5.2e-57  192.7   0.6   1   1   4.8e-61   6.6e-57  192.3   0.4     2   281     6   250     5   251 0.95 Aldo/keto reductase family
Caudo_TAP            PF02413.12   130 seq210_BIOID50963    -            173     3e-24   85.5   0.1   1   1   2.7e-28   3.7e-24   85.2   0.1     3   130    35   173    33   173 0.95 Caudovirales tail fibre assembly protein
DUF879               PF05947.7    602 seq212_BIOID50963    -            600  1.1e-133  446.6   0.0   1   1    9e-138  1.2e-133  446.4   0.0     1   599     4   597     4   600 0.92 Bacterial protein of unknown function (DUF879)
CSD                  PF00313.17    66 seq216_BIOID50963    -             66   2.7e-21   74.9   0.0   1   1   2.1e-25   2.9e-21   74.8   0.0     1    65     1    65     1    66 0.98 'Cold-shock' DNA-binding domain
rve_3                PF13683.1     67 seq219_BIOID50963    -             80     2e-11   43.0   0.0   1   1   4.5e-15   3.1e-11   42.5   0.0     7    67     1    62     1    62 0.96 Integrase core domain
rve_2                PF13333.1     52 seq219_BIOID50963    -             80   2.7e-07   30.4   0.0   1   1   4.8e-11   3.3e-07   30.1   0.0     1    50    14    68    14    70 0.87 Integrase core domain
DUF3521              PF12035.3     35 seq220_BIOID50963    -             89     2e-18   65.7   1.4   1   1   3.5e-22   4.8e-18   64.5   0.9     1    35    22    56    22    56 0.98 Protein of unknown function (DUF3521)
TnpB_IS66            PF05717.8    108 seq222_BIOID50963    -            116   1.1e-40  137.2   0.0   1   1   9.1e-45   1.2e-40  137.1   0.0     2   104     7   107     6   111 0.97 IS66 Orf2 like protein
Baseplate_J          PF04865.9    243 seq223_BIOID50963    -            360   1.4e-56  191.4   0.0   1   1   1.3e-60   1.8e-56  191.0   0.0     2   242    67   324    66   325 0.94 Baseplate J-like protein
PTS-HPr              PF00381.14    84 seq227_BIOID50963    -             90   6.4e-25   86.7   0.4   1   1   5.5e-29   7.6e-25   86.5   0.3     2    84     3    86     2    86 0.96 PTS HPr component phosphorylation site
AAA_21               PF13304.1    303 seq228_BIOID50963    -            209   3.8e-18   66.3   1.6   1   1   1.1e-19   4.9e-16   59.4   1.1     1   303    29   198    29   198 0.65 AAA domain
ABC_tran             PF00005.22   118 seq228_BIOID50963    -            209   3.8e-17   62.6   0.0   1   1   1.2e-20   5.4e-17   62.1   0.0     1   118    41   163    41   163 0.78 ABC transporter
MurB_C               PF02873.11   105 seq229_BIOID50963    -            342   1.6e-42  143.3   0.0   1   1   4.2e-46   2.9e-42  142.5   0.0     1   105   203   330   203   330 0.99 UDP-N-acetylenolpyruvoylglucosamine reductase, C-terminal domain
FAD_binding_4        PF01565.18   139 seq229_BIOID50963    -            342   1.1e-27   96.0   0.0   1   1   1.3e-30   9.2e-27   93.0   0.0     2   137    18   148    17   150 0.87 FAD binding domain
DUF1233              PF06806.7     72 seq230_BIOID50963    -             83   2.3e-32  110.2   0.1   1   1     2e-36   2.7e-32  110.0   0.1     1    70     4    74     4    77 0.97 Putative excisionase (DUF1233)
DUF3596              PF12167.3     88 seq243_BIOID50963    -            431   7.5e-29   99.0   0.0   1   1   2.1e-32   1.4e-28   98.1   0.0     1    87     9    94     9    95 0.98 Domain of unknown function (DUF3596)
Phage_integrase      PF00589.17   173 seq243_BIOID50963    -            431   7.6e-20   71.1   0.1   1   1   2.5e-23   1.7e-19   70.0   0.0     3   167   205   398   204   403 0.88 Phage integrase family
DUF4014              PF13198.1     72 seq245_BIOID50963    -             72   1.8e-37  127.4   1.2   1   1   1.4e-41   1.9e-37  127.3   0.8     1    72     1    72     1    72 0.99 Protein of unknown function (DUF4014)
EamA                 PF00892.15   126 seq246_BIOID50963    -            230   2.1e-19   69.7  26.2   1   1   2.6e-20   3.5e-16   59.2   9.5     1   126    16   145    16   145 0.85 EamA-like transporter family
OprD                 PF03573.8    391 seq247_BIOID50963    -            468   2.2e-25   89.1  12.3   1   1     2e-29   2.8e-25   88.8   8.5     1   365    33   431    33   443 0.83 outer membrane porin, OprD family
YrbL-PhoP_reg        PF10707.4    199 seq248_BIOID50963    -            210   1.2e-62  210.6   0.0   1   1   1.1e-66   1.5e-62  210.3   0.0     1   198     2   185     2   186 0.97 PhoP regulatory network protein YrbL
DUF4376              PF14301.1    111 seq249_BIOID50963    -            318   5.9e-33  113.2   3.7   1   1   2.6e-36   1.2e-32  112.2   2.5     1   111   195   311   195   311 0.91 Domain of unknown function (DUF4376)
phage_tail_N         PF08400.5    134 seq249_BIOID50963    -            318   1.6e-18   66.6   0.0   1   1   7.3e-22   3.3e-18   65.5   0.0    51   127     1    77     1    81 0.97 Prophage tail fibre N-terminal
Collagen             PF01391.13    60 seq249_BIOID50963    -            318   3.1e-09   36.1  19.0   1   1   1.3e-12   5.7e-09   35.2  13.1    10    53    79   122    74   125 0.55 Collagen triple helix repeat (20 copies)
RHS_repeat           PF05593.9     38 seq252_BIOID50963    -           1426   7.4e-59  194.7 113.8   1   6   2.6e-09   1.2e-05   25.2   0.9     6    37   413   444   411   446 0.91 RHS Repeat
RHS_repeat           PF05593.9     38 seq252_BIOID50963    -           1426   7.4e-59  194.7 113.8   2   6   2.8e-10   1.3e-06   28.3   3.0     1    38   493   532   493   532 0.92 RHS Repeat
RHS_repeat           PF05593.9     38 seq252_BIOID50963    -           1426   7.4e-59  194.7 113.8   3   6   6.9e-10   3.1e-06   27.0   0.0     1    36   537   572   537   573 0.92 RHS Repeat
RHS_repeat           PF05593.9     38 seq252_BIOID50963    -           1426   7.4e-59  194.7 113.8   4   6   1.3e-13   5.7e-10   38.9   2.2     1    37   579   615   579   616 0.97 RHS Repeat
RHS_repeat           PF05593.9     38 seq252_BIOID50963    -           1426   7.4e-59  194.7 113.8   5   6   1.7e-09   7.8e-06   25.8   0.1     1    37   621   656   621   657 0.97 RHS Repeat
RHS_repeat           PF05593.9     38 seq252_BIOID50963    -           1426   7.4e-59  194.7 113.8   6   6   4.1e-09   1.9e-05   24.5   0.6     2    29   951   987   950   997 0.89 RHS Repeat
DUF4329              PF14220.1    124 seq252_BIOID50963    -           1426   1.3e-35  122.1   0.3   1   1     9e-39   4.1e-35  120.6   0.2     2   116  1291  1409  1290  1417 0.95 Domain of unknown function (DUF4329)
RHS                  PF03527.9     41 seq252_BIOID50963    -           1426   8.4e-21   73.3   6.9   1   1   1.9e-23   8.5e-20   70.1   0.6     2    41  1155  1194  1154  1194 0.97 RHS protein
DUF1116              PF06545.6    216 seq255_BIOID50963    -            419   7.4e-99  329.0   1.4   1   1  7.5e-103     1e-98  328.6   1.0     1   216    87   303    87   303 0.99 Protein of unknown function (DUF1116)
Fimbrial             PF00419.15   145 seq256_BIOID50963    -            180   4.2e-14   52.8   2.5   1   1   3.6e-18     5e-14   52.6   1.8     2   145    32   180    31   180 0.85 Fimbrial protein
MbtH                 PF03621.8     54 seq259_BIOID50963    -             72   3.9e-21   74.0   0.6   1   1   3.5e-25   4.8e-21   73.7   0.4     1    53     1    54     1    55 0.96 MbtH-like protein
DDE_Tnp_1_assoc      PF13808.1     90 seq261_BIOID50963    -            378   6.2e-33  112.2   0.0   1   1   1.9e-36   1.3e-32  111.2   0.0     1    90     6    95     6    95 0.99 DDE_Tnp_1-associated
DDE_Tnp_1            PF01609.16   211 seq261_BIOID50963    -            378   8.2e-31  107.1   0.3   1   1   2.2e-34   1.5e-30  106.2   0.2     3   211   102   343   100   343 0.93 Transposase DDE domain
PEP_mutase           PF13714.1    238 seq262_BIOID50963    -            296   1.3e-53  181.6   4.4   1   1   2.1e-57   1.5e-53  181.3   3.0     1   233    10   250    10   255 0.92 Phosphoenolpyruvate phosphomutase
ICL                  PF00463.16   526 seq262_BIOID50963    -            296   1.2e-16   59.9   1.9   1   1   4.6e-20   3.1e-16   58.5   1.3   150   255    80   183    71   213 0.86 Isocitrate lyase family
AMP-binding          PF00501.23   418 seq265_BIOID50963    -           1335  1.2e-116  389.3   0.0   1   1    6e-120  1.6e-116  388.9   0.0     1   417   524   928   524   929 0.96 AMP-binding enzyme
Condensation         PF00668.15   301 seq265_BIOID50963    -           1335   2.7e-60  203.6   0.0   1   1   1.5e-63   4.2e-60  203.0   0.0     2   300    44   342    43   343 0.91 Condensation domain
Thioesterase         PF00975.15   229 seq265_BIOID50963    -           1335   3.9e-46  158.0   0.6   1   1   1.2e-46   3.4e-43  148.3   0.0     2   219  1109  1319  1108  1332 0.95 Thioesterase domain
PP-binding           PF00550.20    67 seq265_BIOID50963    -           1335   2.8e-09   37.0   0.1   1   1   3.1e-12   8.4e-09   35.4   0.1     3    65  1022  1082  1020  1084 0.90 Phosphopantetheine attachment site
Abhydrolase_6        PF12697.2    228 seq265_BIOID50963    -           1335   1.4e-05   25.0   0.1   1   1     5e-09   1.4e-05   25.0   0.1     2   127  1111  1240  1110  1309 0.65 Alpha/beta hydrolase family
DUF413               PF04219.7     94 seq266_BIOID50963    -            112   1.5e-38  130.2   0.1   1   1   1.4e-42   1.9e-38  129.9   0.1     1    90    10    99    10   102 0.97 Protein of unknown function, DUF
DUF2313              PF10076.4    179 seq271_BIOID50963    -            186     2e-45  154.2   0.0   1   1   1.7e-49   2.3e-45  154.0   0.0     1   178    10   177    10   178 0.98 Uncharacterized protein conserved in bacteria (DUF2313)
BPL_LplA_LipB        PF03099.14   125 seq274_BIOID50963    -            321   9.6e-21   73.9   0.0   1   1   3.2e-24   1.4e-20   73.4   0.0     4   125    86   208    83   208 0.89 Biotin/lipoate A/B protein ligase family
HTH_11               PF08279.7     55 seq274_BIOID50963    -            321   8.3e-13   47.6   0.0   1   1   4.4e-16     2e-12   46.4   0.0     4    54     9    58     8    59 0.92 HTH domain
BPL_C                PF02237.12    48 seq274_BIOID50963    -            321   1.6e-11   43.5   0.2   1   1   8.9e-15   4.1e-11   42.2   0.1     1    48   271   317   271   317 0.97 Biotin protein ligase C terminal domain
EamA                 PF00892.15   126 seq275_BIOID50963    -             83   4.7e-12   45.9   7.5   1   1   3.8e-16   5.1e-12   45.8   5.2    61   126     2    67     1    67 0.98 EamA-like transporter family
DUF1398              PF07166.6    125 seq276_BIOID50963    -            177   2.9e-62  208.0   8.8   1   1   2.8e-66   3.8e-62  207.6   6.1     1   125    44   168    44   168 0.99 Protein of unknown function (DUF1398)
ABC_tran             PF00005.22   118 seq278_BIOID50963    -            265     1e-20   74.1   0.0   1   1   2.3e-24   1.6e-20   73.5   0.0     1   118    51   176    51   176 0.94 ABC transporter
BON                  PF04972.12    64 seq279_BIOID50963    -            201   1.7e-39  133.2  15.7   1   2   7.5e-23     1e-18   66.7   3.7     1    63    60   122    60   123 0.98 BON domain
BON                  PF04972.12    64 seq279_BIOID50963    -            201   1.7e-39  133.2  15.7   2   2   1.3e-24   1.8e-20   72.3   1.8     1    62   139   200   139   201 0.97 BON domain
DUF1040              PF06288.8     86 seq281_BIOID50963    -             89   1.6e-46  156.3   0.5   1   1   1.3e-50   1.8e-46  156.2   0.3     1    86     1    86     1    86 1.00 Protein of unknown function (DUF1040)
SbmA_BacA            PF05992.7    315 seq284_BIOID50963    -            388  1.9e-164  546.2  12.2   1   1  3.5e-168  2.4e-164  545.9   8.5     1   314    62   375    62   376 1.00 SbmA/BacA-like family
ABC_membrane_2       PF06472.10   282 seq284_BIOID50963    -            388   5.7e-13   48.4   8.7   1   1   4.8e-16   3.3e-12   46.0   6.0    20   214    61   266    52   325 0.87 ABC transporter transmembrane region 2
Fimbrial             PF00419.15   145 seq286_BIOID50963    -            187   2.4e-17   63.3   0.3   1   1   2.2e-21     3e-17   63.0   0.2     1   144    43   186    43   187 0.88 Fimbrial protein
HTS                  PF04204.11   298 seq288_BIOID50963    -            309  5.5e-131  435.5   0.0   1   1  4.5e-135  6.1e-131  435.4   0.0     1   298     2   299     2   299 1.00 Homoserine O-succinyltransferase
NIF3                 PF01784.13   242 seq289_BIOID50963    -            247     1e-56  192.1   0.0   1   1   9.1e-61   1.2e-56  191.8   0.0     2   240     6   235     5   238 0.95 NIF3 (NGG1p interacting factor 3)
MFS_1                PF07690.11   354 seq290_BIOID50963    -            466   9.5e-57  192.2  44.8   1   2   3.5e-52   4.8e-48  163.6  16.0     2   269    50   321    49   334 0.89 Major Facilitator Superfamily
MFS_1                PF07690.11   354 seq290_BIOID50963    -            466   9.5e-57  192.2  44.8   2   2   1.3e-12   1.8e-08   33.4  10.6    59   178   334   450   322   464 0.85 Major Facilitator Superfamily
Abhydrolase_5        PF12695.2    142 seq296_BIOID50963    -            249   3.6e-18   65.5   0.0   1   1   2.1e-21   4.7e-18   65.2   0.0     3   130    31   215    29   231 0.79 Alpha/beta hydrolase family
Abhydrolase_6        PF12697.2    228 seq296_BIOID50963    -            249   1.4e-15   57.6   3.9   1   1   2.5e-18   5.6e-15   55.7   2.7     2   205    31   215    30   242 0.67 Alpha/beta hydrolase family
Peptidase_S9         PF00326.16   213 seq296_BIOID50963    -            249   1.9e-10   40.2   0.0   1   1   1.1e-13   2.4e-10   39.8   0.0    43   190    86   234    43   249 0.74 Prolyl oligopeptidase family
APH                  PF01636.18   239 seq297_BIOID50963    -            328   2.2e-41  142.0   2.0   1   1   5.1e-45   3.5e-41  141.4   1.4     2   232    31   259    30   269 0.84 Phosphotransferase enzyme family
EcKinase             PF02958.15   293 seq297_BIOID50963    -            328   7.3e-05   21.9   0.0   1   1   1.9e-08   0.00013   21.1   0.0   197   280   176   252   149   257 0.79 Ecdysteroid kinase
BATS                 PF06968.8     92 seq298_BIOID50963    -            346   1.7e-29  101.3   0.0   1   1   5.5e-33   3.7e-29  100.2   0.0     1    92   220   312   220   312 0.99 Biotin and Thiamin Synthesis associated domain
Radical_SAM          PF04055.16   166 seq298_BIOID50963    -            346   3.9e-19   69.3   0.0   1   1   4.6e-22   3.2e-18   66.3   0.0     4   160    50   203    47   209 0.92 Radical SAM superfamily
DUF1305              PF06996.6    303 seq301_BIOID50963    -            310   2.1e-53  181.2   0.0   1   1   1.9e-57   2.5e-53  180.9   0.0     5   302     8   296     5   297 0.93 Protein of unknown function (DUF1305)
HTH_Tnp_1            PF01527.15    76 seq302_BIOID50963    -             93   1.8e-09   37.2   0.7   1   1   3.2e-13   2.2e-09   37.0   0.5     2    76     4    79     3    85 0.88 Transposase
HTH_28               PF13518.1     52 seq302_BIOID50963    -             93   3.4e-07   29.9   0.1   1   1   8.9e-11   6.1e-07   29.1   0.0     1    40    13    53    13    60 0.88 Helix-turn-helix domain
HOK_GEF              PF01848.11    43 seq303_BIOID50963    -             70   3.2e-19   67.8   4.6   1   1   2.8e-23   3.8e-19   67.6   3.2     1    43    24    66    24    66 0.99 Hok/gef family
HTH_38               PF13936.1     44 seq304_BIOID50963    -            383   5.6e-23   80.1   2.1   1   1   5.6e-21   1.9e-17   62.4   0.9     4    44    58    98    55    98 0.97 Helix-turn-helix domain
rve                  PF00665.21   120 seq304_BIOID50963    -            383     1e-16   61.0   0.0   1   1   6.5e-20   2.2e-16   59.9   0.0     3   120   228   337   226   337 0.94 Integrase core domain
Exo_endo_phos        PF03372.18   251 seq305_BIOID50963    -            259   5.8e-12   45.9   0.4   1   1   7.6e-16     1e-11   45.1   0.3     2   251    41   245    40   245 0.65 Endonuclease/Exonuclease/phosphatase family
PTS_EIIA_2           PF00359.17   142 seq306_BIOID50963    -            637   6.7e-33  113.2   0.0   1   1   2.5e-36   1.1e-32  112.5   0.0     5   140   498   634   495   636 0.95 Phosphoenolpyruvate-dependent sugar phosphotransferase system, EIIA 2
PTS_EIIC             PF02378.13   321 seq306_BIOID50963    -            637   2.5e-19   69.1  33.4   1   1   5.5e-23   2.5e-19   69.1  23.2     1   321    17   277    17   277 0.92 Phosphotransferase system, EIIC
PTS_IIB              PF02302.12    90 seq306_BIOID50963    -            637   1.9e-09   37.6   0.3   1   1   1.1e-12   4.9e-09   36.3   0.0     1    79   379   453   379   458 0.87 PTS system, Lactose/Cellobiose specific IIB subunit
SIS_2                PF13580.1    138 seq307_BIOID50963    -            198     2e-31  108.4   0.3   1   1   5.1e-35   3.5e-31  107.6   0.2    15   138    30   152     8   152 0.92 SIS domain
SIS                  PF01380.17   131 seq307_BIOID50963    -            198   5.2e-08   32.4   0.0   1   1   1.5e-11     1e-07   31.5   0.0    51   104   115   168   104   183 0.91 SIS domain
Pili_assembly_N      PF00345.15   122 seq310_BIOID50963    -             97   4.6e-06   26.3   0.0   1   1   4.1e-10   5.6e-06   26.0   0.0     1    38    36    73    36    87 0.89 Gram-negative pili assembly chaperone, N-terminal domain
DUF1328              PF07043.8     39 seq312_BIOID50963    -             63   1.9e-12   46.8  24.5   1   1   1.7e-16   2.3e-12   46.5  17.0     1    39    16    54    16    54 0.99 Protein of unknown function (DUF1328)
YbfN                 PF13982.1     89 seq313_BIOID50963    -            108   6.2e-50  167.2   6.7   1   1   5.2e-54   7.2e-50  166.9   4.6     1    89    19   107    19   107 0.99 YbfN-like lipoprotein
Lambda_Bor           PF06291.6     97 seq314_BIOID50963    -             97   6.3e-62  205.3   2.8   1   1   5.1e-66   6.9e-62  205.2   1.9     1    97     1    97     1    97 1.00 Bor protein
Peripla_BP_2         PF01497.13   238 seq315_BIOID50963    -            296   8.2e-27   93.7   0.0   1   1   6.9e-31   9.4e-27   93.5   0.0     1   235    38   270    38   273 0.94 Periplasmic binding protein
DNA_processg_A       PF02481.10   212 seq317_BIOID50963    -            374   2.3e-72  242.1   0.0   1   1   2.2e-76     3e-72  241.8   0.0     2   211    67   274    66   275 0.98 DNA recombination-mediator protein A
DUF2877              PF11392.3    111 seq318_BIOID50963    -            271   9.6e-29   99.7   0.0   1   1   1.5e-32   2.1e-28   98.6   0.0     1   110   158   265   158   266 0.91 Protein of unknown function (DUF2877)
Pili_assembly_C      PF02753.12    68 seq319_BIOID50963    -            161   5.5e-17   61.2   0.0   1   1   1.5e-20   1.1e-16   60.3   0.0     2    66    95   155    94   157 0.95 Gram-negative pili assembly chaperone, C-terminal domain
Pili_assembly_N      PF00345.15   122 seq319_BIOID50963    -            161   9.2e-17   60.8   0.5   1   1   9.9e-20   6.8e-16   58.0   0.0    48   121     3    74     1    75 0.90 Gram-negative pili assembly chaperone, N-terminal domain
rve                  PF00665.21   120 seq321_BIOID50963    -            235   2.6e-28   98.4   0.0   1   1   1.2e-31     4e-28   97.8   0.0     2   120    63   179    62   179 0.98 Integrase core domain
rve_3                PF13683.1     67 seq321_BIOID50963    -            235   3.7e-14   51.8   0.1   1   1     2e-17   6.8e-14   51.0   0.1     2    67   151   217   150   217 0.96 Integrase core domain
DDE_Tnp_IS240        PF13610.1    140 seq321_BIOID50963    -            235     1e-12   48.0   0.0   1   1   4.1e-16   1.4e-12   47.6   0.0     2   139    68   209    67   210 0.92 DDE domain
rve_2                PF13333.1     52 seq321_BIOID50963    -            235   2.8e-08   33.5   0.1   1   1   1.5e-11   5.2e-08   32.7   0.1     1    50   169   223   169   225 0.90 Integrase core domain
AHS1                 PF02682.11   202 seq324_BIOID50963    -            218   2.9e-69  232.4   0.0   1   1   2.4e-73   3.3e-69  232.2   0.0     2   202     5   202     4   202 0.95 Allophanate hydrolase subunit 1
Citrate_synt         PF00285.16   356 seq325_BIOID50963    -            389  2.4e-116  388.2   0.0   1   1  2.1e-120  2.9e-116  387.9   0.0     2   356    22   370    22   370 0.98 Citrate synthase
Patatin              PF01734.17   204 seq326_BIOID50963    -            357   5.1e-22   78.6   0.2   1   1   3.1e-25   4.2e-21   75.7   0.2     1   203    27   195    27   196 0.91 Patatin-like phospholipase
Methyltransf_11      PF08241.7     95 seq331_BIOID50963    -            207   7.2e-21   74.3   0.0   1   1   6.8e-24   1.2e-20   73.7   0.0     4    95     3    96     2    96 0.94 Methyltransferase domain
Ubie_methyltran      PF01209.13   233 seq331_BIOID50963    -            207   2.4e-14   52.8   0.0   1   1     2e-17   3.4e-14   52.4   0.0    70   158    15   103     9   114 0.92 ubiE/COQ5 methyltransferase family
Methyltransf_31      PF13847.1    152 seq331_BIOID50963    -            207   2.2e-13   49.9   0.0   1   1   1.6e-16   2.7e-13   49.6   0.0    16   113     8   109     6   187 0.82 Methyltransferase domain
Methyltransf_23      PF13489.1    162 seq331_BIOID50963    -            207   4.6e-12   45.8   0.0   1   1   3.6e-15   6.1e-12   45.4   0.0    43   159    16   142     9   145 0.78 Methyltransferase domain
Methyltransf_18      PF12847.2    112 seq331_BIOID50963    -            207   6.9e-10   39.3   0.0   1   1   9.4e-13   1.6e-09   38.2   0.0    13   109     7    96     3    99 0.86 Methyltransferase domain
Methyltransf_12      PF08242.7     99 seq331_BIOID50963    -            207     3e-09   37.1   0.0   1   1   2.9e-12   4.9e-09   36.4   0.0    20    99    17    94     6    94 0.87 Methyltransferase domain
Methyltransf_25      PF13649.1    101 seq331_BIOID50963    -            207   4.8e-09   36.3   0.0   1   1   4.8e-12   8.3e-09   35.6   0.0    18   101    16    92     5    92 0.88 Methyltransferase domain
Methyltransf_8       PF05148.10   219 seq331_BIOID50963    -            207   6.8e-05   22.4   0.0   1   1   5.2e-08   8.9e-05   22.0   0.0   115   164    54   104    14   134 0.85 Hypothetical methyltransferase
GATase_4             PF13230.1    272 seq333_BIOID50963    -            255  3.2e-107  357.1   0.0   1   1  7.7e-111  3.5e-107  357.0   0.0     1   252     1   252     1   255 0.99 Glutamine amidotransferases class-II
GATase_2             PF00310.16   361 seq333_BIOID50963    -            255   3.3e-17   62.1   0.1   1   1   2.1e-15   9.7e-12   44.1   0.1   189   359    65   215    60   217 0.87 Glutamine amidotransferases class-II
Exonuc_X-T_C         PF08411.5    269 seq334_BIOID50963    -            491  5.7e-104  346.7   0.2   1   1    1e-107  7.1e-104  346.4   0.1     1   268   228   489   228   490 0.99 Exonuclease C-terminal
RNase_T              PF00929.19   164 seq334_BIOID50963    -            491     1e-25   90.7   0.0   1   1   2.9e-29     2e-25   89.9   0.0     2   162    29   208    28   210 0.95 Exonuclease
Malate_synthase      PF01274.17   523 seq336_BIOID50963    -            539  1.4e-214  712.8   0.0   1   1  1.1e-218  1.6e-214  712.6   0.0     2   522    18   538    17   539 0.99 Malate synthase
Phage_GPD            PF05954.6    292 seq339_BIOID50963    -            560   4.6e-37  127.6   0.0   1   1   9.7e-41   6.7e-37  127.1   0.0     1   270    41   322    41   336 0.87 Phage late control gene D protein (GPD)
Phage_base_V         PF04717.7     79 seq339_BIOID50963    -            560   5.5e-23   80.5   0.3   1   1   3.3e-26   2.2e-22   78.6   0.0     1    77   370   463   370   465 0.91 Phage-related baseplate assembly protein
DSBA                 PF01323.15   193 seq340_BIOID50963    -            200   2.3e-31  108.7   2.6   1   1   2.8e-34   1.9e-30  105.7   1.8     1   187    40   192    40   197 0.92 DSBA-like thioredoxin domain
Thioredoxin_4        PF13462.1    163 seq340_BIOID50963    -            200   4.2e-10   39.7   0.0   1   1   8.7e-14   5.9e-10   39.2   0.0    16   148    40   179    33   189 0.69 Thioredoxin
DUF968               PF06147.6    200 seq341_BIOID50963    -            351   1.6e-75  253.3   0.1   1   1   1.9e-79   2.6e-75  252.6   0.1     2   198   130   343   129   345 0.99 Protein of unknown function (DUF968)
Aminotran_1_2        PF00155.16   363 seq342_BIOID50963    -            384   2.1e-69  234.1   0.0   1   1   3.4e-73   2.3e-69  233.9   0.0     2   363    40   380    39   380 0.97 Aminotransferase class I and II
Beta_elim_lyase      PF01212.16   290 seq342_BIOID50963    -            384   2.4e-06   26.8   0.0   1   1   1.6e-09   1.1e-05   24.6   0.0    28    87    83   142    71   206 0.77 Beta-eliminating lyase
DHO_dh               PF01180.16   293 seq343_BIOID50963    -            336   6.6e-92  307.5   0.2   1   1   5.9e-96     8e-92  307.2   0.1     4   288    47   335    45   336 0.97 Dihydroorotate dehydrogenase
HTH_Tnp_1            PF01527.15    76 seq346_BIOID50963    -             99   4.2e-08   32.9   4.2   1   1   3.9e-12   5.4e-08   32.5   2.9     3    76    11    79     9    89 0.92 Transposase
AA_kinase            PF00696.23   241 seq347_BIOID50963    -            297   7.1e-25   87.8   0.0   1   1   1.2e-28   1.7e-24   86.5   0.0     1   239     2   277     2   279 0.79 Amino acid kinase family
AHS2                 PF02626.10   272 seq348_BIOID50963    -            310  8.5e-101  336.6   0.0   1   1  7.4e-105    1e-100  336.4   0.0     2   272    24   288    23   288 0.98 Allophanate hydrolase subunit 2
FecCD                PF01032.13   311 seq350_BIOID50963    -            660  6.7e-145  481.6  85.7   1   2   3.2e-73   4.4e-69  232.5  27.4     7   310    13   324     7   325 0.93 FecCD transport family
FecCD                PF01032.13   311 seq350_BIOID50963    -            660  6.7e-145  481.6  85.7   2   2   6.1e-80   8.4e-76  254.6  26.6     2   311   358   657   347   657 0.94 FecCD transport family
GntR                 PF00392.16    64 seq354_BIOID50963    -            258   6.7e-23   79.7   0.2   1   1   1.9e-26   1.3e-22   78.8   0.1     1    64     9    72     9    72 0.99 Bacterial regulatory proteins, gntR family
FCD                  PF07729.7    125 seq354_BIOID50963    -            258   9.3e-19   67.8   5.0   1   1   2.1e-22   1.4e-18   67.2   3.5     1   125    96   220    96   220 0.90 FCD domain
rve                  PF00665.21   120 seq357_BIOID50963    -            279   1.2e-25   89.8   0.2   1   1   5.9e-28   2.7e-24   85.4   0.0     2   107   121   224   120   235 0.95 Integrase core domain
rve_2                PF13333.1     52 seq357_BIOID50963    -            279   5.9e-16   58.1   0.0   1   1   8.5e-18   3.9e-14   52.3   0.0     2    52   223   278   222   278 0.96 Integrase core domain
rve_3                PF13683.1     67 seq357_BIOID50963    -            279   7.8e-08   31.6   0.0   1   1   4.4e-11     2e-07   30.3   0.0     6    67   213   270   208   270 0.91 Integrase core domain
DUF494               PF04361.8    155 seq359_BIOID50963    -            157   4.2e-64  214.7   4.6   1   1   3.4e-68   4.7e-64  214.6   3.2     1   155     1   157     1   157 0.98 Protein of unknown function (DUF494)
GerE                 PF00196.14    58 seq360_BIOID50963    -            166   4.1e-07   29.0   0.0   1   1   4.6e-11   6.3e-07   28.5   0.0     3    55    95   146    93   149 0.91 Bacterial regulatory proteins, luxR family
DUF945               PF06097.6    459 seq365_BIOID50963    -            482   3.2e-99  332.6  12.9   1   1  2.9e-103     4e-99  332.3   9.0    20   459    25   473    24   473 0.98 Bacterial protein of unknown function (DUF945)
TatD_DNase           PF01026.16   255 seq366_BIOID50963    -            260     6e-67  225.4   0.0   1   1     5e-71   6.9e-67  225.2   0.0     1   255     6   257     6   257 0.98 TatD related DNase
MmgE_PrpD            PF03972.9    445 seq370_BIOID50963    -            483  3.5e-178  592.2   0.0   1   1  2.9e-182    4e-178  592.0   0.0     2   445    14   475    13   475 0.98 MmgE/PrpD family
TPP_enzyme_N         PF02776.13   172 seq371_BIOID50963    -            548   2.7e-58  196.1   0.3   1   1   5.8e-62   2.7e-58  196.1   0.2     1   169     1   167     1   170 0.98 Thiamine pyrophosphate enzyme, N-terminal TPP binding domain
TPP_enzyme_C         PF02775.16   153 seq371_BIOID50963    -            548   4.8e-52  175.4   0.5   1   1   3.5e-54   1.6e-50  170.5   0.0     1   153   374   522   374   522 0.98 Thiamine pyrophosphate enzyme, C-terminal TPP binding domain
TPP_enzyme_M         PF00205.17   137 seq371_BIOID50963    -            548   2.6e-41  140.4   0.2   1   1   1.4e-44   6.3e-41  139.2   0.1     1   137   186   321   186   321 0.98 Thiamine pyrophosphate enzyme, central domain
Mannitol_dh_C        PF08125.8    245 seq373_BIOID50963    -            470     1e-71  240.8   0.0   1   1   4.4e-75     2e-71  239.9   0.0     1   244   236   461   236   462 0.98 Mannitol dehydrogenase C-terminal domain
Mannitol_dh          PF01232.18   151 seq373_BIOID50963    -            470   9.5e-28   96.9   0.1   1   1   4.1e-31   1.9e-27   95.9   0.1     1   151    89   211    89   211 0.97 Mannitol dehydrogenase Rossmann domain
DUF3521              PF12035.3     35 seq373_BIOID50963    -            470     2e-08   33.8   4.9   1   1     1e-11   4.6e-08   32.6   3.4     4    33    26    58    25    59 0.81 Protein of unknown function (DUF3521)
zf-C4_Topoisom       PF01396.14    39 seq374_BIOID50963    -            180   2.3e-52  174.0  20.7   1   3     1e-19   6.9e-16   57.3   1.0     2    38    13    49    12    50 0.95 Topoisomerase DNA binding C4 zinc finger
zf-C4_Topoisom       PF01396.14    39 seq374_BIOID50963    -            180   2.3e-52  174.0  20.7   2   3   3.1e-21   2.1e-17   62.1   0.3     2    38    62    98    61    99 0.93 Topoisomerase DNA binding C4 zinc finger
zf-C4_Topoisom       PF01396.14    39 seq374_BIOID50963    -            180   2.3e-52  174.0  20.7   3   3   3.5e-19   2.4e-15   55.6   0.8     2    38   104   142   103   143 0.95 Topoisomerase DNA binding C4 zinc finger
InvH                 PF04741.7    147 seq375_BIOID50963    -             97   1.8e-06   27.7   0.6   1   1   1.8e-10   2.4e-06   27.3   0.4    90   144    41    95    19    97 0.87 InvH outer membrane lipoprotein
RusA                 PF05866.6    116 seq377_BIOID50963    -            121   2.6e-18   66.4   0.0   1   1   2.2e-22     3e-18   66.2   0.0     1   116     9   118     9   118 0.88 Endodeoxyribonuclease RusA
Resolvase            PF00239.16   141 seq380_BIOID50963    -            121   1.2e-20   73.7   1.0   1   1     7e-24   2.4e-20   72.7   0.1    76   141     2    67     1    67 0.97 Resolvase, N terminal domain
HTH_7                PF02796.10    45 seq380_BIOID50963    -            121   3.1e-14   52.4   0.0   1   1   1.4e-17   4.9e-14   51.8   0.0     1    44    69   112    69   113 0.98 Helix-turn-helix domain of resolvase
HTH_23               PF13384.1     50 seq380_BIOID50963    -            121     4e-06   26.1   0.6   1   1   3.3e-09   1.1e-05   24.7   0.0     2    37    74   109    73   110 0.96 Homeodomain-like domain
HTH_28               PF13518.1     52 seq380_BIOID50963    -            121   1.1e-05   25.1   0.1   1   1   8.1e-09   2.8e-05   23.8   0.1     1    31    78   108    78   109 0.96 Helix-turn-helix domain
LamB_YcsF            PF03746.11   242 seq381_BIOID50963    -            244  1.7e-102  341.5   1.1   1   1  1.4e-106  1.9e-102  341.3   0.8     1   241     2   237     2   238 0.99 LamB/YcsF family
Methyltransf_11      PF08241.7     95 seq382_BIOID50963    -            251   1.3e-23   83.1   0.0   1   1   1.4e-26   2.4e-23   82.3   0.0     1    95    47   138    47   138 0.98 Methyltransferase domain
Methyltransf_23      PF13489.1    162 seq382_BIOID50963    -            251   6.2e-15   55.1   0.1   1   1   5.3e-18   9.1e-15   54.5   0.1     4   151    25   174    18   181 0.78 Methyltransferase domain
Methyltransf_31      PF13847.1    152 seq382_BIOID50963    -            251   1.5e-14   53.7   0.0   1   1   1.1e-17   1.9e-14   53.3   0.0     5   118    44   147    40   196 0.84 Methyltransferase domain
Methyltransf_12      PF08242.7     99 seq382_BIOID50963    -            251   1.8e-10   41.0   0.0   1   1   2.2e-13   3.8e-10   40.0   0.0     1    98    47   135    47   136 0.86 Methyltransferase domain
Methyltransf_18      PF12847.2    112 seq382_BIOID50963    -            251   3.9e-09   36.9   0.0   1   1   4.4e-12   7.6e-09   36.0   0.0     4   110    45   139    42   141 0.78 Methyltransferase domain
Methyltransf_25      PF13649.1    101 seq382_BIOID50963    -            251   8.5e-09   35.5   0.0   1   1   1.9e-11   3.3e-08   33.6   0.0     1   101    46   134    46   134 0.87 Methyltransferase domain
Ubie_methyltran      PF01209.13   233 seq382_BIOID50963    -            251   5.1e-08   32.2   0.0   1   1   3.9e-11   6.7e-08   31.8   0.0    43   168    38   155     2   169 0.83 ubiE/COQ5 methyltransferase family
Methyltransf_8       PF05148.10   219 seq382_BIOID50963    -            251   9.7e-05   21.9   0.0   1   1   8.4e-08   0.00014   21.4   0.0    59   155    30   137    17   158 0.76 Hypothetical methyltransferase
HTH_Tnp_1            PF01527.15    76 seq383_BIOID50963    -             99   3.2e-07   30.0   3.9   1   1   2.9e-11     4e-07   29.7   2.7     3    76    11    79     9    89 0.92 Transposase
DUF1379              PF07126.7    154 seq385_BIOID50963    -            180   1.9e-56  189.6   0.0   1   1   1.8e-60   2.5e-56  189.2   0.0     1   149    21   170    21   175 0.98 Protein of unknown function (DUF1379)
DUF1602              PF07673.9     39 seq387_BIOID50963    -             47   2.5e-09   36.2   6.6   1   1   2.6e-13   3.5e-09   35.8   4.6     1    30    17    46    17    47 0.96 Protein of unknown function (DUF1602)
GTP_EFTU             PF00009.22   188 seq389_BIOID50963    -            394   1.1e-60  204.1   0.0   1   1   3.4e-64   1.6e-60  203.7   0.0     1   187    10   201    10   202 0.93 Elongation factor Tu GTP binding domain
GTP_EFTU_D3          PF03143.12    97 seq389_BIOID50963    -            394   2.4e-34  117.3   0.1   1   1   1.4e-37   6.6e-34  115.9   0.0     1    96   298   392   298   393 0.98 Elongation factor Tu C-terminal domain
GTP_EFTU_D2          PF03144.20    74 seq389_BIOID50963    -            394     3e-18   65.5   6.3   1   1   1.2e-21   5.5e-18   64.7   3.9     1    74   225   294   225   294 0.96 Elongation factor Tu domain 2
Phage_antiter_Q      PF06323.6    230 seq390_BIOID50963    -            229  4.3e-106  353.3   6.4   1   1  3.5e-110  4.7e-106  353.2   4.4     1   230     1   229     1   229 1.00 Phage antitermination protein Q
Porin_1              PF00267.16   337 seq391_BIOID50963    -            355  7.1e-145  482.3  30.0   1   1  1.2e-148  8.1e-145  482.1  20.8     1   337    24   355    24   355 0.98 Gram-negative porin
Porin_4              PF13609.1    311 seq391_BIOID50963    -            355   2.8e-22   79.5  38.0   1   1   5.8e-26     4e-22   79.0  26.3     1   304     5   326     4   329 0.79 Gram-negative porin
SNARE_assoc          PF09335.6    123 seq392_BIOID50963    -            220   1.6e-22   79.8   5.4   1   1   1.2e-26   1.6e-22   79.8   3.7     1   123    48   174    48   174 0.96 SNARE associated Golgi protein
Relaxase             PF03432.9    242 seq394_BIOID50963    -            423   5.7e-14   51.9   0.0   1   1   9.3e-18   1.3e-13   50.8   0.0     3   235    11   252     9   257 0.82 Relaxase/Mobilisation nuclease domain
rve                  PF00665.21   120 seq396_BIOID50963    -            279   1.2e-25   89.8   0.2   1   1   5.9e-28   2.7e-24   85.4   0.0     2   107   121   224   120   235 0.95 Integrase core domain
rve_2                PF13333.1     52 seq396_BIOID50963    -            279   5.9e-16   58.1   0.0   1   1   8.5e-18   3.9e-14   52.3   0.0     2    52   223   278   222   278 0.96 Integrase core domain
rve_3                PF13683.1     67 seq396_BIOID50963    -            279   7.8e-08   31.6   0.0   1   1   4.4e-11     2e-07   30.3   0.0     6    67   213   270   208   270 0.91 Integrase core domain
DUF3521              PF12035.3     35 seq397_BIOID50963    -             69   1.9e-13   49.8  13.5   1   1   2.5e-13   3.4e-09   36.2   0.4     1    35     1    28     1    28 0.98 Protein of unknown function (DUF3521)
Transposase_mut      PF00872.13   381 seq398_BIOID50963    -            180   4.5e-32  110.9   0.3   1   1     4e-36   5.5e-32  110.6   0.2    14   149    26   159    12   164 0.85 Transposase, Mutator family
Sua5_yciO_yrdC       PF01300.13   179 seq399_BIOID50963    -            190   2.6e-42  143.9   0.0   1   1   2.1e-46   2.9e-42  143.8   0.0     2   178    16   189    15   190 0.92 Telomere recombination
ICL                  PF00463.16   526 seq400_BIOID50963    -            439  3.2e-200  665.6   1.7   1   2  4.6e-118  3.2e-114  381.9   0.0     1   255    12   262    12   264 0.99 Isocitrate lyase family
ICL                  PF00463.16   526 seq400_BIOID50963    -            439  3.2e-200  665.6   1.7   2   2   1.5e-88     1e-84  284.5   1.0   353   526   262   439   260   439 0.98 Isocitrate lyase family
PEP_mutase           PF13714.1    238 seq400_BIOID50963    -            439   4.8e-19   68.4   0.0   1   1   2.3e-22   1.6e-18   66.7   0.0    26   198    86   320    74   352 0.86 Phosphoenolpyruvate phosphomutase
DUF303               PF03629.13   255 seq401_BIOID50963    -            684   1.3e-29  103.1   0.0   1   1   1.3e-33   1.8e-29  102.6   0.0     3   200   117   345   115   392 0.83 Domain of unknown function (DUF303)
FlxA                 PF14282.1    106 seq406_BIOID50963    -            110   5.8e-16   58.2  14.4   1   1     5e-20   6.9e-16   58.0   9.9     5   100    10   102     3   107 0.81 FlxA-like protein
AAA_26               PF13500.1    199 seq408_BIOID50963    -            225   3.7e-42  144.0   0.0   1   1   9.5e-46   4.3e-42  143.8   0.0     1   193     3   208     3   213 0.95 AAA domain
CbiA                 PF01656.18   195 seq408_BIOID50963    -            225   1.9e-20   72.9   0.0   1   1     5e-24   2.3e-20   72.7   0.0     2   180     6   199     5   217 0.76 CobQ/CobB/MinD/ParA nucleotide binding domain
EIIC-GAT             PF03611.9    415 seq409_BIOID50963    -            484  1.2e-130  435.9  44.4   1   1  8.5e-135  1.2e-130  435.9  30.8     1   395    31   426    31   445 0.97 PTS system sugar-specific permease component
H2TH                 PF06831.9     93 seq410_BIOID50963    -            263   3.4e-18   65.0   0.0   1   1   1.4e-21   6.4e-18   64.1   0.0     1    77   126   205   126   215 0.85 Formamidopyrimidine-DNA glycosylase H2TH domain
Fapy_DNA_glyco       PF01149.19   116 seq410_BIOID50963    -            263   7.2e-15   55.2   0.0   1   1   2.7e-18   1.3e-14   54.4   0.0     1   106     2   104     2   111 0.90 Formamidopyrimidine-DNA glycosylase N-terminal domain
zf-FPG_IleRS         PF06827.9     30 seq410_BIOID50963    -            263   1.4e-07   30.8   3.6   1   1   5.7e-11   2.6e-07   30.0   2.5     1    29   235   263   235   263 0.98 Zinc finger found in FPG and IleRS
Nuc_H_symport        PF03825.11   400 seq413_BIOID50963    -            425  6.1e-185  614.5  32.1   1   1    1e-188  6.9e-185  614.3  22.3     1   400     1   405     1   405 0.99 Nucleoside H+ symporter
MFS_1                PF07690.11   354 seq413_BIOID50963    -            425   1.8e-16   59.7  44.1   1   1   2.7e-20   1.8e-16   59.7  30.5     2   353     8   353     7   354 0.78 Major Facilitator Superfamily
Shikimate_dh_N       PF08501.6     83 seq416_BIOID50963    -            281   6.8e-24   83.6   0.0   1   1   1.6e-27   1.1e-23   82.9   0.0     1    83    15    97    15    97 0.99 Shikimate dehydrogenase substrate binding domain
Shikimate_DH         PF01488.15   135 seq416_BIOID50963    -            281   5.5e-15   55.5   0.0   1   1   1.3e-18   9.2e-15   54.8   0.0    12    86   128   200   120   222 0.90 Shikimate / quinate 5-dehydrogenase
Transposase_mut      PF00872.13   381 seq418_BIOID50963    -            220   1.6e-65  221.0   0.3   1   1   2.5e-69   1.7e-65  220.9   0.2   186   379     2   195     1   197 0.99 Transposase, Mutator family
MULE                 PF10551.4     93 seq418_BIOID50963    -            220   6.8e-11   42.0   0.0   1   1   3.5e-14   2.4e-10   40.3   0.0    17    91     4    78     1    80 0.86 MULE transposase domain
SecD-TM1             PF13721.1    101 seq419_BIOID50963    -            127   2.5e-16   59.6   0.0   1   1   2.4e-20   3.3e-16   59.2   0.0    10   101    16   105     8   105 0.91 SecD export protein N-terminal TM region
DUF1283              PF06932.6     85 seq420_BIOID50963    -            113     1e-46  156.7   6.7   1   1   8.7e-51   1.2e-46  156.5   4.7     1    85    29   113    29   113 0.99 Protein of unknown function (DUF1283)
NLPC_P60             PF00877.14   105 seq421_BIOID50963    -            249   4.2e-31  106.7   0.0   1   1   1.1e-34   7.7e-31  105.9   0.0     1   105   131   241   131   241 0.98 NlpC/P60 family
M20_dimer            PF07687.9    109 seq422_BIOID50963    -            234   4.3e-12   45.6   0.1   1   1   1.1e-15   7.4e-12   44.8   0.0     2   105    32   128    31   135 0.88 Peptidase dimerisation domain
Peptidase_M20        PF01546.23   171 seq422_BIOID50963    -            234   1.1e-08   34.7   0.1   1   1   1.8e-12   1.2e-08   34.6   0.0    75   170    66   228    14   229 0.82 Peptidase family M20/M25/M40
HTH_Tnp_1            PF01527.15    76 seq423_BIOID50963    -            120   1.6e-13   50.2   0.0   1   1   2.9e-17     2e-13   49.9   0.0     3    49    11    58     9    76 0.90 Transposase
HTH_28               PF13518.1     52 seq423_BIOID50963    -            120   3.1e-05   23.7   0.0   1   1   6.3e-09   4.3e-05   23.2   0.0     1    41    19    60    19    67 0.92 Helix-turn-helix domain
AMP-binding          PF00501.23   418 seq424_BIOID50963    -            628   3.2e-91  305.6   0.0   1   1   8.3e-95   3.8e-91  305.4   0.0     1   418    85   525    85   525 0.96 AMP-binding enzyme
DUF3448              PF11930.3     82 seq424_BIOID50963    -            628   4.2e-26   90.3   0.3   1   1   1.6e-29   7.5e-26   89.5   0.2     7    79     3    75     1    78 0.95 Domain of unknown function (DUF3448)
DUF4009              PF13193.1     41 seq424_BIOID50963    -            628     9e-15   53.7   0.0   1   1   5.8e-18   2.7e-14   52.2   0.0     3    41   575   615   573   615 0.96 Domain of unknown function (DUF4009)
MtlR                 PF05068.7    170 seq427_BIOID50963    -            195   2.2e-76  254.9   0.1   1   1   1.9e-80   2.6e-76  254.7   0.0     5   169    26   188     2   189 0.96 Mannitol repressor
PAAR_motif           PF05488.8     76 seq430_BIOID50963    -             99   1.9e-19   69.2   7.9   1   1   2.5e-22   3.4e-18   65.2   1.7     7    76    24    92    18    92 0.95 PAAR motif
ACT_5                PF13710.1     63 seq431_BIOID50963    -             87   2.1e-26   91.4   0.1   1   1   1.9e-30   2.6e-26   91.0   0.1     2    63    13    73    12    73 0.98 ACT domain
Wzz                  PF02706.10   152 seq437_BIOID50963    -            377   4.1e-25   88.2   0.9   1   1     3e-29   4.1e-25   88.2   0.6     1   150    25   173    25   175 0.92 Chain length determinant protein
SeqA                 PF03925.8    189 seq438_BIOID50963    -            181   4.5e-71  238.3   0.1   1   1   3.7e-75     5e-71  238.1   0.1     1   189     1   181     1   181 0.91 SeqA protein
Acetyltransf_3       PF13302.1    142 seq442_BIOID50963    -            186   5.7e-23   81.6   0.0   1   1     4e-26   7.7e-23   81.2   0.0     3   141     8   140     7   141 0.80 Acetyltransferase (GNAT) domain
Acetyltransf_4       PF13420.1    155 seq442_BIOID50963    -            186   7.2e-15   55.1   0.6   1   1   4.7e-18   9.1e-15   54.8   0.4     1   152     9   158     9   160 0.93 Acetyltransferase (GNAT) domain
Acetyltransf_1       PF00583.19    83 seq442_BIOID50963    -            186     6e-15   54.9   0.1   1   1   4.5e-18   8.9e-15   54.3   0.1     2    82    63   140    62   141 0.97 Acetyltransferase (GNAT) family
Acetyltransf_8       PF13523.1    152 seq442_BIOID50963    -            186   1.2e-13   51.1   0.2   1   1   8.2e-17   1.6e-13   50.6   0.2     1   141     9   145     9   157 0.89 Acetyltransferase (GNAT) domain
Acetyltransf_7       PF13508.1     79 seq442_BIOID50963    -            186   3.7e-07   30.1   0.2   1   1   3.4e-10   6.7e-07   29.2   0.1     2    78    56   141    55   142 0.80 Acetyltransferase (GNAT) domain
Acetyltransf_10      PF13673.1    117 seq442_BIOID50963    -            186   1.3e-05   25.1   0.0   1   1   9.3e-09   1.8e-05   24.7   0.0     1   117    16   140    16   140 0.75 Acetyltransferase (GNAT) domain
FR47                 PF08445.5     86 seq442_BIOID50963    -            186   2.1e-05   24.0   0.0   1   1   1.9e-08   3.8e-05   23.2   0.0    26    79    87   142    69   150 0.92 FR47-like protein
HTH_3                PF01381.17    55 seq448_BIOID50963    -            107   5.2e-05   22.9   0.0   1   1   6.5e-09   8.9e-05   22.1   0.0    12    47    18    53    18    56 0.93 Helix-turn-helix
DUF1090              PF06476.7    115 seq449_BIOID50963    -            122   4.6e-38  129.3  17.6   1   1   4.1e-42   5.7e-38  129.0  12.2     2   114     7   116     5   117 0.92 Protein of unknown function (DUF1090)
Aminotran_4          PF01063.14   231 seq451_BIOID50963    -            331   1.3e-46  158.8   0.0   1   1   1.2e-50   1.6e-46  158.5   0.0     3   231    76   311    74   311 0.96 Aminotransferase class IV
TnpB_IS66            PF05717.8    108 seq453_BIOID50963    -            116   1.1e-40  137.2   0.0   1   1   9.1e-45   1.2e-40  137.1   0.0     2   104     7   107     6   111 0.97 IS66 Orf2 like protein
Methyltransf_11      PF08241.7     95 seq454_BIOID50963    -            240   2.3e-12   47.1   0.0   1   1   2.6e-16   3.6e-12   46.4   0.0    45    95    67   125    50   125 0.83 Methyltransferase domain
ImpA-rel_N           PF06812.7     62 seq455_BIOID50963    -            332   4.9e-22   77.3   0.4   1   1   6.3e-26   8.6e-22   76.5   0.3     1    61    57   117    57   118 0.98 ImpA-related N-terminal
SecE                 PF00584.15    57 seq456_BIOID50963    -            127   2.4e-21   74.9   1.0   1   1   1.8e-25   2.4e-21   74.9   0.7     2    56    68   122    67   123 0.97 SecE/Sec61-gamma subunits of protein translocation complex
SLT                  PF01464.15   121 seq457_BIOID50963    -            169   9.4e-32  108.9   0.0   1   1   8.3e-36   1.1e-31  108.6   0.0     2   118    22   137    21   140 0.96 Transglycosylase SLT domain
DUF1488              PF07369.6     83 seq460_BIOID50963    -             85   3.9e-31  106.6   0.0   1   1   3.1e-35   4.3e-31  106.4   0.0     1    82     4    84     4    85 0.99 Protein of unknown function (DUF1488)
DUF1019              PF06254.6     89 seq463_BIOID50963    -            141   2.7e-23   81.8   0.2   1   1   2.7e-27   3.7e-23   81.3   0.1     1    88    46   120    46   121 0.95 Protein of unknown function (DUF1019)
DUF883               PF05957.8     94 seq467_BIOID50963    -            101   1.1e-31  108.9   1.7   1   1   9.3e-36   1.3e-31  108.7   1.2     2    94     9   101     8   101 0.99 Bacterial protein of unknown function (DUF883)
PGM_PMM_I            PF02878.11   138 seq469_BIOID50963    -            546     1e-35  122.1   0.1   1   1   1.1e-38   3.8e-35  120.2   0.0     2   133    40   179    39   183 0.97 Phosphoglucomutase/phosphomannomutase, alpha/beta/alpha domain I
PGM_PMM_III          PF02880.11   111 seq469_BIOID50963    -            546   2.7e-27   94.9   0.0   1   1   1.5e-30   5.3e-27   93.9   0.0     1   111   320   440   320   440 0.93 Phosphoglucomutase/phosphomannomutase, alpha/beta/alpha domain III
PGM_PMM_II           PF02879.11   104 seq469_BIOID50963    -            546   3.6e-13   49.6   0.0   1   1   3.2e-16   1.1e-12   48.0   0.0     2   104   210   317   209   317 0.90 Phosphoglucomutase/phosphomannomutase, alpha/beta/alpha domain II
PGM_PMM_IV           PF00408.15    73 seq469_BIOID50963    -            546   3.7e-13   49.1   0.0   1   1   3.2e-16   1.1e-12   47.6   0.0    12    72   479   539   465   542 0.90 Phosphoglucomutase/phosphomannomutase, C-terminal domain
UPF0020              PF01170.13   180 seq470_BIOID50963    -            702   2.4e-62  209.5   0.0   1   1     6e-60   9.2e-57  191.4   0.0     1   179   162   375   162   376 0.96 Putative RNA methylase family UPF0020
Methyltransf_26      PF13659.1    117 seq470_BIOID50963    -            702   1.1e-26   93.0   0.0   1   2   2.9e-19   4.4e-16   58.8   0.0     4    94   193   326   190   353 0.92 Methyltransferase domain
Methyltransf_26      PF13659.1    117 seq470_BIOID50963    -            702   1.1e-26   93.0   0.0   2   2   6.9e-11   1.1e-07   31.8   0.0    11   114   549   655   521   658 0.80 Methyltransferase domain
Methyltrans_SAM      PF10672.4    286 seq470_BIOID50963    -            702   7.3e-21   74.1   0.1   1   1   8.1e-24   1.2e-20   73.4   0.1    24   240   437   658   427   669 0.82 S-adenosylmethionine-dependent methyltransferase
THUMP                PF02926.12    93 seq470_BIOID50963    -            702   2.2e-14   53.1   0.0   1   1   2.7e-17   4.1e-14   52.3   0.0     2    92    57   153    56   154 0.95 THUMP domain
Cons_hypoth95        PF03602.10   183 seq470_BIOID50963    -            702   3.8e-14   52.4   0.0   1   1   2.8e-12   4.3e-09   35.9   0.0    39   140   536   635   530   676 0.85 Conserved hypothetical protein 95
NusG                 PF02357.14    92 seq471_BIOID50963    -            181   5.3e-25   87.3   0.0   1   1   1.1e-28   7.7e-25   86.8   0.0     1    92     7   106     7   106 0.93 Transcription termination factor nusG
KOW                  PF00467.24    32 seq471_BIOID50963    -            181   1.3e-08   33.9   0.1   1   1   9.1e-12   6.2e-08   31.7   0.0     1    28   130   161   130   165 0.86 KOW motif
UvrB                 PF12344.3     44 seq472_BIOID50963    -            673   6.7e-23   79.8   0.9   1   1   1.3e-25   2.9e-22   77.7   0.1     1    43   552   594   552   595 0.97 Ultra-violet resistance protein B
Helicase_C           PF00271.26    78 seq472_BIOID50963    -            673   1.2e-15   57.0   0.0   1   1   1.2e-18   2.8e-15   55.8   0.0     2    77   465   545   464   546 0.98 Helicase conserved C-terminal domain
ResIII               PF04851.10   184 seq472_BIOID50963    -            673   1.1e-11   44.8   0.0   1   1     3e-14   6.9e-11   42.1   0.0     4    94    13   101    10   134 0.79 Type III restriction enzyme, res subunit
UVR                  PF02151.14    36 seq472_BIOID50963    -            673   5.2e-07   28.8   1.1   1   1     7e-10   1.6e-06   27.3   0.8     2    35   634   667   633   668 0.93 UvrB/uvrC motif
AceK                 PF06315.6    562 seq473_BIOID50963    -            578  6.2e-240  797.1   0.0   1   1  5.2e-244  7.1e-240  796.9   0.0     1   562     9   568     9   568 0.99 Isocitrate dehydrogenase kinase/phosphatase (AceK)
ADP_ribosyl_GH       PF03747.9    289 seq479_BIOID50963    -            334   2.2e-62  211.3   2.0   1   1   1.9e-66   2.6e-62  211.1   1.4     1   287     8   303     8   305 0.95 ADP-ribosylglycohydrolase
ABC_tran             PF00005.22   118 seq480_BIOID50963    -            511   1.8e-30  105.5   0.1   1   2   1.5e-21     1e-17   64.4   0.0     1   118    51   169    51   169 0.95 ABC transporter
ABC_tran             PF00005.22   118 seq480_BIOID50963    -            511   1.8e-30  105.5   0.1   2   2   1.2e-13   8.1e-10   38.9   0.0     3   117   305   431   303   432 0.76 ABC transporter
DUF1469              PF07332.6    121 seq481_BIOID50963    -            134     1e-25   89.6   7.5   1   1   8.4e-30   1.1e-25   89.5   5.2     6   120    19   129    14   130 0.97 Protein of unknown function (DUF1469)
PTS_IIB              PF02302.12    90 seq482_BIOID50963    -            101   3.8e-14   52.7   0.1   1   1     3e-18   4.2e-14   52.6   0.1     1    79     4    79     4    90 0.89 PTS system, Lactose/Cellobiose specific IIB subunit
YfiO                 PF13525.1    203 seq484_BIOID50963    -            245   1.1e-84  282.8   5.8   1   1   2.8e-88   1.3e-84  282.6   4.0     1   202    28   236    28   238 0.97 Outer membrane lipoprotein
TPR_18               PF13512.1    142 seq484_BIOID50963    -            245   5.1e-65  217.7   7.3   1   1     3e-68   1.4e-64  216.3   1.2     2   142    24   167    23   167 0.98 Tetratricopeptide repeat
DNA_pol_A            PF00476.15   383 seq487_BIOID50963    -            928  1.9e-160  533.5   0.0   1   1  7.4e-164  2.5e-160  533.1   0.0     2   383   548   927   547   927 0.99 DNA polymerase family A
5_3_exonuc_N         PF02739.11   169 seq487_BIOID50963    -            928   1.7e-59  199.8   0.0   1   1   1.1e-62   3.9e-59  198.7   0.0     2   169     8   169     7   169 0.99 5'-3' exonuclease, N-terminal resolvase-like domain
DNA_pol_A_exo1       PF01612.15   174 seq487_BIOID50963    -            928   6.8e-45  152.5   0.1   1   1   3.6e-48   1.2e-44  151.6   0.1     1   174   330   517   330   517 0.97 3'-5' exonuclease
5_3_exonuc           PF01367.15   101 seq487_BIOID50963    -            928   2.9e-31  107.5   0.0   1   1   2.2e-34   7.5e-31  106.2   0.0     1    99   171   275   171   277 0.97 5'-3' exonuclease, C-terminal SAM fold
GerE                 PF00196.14    58 seq492_BIOID50963    -            241   2.9e-10   39.1   0.7   1   1   3.8e-14   5.2e-10   38.3   0.5     4    57   154   207   152   208 0.95 Bacterial regulatory proteins, luxR family
DUF2810              PF10928.3     54 seq493_BIOID50963    -             53   1.1e-32  111.4   1.3   1   1   8.4e-37   1.2e-32  111.3   0.9     4    53     2    51     1    52 0.96 Protein of unknown function (DUF2810)
HTH_Tnp_1            PF01527.15    76 seq494_BIOID50963    -            103   4.5e-09   36.0   0.4   1   1   8.2e-13   5.6e-09   35.7   0.3     2    76     4    79     3    85 0.84 Transposase
HTH_28               PF13518.1     52 seq494_BIOID50963    -            103   4.2e-07   29.6   0.1   1   1   1.1e-10   7.8e-07   28.8   0.0     1    40    13    53    13    60 0.88 Helix-turn-helix domain
PTS_EIIA_2           PF00359.17   142 seq498_BIOID50963    -            154   3.8e-34  117.3   0.0   1   1   3.1e-38   4.3e-34  117.1   0.0     2   140     7   148     6   150 0.96 Phosphoenolpyruvate-dependent sugar phosphotransferase system, EIIA 2
HTH_38               PF13936.1     44 seq499_BIOID50963    -            383   5.6e-23   80.1   2.1   1   1   5.6e-21   1.9e-17   62.4   0.9     4    44    58    98    55    98 0.97 Helix-turn-helix domain
rve                  PF00665.21   120 seq499_BIOID50963    -            383     1e-16   61.0   0.0   1   1   6.5e-20   2.2e-16   59.9   0.0     3   120   228   337   226   337 0.94 Integrase core domain
DDE_Tnp_1            PF01609.16   211 seq500_BIOID50963    -            316   1.6e-29  102.9   0.0   1   1   1.4e-33   1.9e-29  102.6   0.0     2   211    53   294    52   294 0.96 Transposase DDE domain
ILVD_EDD             PF00920.16   521 seq502_BIOID50963    -            616  5.9e-195  648.4   1.9   1   1  4.9e-199  6.8e-195  648.3   1.4     1   521    34   607    34   607 0.95 Dehydratase family
YqjK                 PF13997.1     73 seq504_BIOID50963    -             99   4.2e-30  103.6   9.5   1   1   3.9e-34   5.3e-30  103.3   6.6     1    73    14    86    14    86 0.99 YqjK-like protein
DUF1378              PF07125.6     59 seq506_BIOID50963    -             60   5.2e-32  109.4   0.1   1   1   4.2e-36   5.7e-32  109.3   0.1     1    58     1    58     1    59 0.99 Protein of unknown function (DUF1378)
T6SS-SciN            PF12790.2    142 seq508_BIOID50963    -            183   2.6e-15   56.1   0.0   1   1   2.3e-19   3.1e-15   55.9   0.0     2   129    15   160    14   180 0.89 Type VI secretion lipoprotein
Ribosomal_L11_N      PF03946.9     60 seq509_BIOID50963    -            142   3.2e-32  109.6   0.3   1   1   8.7e-36   5.9e-32  108.7   0.2     1    60     8    67     8    67 0.99 Ribosomal protein L11, N-terminal domain
Ribosomal_L11        PF00298.14    69 seq509_BIOID50963    -            142   6.6e-29   99.7   2.9   1   1   1.8e-32   1.2e-28   98.8   2.0     1    69    72   140    72   140 0.99 Ribosomal protein L11, RNA binding domain
Voltage_CLC          PF00654.15   355 seq510_BIOID50963    -            473   1.4e-90  303.8  35.9   1   1   1.1e-92   1.5e-88  297.1  20.9     2   354    89   437    88   438 0.94 Voltage gated chloride channel
N6_N4_Mtase          PF01555.13   231 seq511_BIOID50963    -            349   1.1e-43  149.2   0.0   1   1   4.2e-47   2.9e-43  147.8   0.0     1   229    29   340    29   342 0.82 DNA methylase
Methyltransf_26      PF13659.1    117 seq511_BIOID50963    -            349     8e-13   48.3   0.0   1   1   8.8e-12     6e-08   32.6   0.0    51   116     9    82     3    83 0.81 Methyltransferase domain
DUF1161              PF06649.7     52 seq512_BIOID50963    -            102   1.3e-25   88.9   0.0   1   1   1.2e-29   1.6e-25   88.6   0.0     1    52    27    80    27    80 0.99 Protein of unknown function (DUF1161)
RNase_T              PF00929.19   164 seq515_BIOID50963    -            246   5.9e-40  137.1   0.4   1   1   9.7e-44   1.3e-39  135.9   0.1     1   164    12   178    12   178 0.93 Exonuclease
TraI                 PF07057.6    126 seq516_BIOID50963    -            347     7e-60  200.4   0.0   1   1   1.2e-63   1.6e-59  199.2   0.0     1   126   163   289   163   289 0.98 DNA helicase TraI
OMPdecase            PF00215.19   226 seq517_BIOID50963    -            267   1.3e-30  106.3   0.6   1   1   1.1e-34   1.5e-30  106.1   0.4     2   225    56   257    55   258 0.94 Orotidine 5'-phosphate decarboxylase / HUMPS family
Glu_synthase         PF01645.12   368 seq518_BIOID50963    -           1522  1.2e-158  527.7   0.0   1   1  7.4e-162  2.5e-158  526.6   0.0     1   367   829  1192   829  1193 0.99 Conserved region in glutamate synthase
GATase_2             PF00310.16   361 seq518_BIOID50963    -           1522    5e-133  443.1   0.0   1   1    2e-136  6.7e-133  442.7   0.0     1   360    48   410    48   411 0.99 Glutamine amidotransferases class-II
Glu_syn_central      PF04898.9    288 seq518_BIOID50963    -           1522  3.6e-113  377.4   0.0   1   1    2e-116  6.7e-113  376.5   0.0     3   287   492   773   490   774 0.99 Glutamate synthase central domain
GXGXG                PF01493.14   202 seq518_BIOID50963    -           1522   5.1e-67  224.6   4.6   1   1   2.6e-70     9e-67  223.8   3.2     3   201  1271  1465  1269  1466 0.98 GXGXG motif
Lactate_perm         PF02652.9    522 seq519_BIOID50963    -            560  1.9e-234  778.9  41.6   1   1  1.6e-238  2.1e-234  778.7  28.9     1   522    25   551    25   551 0.99 L-lactate permease
DoxX                 PF07681.7     85 seq524_BIOID50963    -            134   1.7e-18   66.6  13.4   1   1   4.2e-22   2.9e-18   65.9   9.3     2    84    13    91    12    92 0.98 DoxX
DUF1378              PF07125.6     59 seq525_BIOID50963    -             66   1.1e-17   63.5   3.5   1   1   1.1e-21   1.5e-17   63.1   2.4     1    33     1    33     1    39 0.94 Protein of unknown function (DUF1378)
PfkB                 PF00294.19   301 seq526_BIOID50963    -            321   1.5e-50  171.9   0.0   1   1   1.3e-54   1.8e-50  171.6   0.0     4   294    19   305    16   311 0.90 pfkB family carbohydrate kinase
Ribosomal_L1         PF00687.16   221 seq528_BIOID50963    -            234   9.2e-50  168.8   0.2   1   1   7.9e-54   1.1e-49  168.6   0.2    13   220    28   220     8   221 0.90 Ribosomal protein L1p/L10e family
Adenine_deam_C       PF13382.1    171 seq529_BIOID50963    -            588   1.9e-57  193.0   0.0   1   1   1.1e-60   2.9e-57  192.4   0.0    24   171   434   581   416   581 0.95 Adenine deaminase C-terminal domain
Amidohydro_1         PF01979.15   333 seq529_BIOID50963    -            588   3.3e-38  132.0   0.0   1   1   4.8e-41   1.3e-37  130.0   0.0     2   333    82   347    81   347 0.95 Amidohydrolase family
Amidohydro_5         PF13594.1     68 seq529_BIOID50963    -            588   2.8e-12   46.1   0.2   1   1   3.9e-15   1.1e-11   44.3   0.1     1    68    52   115    52   115 0.84 Amidohydrolase
Amidohydro_4         PF13147.1    304 seq529_BIOID50963    -            588     3e-11   43.7   0.1   1   1   8.7e-12   2.4e-08   34.2   0.1     1   304    76   344    76   344 0.77 Amidohydrolase
tRNA-synt_1e         PF01406.14   301 seq531_BIOID50963    -            461  4.5e-144  479.0   0.1   1   1  2.1e-147  5.7e-144  478.6   0.1     2   300    15   313    14   314 0.99 tRNA synthetases class I (C) catalytic domain
DALR_2               PF09190.6     63 seq531_BIOID50963    -            461     2e-26   91.9   1.7   1   1   7.1e-30     2e-26   91.9   1.2     1    63   341   402   341   402 0.99 DALR domain
tRNA-synt_1g         PF09334.6    391 seq531_BIOID50963    -            461   2.2e-16   59.3   1.6   1   2   3.9e-10   1.1e-06   27.5   0.1    13   112    35   133    29   147 0.82 tRNA synthetases class I (M)
tRNA-synt_1g         PF09334.6    391 seq531_BIOID50963    -            461   2.2e-16   59.3   1.6   2   2   3.1e-11   8.6e-08   31.1   0.1   312   373   251   311   231   317 0.85 tRNA synthetases class I (M)
tRNA-synt_1f         PF01921.13   360 seq531_BIOID50963    -            461   1.7e-07   30.1   0.0   1   1     2e-08   5.6e-05   21.8   0.0   276   317   261   301   214   329 0.85 tRNA synthetases class I (K)
tRNA-synt_1          PF00133.17   601 seq531_BIOID50963    -            461   1.1e-06   26.8   0.2   1   1   3.5e-09   9.5e-06   23.7   0.0   515   596   221   300   206   305 0.81 tRNA synthetases class I (I, L, M and V)
DUF876               PF05936.7    425 seq532_BIOID50963    -            459   1.1e-66  224.9   0.0   1   1   9.9e-71   1.4e-66  224.6   0.0     1   422    20   446    20   447 0.94 Bacterial protein of unknown function (DUF876)
Molybdopterin        PF00384.17   432 seq533_BIOID50963    -            808   6.6e-96  321.5   0.0   1   1   1.8e-99   8.2e-96  321.2   0.0     1   432   111   566   111   566 0.92 Molybdopterin oxidoreductase
Molydop_binding      PF01568.16   109 seq533_BIOID50963    -            808   1.1e-27   95.8   0.0   1   1   5.8e-31   2.6e-27   94.6   0.0     1   107   687   800   687   802 0.96 Molydopterin dinucleotide binding domain
Molybdop_Fe4S4       PF04879.11    55 seq533_BIOID50963    -            808   1.2e-14   53.6   1.0   1   1   4.8e-18   2.2e-14   52.8   0.7     1    55    49   108    49   108 0.97 Molybdopterin oxidoreductase Fe4S4 domain
Ribosomal_S30AE      PF02482.14    94 seq534_BIOID50963    -            113   3.8e-29  100.7   0.1   1   1   3.5e-33   4.8e-29  100.4   0.1     2    92     3    93     2    95 0.97 Sigma 54 modulation protein / S30EA ribosomal protein
GerE                 PF00196.14    58 seq535_BIOID50963    -            160   1.1e-15   56.5   0.1   1   1   1.3e-19   1.7e-15   55.9   0.1     3    55    87   139    85   142 0.95 Bacterial regulatory proteins, luxR family
Transp_cyt_pur       PF02133.10   439 seq538_BIOID50963    -            419   1.2e-83  281.0  48.4   1   1   9.7e-88   1.3e-83  280.8  33.5     1   438    11   397    11   398 0.98 Permease for cytosine/purines, uracil, thiamine, allantoin
DUF977               PF06163.6    127 seq540_BIOID50963    -            140   1.6e-64  215.2   0.2   1   1   1.3e-68   1.8e-64  215.1   0.1     1   126     1   135     1   136 0.99 Bacterial protein of unknown function (DUF977)
DeoC                 PF01791.4    236 seq542_BIOID50963    -            244   8.3e-51  172.4   2.1   1   1   7.5e-55     1e-50  172.1   1.5     3   192    12   196    10   206 0.97 DeoC/LacD family aldolase
GST_N_2              PF13409.1     70 seq545_BIOID50963    -            328   1.5e-23   82.4   0.0   1   1   9.4e-27   3.2e-23   81.3   0.0     1    70    62   159    62   159 0.85 Glutathione S-transferase, N-terminal domain
GST_C_2              PF13410.1     69 seq545_BIOID50963    -            328   3.7e-14   52.2   0.0   1   1   2.2e-17   7.4e-14   51.2   0.0     1    54   203   256   203   280 0.89 Glutathione S-transferase, C-terminal domain
GST_C                PF00043.20    95 seq545_BIOID50963    -            328   8.2e-07   28.8   0.0   1   1   3.9e-10   1.3e-06   28.1   0.0    20    67   200   247   167   281 0.76 Glutathione S-transferase, C-terminal domain
DUF3521              PF12035.3     35 seq546_BIOID50963    -             49   2.1e-19   68.9   1.3   1   1   1.8e-23   2.4e-19   68.7   0.9     1    35     6    40     6    40 0.98 Protein of unknown function (DUF3521)
AP_endonuc_2         PF01261.19   211 seq547_BIOID50963    -            284   2.2e-28   98.9   0.0   1   1   2.9e-32   3.9e-28   98.0   0.0     1   210    25   229    25   230 0.96 Xylose isomerase-like TIM barrel
BPD_transp_2         PF02653.11   267 seq548_BIOID50963    -            342     3e-45  154.1  43.2   1   1   3.1e-49   4.2e-45  153.6  30.0     5   267    40   301    36   301 0.96 Branched-chain amino acid transport system / permease component
TraX                 PF05857.6    219 seq551_BIOID50963    -            175   3.3e-31  108.5   7.0   1   1   2.7e-35   3.7e-31  108.3   4.8    44   218     1   174     1   175 0.95 TraX protein
PDT                  PF00800.13   182 seq552_BIOID50963    -            386   9.1e-61  204.4   0.2   1   1     2e-64   1.3e-60  203.9   0.1     1   180   106   286   106   288 0.96 Prephenate dehydratase
CM_2                 PF01817.16    81 seq552_BIOID50963    -            386   1.9e-22   79.0   2.0   1   1   6.3e-26   4.3e-22   77.8   1.4     1    80    11    90    11    91 0.99 Chorismate mutase type II
Phage_pRha           PF09669.5     92 seq553_BIOID50963    -             54     1e-06   28.9   0.2   1   1   8.8e-11   1.2e-06   28.6   0.1     1    27    24    50    24    54 0.92 Phage regulatory protein Rha (Phage_pRha)
ABC_tran             PF00005.22   118 seq557_BIOID50963    -            635   1.5e-36  125.2   0.1   1   2   1.7e-17   9.5e-15   54.8   0.0     1   118    43   185    43   185 0.88 ABC transporter
ABC_tran             PF00005.22   118 seq557_BIOID50963    -            635   1.5e-36  125.2   0.1   2   2   1.9e-21   1.1e-18   67.6   0.0     1   118   359   469   359   469 0.95 ABC transporter
AAA_21               PF13304.1    303 seq557_BIOID50963    -            635   7.5e-23   81.7   7.3   1   1   7.3e-13   4.1e-10   39.9   0.5     3   302    33   216    32   217 0.77 AAA domain
ABC_tran_2           PF12848.2     85 seq557_BIOID50963    -            635   3.7e-13   48.9  13.9   1   1   1.4e-15   7.7e-13   47.9   1.2     1    74   224   295   224   308 0.91 ABC transporter
Fe-S_biosyn          PF01521.15    91 seq563_BIOID50963    -            114   4.3e-29   99.9   0.0   1   1   3.7e-33     5e-29   99.7   0.0     1    91     9   100     9   100 0.99 Iron-sulphur cluster biosynthesis
Ribosomal_L10        PF00466.15   100 seq564_BIOID50963    -            165   2.5e-26   91.3   0.0   1   1   2.6e-30   3.6e-26   90.8   0.0     3   100     5   101     3   101 0.98 Ribosomal protein L10
Glycos_transf_3      PF00591.16   254 seq567_BIOID50963    -            440     3e-61  206.7   0.4   1   1   9.1e-65   4.1e-61  206.3   0.2     2   253    79   332    78   333 0.98 Glycosyl transferase family, a/b domain
PYNP_C               PF07831.8     75 seq567_BIOID50963    -            440   1.6e-25   88.1   0.2   1   1     7e-29   3.2e-25   87.2   0.1     1    74   350   423   350   424 0.98 Pyrimidine nucleoside phosphorylase C-terminal domain
Glycos_trans_3N      PF02885.12    66 seq567_BIOID50963    -            440   5.1e-15   54.7   1.2   1   1   1.8e-18   8.4e-15   53.9   0.1     3    66     5    68     3    68 0.98 Glycosyl transferase family, helical bundle domain
ProQ                 PF04352.8    115 seq568_BIOID50963    -            186   1.8e-30  104.7   2.2   1   1   4.7e-33   3.2e-29  100.7   0.0     6   113    73   180    68   181 0.96 ProQ/FINO family
FinO_N               PF12602.3     72 seq568_BIOID50963    -            186   6.1e-26   90.4  11.5   1   1   1.9e-29   1.3e-25   89.3   7.9     1    72     1    62     1    62 0.99 Fertility inhibition protein N terminal
PALP                 PF00291.20   307 seq570_BIOID50963    -            514   3.7e-69  233.1   2.0   1   1     7e-73   4.8e-69  232.8   1.4     5   305    29   314    25   316 0.90 Pyridoxal-phosphate dependent enzyme
Thr_dehydrat_C       PF00585.13    91 seq570_BIOID50963    -            514   6.9e-64  211.3   0.0   1   2   3.6e-35   2.4e-31  107.0   0.0     1    91   329   419   329   419 0.98 C-terminal regulatory domain of Threonine dehydratase
Thr_dehydrat_C       PF00585.13    91 seq570_BIOID50963    -            514   6.9e-64  211.3   0.0   2   2   1.2e-33   7.9e-30  102.1   0.0     2    91   425   512   424   512 0.96 C-terminal regulatory domain of Threonine dehydratase
Caudo_TAP            PF02413.12   130 seq573_BIOID50963    -            173     3e-24   85.5   0.1   1   1   2.7e-28   3.7e-24   85.2   0.1     3   130    35   173    33   173 0.95 Caudovirales tail fibre assembly protein
Aldolase_II          PF00596.16   183 seq574_BIOID50963    -            228     2e-46  157.8   0.3   1   1   1.9e-50   2.6e-46  157.4   0.2     1   182     6   193     6   194 0.88 Class II Aldolase and Adducin N-terminal domain
Amidohydro_3         PF07969.6    404 seq575_BIOID50963    -            432   5.8e-56  190.3   1.4   1   1   4.9e-59   2.2e-55  188.3   1.0     1   404    58   384    58   384 0.98 Amidohydrolase family
Amidohydro_4         PF13147.1    304 seq575_BIOID50963    -            432   5.6e-16   59.3   1.1   1   1   1.6e-19   7.1e-16   58.9   0.7     1   303    53   382    53   383 0.95 Amidohydrolase
Amidohydro_5         PF13594.1     68 seq575_BIOID50963    -            432   1.2e-05   24.8   2.1   1   1   4.7e-09   2.1e-05   24.1   0.1     2    45    29    85    28   135 0.74 Amidohydrolase
DUF1435              PF07256.7     78 seq581_BIOID50963    -             91     8e-39  131.3   8.1   1   1   7.1e-43   9.8e-39  131.1   5.6     1    78    14    91    14    91 0.99 Protein of unknown function (DUF1435)
BPD_transp_2         PF02653.11   267 seq582_BIOID50963    -            186   2.5e-21   75.7  21.3   1   1   2.3e-25   3.2e-21   75.3  14.8     3   151    36   184    34   186 0.89 Branched-chain amino acid transport system / permease component
FCD                  PF07729.7    125 seq583_BIOID50963    -            230   1.3e-23   83.5   2.7   1   1   3.4e-27   2.3e-23   82.7   1.9     1   124    72   195    72   196 0.90 FCD domain
GntR                 PF00392.16    64 seq583_BIOID50963    -            230   2.5e-15   55.5   0.3   1   1   7.7e-19   5.3e-15   54.4   0.2    23    64     2    43     1    43 0.98 Bacterial regulatory proteins, gntR family
DUF2077              PF09850.4    206 seq584_BIOID50963    -            226   2.5e-27   95.5   0.0   1   1   2.1e-31   2.8e-27   95.3   0.0     2   177    38   203    37   226 0.86 Uncharacterized protein conserved in bacteria (DUF2077)
Ribosomal_L12        PF00542.14    68 seq585_BIOID50963    -            121   1.8e-31  107.8   8.6   1   1   2.8e-35   3.8e-31  106.7   6.0     1    68    54   121    54   121 0.99 Ribosomal protein L7/L12 C-terminal domain
DUF805               PF05656.9    117 seq587_BIOID50963    -             97   6.2e-28   96.8   4.3   1   1     5e-32   6.8e-28   96.7   3.0    16   116     1    94     1    95 0.97 Protein of unknown function (DUF805)
DUF303               PF03629.13   255 seq593_BIOID50963    -            458     6e-27   94.3   0.0   1   1   1.1e-30   7.5e-27   94.0   0.0     1   200    64   295    64   354 0.76 Domain of unknown function (DUF303)
DUF1737              PF08410.5     54 seq593_BIOID50963    -            458     2e-18   65.7   0.1   1   1   2.8e-21   1.9e-17   62.6   0.0     1    53     1    50     1    51 0.97 Domain of unknown function (DUF1737)
CTP_transf_2         PF01467.21   157 seq594_BIOID50963    -            159   5.6e-25   88.1   0.1   1   1   9.9e-29   6.8e-25   87.8   0.1     1   156     6   134     6   135 0.98 Cytidylyltransferase
Citrate_ly_lig       PF08218.6    182 seq594_BIOID50963    -            159   9.7e-07   28.2   0.1   1   1   2.4e-10   1.6e-06   27.5   0.0     9   106    12   113    10   117 0.81 Citrate lyase ligase C-terminal domain
DUF3749              PF12568.3    128 seq599_BIOID50963    -            127   1.3e-47  160.5   0.0   1   1     1e-51   1.4e-47  160.3   0.0     1   128     2   125     2   125 0.98 Acetyltransferase (GNAT) domain
BPD_transp_2         PF02653.11   267 seq600_BIOID50963    -            141   2.2e-19   69.3  15.9   1   1   1.8e-23   2.4e-19   69.2  11.0   158   267     2   116     1   116 0.98 Branched-chain amino acid transport system / permease component
DDE_Tnp_IS1          PF03400.8    131 seq601_BIOID50963    -             97   1.9e-30  105.4   0.2   1   1   1.8e-34   2.5e-30  105.1   0.1     1    61    37    97    37    97 0.98 IS1 transposase
MFS_1                PF07690.11   354 seq602_BIOID50963    -            416   2.4e-25   88.9  61.2   1   2   3.7e-20   2.5e-16   59.2  19.1     1   224    22   237    22   245 0.81 Major Facilitator Superfamily
MFS_1                PF07690.11   354 seq602_BIOID50963    -            416   2.4e-25   88.9  61.2   2   2   1.9e-12   1.3e-08   33.8  20.7    10   178   237   403   229   415 0.76 Major Facilitator Superfamily
MFS_3                PF05977.8    524 seq602_BIOID50963    -            416   4.5e-21   74.4  33.8   1   1   8.4e-25   5.7e-21   74.1  23.4     9   397    16   403    12   414 0.89 Transmembrane secretion effector
DUF805               PF05656.9    117 seq603_BIOID50963    -            118   2.1e-36  124.2   3.3   1   1   1.7e-40   2.4e-36  124.0   2.3     1   116    10   114    10   115 0.98 Protein of unknown function (DUF805)
Mob_synth_C          PF06463.8    128 seq604_BIOID50963    -            352   7.1e-36  122.6   0.0   1   1   3.6e-39   1.2e-35  121.8   0.0     1   127   209   335   209   336 0.98 Molybdenum Cofactor Synthesis C
Radical_SAM          PF04055.16   166 seq604_BIOID50963    -            352   6.6e-27   94.5   0.0   1   1   2.6e-30     9e-27   94.1   0.0     2   166    42   204    41   204 0.97 Radical SAM superfamily
Fer4_12              PF13353.1    139 seq604_BIOID50963    -            352     2e-07   31.0   0.0   1   1   1.2e-10   3.9e-07   30.1   0.0    15   116    47   148    36   153 0.83 4Fe-4S single cluster domain
Fer4_14              PF13394.1    117 seq604_BIOID50963    -            352   6.4e-07   29.3   0.0   1   1   6.3e-10   2.1e-06   27.6   0.0     6    90    45   127    38   148 0.71 4Fe-4S single cluster domain
FMN_dh               PF01070.13   357 seq605_BIOID50963    -            396  3.2e-125  417.5   0.0   1   1  1.3e-128  4.4e-125  417.1   0.0     1   355    13   375    13   377 0.96 FMN-dependent dehydrogenase
NMO                  PF03060.10   330 seq605_BIOID50963    -            396   2.7e-05   23.3   2.7   1   1   1.1e-08   3.9e-05   22.8   1.9   138   225   248   335   244   373 0.87 Nitronate monooxygenase
RNA_pol_Rpb2_6       PF00562.23   386 seq607_BIOID50963    -           1342  4.7e-162  539.0   0.0   1   1  3.5e-162  7.9e-159  528.4   0.1     2   386   716  1264   715  1264 0.98 RNA polymerase Rpb2, domain 6
RNA_pol_Rpb2_7       PF04560.15    83 seq607_BIOID50963    -           1342   5.7e-32  109.6   0.1   1   1   8.2e-35   1.9e-31  108.0   0.0     1    82  1266  1341  1266  1342 0.98 RNA polymerase Rpb2, domain 7
RNA_pol_Rpb2_3       PF04565.11    68 seq607_BIOID50963    -           1342   7.1e-30  102.4   0.0   1   1   7.4e-33   1.7e-29  101.2   0.0     1    68   513   582   513   582 0.98 RNA polymerase Rpb2, domain 3
RNA_pol_Rpb2_45      PF10385.4     66 seq607_BIOID50963    -           1342   4.6e-29   99.9   0.3   1   1   1.5e-31   3.5e-28   97.0   0.2     1    66   591   656   591   656 1.00 RNA polymerase beta subunit external 1 domain
RNA_pol_Rpb2_1       PF04563.10   203 seq607_BIOID50963    -           1342   1.5e-26   92.4   0.0   1   1   1.4e-29   3.1e-26   91.4   0.0     2   203    27   509    26   509 0.98 RNA polymerase beta subunit
RNA_pol_Rpb2_2       PF04561.9    190 seq607_BIOID50963    -           1342   1.6e-25   89.5   0.9   1   2   8.4e-11   1.9e-07   30.5   0.0     1    74   151   225   151   276 0.82 RNA polymerase Rpb2, domain 2
RNA_pol_Rpb2_2       PF04561.9    190 seq607_BIOID50963    -           1342   1.6e-25   89.5   0.9   2   2   1.9e-18   4.4e-15   55.4   0.0    80   190   340   454   329   454 0.88 RNA polymerase Rpb2, domain 2
HOK_GEF              PF01848.11    43 seq608_BIOID50963    -             68   5.1e-18   63.9   2.8   1   1   4.9e-22   6.7e-18   63.6   1.9     1    43    22    64    22    64 0.99 Hok/gef family
DUF3521              PF12035.3     35 seq610_BIOID50963    -             40   2.7e-11   42.9   0.2   1   1   3.7e-15     5e-11   42.1   0.1     1    35     7    38     7    38 0.92 Protein of unknown function (DUF3521)
DDE_Tnp_IS1          PF03400.8    131 seq611_BIOID50963    -             69   1.1e-35  122.5   0.8   1   1   8.5e-40   1.2e-35  122.3   0.5    63   131     1    69     1    69 0.99 IS1 transposase
Metalloenzyme        PF01676.13   262 seq614_BIOID50963    -            407   1.2e-57  195.1   0.0   1   1   9.9e-62   1.4e-57  194.9   0.0     1   261     2   405     2   406 0.97 Metalloenzyme superfamily
Molybdopterin        PF00384.17   432 seq615_BIOID50963    -            808   1.8e-88  297.0   0.0   1   1   4.8e-92   2.2e-88  296.7   0.0     1   432   115   566   115   566 0.93 Molybdopterin oxidoreductase
Molydop_binding      PF01568.16   109 seq615_BIOID50963    -            808   5.3e-27   93.6   0.0   1   1   2.2e-30     1e-26   92.7   0.0     1   107   687   800   687   802 0.97 Molydopterin dinucleotide binding domain
Molybdop_Fe4S4       PF04879.11    55 seq615_BIOID50963    -            808   2.7e-13   49.4   0.9   1   1     1e-16   4.7e-13   48.6   0.6     1    55    53   112    53   112 0.96 Molybdopterin oxidoreductase Fe4S4 domain
Peripla_BP_4         PF13407.1    258 seq616_BIOID50963    -            340     6e-54  182.9   4.4   1   1   1.1e-57   7.6e-54  182.6   3.1     1   256    30   285    30   287 0.95 Periplasmic binding protein domain
IncFII_repA          PF02387.10   281 seq621_BIOID50963    -             86   8.6e-14   51.2   0.0   1   1   7.6e-18     1e-13   50.9   0.0     3    77    10    78     4    79 0.95 IncFII RepA protein family
Ribosomal_S6         PF01250.12    92 seq622_BIOID50963    -            131   3.4e-33  113.2   0.1   1   1   3.2e-37   4.4e-33  112.8   0.0     1    91     2    91     2    92 0.98 Ribosomal protein S6
ImcF-related_N       PF14331.1    266 seq623_BIOID50963    -            146   8.1e-10   37.9   0.0   1   1   6.5e-14   8.9e-10   37.7   0.0    22    98    15    89     3   145 0.76 ImcF-related N-terminal domain
PqiA                 PF04403.8    160 seq625_BIOID50963    -            417   5.6e-94  311.9  26.1   1   2   5.3e-42   7.2e-38  129.5   4.0     3   158    49   202    47   204 0.96 Paraquat-inducible protein A
PqiA                 PF04403.8    160 seq625_BIOID50963    -            417   5.6e-94  311.9  26.1   2   2   3.5e-60   4.8e-56  188.6   8.5     1   157   252   410   252   413 0.95 Paraquat-inducible protein A
TerC                 PF03741.11   184 seq626_BIOID50963    -            540   4.9e-49  166.1  13.4   1   1   1.6e-52   7.4e-49  165.5   9.3     1   183    27   216    27   217 0.94 Integral membrane protein TerC family
CorC_HlyC            PF03471.12    81 seq626_BIOID50963    -            540   2.4e-20   72.0   0.1   1   1   5.5e-23   2.5e-19   68.7   0.0     2    79   453   529   452   531 0.93 Transporter associated domain
CBS                  PF00571.23    57 seq626_BIOID50963    -            540   4.1e-16   58.2   1.1   1   2   5.1e-09   2.3e-05   23.8   0.3     1    53   315   371   315   374 0.94 CBS domain
CBS                  PF00571.23    57 seq626_BIOID50963    -            540   4.1e-16   58.2   1.1   2   2   9.7e-12   4.4e-08   32.5   0.0     3    53   382   432   381   436 0.93 CBS domain
HisG                 PF01634.13   163 seq627_BIOID50963    -            299   8.2e-55  184.7   0.0   1   1   1.7e-58   1.2e-54  184.1   0.0     1   163    53   221    53   221 0.94 ATP phosphoribosyltransferase
HisG_C               PF08029.6     75 seq627_BIOID50963    -            299   5.6e-28   96.5   0.1   1   1   2.2e-31   1.5e-27   95.2   0.0     1    75   222   297   222   297 0.98 HisG, C-terminal domain
SSB                  PF00436.20   104 seq631_BIOID50963    -            104   2.9e-13   49.4   0.0   1   1   2.3e-17   3.2e-13   49.3   0.0     2    96     3    92     2   100 0.89 Single-strand binding protein family
MoCF_biosynth        PF00994.19   144 seq638_BIOID50963    -            170   5.6e-31  106.7   0.0   1   1   5.1e-35     7e-31  106.4   0.0     1   143    14   156    12   157 0.92 Probable molybdopterin binding domain
Dimer_Tnp_Tn5        PF02281.11   109 seq639_BIOID50963    -            117     7e-19   67.8   0.2   1   1   6.3e-23   8.7e-19   67.5   0.2     9   102    24   113    14   116 0.85 Transposase Tn5 dimerisation domain
YmgB                 PF10798.3     61 seq640_BIOID50963    -             97   1.1e-07   31.4   1.4   1   1   1.1e-11   1.5e-07   31.0   0.9     3    61    40    97    38    97 0.94 Biofilm development protein YmgB/AriR
Ribosomal_S18        PF01084.15    54 seq645_BIOID50963    -             75   2.7e-25   87.8   0.5   1   1   2.4e-29   3.3e-25   87.5   0.3     2    54    16    68    15    68 0.96 Ribosomal protein S18
YihI                 PF04220.7    169 seq646_BIOID50963    -            169   3.4e-56  189.0  15.5   1   1   2.8e-60   3.9e-56  188.9  10.8     3   167     5   165     2   167 0.94 Der GTPase activator (YihI)
DeoC                 PF01791.4    236 seq650_BIOID50963    -            291   2.1e-16   59.8   0.1   1   1     2e-20   2.7e-16   59.4   0.0     1   235    51   258    51   259 0.90 DeoC/LacD family aldolase
HOK_GEF              PF01848.11    43 seq651_BIOID50963    -             70   2.8e-19   68.0   4.6   1   1   2.8e-23   3.8e-19   67.6   3.2     1    43    24    66    24    66 0.99 Hok/gef family
Fimbrial             PF00419.15   145 seq652_BIOID50963    -            180     8e-20   71.4   7.7   1   1     7e-24   9.6e-20   71.1   5.3     1   145    30   180    30   180 0.87 Fimbrial protein
SpoU_methylase       PF00588.14   142 seq653_BIOID50963    -            157   4.4e-34  117.2   0.0   1   1   3.6e-38   4.9e-34  117.1   0.0     1   142     1   142     1   142 0.95 SpoU rRNA Methylase family
Pirin                PF02678.11   107 seq654_BIOID50963    -            233   2.1e-21   75.7   0.0   1   1   2.8e-25   3.8e-21   74.8   0.0     2   107     4   119     3   119 0.95 Pirin
Ribosomal_L9_C       PF03948.9     87 seq657_BIOID50963    -            149   1.2e-26   92.4   1.8   1   1   2.9e-30     2e-26   91.7   1.2     2    87    63   149    62   149 0.97 Ribosomal protein L9, C-terminal domain
Ribosomal_L9_N       PF01281.14    48 seq657_BIOID50963    -            149   7.6e-23   79.3   0.3   1   1   2.2e-26   1.5e-22   78.4   0.2     1    48     1    48     1    48 0.97 Ribosomal protein L9, N-terminal domain
MoaC                 PF01967.16   136 seq660_BIOID50963    -            161   1.5e-60  202.6   1.3   1   1   1.3e-64   1.7e-60  202.4   0.9     1   136    15   150    15   150 1.00 MoaC family
PNP_UDP_1            PF01048.15   234 seq662_BIOID50963    -            239   7.9e-43  145.9   1.4   1   1   6.7e-47   9.2e-43  145.7   1.0     2   213    16   217    15   234 0.88 Phosphorylase superfamily
HD                   PF01966.17   122 seq663_BIOID50963    -            443     4e-11   42.8   0.1   1   1     2e-14   1.3e-10   41.1   0.0     1    64     4    84     4   121 0.88 HD domain
IlvN                 PF07991.7    165 seq664_BIOID50963    -            491     5e-61  204.7   0.1   1   1   1.2e-64   8.3e-61  204.0   0.1     2   165    35   204    34   204 0.98 Acetohydroxy acid isomeroreductase, catalytic domain
IlvC                 PF01450.14   145 seq664_BIOID50963    -            491   1.1e-55  187.4   0.1   1   2   3.3e-21   2.3e-17   63.1   0.0     1   128   210   337   210   345 0.91 Acetohydroxy acid isomeroreductase, catalytic domain
IlvC                 PF01450.14   145 seq664_BIOID50963    -            491   1.1e-55  187.4   0.1   2   2     2e-39   1.3e-35  122.2   0.0    15   145   359   485   349   485 0.93 Acetohydroxy acid isomeroreductase, catalytic domain
Histidinol_dh        PF00815.15   413 seq667_BIOID50963    -            434  1.7e-182  606.5   1.3   1   1  1.4e-186  1.9e-182  606.3   0.9     2   413    18   428    17   428 0.99 Histidinol dehydrogenase
Plasmid_stabil       PF05016.9     90 seq668_BIOID50963    -             93   4.6e-15   55.6   0.1   1   1   3.7e-19   5.1e-15   55.5   0.1     1    90     4    92     4    92 0.89 Plasmid stabilisation system protein
Ald_Xan_dh_C2        PF02738.13   543 seq670_BIOID50963    -            765  6.7e-175  582.3   0.0   1   1  1.2e-178  8.5e-175  582.0   0.0    12   543   159   700   147   700 0.98 Molybdopterin-binding domain of aldehyde dehydrogenase
Ald_Xan_dh_C         PF01315.17   111 seq670_BIOID50963    -            765   2.9e-34  117.3   0.1   1   1   9.4e-38   6.4e-34  116.2   0.0     1   111    23   139    23   139 0.92 Aldehyde oxidase and xanthine dehydrogenase, a/b hammerhead domain
DDE_Tnp_1            PF01609.16   211 seq671_BIOID50963    -            332   1.8e-29  102.7   0.0   1   1   1.7e-33   2.3e-29  102.3   0.0     2   211    69   310    68   310 0.96 Transposase DDE domain
S-methyl_trans       PF02574.11   305 seq672_BIOID50963    -           1227  1.3e-104  349.6   0.1   1   1  9.1e-108  2.5e-104  348.7   0.1     1   304    16   326    16   327 0.98 Homocysteine S-methyltransferase
Met_synt_B12         PF02965.12   136 seq672_BIOID50963    -           1227   9.3e-54  180.5   0.0   1   1   8.9e-57   2.4e-53  179.2   0.0     1   136  1055  1192  1055  1192 0.99 Vitamin B12 dependent methionine synthase, activation domain
Pterin_bind          PF00809.17   210 seq672_BIOID50963    -           1227   1.5e-48  164.8   0.4   1   1   1.7e-51   4.6e-48  163.2   0.3     1   210   356   568   356   568 0.98 Pterin binding enzyme
B12-binding_2        PF02607.12    79 seq672_BIOID50963    -           1227   4.4e-21   74.6   0.0   1   1   6.4e-24   1.8e-20   72.6   0.0     4    79   659   734   657   734 0.96 B12 binding domain
B12-binding          PF02310.14   121 seq672_BIOID50963    -           1227   6.7e-20   71.0   0.2   1   1   1.8e-22     5e-19   68.2   0.1     2    94   748   840   747   851 0.93 B12 binding domain
Pro_CA               PF00484.14   148 seq673_BIOID50963    -            219   2.7e-48  163.5   0.0   1   1   2.4e-52   3.3e-48  163.3   0.0     1   147    34   188    34   189 0.85 Carbonic anhydrase
HTH_Tnp_1            PF01527.15    76 seq676_BIOID50963    -             93   1.8e-09   37.2   0.7   1   1   3.2e-13   2.2e-09   37.0   0.5     2    76     4    79     3    85 0.88 Transposase
HTH_28               PF13518.1     52 seq676_BIOID50963    -             93   3.4e-07   29.9   0.1   1   1   8.9e-11   6.1e-07   29.1   0.0     1    40    13    53    13    60 0.88 Helix-turn-helix domain
MCE                  PF02470.15    81 seq679_BIOID50963    -            552     6e-32  109.3   0.3   1   2   5.6e-14   7.7e-10   38.5   0.1     2    81    48   139    47   139 0.96 mce related protein
MCE                  PF02470.15    81 seq679_BIOID50963    -            552     6e-32  109.3   0.3   2   2   1.1e-15   1.6e-11   43.9   0.0     5    80   294   394   290   395 0.88 mce related protein
Radical_SAM          PF04055.16   166 seq682_BIOID50963    -            457   3.7e-15   56.3   0.0   1   1     8e-19   5.4e-15   55.8   0.0     2   164    57   227    56   229 0.79 Radical SAM superfamily
HemN_C               PF06969.11    66 seq682_BIOID50963    -            457     4e-12   45.8   0.3   1   1   2.7e-15   1.8e-11   43.7   0.0     1    66   363   431   363   431 0.94 HemN C-terminal domain
DUF2776              PF10951.3    347 seq684_BIOID50963    -            383  1.1e-165  550.7  33.0   1   1  9.5e-170  1.3e-165  550.5  22.9     1   347    34   381    34   381 0.99 Protein of unknown function (DUF2776)
DUF2799              PF10973.3     89 seq685_BIOID50963    -            134   3.4e-17   62.1   0.9   1   1   3.3e-21   4.5e-17   61.7   0.6     1    88    44   126    44   127 0.93 Protein of unknown function (DUF2799)
Pyr_redox_2          PF07992.9    200 seq687_BIOID50963    -            472   2.2e-14   53.7   0.5   1   1   7.4e-09   8.4e-06   25.6   0.0     1    47   148   195   148   270 0.80 Pyridine nucleotide-disulphide oxidoreductase
Pyr_redox            PF00070.22    80 seq687_BIOID50963    -            472   5.6e-12   45.7   4.0   1   1   1.6e-08   1.8e-05   24.9   0.2     1    77   289   364   289   369 0.87 Pyridine nucleotide-disulphide oxidoreductase
NAD_binding_8        PF13450.1     68 seq687_BIOID50963    -            472   1.1e-08   34.7   0.2   1   1   2.6e-11   2.9e-08   33.4   0.2     1    35   151   185   151   189 0.96 NAD(P)-binding Rossmann-like domain
Thi4                 PF01946.12   230 seq687_BIOID50963    -            472   8.8e-07   28.1   1.0   1   1   1.2e-09   1.3e-06   27.5   0.1    18    83   147   213   138   223 0.80 Thi4 family
FAD_binding_3        PF01494.14   356 seq687_BIOID50963    -            472   1.2e-06   27.7   0.1   1   1   1.9e-09   2.1e-06   26.9   0.0     3    34   148   179   147   182 0.95 FAD binding domain
Phage_Nu1            PF07471.7    164 seq690_BIOID50963    -            182   6.6e-80  266.2   0.5   1   1   5.6e-84   7.7e-80  266.0   0.4     1   163     1   163     1   164 0.99 Phage DNA packaging protein Nu1
ThiS                 PF02597.15    78 seq691_BIOID50963    -             81     5e-22   77.9   0.0   1   1   4.1e-26   5.6e-22   77.8   0.0     1    78     4    81     4    81 0.99 ThiS family
Pili_assembly_N      PF00345.15   122 seq695_BIOID50963    -            230     6e-37  126.0   0.3   1   1   2.2e-40   1.5e-36  124.7   0.1     1   121    26   145    26   146 0.91 Gram-negative pili assembly chaperone, N-terminal domain
Pili_assembly_C      PF02753.12    68 seq695_BIOID50963    -            230     2e-16   59.4   0.3   1   1   5.2e-20   3.6e-16   58.6   0.2     1    65   165   223   165   226 0.96 Gram-negative pili assembly chaperone, C-terminal domain
ABM                  PF03992.11    78 seq700_BIOID50963    -             96   4.4e-16   58.5   0.1   1   1   3.6e-20   4.9e-16   58.4   0.1     1    77     1    76     1    77 0.95 Antibiotic biosynthesis monooxygenase
DUF4222              PF13973.1     53 seq701_BIOID50963    -             63   4.9e-23   80.1   0.1   1   1   3.9e-27   5.4e-23   80.0   0.1     2    51     7    56     6    58 0.95 Domain of unknown function (DUF4222)
rve                  PF00665.21   120 seq702_BIOID50963    -            235   2.6e-28   98.4   0.0   1   1   1.2e-31     4e-28   97.8   0.0     2   120    63   179    62   179 0.98 Integrase core domain
rve_3                PF13683.1     67 seq702_BIOID50963    -            235   3.7e-14   51.8   0.1   1   1     2e-17   6.8e-14   51.0   0.1     2    67   151   217   150   217 0.96 Integrase core domain
DDE_Tnp_IS240        PF13610.1    140 seq702_BIOID50963    -            235     1e-12   48.0   0.0   1   1   4.1e-16   1.4e-12   47.6   0.0     2   139    68   209    67   210 0.92 DDE domain
rve_2                PF13333.1     52 seq702_BIOID50963    -            235   2.8e-08   33.5   0.1   1   1   1.5e-11   5.2e-08   32.7   0.1     1    50   169   223   169   225 0.90 Integrase core domain
Cyanate_lyase        PF02560.9     73 seq705_BIOID50963    -            156   1.8e-33  113.7   0.0   1   1   1.9e-37   2.6e-33  113.2   0.0     3    72    85   155    83   156 0.95 Cyanate lyase C-terminal domain
DFP                  PF04127.10   183 seq706_BIOID50963    -            430   5.9e-72  241.0   0.2   1   1   8.7e-76   5.9e-72  241.0   0.2     2   182   211   395   210   396 0.97 DNA / pantothenate metabolism flavoprotein
Flavoprotein         PF02441.14   129 seq706_BIOID50963    -            430   2.7e-31  107.8   0.3   1   1   8.1e-35   5.6e-31  106.7   0.2     1   128    30   157    30   158 0.90 Flavoprotein
NicO                 PF03824.11   282 seq707_BIOID50963    -            274     6e-59  199.5  19.7   1   1   1.5e-62   6.7e-59  199.4  13.6     1   280    13   273    13   274 0.94 High-affinity nickel-transport protein
DUF2910              PF11139.3    214 seq707_BIOID50963    -            274   3.2e-08   32.8   0.3   1   1   1.3e-11     6e-08   31.9   0.2    34   213    53   269    21   270 0.88 Protein of unknown function (DUF2910)
DsbD_2               PF13386.1    199 seq707_BIOID50963    -            274   7.8e-08   32.1  18.1   1   1   4.5e-11     2e-07   30.8   0.9   104   186   154   240   139   249 0.86 Family description
Terminase_GpA        PF05876.7    557 seq708_BIOID50963    -            416    2e-109  366.3   0.0   1   1  1.8e-113  2.4e-109  366.0   0.0     1   338    53   407    53   415 0.97 Phage terminase large subunit (GpA)
Chorismate_bind      PF00425.13   257 seq709_BIOID50963    -            391   2.1e-68  230.3   0.0   1   1   1.8e-72   2.5e-68  230.0   0.0     2   257   126   380   125   380 0.97 chorismate binding enzyme
DUF4154              PF13689.1    145 seq710_BIOID50963    -            172     6e-33  113.3   0.0   1   1   5.4e-37   7.3e-33  113.0   0.0     6   145    32   168    27   168 0.95 Domain of unknown function (DUF4154)
Methyltransf_23      PF13489.1    162 seq712_BIOID50963    -            252   2.1e-18   66.3   0.0   1   1   2.2e-21   3.4e-18   65.7   0.0     3   159    14   176    10   178 0.82 Methyltransferase domain
Methyltransf_31      PF13847.1    152 seq712_BIOID50963    -            252   3.2e-16   59.1   0.0   1   1   2.6e-19     4e-16   58.8   0.0     6   117    34   145    29   201 0.83 Methyltransferase domain
Methyltransf_18      PF12847.2    112 seq712_BIOID50963    -            252   2.3e-15   57.0   0.0   1   1   1.3e-17     2e-14   54.0   0.0     5   111    35   130    32   131 0.91 Methyltransferase domain
Methyltransf_11      PF08241.7     95 seq712_BIOID50963    -            252   3.4e-15   56.1   0.0   1   1   2.2e-17   3.3e-14   53.0   0.0     2    94    37   127    36   128 0.95 Methyltransferase domain
Methyltransf_12      PF08242.7     99 seq712_BIOID50963    -            252   4.6e-11   42.9   0.0   1   1   5.1e-14   7.8e-11   42.2   0.0     2    99    37   126    36   126 0.92 Methyltransferase domain
Methyltransf_25      PF13649.1    101 seq712_BIOID50963    -            252   1.3e-10   41.4   0.0   1   1   3.2e-13   4.8e-10   39.5   0.0     1   101    35   124    35   124 0.89 Methyltransferase domain
MTS                  PF05175.9    170 seq712_BIOID50963    -            252   1.7e-05   24.1   0.0   1   1   1.7e-08   2.6e-05   23.5   0.0    11   106    12   101    11   135 0.82 Methyltransferase small domain
Fer4_2               PF12797.2     22 seq714_BIOID50963    -             37   9.3e-08   31.4   1.9   1   1   1.6e-11   1.1e-07   31.1   1.3     2    20     6    24     5    26 0.94 4Fe-4S binding domain
Fer4                 PF00037.22    24 seq714_BIOID50963    -             37   1.5e-05   24.2   1.4   1   1   2.5e-09   1.7e-05   24.0   1.0     2    18     8    24     7    26 0.93 4Fe-4S binding domain
Pilus_PilP           PF11356.3     87 seq715_BIOID50963    -            271   1.2e-11   44.5   0.0   1   1   1.4e-15   1.9e-11   43.9   0.0     4    86    67   150    64   151 0.89 Type IV pilus biogenesis
Usher                PF00577.15   552 seq719_BIOID50963    -            869  2.2e-208  693.3  23.0   1   1  5.7e-212  2.6e-208  693.1  15.9     5   552   202   777   198   777 0.99 Type VII secretion system (T7SS), usher protein
PapC_N               PF13954.1    146 seq719_BIOID50963    -            869   7.2e-49  165.0   0.0   1   1   2.8e-52   1.3e-48  164.1   0.0     2   146    38   189    37   189 0.98 PapC N-terminal domain
PapC_C               PF13953.1     68 seq719_BIOID50963    -            869   7.4e-23   79.8   0.1   1   1   4.5e-26   2.1e-22   78.4   0.0     1    67   787   852   787   853 0.96 PapC C-terminal domain
Bax1-I               PF01027.15   205 seq720_BIOID50963    -            234   3.6e-59  199.6  36.8   1   1     3e-63   4.1e-59  199.5  25.5     2   205    19   230    18   230 0.92 Inhibitor of apoptosis-promoting Bax1
MFS_1                PF07690.11   354 seq721_BIOID50963    -            393   2.4e-24   85.6  46.9   1   1   3.5e-28   2.4e-24   85.6  32.5    14   354    27   346    10   346 0.79 Major Facilitator Superfamily
MFS_2                PF13347.1    427 seq721_BIOID50963    -            393   8.8e-08   30.8  11.4   1   1   1.3e-11   8.8e-08   30.8   7.9   136   331   127   315   124   330 0.73 MFS/sugar transport protein
Aminotran_1_2        PF00155.16   363 seq722_BIOID50963    -            359   7.8e-67  225.6   0.0   1   1     7e-71   9.6e-67  225.3   0.0    31   363    49   354    33   354 0.93 Aminotransferase class I and II
GGDEF                PF00990.16   161 seq726_BIOID50963    -            408   5.3e-45  152.7   0.5   1   1   6.1e-49   8.4e-45  152.1   0.3     1   159   249   403   249   405 0.96 GGDEF domain
PDZ                  PF00595.19    81 seq727_BIOID50963    -            474   3.1e-29  100.8   8.2   1   2   2.7e-19   9.1e-16   57.6   0.1     7    80   285   367   279   368 0.90 PDZ domain (Also known as DHR or GLGF)
PDZ                  PF00595.19    81 seq727_BIOID50963    -            474   3.1e-29  100.8   8.2   2   2   3.7e-15   1.3e-11   44.4   2.2    11    81   394   463   385   463 0.89 PDZ domain (Also known as DHR or GLGF)
PDZ_2                PF13180.1     82 seq727_BIOID50963    -            474     2e-26   91.5   2.4   1   2   1.2e-18   4.1e-15   55.3   0.0    12    82   300   380   285   380 0.88 PDZ domain
PDZ_2                PF13180.1     82 seq727_BIOID50963    -            474     2e-26   91.5   2.4   2   2   2.5e-12   8.6e-09   35.0   0.4     4    59   399   454   396   471 0.87 PDZ domain
Trypsin_2            PF13365.1    120 seq727_BIOID50963    -            474   8.2e-21   74.0   0.6   1   1   5.5e-24   1.9e-20   72.9   0.4     1   120   114   250   114   250 0.79 Trypsin-like peptidase domain
Trypsin              PF00089.21   220 seq727_BIOID50963    -            474   1.4e-20   73.7   0.3   1   1   6.5e-24   2.2e-20   73.0   0.2    21   218   114   275    87   277 0.83 Trypsin
AntA                 PF08346.7     71 seq731_BIOID50963    -            209   4.6e-30  103.5   0.0   1   1   1.2e-33   8.1e-30  102.7   0.0     1    71    21    91    21    91 0.99 AntA/AntB antirepressor
P22_AR_C             PF10548.4     74 seq731_BIOID50963    -            209   1.3e-25   88.9   1.1   1   1   1.9e-29   1.3e-25   88.9   0.8     3    74   115   186   113   186 0.96 P22AR C-terminal domain
PTPS                 PF01242.14   123 seq732_BIOID50963    -            121   8.8e-36  122.1   0.0   1   1   7.1e-40   9.7e-36  122.0   0.0     2   123     6   121     5   121 0.97 6-pyruvoyl tetrahydropterin synthase
Autotransporter      PF03797.14   265 seq734_BIOID50963    -             89   4.6e-08   32.6   0.3   1   1   4.4e-12   6.1e-08   32.2   0.2   209   265    20    73    10    73 0.83 Autotransporter beta-domain
DUF968               PF06147.6    200 seq736_BIOID50963    -            349   4.4e-78  261.6   0.0   1   1   5.2e-82   7.1e-78  260.9   0.0     2   199   130   345   129   346 0.99 Protein of unknown function (DUF968)
AAA_2                PF07724.9    171 seq739_BIOID50963    -            827   5.6e-41  140.1   0.0   1   1   3.5e-43   3.7e-40  137.5   0.0     2   169   576   739   575   741 0.98 AAA domain (Cdc48 subfamily)
AAA                  PF00004.24   132 seq739_BIOID50963    -            827   1.2e-18   67.4   0.0   1   2   3.3e-12   3.4e-09   36.8   0.0     2   110   212   324   211   349 0.80 ATPase family associated with various cellular activities (AAA)
AAA                  PF00004.24   132 seq739_BIOID50963    -            827   1.2e-18   67.4   0.0   2   2   2.1e-09   2.3e-06   27.7   0.0     2    73   581   664   580   711 0.78 ATPase family associated with various cellular activities (AAA)
AAA_16               PF13191.1    166 seq739_BIOID50963    -            827   4.5e-13   49.8   1.5   1   1   2.6e-11   2.7e-08   34.2   0.1     2   129   189   316   188   345 0.72 AAA ATPase domain
AAA_5                PF07728.9    139 seq739_BIOID50963    -            827   5.9e-13   48.6   0.0   1   1   1.2e-11   1.2e-08   34.6   0.0     2   125   580   701   579   711 0.84 AAA domain (dynein-related subfamily)
ClpB_D2-small        PF10431.4     81 seq739_BIOID50963    -            827   4.2e-11   42.4   1.3   1   1     1e-13   1.1e-10   41.2   0.0     1    76   746   824   746   827 0.92 C-terminal, D2-small domain, of ClpB protein
Sigma54_activat      PF00158.21   168 seq739_BIOID50963    -            827   8.1e-08   31.8   0.0   1   1   5.9e-09   6.2e-06   25.6   0.0    20   143   575   699   556   718 0.83 Sigma-54 interaction domain
DUF3315              PF11776.3     52 seq743_BIOID50963    -            112   6.4e-23   79.9   0.2   1   1   7.5e-27     1e-22   79.2   0.1     1    51    52   102    52   103 0.98 Domain of unknown function (DUF3315)
Secretin             PF00263.16   165 seq744_BIOID50963    -            654   2.9e-51  173.0   5.0   1   1   9.4e-55   6.4e-51  171.8   3.4     1   165   437   599   437   599 0.93 Bacterial type II and III secretion system protein
Secretin_N           PF03958.12    82 seq744_BIOID50963    -            654   7.7e-47  157.2   9.9   1   3   1.1e-14   7.4e-11   41.9   0.1     1    78   131   190   131   193 0.97 Bacterial type II/III secretion system short domain
Secretin_N           PF03958.12    82 seq744_BIOID50963    -            654   7.7e-47  157.2   9.9   2   3   6.5e-21   4.4e-17   61.9   0.1     2    80   197   266   196   268 0.94 Bacterial type II/III secretion system short domain
Secretin_N           PF03958.12    82 seq744_BIOID50963    -            654   7.7e-47  157.2   9.9   3   3   1.4e-19   9.3e-16   57.6   0.8     1    82   272   351   272   351 0.95 Bacterial type II/III secretion system short domain
DUF330               PF03886.8    161 seq745_BIOID50963    -            187   2.9e-41  140.4   4.0   1   1   2.4e-45   3.3e-41  140.2   2.8     1   161    26   180    26   180 0.95 Protein of unknown function (DUF330)
DAO                  PF01266.19   358 seq746_BIOID50963    -            433   1.4e-21   76.6   8.1   1   2   1.3e-12   1.6e-09   37.0   0.5     1    48    16    62    16    90 0.80 FAD dependent oxidoreductase
DAO                  PF01266.19   358 seq746_BIOID50963    -            433   1.4e-21   76.6   8.1   2   2   1.5e-14   1.8e-11   43.4   0.8   140   357   105   334    59   335 0.68 FAD dependent oxidoreductase
FAD_oxidored         PF12831.2    428 seq746_BIOID50963    -            433   2.1e-10   40.1   0.0   1   1   2.9e-13   3.6e-10   39.3   0.0     1   143    16   161    16   173 0.73 FAD dependent oxidoreductase
HI0933_like          PF03486.9    409 seq746_BIOID50963    -            433   6.7e-10   37.8   0.0   1   1     3e-10   3.7e-07   28.8   0.0     1    43    15    57    15    99 0.88 HI0933-like protein
FAD_binding_2        PF00890.19   421 seq746_BIOID50963    -            433   1.1e-09   37.5   1.2   1   1   1.4e-10   1.7e-07   30.3   0.3     1    32    16    47    16    62 0.88 FAD binding domain
Pyr_redox_2          PF07992.9    200 seq746_BIOID50963    -            433   1.3e-08   34.9   0.0   1   1   1.5e-11   1.8e-08   34.3   0.0     1   124    16   171    16   197 0.86 Pyridine nucleotide-disulphide oxidoreductase
NAD_binding_8        PF13450.1     68 seq746_BIOID50963    -            433   2.5e-07   30.4   0.2   1   1   6.4e-10   7.9e-07   28.8   0.1     1    32    19    50    19    73 0.87 NAD(P)-binding Rossmann-like domain
FAD_binding_3        PF01494.14   356 seq746_BIOID50963    -            433   3.4e-07   29.5   1.1   1   1   7.7e-09   9.6e-06   24.7   0.8     1   197    14   193    14   358 0.81 FAD binding domain
GIDA                 PF01134.17   392 seq746_BIOID50963    -            433   7.1e-07   28.3   1.0   1   1   4.5e-09   5.5e-06   25.3   0.7     1    38    16    67    16   204 0.61 Glucose inhibited division protein A
Thi4                 PF01946.12   230 seq746_BIOID50963    -            433   2.8e-05   23.2   0.0   1   1   4.2e-08   5.3e-05   22.3   0.0    17    65    14    62     7    70 0.92 Thi4 family
AMP-binding          PF00501.23   418 seq747_BIOID50963    -            536     1e-85  287.5   0.0   1   1   1.8e-89   1.2e-85  287.2   0.0     1   417    50   461    50   462 0.95 AMP-binding enzyme
DUF4009              PF13193.1     41 seq747_BIOID50963    -            536   7.9e-08   31.4   0.1   1   1   3.6e-11   2.4e-07   29.9   0.0     1    29   501   529   501   535 0.92 Domain of unknown function (DUF4009)
dUTPase              PF00692.14   129 seq750_BIOID50963    -            152   1.2e-41  141.0   0.0   1   1   9.9e-46   1.4e-41  140.9   0.0     2   129    17   150    16   150 0.98 dUTPase
Bax1-I               PF01027.15   205 seq751_BIOID50963    -            237   1.1e-12   47.9  25.5   1   1     1e-16   1.4e-12   47.5  17.7     3   201    19   220    17   225 0.85 Inhibitor of apoptosis-promoting Bax1
Sigma54_activat      PF00158.21   168 seq755_BIOID50963    -            328   4.1e-63  211.7   0.0   1   1   1.2e-66   5.4e-63  211.3   0.0     3   168     6   173     4   173 0.96 Sigma-54 interaction domain
HTH_8                PF02954.14    42 seq755_BIOID50963    -            328   1.6e-08   33.8   0.5   1   1   3.5e-12   1.6e-08   33.8   0.3     7    40   284   317   280   319 0.92 Bacterial regulatory protein, Fis family
zf-dskA_traR         PF01258.12    36 seq756_BIOID50963    -             73   5.2e-08   32.3   9.4   1   1   4.9e-12   6.8e-08   32.0   6.5     2    35    31    64    30    65 0.92 Prokaryotic dksA/traR C4-type zinc finger
DUF1120              PF06551.7    116 seq757_BIOID50963    -            254     1e-40  138.5   2.2   1   1   7.5e-45     1e-40  138.5   1.5     1   116    33   146    33   146 0.97 Protein of unknown function (DUF1120)
IGPD                 PF00475.13   145 seq758_BIOID50963    -            355   8.7e-65  216.8   0.4   1   1   4.5e-68   1.5e-64  216.0   0.3     1   145   196   338   196   338 0.99 Imidazoleglycerol-phosphate dehydratase
HAD_2                PF13419.1    176 seq758_BIOID50963    -            355   5.6e-07   29.8   0.1   1   1   5.7e-09   1.9e-05   24.8   0.0    76   173    30   145    20   148 0.80 Haloacid dehalogenase-like hydrolase
PNK3P                PF08645.6    158 seq758_BIOID50963    -            355   5.6e-06   25.7   0.0   1   1   2.8e-09   9.7e-06   25.0   0.0     5   129     8   134     4   181 0.75 Polynucleotide kinase 3 phosphatase
Hydrolase_like       PF13242.1     75 seq758_BIOID50963    -            355   8.7e-06   25.2   0.0   1   1   5.5e-09   1.9e-05   24.1   0.0     2    44   103   144   102   148 0.88 HAD-hyrolase-like
FAD_binding_5        PF00941.16   171 seq759_BIOID50963    -            292   1.7e-50  170.7   0.0   1   1   3.4e-54   2.4e-50  170.2   0.0     4   170     6   173     3   174 0.98 FAD binding domain in molybdopterin dehydrogenase
CO_deh_flav_C        PF03450.12   103 seq759_BIOID50963    -            292   4.8e-25   87.3   0.1   1   1   2.5e-28   1.7e-24   85.6   0.0     2   103   183   283   182   283 0.97 CO dehydrogenase flavoprotein C-terminal domain
RNA_pol_Rpb1_1       PF04997.7    338 seq760_BIOID50963    -           1407  1.8e-100  336.3   0.1   1   1  1.8e-103  4.8e-100  335.0   0.1     2   338    15   342    14   342 0.95 RNA polymerase Rpb1, domain 1
RNA_pol_Rpb1_5       PF04998.12   277 seq760_BIOID50963    -           1407   1.1e-80  270.7   0.0   1   1     8e-84   2.2e-80  269.7   0.0     1   276   766  1321   766  1322 1.00 RNA polymerase Rpb1, domain 5
RNA_pol_Rpb1_2       PF00623.15   166 seq760_BIOID50963    -           1407   6.1e-51  172.5   0.0   1   1   5.3e-53   1.5e-49  168.0   0.0     1   166   344   486   344   486 0.95 RNA polymerase Rpb1, domain 2
RNA_pol_Rpb1_3       PF04983.13   157 seq760_BIOID50963    -           1407   1.4e-27   96.2   0.0   1   1   1.2e-30   3.3e-27   95.0   0.0     1   157   489   644   489   644 0.93 RNA polymerase Rpb1, domain 3
RNA_pol_Rpb1_4       PF05000.12   108 seq760_BIOID50963    -           1407   2.5e-18   65.7   0.3   1   1   9.1e-22   2.5e-18   65.7   0.2     2   107   674   763   673   764 0.82 RNA polymerase Rpb1, domain 4
RHS_repeat           PF05593.9     38 seq763_BIOID50963    -            801   1.4e-54  181.1  91.5   1   7   7.2e-13   9.8e-09   35.0   1.4     1    38   387   425   387   425 0.97 RHS Repeat
RHS_repeat           PF05593.9     38 seq763_BIOID50963    -            801   1.4e-54  181.1  91.5   2   7   1.8e-11   2.4e-07   30.6   2.1     3    37   411   445   409   446 0.94 RHS Repeat
RHS_repeat           PF05593.9     38 seq763_BIOID50963    -            801   1.4e-54  181.1  91.5   3   7   7.4e-09    0.0001   22.2   0.8     1    37   451   489   451   490 0.81 RHS Repeat
RHS_repeat           PF05593.9     38 seq763_BIOID50963    -            801   1.4e-54  181.1  91.5   4   7   1.6e-12   2.2e-08   33.9   0.3     1    37   537   573   537   574 0.98 RHS Repeat
RHS_repeat           PF05593.9     38 seq763_BIOID50963    -            801   1.4e-54  181.1  91.5   5   7   2.7e-10   3.6e-06   26.8   0.5     1    37   579   614   579   615 0.97 RHS Repeat
RHS_repeat           PF05593.9     38 seq763_BIOID50963    -            801   1.4e-54  181.1  91.5   6   7   8.8e-09   0.00012   22.0   1.1     1    31   620   650   620   654 0.93 RHS Repeat
RHS_repeat           PF05593.9     38 seq763_BIOID50963    -            801   1.4e-54  181.1  91.5   7   7   3.8e-09   5.1e-05   23.2   0.4     1    31   682   715   682   724 0.89 RHS Repeat
UvrD_C               PF13361.1    319 seq764_BIOID50963    -            690   7.5e-93  311.3   0.0   1   1   3.2e-95   7.3e-92  308.1   0.0     1   318   288   630   288   631 0.97 UvrD-like helicase C-terminal domain
UvrD-helicase        PF00580.16   315 seq764_BIOID50963    -            690   1.4e-73  247.8   0.3   1   1   8.9e-76     2e-72  244.0   0.2     1   314    20   282    20   283 0.94 UvrD/REP helicase N-terminal domain
AAA_19               PF13245.1     76 seq764_BIOID50963    -            690     2e-13   49.7   0.6   1   1   2.1e-16   4.9e-13   48.5   0.4     8    75    32   104    25   105 0.82 Part of AAA domain
UvrD_C_2             PF13538.1    104 seq764_BIOID50963    -            690   2.2e-10   40.4   0.0   1   1   5.8e-13   1.3e-09   37.9   0.0    54   103   563   626   513   627 0.80 Family description
OmpA                 PF00691.15    97 seq765_BIOID50963    -            137   5.6e-14   52.2   0.0   1   1     6e-18   8.2e-14   51.6   0.0     1    80    55   134    55   137 0.93 OmpA family
TetR_N               PF00440.18    47 seq766_BIOID50963    -            198   2.9e-11   42.7   0.0   1   1   3.4e-15   4.6e-11   42.0   0.0     3    46    18    61    16    62 0.94 Bacterial regulatory proteins, tetR family
RMF                  PF04957.7     55 seq768_BIOID50963    -             55   7.5e-31  105.4   5.3   1   1   5.8e-35   7.9e-31  105.4   3.7     1    53     1    53     1    55 0.97 Ribosome modulation factor
Iso_dh               PF00180.15   348 seq769_BIOID50963    -            416  8.4e-116  386.5   0.0   1   1  7.1e-120  9.7e-116  386.3   0.0     2   348    29   412    28   412 0.98 Isocitrate/isopropylmalate dehydrogenase
Hydrolase_3          PF08282.7    254 seq771_BIOID50963    -            368   1.1e-14   54.4   0.1   1   1   1.8e-16   6.1e-13   48.8   0.0   187   251   295   358   282   361 0.92 haloacid dehalogenase-like hydrolase
HAD                  PF12710.2    191 seq771_BIOID50963    -            368   6.9e-13   49.0   0.0   1   1   2.3e-16     8e-13   48.8   0.0    45   191   191   327    41   327 0.79 haloacid dehalogenase-like hydrolase
Hydrolase            PF00702.21   204 seq771_BIOID50963    -            368   1.3e-10   42.0   1.0   1   1     5e-14   1.7e-10   41.6   0.4    65   204   170   330    99   330 0.77 haloacid dehalogenase-like hydrolase
RusA                 PF05866.6    116 seq772_BIOID50963    -            124   9.3e-21   74.3   0.0   1   1   7.7e-25   1.1e-20   74.1   0.0     1   116     7   116     7   116 0.89 Endodeoxyribonuclease RusA
Ead_Ea22             PF13935.1    139 seq773_BIOID50963    -            277   1.3e-41  142.1   2.9   1   1   9.2e-46   1.3e-41  142.1   2.0     1   139     2   146     2   146 0.93 Ead/Ea22-like protein
Diacid_rec           PF05651.8    135 seq775_BIOID50963    -            385   1.9e-52  176.1   0.9   1   1   4.7e-56   3.2e-52  175.4   0.6     1   135     6   140     6   140 0.99 Putative sugar diacid recognition
HTH_30               PF13556.1     59 seq775_BIOID50963    -            385     3e-23   81.0   2.8   1   1     6e-26   4.1e-22   77.3   1.7     1    59   323   381   323   381 0.98 PucR C-terminal helix-turn-helix domain
Antiterm             PF03589.8     95 seq777_BIOID50963    -            267     1e-49  166.4   8.9   1   2   3.4e-28   4.7e-24   84.1   0.0     2    95    15   111    14   111 0.97 Antitermination protein
Antiterm             PF03589.8     95 seq777_BIOID50963    -            267     1e-49  166.4   8.9   2   2   2.3e-29   3.2e-25   87.9   0.2     2    75   178   250   177   266 0.92 Antitermination protein
PHO4                 PF01384.15   326 seq779_BIOID50963    -            499  4.3e-100  334.4  19.9   1   1  3.7e-104    5e-100  334.2  13.8     1   326    30   488    30   488 0.88 Phosphate transporter family
Fer2_2               PF01799.15    75 seq780_BIOID50963    -            159     4e-27   93.8   0.4   1   1   5.8e-31     4e-27   93.8   0.3     1    73    78   152    78   154 0.93 [2Fe-2S] binding domain
Fer2                 PF00111.22    78 seq780_BIOID50963    -            159   4.4e-07   29.4   1.1   1   1   6.5e-11   4.4e-07   29.4   0.8     2    55    12    64    11    85 0.81 2Fe-2S iron-sulfur cluster binding domain
FliE                 PF02049.13    97 seq781_BIOID50963    -            113   2.7e-23   81.6   4.6   1   1   3.6e-27     5e-23   80.8   3.2     5    97    21   113    10   113 0.93 Flagellar hook-basal body complex protein FliE
Pili_assembly_N      PF00345.15   122 seq782_BIOID50963    -            224     2e-22   79.1   1.3   1   1   6.8e-26   3.1e-22   78.5   0.3     2   121    22   135    21   136 0.94 Gram-negative pili assembly chaperone, N-terminal domain
Pili_assembly_C      PF02753.12    68 seq782_BIOID50963    -            224   1.3e-05   24.8   1.7   1   1   4.5e-09   2.1e-05   24.1   0.6     1    64   154   216   154   220 0.91 Gram-negative pili assembly chaperone, C-terminal domain
Caudo_TAP            PF02413.12   130 seq785_BIOID50963    -            175   4.9e-37  126.8   1.4   1   1   4.5e-41   6.1e-37  126.5   1.0     3   130    41   175    39   175 0.98 Caudovirales tail fibre assembly protein
GATase               PF00117.23   192 seq786_BIOID50963    -            196   9.7e-29  100.0   0.0   1   1   3.3e-32   1.1e-28   99.8   0.0     1   189     4   194     4   196 0.81 Glutamine amidotransferase class-I
GATase_3             PF07685.9    158 seq786_BIOID50963    -            196   4.9e-06   26.0   0.0   1   1   2.2e-09   7.7e-06   25.4   0.0     5    79    36   100    32   106 0.86 CobB/CobQ-like glutamine amidotransferase domain
Antirestrict         PF03230.8     94 seq792_BIOID50963    -             52   1.8e-20   72.5   0.4   1   1   1.4e-24   1.9e-20   72.4   0.3    43    94     1    52     1    52 0.99 Antirestriction protein
YscJ_FliF            PF01514.12   207 seq793_BIOID50963    -            548   1.9e-48  164.2   0.5   1   1   5.5e-52   3.8e-48  163.2   0.4     9   201    32   225    21   232 0.91 Secretory protein of YscJ/FliF family
YscJ_FliF_C          PF08345.6    160 seq793_BIOID50963    -            548   5.5e-38  130.3   0.2   1   1   1.6e-41   1.1e-37  129.3   0.1     1   160   259   418   259   418 0.88 Flagellar M-ring protein C-terminal
G3P_antiterm         PF04309.7    175 seq794_BIOID50963    -            198   2.5e-70  234.9   0.3   1   1   2.2e-74     3e-70  234.7   0.2     1   175    11   185    11   185 0.99 Glycerol-3-phosphate responsive antiterminator
Isochorismatase      PF00857.15   174 seq796_BIOID50963    -            285     6e-38  130.3   0.0   1   1   1.1e-41   7.6e-38  130.0   0.0     2   173    32   204    31   205 0.97 Isochorismatase family
PP-binding           PF00550.20    67 seq796_BIOID50963    -            285   2.5e-08   33.9   0.0   1   1   9.9e-12   6.8e-08   32.5   0.0     2    62   217   275   216   280 0.86 Phosphopantetheine attachment site
Metalloenzyme        PF01676.13   262 seq797_BIOID50963    -            514  4.5e-101  337.4   0.5   1   1  1.1e-104  5.2e-101  337.2   0.3     1   261     6   507     6   508 0.99 Metalloenzyme superfamily
iPGM_N               PF06415.8    223 seq797_BIOID50963    -            514   6.9e-89  296.9   0.6   1   1   2.2e-92     1e-88  296.3   0.4     2   223    85   308    84   308 0.99 BPG-independent PGAM N-terminus (iPGM_N)
Phosphodiest         PF01663.17   364 seq797_BIOID50963    -            514   2.3e-05   23.7   0.0   1   1   7.7e-09   3.5e-05   23.1   0.0   104   246   303   449   259   491 0.73 Type I phosphodiesterase / nucleotide pyrophosphatase
RadC                 PF04002.10   123 seq798_BIOID50963    -            158   1.3e-46  157.2   0.0   1   1   1.2e-50   1.6e-46  156.8   0.0     2   123    37   158    36   158 0.98 RadC-like JAB domain
Fimbrial             PF00419.15   145 seq799_BIOID50963    -            335   8.5e-19   68.0   0.1   1   1   9.9e-23   1.4e-18   67.4   0.0     2   145   188   335   187   335 0.92 Fimbrial protein
T2SE                 PF00437.15   272 seq802_BIOID50963    -            493   5.6e-88  294.2   4.0   1   1   8.2e-92   5.6e-88  294.2   2.8     3   271   115   380   113   381 0.98 Type II/IV secretion system protein
AAA_23               PF13476.1    202 seq802_BIOID50963    -            493   1.6e-07   31.7   0.1   1   1   5.2e-11   3.6e-07   30.6   0.0     2    46   219   269   218   336 0.74 AAA domain
AAA_25               PF13481.1    194 seq803_BIOID50963    -            476   2.1e-26   92.4   0.0   1   1   1.8e-29   3.5e-26   91.6   0.0    10   194    88   242    80   242 0.90 AAA domain
KaiC                 PF06745.8    226 seq803_BIOID50963    -            476   1.7e-18   66.4   0.1   1   1   6.7e-19   1.3e-15   56.9   0.1     2   202    94   277    93   294 0.85 KaiC
ChlI                 PF13541.1    121 seq803_BIOID50963    -            476   5.9e-12   45.0   0.0   1   1   6.9e-15   1.3e-11   43.8   0.0    35   121   364   449   337   449 0.92 Subunit ChlI of Mg-chelatase
Lon_C                PF05362.8    205 seq803_BIOID50963    -            476   4.3e-08   32.5   0.1   1   1     5e-11   9.7e-08   31.4   0.0    94   200   372   471   363   473 0.88 Lon protease (S16) C-terminal proteolytic domain
RecA                 PF00154.16   323 seq803_BIOID50963    -            476   2.4e-05   23.4   0.1   1   1   2.4e-08   4.8e-05   22.4   0.0    17   140    77   195    65   205 0.77 recA bacterial DNA recombination protein
His_biosynth         PF00977.16   228 seq804_BIOID50963    -            291   2.4e-74  249.3   0.4   1   1   6.1e-78   2.8e-74  249.1   0.3     1   228    47   280    47   280 0.98 Histidine biosynthesis protein
Trp_syntA            PF00290.15   259 seq804_BIOID50963    -            291   7.2e-06   24.5   1.1   1   1     2e-08   9.2e-05   20.9   0.1   174   232    97   154    78   160 0.85 Tryptophan synthase alpha chain
Na_Pi_cotrans        PF02690.10   142 seq808_BIOID50963    -            138   3.4e-31  107.7   6.8   1   1   2.7e-35   3.8e-31  107.6   4.7     1   127    13   135    13   138 0.93 Na+/Pi-cotransporter
Sdh_cyt              PF01127.17   121 seq810_BIOID50963    -            134   4.5e-30  103.8   5.0   1   1   3.8e-34   5.2e-30  103.6   3.4     2   120    11   128    10   129 0.90 Succinate dehydrogenase/Fumarate reductase transmembrane subunit
Usher                PF00577.15   552 seq816_BIOID50963    -            683  8.2e-133  443.9  22.3   1   1  1.4e-136  9.7e-133  443.6  15.5     2   552    66   596    65   596 0.96 Type VII secretion system (T7SS), usher protein
PapC_C               PF13953.1     68 seq816_BIOID50963    -            683   3.6e-10   39.2   0.0   1   1   5.5e-13   3.8e-09   35.9   0.0     1    66   606   668   606   670 0.96 PapC C-terminal domain
DUF987               PF06174.6     66 seq817_BIOID50963    -             73   1.7e-43  145.8   0.2   1   1   1.4e-47   1.9e-43  145.6   0.1     1    66     1    66     1    66 0.99 Protein of unknown function (DUF987)
HTH_Tnp_IS1          PF12759.2     50 seq818_BIOID50963    -             99     1e-29  101.6   0.2   1   1   2.2e-33   1.5e-29  101.0   0.1     1    48    39    86    39    88 0.98 InsA C-terminal domain
Zn_Tnp_IS1           PF03811.8     36 seq818_BIOID50963    -             99   1.4e-21   75.5   4.5   1   1   3.7e-25   2.5e-21   74.7   3.1     1    36     1    36     1    36 0.99 InsA N-terminal domain
Na_Pi_cotrans        PF02690.10   142 seq820_BIOID50963    -            403   4.5e-10   39.2  10.9   1   1   1.1e-13   7.8e-10   38.5   7.5     4   123     2   125     1   152 0.88 Na+/Pi-cotransporter
GGDEF                PF00990.16   161 seq821_BIOID50963    -           1105   2.3e-45  153.9   0.2   1   1   2.9e-48   4.9e-45  152.8   0.2     1   160   682   838   682   839 0.97 GGDEF domain
MASE1                PF05231.9    299 seq821_BIOID50963    -           1105   1.6e-33  115.9  42.3   1   1   9.1e-37   1.6e-33  115.9  29.3     2   298    19   294    18   295 0.88 MASE1
PAS_9                PF13426.1    104 seq821_BIOID50963    -           1105   1.8e-29  102.0   0.0   1   2   1.3e-15   2.2e-12   47.1   0.0     3   104   314   416   312   416 0.96 PAS domain
PAS_9                PF13426.1    104 seq821_BIOID50963    -           1105   1.8e-29  102.0   0.0   2   2   3.7e-12   6.4e-09   36.0   0.0     2   104   566   670   565   670 0.92 PAS domain
PAS_3                PF08447.6     91 seq821_BIOID50963    -           1105   5.4e-26   90.4   0.0   1   2   9.6e-13   1.6e-09   37.5   0.0     4    89   327   409   324   411 0.93 PAS fold
PAS_3                PF08447.6     91 seq821_BIOID50963    -           1105   5.4e-26   90.4   0.0   2   2   1.3e-13   2.3e-10   40.3   0.0     2    91   452   537   451   537 0.96 PAS fold
PAS_4                PF08448.5    110 seq821_BIOID50963    -           1105   5.7e-24   84.1   0.0   1   2   4.4e-10   7.5e-07   29.0   0.0     7   110   314   419   309   419 0.90 PAS fold
PAS_4                PF08448.5    110 seq821_BIOID50963    -           1105   5.7e-24   84.1   0.0   2   2   1.1e-13     2e-10   40.5   0.0     1   109   561   672   561   673 0.94 PAS fold
PAS                  PF00989.19   113 seq821_BIOID50963    -           1105   1.9e-23   82.2   0.1   1   2   1.2e-12   2.1e-09   37.0   0.0     2   113   303   414   302   414 0.92 PAS fold
PAS                  PF00989.19   113 seq821_BIOID50963    -           1105   1.9e-23   82.2   0.1   2   2   5.8e-11   9.9e-08   31.6   0.0     7   113   561   668   555   668 0.94 PAS fold
EAL                  PF00563.15   236 seq821_BIOID50963    -           1105   6.5e-19   68.2   0.2   1   1     1e-21   1.8e-18   66.8   0.1    37   233   896  1087   891  1090 0.93 EAL domain
PAS_8                PF13188.1     64 seq821_BIOID50963    -           1105   1.7e-11   43.3   0.0   1   2   1.2e-06    0.0021   17.7   0.0     2    51   303   358   302   371 0.72 PAS domain
PAS_8                PF13188.1     64 seq821_BIOID50963    -           1105   1.7e-11   43.3   0.0   2   2   1.6e-07   0.00027   20.5   0.0     1    52   555   607   555   619 0.80 PAS domain
adh_short_C2         PF13561.1    243 seq823_BIOID50963    -            258     6e-29  101.4   0.1   1   1   1.7e-32   7.7e-29  101.0   0.1     3   242    24   254    22   255 0.92 Enoyl-(Acyl carrier protein) reductase
adh_short            PF00106.20   167 seq823_BIOID50963    -            258   2.8e-27   95.5   9.7   1   1   5.8e-30   2.6e-26   92.3   6.7     2   164    17   170    16   173 0.88 short chain dehydrogenase
KR                   PF08659.5    181 seq823_BIOID50963    -            258   3.2e-11   43.1   8.8   1   1   1.3e-13   5.8e-10   39.0   5.9    56   160    57   165    17   183 0.91 KR domain
Cons_hypoth95        PF03602.10   183 seq825_BIOID50963    -            156   1.2e-42  145.2   0.0   1   1   9.9e-47   1.4e-42  145.1   0.0    32   183     1   146     1   146 0.94 Conserved hypothetical protein 95
YagB_YeeU_YfjZ       PF06154.6    105 seq826_BIOID50963    -            122   2.5e-52  175.4   0.0   1   1   2.1e-56   2.9e-52  175.1   0.0     2   104    16   118    15   119 0.98 YagB/YeeU/YfjZ family
His_biosynth         PF00977.16   228 seq828_BIOID50963    -            258     4e-78  261.6   0.7   1   1   1.3e-81   4.6e-78  261.5   0.5     1   227     5   239     5   240 0.96 Histidine biosynthesis protein
YicC_N               PF03755.8    159 seq831_BIOID50963    -            244   1.7e-49  167.7   0.1   1   1   2.4e-53   1.7e-49  167.7   0.1     1   158     2   154     2   155 0.96 YicC-like family, N-terminal region
DUF1732              PF08340.6     87 seq831_BIOID50963    -            244   5.2e-08   32.4   1.7   1   1     2e-11   1.4e-07   31.1   0.2     1    35   202   236   202   239 0.93 Domain of unknown function (DUF1732)
FAD_binding_2        PF00890.19   421 seq832_BIOID50963    -            588  2.6e-117  392.1   6.1   1   1    7e-121  3.2e-117  391.8   4.2     1   421     9   405     9   405 0.98 FAD binding domain
Succ_DH_flav_C       PF02910.15   129 seq832_BIOID50963    -            588   3.1e-38  130.4   0.1   1   1   1.1e-41   5.1e-38  129.7   0.1     1   129   460   588   460   588 0.96 Fumarate reductase flavoprotein C-term
Fimbrial             PF00419.15   145 seq833_BIOID50963    -            171   1.3e-15   57.8   0.1   1   1   1.1e-19   1.5e-15   57.5   0.1     1   145    29   171    27   171 0.87 Fimbrial protein
DUF1145              PF06611.7     61 seq837_BIOID50963    -             90   8.1e-26   89.3   6.8   1   1   8.3e-30   1.1e-25   88.8   4.7     1    60     2    61     2    62 0.97 Protein of unknown function (DUF1145)
DUF1219              PF06755.7    117 seq838_BIOID50963    -            124     4e-60  200.3   0.0   1   1   3.4e-64   4.6e-60  200.1   0.0     1   113     1   113     1   123 0.97 Protein of unknown function (DUF1219)
Phage_AlpA           PF05930.7     51 seq839_BIOID50963    -             68     4e-20   71.1   0.1   1   1   6.9e-24   4.7e-20   70.9   0.0     1    51    10    59    10    59 0.98 Prophage CP4-57 regulatory protein (AlpA)
HTH_17               PF12728.2     51 seq839_BIOID50963    -             68   2.2e-07   30.9   0.1   1   1   3.7e-11   2.5e-07   30.7   0.0     9    50    20    62    15    63 0.90 Helix-turn-helix domain
RHS                  PF03527.9     41 seq840_BIOID50963    -            437   4.3e-19   67.9   1.6   1   1   3.1e-23   4.3e-19   67.9   1.1     1    41   180   220   180   220 0.97 RHS protein
FliG_C               PF01706.11   110 seq841_BIOID50963    -            336   1.4e-30  105.4  14.0   1   1   2.3e-33   1.5e-29  102.0   2.3     1   110   219   328   219   328 0.99 FliG C-terminal domain
Bundlin              PF05307.6     97 seq843_BIOID50963    -            128   1.1e-37  127.7   5.0   1   1   1.8e-41   1.3e-37  127.5   3.5     7    97     4    94     1    94 0.96 Bundlin
PilS                 PF08805.6    133 seq843_BIOID50963    -            128   2.4e-05   23.7   0.9   1   1   5.5e-09   3.8e-05   23.1   0.7     2    75    41   114    40   120 0.89 PilS N terminal
AAA_28               PF13521.1    163 seq844_BIOID50963    -            417   4.9e-29  101.2   0.0   1   1   2.1e-32   7.2e-29  100.7   0.0     2   163   241   401   240   401 0.92 AAA domain
HTH_3                PF01381.17    55 seq844_BIOID50963    -            417   1.3e-09   37.6   0.1   1   1   1.3e-12   4.5e-09   35.9   0.0     1    52    14    66    14    68 0.95 Helix-turn-helix
HTH_19               PF12844.2     64 seq844_BIOID50963    -            417   2.5e-08   33.7   0.0   1   1     2e-10   6.8e-07   29.1   0.0     3    55    13    66    12    74 0.94 Helix-turn-helix domain
4HBT                 PF03061.17    79 seq845_BIOID50963    -            137   7.5e-17   61.1   0.1   1   1   8.9e-21   1.2e-16   60.4   0.1     1    79    50   127    50   127 0.98 Thioesterase superfamily
Peptidase_M23        PF01551.17    96 seq846_BIOID50963    -            427   2.2e-25   88.4   0.2   1   1   3.6e-29     5e-25   87.2   0.1     3    96   328   421   327   421 0.98 Peptidase family M23
T2SF                 PF00482.18   124 seq847_BIOID50963    -            398     2e-56  189.1   6.7   1   2   9.2e-35   1.3e-30  105.7   0.1     1   124    64   187    64   187 0.99 Type II secretion system (T2SS), protein F
T2SF                 PF00482.18   124 seq847_BIOID50963    -            398     2e-56  189.1   6.7   2   2   2.1e-28   2.9e-24   85.2   1.9     1   124   267   389   267   389 0.98 Type II secretion system (T2SS), protein F
MatP                 PF06303.7    148 seq851_BIOID50963    -            150   3.3e-75  250.8   6.6   1   1   2.8e-79   3.8e-75  250.6   4.6     1   147     1   147     1   148 0.99 Organiser of macrodomain of Terminus of chromosome
PRA-CH               PF01502.13    75 seq852_BIOID50963    -            203   2.2e-34  116.8   0.0   1   1   6.1e-38   4.1e-34  115.9   0.0     1    74    33   106    33   107 0.99 Phosphoribosyl-AMP cyclohydrolase
PRA-PH               PF01503.12    83 seq852_BIOID50963    -            203   4.2e-13   49.2   0.4   1   1   8.6e-17   5.9e-13   48.7   0.3     2    82   116   201   115   202 0.95 Phosphoribosyl-ATP pyrophosphohydrolase
DUF1732              PF08340.6     87 seq856_BIOID50963    -             43   1.1e-16   60.3   4.5   1   1   8.3e-21   1.1e-16   60.2   3.1    45    87     1    43     1    43 0.98 Domain of unknown function (DUF1732)
TisB_toxin           PF13939.1     28 seq857_BIOID50963    -             29   2.7e-15   55.5  10.7   1   1   2.1e-19   2.9e-15   55.4   7.4     1    28     1    28     1    28 0.97 Toxin TisB, type I toxin-antitoxin system
Usp                  PF00582.21   140 seq858_BIOID50963    -            144   5.2e-21   75.1   0.0   1   1   4.3e-25   5.9e-21   75.0   0.0     2   140     3   138     2   138 0.98 Universal stress protein family
DUF3702              PF12486.3    148 seq860_BIOID50963    -            122   7.9e-12   44.9   0.0   1   1   6.9e-16   9.4e-12   44.7   0.0    56   143    22   110    14   115 0.86 ImpA domain protein
AsnA                 PF03590.10   244 seq864_BIOID50963    -            330  1.1e-129  430.9   0.0   1   1    2e-133  1.4e-129  430.6   0.0     2   244     4   246     3   246 0.99 Aspartate-ammonia ligase
YhhN                 PF07947.9    185 seq865_BIOID50963    -            208   2.2e-39  134.6  23.2   1   1     2e-43   2.7e-39  134.3  16.1     1   185    25   206    25   206 0.99 YhhN-like protein
TcpQ                 PF10671.4     85 seq866_BIOID50963    -            154   3.3e-22   78.0   1.0   1   1   3.8e-26   5.2e-22   77.4   0.7     2    82    71   152    70   153 0.97 Toxin co-regulated pilus biosynthesis protein Q
CstA                 PF02554.9    376 seq867_BIOID50963    -            701  5.2e-156  518.8  28.7   1   1  7.7e-160  5.2e-156  518.8  19.9     1   359    32   420    32   436 0.95 Carbon starvation protein CstA
DUF4161              PF13722.1    127 seq867_BIOID50963    -            701   1.8e-46  157.4   7.5   1   1   2.7e-50   1.8e-46  157.4   5.2     3   127   467   596   464   596 0.98 C-terminal domain on CstA (DUF4161)
YbhQ                 PF11076.3    135 seq869_BIOID50963    -            136   4.3e-79  262.5  13.2   1   1   3.7e-83   5.1e-79  262.3   9.1     1   134     1   132     1   134 0.98 Putative inner membrane protein YbhQ
MFS_1                PF07690.11   354 seq870_BIOID50963    -            396     2e-39  135.2  46.6   1   1   4.4e-43     2e-39  135.2  32.3     2   352    16   351    15   353 0.83 Major Facilitator Superfamily
MFS_3                PF05977.8    524 seq870_BIOID50963    -            396   6.8e-08   30.9   6.3   1   1   1.5e-11   6.8e-08   30.9   4.3    32   206    32   201     5   207 0.84 Transmembrane secretion effector
TRI12                PF06609.8    599 seq870_BIOID50963    -            396   2.8e-06   25.7   4.5   1   1   6.2e-10   2.8e-06   25.7   3.1    87   212    54   179    14   190 0.80 Fungal trichothecene efflux pump (TRI12)
OTCace               PF00185.19   158 seq871_BIOID50963    -            396   9.6e-35  119.6   0.0   1   1   2.4e-38   1.7e-34  118.8   0.0     1   156   187   373   187   374 0.91 Aspartate/ornithine carbamoyltransferase, Asp/Orn binding domain
OTCace_N             PF02729.16   142 seq871_BIOID50963    -            396   3.4e-28   97.9   0.0   1   1     2e-31   1.4e-27   95.9   0.0     1   142    22   179    22   179 0.88 Aspartate/ornithine carbamoyltransferase, carbamoyl-P binding domain
DUF957               PF06117.6     65 seq872_BIOID50963    -             65   5.6e-34  115.3   0.7   1   1   4.4e-38   6.1e-34  115.2   0.5     1    65     1    65     1    65 0.98 Enterobacterial protein of unknown function (DUF957)
FliH                 PF02108.11   128 seq877_BIOID50963    -            236   1.2e-30  105.9   0.1   1   1   2.3e-34   1.6e-30  105.5   0.1     2   128    97   221    96   221 0.97 Flagellar assembly protein FliH
Secretin             PF00263.16   165 seq881_BIOID50963    -            550   9.4e-26   90.0   3.5   1   1   3.2e-29   2.2e-25   88.8   2.4     1   165   375   546   375   546 0.94 Bacterial type II and III secretion system protein
Secretin_N_2         PF07655.8     98 seq881_BIOID50963    -            550   1.5e-08   34.8   8.0   1   1   2.2e-12   1.5e-08   34.8   5.6    18    97   216   280   201   281 0.73 Secretin N-terminal domain
PTR2                 PF00854.16   373 seq882_BIOID50963    -            489   3.1e-79  266.3  24.5   1   1     6e-83   4.1e-79  265.9  17.0     2   372    82   427    81   428 0.97 POT family
MFS_1                PF07690.11   354 seq882_BIOID50963    -            489     8e-15   54.3  59.7   1   1   2.9e-16     2e-12   46.4  21.1    12   298    30   288    16   341 0.65 Major Facilitator Superfamily
T2SG                 PF08334.6    108 seq885_BIOID50963    -            145   8.3e-35  118.6   0.3   1   1   2.1e-38   9.8e-35  118.4   0.2     1   108    32   138    32   138 0.97 Type II secretion system (T2SS), protein G
N_methyl_2           PF13544.1     31 seq885_BIOID50963    -            145   7.8e-09   34.5   0.7   1   1   3.3e-12   1.5e-08   33.6   0.5     8    31     2    25     1    25 0.90 Type IV pilin N-term methylation site GFxxxE
N_methyl             PF07963.7     20 seq885_BIOID50963    -            145   2.1e-07   30.1   4.1   1   1   7.8e-11   3.5e-07   29.4   2.8     1    20     8    27     8    27 0.96 Prokaryotic N-terminal methylation motif
E1-E2_ATPase         PF00122.15   230 seq887_BIOID50963    -            732   3.6e-47  160.1   0.0   1   1   2.8e-50   7.7e-47  159.1   0.0     1   230   205   426   205   426 0.98 E1-E2 ATPase
Hydrolase            PF00702.21   204 seq887_BIOID50963    -            732   1.8e-35  123.2   7.0   1   1   1.3e-38   3.5e-35  122.2   4.9     3   203   432   639   430   640 0.87 haloacid dehalogenase-like hydrolase
HMA                  PF00403.21    62 seq887_BIOID50963    -            732   1.2e-12   47.6   0.1   1   1   9.2e-16   2.5e-12   46.6   0.1     3    61    53   109    52   110 0.95 Heavy-metal-associated domain
HAD                  PF12710.2    191 seq887_BIOID50963    -            732   2.5e-12   47.2   0.0   1   1   1.9e-15   5.3e-12   46.1   0.0     1   191   433   637   433   637 0.67 haloacid dehalogenase-like hydrolase
Hydrolase_3          PF08282.7    254 seq887_BIOID50963    -            732   3.3e-07   30.0   1.5   1   1   4.3e-09   1.2e-05   24.9   0.8   205   254   623   672   609   672 0.90 haloacid dehalogenase-like hydrolase
Caudo_TAP            PF02413.12   130 seq888_BIOID50963    -             89   5.7e-26   91.1   0.5   1   1   4.5e-30   6.2e-26   90.9   0.4    70   129    27    86     5    87 0.91 Caudovirales tail fibre assembly protein
Polysacc_deac_2      PF04748.8    213 seq889_BIOID50963    -            319   9.8e-81  269.7   0.4   1   1   8.6e-85   1.2e-80  269.4   0.3     1   212    28   238    28   239 0.99 Divergent polysaccharide deacetylase
Fer2_3               PF13085.1    110 seq890_BIOID50963    -            238   6.5e-31  106.2   0.0   1   1   2.8e-34   9.5e-31  105.7   0.0     2   109     5   111     4   112 0.93 2Fe-2S iron-sulfur cluster binding domain
Fer4_17              PF13534.1     61 seq890_BIOID50963    -            238     2e-10   40.7   0.8   1   1   1.1e-13   3.9e-10   39.8   0.5     1    61   148   221   148   221 0.80 4Fe-4S dicluster domain
Fer4_8               PF13183.1     57 seq890_BIOID50963    -            238   1.3e-09   37.8   1.5   1   1     8e-13   2.7e-09   36.7   1.0     2    56   146   219   145   220 0.71 4Fe-4S dicluster domain
Fer4_18              PF13746.1     69 seq890_BIOID50963    -            238   3.3e-07   30.5   1.1   1   1     1e-09   3.5e-06   27.2   0.1     2    67   155   221   154   223 0.97 4Fe-4S dicluster domain
GTP_EFTU             PF00009.22   188 seq891_BIOID50963    -            607     1e-56  191.2   0.0   1   1   7.2e-60     2e-56  190.3   0.0     2   187     4   195     3   196 0.96 Elongation factor Tu GTP binding domain
EFG_C                PF00679.19    89 seq891_BIOID50963    -            607   1.9e-21   75.6   0.0   1   1   1.6e-24   4.3e-21   74.4   0.0     3    83   397   477   395   483 0.96 Elongation factor G C-terminus
GTP_EFTU_D2          PF03144.20    74 seq891_BIOID50963    -            607   7.4e-10   38.6   3.2   1   1   8.1e-13   2.2e-09   37.1   2.2     1    74   219   289   219   289 0.94 Elongation factor Tu domain 2
MMR_HSR1             PF01926.18   114 seq891_BIOID50963    -            607   1.3e-05   25.0   0.2   1   1   1.5e-08   4.1e-05   23.4   0.0     2   113     8   128     7   129 0.55 50S ribosome-binding GTPase
PseudoU_synth_2      PF00849.17   164 seq892_BIOID50963    -            290   5.7e-16   58.6   0.1   1   1   3.6e-18   2.5e-14   53.3   0.1     2   164    69   195    68   195 0.85 RNA pseudouridylate synthase
S4                   PF01479.20    48 seq892_BIOID50963    -            290   2.7e-14   52.2   1.5   1   1   1.1e-17   7.6e-14   50.7   0.0     1    48     7    52     7    52 0.98 S4 domain
DUF1120              PF06551.7    116 seq894_BIOID50963    -            238   1.6e-40  137.8   4.3   1   1   4.1e-44   2.8e-40  137.1   3.0     1   116    28   138    27   138 0.97 Protein of unknown function (DUF1120)
Fimbrial             PF00419.15   145 seq894_BIOID50963    -            238   0.00011   22.2   8.3   1   1   2.8e-08   0.00019   21.5   5.7     2    94    27   139    24   205 0.56 Fimbrial protein
Cytochrom_C_asm      PF01578.15   214 seq895_BIOID50963    -            288   5.7e-45  153.3  17.3   1   1   4.2e-49   5.7e-45  153.3  12.0     5   212    62   286    58   288 0.97 Cytochrome C assembly protein
ATP-synt_ab          PF00006.20   215 seq899_BIOID50963    -            445   2.4e-63  213.3   0.0   1   1   2.4e-67   3.3e-63  212.9   0.0     2   215   147   357   146   357 0.99 ATP synthase alpha/beta family, nucleotide-binding domain
GspH                 PF12019.3    114 seq900_BIOID50963    -            169   7.1e-09   35.7   0.0   1   1     2e-12   9.3e-09   35.3   0.0     2   107    44   147    43   156 0.73 Type II transport protein GspH
N_methyl_2           PF13544.1     31 seq900_BIOID50963    -            169   6.2e-07   28.5   1.1   1   1   2.6e-10   1.2e-06   27.6   0.7    11    30     2    21     1    22 0.93 Type IV pilin N-term methylation site GFxxxE
N_methyl             PF07963.7     20 seq900_BIOID50963    -            169   1.5e-06   27.4   2.0   1   1     9e-10   4.1e-06   26.0   1.4     1    19     5    23     5    24 0.94 Prokaryotic N-terminal methylation motif
UPF0126              PF03458.8     81 seq901_BIOID50963    -            205   1.5e-44  149.3  24.6   1   2   3.2e-25   4.3e-21   74.1   4.6     2    78     4    80     3    83 0.96 UPF0126 domain
UPF0126              PF03458.8     81 seq901_BIOID50963    -            205   1.5e-44  149.3  24.6   2   2   1.8e-28   2.5e-24   84.5   4.1     1    79    89   166    89   168 0.97 UPF0126 domain
PALP                 PF00291.20   307 seq907_BIOID50963    -            398   1.1e-44  152.7   0.2   1   1     1e-48   1.4e-44  152.4   0.1     4   305    41   374    39   377 0.81 Pyridoxal-phosphate dependent enzyme
OmpW                 PF03922.9    192 seq913_BIOID50963    -             35   6.4e-10   38.8   0.0   1   1   4.9e-14   6.7e-10   38.8   0.0   157   192     1    35     1    35 0.97 OmpW family
T2SI                 PF02501.12    81 seq914_BIOID50963    -            125   1.3e-12   47.3   0.1   1   1   1.3e-16   1.8e-12   46.9   0.1     1    77    39   114    39   118 0.92 Type II secretion system (T2SS), protein I
HNH                  PF01844.18    47 seq915_BIOID50963    -            216   4.3e-06   26.3   0.8   1   1   5.5e-10   7.5e-06   25.6   0.5     1    47   141   197   139   197 0.88 HNH endonuclease
Epimerase            PF01370.16   236 seq916_BIOID50963    -             84   1.2e-13   50.9   0.1   1   1   3.7e-17   1.3e-13   50.8   0.0     2    74     4    84     3    84 0.86 NAD dependent epimerase/dehydratase family
adh_short            PF00106.20   167 seq916_BIOID50963    -             84   1.3e-07   31.5   0.0   1   1   4.3e-11   1.5e-07   31.3   0.0     3    73     3    73     1    83 0.80 short chain dehydrogenase
RmlD_sub_bind        PF04321.12   287 seq916_BIOID50963    -             84   3.5e-05   22.7   0.0   1   1   1.3e-08   4.3e-05   22.4   0.0     1    60     1    84     1    84 0.97 RmlD substrate binding domain
3Beta_HSD            PF01073.14   280 seq916_BIOID50963    -             84   6.6e-05   21.6   0.0   1   1   2.1e-08   7.1e-05   21.5   0.0     1    75     4    84     4    84 0.73 3-beta hydroxysteroid dehydrogenase/isomerase family
Transket_pyr         PF02779.19   178 seq917_BIOID50963    -            933   5.3e-67  224.6   0.0   1   1   1.3e-70     9e-67  223.8   0.0     3   178   591   785   589   785 0.99 Transketolase, pyrimidine binding domain
E1_dh                PF00676.15   300 seq917_BIOID50963    -            933   1.7e-46  158.1   0.0   1   1   5.4e-50   3.7e-46  157.1   0.0    15   282   219   511   207   516 0.84 Dehydrogenase E1 component
Thioredoxin          PF00085.15   104 seq919_BIOID50963    -            109   3.5e-34  116.5   0.0   1   1   8.4e-38   3.8e-34  116.3   0.0     2   103     5   106     4   107 0.98 Thioredoxin
Thioredoxin_2        PF13098.1    112 seq919_BIOID50963    -            109   1.6e-10   41.0   0.1   1   1   3.2e-13   1.4e-09   37.9   0.0     7   112    23   104    17   104 0.90 Thioredoxin-like domain
DUF1016              PF06250.6    320 seq921_BIOID50963    -            349  1.2e-139  464.6   0.1   1   1  9.8e-144  1.3e-139  464.4   0.0     1   319    15   337    15   338 0.99 Protein of unknown function (DUF1016)
DUF21                PF01595.15   183 seq922_BIOID50963    -            193   3.3e-56  189.3   4.4   1   1   2.9e-60     4e-56  189.1   3.1     3   175     2   175     1   181 0.98 Domain of unknown function DUF21
T2SJ                 PF11612.3    169 seq923_BIOID50963    -            195   1.1e-21   77.2   4.3   1   1   4.4e-25     2e-21   76.3   3.0     2   168    39   177    38   178 0.91 Type II secretion system (T2SS), protein J
N_methyl_2           PF13544.1     31 seq923_BIOID50963    -            195   5.3e-08   31.8   0.6   1   1   2.4e-11   1.1e-07   30.8   0.4    10    31     2    23     1    23 0.93 Type IV pilin N-term methylation site GFxxxE
N_methyl             PF07963.7     20 seq923_BIOID50963    -            195   2.3e-06   26.8   1.3   1   1   1.1e-09   4.9e-06   25.8   0.9     1    20     6    25     6    25 0.95 Prokaryotic N-terminal methylation motif
Epimerase            PF01370.16   236 seq926_BIOID50963    -            199   2.5e-20   72.8   0.0   1   1     2e-24   2.8e-20   72.6   0.0   129   222     5    95     1   126 0.91 NAD dependent epimerase/dehydratase family
TfoX_N               PF04993.8     97 seq929_BIOID50963    -            162   3.6e-27   93.9   0.1   1   1   9.4e-31   6.4e-27   93.1   0.0     2    97    13   108    12   108 0.98 TfoX N-terminal domain
DUF466               PF04328.8     65 seq930_BIOID50963    -             65   2.9e-32  110.1   0.5   1   1   2.3e-36   3.1e-32  110.0   0.3     1    65     1    65     1    65 0.99 Protein of unknown function (DUF466)
YmgB                 PF10798.3     61 seq931_BIOID50963    -             78   3.3e-05   23.5   0.0   1   1   3.3e-09   4.5e-05   23.0   0.0     3    35    26    58    24    63 0.92 Biofilm development protein YmgB/AriR
FliJ                 PF02050.11   123 seq932_BIOID50963    -            144   4.7e-09   36.2   2.7   1   1   3.5e-13   4.7e-09   36.2   1.9    37   122    51   136    41   137 0.92 Flagellar FliJ protein
ATP-synt_ab          PF00006.20   215 seq933_BIOID50963    -            443   5.9e-42  143.4   0.0   1   1   2.9e-45   7.9e-42  143.0   0.0     3   214   183   388   181   389 0.95 ATP synthase alpha/beta family, nucleotide-binding domain
Rho_RNA_bind         PF07497.7     78 seq933_BIOID50963    -            443   6.5e-42  140.9   0.1   1   1   4.2e-45   1.1e-41  140.1   0.0     1    78    73   150    73   150 0.98 Rho termination factor, RNA-binding domain
Rho_N                PF07498.7     43 seq933_BIOID50963    -            443   8.2e-18   63.7   0.8   1   1   1.7e-20   4.8e-17   61.3   0.2     1    43    29    71    29    71 0.98 Rho termination factor, N-terminal domain
NACHT                PF05729.7    167 seq933_BIOID50963    -            443   8.9e-05   22.0   0.0   1   1   6.2e-08   0.00017   21.1   0.0    12    96   207   297   203   311 0.80 NACHT domain
CorC_HlyC            PF03471.12    81 seq935_BIOID50963    -            227   2.2e-20   72.1   1.0   1   1   4.4e-24     3e-20   71.6   0.1     2    79   142   217   141   219 0.95 Transporter associated domain
CBS                  PF00571.23    57 seq935_BIOID50963    -            227   1.2e-06   27.9   0.2   1   1   1.8e-08   0.00012   21.5   0.1     7    56    73   125     3   126 0.92 CBS domain
LysR_substrate       PF03466.15   209 seq936_BIOID50963    -            293   3.7e-45  153.5   0.0   1   1   8.4e-49   5.7e-45  152.8   0.0     2   204    85   282    84   284 0.98 LysR substrate binding domain
HTH_1                PF00126.22    60 seq936_BIOID50963    -            293   2.5e-18   65.4   0.9   1   1   6.9e-22   4.7e-18   64.5   0.6     1    60     3    62     3    62 0.97 Bacterial regulatory helix-turn-helix protein, lysR family
T2SK                 PF03934.8    280 seq938_BIOID50963    -            327   2.1e-66  223.8   3.7   1   1   1.7e-70   2.4e-66  223.6   2.6     3   277    32   315    30   319 0.93 Type II secretion system (T2SS), protein K
Peptidase_M20        PF01546.23   171 seq942_BIOID50963    -            403   4.4e-20   71.8   0.0   1   1     1e-23   7.1e-20   71.1   0.0     1   168    77   395    77   398 0.94 Peptidase family M20/M25/M40
M20_dimer            PF07687.9    109 seq942_BIOID50963    -            403   2.4e-17   62.5   0.0   1   1   6.5e-21   4.5e-17   61.6   0.0     2   100   183   282   182   290 0.96 Peptidase dimerisation domain
TfoX_C               PF04994.8     81 seq943_BIOID50963    -             59     4e-11   42.5   0.1   1   1   3.3e-15   4.5e-11   42.3   0.1    38    81     2    45     1    45 0.97 TfoX C-terminal domain
MMR_HSR1             PF01926.18   114 seq945_BIOID50963    -            303   1.2e-13   50.9   0.0   1   1   3.1e-16     6e-13   48.6   0.0     2   109    52   161    51   169 0.74 50S ribosome-binding GTPase
DUF258               PF03193.11   161 seq945_BIOID50963    -            303   1.8e-06   27.1   0.0   1   1   1.6e-09   3.2e-06   26.3   0.0    24   103    37   113    17   130 0.69 Protein of unknown function, DUF258
UTRA                 PF07702.8    141 seq948_BIOID50963    -            236   2.1e-20   72.6   0.0   1   1   5.6e-24   3.8e-20   71.8   0.0     1   140    91   230    91   231 0.97 UTRA domain
GntR                 PF00392.16    64 seq948_BIOID50963    -            236   6.3e-20   70.2   0.0   1   1   1.4e-23   9.4e-20   69.7   0.0     2    64     8    70     7    70 0.97 Bacterial regulatory proteins, gntR family
SLT                  PF01464.15   121 seq949_BIOID50963    -            654     4e-31  106.9   0.1   1   1   5.2e-35   7.1e-31  106.1   0.0     2   116   492   606   491   611 0.95 Transglycosylase SLT domain
CTP_transf_2         PF01467.21   157 seq951_BIOID50963    -            131   3.6e-12   46.4   0.0   1   1   7.3e-16     5e-12   46.0   0.0     1   117     5   115     5   126 0.81 Cytidylyltransferase
YmgB                 PF10798.3     61 seq952_BIOID50963    -             88   5.3e-29   99.7   2.6   1   1   3.8e-33   5.3e-29   99.7   1.8     1    61    28    88    28    88 0.98 Biofilm development protein YmgB/AriR
HSP70                PF00012.15   602 seq953_BIOID50963    -            471   1.8e-24   85.4   0.0   1   2   1.6e-18   2.2e-14   52.2   0.0     2   207    24   249    23   280 0.76 Hsp70 protein
HSP70                PF00012.15   602 seq953_BIOID50963    -            471   1.8e-24   85.4   0.0   2   2   9.6e-12   1.3e-07   29.8   0.0   250   352   350   444   326   469 0.80 Hsp70 protein
tRNA-synt_1g         PF09334.6    391 seq957_BIOID50963    -            680  2.4e-156  520.2   0.1   1   1  1.1e-159    3e-156  519.8   0.0     1   390    11   400    11   401 0.98 tRNA synthetases class I (M)
tRNA_bind            PF01588.15    95 seq957_BIOID50963    -            680   1.5e-22   79.0   0.0   1   1   1.2e-25   3.4e-22   77.9   0.0     1    94   584   677   584   678 0.98 Putative tRNA binding domain
tRNA-synt_1          PF00133.17   601 seq957_BIOID50963    -            680   2.6e-18   65.2   1.5   1   1   3.1e-15   8.5e-12   43.7   0.1    25   103    11    88     3   116 0.83 tRNA synthetases class I (I, L, M and V)
tRNA-synt_1e         PF01406.14   301 seq957_BIOID50963    -            680   3.2e-14   52.6   0.3   1   2   5.3e-09   1.4e-05   24.2   0.0    10   120    11   122     3   135 0.87 tRNA synthetases class I (C) catalytic domain
tRNA-synt_1e         PF01406.14   301 seq957_BIOID50963    -            680   3.2e-14   52.6   0.3   2   2   1.5e-09   4.1e-06   26.0   0.0   213   283   297   366   292   387 0.81 tRNA synthetases class I (C) catalytic domain
DUF165               PF02592.10   145 seq960_BIOID50963    -            221   6.3e-35  120.3  11.9   1   1   7.8e-39   1.1e-34  119.5   8.3     1   145    43   186    43   186 0.90 Uncharacterized ACR, YhhQ family COG1738
AP_endonuc_2         PF01261.19   211 seq962_BIOID50963    -            326   3.1e-14   52.6   0.1   1   1   3.4e-18   4.7e-14   52.0   0.1     1   204    41   222    41   229 0.91 Xylose isomerase-like TIM barrel
T2SL                 PF05134.8    230 seq964_BIOID50963    -            381   2.8e-57  193.4   2.5   1   1   6.8e-61   4.7e-57  192.7   1.7     1   230     6   233     6   233 0.98 Type II secretion system (T2SS), protein L
GspL_C               PF12693.2    158 seq964_BIOID50963    -            381   6.8e-31  107.0   6.9   1   1   1.8e-34   1.3e-30  106.1   4.8     6   139   241   371   237   377 0.95 GspL periplasmic domain
TetR_N               PF00440.18    47 seq967_BIOID50963    -            215   2.5e-15   55.7   0.0   1   1   2.8e-19   3.9e-15   55.1   0.0     1    47    15    61    15    61 0.97 Bacterial regulatory proteins, tetR family
DDE_Tnp_Tn3          PF01526.12   388 seq968_BIOID50963    -            140   2.2e-10   39.6   0.0   1   1   2.1e-14   2.9e-10   39.2   0.0     1    64    77   139    77   140 0.96 Tn3 transposase DDE domain
Guanylate_kin        PF00625.16   183 seq970_BIOID50963    -            207   1.6e-70  236.1   0.0   1   1   1.3e-74   1.8e-70  235.9   0.0     2   183     4   186     3   186 0.98 Guanylate kinase
Aminotran_1_2        PF00155.16   363 seq971_BIOID50963    -            386   2.2e-58  197.8   0.0   1   1   7.2e-62   2.5e-58  197.6   0.0     3   363    32   383    30   383 0.95 Aminotransferase class I and II
Cys_Met_Meta_PP      PF01053.15   386 seq971_BIOID50963    -            386   5.3e-08   31.4   0.0   1   1   2.7e-11   9.1e-08   30.6   0.0    75   180    96   205    53   212 0.86 Cys/Met metabolism PLP-dependent enzyme
DegT_DnrJ_EryC1      PF01041.12   363 seq971_BIOID50963    -            386     4e-06   26.0   0.1   1   1   2.7e-09   9.3e-06   24.8   0.0    46   146    97   202    85   204 0.88 DegT/DnrJ/EryC1/StrS aminotransferase family
Aminotran_5          PF00266.14   371 seq971_BIOID50963    -            386   2.4e-05   23.1   0.0   1   1     1e-08   3.5e-05   22.5   0.0    41   165    69   189    47   236 0.78 Aminotransferase class-V
Alpha-amylase        PF00128.19   316 seq972_BIOID50963    -            228   5.1e-07   29.2   0.1   1   1   5.7e-11   7.8e-07   28.6   0.0    21    78   128   197   110   214 0.85 Alpha amylase, catalytic domain
EAL                  PF00563.15   236 seq976_BIOID50963    -            521   4.8e-63  212.6   0.0   1   1   1.2e-66   8.4e-63  211.8   0.0     2   236   265   500   264   500 0.96 EAL domain
CSS-motif            PF12792.2    208 seq976_BIOID50963    -            521     8e-30  103.6   0.0   1   1   1.6e-33   1.1e-29  103.1   0.0     3   207    44   238    42   239 0.90 CSS motif domain associated with EAL
Amidohydro_4         PF13147.1    304 seq978_BIOID50963    -            461   1.9e-28  100.1   0.7   1   1     7e-32   2.4e-28   99.8   0.5     1   304    45   392    45   392 0.90 Amidohydrolase
Amidohydro_1         PF01979.15   333 seq978_BIOID50963    -            461   7.7e-13   48.6   0.0   1   1   3.8e-15   1.3e-11   44.6   0.0     1   333    50   395    50   395 0.73 Amidohydrolase family
Amidohydro_5         PF13594.1     68 seq978_BIOID50963    -            461   1.7e-11   43.6   0.6   1   1   2.3e-14   7.9e-11   41.5   0.4     2    68    22    90     3    90 0.76 Amidohydrolase
T2SE                 PF00437.15   272 seq979_BIOID50963    -            523     4e-37  127.4   0.0   1   1   4.5e-41   6.2e-37  126.8   0.0    12   271   110   392   101   393 0.80 Type II/IV secretion system protein
NAD_kinase           PF01513.16   285 seq980_BIOID50963    -            292   6.2e-73  244.9   0.0   1   1   5.2e-77     7e-73  244.7   0.0     2   284     8   271     7   272 0.98 ATP-NAD kinase
Autotransporter      PF03797.14   265 seq982_BIOID50963    -           1041   9.5e-56  188.9  17.3   1   1   1.4e-59   9.5e-56  188.9  12.0     2   265   741  1025   740  1025 0.98 Autotransporter beta-domain
ESPR                 PF13018.1     24 seq982_BIOID50963    -           1041   2.6e-09   36.1   0.1   1   1   9.5e-13   6.5e-09   34.9   0.1     2    24     8    30     8    30 0.98 Extended Signal Peptide of Type V secretion system
Glycos_transf_4      PF00953.16   159 seq983_BIOID50963    -            367   1.1e-28   99.9  21.3   1   1   7.8e-33   1.1e-28   99.9  14.8     3   157    75   233    73   235 0.94 Glycosyl transferase family 4
FAD_binding_3        PF01494.14   356 seq985_BIOID50963    -            554     2e-81  273.6   0.0   1   1   3.8e-85   2.6e-81  273.3   0.0     2   355    16   352    15   353 0.95 FAD binding domain
K_trans              PF02705.11   534 seq987_BIOID50963    -            622  8.9e-207  687.5  25.4   1   1  7.5e-211    1e-206  687.3  17.6     2   534    14   544    13   544 0.99 K+ potassium transporter
PGI                  PF00342.14   486 seq989_BIOID50963    -            549  8.9e-235  779.5   0.1   1   1  7.4e-239    1e-234  779.3   0.0     1   486    52   541    52   541 0.99 Phosphoglucose isomerase
DUF1795              PF08786.6    130 seq990_BIOID50963    -            185   5.8e-05   22.8   1.0   1   1   7.3e-09    0.0001   22.0   0.7     2   130    50   182    49   182 0.90 Domain of unknown function (DUF1795)
Peptidase_S6         PF02395.11   769 seq993_BIOID50963    -            121   3.6e-08   31.9   0.1   1   1     3e-12   4.1e-08   31.7   0.1     3    43    48    89    46    99 0.89 Immunoglobulin A1 protease
Ribosomal_S2         PF00318.15   211 seq994_BIOID50963    -            306   3.3e-85  284.4   0.0   1   1   2.9e-89     4e-85  284.2   0.0     1   211    74   290    74   290 0.99 Ribosomal protein S2
RNA_pol_Rpb6         PF01192.17    57 seq995_BIOID50963    -             91     1e-17   63.4   0.1   1   1   9.7e-22   1.3e-17   63.1   0.1     1    56     7    62     7    63 0.95 RNA polymerase Rpb6
DUF2517              PF10725.4     63 seq998_BIOID50963    -             68   1.6e-36  123.7   1.7   1   1   1.3e-40   1.7e-36  123.5   1.2     1    62     3    64     3    65 0.98 Protein of unknown function (DUF2517)
2-oxoacid_dh         PF00198.18   231 seq999_BIOID50963    -            405   7.8e-82  273.8   0.0   1   1   2.2e-85     1e-81  273.5   0.0     3   231   175   403   173   403 0.98 2-oxoacid dehydrogenases acyltransferase (catalytic domain)
Biotin_lipoyl        PF00364.17    74 seq999_BIOID50963    -            405   6.9e-18   63.9   0.3   1   1   3.6e-21   1.6e-17   62.7   0.2     2    73     5    76     4    77 0.96 Biotin-requiring enzyme
E3_binding           PF02817.12    39 seq999_BIOID50963    -            405     4e-15   55.0   2.3   1   1     1e-18   4.6e-15   54.8   0.1     5    39   114   148   111   148 0.96 e3 binding domain
MFS_1                PF07690.11   354 seq1001_BIOID50963   -            421   3.6e-23   81.7  32.6   1   1   2.6e-27   3.6e-23   81.7  22.6    21   351    32   365    13   367 0.79 Major Facilitator Superfamily
HD_4                 PF13328.1    153 seq1002_BIOID50963   -            702   6.5e-54  181.6   1.2   1   1   2.4e-57   6.5e-54  181.6   0.8     2   152    27   175    26   176 0.97 HD domain
RelA_SpoT            PF04607.12   116 seq1002_BIOID50963   -            702   1.1e-36  125.2   0.5   1   1   1.1e-39   3.1e-36  123.7   0.0     1   115   235   345   235   346 0.98 Region found in RelA / SpoT proteins
TGS                  PF02824.16    60 seq1002_BIOID50963   -            702   6.9e-22   76.9   0.0   1   1   6.1e-25   1.7e-21   75.7   0.0     1    60   388   447   388   447 0.99 TGS domain
ACT_4                PF13291.1     80 seq1002_BIOID50963   -            702   2.2e-18   66.2   2.5   1   1   2.1e-21   5.7e-18   64.9   1.0     2    80   622   699   621   699 0.97 ACT domain
HD                   PF01966.17   122 seq1002_BIOID50963   -            702   1.3e-13   50.8   1.9   1   1   1.7e-16   4.7e-13   49.0   0.3     1   122    45   144    45   144 0.81 HD domain
T2SM                 PF04612.7    160 seq1003_BIOID50963   -            161   7.6e-29  100.4   0.1   1   1   6.3e-33   8.6e-29  100.2   0.1     2   158     8   158     7   160 0.93 Type II secretion system (T2SS), protein M
MFS_1                PF07690.11   354 seq1005_BIOID50963   -            396   3.6e-34  117.9  59.3   1   1   2.6e-38   3.6e-34  117.9  41.1     2   353    19   349    18   350 0.89 Major Facilitator Superfamily
Peptidase_S6         PF02395.11   769 seq1006_BIOID50963   -            926    2e-110  370.0  47.4   1   1  1.5e-114    2e-110  370.0  32.9   124   762     2   567     1   574 0.91 Immunoglobulin A1 protease
MFS_1                PF07690.11   354 seq1008_BIOID50963   -            425   1.9e-22   79.3  38.0   1   1   1.4e-26   1.9e-22   79.3  26.4    13   340    26   357    12   365 0.73 Major Facilitator Superfamily
Trp_repressor        PF01371.14    88 seq1010_BIOID50963   -             98   2.8e-31  107.1   0.1   1   1   2.3e-35   3.2e-31  106.9   0.0     1    87     7    93     7    94 0.98 Trp repressor protein
SMC_N                PF02463.14   220 seq1011_BIOID50963   -            553   8.4e-19   67.5   0.0   1   1   2.4e-22   1.6e-18   66.5   0.0     1   217     1   511     1   514 0.94 RecF/RecN/SMC N terminal domain
AAA_23               PF13476.1    202 seq1011_BIOID50963   -            553     2e-18   67.3   4.3   1   1   1.5e-19   9.9e-16   58.5   3.0     1   195     4   215     4   381 0.48 AAA domain
DUF519               PF04378.8    245 seq1015_BIOID50963   -            280    1e-114  381.5   0.0   1   1  8.6e-119  1.2e-114  381.3   0.0     1   245    33   278    33   278 1.00 Protein of unknown function (DUF519)
FKBP_C               PF00254.23    94 seq1016_BIOID50963   -            206   3.7e-27   94.0   0.0   1   1   9.7e-31   6.6e-27   93.2   0.0     5    94   117   203   114   203 0.96 FKBP-type peptidyl-prolyl cis-trans isomerase
FKBP_N               PF01346.13   124 seq1016_BIOID50963   -            206   2.2e-23   82.5   0.0   1   1   3.9e-27   2.6e-23   82.2   0.0    17   124     5   108     1   108 0.96 Domain amino terminal to FKBP-type peptidyl-prolyl isomerase
Wzz                  PF02706.10   152 seq1017_BIOID50963   -            348   5.4e-15   55.4   1.7   1   1   8.6e-19   1.2e-14   54.3   1.2     1   113    15   188    15   247 0.69 Chain length determinant protein
AA_kinase            PF00696.23   241 seq1021_BIOID50963   -            310   1.4e-27   96.6   0.8   1   1   1.3e-31   1.8e-27   96.3   0.6     1   239     3   290     3   291 0.88 Amino acid kinase family
Peptidase_A24        PF01478.13   106 seq1022_BIOID50963   -            171   5.6e-30  103.5  11.2   1   1   4.1e-34   5.6e-30  103.5   7.7     1   105    27   135    25   136 0.94 Type IV leader peptidase family
Epimerase            PF01370.16   236 seq1023_BIOID50963   -            326   7.2e-50  169.5   0.0   1   1   3.3e-53   9.1e-50  169.1   0.0     1   236     2   236     2   236 0.92 NAD dependent epimerase/dehydratase family
3Beta_HSD            PF01073.14   280 seq1023_BIOID50963   -            326   1.9e-12   46.3   0.0   1   1   9.9e-16   2.7e-12   45.8   0.0     1   223     3   219     3   224 0.79 3-beta hydroxysteroid dehydrogenase/isomerase family
RmlD_sub_bind        PF04321.12   287 seq1023_BIOID50963   -            326   8.4e-10   37.8   0.0   1   1   9.2e-13   2.5e-09   36.3   0.0     3   155     2   174     1   264 0.79 RmlD substrate binding domain
NAD_binding_4        PF07993.7    249 seq1023_BIOID50963   -            326   2.1e-07   30.0   0.0   1   1   4.1e-08   0.00011   21.0   0.0    86   210    67   184    47   220 0.84 Male sterility protein
WGR                  PF05406.10    81 seq1026_BIOID50963   -            340   7.9e-17   60.8   0.9   1   1   1.2e-20   1.6e-16   59.8   0.6    11    78     4    68     1    71 0.92 WGR domain
Nucleolin_N          PF12462.3    166 seq1027_BIOID50963   -            715   2.3e-62  209.3   1.9   1   1   1.2e-65   2.3e-62  209.3   1.3     1   166    32   196    32   196 1.00 DNA helicase IV / RNA helicase N terminal
UvrD-helicase        PF00580.16   315 seq1027_BIOID50963   -            715   3.6e-44  151.2   0.0   1   1     4e-47   7.8e-44  150.1   0.0     1   314   228   521   228   522 0.84 UvrD/REP helicase N-terminal domain
UvrD_C               PF13361.1    319 seq1027_BIOID50963   -            715   8.3e-15   54.9   0.0   1   1   2.8e-16   5.5e-13   48.9   0.0   208   318   577   694   572   695 0.80 UvrD-like helicase C-terminal domain
AAA_19               PF13245.1     76 seq1027_BIOID50963   -            715   4.8e-14   51.7   0.8   1   1   6.9e-17   1.3e-13   50.3   0.6     6    75   235   309   231   310 0.84 Part of AAA domain
UvrD_C_2             PF13538.1    104 seq1027_BIOID50963   -            715     1e-09   38.3   0.1   1   1   2.5e-12   4.9e-09   36.1   0.1    50   102   614   689   560   691 0.79 Family description
EF_TS                PF00889.14   221 seq1028_BIOID50963   -            283   2.3e-71  239.5   5.7   1   1   3.3e-75   2.3e-71  239.5   4.0     1   221    57   263    57   263 0.98 Elongation factor TS
UBA                  PF00627.26    37 seq1028_BIOID50963   -            283   3.5e-11   42.4   0.1   1   1   3.4e-14   2.3e-10   39.8   0.1     1    35     4    39     4    40 0.96 UBA/TS-N domain
T2SF                 PF00482.18   124 seq1029_BIOID50963   -            354   2.9e-23   81.9   1.5   1   2   3.5e-15   4.8e-11   42.5   0.0     1   119    20   139    20   144 0.91 Type II secretion system (T2SS), protein F
T2SF                 PF00482.18   124 seq1029_BIOID50963   -            354   2.9e-23   81.9   1.5   2   2   1.1e-15   1.6e-11   44.1   1.7     2   122   220   341   219   343 0.96 Type II secretion system (T2SS), protein F
DUF1615              PF07759.7    319 seq1032_BIOID50963   -            317  4.1e-146  485.6   0.0   1   1  3.5e-150  4.8e-146  485.4   0.0     7   318     7   316     5   317 0.99 Protein of unknown function (DUF1615)
LigB                 PF02900.13   272 seq1033_BIOID50963   -            314   2.6e-86  288.8   0.0   1   1   2.1e-90   2.9e-86  288.7   0.0     2   272     5   306     4   306 0.97 Catalytic LigB subunit of aromatic ring-opening dioxygenase
CsiD                 PF08943.5    297 seq1038_BIOID50963   -            360  2.1e-149  496.2   0.3   1   1  4.6e-153  3.1e-149  495.6   0.0     1   297    55   350    55   350 1.00 CsiD
TauD                 PF02668.11   258 seq1038_BIOID50963   -            360   5.5e-11   42.4   0.1   1   1   1.2e-14   8.1e-11   41.9   0.0    34   256   125   344    98   346 0.80 Taurine catabolism dioxygenase TauD, TfdA family
His_Phos_1           PF00300.17   158 seq1039_BIOID50963   -            215   1.1e-38  132.7   0.2   1   1   9.5e-43   1.3e-38  132.4   0.1     1   157     3   156     3   157 0.91 Histidine phosphatase superfamily (branch 1)
Pyr_redox_2          PF07992.9    200 seq1041_BIOID50963   -            450   4.6e-43  147.3   1.5   1   1   2.2e-46   7.4e-43  146.6   0.7     2   196     7   305     6   308 0.95 Pyridine nucleotide-disulphide oxidoreductase
Pyr_redox_dim        PF02852.17   110 seq1041_BIOID50963   -            450   3.9e-37  126.5   0.7   1   1   1.8e-39   6.1e-36  122.6   0.2     1   110   339   450   339   450 0.99 Pyridine nucleotide-disulphide oxidoreductase, dimerisation domain
Pyr_redox            PF00070.22    80 seq1041_BIOID50963   -            450   5.3e-18   65.0   0.0   1   1   5.6e-21   1.9e-17   63.2   0.0     1    80   169   249   169   250 0.96 Pyridine nucleotide-disulphide oxidoreductase
Pyr_redox_3          PF13738.1    203 seq1041_BIOID50963   -            450   3.3e-09   36.9   0.1   1   1   7.3e-11   2.5e-07   30.8   0.0     3   200    10   200     8   203 0.77 Pyridine nucleotide-disulphide oxidoreductase
UPF0118              PF01594.11   327 seq1043_BIOID50963   -            376   1.2e-79  267.5  38.9   1   1     1e-83   1.4e-79  267.3  26.9     2   326    41   355    40   356 0.99 Domain of unknown function DUF20
AA_permease          PF00324.16   479 seq1044_BIOID50963   -            470  1.5e-119  399.3  46.0   1   1  2.5e-123  1.7e-119  399.1  31.9     1   477    27   468    27   470 0.98 Amino acid permease
AA_permease_2        PF13520.1    426 seq1044_BIOID50963   -            470   5.5e-51  173.3  50.0   1   1     1e-54   7.1e-51  172.9  34.6     8   419    30   446    26   459 0.84 Amino acid permease
RbsD_FucU            PF05025.8    142 seq1045_BIOID50963   -            151   1.7e-50  170.9   0.4   1   1   1.4e-54   1.9e-50  170.7   0.3     1   142    13   151    13   151 0.99 RbsD / FucU transport protein family
ATP-grasp_2          PF08442.5    202 seq1046_BIOID50963   -            388   1.4e-82  275.8   0.0   1   1   5.7e-86   1.9e-82  275.4   0.0     1   202     2   203     2   203 1.00 ATP-grasp domain
Ligase_CoA           PF00549.14   153 seq1046_BIOID50963   -            388     1e-24   86.7   3.4   1   1   5.1e-28   1.8e-24   86.0   2.4     1   153   262   382   262   382 0.98 CoA-ligase
ATP-grasp_5          PF13549.1    222 seq1046_BIOID50963   -            388   1.5e-13   50.3   0.1   1   1   1.2e-16     4e-13   48.9   0.1    10   219     3   215     1   217 0.83 ATP-grasp domain
ATP-grasp_4          PF13535.1    184 seq1046_BIOID50963   -            388   7.1e-08   32.2   0.1   1   1   5.1e-11   1.7e-07   31.0   0.0     7   110     7   126     4   200 0.77 ATP-grasp domain
Epimerase_2          PF02350.14   346 seq1049_BIOID50963   -            390  1.1e-126  422.2   0.0   1   1  9.4e-131  1.3e-126  421.9   0.0     2   346    36   384    35   384 0.97 UDP-N-acetylglucosamine 2-epimerase
FGGY_N               PF00370.16   245 seq1050_BIOID50963   -            313   4.6e-22   78.4   0.0   1   2   3.6e-16   4.9e-12   45.5   0.0     1   105     5   110     5   120 0.92 FGGY family of carbohydrate kinases, N-terminal domain
FGGY_N               PF00370.16   245 seq1050_BIOID50963   -            313   4.6e-22   78.4   0.0   2   2   9.2e-12   1.3e-07   31.1   0.0   154   245   123   216   112   216 0.91 FGGY family of carbohydrate kinases, N-terminal domain
YjbE                 PF11106.3     80 seq1051_BIOID50963   -             80   1.5e-43  146.4  27.9   1   1   1.2e-47   1.7e-43  146.3  19.3     1    80     1    80     1    80 0.99 Exopolysaccharide production protein YjbE
DEAD                 PF00270.24   173 seq1054_BIOID50963   -            454   2.3e-49  167.0   0.1   1   1   5.9e-52   2.7e-48  163.5   0.0     1   172    25   196    25   197 0.94 DEAD/DEAH box helicase
Helicase_C           PF00271.26    78 seq1054_BIOID50963   -            454   8.2e-26   89.5   0.0   1   1   4.8e-29   2.2e-25   88.2   0.0     2    77   264   339   263   340 0.98 Helicase conserved C-terminal domain
Glyco_transf_9       PF01075.12   247 seq1056_BIOID50963   -            348   2.7e-89  298.5   0.0   1   1   2.3e-93   3.1e-89  298.3   0.0     1   247    69   324    69   324 0.98 Glycosyltransferase family 9 (heptosyltransferase)
AA_kinase            PF00696.23   241 seq1057_BIOID50963   -            241   1.7e-27   96.3   0.2   1   1   1.9e-31   2.7e-27   95.7   0.2     1   241    10   219    10   219 0.77 Amino acid kinase family
DUF2314              PF10077.4    133 seq1058_BIOID50963   -            153     4e-24   85.0   0.1   1   1   3.9e-28   5.4e-24   84.6   0.1     2   127    33   149    32   151 0.90 Uncharacterized protein conserved in bacteria (DUF2314)
HTH_AraC             PF00165.18    42 seq1059_BIOID50963   -            277   7.9e-22   76.2   0.1   1   2   2.1e-14   9.5e-11   41.0   0.0     1    41   173   213   173   214 0.96 Bacterial regulatory helix-turn-helix proteins, AraC family
HTH_AraC             PF00165.18    42 seq1059_BIOID50963   -            277   7.9e-22   76.2   0.1   2   2   6.6e-12     3e-08   33.1   0.0     1    41   225   263   225   264 0.93 Bacterial regulatory helix-turn-helix proteins, AraC family
HTH_18               PF12833.2     81 seq1059_BIOID50963   -            277   7.1e-17   61.1   0.1   1   1   2.4e-20   1.1e-16   60.6   0.0     2    80   187   264   186   265 0.94 Helix-turn-helix domain
AraC_binding         PF02311.14   136 seq1059_BIOID50963   -            277   4.7e-07   29.4   0.2   1   1   2.5e-10   1.1e-06   28.2   0.1    27    90    45   108    36   185 0.87 AraC-like ligand binding domain
ABC_tran             PF00005.22   118 seq1062_BIOID50963   -            501   1.4e-34  118.8   0.0   1   2   1.6e-21   7.4e-18   64.9   0.0     1   117    44   169    44   170 0.91 ABC transporter
ABC_tran             PF00005.22   118 seq1062_BIOID50963   -            501   1.4e-34  118.8   0.0   2   2   1.9e-17   8.5e-14   51.8   0.0     3   117   294   423   292   424 0.77 ABC transporter
Abhydrolase_6        PF12697.2    228 seq1064_BIOID50963   -            293   7.7e-36  123.9   0.0   1   1     2e-39   9.1e-36  123.7   0.0     1   227    43   284    43   285 0.72 Alpha/beta hydrolase family
Abhydrolase_1        PF00561.15   230 seq1064_BIOID50963   -            293     4e-25   88.5   0.0   1   1   1.2e-28   5.6e-25   88.1   0.0     1   228    71   286    71   288 0.90 alpha/beta hydrolase fold
Abhydrolase_5        PF12695.2    142 seq1064_BIOID50963   -            293   6.8e-18   64.6   0.0   1   1   1.2e-20   5.5e-17   61.7   0.0     1   141    42   272    42   273 0.69 Alpha/beta hydrolase family
DUF2886              PF11102.3    200 seq1065_BIOID50963   -            212   9.1e-57  191.7   1.0   1   1   7.5e-61     1e-56  191.5   0.7     1   199    13   206    13   207 0.98 Protein of unknown function (DUF2886)
SmpA_OmlA            PF04355.8     71 seq1066_BIOID50963   -            113   5.7e-27   93.0   0.3   1   1   5.1e-31     7e-27   92.7   0.2     1    70    35   104    35   105 0.98 SmpA / OmlA family
T2SE                 PF00437.15   272 seq1068_BIOID50963   -            259   3.7e-26   91.5   0.0   1   1   3.5e-30   4.8e-26   91.1   0.0   114   249    36   174    11   197 0.82 Type II/IV secretion system protein
SpoU_methylase       PF00588.14   142 seq1069_BIOID50963   -            229   4.7e-37  126.9   0.1   1   1   9.5e-41   6.5e-37  126.4   0.1     2   142    20   159    19   159 0.96 SpoU rRNA Methylase family
SpoU_methylas_C      PF12105.3     57 seq1069_BIOID50963   -            229   1.1e-25   88.8   1.7   1   1   2.2e-29   1.5e-25   88.3   0.4     1    57   163   221   163   221 0.99 SpoU, rRNA methylase, C-terminal
MarR                 PF01047.17    59 seq1072_BIOID50963   -            144   5.8e-18   64.2   0.0   1   1   1.9e-21   8.8e-18   63.6   0.0     1    59    38    96    38    96 0.98 MarR family
MarR_2               PF12802.2     62 seq1072_BIOID50963   -            144   1.4e-13   50.1   0.0   1   1   5.2e-17   2.4e-13   49.4   0.0     1    62    36    95    36    95 0.98 MarR family
HTH_27               PF13463.1     68 seq1072_BIOID50963   -            144   4.1e-09   36.5   0.0   1   1   2.9e-12   1.3e-08   34.9   0.0     1    68    38   104    38   104 0.92 Winged helix DNA-binding domain
DAO                  PF01266.19   358 seq1076_BIOID50963   -            444   7.9e-63  212.3   0.0   1   1   6.9e-67   9.4e-63  212.1   0.0     1   356    25   412    25   414 0.86 FAD dependent oxidoreductase
FGGY_C               PF02782.11   197 seq1078_BIOID50963   -            178   1.3e-18   67.2   0.0   1   1   1.2e-22   1.7e-18   66.8   0.0   102   196    11   105     4   106 0.95 FGGY family of carbohydrate kinases, C-terminal domain
ACPS                 PF01648.15   113 seq1080_BIOID50963   -            195   9.7e-12   44.6   0.0   1   1   1.1e-15   1.5e-11   44.0   0.0     2    73    88   155    87   189 0.80 4'-phosphopantetheinyl transferase superfamily
Caps_synth_GfcC      PF06251.6    229 seq1081_BIOID50963   -            277   2.5e-91  304.8   0.0   1   1   2.1e-95   2.9e-91  304.6   0.0     2   229    52   277    51   277 0.99 Capsule biosynthesis GfcC
DUF2754              PF10953.3     70 seq1082_BIOID50963   -             79   2.1e-47  158.9   2.6   1   1   1.9e-51   2.6e-47  158.6   1.8     1    70    10    79    10    79 0.99 Protein of unknown function (DUF2754)
HTH_18               PF12833.2     81 seq1085_BIOID50963   -            129   1.1e-19   70.2   0.3   1   1   2.1e-23   1.4e-19   69.8   0.2     2    79    34   110    33   112 0.96 Helix-turn-helix domain
HTH_AraC             PF00165.18    42 seq1085_BIOID50963   -            129   5.4e-18   64.0   0.2   1   2     2e-09   1.4e-05   24.6   0.0     1    42    20    61    20    61 0.97 Bacterial regulatory helix-turn-helix proteins, AraC family
HTH_AraC             PF00165.18    42 seq1085_BIOID50963   -            129   5.4e-18   64.0   0.2   2   2     2e-13   1.4e-09   37.3   0.0     2    41    73   110    68   111 0.93 Bacterial regulatory helix-turn-helix proteins, AraC family
CoA_binding          PF02629.14    96 seq1087_BIOID50963   -            289   1.7e-30  105.2   0.7   1   1   4.9e-34   1.7e-30  105.2   0.5     1    96     6    99     6    99 0.99 CoA binding domain
Ligase_CoA           PF00549.14   153 seq1087_BIOID50963   -            289   2.4e-20   72.5   0.6   1   1   1.2e-23     4e-20   71.8   0.4     1   152   151   271   151   272 0.96 CoA-ligase
Succ_CoA_lig         PF13607.1    138 seq1087_BIOID50963   -            289   8.7e-12   44.7   0.0   1   1   4.4e-15   1.5e-11   43.9   0.0     1   138   145   284   145   287 0.83 Succinyl-CoA ligase like flavodoxin domain
UDPG_MGDP_dh_N       PF03721.9    185 seq1090_BIOID50963   -            420   2.5e-61  206.1   0.2   1   1   7.1e-63   2.4e-59  199.7   0.0     2   183     5   189     4   191 0.96 UDP-glucose/GDP-mannose dehydrogenase family, NAD binding domain
UDPG_MGDP_dh         PF00984.14    96 seq1090_BIOID50963   -            420     4e-30  103.7   0.0   1   1   2.3e-33     8e-30  102.7   0.0     2    93   206   292   205   296 0.88 UDP-glucose/GDP-mannose dehydrogenase family, central domain
UDPG_MGDP_dh_C       PF03720.10   106 seq1090_BIOID50963   -            420   7.5e-19   67.7   0.0   1   1   5.7e-22   1.9e-18   66.4   0.0     1   104   324   419   324   420 0.91 UDP-glucose/GDP-mannose dehydrogenase family, UDP binding domain
NAD_binding_2        PF03446.10   162 seq1090_BIOID50963   -            420     7e-07   29.1   0.1   1   1   2.1e-09   7.1e-06   25.8   0.0     2   110     4   136     3   141 0.76 NAD binding domain of 6-phosphogluconate dehydrogenase
DEAD                 PF00270.24   173 seq1091_BIOID50963   -            704   4.8e-24   84.6   0.2   1   1   2.3e-25   5.2e-22   78.0   0.1     4   169   284   445   281   449 0.79 DEAD/DEAH box helicase
Helicase_C           PF00271.26    78 seq1091_BIOID50963   -            704   2.5e-17   62.3   0.0   1   1   2.2e-18   5.1e-15   54.9   0.0     3    77   524   599   522   600 0.95 Helicase conserved C-terminal domain
ResIII               PF04851.10   184 seq1091_BIOID50963   -            704   8.4e-09   35.3   0.0   1   1     9e-12   2.1e-08   34.1   0.0    29   182   304   441   278   443 0.74 Type III restriction enzyme, res subunit
tRNA_anti            PF01336.20    76 seq1091_BIOID50963   -            704   2.9e-07   30.1   0.0   1   1   2.5e-10   5.8e-07   29.1   0.0     2    74    74   145    73   147 0.96 OB-fold nucleic acid binding domain
SecA_DEAD            PF07517.9    266 seq1091_BIOID50963   -            704   3.9e-07   29.5   0.0   1   1   3.8e-10   8.6e-07   28.3   0.0    95   162   305   372   238   409 0.83 SecA DEAD-like domain
SNF2_N               PF00176.18   296 seq1091_BIOID50963   -            704   4.9e-05   22.2   0.0   1   1   3.9e-08     9e-05   21.3   0.0    27   172   308   446   291   451 0.78 SNF2 family N-terminal domain
Glyco_transf_9       PF01075.12   247 seq1093_BIOID50963   -            318   4.3e-84  281.4   0.1   1   1   3.9e-88   5.3e-84  281.1   0.1     1   245    75   315    75   317 0.98 Glycosyltransferase family 9 (heptosyltransferase)
RRF                  PF01765.14   165 seq1094_BIOID50963   -            185   3.9e-68  227.9   1.7   1   1   3.7e-72     5e-68  227.6   1.2     1   165    19   183    19   183 0.99 Ribosome recycling factor
FAA_hydrolase        PF01557.13   217 seq1096_BIOID50963   -            271     6e-24   84.5   0.0   1   1   5.9e-28   8.1e-24   84.1   0.0     2   216    58   261    57   262 0.88 Fumarylacetoacetate (FAA) hydrolase family
DiS_P_DiS            PF06750.8     92 seq1097_BIOID50963   -            248   1.2e-27   95.4   2.0   1   1   3.9e-31   2.7e-27   94.2   1.4     2    90    14   106    13   108 0.95 Bacterial Peptidase A24 N-terminal domain
Peptidase_A24        PF01478.13   106 seq1097_BIOID50963   -            248   9.7e-15   54.5  11.2   1   1   1.4e-18   9.7e-15   54.5   7.8     2   106   117   223   116   223 0.86 Type IV leader peptidase family
Autotransporter      PF03797.14   265 seq1098_BIOID50963   -            217   1.7e-36  125.8   5.0   1   1   1.5e-40     2e-36  125.5   3.4    53   260     2   198     1   208 0.89 Autotransporter beta-domain
DUF4132              PF13569.1    180 seq1101_BIOID50963   -            810   1.8e-52  177.3   0.0   1   1   2.2e-56     3e-52  176.6   0.0     1   179   534   719   534   720 0.96 Domain of unknown function (DUF4132)
CreA                 PF05981.7    129 seq1102_BIOID50963   -            157     1e-57  193.0   0.0   1   1   8.6e-62   1.2e-57  192.8   0.0     1   128    24   156    24   157 0.96 CreA protein
MarB                 PF13999.1     66 seq1103_BIOID50963   -             72   1.5e-34  117.2   0.5   1   1   1.3e-38   1.7e-34  117.0   0.3     2    66     6    70     5    70 0.98 MarB protein
Phage_integrase      PF00589.17   173 seq1104_BIOID50963   -            198   1.4e-46  158.1   0.6   1   1   1.2e-50   1.6e-46  158.0   0.4     1   172     5   177     5   178 0.98 Phage integrase family
Autotransporter      PF03797.14   265 seq1106_BIOID50963   -            338   3.1e-44  151.2  16.9   1   1   2.9e-48   3.9e-44  150.8  11.7     3   256    62   324    60   329 0.94 Autotransporter beta-domain
SBP_bac_5            PF00496.17   374 seq1107_BIOID50963   -            524   2.6e-88  296.2   2.5   1   1   2.3e-92   3.1e-88  296.0   1.8     2   370    68   437    67   441 0.90 Bacterial extracellular solute-binding proteins, family 5 Middle
SmpB                 PF01668.13    68 seq1111_BIOID50963   -            160   1.3e-29  101.6   0.0   1   1   1.5e-33   2.1e-29  100.9   0.0     2    67    13    78    12    80 0.96 SmpB protein
DUF940               PF06082.6    658 seq1112_BIOID50963   -            698  3.6e-258  858.3  13.6   1   1    3e-262  4.1e-258  858.2   9.5     1   658    29   693    29   693 0.97 Bacterial putative lipoprotein (DUF940)
BPD_transp_2         PF02653.11   267 seq1113_BIOID50963   -            321   8.2e-53  178.9  42.6   1   1   9.2e-57   1.3e-52  178.3  29.6     1   267    45   314    45   314 0.95 Branched-chain amino acid transport system / permease component
Response_reg         PF00072.19   112 seq1114_BIOID50963   -            229   2.3e-26   91.9   0.0   1   1     5e-30   3.4e-26   91.3   0.0     1   111     6   115     6   116 0.98 Response regulator receiver domain
Trans_reg_C          PF00486.23    77 seq1114_BIOID50963   -            229   7.4e-23   80.1   0.0   1   1   1.9e-26   1.3e-22   79.3   0.0     2    77   151   226   150   226 0.94 Transcriptional regulatory protein, C terminal
DXP_reductoisom      PF02670.11   129 seq1115_BIOID50963   -            398     6e-49  165.7   0.7   1   1   1.3e-52     6e-49  165.7   0.5     1   129     4   132     4   132 0.99 1-deoxy-D-xylulose 5-phosphate reductoisomerase
DXPR_C               PF13288.1    121 seq1115_BIOID50963   -            398   2.4e-45  153.3   0.3   1   1   1.1e-48   5.2e-45  152.2   0.2     1   121   271   389   271   389 0.99 DXP reductoisomerase C-terminal domain
DXP_redisom_C        PF08436.7     84 seq1115_BIOID50963   -            398   7.5e-34  115.3   0.0   1   1   4.4e-37     2e-33  113.9   0.0     1    84   146   239   146   239 0.96 1-deoxy-D-xylulose 5-phosphate reductoisomerase C-terminal
NUDIX                PF00293.23   135 seq1116_BIOID50963   -            257   1.9e-21   75.9   0.1   1   1   1.3e-24     6e-21   74.3   0.0     6   125   132   240   127   249 0.90 NUDIX domain
zf-NADH-PPase        PF09297.6     32 seq1116_BIOID50963   -            257   2.8e-10   39.4   5.4   1   1     1e-13   4.8e-10   38.6   3.8     1    32    93   124    93   124 0.98 NADH pyrophosphatase zinc ribbon domain
NUDIX-like           PF09296.6     98 seq1116_BIOID50963   -            257   3.7e-06   27.0   0.1   1   1   1.6e-09   7.3e-06   26.1   0.1     2    97    11    90    10    91 0.96 NADH pyrophosphatase-like rudimentary NUDIX domain
HTH_5                PF01022.15    47 seq1117_BIOID50963   -            117   2.6e-18   65.2   1.9   1   1   6.1e-22   4.2e-18   64.6   1.3     1    45    15    60    15    62 0.98 Bacterial regulatory protein, arsR family
HTH_20               PF12840.2     61 seq1117_BIOID50963   -            117   4.7e-11   42.2   0.3   1   1   9.9e-15   6.8e-11   41.7   0.2     2    61     8    67     7    67 0.97 Helix-turn-helix domain
SLT                  PF01464.15   121 seq1119_BIOID50963   -            136   6.3e-21   73.9   0.0   1   1     5e-25   6.9e-21   73.8   0.0     2   112    10   126     9   135 0.93 Transglycosylase SLT domain
Aldedh               PF00171.17   462 seq1120_BIOID50963   -            482  1.1e-174  581.0   0.1   1   1  9.1e-179  1.2e-174  580.8   0.1     1   461    19   477    19   478 0.99 Aldehyde dehydrogenase family
AcetDehyd-dimer      PF09290.6    137 seq1121_BIOID50963   -            316     1e-65  219.6   0.3   1   1   2.3e-69   1.6e-65  219.0   0.2     1   137   131   284   131   284 1.00 Prokaryotic acetaldehyde dehydrogenase, dimerisation
Semialdhyde_dh       PF01118.19   121 seq1121_BIOID50963   -            316   1.7e-16   60.5   0.0   1   1   6.1e-20   4.2e-16   59.2   0.0     1   117     5   119     5   123 0.92 Semialdehyde dehydrogenase, NAD binding domain
Helicase_C_2         PF13307.1    167 seq1125_BIOID50963   -            790   5.2e-26   91.4   0.0   1   1   2.4e-29   8.2e-26   90.8   0.0     8   165   578   733   571   735 0.93 Helicase C-terminal domain
DEAD                 PF00270.24   173 seq1125_BIOID50963   -            790   3.8e-09   36.1   0.1   1   1   2.1e-09   7.2e-06   25.4   0.0    12    78    88   153    73   171 0.74 DEAD/DEAH box helicase
DEAD_2               PF06733.10   174 seq1125_BIOID50963   -            790   1.4e-08   34.2   0.0   1   1   7.1e-12   2.4e-08   33.4   0.0   103   167   245   308   195   314 0.87 DEAD_2
Transposase_mut      PF00872.13   381 seq1128_BIOID50963   -            201   1.8e-45  155.0   0.0   1   1   1.7e-48   2.3e-44  151.3   0.0    42   196     1   152     1   153 0.96 Transposase, Mutator family
Epimerase            PF01370.16   236 seq1129_BIOID50963   -            355   4.6e-79  265.0   0.0   1   1   2.5e-82   5.6e-79  264.7   0.0     1   236     4   252     4   252 0.97 NAD dependent epimerase/dehydratase family
RmlD_sub_bind        PF04321.12   287 seq1129_BIOID50963   -            355   2.1e-17   62.8   0.0   1   1   1.3e-20     3e-17   62.3   0.0     2   254     3   296     1   333 0.79 RmlD substrate binding domain
Polysacc_synt_2      PF02719.10   294 seq1129_BIOID50963   -            355     2e-16   59.6   0.0   1   1   1.3e-19   2.9e-16   59.0   0.0     1   117     4   114     4   135 0.93 Polysaccharide biosynthesis protein
3Beta_HSD            PF01073.14   280 seq1129_BIOID50963   -            355   9.7e-16   57.1   0.0   1   1   6.7e-19   1.5e-15   56.5   0.0     1   229     5   240     5   250 0.82 3-beta hydroxysteroid dehydrogenase/isomerase family
NAD_binding_4        PF07993.7    249 seq1129_BIOID50963   -            355   2.6e-15   55.9   0.1   1   1   2.5e-14   5.6e-11   41.7   0.0    87   199    74   191    56   250 0.83 Male sterility protein
adh_short            PF00106.20   167 seq1129_BIOID50963   -            355   4.4e-08   33.1   0.4   1   1   3.1e-10     7e-07   29.1   0.1     3    96     4    91     2   126 0.79 short chain dehydrogenase
ArsB                 PF02040.10   423 seq1131_BIOID50963   -            429  1.7e-230  765.0  39.1   1   1  2.9e-234    2e-230  764.9  27.1     1   423     3   425     3   425 1.00 Arsenical pump membrane protein
CitMHS               PF03600.11   349 seq1131_BIOID50963   -            429   2.2e-15   55.9  35.6   1   1   4.5e-19   3.1e-15   55.5  24.7     3   343     7   363     5   369 0.82 Citrate transporter
Fimbrial             PF00419.15   145 seq1137_BIOID50963   -            182   1.4e-21   77.0  10.3   1   1   1.5e-25     2e-21   76.6   7.2     1   145    33   182    33   182 0.85 Fimbrial protein
HATPase_c            PF02518.21   111 seq1138_BIOID50963   -            474   1.9e-21   75.7   0.0   1   1   7.1e-25   3.2e-21   74.9   0.0     5   109   367   470   363   472 0.92 Histidine kinase-, DNA gyrase B-, and HSP90-like ATPase
HisKA                PF00512.20    68 seq1138_BIOID50963   -            474     4e-13   49.0   0.3   1   1   2.8e-16   1.3e-12   47.4   0.2     6    67   260   319   256   320 0.91 His Kinase A (phospho-acceptor) domain
HAMP                 PF00672.20    70 seq1138_BIOID50963   -            474   2.2e-11   43.6  11.1   1   1   2.5e-13   1.1e-09   38.1   0.1     2    69   185   251   184   252 0.90 HAMP domain
DcuC                 PF03606.10   463 seq1139_BIOID50963   -            248   3.6e-61  206.7  18.5   1   1   3.2e-65   4.3e-61  206.4  12.9     1   225     2   227     2   243 0.94 C4-dicarboxylate anaerobic carrier
URO-D                PF01208.12   343 seq1142_BIOID50963   -            354  1.7e-140  467.7   0.0   1   1  1.4e-144  1.9e-140  467.5   0.0     2   342     5   347     4   348 0.98 Uroporphyrinogen decarboxylase (URO-D)
Flg_bbr_C            PF06429.8     74 seq1143_BIOID50963   -            143   1.6e-09   37.4   0.2   1   1   2.3e-13   1.6e-09   37.4   0.1    32    74    98   140    69   140 0.89 Flagellar basal body rod FlgEFG protein C-terminal
Flg_bb_rod           PF00460.15    31 seq1143_BIOID50963   -            143   1.1e-06   28.0   4.3   1   1   1.7e-10   1.2e-06   27.9   1.6     3    25     9    31     8    34 0.93 Flagella basal body rod protein
NTP_transf_3         PF12804.2    179 seq1145_BIOID50963   -            192   9.6e-31  107.2   0.0   1   1   7.9e-35   1.1e-30  107.0   0.0     1   179     6   182     6   182 0.89 MobA-like NTP transferase domain
Anti-adapt_IraP      PF10796.4     87 seq1146_BIOID50963   -             86   1.7e-37  127.5   2.4   1   1   1.3e-41   1.8e-37  127.4   1.7     1    87     1    86     1    86 0.99 Sigma-S stabilisation anti-adaptor protein
MFS_1                PF07690.11   354 seq1147_BIOID50963   -            321   1.7e-25   89.4  34.1   1   1   4.6e-29   2.1e-25   89.1  23.7     2   298    13   297    12   311 0.84 Major Facilitator Superfamily
MFS_3                PF05977.8    524 seq1147_BIOID50963   -            321   1.3e-05   23.4   8.4   1   1   2.8e-09   1.3e-05   23.4   5.8    45   193    40   185    11   193 0.72 Transmembrane secretion effector
CoA_binding_2        PF13380.1    115 seq1148_BIOID50963   -            137   5.9e-38  129.4   0.1   1   1     1e-41   6.8e-38  129.2   0.1     2   114    15   130    14   131 0.97 CoA binding domain
CoA_binding          PF02629.14    96 seq1148_BIOID50963   -            137   8.6e-06   26.0   0.0   1   1   1.7e-09   1.2e-05   25.6   0.0     2    91    12    99    11   102 0.90 CoA binding domain
AhpC-TSA             PF00578.16   124 seq1149_BIOID50963   -            187   1.5e-33  114.9   0.1   1   1   4.3e-37     2e-33  114.6   0.1     4   123     7   133     4   134 0.94 AhpC/TSA family
Redoxin              PF08534.5    146 seq1149_BIOID50963   -            187   1.8e-13   50.1   0.0   1   1   4.7e-17   2.2e-13   49.9   0.0    15   140    18   146     4   152 0.84 Redoxin
1-cysPrx_C           PF10417.4     40 seq1149_BIOID50963   -            187   1.6e-06   27.4   0.1   1   1   6.5e-10     3e-06   26.6   0.1     1    31   154   182   154   186 0.88 C-terminal domain of 1-Cys peroxiredoxin
Peripla_BP_4         PF13407.1    258 seq1150_BIOID50963   -            296   9.7e-59  198.6  12.1   1   1   3.4e-62   1.1e-58  198.4   8.4     1   258    29   281    29   281 0.97 Periplasmic binding protein domain
Peripla_BP_1         PF00532.16   279 seq1150_BIOID50963   -            296   4.4e-27   94.8   2.4   1   1   1.6e-30   5.4e-27   94.6   1.7     2   250    27   268    26   289 0.86 Periplasmic binding proteins and sugar binding domain of LacI family
Peripla_BP_3         PF13377.1    160 seq1150_BIOID50963   -            296   1.7e-15   57.2   0.0   1   1   2.4e-18   8.1e-15   55.0   0.0    19   145   158   284   148   296 0.81 Periplasmic binding protein-like domain
Peripla_BP_6         PF13458.1    343 seq1150_BIOID50963   -            296   2.2e-12   46.9   4.2   1   1     8e-16   2.7e-12   46.5   2.9    44   235    58   249    19   283 0.86 Periplasmic binding protein
DUF4102              PF13356.1     89 seq1151_BIOID50963   -            457   3.4e-23   81.2   0.0   1   1   1.1e-26   7.7e-23   80.0   0.0     1    86    56   145    56   148 0.90 Domain of unknown function (DUF4102)
Phage_integrase      PF00589.17   173 seq1151_BIOID50963   -            457   5.2e-22   78.2   0.1   1   1   2.8e-25   1.9e-21   76.3   0.0     2   170   266   431   265   434 0.89 Phage integrase family
PTS_EIIA_2           PF00359.17   142 seq1152_BIOID50963   -            658   2.4e-31  108.2   0.0   1   1   8.9e-35     4e-31  107.5   0.0     5   141    29   170    25   171 0.95 Phosphoenolpyruvate-dependent sugar phosphotransferase system, EIIA 2
PTS_IIB              PF02302.12    90 seq1152_BIOID50963   -            658   1.4e-15   57.3   0.1   1   1   5.6e-19   2.6e-15   56.5   0.1     2    90   188   279   187   279 0.95 PTS system, Lactose/Cellobiose specific IIB subunit
PTS_EIIC             PF02378.13   321 seq1152_BIOID50963   -            658   3.4e-11   42.4  34.9   1   1   5.3e-14   2.4e-10   39.6  23.8     2   268   312   562   311   632 0.72 Phosphotransferase system, EIIC
HlyD_2               PF12700.2    328 seq1153_BIOID50963   -            464   6.4e-26   91.1   1.9   1   1   2.4e-29   8.1e-26   90.8   1.3     9   328   123   425   115   425 0.82 HlyD family secretion protein
HlyD                 PF00529.15   306 seq1153_BIOID50963   -            464   1.8e-25   89.7  12.9   1   1     1e-28   3.6e-25   88.7   9.0     1   239   135   358   135   391 0.87 HlyD family secretion protein
HlyD_3               PF13437.1    105 seq1153_BIOID50963   -            464   3.2e-16   59.4   4.3   1   1   1.5e-14   5.2e-11   42.6   0.6     1   101   246   351   246   356 0.93 HlyD family secretion protein
Biotin_lipoyl_2      PF13533.1     50 seq1153_BIOID50963   -            464   8.8e-14   50.7   8.0   1   1   1.2e-16   4.2e-13   48.6   0.7     2    50   136   184   135   184 0.97 Biotin-lipoyl like
HMGL-like            PF00682.14   237 seq1156_BIOID50963   -            337   1.3e-63  214.7   4.4   1   1   2.2e-67   1.5e-63  214.4   3.1     1   235    14   245    14   247 0.99 HMGL-like
DmpG_comm            PF07836.6     66 seq1156_BIOID50963   -            337   1.9e-32  110.3   0.1   1   1   5.6e-36   3.8e-32  109.3   0.0     1    65   271   335   271   336 0.97 DmpG-like communication domain
Fimbrial             PF00419.15   145 seq1158_BIOID50963   -            179   6.5e-16   58.7   0.0   1   1   5.6e-20   7.7e-16   58.5   0.0     2   145    33   179    32   179 0.86 Fimbrial protein
Alk_phosphatase      PF00245.15   421 seq1160_BIOID50963   -            471  9.3e-146  485.6   3.1   1   2  1.6e-138  7.4e-135  449.7   0.7     1   350    64   428    64   430 0.99 Alkaline phosphatase
Alk_phosphatase      PF00245.15   421 seq1160_BIOID50963   -            471  9.3e-146  485.6   3.1   2   2   3.9e-13   1.8e-09   36.7   0.0   381   421   430   470   427   470 0.95 Alkaline phosphatase
Metalloenzyme        PF01676.13   262 seq1160_BIOID50963   -            471   2.2e-07   30.2   3.7   1   1   5.2e-10   2.4e-06   26.9   0.6   136   228   322   447   301   468 0.84 Metalloenzyme superfamily
Phosphodiest         PF01663.17   364 seq1160_BIOID50963   -            471   4.6e-05   22.8   0.0   1   1   1.6e-08   7.2e-05   22.1   0.0   160   254   315   407   225   448 0.71 Type I phosphodiesterase / nucleotide pyrophosphatase
BPD_transp_1         PF00528.17   185 seq1161_BIOID50963   -            314   8.5e-45  152.4   9.9   1   1   6.2e-49   8.5e-45  152.4   6.9     2   185   117   308   116   308 0.99 Binding-protein-dependent transport system inner membrane component
Prenyltransf         PF01255.14   223 seq1162_BIOID50963   -            231   2.6e-58  196.6   0.0   1   1   2.3e-62   3.2e-58  196.3   0.0     1   183    23   204    23   212 0.98 Putative undecaprenyl diphosphate synthase
DcuC                 PF03606.10   463 seq1164_BIOID50963   -            206   7.4e-58  195.8  29.8   1   1     6e-62   8.2e-58  195.6  20.7   260   462     1   205     1   206 0.97 C4-dicarboxylate anaerobic carrier
NTP_transferase      PF00483.18   248 seq1167_BIOID50963   -            293   1.2e-72  244.0   0.0   1   1   2.1e-76   1.4e-72  243.8   0.0     1   246     2   238     2   240 0.98 Nucleotidyl transferase
NTP_transf_3         PF12804.2    179 seq1167_BIOID50963   -            293   1.1e-08   35.3   0.0   1   1     2e-12   1.4e-08   35.0   0.0     1   120     3   133     3   188 0.83 MobA-like NTP transferase domain
Aminotran_3          PF00202.16   339 seq1169_BIOID50963   -            428  2.5e-121  404.5   0.1   1   1  2.2e-125  2.9e-121  404.3   0.1     2   338    29   362    28   363 0.98 Aminotransferase class-III
Repair_PSII          PF04536.9    119 seq1170_BIOID50963   -            313   1.3e-33  115.2   0.4   1   1   1.3e-37   1.7e-33  114.8   0.3     2   118    59   176    58   177 0.98 Repair protein
Pyr_redox_2          PF07992.9    200 seq1174_BIOID50963   -            531   1.5e-32  113.0   0.0   1   1   2.4e-34   4.7e-31  108.1   0.0     1   199   224   503   224   504 0.91 Pyridine nucleotide-disulphide oxidoreductase
Pyr_redox            PF00070.22    80 seq1174_BIOID50963   -            531   1.9e-14   53.6   7.3   1   1   1.4e-17   2.7e-14   53.2   0.3     1    75   367   437   367   442 0.93 Pyridine nucleotide-disulphide oxidoreductase
Pyr_redox_3          PF13738.1    203 seq1174_BIOID50963   -            531   3.9e-11   43.2   1.9   1   1   7.1e-13   1.4e-09   38.2   0.6    15   196   216   394   213   400 0.80 Pyridine nucleotide-disulphide oxidoreductase
Thioredoxin_3        PF13192.1     76 seq1174_BIOID50963   -            531   2.5e-08   33.4   0.0   1   1   3.9e-11   7.6e-08   31.9   0.0     4    74   132   205   129   207 0.82 Thioredoxin domain
Pyr_redox_2          PF07992.9    200 seq1176_BIOID50963   -           1032   4.2e-19   69.1   0.0   1   1   6.9e-22     1e-18   67.8   0.0     2   198   553   829   552   831 0.84 Pyridine nucleotide-disulphide oxidoreductase
NAD_binding_8        PF13450.1     68 seq1176_BIOID50963   -           1032   1.7e-08   34.2   1.1   1   1   3.4e-11   5.2e-08   32.6   0.1     1    37   555   591   555   615 0.90 NAD(P)-binding Rossmann-like domain
Fer4_9               PF13187.1     55 seq1176_BIOID50963   -           1032   3.1e-06   27.2   7.6   1   1     2e-09   3.1e-06   27.2   5.3     1    53   897   951   867   952 0.90 4Fe-4S dicluster domain
Thi4                 PF01946.12   230 seq1176_BIOID50963   -           1032     4e-06   25.9   0.1   1   1   6.6e-08    0.0001   21.4   0.0    20    54   553   587   538   591 0.93 Thi4 family
FAD_binding_3        PF01494.14   356 seq1176_BIOID50963   -           1032   5.1e-05   22.3   0.1   1   1   7.4e-08   0.00011   21.2   0.1     3    35   552   584   550   590 0.92 FAD binding domain
FAD_binding_2        PF00890.19   421 seq1176_BIOID50963   -           1032    0.0001   21.2   0.8   1   1   6.6e-08    0.0001   21.2   0.5     2    36   553   587   552   591 0.94 FAD binding domain
ArsC                 PF03960.10   110 seq1177_BIOID50963   -            141     9e-32  109.3   0.0   1   1   7.8e-36   1.1e-31  109.0   0.0     1   109     7   114     7   115 0.99 ArsC family
Pili_assembly_N      PF00345.15   122 seq1181_BIOID50963   -            120   1.2e-16   60.4   0.0   1   1   1.2e-20   1.6e-16   60.0   0.0     1    65    37    98    37   108 0.90 Gram-negative pili assembly chaperone, N-terminal domain
Endonuclease_5       PF04493.9    206 seq1182_BIOID50963   -            223   1.1e-70  237.0   0.0   1   1   9.3e-75   1.3e-70  236.8   0.0     1   205     9   208     9   209 0.99 Endonuclease V
DUF4132              PF13569.1    180 seq1183_BIOID50963   -           1066   4.5e-14   52.2   0.2   1   1   8.7e-18   1.2e-13   50.8   0.1     3    77   954  1033   952  1043 0.92 Domain of unknown function (DUF4132)
UTRA                 PF07702.8    141 seq1184_BIOID50963   -            238   1.5e-31  108.8   0.0   1   1   7.3e-35   2.5e-31  108.0   0.0     1   140    86   224    86   225 0.98 UTRA domain
GntR                 PF00392.16    64 seq1184_BIOID50963   -            238   2.9e-21   74.5   2.3   1   1   1.1e-24   3.8e-21   74.1   0.0     2    63     3    64     2    65 0.98 Bacterial regulatory proteins, gntR family
HTH_11               PF08279.7     55 seq1184_BIOID50963   -            238   2.5e-06   26.9   0.1   1   1   3.1e-09     1e-05   24.9   0.0    19    45    29    55    28    62 0.88 HTH domain
HTH_DeoR             PF08220.7     57 seq1184_BIOID50963   -            238   3.3e-06   26.4   0.2   1   1   5.6e-09   1.9e-05   23.9   0.0    18    50    29    61    29    68 0.92 DeoR-like helix-turn-helix domain
PfkB                 PF00294.19   301 seq1185_BIOID50963   -            314   3.8e-75  252.6   3.3   1   1   6.4e-79   4.4e-75  252.4   2.3     3   300    11   302     9   303 0.95 pfkB family carbohydrate kinase
Phos_pyr_kin         PF08543.7    246 seq1185_BIOID50963   -            314   1.9e-15   56.6   0.4   1   1   3.9e-19   2.6e-15   56.1   0.2   104   231   170   290   132   299 0.82 Phosphomethylpyrimidine kinase
OEP                  PF02321.13   188 seq1186_BIOID50963   -            397   9.2e-52  175.2  39.9   1   2   8.4e-27   1.2e-22   80.3  13.0     2   188     2   185     1   185 0.97 Outer membrane efflux protein
OEP                  PF02321.13   188 seq1186_BIOID50963   -            397   9.2e-52  175.2  39.9   2   2   3.4e-33   4.7e-29  101.2   9.1     7   188   213   393   208   393 0.94 Outer membrane efflux protein
PHP                  PF02811.14   175 seq1191_BIOID50963   -            293   6.9e-33  113.7   0.1   1   1   6.7e-37   9.1e-33  113.3   0.1     1   169    10   233    10   239 0.92 PHP domain
FlaE                 PF07559.9    130 seq1193_BIOID50963   -            400   6.4e-26   91.4  13.7   1   1   1.4e-29   6.4e-26   91.4   9.5     1   130   170   281   170   281 0.96 Flagellar basal body protein FlaE
Flg_bbr_C            PF06429.8     74 seq1193_BIOID50963   -            400   5.4e-17   61.3   0.1   1   1   1.2e-20   5.4e-17   61.3   0.0     2    72   322   397   321   399 0.87 Flagellar basal body rod FlgEFG protein C-terminal
Flg_bb_rod           PF00460.15    31 seq1193_BIOID50963   -            400   1.8e-06   27.4   2.4   1   1   3.9e-10   1.8e-06   27.4   1.7     3    31     5    33     4    33 0.97 Flagella basal body rod protein
HxlR                 PF01638.12    91 seq1195_BIOID50963   -            126   1.8e-32  110.7   0.1   1   1   2.8e-36   3.8e-32  109.6   0.0     2    89    29   116    28   118 0.97 HxlR-like helix-turn-helix
CreD                 PF06123.7    430 seq1196_BIOID50963   -            231   3.3e-66  223.5   0.0   1   1   2.7e-70   3.7e-66  223.3   0.0     2   233     5   231     4   231 0.98 Inner membrane protein CreD
CTP_transf_1         PF01148.15   259 seq1197_BIOID50963   -            285   1.3e-63  214.9  19.9   1   1   1.1e-67   1.5e-63  214.7  13.8     2   257     4   279     3   281 0.88 Cytidylyltransferase family
Pili_assembly_C      PF02753.12    68 seq1198_BIOID50963   -            121   9.3e-17   60.5   0.2   1   1   1.9e-20   1.3e-16   60.0   0.1     1    66    56   115    56   117 0.95 Gram-negative pili assembly chaperone, C-terminal domain
Pili_assembly_N      PF00345.15   122 seq1198_BIOID50963   -            121   5.7e-07   29.2   0.1   1   1     2e-10   1.4e-06   27.9   0.0    86   122     1    37     1    37 0.89 Gram-negative pili assembly chaperone, N-terminal domain
DUF905               PF06006.7     71 seq1199_BIOID50963   -             77   1.3e-34  117.2   0.0   1   1   1.1e-38   1.5e-34  117.0   0.0     2    71     7    76     6    76 0.97 Bacterial protein of unknown function (DUF905)
BPD_transp_1         PF00528.17   185 seq1202_BIOID50963   -            277   6.8e-29  100.5  11.6   1   1     5e-33   6.8e-29  100.5   8.0     1   183    89   271    86   273 0.98 Binding-protein-dependent transport system inner membrane component
Acetyltransf_1       PF00583.19    83 seq1208_BIOID50963   -            224   1.6e-05   24.6   0.5   1   1   7.7e-09   5.3e-05   23.0   0.4    39    78   170   209   144   214 0.93 Acetyltransferase (GNAT) family
Acetyltransf_10      PF13673.1    117 seq1208_BIOID50963   -            224   3.5e-05   23.8   0.5   1   1   8.5e-09   5.8e-05   23.0   0.3     1   114    92   207    92   212 0.80 Acetyltransferase (GNAT) domain
ACR_tran             PF00873.14  1021 seq1210_BIOID50963   -           1040         0 1231.5  34.3   1   1         0         0 1231.4  23.8     2  1020    13  1022    12  1023 1.00 AcrB/AcrD/AcrF family
SecD_SecF            PF02355.11   189 seq1210_BIOID50963   -           1040   2.6e-08   33.1  32.4   1   1   3.3e-09   2.2e-05   23.6  10.9    36   183   348   495   333   501 0.81 Protein export membrane protein
DUF932               PF06067.6    239 seq1212_BIOID50963   -            272   3.3e-62  209.7   0.0   1   1   2.8e-66   3.8e-62  209.5   0.0     1   239    36   261    36   261 0.99 Domain of unknown function (DUF932)
MFS_1                PF07690.11   354 seq1213_BIOID50963   -            466   3.5e-44  150.8  89.0   1   2   8.3e-41   5.7e-37  127.1  31.3     1   296    83   364    83   366 0.90 Major Facilitator Superfamily
MFS_1                PF07690.11   354 seq1213_BIOID50963   -            466   3.5e-44  150.8  89.0   2   2   1.3e-13   8.7e-10   37.7  24.9     1   173   283   454   283   464 0.83 Major Facilitator Superfamily
Sugar_tr             PF00083.19   451 seq1213_BIOID50963   -            466   8.1e-17   60.8  11.0   1   1   1.2e-20   8.1e-17   60.8   7.6    43   201   106   262    32   266 0.85 Sugar (and other) transporter
Glycos_trans_3N      PF02885.12    66 seq1214_BIOID50963   -            320   2.8e-15   55.5   0.0   1   1   3.6e-19     5e-15   54.7   0.0     2    65     3    70     2    71 0.97 Glycosyl transferase family, helical bundle domain
PsiE                 PF06146.7     69 seq1215_BIOID50963   -            136   1.8e-16   59.9   5.7   1   1   1.3e-20   1.8e-16   59.9   3.9     5    69    62   123    58   123 0.95 Phosphate-starvation-inducible E
DUF416               PF04222.7    191 seq1216_BIOID50963   -            196   2.2e-87  291.0   0.1   1   1   1.8e-91   2.5e-87  290.8   0.0     1   189     4   192     4   194 0.99 Protein of unknown function (DUF416)
Usher                PF00577.15   552 seq1217_BIOID50963   -            878  1.1e-222  740.5  25.9   1   1    3e-226  1.3e-222  740.2  17.9     1   552   208   790   208   790 0.99 Type VII secretion system (T7SS), usher protein
PapC_N               PF13954.1    146 seq1217_BIOID50963   -            878   4.4e-48  162.4   0.0   1   1   2.4e-51   1.1e-47  161.1   0.0     2   146    48   194    47   194 0.98 PapC N-terminal domain
PapC_C               PF13953.1     68 seq1217_BIOID50963   -            878   1.1e-27   95.3   0.1   1   1   1.1e-30   4.8e-27   93.2   0.1     1    67   800   865   800   866 0.97 PapC C-terminal domain
Recombinase          PF07508.8    102 seq1218_BIOID50963   -            309   1.1e-18   67.1   3.9   1   1   3.1e-22   2.2e-18   66.2   2.7     2    92   210   304   209   309 0.95 Recombinase
Resolvase            PF00239.16   141 seq1218_BIOID50963   -            309   3.4e-18   65.7   0.0   1   1   6.7e-22   4.6e-18   65.3   0.0     2   131    14   155    13   165 0.88 Resolvase, N terminal domain
PsiF_repeat          PF07769.9     35 seq1219_BIOID50963   -            106     5e-37  125.0  21.0   1   2   7.1e-24   9.7e-20   69.7   4.0     2    35    26    59    25    59 0.97 psiF repeat
PsiF_repeat          PF07769.9     35 seq1219_BIOID50963   -            106     5e-37  125.0  21.0   2   2   2.4e-21   3.3e-17   61.5   5.0     2    35    70   103    69   103 0.97 psiF repeat
CreD                 PF06123.7    430 seq1222_BIOID50963   -            215   3.6e-79  266.1   9.2   1   1     3e-83   4.1e-79  266.0   6.3   238   430     1   193     1   193 0.99 Inner membrane protein CreD
Bundlin              PF05307.6     97 seq1223_BIOID50963   -            196   2.7e-12   46.2   1.7   1   1   4.2e-16   5.8e-12   45.2   1.2     7    70     7    70     1    95 0.90 Bundlin
Peripla_BP_3         PF13377.1    160 seq1224_BIOID50963   -            330   1.3e-42  145.4   0.0   1   1   4.3e-45   1.5e-41  141.9   0.0     2   159   170   329   169   330 0.92 Periplasmic binding protein-like domain
Peripla_BP_1         PF00532.16   279 seq1224_BIOID50963   -            330   7.6e-35  120.3   0.0   1   1   2.9e-38   9.7e-35  119.9   0.0     1   272    59   321    59   327 0.91 Periplasmic binding proteins and sugar binding domain of LacI family
LacI                 PF00356.16    46 seq1224_BIOID50963   -            330   2.7e-21   74.8   0.9   1   1   1.3e-24   4.4e-21   74.0   0.6     1    46     3    48     3    48 0.99 Bacterial regulatory proteins, lacI family
Peripla_BP_4         PF13407.1    258 seq1224_BIOID50963   -            330   3.7e-19   68.9   0.0   1   1   1.7e-22   5.7e-19   68.3   0.0     1   251    62   305    62   310 0.90 Periplasmic binding protein domain
Glyco_hydro_38       PF01074.17   277 seq1225_BIOID50963   -            877   8.9e-44  149.7   0.0   1   1   2.9e-47   1.3e-43  149.1   0.0     2   263     7   263     6   274 0.88 Glycosyl hydrolases family 38 N-terminal domain
Glyco_hydro_38C      PF07748.8    458 seq1225_BIOID50963   -            877   1.4e-28   99.7   0.0   1   1   4.6e-32   2.1e-28   99.2   0.0     2   417   386   843   385   862 0.75 Glycosyl hydrolases family 38 C-terminal domain
Alpha-mann_mid       PF09261.6     80 seq1225_BIOID50963   -            877   1.2e-06   28.4   0.0   1   1   6.3e-10   2.9e-06   27.2   0.0     2    79   280   356   279   357 0.88 Alpha mannosidase, middle domain
Sua5_yciO_yrdC       PF01300.13   179 seq1226_BIOID50963   -            206   1.2e-47  161.3   0.0   1   1   1.1e-51   1.4e-47  161.0   0.0     2   179    23   198    22   198 0.95 Telomere recombination
Acylphosphatase      PF00708.13    91 seq1227_BIOID50963   -             92   3.6e-28   97.3   0.0   1   1   2.8e-32   3.8e-28   97.2   0.0     1    91     1    92     1    92 0.95 Acylphosphatase
Peptidase_M50        PF02163.17   192 seq1228_BIOID50963   -            450   2.7e-70  235.1   0.3   1   1   6.9e-74   3.1e-70  234.9   0.2     2   192    11   446    10   446 0.99 Peptidase family M50
PDZ                  PF00595.19    81 seq1228_BIOID50963   -            450   8.1e-13   48.2   0.3   1   1     1e-13   4.6e-10   39.4   0.0     8    81   209   277   203   277 0.91 PDZ domain (Also known as DHR or GLGF)
PDZ_2                PF13180.1     82 seq1228_BIOID50963   -            450   7.3e-11   41.6   0.0   1   1   1.1e-11   5.1e-08   32.5   0.0    19    78   227   285   211   287 0.84 PDZ domain
AA_permease          PF00324.16   479 seq1229_BIOID50963   -            487  4.2e-122  407.8  48.2   1   1    7e-126  4.8e-122  407.6  33.4     1   476    39   476    39   479 0.98 Amino acid permease
AA_permease_2        PF13520.1    426 seq1229_BIOID50963   -            487   1.9e-42  145.2  48.0   1   1   3.3e-46   2.3e-42  144.9  33.3     5   424    39   460    35   466 0.86 Amino acid permease
Xan_ur_permease      PF00860.15   389 seq1230_BIOID50963   -            463  4.4e-113  377.5  39.0   1   1  4.4e-117    6e-113  377.1  27.0     2   388    34   427    33   428 0.97 Permease family
DegT_DnrJ_EryC1      PF01041.12   363 seq1231_BIOID50963   -            376   2.4e-87  293.2   0.0   1   1   6.2e-91   2.8e-87  292.9   0.0     7   361    13   370     9   372 0.93 DegT/DnrJ/EryC1/StrS aminotransferase family
Aminotran_1_2        PF00155.16   363 seq1231_BIOID50963   -            376   7.6e-11   41.4   0.1   1   1   3.7e-14   1.7e-10   40.3   0.0    67   189    46   154     9   187 0.88 Aminotransferase class I and II
Aminotran_5          PF00266.14   371 seq1231_BIOID50963   -            376   4.7e-08   32.0   0.1   1   1   1.6e-11   7.5e-08   31.3   0.0    62   182    47   159    33   204 0.90 Aminotransferase class-V
ABC_tran             PF00005.22   118 seq1232_BIOID50963   -            254   1.5e-14   54.2   0.0   1   1   2.1e-18   2.9e-14   53.3   0.0     9   118    55   169    47   169 0.81 ABC transporter
CusF_Ec              PF11604.3     70 seq1233_BIOID50963   -            110   9.6e-22   76.5   0.4   1   1   9.7e-26   1.3e-21   76.0   0.2     1    67    42   107    42   110 0.93 Copper binding periplasmic protein CusF
GGDEF                PF00990.16   161 seq1234_BIOID50963   -            371   1.7e-47  160.9   0.0   1   1   3.2e-51   2.2e-47  160.5   0.0     2   161   211   366   210   366 0.97 GGDEF domain
MASE2                PF05230.6     91 seq1234_BIOID50963   -            371   2.2e-32  110.7   9.8   1   1     7e-36   4.8e-32  109.6   3.5     1    91    39   129    39   129 0.99 MASE2 domain
Flg_bbr_C            PF06429.8     74 seq1237_BIOID50963   -            245   1.1e-17   63.6   1.1   1   1   1.6e-21   1.1e-17   63.6   0.8     2    74   170   241   169   241 0.94 Flagellar basal body rod FlgEFG protein C-terminal
Flg_bb_rod           PF00460.15    31 seq1237_BIOID50963   -            245   2.9e-07   29.9   3.7   1   1   1.3e-10   8.6e-07   28.4   2.6     1    31     5    35     5    35 0.97 Flagella basal body rod protein
Bac_DNA_binding      PF00216.16    90 seq1240_BIOID50963   -             90   3.2e-33  113.4   1.4   1   1   2.6e-37   3.6e-33  113.3   1.0     1    90     1    90     1    90 0.99 Bacterial DNA-binding protein
HlyD_2               PF12700.2    328 seq1243_BIOID50963   -            407   8.5e-15   54.5   0.0   1   1   7.4e-18   5.1e-14   52.0   0.0   136   327   187   378    98   379 0.77 HlyD family secretion protein
HlyD_3               PF13437.1    105 seq1243_BIOID50963   -            407   1.7e-13   50.6   0.2   1   1     2e-14   1.4e-10   41.3   0.0     1   105   209   310   209   310 0.96 HlyD family secretion protein
DUF2207              PF09972.4    511 seq1247_BIOID50963   -            459   8.8e-78  261.9   0.0   1   1   7.4e-82     1e-77  261.7   0.0     2   424    33   446    32   459 0.93 Predicted membrane protein (DUF2207)
Antirestrict         PF03230.8     94 seq1248_BIOID50963   -            157   7.8e-37  125.0   0.3   1   1   7.5e-41     1e-36  124.6   0.2     1    94    60   157    60   157 0.96 Antirestriction protein
Ldh_2                PF02615.9    335 seq1249_BIOID50963   -            361  9.2e-139  461.7   0.0   1   1  7.6e-143    1e-138  461.5   0.0     1   334     5   340     5   341 0.99 Malate/L-lactate dehydrogenase
DUF1481              PF07356.7    195 seq1250_BIOID50963   -            211   5.4e-71  237.9   0.6   1   1   4.5e-75   6.2e-71  237.7   0.4     1   195    22   207    22   207 0.99 Protein of unknown function (DUF1481)
ABC_tran             PF00005.22   118 seq1254_BIOID50963   -            268   1.3e-25   89.9   0.1   1   1   3.1e-29   2.1e-25   89.2   0.0     1   117    52   179    52   180 0.92 ABC transporter
DUF2058              PF09831.4    177 seq1256_BIOID50963   -            218   1.2e-63  214.0   9.4   1   1     1e-67   1.4e-63  213.8   6.5     1   177    44   218    44   218 0.99 Uncharacterized protein conserved in bacteria (DUF2058)
ADH_N                PF08240.7    109 seq1258_BIOID50963   -            412   3.4e-30  103.8   0.1   1   1   1.7e-33   7.7e-30  102.7   0.1     2   106    26   151    25   154 0.94 Alcohol dehydrogenase GroES-like domain
ADH_N_assoc          PF13823.1     23 seq1258_BIOID50963   -            412   3.2e-12   45.7   0.2   1   1   1.3e-15     6e-12   44.8   0.2     1    23     1    23     1    23 0.95 Alcohol dehydrogenase GroES-associated
ADH_zinc_N           PF00107.21   130 seq1258_BIOID50963   -            412     8e-12   44.7   0.2   1   1   1.2e-12   5.6e-09   35.5   0.0     1    69   197   268   197   286 0.90 Zinc-binding dehydrogenase
RadC                 PF04002.10   123 seq1260_BIOID50963   -            158   3.6e-46  155.7   0.0   1   1   3.4e-50   4.6e-46  155.3   0.0     2   123    37   158    36   158 0.98 RadC-like JAB domain
Flg_bbr_C            PF06429.8     74 seq1261_BIOID50963   -            261   7.9e-27   92.8   2.2   1   1   1.1e-30   7.9e-27   92.8   1.5     1    73   182   259   182   260 0.95 Flagellar basal body rod FlgEFG protein C-terminal
Flg_bb_rod           PF00460.15    31 seq1261_BIOID50963   -            261   8.2e-13   47.6   0.6   1   1   4.6e-16   3.1e-12   45.7   0.4     1    31     5    35     5    35 0.98 Flagella basal body rod protein
ParBc                PF02195.13    90 seq1262_BIOID50963   -            188     5e-14   52.0   0.4   1   1   7.4e-18     1e-13   51.0   0.3     3    90    13   100    11   100 0.91 ParB-like nuclease domain
Polysacc_synt        PF01943.12   273 seq1264_BIOID50963   -            416     1e-13   51.0  19.1   1   1   7.7e-18     1e-13   51.0  13.3     1   272     3   283     3   284 0.84 Polysaccharide biosynthesis protein
Slp                  PF03843.8    160 seq1265_BIOID50963   -            199   5.8e-46  155.2   0.0   1   1   5.1e-50     7e-46  155.0   0.0     1   157    27   184    27   187 0.91 Outer membrane lipoprotein Slp family
CinA                 PF02464.12   155 seq1267_BIOID50963   -            170   1.8e-44  150.7   0.9   1   1   1.5e-48   2.1e-44  150.5   0.6     2   155    18   169    17   169 0.97 Competence-damaged protein
Bac_surface_Ag       PF01103.18   323 seq1270_BIOID50963   -            810  1.7e-100  336.4  16.0   1   1  1.1e-103  3.7e-100  335.4  11.1     1   323   448   810   448   810 0.96 Surface antigen
Surf_Ag_VNR          PF07244.10    78 seq1270_BIOID50963   -            810   3.1e-65  216.4  10.4   1   5   6.3e-10   2.2e-06   27.8   0.0     1    78    24    91    24    91 0.87 Surface antigen variable number repeat
Surf_Ag_VNR          PF07244.10    78 seq1270_BIOID50963   -            810   3.1e-65  216.4  10.4   2   5   5.9e-15     2e-11   44.0   0.0     1    78    92   172    92   172 0.93 Surface antigen variable number repeat
Surf_Ag_VNR          PF07244.10    78 seq1270_BIOID50963   -            810   3.1e-65  216.4  10.4   3   5   3.5e-17   1.2e-13   51.1   0.1     2    78   176   263   175   263 0.86 Surface antigen variable number repeat
Surf_Ag_VNR          PF07244.10    78 seq1270_BIOID50963   -            810   3.1e-65  216.4  10.4   4   5   5.8e-14     2e-10   40.8   0.0     1    78   266   344   266   344 0.92 Surface antigen variable number repeat
Surf_Ag_VNR          PF07244.10    78 seq1270_BIOID50963   -            810   3.1e-65  216.4  10.4   5   5     1e-18   3.5e-15   56.0   0.1     1    78   347   421   347   421 0.91 Surface antigen variable number repeat
FCD                  PF07729.7    125 seq1273_BIOID50963   -            220   5.2e-18   65.4  11.5   1   1   1.2e-21   8.1e-18   64.8   8.0     1   124    76   207    76   208 0.85 FCD domain
GntR                 PF00392.16    64 seq1273_BIOID50963   -            220   9.6e-13   47.2   0.0   1   1   3.1e-16   2.1e-12   46.1   0.0     7    64    10    66     6    66 0.96 Bacterial regulatory proteins, gntR family
AsmA                 PF05170.9    604 seq1274_BIOID50963   -            577  5.6e-168  560.1   7.6   1   1  1.6e-171  7.1e-168  559.8   5.3     1   565     9   558     9   574 0.98 AsmA family
NikR_C               PF08753.6     79 seq1278_BIOID50963   -            133   3.2e-30  103.7   4.0   1   1   6.9e-34   4.7e-30  103.1   2.8     2    78    54   130    53   131 0.97 NikR C terminal nickel binding domain
RHH_1                PF01402.16    39 seq1278_BIOID50963   -            133   2.3e-10   39.7   0.5   1   1   5.4e-14   3.7e-10   39.1   0.3     1    38     3    41     3    42 0.95 Ribbon-helix-helix protein, copG family
DUF987               PF06174.6     66 seq1279_BIOID50963   -             73   2.7e-42  142.0   0.2   1   1   2.2e-46     3e-42  141.8   0.1     1    66     1    66     1    66 0.99 Protein of unknown function (DUF987)
ACR_tran             PF00873.14  1021 seq1282_BIOID50963   -           1047  1.4e-238  793.9   1.7   1   1  1.3e-242  1.8e-238  793.6   1.2     2  1019     6  1037     2  1039 0.98 AcrB/AcrD/AcrF family
Inositol_P           PF00459.20   271 seq1283_BIOID50963   -            246   6.5e-58  196.0   0.0   1   1   5.6e-62   7.6e-58  195.8   0.0     8   253     4   238     1   243 0.86 Inositol monophosphatase family
Amidohydro_1         PF01979.15   333 seq1284_BIOID50963   -            442     2e-48  165.6   0.1   1   1   4.3e-52   2.9e-48  165.0   0.1     1   333    53   375    53   375 0.96 Amidohydrolase family
Amidohydro_5         PF13594.1     68 seq1284_BIOID50963   -            442   3.7e-08   32.9   0.0   1   1   1.3e-11   8.6e-08   31.7   0.0     1    68    23   122    23   122 0.68 Amidohydrolase
SpoU_methylase       PF00588.14   142 seq1286_BIOID50963   -            268   5.2e-33  113.7   0.0   1   1   5.7e-37   7.8e-33  113.2   0.0     2   142     3   153     2   153 0.87 SpoU rRNA Methylase family
Fels1                PF05666.6     45 seq1288_BIOID50963   -            122   9.3e-40  133.6   2.2   1   2   1.7e-21   2.4e-17   61.9   0.1     2    45    20    62    19    62 0.96 Fels-1 Prophage Protein-like
Fels1                PF05666.6     45 seq1288_BIOID50963   -            122   9.3e-40  133.6   2.2   2   2   1.2e-24   1.7e-20   72.0   0.2     1    45    66   121    66   121 0.98 Fels-1 Prophage Protein-like
YagB_YeeU_YfjZ       PF06154.6    105 seq1289_BIOID50963   -            125   7.4e-54  180.3   0.0   1   1   6.4e-58   8.7e-54  180.0   0.0     3   104    17   118    15   119 0.98 YagB/YeeU/YfjZ family
HATPase_c            PF02518.21   111 seq1291_BIOID50963   -            465   3.6e-28   97.3   0.6   1   1   1.2e-31   8.3e-28   96.2   0.1     2   110   353   456   352   457 0.98 Histidine kinase-, DNA gyrase B-, and HSP90-like ATPase
HisKA                PF00512.20    68 seq1291_BIOID50963   -            465   1.5e-14   53.6   0.4   1   1   8.2e-18   5.6e-14   51.7   0.0     2    65   245   307   244   309 0.91 His Kinase A (phospho-acceptor) domain
GerE                 PF00196.14    58 seq1292_BIOID50963   -            176   9.6e-09   34.3   1.3   1   1   1.3e-12   1.8e-08   33.4   0.9     3    56   115   168   113   170 0.96 Bacterial regulatory proteins, luxR family
Oxidored_q6          PF01058.17   131 seq1293_BIOID50963   -            381     8e-29   99.7   0.3   1   1   9.4e-33   1.3e-28   99.1   0.2     1   130    71   216    71   217 0.95 NADH ubiquinone oxidoreductase, 20 Kd subunit
HTH_AraC             PF00165.18    42 seq1294_BIOID50963   -            183     1e-13   50.4   0.9   1   1     4e-12   2.7e-08   33.2   0.1     6    41   139   175   137   176 0.94 Bacterial regulatory helix-turn-helix proteins, AraC family
HTH_18               PF12833.2     81 seq1294_BIOID50963   -            183   2.1e-11   43.6   0.0   1   1   4.6e-15   3.1e-11   43.0   0.0     3    79   101   175    99   177 0.88 Helix-turn-helix domain
DUF2207              PF09972.4    511 seq1295_BIOID50963   -            141   3.7e-06   25.6   0.0   1   1   3.1e-10   4.3e-06   25.4   0.0   439   508    10    83     2    86 0.85 Predicted membrane protein (DUF2207)
FlgH                 PF02107.11   180 seq1296_BIOID50963   -            221     8e-64  214.4   0.0   1   1     7e-68   9.5e-64  214.1   0.0     3   180    41   220    39   220 0.97 Flagellar L-ring protein
DUF4132              PF13569.1    180 seq1297_BIOID50963   -            135     1e-11   44.5   0.0   1   1   1.2e-15   1.7e-11   43.8   0.0   118   180     4    64     1    64 0.94 Domain of unknown function (DUF4132)
Fimbrial             PF00419.15   145 seq1300_BIOID50963   -            176   1.7e-21   76.8   4.1   1   1   1.5e-25     2e-21   76.6   2.8     1   145    27   176    27   176 0.94 Fimbrial protein
DUF188               PF02639.9    130 seq1301_BIOID50963   -            152     1e-50  170.3   0.0   1   1   8.8e-55   1.2e-50  170.1   0.0     1   127    17   143    17   146 0.98 Uncharacterized BCR, YaiI/YqxD family COG1671
DUF1219              PF06755.7    117 seq1302_BIOID50963   -            125   4.8e-59  196.8   0.0   1   1   4.1e-63   5.6e-59  196.6   0.0     1   113     1   113     1   122 0.98 Protein of unknown function (DUF1219)
Glyco_transf_56      PF07429.6    361 seq1303_BIOID50963   -            359  1.7e-193  642.3   0.0   1   1  2.8e-197  1.9e-193  642.1   0.0     1   360     1   358     1   359 0.99 4-alpha-L-fucosyltransferase glycosyl transferase group 56
ACR_tran             PF00873.14  1021 seq1304_BIOID50963   -           1025         0 1226.7  15.5   1   1         0         0 1226.5  10.8     2  1020     4  1008     3  1009 0.99 AcrB/AcrD/AcrF family
MMPL                 PF03176.10   333 seq1304_BIOID50963   -           1025   4.5e-14   51.7  17.5   1   2   3.7e-12   1.7e-08   33.4   4.1   138   313   327   501   209   521 0.83 MMPL family
MMPL                 PF03176.10   333 seq1304_BIOID50963   -           1025   4.5e-14   51.7  17.5   2   2   4.2e-09   1.9e-05   23.4   2.5    73   306   785  1012   687  1024 0.76 MMPL family
SecD_SecF            PF02355.11   189 seq1304_BIOID50963   -           1025   7.3e-12   44.7  18.7   1   2   3.7e-10   1.7e-06   27.2   5.6    35   186   336   489   316   492 0.80 Protein export membrane protein
SecD_SecF            PF02355.11   189 seq1304_BIOID50963   -           1025   7.3e-12   44.7  18.7   2   2   8.1e-09   3.7e-05   22.8   2.0    25   183   844  1005   831  1022 0.87 Protein export membrane protein
DUF1375              PF07119.7     76 seq1307_BIOID50963   -            135     1e-21   76.4   0.9   1   1   1.2e-25   1.6e-21   75.7   0.6     6    75    40   102    31   103 0.92 Protein of unknown function (DUF1375)
PseudoU_synth_2      PF00849.17   164 seq1308_BIOID50963   -            291   3.3e-16   59.4   0.0   1   1   2.9e-19     2e-15   56.9   0.0     2   161    69   199    68   202 0.83 RNA pseudouridylate synthase
S4                   PF01479.20    48 seq1308_BIOID50963   -            291     1e-11   43.9   0.2   1   1     4e-15   2.8e-11   42.5   0.1     2    43     4    43     3    57 0.93 S4 domain
Fimbrial             PF00419.15   145 seq1309_BIOID50963   -            169   1.7e-09   37.9   8.2   1   1   1.6e-13   2.1e-09   37.6   5.7     1   144    30   168    30   169 0.76 Fimbrial protein
FlgI                 PF02119.11   342 seq1310_BIOID50963   -            371  2.3e-130  434.0  11.6   1   1  1.9e-134  2.6e-130  433.9   8.0     2   342    30   371    29   371 0.98 Flagellar P-ring protein
DUF957               PF06117.6     65 seq1311_BIOID50963   -            140   8.8e-34  114.7   0.4   1   1   1.1e-37   1.5e-33  114.0   0.3     1    65    76   140    76   140 0.98 Enterobacterial protein of unknown function (DUF957)
Homoserine_dh        PF00742.14   179 seq1312_BIOID50963   -            851   9.3e-52  175.1   0.0   1   1   8.8e-55   2.4e-51  173.8   0.0     1   179   645   842   645   842 0.98 Homoserine dehydrogenase
AA_kinase            PF00696.23   241 seq1312_BIOID50963   -            851   6.4e-45  153.4   0.5   1   1   3.6e-47   9.9e-44  149.5   0.1     2   241    32   315    31   315 0.81 Amino acid kinase family
NAD_binding_3        PF03447.11   117 seq1312_BIOID50963   -            851   3.8e-31  107.8   0.0   1   1   4.1e-34   1.1e-30  106.2   0.0     1   116   503   636   503   637 0.97 Homoserine dehydrogenase, NAD binding domain
ACT_7                PF13840.1     65 seq1312_BIOID50963   -            851   2.5e-20   71.6   1.5   1   2   1.3e-11   3.7e-08   32.6   0.0     5    63   345   405   343   407 0.91 Family description
ACT_7                PF13840.1     65 seq1312_BIOID50963   -            851   2.5e-20   71.6   1.5   2   2   5.1e-13   1.4e-09   37.2   0.3     3    62   424   485   422   488 0.93 Family description
ACT                  PF01842.20    66 seq1312_BIOID50963   -            851   4.7e-17   60.9   0.3   1   2   5.2e-10   1.4e-06   27.5   0.0     6    63   355   407   351   410 0.86 ACT domain
ACT                  PF01842.20    66 seq1312_BIOID50963   -            851   4.7e-17   60.9   0.3   2   2   8.3e-11   2.3e-07   30.0   0.4     2    53   432   478   431   488 0.79 ACT domain
SKI                  PF01202.17   158 seq1314_BIOID50963   -            174   4.8e-48  162.8   0.0   1   1   1.6e-51   5.5e-48  162.7   0.0     1   157    11   168    11   169 0.98 Shikimate kinase
AAA_17               PF13207.1    121 seq1314_BIOID50963   -            174   1.9e-06   28.5   0.0   1   1   1.3e-09   4.3e-06   27.4   0.0     3    66     6    67     5   172 0.67 AAA domain
AAA                  PF00004.24   132 seq1314_BIOID50963   -            174   2.2e-06   27.7   0.0   1   1   3.1e-08   0.00011   22.3   0.0     2    30     6    34     5    95 0.86 ATPase family associated with various cellular activities (AAA)
DUF1043              PF06295.7    128 seq1316_BIOID50963   -            134   2.2e-57  192.1   0.0   1   1   1.8e-61   2.4e-57  191.9   0.0     1   127     7   132     7   133 0.99 Protein of unknown function (DUF1043)
HTH_5                PF01022.15    47 seq1318_BIOID50963   -             99   1.2e-14   53.5   0.1   1   1   7.3e-18     2e-14   52.8   0.1     1    47    23    70    23    70 0.97 Bacterial regulatory protein, arsR family
HTH_20               PF12840.2     61 seq1318_BIOID50963   -             99   2.4e-11   43.1   0.4   1   1   1.3e-14   3.5e-11   42.6   0.3     2    58    16    72    15    75 0.96 Helix-turn-helix domain
MarR_2               PF12802.2     62 seq1318_BIOID50963   -             99     2e-09   36.8   0.1   1   1   1.2e-12   3.3e-09   36.1   0.1     5    60    24    75    19    77 0.89 MarR family
HTH_24               PF13412.1     48 seq1318_BIOID50963   -             99     2e-08   33.3   0.0   1   1   1.9e-11   5.1e-08   32.0   0.0     5    47    26    68    24    69 0.96 Winged helix-turn-helix DNA-binding
MarR                 PF01047.17    59 seq1318_BIOID50963   -             99   6.7e-06   25.6   0.0   1   1   4.6e-09   1.3e-05   24.7   0.0     5    53    26    74    23    75 0.95 MarR family
GntR                 PF00392.16    64 seq1319_BIOID50963   -            127   1.1e-18   66.2   0.4   1   1     1e-22   1.4e-18   65.9   0.3     2    60    25    83    24    87 0.94 Bacterial regulatory proteins, gntR family
AAA_5                PF07728.9    139 seq1321_BIOID50963   -            384   6.5e-38  129.4   0.0   1   1     8e-42   1.1e-37  128.7   0.0     2   139   101   242   100   242 0.98 AAA domain (dynein-related subfamily)
YcgL                 PF05166.8     74 seq1322_BIOID50963   -             66   9.5e-16   57.5   0.1   1   1   9.7e-20   1.3e-15   57.1   0.1    30    74     1    45     1    45 0.97 YcgL domain
NiFeSe_Hases         PF00374.14   507 seq1323_BIOID50963   -            597  1.2e-243  809.4   0.0   1   1  9.7e-248  1.3e-243  809.2   0.0     1   507    54   582    54   582 0.98 Nickel-dependent hydrogenase
FAD_binding_5        PF00941.16   171 seq1324_BIOID50963   -            259   3.7e-23   81.6   0.0   1   1   9.2e-27   6.3e-23   80.9   0.0     4   167     4   153     1   156 0.90 FAD binding domain in molybdopterin dehydrogenase
CO_deh_flav_C        PF03450.12   103 seq1324_BIOID50963   -            259   7.3e-10   38.6   0.3   1   1   2.3e-13   1.6e-09   37.5   0.2     4   102   165   250   161   251 0.85 CO dehydrogenase flavoprotein C-terminal domain
Methyltransf_27      PF13708.1    194 seq1326_BIOID50963   -            280   1.7e-73  246.2   0.3   1   1   1.7e-77   2.4e-73  245.7   0.2     2   194    86   278    85   278 0.99 Methyltransferase domain
FimH_man-bind        PF09160.5    147 seq1327_BIOID50963   -            303   8.9e-57  190.9   0.2   1   1   2.5e-60   1.7e-56  190.0   0.1     1   147    27   171    27   171 0.99 FimH, mannose binding
Fimbrial             PF00419.15   145 seq1327_BIOID50963   -            303   4.6e-09   36.5   7.6   1   1   6.7e-13   4.6e-09   36.5   5.3     7   145   176   303   170   303 0.83 Fimbrial protein
Rhodanese            PF00581.15   113 seq1328_BIOID50963   -            174   1.5e-11   44.4   0.0   1   1   3.4e-15   2.3e-11   43.9   0.0     2   112     8    98     7    99 0.80 Rhodanese-like domain
DUF2892              PF11127.3     66 seq1328_BIOID50963   -            174   3.7e-11   42.5   3.5   1   1   8.3e-15   5.7e-11   41.9   2.4    10    60   115   170   112   174 0.88 Protein of unknown function (DUF2892)
DUF1107              PF06526.7     64 seq1329_BIOID50963   -             68   6.4e-31  105.8   0.8   1   1   5.1e-35     7e-31  105.7   0.5     1    64     1    64     1    64 0.99 Protein of unknown function (DUF1107)
Sigma54_activat      PF00158.21   168 seq1330_BIOID50963   -            441   3.7e-72  241.1   0.1   1   1   2.2e-75     6e-72  240.4   0.1     1   168   141   308   141   308 0.99 Sigma-54 interaction domain
Response_reg         PF00072.19   112 seq1330_BIOID50963   -            441   1.8e-29  101.8   0.2   1   1   1.4e-32   3.7e-29  100.8   0.1     1   111     8   117     8   118 0.98 Response regulator receiver domain
HTH_8                PF02954.14    42 seq1330_BIOID50963   -            441     2e-14   52.7   0.6   1   1   7.2e-18     2e-14   52.7   0.4     3    39   403   439   401   441 0.93 Bacterial regulatory protein, Fis family
AAA_5                PF07728.9    139 seq1330_BIOID50963   -            441   1.5e-07   31.1   0.0   1   1     1e-10   2.8e-07   30.2   0.0     2   123   165   283   164   301 0.84 AAA domain (dynein-related subfamily)
AAA                  PF00004.24   132 seq1330_BIOID50963   -            441   1.7e-05   24.9   0.0   1   1   1.3e-08   3.5e-05   23.9   0.0     1   126   165   296   165   302 0.72 ATPase family associated with various cellular activities (AAA)
FAA_hydrolase        PF01557.13   217 seq1332_BIOID50963   -            219   1.1e-56  191.6   0.0   1   1     9e-61   1.2e-56  191.4   0.0     1   208    18   210    18   219 0.93 Fumarylacetoacetate (FAA) hydrolase family
WzyE                 PF06899.6    449 seq1335_BIOID50963   -            450    3e-277  919.3  44.7   1   1  2.4e-281  3.3e-277  919.1  31.0     1   448     1   449     1   450 1.00 WzyE protein
PDZ                  PF00595.19    81 seq1336_BIOID50963   -            455   5.7e-29   99.9   6.3   1   2   7.2e-19   2.5e-15   56.3   0.0     5    80   261   345   257   346 0.94 PDZ domain (Also known as DHR or GLGF)
PDZ                  PF00595.19    81 seq1336_BIOID50963   -            455   5.7e-29   99.9   6.3   2   2   5.6e-15   1.9e-11   43.8   0.8    12    80   376   443   366   444 0.87 PDZ domain (Also known as DHR or GLGF)
PDZ_2                PF13180.1     82 seq1336_BIOID50963   -            455   9.5e-29   99.0   0.6   1   2   3.1e-21   1.1e-17   63.5   0.0     7    82   273   358   267   358 0.89 PDZ domain
PDZ_2                PF13180.1     82 seq1336_BIOID50963   -            455   9.5e-29   99.0   0.6   2   2     1e-11   3.4e-08   33.1   0.1    13    59   389   435   375   451 0.86 PDZ domain
Trypsin_2            PF13365.1    120 seq1336_BIOID50963   -            455   6.1e-20   71.2   0.3   1   1   3.1e-23     1e-19   70.5   0.2     1   120    92   228    92   228 0.80 Trypsin-like peptidase domain
Trypsin              PF00089.21   220 seq1336_BIOID50963   -            455   1.1e-16   60.9   0.0   1   1   5.4e-20   1.9e-16   60.2   0.0    28   215    93   250    84   254 0.82 Trypsin
GD_AH_C              PF04295.8    397 seq1337_BIOID50963   -            523  5.4e-148  492.7   0.1   1   1  9.1e-152  6.2e-148  492.5   0.0     2   396   117   522   116   523 0.97 D-galactarate dehydratase / Altronate hydrolase, C terminus
SAF                  PF08666.7     63 seq1337_BIOID50963   -            523   5.2e-14   52.3   1.0   1   1   2.3e-17   1.6e-13   50.7   0.2     1    62    22    91    22    92 0.98 SAF domain
FCD                  PF07729.7    125 seq1338_BIOID50963   -             52   1.8e-06   28.2   0.0   1   1   1.3e-10   1.8e-06   28.2   0.0    89   123    11    45     1    47 0.88 FCD domain
Rod-binding          PF10135.4     49 seq1341_BIOID50963   -             99   1.1e-17   63.6   0.0   1   1   1.4e-21   1.9e-17   62.8   0.0     1    49    42    93    42    93 0.98 Rod binding protein
AroM                 PF07302.6    221 seq1342_BIOID50963   -            225   1.2e-86  289.5   2.8   1   1   9.7e-91   1.3e-86  289.3   1.9     2   220     5   224     4   225 0.99 AroM protein
OmpH                 PF03938.9    158 seq1343_BIOID50963   -            161   6.2e-23   81.3  16.0   1   1   5.4e-27   7.4e-23   81.1  11.1     3   157    10   160     6   161 0.93 Outer membrane protein (OmpH-like)
His_Phos_1           PF00300.17   158 seq1344_BIOID50963   -            139   3.1e-07   30.4   0.1   1   1   2.9e-11     4e-07   30.1   0.1     2    71    59   126    58   138 0.85 Histidine phosphatase superfamily (branch 1)
Ald_Xan_dh_C2        PF02738.13   543 seq1345_BIOID50963   -            956  6.7e-191  635.1   0.0   1   1  2.1e-194  9.6e-191  634.6   0.0    17   543   363   893   351   893 0.98 Molybdopterin-binding domain of aldehyde dehydrogenase
Ald_Xan_dh_C         PF01315.17   111 seq1345_BIOID50963   -            956   4.4e-31  107.1   0.0   1   1   1.9e-34   8.9e-31  106.1   0.0     2   111   187   298   186   298 0.96 Aldehyde oxidase and xanthine dehydrogenase, a/b hammerhead domain
Fer2_2               PF01799.15    75 seq1345_BIOID50963   -            956   7.1e-13   48.1   0.0   1   1   4.3e-16     2e-12   46.7   0.0     1    73    73   145    73   147 0.97 [2Fe-2S] binding domain
adh_short            PF00106.20   167 seq1346_BIOID50963   -            248   2.5e-34  118.4   0.0   1   1   1.2e-37   3.2e-34  118.1   0.0     2   166     2   165     1   166 0.93 short chain dehydrogenase
adh_short_C2         PF13561.1    243 seq1346_BIOID50963   -            248   2.5e-14   53.5   0.0   1   1   1.1e-17   3.1e-14   53.2   0.0     3   222     9   218     7   232 0.89 Enoyl-(Acyl carrier protein) reductase
KR                   PF08659.5    181 seq1346_BIOID50963   -            248   2.2e-13   50.1   0.0   1   1   1.1e-16   3.1e-13   49.6   0.0     3   173     3   170     2   177 0.89 KR domain
Epimerase            PF01370.16   236 seq1346_BIOID50963   -            248   1.4e-06   27.8   0.1   1   1   1.6e-09   4.3e-06   26.2   0.0     1   117     3   135     3   176 0.80 NAD dependent epimerase/dehydratase family
NAD_binding_10       PF13460.1    183 seq1346_BIOID50963   -            248   2.8e-06   27.3   0.0   1   1   1.3e-09   3.7e-06   26.9   0.0     1    60     3    67     3   173 0.77 NADH(P)-binding
FliB                 PF03692.10    85 seq1349_BIOID50963   -            153   1.3e-08   35.0  10.3   1   1   1.7e-12   2.4e-08   34.2   7.1     2    85    29    97    28    97 0.97 Flagellin N-methylase
DUF308               PF03729.8     72 seq1353_BIOID50963   -            190   3.5e-19   68.4  37.0   1   2   1.1e-15   1.5e-11   43.9   9.4     2    71    27    97    26    98 0.93 Short repeat of unknown function (DUF308)
DUF308               PF03729.8     72 seq1353_BIOID50963   -            190   3.5e-19   68.4  37.0   2   2   6.2e-13   8.5e-09   35.1   9.2     1    71    84   153    84   154 0.94 Short repeat of unknown function (DUF308)
FAD_binding_3        PF01494.14   356 seq1355_BIOID50963   -            360   9.9e-10   37.8   0.1   1   1     1e-09   1.4e-05   24.2   0.0   148   179   141   172   118   241 0.83 FAD binding domain
Hexapep              PF00132.19    36 seq1356_BIOID50963   -            341   4.3e-32  108.0  41.1   1   3   1.2e-14   8.4e-11   40.7   2.6     2    36   110   144   109   144 0.95 Bacterial transferase hexapeptide (six repeats)
Hexapep              PF00132.19    36 seq1356_BIOID50963   -            341   4.3e-32  108.0  41.1   2   3   1.7e-12   1.2e-08   33.9   0.3     1    35   145   179   145   180 0.96 Bacterial transferase hexapeptide (six repeats)
Hexapep              PF00132.19    36 seq1356_BIOID50963   -            341   4.3e-32  108.0  41.1   3   3   4.2e-11   2.9e-07   29.5   6.4     1    35   222   256   222   257 0.94 Bacterial transferase hexapeptide (six repeats)
LpxD                 PF04613.9     72 seq1356_BIOID50963   -            341   1.9e-23   81.6   0.0   1   1   4.7e-27   3.2e-23   80.9   0.0     1    72    21    90    21    90 0.97 UDP-3-O-[3-hydroxymyristoyl] glucosamine N-acyltransferase, LpxD
Flg_bbr_C            PF06429.8     74 seq1358_BIOID50963   -            458   2.3e-10   40.1   4.5   1   1   1.7e-14   2.3e-10   40.1   3.1    17    73   397   455   386   456 0.78 Flagellar basal body rod FlgEFG protein C-terminal
DUF1255              PF06865.6     94 seq1360_BIOID50963   -             94   5.4e-35  119.4   0.0   1   1   4.3e-39   5.9e-35  119.3   0.0     1    94     1    94     1    94 0.98 Protein of unknown function (DUF1255)
Glyco_tran_WecB      PF03808.8    172 seq1363_BIOID50963   -            246   5.1e-55  185.3   0.1   1   1   5.1e-59     7e-55  184.9   0.1     2   172    61   231    60   231 0.96 Glycosyl transferase WecB/TagA/CpsF family
FCD                  PF07729.7    125 seq1364_BIOID50963   -            228   1.6e-26   92.9   5.9   1   1   3.5e-30   2.4e-26   92.3   4.1     5   124    89   208    87   209 0.99 FCD domain
GntR                 PF00392.16    64 seq1364_BIOID50963   -            228   9.3e-18   63.3   0.0   1   1   3.6e-21   2.4e-17   61.9   0.0     3    64    15    75    13    75 0.98 Bacterial regulatory proteins, gntR family
PfkB                 PF00294.19   301 seq1365_BIOID50963   -            300   2.7e-63  213.7   0.5   1   1   2.3e-67   3.1e-63  213.5   0.4     3   299     5   287     3   289 0.93 pfkB family carbohydrate kinase
AA_permease          PF00324.16   479 seq1366_BIOID50963   -            470  1.4e-115  386.2  42.1   1   1  2.3e-119  1.6e-115  386.1  29.2     1   436    39   447    39   470 0.93 Amino acid permease
AA_permease_2        PF13520.1    426 seq1366_BIOID50963   -            470   2.6e-43  148.0  46.8   1   1   4.8e-47   3.3e-43  147.6  32.5     9   408    43   442    39   464 0.83 Amino acid permease
UxuA                 PF03786.8    351 seq1367_BIOID50963   -            394  4.2e-163  541.7   0.2   1   1    7e-167  4.8e-163  541.6   0.1     1   350     1   388     1   389 0.99 D-mannonate dehydratase (UxuA)
AP_endonuc_2         PF01261.19   211 seq1367_BIOID50963   -            394     1e-08   34.6   0.0   1   1   8.1e-12   5.6e-08   32.2   0.0     3   189    18   299    16   320 0.82 Xylose isomerase-like TIM barrel
Cyto_ox_2            PF02322.10   328 seq1368_BIOID50963   -            379  7.9e-121  403.1  36.0   1   1  6.7e-125  9.2e-121  402.8  25.0     2   327     7   362     6   363 0.99 Cytochrome oxidase subunit II
Cytochrom_B_N        PF00033.14   188 seq1369_BIOID50963   -            235   5.8e-37  126.7  21.4   1   1   9.6e-41   6.6e-37  126.5  14.8     2   188    12   220    11   220 0.98 Cytochrome b(N-terminal)/b6/petB
Ni_hydr_CYTB         PF01292.15   182 seq1369_BIOID50963   -            235   6.3e-36  123.3  19.2   1   1   1.1e-39   7.3e-36  123.1  13.3     2   182    14   220    13   220 0.95 Prokaryotic cytochrome b561
DUF1144              PF06610.8    143 seq1370_BIOID50963   -            149   4.1e-71  237.2   7.6   1   1   3.3e-75   4.5e-71  237.0   5.3     4   143     3   142     1   142 0.98 Protein of unknown function (DUF1144)
Trypsin              PF00089.21   220 seq1371_BIOID50963   -            355   6.1e-17   61.8   0.0   1   1   3.8e-20   1.3e-16   60.7   0.0    23   214    72   239    50   245 0.79 Trypsin
Trypsin_2            PF13365.1    120 seq1371_BIOID50963   -            355   9.9e-17   60.9   0.5   1   1   4.5e-20   1.5e-16   60.3   0.4     1   120    80   215    80   215 0.82 Trypsin-like peptidase domain
PDZ_2                PF13180.1     82 seq1371_BIOID50963   -            355   8.9e-14   51.0   0.5   1   1     1e-16   3.5e-13   49.1   0.1     3    82   259   348   257   348 0.87 PDZ domain
PDZ                  PF00595.19    81 seq1371_BIOID50963   -            355   4.3e-11   42.7   1.4   1   1   1.2e-14   4.3e-11   42.7   0.9    10    80   257   335   248   336 0.77 PDZ domain (Also known as DHR or GLGF)
DUF2773              PF10971.3     81 seq1372_BIOID50963   -             93     6e-47  157.4   2.4   1   1   5.1e-51   6.9e-47  157.2   1.7     1    81    13    93    13    93 0.99 Protein of unknown function (DUF2773)
Peptidase_S49_N      PF08496.5    155 seq1373_BIOID50963   -            349   2.9e-64  215.4   3.5   1   1   6.3e-68   2.9e-64  215.4   2.4     1   155     1   158     1   158 0.98 Peptidase family S49 N-terminal
Peptidase_S49        PF01343.13   154 seq1373_BIOID50963   -            349   1.2e-50  171.1   2.2   1   1   3.1e-54   1.4e-50  170.9   0.0     2   153   161   310   160   311 0.98 Peptidase family S49
SDH_sah              PF01972.11   286 seq1373_BIOID50963   -            349   1.7e-05   23.6   1.8   1   1   5.1e-09   2.3e-05   23.2   0.0    89   163   133   208   119   225 0.81 Serine dehydrogenase proteinase
GHMP_kinases_N       PF00288.21    67 seq1375_BIOID50963   -            310   1.7e-17   63.1   0.3   1   1   5.7e-21   3.9e-17   61.9   0.2     2    67    84   150    83   150 0.95 GHMP kinases N terminal domain
GHMP_kinases_C       PF08544.8     85 seq1375_BIOID50963   -            310   1.1e-11   44.6   1.8   1   1   1.9e-15   1.3e-11   44.3   0.0     2    83   211   287   210   289 0.92 GHMP kinases C terminal
FabA                 PF07977.8    138 seq1378_BIOID50963   -            151   8.4e-43  145.0   0.0   1   1   7.2e-47   9.8e-43  144.8   0.0     1   137    17   141    17   142 0.97 FabA-like domain
MFS_1                PF07690.11   354 seq1379_BIOID50963   -            471   8.8e-55  185.7  69.3   1   2     8e-53   5.5e-49  166.7  34.3     1   353    15   405    15   406 0.91 Major Facilitator Superfamily
MFS_1                PF07690.11   354 seq1379_BIOID50963   -            471   8.8e-55  185.7  69.3   2   2   3.3e-12   2.2e-08   33.1   8.2    56   178   321   455   320   469 0.79 Major Facilitator Superfamily
MFS_3                PF05977.8    524 seq1379_BIOID50963   -            471   5.1e-10   37.9  11.9   1   1   7.4e-14   5.1e-10   37.9   8.3    20   186    20   182     6   213 0.85 Transmembrane secretion effector
GerE                 PF00196.14    58 seq1382_BIOID50963   -            181   8.6e-06   24.8   0.9   1   1   1.3e-09   1.7e-05   23.8   0.6     8    55   126   173   121   175 0.89 Bacterial regulatory proteins, luxR family
Toxin_YhaV           PF11663.3    141 seq1383_BIOID50963   -            154   2.2e-60  202.3   0.1   1   1   1.8e-64   2.5e-60  202.2   0.1     2   140    12   152    11   153 0.98 Toxin with endonuclease activity YhaV
HycI                 PF01750.13   130 seq1384_BIOID50963   -            195   4.8e-39  132.7   0.0   1   1   4.3e-43   5.8e-39  132.4   0.0     1   129    23   151    23   152 0.99 Hydrogenase maturation protease
YdfZ                 PF14001.1     64 seq1385_BIOID50963   -             67     2e-33  114.3   0.1   1   1   1.6e-37   2.2e-33  114.1   0.1     1    64     2    65     2    65 0.99 YdfZ protein
DeoRC                PF00455.17   162 seq1386_BIOID50963   -            268   2.4e-50  170.1   1.3   1   1   2.7e-53   3.1e-50  169.8   0.9     2   161    85   244    84   245 0.99 DeoR C terminal sensor domain
HTH_DeoR             PF08220.7     57 seq1386_BIOID50963   -            268   5.8e-23   80.0   0.9   1   1   5.1e-26   5.8e-23   80.0   0.6     1    56    18    73    18    74 0.97 DeoR-like helix-turn-helix domain
HTH_11               PF08279.7     55 seq1386_BIOID50963   -            268   6.4e-10   38.4   0.1   1   1     1e-12   1.2e-09   37.5   0.1     4    44    21    60    18    67 0.87 HTH domain
MarR_2               PF12802.2     62 seq1386_BIOID50963   -            268   3.5e-07   29.6   0.1   1   1   7.3e-10   8.3e-07   28.4   0.1     5    61    17    70    11    71 0.88 MarR family
MarR                 PF01047.17    59 seq1386_BIOID50963   -            268   4.7e-07   29.2   0.1   1   1   8.8e-10     1e-06   28.2   0.0     8    50    22    64    16    66 0.94 MarR family
HTH_27               PF13463.1     68 seq1386_BIOID50963   -            268   5.2e-06   26.5   0.1   1   1   1.1e-08   1.2e-05   25.4   0.0     2    53    16    66    16    77 0.89 Winged helix DNA-binding domain
GntR                 PF00392.16    64 seq1386_BIOID50963   -            268   8.6e-06   24.9   0.0   1   1   1.7e-08   1.9e-05   23.8   0.0    27    60    34    67    26    70 0.93 Bacterial regulatory proteins, gntR family
HTH_24               PF13412.1     48 seq1386_BIOID50963   -            268   2.2e-05   23.6   0.1   1   1   4.6e-08   5.2e-05   22.4   0.1     7    48    21    62    16    62 0.95 Winged helix-turn-helix DNA-binding
AA_permease          PF00324.16   479 seq1387_BIOID50963   -            461   4.9e-99  331.7  55.9   1   1  9.1e-103   6.2e-99  331.3  38.8     1   435    16   427    16   455 0.94 Amino acid permease
AA_permease_2        PF13520.1    426 seq1387_BIOID50963   -            461   1.6e-43  148.7  59.1   1   1   3.1e-47   2.1e-43  148.3  41.0     9   425    20   440    15   441 0.88 Amino acid permease
DUF883               PF05957.8     94 seq1389_BIOID50963   -            113   6.8e-27   93.5   1.2   1   1   5.9e-31   8.1e-27   93.3   0.9     1    94    19   111    19   111 0.97 Bacterial protein of unknown function (DUF883)
Flagellin_N          PF00669.15   139 seq1390_BIOID50963   -            309   9.9e-12   44.7   9.1   1   1   1.4e-15   9.9e-12   44.7   6.3     2   137     4   139     3   141 0.97 Bacterial flagellin N-terminal helical region
ABC_tran             PF00005.22   118 seq1391_BIOID50963   -            108   3.2e-06   27.3   0.0   1   1   5.7e-10   3.9e-06   27.1   0.0     1    61    43   101    43   108 0.85 ABC transporter
DUF258               PF03193.11   161 seq1391_BIOID50963   -            108   1.8e-05   23.8   0.0   1   1   2.7e-09   1.9e-05   23.8   0.0    26    63    19    57     1    75 0.77 Protein of unknown function, DUF258
Acetyltransf_11      PF13720.1     83 seq1393_BIOID50963   -            262   2.4e-30  104.4   0.0   1   1   5.6e-34   3.8e-30  103.8   0.0     1    83   180   262   180   262 0.98 Udp N-acetylglucosamine O-acyltransferase; Domain 2
Hexapep              PF00132.19    36 seq1393_BIOID50963   -            262     5e-30  101.5  21.3   1   5   3.6e-09   2.5e-05   23.4   0.3     4    35     2    33     1    34 0.91 Bacterial transferase hexapeptide (six repeats)
Hexapep              PF00132.19    36 seq1393_BIOID50963   -            262     5e-30  101.5  21.3   2   5   5.4e-13   3.7e-09   35.5   3.3     1    36    17    52    17    52 0.96 Bacterial transferase hexapeptide (six repeats)
Hexapep              PF00132.19    36 seq1393_BIOID50963   -            262     5e-30  101.5  21.3   3   5   1.5e-07     0.001   18.3   1.1     1    35    35    69    35    69 0.92 Bacterial transferase hexapeptide (six repeats)
Hexapep              PF00132.19    36 seq1393_BIOID50963   -            262     5e-30  101.5  21.3   4   5   3.1e-07    0.0021   17.3   0.0     2    35    66    99    65   100 0.95 Bacterial transferase hexapeptide (six repeats)
Hexapep              PF00132.19    36 seq1393_BIOID50963   -            262     5e-30  101.5  21.3   5   5   1.9e-13   1.3e-09   37.0   0.1     2    36   109   143   108   143 0.96 Bacterial transferase hexapeptide (six repeats)
SlyX                 PF04102.7     69 seq1394_BIOID50963   -             72   4.1e-26   91.0   2.4   1   1   3.4e-30   4.6e-26   90.8   1.7     1    69     5    72     5    72 0.99 SlyX
Peptidase_S24        PF00717.18    70 seq1395_BIOID50963   -            139   1.7e-13   49.8   0.0   1   1   1.8e-17   2.5e-13   49.3   0.0     2    68    56   120    55   122 0.91 Peptidase S24-like
Bac_surface_Ag       PF01103.18   323 seq1396_BIOID50963   -            577   4.2e-59  200.5   6.6   1   1     1e-62   6.9e-59  199.7   4.6     1   322   290   576   290   577 0.92 Surface antigen
Surf_Ag_VNR          PF07244.10    78 seq1396_BIOID50963   -            577     1e-15   57.7   0.3   1   1   9.2e-13   6.3e-09   36.0   0.0     1    67   189   249   189   263 0.83 Surface antigen variable number repeat
YbgT_YccB            PF08173.6     28 seq1397_BIOID50963   -             37   6.1e-16   57.8   4.2   1   1   4.9e-20   6.7e-16   57.6   2.9     1    28     1    28     1    28 0.97 Membrane bound YbgT-like protein
Mannitol_dh_C        PF08125.8    245 seq1398_BIOID50963   -            486   1.8e-96  321.9   0.0   1   1  3.5e-100   2.4e-96  321.5   0.0     1   245   216   463   216   463 0.99 Mannitol dehydrogenase C-terminal domain
Mannitol_dh          PF01232.18   151 seq1398_BIOID50963   -            486   2.9e-54  182.9   0.0   1   1   7.2e-58   4.9e-54  182.2   0.0     2   151    24   188    23   188 0.99 Mannitol dehydrogenase Rossmann domain
Cyd_oper_YbgE        PF09600.5     82 seq1399_BIOID50963   -             97   1.5e-33  114.6   7.9   1   1   1.4e-37   1.9e-33  114.3   5.5     1    81    16    96    16    97 0.97 Cyd operon protein YbgE (Cyd_oper_YbgE)
HyaE                 PF07449.6    107 seq1401_BIOID50963   -            132   3.6e-40  136.0   0.0   1   1     3e-44   4.1e-40  135.8   0.0     1   107    10   116    10   116 0.99 Hydrogenase-1 expression protein HyaE
PALP                 PF00291.20   307 seq1403_BIOID50963   -            428   1.9e-33  115.8   0.0   1   1     2e-37   2.7e-33  115.3   0.0    30   289    96   366    94   374 0.81 Pyridoxal-phosphate dependent enzyme
ABC_tran             PF00005.22   118 seq1404_BIOID50963   -            263   5.1e-12   46.1   0.3   1   1   2.8e-15   1.3e-11   44.8   0.0    66   117     3    53     2    54 0.96 ABC transporter
TOBE_2               PF08402.5     75 seq1404_BIOID50963   -            263   3.9e-12   45.8   0.4   1   1   4.4e-15     2e-11   43.5   0.1     1    75   175   247   175   247 0.95 TOBE domain
ROK                  PF00480.15   179 seq1407_BIOID50963   -            282   7.1e-59  198.5   0.2   1   1   1.9e-62   8.7e-59  198.2   0.1     1   179    33   222    33   222 0.96 ROK family
Glucokinase          PF02685.11   316 seq1407_BIOID50963   -            282   3.5e-10   39.0   0.0   1   1   1.4e-13   6.3e-10   38.2   0.0     4   235    35   266    32   273 0.81 Glucokinase
IMS                  PF00817.15   148 seq1408_BIOID50963   -            422   8.3e-39  132.6   0.0   1   1     6e-42   2.1e-38  131.3   0.0     1   147     5   150     5   151 0.96 impB/mucB/samB family
DUF4113              PF13438.1     75 seq1408_BIOID50963   -            422   1.5e-28   98.3   0.3   1   1   1.9e-31   6.6e-28   96.3   0.0     1    75   347   421   347   421 0.98 Domain of unknown function (DUF4113)
IMS_C                PF11799.3    137 seq1408_BIOID50963   -            422     1e-08   35.5   0.0   1   1   6.1e-12   2.1e-08   34.5   0.0     3   122   214   333   212   344 0.89 impB/mucB/samB family C-terminal
IMS_HHH              PF11798.3     32 seq1408_BIOID50963   -            422   1.3e-07   31.0   0.0   1   1   1.1e-10   3.8e-07   29.6   0.0     4    32   172   200   169   200 0.92 IMS family HHH motif
HlyD                 PF00529.15   306 seq1409_BIOID50963   -            385   2.4e-73  247.0  15.9   1   1   9.5e-77   3.2e-73  246.5  11.0     1   306    60   357    60   357 0.98 HlyD family secretion protein
HlyD_2               PF12700.2    328 seq1409_BIOID50963   -            385   2.6e-21   75.9   2.4   1   1   1.1e-24   3.7e-21   75.5   1.7    11   328    50   357    40   357 0.86 HlyD family secretion protein
HlyD_3               PF13437.1    105 seq1409_BIOID50963   -            385   3.8e-09   36.7   5.4   1   1   6.4e-11   2.2e-07   31.0   0.7     2   105   172   286   171   286 0.85 HlyD family secretion protein
Biotin_lipoyl_2      PF13533.1     50 seq1409_BIOID50963   -            385   3.5e-08   32.8   0.1   1   1     1e-11   3.5e-08   32.8   0.1     1    47    60   106    60   109 0.94 Biotin-lipoyl like
Glutaredoxin         PF00462.19    60 seq1410_BIOID50963   -             81   7.9e-14   51.2   0.0   1   1   6.6e-18     9e-14   51.0   0.0     1    57     3    58     3    61 0.95 Glutaredoxin
VWA_CoxE             PF05762.9    222 seq1411_BIOID50963   -            378   1.5e-66  223.6   0.1   1   1   4.3e-70   1.9e-66  223.2   0.1     1   222   151   372   151   372 0.98 VWA domain containing CoxE-like protein
VWA_2                PF13519.1    172 seq1411_BIOID50963   -            378   1.9e-09   37.7   0.1   1   1   2.8e-12   1.3e-08   35.0   0.2     2   141   217   347   216   375 0.79 von Willebrand factor type A domain
VWA                  PF00092.23   179 seq1411_BIOID50963   -            378   5.5e-06   26.1   0.9   1   1   7.6e-09   3.5e-05   23.4   0.6     2   142   217   336   216   359 0.74 von Willebrand factor type A domain
HupH_C               PF04809.8    120 seq1412_BIOID50963   -            305   1.5e-49  166.6   0.0   1   2   3.8e-11   5.2e-07   29.3   0.0     6    96    70   160    67   175 0.82 HupH hydrogenase expression protein, C-terminal conserved region
HupH_C               PF04809.8    120 seq1412_BIOID50963   -            305   1.5e-49  166.6   0.0   2   2   5.3e-44   7.2e-40  135.3   0.0     1   119   183   299   183   300 0.99 HupH hydrogenase expression protein, C-terminal conserved region
4HBT                 PF03061.17    79 seq1413_BIOID50963   -            134     8e-19   67.4   0.4   1   1   2.4e-22   1.1e-18   66.9   0.3     1    77    20   103    20   105 0.98 Thioesterase superfamily
4HBT_2               PF13279.1    121 seq1413_BIOID50963   -            134   2.7e-12   47.0   0.2   1   1   7.1e-16   3.2e-12   46.8   0.1     3   117    14   128    12   132 0.88 Thioesterase-like superfamily
Acyl-ACP_TE          PF01643.12   249 seq1413_BIOID50963   -            134   1.3e-05   24.2   0.1   1   1   3.1e-09   1.4e-05   24.0   0.0    31   132    33   132     4   134 0.79 Acyl-ACP thioesterase
HAD_2                PF13419.1    176 seq1414_BIOID50963   -            199   4.9e-29  101.7   0.1   1   1   1.7e-32   5.7e-29  101.5   0.1     2   176     4   184     3   184 0.85 Haloacid dehalogenase-like hydrolase
Hydrolase_like       PF13242.1     75 seq1414_BIOID50963   -            199   2.5e-08   33.3   0.0   1   1   1.6e-11   5.5e-08   32.2   0.0     2    50   139   186   138   198 0.93 HAD-hyrolase-like
Hydrolase            PF00702.21   204 seq1414_BIOID50963   -            199   1.8e-06   28.4   0.0   1   1   6.1e-10   2.1e-06   28.3   0.0   109   203    73   177     6   178 0.76 haloacid dehalogenase-like hydrolase
LpxB                 PF02684.10   373 seq1416_BIOID50963   -            382  4.4e-154  512.5   0.0   1   1  3.6e-158    5e-154  512.3   0.0     1   373     9   377     9   377 1.00 Lipid-A-disaccharide synthetase
Flavodoxin_NdrI      PF07972.6    122 seq1417_BIOID50963   -            136   5.1e-47  158.6   0.0   1   1   4.3e-51   5.8e-47  158.4   0.0     1   122     5   123     5   123 0.97 NrdI Flavodoxin like
Topoisom_bac         PF01131.15   403 seq1418_BIOID50963   -            881    1e-130  436.1   0.6   1   1  5.4e-134  1.8e-130  435.2   0.4     2   403   171   579   170   579 0.93 DNA topoisomerase
Topo_Zn_Ribbon       PF08272.6     42 seq1418_BIOID50963   -            881   3.1e-39  131.9   0.3   1   2   1.5e-19   5.2e-16   57.5   0.0     2    42   772   811   771   811 0.96 Topoisomerase I zinc-ribbon-like
Topo_Zn_Ribbon       PF08272.6     42 seq1418_BIOID50963   -            881   3.1e-39  131.9   0.3   2   2   1.3e-23   4.6e-20   70.5   1.2     1    41   838   878   838   879 0.97 Topoisomerase I zinc-ribbon-like
Toprim               PF01751.17    88 seq1418_BIOID50963   -            881   3.4e-26   90.8   0.0   1   1   2.1e-29   7.2e-26   89.7   0.0     2    88    19   156    18   156 0.98 Toprim domain
zf-C4_Topoisom       PF01396.14    39 seq1418_BIOID50963   -            881   4.1e-19   67.6  16.9   1   2   3.6e-09   1.2e-05   24.5   0.3     3    27   612   636   610   653 0.84 Topoisomerase DNA binding C4 zinc finger
zf-C4_Topoisom       PF01396.14    39 seq1418_BIOID50963   -            881   4.1e-19   67.6  16.9   2   2   6.9e-15   2.4e-11   42.8   1.9     2    38   723   758   722   759 0.94 Topoisomerase DNA binding C4 zinc finger
Xan_ur_permease      PF00860.15   389 seq1421_BIOID50963   -            485  2.4e-110  368.5  44.5   1   1    2e-114  2.7e-110  368.3  30.8     1   389    41   435    41   435 0.98 Permease family
HATPase_c            PF02518.21   111 seq1422_BIOID50963   -            467   5.8e-24   83.8   0.0   1   1   2.7e-27   1.2e-23   82.7   0.0     1   111   349   460   349   460 0.98 Histidine kinase-, DNA gyrase B-, and HSP90-like ATPase
HAMP                 PF00672.20    70 seq1422_BIOID50963   -            467   1.5e-17   63.4   0.4   1   1   3.3e-21   1.5e-17   63.4   0.2     2    69   168   235   167   236 0.96 HAMP domain
HisKA                PF00512.20    68 seq1422_BIOID50963   -            467   9.5e-14   51.0   0.2   1   1   2.1e-17   9.5e-14   51.0   0.1     1    68   240   304   240   304 0.97 His Kinase A (phospho-acceptor) domain
MotA_ExbB            PF01618.11   139 seq1427_BIOID50963   -            230   6.2e-47  158.6   0.2   1   1     6e-51   8.1e-47  158.2   0.1     2   138    74   210    73   211 0.98 MotA/TolQ/ExbB proton channel family
Ribonuc_red_lgC      PF02867.10   537 seq1429_BIOID50963   -            714  9.2e-152  506.2   0.0   1   1  9.3e-154  4.2e-150  500.7   0.0     1   537   175   694   175   694 0.97 Ribonucleotide reductase, barrel domain
RNR_N                PF08343.5     82 seq1429_BIOID50963   -            714     3e-29  100.5   0.1   1   1   1.7e-32   7.8e-29   99.2   0.1     1    82    16    97    16    97 0.99 Ribonucleotide reductase N-terminal
Ribonuc_red_lgN      PF00317.16    83 seq1429_BIOID50963   -            714   3.1e-12   45.9   0.0   1   1   1.8e-15     8e-12   44.6   0.0     2    82    99   171    98   172 0.95 Ribonucleotide reductase, all-alpha domain
LamB                 PF02264.10   398 seq1430_BIOID50963   -            446  1.3e-168  561.0  26.2   1   1  1.1e-172  1.5e-168  560.9  18.2     1   398    28   446    28   446 0.97 LamB porin
Virul_fac_BrkB       PF03631.10   260 seq1431_BIOID50963   -            290     1e-55  188.8  24.6   1   1   8.7e-60   1.2e-55  188.6  17.0     2   258    29   274    28   276 0.88 Virulence factor BrkB
Arg_repressor        PF01316.16    70 seq1435_BIOID50963   -            156   3.1e-26   90.5   0.1   1   1   7.1e-30   4.9e-26   89.9   0.0     2    69     6    74     5    75 0.97 Arginine repressor, DNA binding domain
Arg_repressor_C      PF02863.13    70 seq1435_BIOID50963   -            156   2.1e-24   84.6   0.1   1   1   5.1e-28   3.5e-24   83.9   0.1     2    69    82   150    81   151 0.96 Arginine repressor, C-terminal domain
DUF3521              PF12035.3     35 seq1436_BIOID50963   -             65   3.1e-24   84.4  10.4   1   2   2.5e-16   3.4e-12   45.8   0.4     1    35     1    28     1    28 0.99 Protein of unknown function (DUF3521)
DUF3521              PF12035.3     35 seq1436_BIOID50963   -             65   3.1e-24   84.4  10.4   2   2   1.7e-15   2.3e-11   43.2   2.4     1    34    35    65    35    65 0.99 Protein of unknown function (DUF3521)
Bac_Ubq_Cox          PF01654.12   436 seq1437_BIOID50963   -            514  3.5e-184  612.1  24.6   1   1  3.4e-188  4.7e-184  611.7  17.1     1   435     7   502     7   503 0.97 Bacterial Cytochrome Ubiquinol Oxidase
SWIM                 PF04434.12    40 seq1438_BIOID50963   -            674   2.1e-07   30.1   3.5   1   2   7.1e-07    0.0098   15.2   0.0    12    39    73    96    63    97 0.84 SWIM zinc finger
SWIM                 PF04434.12    40 seq1438_BIOID50963   -            674   2.1e-07   30.1   3.5   2   2   4.7e-06     0.064   12.6   0.0    10    38   167   191   152   192 0.82 SWIM zinc finger
Phage_integrase      PF00589.17   173 seq1439_BIOID50963   -            394   2.5e-29  102.0   0.0   1   1   6.5e-33   4.4e-29  101.2   0.0     2   171   206   371   205   373 0.94 Phage integrase family
DUF4102              PF13356.1     89 seq1439_BIOID50963   -            394   1.2e-27   95.4   0.6   1   1   4.1e-31   2.8e-27   94.3   0.2     1    88     3    89     3    90 0.98 Domain of unknown function (DUF4102)
ACR_tran             PF00873.14  1021 seq1440_BIOID50963   -           1037         0 1417.4  26.7   1   1         0         0 1417.2  18.5     1  1020     1  1027     1  1028 1.00 AcrB/AcrD/AcrF family
MMPL                 PF03176.10   333 seq1440_BIOID50963   -           1037   9.8e-07   27.6  11.1   1   1   2.1e-10   9.8e-07   27.6   7.7   138   305   333   499   284   523 0.83 MMPL family
ExbD                 PF02472.11   130 seq1441_BIOID50963   -            142     5e-23   81.3   0.1   1   1   4.1e-27   5.6e-23   81.2   0.1     2   129    10   141     9   142 0.89 Biopolymer transport protein ExbD/TolR
DUF2502              PF10697.4     82 seq1442_BIOID50963   -             98   1.1e-24   86.1  16.7   1   1   9.8e-29   1.3e-24   85.9  11.5     1    82    25    97    25    97 0.95 Protein of unknown function (DUF2502)
DUF4008              PF13186.1     64 seq1443_BIOID50963   -            411   2.5e-13   50.0   0.5   1   1   1.6e-16   5.5e-13   48.9   0.4     4    64   282   343   276   343 0.90 Domain of unknown function (DUF4008)
Radical_SAM          PF04055.16   166 seq1443_BIOID50963   -            411   8.8e-13   48.6   0.0   1   1   4.4e-16   1.5e-12   47.8   0.0     6   160    20   182    16   208 0.82 Radical SAM superfamily
Fer4_12              PF13353.1    139 seq1443_BIOID50963   -            411   1.5e-07   31.4   0.0   1   1   8.5e-11   2.9e-07   30.5   0.0    13   116    19   127    17   150 0.65 4Fe-4S single cluster domain
DUF490               PF04357.8    379 seq1444_BIOID50963   -           1259   2.3e-80  270.4  37.4   1   1   5.7e-84   7.8e-80  268.6   2.6     6   379   922  1259   914  1259 0.92 Family of unknown function (DUF490)
Methyltransf_10      PF05971.7    299 seq1445_BIOID50963   -            335  6.4e-154  511.3   0.0   1   1  1.1e-157  7.6e-154  511.0   0.0     2   299    30   323    29   323 0.99 Protein of unknown function (DUF890)
GntR                 PF00392.16    64 seq1446_BIOID50963   -            257   1.8e-23   81.5   1.4   1   1     7e-27   3.2e-23   80.8   0.2     1    64    10    73    10    73 0.99 Bacterial regulatory proteins, gntR family
FCD                  PF07729.7    125 seq1446_BIOID50963   -            257   3.9e-21   75.5   7.6   1   1   1.3e-24   5.8e-21   74.9   5.3     1   125    97   226    97   226 0.92 FCD domain
Rrf2                 PF02082.15    83 seq1446_BIOID50963   -            257   6.2e-05   22.9   0.1   1   1   3.6e-08   0.00016   21.5   0.0    28    68    36    75    23    80 0.88 Transcriptional regulator
RNase_HII            PF01351.13   198 seq1447_BIOID50963   -            198   6.2e-58  195.5   0.0   1   1   5.2e-62   7.1e-58  195.4   0.0     1   197    13   189    13   190 0.99 Ribonuclease HII
DUF2222              PF09984.4    146 seq1448_BIOID50963   -            918   9.3e-58  193.6   0.2   1   1   7.9e-61   1.8e-57  192.7   0.1     1   146    31   178    31   178 0.98 Uncharacterized signal transduction histidine kinase domain (DUF2222)
HATPase_c            PF02518.21   111 seq1448_BIOID50963   -            918     8e-33  112.3   0.2   1   1   6.4e-36   1.5e-32  111.5   0.2     1   110   404   518   404   519 0.97 Histidine kinase-, DNA gyrase B-, and HSP90-like ATPase
Response_reg         PF00072.19   112 seq1448_BIOID50963   -            918   1.6e-28   98.8   0.6   1   1   7.1e-32   1.6e-28   98.8   0.4     1   110   670   780   670   782 0.97 Response regulator receiver domain
HisKA                PF00512.20    68 seq1448_BIOID50963   -            918   5.4e-22   77.4   2.7   1   1   3.9e-25     9e-22   76.7   0.1     2    68   293   357   292   357 0.98 His Kinase A (phospho-acceptor) domain
Hpt                  PF01627.18    90 seq1448_BIOID50963   -            918   6.1e-14   51.6   0.1   1   1   2.7e-17   6.1e-14   51.6   0.1     1    88   828   910   828   912 0.93 Hpt domain
HAMP                 PF00672.20    70 seq1448_BIOID50963   -            918   7.7e-13   48.3   0.5   1   1   3.4e-16   7.7e-13   48.3   0.3     2    68   181   247   180   249 0.96 HAMP domain
OpuAC                PF04069.7    257 seq1449_BIOID50963   -            339   2.4e-27   95.7   2.1   1   1   1.1e-30   3.6e-27   95.2   1.5     2   248    43   266    42   270 0.86 Substrate binding domain of ABC-type glycine betaine transport system
NMT1_2               PF13379.1    252 seq1449_BIOID50963   -            339     1e-24   87.1   2.1   1   1   4.6e-28   1.6e-24   86.6   1.4     7   236    41   254    37   268 0.86 NMT1-like family
NMT1                 PF09084.6    216 seq1449_BIOID50963   -            339   8.3e-20   71.1   0.1   1   1   3.4e-23   1.2e-19   70.6   0.0    14   214    63   259    49   260 0.87 NMT1/THI5 like
Phosphonate-bd       PF12974.2    243 seq1449_BIOID50963   -            339   1.4e-09   37.5   0.2   1   1     6e-13   2.1e-09   37.0   0.2    23   214    64   244    46   270 0.78 ABC transporter, phosphonate, periplasmic substrate-binding protein
Tyr_Deacylase        PF02580.11   145 seq1450_BIOID50963   -            145   6.3e-55  185.0   0.1   1   1   5.1e-59     7e-55  184.8   0.0     2   144     3   144     2   145 0.99 D-Tyr-tRNA(Tyr) deacylase
HTH_Tnp_1            PF01527.15    76 seq1452_BIOID50963   -            113   6.3e-11   41.9   1.3   1   1   1.9e-14   2.6e-10   40.0   0.9     1    74     1    87     1    88 0.86 Transposase
DUF1471              PF07338.8     56 seq1453_BIOID50963   -            104     1e-22   79.3   0.2   1   1   1.2e-26   1.6e-22   78.7   0.1     2    56    51   104    50   104 0.97 Protein of unknown function (DUF1471)
Response_reg         PF00072.19   112 seq1457_BIOID50963   -            240   8.2e-25   86.8   0.0   1   1   1.8e-28   1.2e-24   86.3   0.0     1   112    13   122    13   122 0.98 Response regulator receiver domain
Trans_reg_C          PF00486.23    77 seq1457_BIOID50963   -            240     1e-22   79.6   0.1   1   1   2.7e-26   1.8e-22   78.8   0.0     2    77   157   232   156   232 0.96 Transcriptional regulatory protein, C terminal
Amidohydro_1         PF01979.15   333 seq1458_BIOID50963   -            439   7.5e-61  206.4   0.0   1   1   2.8e-64   9.5e-61  206.1   0.0     2   332    74   391    73   392 0.97 Amidohydrolase family
Amidohydro_5         PF13594.1     68 seq1458_BIOID50963   -            439   1.6e-09   37.3   0.0   1   1   1.6e-12   5.4e-09   35.6   0.0     2    67    41   137    40   138 0.68 Amidohydrolase
Amidohydro_3         PF07969.6    404 seq1458_BIOID50963   -            439   1.2e-08   34.4   1.2   1   1   4.4e-09   1.5e-05   24.2   0.0   314   404   308   390   114   390 0.89 Amidohydrolase family
PTSIIB_sorb          PF03830.10   151 seq1459_BIOID50963   -            169   7.9e-55  184.7   0.3   1   1   6.6e-59     9e-55  184.5   0.2     1   149    15   162    15   164 0.99 PTS system sorbose subfamily IIB component
DNA_pol3_alpha       PF07733.7    426 seq1460_BIOID50963   -           1160    2e-177  589.7   0.0   1   1  5.8e-181  2.6e-177  589.4   0.0     2   426   291   735   290   735 0.96 Bacterial DNA polymerase III alpha subunit
PHP                  PF02811.14   175 seq1460_BIOID50963   -           1160   3.9e-30  104.7   0.0   1   1   2.4e-33   1.1e-29  103.3   0.0     1   170     7   178     7   192 0.96 PHP domain
tRNA_anti            PF01336.20    76 seq1460_BIOID50963   -           1160   1.2e-08   34.4   0.1   1   1   5.4e-12   2.5e-08   33.5   0.1     2    75  1000  1072   994  1073 0.88 OB-fold nucleic acid binding domain
HTH_21               PF13276.1     60 seq1461_BIOID50963   -            160   4.4e-17   61.7   2.9   1   1     9e-21   1.2e-16   60.2   2.0     3    60    48   104    45   104 0.93 HTH-like domain
YiiD_Cterm           PF09500.5    144 seq1463_BIOID50963   -            329   6.7e-49  165.0   0.0   1   1   2.9e-52   9.9e-49  164.4   0.0     1   143   174   313   174   314 0.99 Putative thioesterase (yiiD_Cterm)
Acetyltransf_7       PF13508.1     79 seq1463_BIOID50963   -            329   4.5e-13   49.0   0.0   1   1   2.4e-16   8.3e-13   48.1   0.0     3    78    60   139    58   140 0.87 Acetyltransferase (GNAT) domain
Acetyltransf_1       PF00583.19    83 seq1463_BIOID50963   -            329   2.5e-12   46.5   0.0   1   1   2.1e-15   7.1e-12   45.0   0.0     2    82    66   138    65   139 0.96 Acetyltransferase (GNAT) family
Acetyltransf_10      PF13673.1    117 seq1463_BIOID50963   -            329   1.6e-08   34.5   0.0   1   1   7.8e-12   2.7e-08   33.8   0.0    38   117    55   138    16   138 0.81 Acetyltransferase (GNAT) domain
GST_C_2              PF13410.1     69 seq1465_BIOID50963   -            304   7.6e-10   38.4   0.3   1   1   6.9e-13   1.9e-09   37.1   0.2     2    68   190   260   189   261 0.82 Glutathione S-transferase, C-terminal domain
GST_C                PF00043.20    95 seq1465_BIOID50963   -            304   6.7e-09   35.5   0.0   1   1     5e-12   1.4e-08   34.5   0.0    33    95   199   266   187   266 0.85 Glutathione S-transferase, C-terminal domain
GST_N_2              PF13409.1     70 seq1465_BIOID50963   -            304   1.9e-06   27.6   0.0   1   1   1.7e-09   4.7e-06   26.3   0.0     3    69    69   143    67   144 0.89 Glutathione S-transferase, N-terminal domain
GST_N                PF02798.15    76 seq1465_BIOID50963   -            304   3.3e-05   23.8   0.0   1   1   4.2e-08   0.00012   22.1   0.0    17    76    82   143    74   143 0.91 Glutathione S-transferase, N-terminal domain
MalM                 PF07148.7    136 seq1466_BIOID50963   -            306   2.3e-50  169.4   0.1   1   1   2.4e-54   3.3e-50  168.9   0.0     2   136    75   210    74   210 0.98 Maltose operon periplasmic protein precursor (MalM)
EII-Sor              PF03609.9    237 seq1469_BIOID50963   -            259   2.5e-79  265.8  26.4   1   1     2e-83   2.8e-79  265.6  18.3     1   236     1   236     1   237 1.00 PTS system sorbose-specific iic component
ABC_tran             PF00005.22   118 seq1470_BIOID50963   -            255   1.4e-21   76.9   0.0   1   1   4.7e-25   2.1e-21   76.3   0.0     1   117    41   156    41   157 0.89 ABC transporter
Cyto_ox_2            PF02322.10   328 seq1473_BIOID50963   -            378  5.8e-112  373.9  33.8   1   1  4.8e-116  6.6e-112  373.7  23.4     1   328     6   362     6   362 0.99 Cytochrome oxidase subunit II
DUF1508              PF07411.7     49 seq1475_BIOID50963   -            123   8.1e-48  159.5   6.0   1   2   1.2e-27   1.7e-23   81.6   0.2     1    49    23    71    23    71 0.97 Domain of unknown function (DUF1508)
DUF1508              PF07411.7     49 seq1475_BIOID50963   -            123   8.1e-48  159.5   6.0   2   2   2.5e-27   3.4e-23   80.7   0.9     1    48    74   121    74   122 0.97 Domain of unknown function (DUF1508)
Flagellin_N          PF00669.15   139 seq1476_BIOID50963   -            304   1.7e-29  102.2  18.9   1   1   2.5e-33   1.7e-29  102.2  13.1     1   135     4   138     4   144 0.98 Bacterial flagellin N-terminal helical region
Flagellin_C          PF00700.16    86 seq1476_BIOID50963   -            304   1.1e-20   73.4  11.2   1   1   1.6e-24   1.1e-20   73.4   7.8     1    86   218   303   218   303 0.98 Bacterial flagellin C-terminal helical region
Ribonuc_red_sm       PF00268.16   281 seq1477_BIOID50963   -            177   9.8e-46  155.8   0.0   1   1   8.5e-50   1.2e-45  155.6   0.0     1   162     1   160     1   164 0.98 Ribonucleotide reductase, small chain
TolA                 PF06519.6     96 seq1478_BIOID50963   -             48   1.9e-16   59.6   0.1   1   1   1.5e-20   2.1e-16   59.5   0.0    50    96     1    46     1    46 0.97 TolA C-terminal
PD40                 PF07676.7     39 seq1483_BIOID50963   -            431   1.2e-35  120.5   5.0   1   4   2.5e-08   8.6e-05   21.9   0.0    11    34   203   224   198   227 0.82 WD40-like Beta Propeller Repeat
PD40                 PF07676.7     39 seq1483_BIOID50963   -            431   1.2e-35  120.5   5.0   2   4   8.4e-13   2.9e-09   36.2   0.0     2    39   238   273   237   273 0.95 WD40-like Beta Propeller Repeat
PD40                 PF07676.7     39 seq1483_BIOID50963   -            431   1.2e-35  120.5   5.0   3   4   6.4e-13   2.2e-09   36.6   0.1     2    38   282   316   281   317 0.96 WD40-like Beta Propeller Repeat
PD40                 PF07676.7     39 seq1483_BIOID50963   -            431   1.2e-35  120.5   5.0   4   4   4.2e-07    0.0014   18.0   0.0     3    30   370   397   368   403 0.93 WD40-like Beta Propeller Repeat
TolB_N               PF04052.8    105 seq1483_BIOID50963   -            431   9.2e-32  109.1   0.0   1   1   7.2e-35   2.5e-31  107.7   0.0     1    99    24   122    24   127 0.97 TolB amino-terminal domain
DPPIV_N              PF00930.16   353 seq1483_BIOID50963   -            431   1.6e-13   49.8   0.0   1   1   2.3e-13     8e-10   37.7   0.0   239   348   249   353   220   358 0.87 Dipeptidyl peptidase IV (DPP IV) N-terminal region
LysR_substrate       PF03466.15   209 seq1484_BIOID50963   -            324   1.8e-44  151.2   0.0   1   1   3.5e-48   2.4e-44  150.8   0.0     5   206    92   293    90   296 0.96 LysR substrate binding domain
HTH_1                PF00126.22    60 seq1484_BIOID50963   -            324   5.4e-16   57.9   0.0   1   1   1.4e-19   9.6e-16   57.1   0.0     1    60     3    64     3    64 0.97 Bacterial regulatory helix-turn-helix protein, lysR family
ABC_tran             PF00005.22   118 seq1486_BIOID50963   -            637     1e-36  125.7   1.1   1   2   2.4e-18   3.3e-15   56.3   0.0     1   118    41   178    41   178 0.87 ABC transporter
ABC_tran             PF00005.22   118 seq1486_BIOID50963   -            637     1e-36  125.7   1.1   2   2   2.6e-21   3.6e-18   65.9   0.0     1   118   352   459   352   459 0.92 ABC transporter
ABC_tran_2           PF12848.2     85 seq1486_BIOID50963   -            637   6.6e-29   99.4   4.3   1   1   4.8e-32   6.6e-29   99.4   3.0     1    83   217   298   217   302 0.93 ABC transporter
Peptidase_U32        PF01136.14   233 seq1489_BIOID50963   -            453   6.3e-95  316.4   0.0   1   1     6e-99   8.2e-95  316.0   0.0     1   232    75   344    75   345 0.98 Peptidase family U32
EIID-AGA             PF03613.9    264 seq1490_BIOID50963   -            292   5.2e-96  320.5   8.5   1   1  4.3e-100   5.9e-96  320.3   5.9     2   263    35   291    34   292 0.99 PTS system mannose/fructose/sorbose family IID component
DUF1307              PF06998.6    123 seq1491_BIOID50963   -             98     2e-22   79.4   0.6   1   1   1.7e-26   2.4e-22   79.1   0.4     1    66    32    97    32    98 0.98 Protein of unknown function (DUF1307)
Xan_ur_permease      PF00860.15   389 seq1492_BIOID50963   -            455   1.3e-78  264.1  50.1   1   1   1.3e-82   1.8e-78  263.6  34.7     1   388    32   415    32   416 0.98 Permease family
Ribonuc_red_sm       PF00268.16   281 seq1493_BIOID50963   -            150   2.3e-23   82.4   0.1   1   1     2e-27   2.8e-23   82.2   0.1   172   280     1   111     1   112 0.93 Ribonucleotide reductase, small chain
RecT                 PF03837.9    199 seq1494_BIOID50963   -            261   1.4e-28   99.4   0.0   1   1   2.1e-30   2.9e-26   91.8   0.0     5   195    24   182    22   189 0.90 RecT family
Resolvase            PF00239.16   141 seq1502_BIOID50963   -            196   6.9e-40  136.0   0.4   1   1   2.4e-43   1.1e-39  135.4   0.0     1   140     4   144     4   145 0.92 Resolvase, N terminal domain
HTH_7                PF02796.10    45 seq1502_BIOID50963   -            196   2.1e-11   43.3   0.0   1   1   1.1e-14     5e-11   42.1   0.0     1    44   147   190   147   191 0.96 Helix-turn-helix domain of resolvase
HTH_28               PF13518.1     52 seq1502_BIOID50963   -            196   2.4e-05   24.0   0.0   1   1   1.4e-08   6.4e-05   22.7   0.0     2    37   157   192   156   195 0.87 Helix-turn-helix domain
DUF1307              PF06998.6    123 seq1503_BIOID50963   -             48   4.5e-10   39.5   0.3   1   1   3.5e-14   4.8e-10   39.4   0.2    79   123     1    46     1    46 0.96 Protein of unknown function (DUF1307)
SopA                 PF13981.1    135 seq1504_BIOID50963   -            442   2.7e-32  111.5   7.0   1   1   1.4e-35   4.7e-32  110.7   4.9     3   135   209   342   207   342 0.97 SopA-like central domain
Pentapeptide_4       PF13599.1     78 seq1504_BIOID50963   -            442   1.8e-17   62.7  19.5   1   1   3.8e-17   1.3e-13   50.4   4.5     6    78    90   165    85   169 0.91 Pentapeptide repeats (9 copies)
Pentapeptide_3       PF13576.1     48 seq1504_BIOID50963   -            442   1.7e-11   43.7  19.6   1   1   1.5e-10   5.3e-07   29.3   0.8     1    39   102   138   102   140 0.96 Pentapeptide repeats (9 copies)
FadR_C               PF07840.7    164 seq1506_BIOID50963   -            239   6.9e-73  243.5   0.0   1   1   1.9e-76   8.5e-73  243.2   0.0     1   163    72   234    72   235 0.99 FadR C-terminal domain
GntR                 PF00392.16    64 seq1506_BIOID50963   -            239   2.3e-20   71.6   0.0   1   1     1e-23   4.7e-20   70.6   0.0     4    64    11    71     8    71 0.96 Bacterial regulatory proteins, gntR family
GPW_gp25             PF04965.9     99 seq1507_BIOID50963   -            133   3.3e-11   42.4   0.0   1   1   3.6e-15   4.9e-11   41.9   0.0     5    94    23   111    19   116 0.90 Gene 25-like lysozyme
YbgT_YccB            PF08173.6     28 seq1509_BIOID50963   -             30   3.4e-12   45.8   4.6   1   1   2.6e-16   3.5e-12   45.7   3.2     1    27     1    27     1    28 0.97 Membrane bound YbgT-like protein
RHH_1                PF01402.16    39 seq1510_BIOID50963   -             81   4.7e-11   41.9   0.5   1   1   5.7e-15   7.7e-11   41.2   0.4     2    39    15    52    14    52 0.96 Ribbon-helix-helix protein, copG family
TauD                 PF02668.11   258 seq1513_BIOID50963   -            283   1.1e-62  211.9   1.6   1   1   9.1e-67   1.2e-62  211.7   1.1     2   258     7   272     6   272 0.91 Taurine catabolism dioxygenase TauD, TfdA family
FliD_C               PF07195.7    239 seq1515_BIOID50963   -            438   6.4e-43  146.6  11.4   1   1   9.4e-47   6.4e-43  146.6   7.9     1   232   209   423   209   431 0.94 Flagellar hook-associated protein 2 C-terminus
FliD_N               PF02465.13    99 seq1515_BIOID50963   -            438   1.3e-14   54.2   6.8   1   1   1.8e-18   1.3e-14   54.2   4.7     8    99     6    98     1    98 0.85 Flagellar hook-associated protein 2 C-terminus
His_Phos_2           PF00328.17   347 seq1516_BIOID50963   -            442   1.3e-40  139.6   0.0   1   1   1.2e-44   1.6e-40  139.4   0.0     1   345    39   383    39   387 0.85 Histidine phosphatase superfamily (branch 2)
YqaJ                 PF09588.5    152 seq1517_BIOID50963   -            226   3.7e-26   91.8   0.0   1   1   4.3e-30   5.9e-26   91.1   0.0     2   150    24   166    23   168 0.86 YqaJ-like viral recombinase domain
ABC_tran             PF00005.22   118 seq1518_BIOID50963   -            400   3.9e-26   91.6   0.0   1   1   2.4e-29   8.4e-26   90.5   0.0     1   117    68   192    68   193 0.97 ABC transporter
CBS                  PF00571.23    57 seq1518_BIOID50963   -            400   1.8e-06   27.4   0.0   1   1   3.5e-07    0.0012   18.3   0.0    32    55   369   392   346   394 0.86 CBS domain
EIIA-man             PF03610.11   116 seq1519_BIOID50963   -            144   3.5e-33  114.0   0.0   1   1   2.9e-37     4e-33  113.8   0.0     1   114     3   115     3   117 0.97 PTS system fructose IIA component
HOK_GEF              PF01848.11    43 seq1522_BIOID50963   -             83   8.4e-18   63.3   1.1   1   1   9.2e-22   1.3e-17   62.7   0.8     1    43    37    79    37    79 0.99 Hok/gef family
Transaldolase        PF00923.14   287 seq1523_BIOID50963   -            338    5e-104  347.3   0.3   1   1  4.2e-108  5.7e-104  347.1   0.2     1   287    35   334    35   334 0.95 Transaldolase
OmpA                 PF00691.15    97 seq1526_BIOID50963   -            173   1.1e-19   70.5   0.0   1   1   1.4e-23     2e-19   69.6   0.0     1    97    72   167    72   167 0.95 OmpA family
HATPase_c            PF02518.21   111 seq1527_BIOID50963   -            572   2.1e-19   69.1   0.0   1   1     1e-22   3.5e-19   68.4   0.0     2   110   449   559   448   560 0.95 Histidine kinase-, DNA gyrase B-, and HSP90-like ATPase
PAS_8                PF13188.1     64 seq1527_BIOID50963   -            572   2.7e-06   26.9   0.0   1   1   3.8e-09   1.3e-05   24.7   0.0     2    49   243   293   242   311 0.73 PAS domain
PAS                  PF00989.19   113 seq1527_BIOID50963   -            572   5.6e-06   26.0   0.0   1   1     5e-09   1.7e-05   24.4   0.0     4    64   245   305   242   313 0.88 PAS fold
Amidohydro_4         PF13147.1    304 seq1528_BIOID50963   -            384   2.7e-14   53.7  10.4   1   1   1.1e-16   3.9e-13   49.9   7.2     6   304    53   364    50   364 0.85 Amidohydrolase
Amidohydro_1         PF01979.15   333 seq1528_BIOID50963   -            384   8.9e-14   51.7   1.2   1   1   5.3e-16   1.8e-12   47.4   0.8     2   333    54   367    53   367 0.64 Amidohydrolase family
Amidohydro_5         PF13594.1     68 seq1528_BIOID50963   -            384   1.6e-05   24.5   0.4   1   1   1.3e-08   4.5e-05   23.0   0.3     3    60    31    78    29   108 0.71 Amidohydrolase
DUF4222              PF13973.1     53 seq1536_BIOID50963   -             83   2.3e-15   55.6   0.1   1   1     2e-19   2.8e-15   55.3   0.0     2    53     4    54     3    54 0.97 Domain of unknown function (DUF4222)
Peptidase_S6         PF02395.11   769 seq1539_BIOID50963   -            338     7e-56  189.6  11.1   1   1   1.2e-59   8.4e-56  189.4   7.7     4   292    44   334    41   338 0.83 Immunoglobulin A1 protease
ESPR                 PF13018.1     24 seq1539_BIOID50963   -            338   2.2e-07   30.0   0.1   1   1   1.3e-10   8.9e-07   28.1   0.0     1    24     1    24     1    24 0.99 Extended Signal Peptide of Type V secretion system
HTH_Tnp_1            PF01527.15    76 seq1540_BIOID50963   -            141   5.3e-17   61.4   0.1   1   1   1.9e-20   8.4e-17   60.7   0.0     3    49    10    61     8    99 0.77 Transposase
HTH_28               PF13518.1     52 seq1540_BIOID50963   -            141   1.5e-05   24.7   0.1   1   1   5.2e-09   2.4e-05   24.1   0.1     1    41    18    59    18    63 0.93 Helix-turn-helix domain
TPR_6                PF13174.1     33 seq1541_BIOID50963   -            263   1.8e-22   78.1   1.7   1   3   2.8e-07   0.00047   20.3   0.0     4    33   146   176   145   176 0.86 Tetratricopeptide repeat
TPR_6                PF13174.1     33 seq1541_BIOID50963   -            263   1.8e-22   78.1   1.7   2   3   2.2e-08   3.8e-05   23.7   0.1     3    33   183   213   181   213 0.95 Tetratricopeptide repeat
TPR_6                PF13174.1     33 seq1541_BIOID50963   -            263   1.8e-22   78.1   1.7   3   3   7.2e-11   1.2e-07   31.5   0.0     1    33   218   250   218   250 0.96 Tetratricopeptide repeat
TPR_16               PF13432.1     65 seq1541_BIOID50963   -            263   6.3e-12   45.7   0.0   1   1   1.6e-09   2.7e-06   27.7   0.0     2    65   147   214   146   214 0.92 Tetratricopeptide repeat
TPR_2                PF07719.12    34 seq1541_BIOID50963   -            263   1.2e-09   37.1   0.1   1   2   2.1e-06    0.0035   17.0   0.1     2    33   181   212   180   213 0.93 Tetratricopeptide repeat
TPR_2                PF07719.12    34 seq1541_BIOID50963   -            263   1.2e-09   37.1   0.1   2   2   5.3e-06    0.0091   15.7   0.0     1    33   217   249   217   250 0.95 Tetratricopeptide repeat
TPR_8                PF13181.1     34 seq1541_BIOID50963   -            263   2.8e-06   26.6   0.9   1   2   0.00027      0.46   10.2   0.2     2    29   181   208   180   213 0.89 Tetratricopeptide repeat
TPR_8                PF13181.1     34 seq1541_BIOID50963   -            263   2.8e-06   26.6   0.9   2   2   2.7e-05     0.046   13.3   0.0     5    29   221   245   217   250 0.85 Tetratricopeptide repeat
Abhydrolase_1        PF00561.15   230 seq1543_BIOID50963   -            340   3.4e-26   92.1   0.0   1   1   2.6e-29     9e-26   90.7   0.0     4   218   105   312   102   315 0.96 alpha/beta hydrolase fold
Abhydrolase_6        PF12697.2    228 seq1543_BIOID50963   -            340     3e-16   59.9   0.7   1   1   1.2e-19   4.2e-16   59.4   0.5     1   219    75   312    75   320 0.70 Alpha/beta hydrolase family
Abhydrolase_5        PF12695.2    142 seq1543_BIOID50963   -            340   7.6e-11   41.8   0.4   1   1   7.2e-14   2.5e-10   40.1   0.2     2   141    75   308    74   309 0.65 Alpha/beta hydrolase family
AIG2                 PF06094.7    102 seq1544_BIOID50963   -            113   1.1e-18   67.4   0.1   1   1   9.9e-23   1.3e-18   67.1   0.1     1   102     3    94     3    94 0.95 AIG2-like family
Aconitase            PF00330.15   465 seq1545_BIOID50963   -            891  1.3e-186  620.5   0.0   1   1  2.3e-190  1.6e-186  620.2   0.0     1   465    57   562    57   562 0.99 Aconitase family (aconitate hydratase)
Aconitase_C          PF00694.14   131 seq1545_BIOID50963   -            891   8.3e-49  164.9   0.0   1   1   2.7e-52   1.8e-48  163.8   0.0     3   130   691   818   689   819 0.98 Aconitase C-terminal domain
Chor_lyase           PF04345.8    168 seq1546_BIOID50963   -            165   5.1e-31  107.2   0.0   1   1   4.5e-35   6.1e-31  106.9   0.0    12   163    17   165    10   165 0.90 Chorismate lyase
BPD_transp_1         PF00528.17   185 seq1547_BIOID50963   -            354   2.5e-26   92.2  16.2   1   1   1.8e-30   2.5e-26   92.2  11.2     1   176   163   324   163   332 0.91 Binding-protein-dependent transport system inner membrane component
FliS                 PF02561.9    122 seq1549_BIOID50963   -            130   2.8e-23   81.9   0.0   1   1   2.5e-27   3.4e-23   81.6   0.0     2   118     5   125     4   128 0.94 Flagellar protein FliS
Phage_integrase      PF00589.17   173 seq1550_BIOID50963   -            387   1.6e-44  151.5   0.3   1   1   1.2e-47   1.7e-43  148.1   0.0     1   172   184   355   184   356 0.98 Phage integrase family
MoCF_biosynth        PF00994.19   144 seq1551_BIOID50963   -            195   9.4e-28   96.2   0.0   1   1   8.5e-32   1.2e-27   95.9   0.0     2   138     8   147     7   152 0.88 Probable molybdopterin binding domain
TnpB_IS66            PF05717.8    108 seq1554_BIOID50963   -            116   4.3e-39  132.1   0.0   1   1   3.5e-43   4.8e-39  132.0   0.0     2   104     7   107     6   111 0.96 IS66 Orf2 like protein
ACCA                 PF03255.9    145 seq1557_BIOID50963   -            319     6e-65  217.1   0.2   1   1   1.9e-68   8.7e-65  216.5   0.1     2   145     5   151     4   151 0.97 Acetyl co-enzyme A carboxylase carboxyltransferase alpha subunit
Carboxyl_trans       PF01039.17   493 seq1557_BIOID50963   -            319   1.5e-18   66.3   0.1   1   1   4.1e-22   1.9e-18   66.0   0.0   272   473    85   288    58   300 0.84 Carboxyl transferase domain
MdcE                 PF06833.6    234 seq1557_BIOID50963   -            319   6.6e-06   25.3   0.0   1   1     2e-09   9.1e-06   24.9   0.0     5   176    88   262    84   313 0.81 Malonate decarboxylase gamma subunit (MdcE)
UbiA                 PF01040.13   257 seq1559_BIOID50963   -            290   1.1e-40  139.4  25.2   1   1   9.5e-45   1.3e-40  139.1  17.5     2   256    26   277    25   283 0.86 UbiA prenyltransferase family
LysR_substrate       PF03466.15   209 seq1561_BIOID50963   -            309     7e-38  129.7   0.0   1   1   1.3e-41   9.1e-38  129.3   0.0     4   207    90   291    87   293 0.95 LysR substrate binding domain
HTH_1                PF00126.22    60 seq1561_BIOID50963   -            309   2.1e-20   72.0   0.7   1   1   5.1e-24   3.5e-20   71.3   0.5     1    60     4    63     4    63 0.97 Bacterial regulatory helix-turn-helix protein, lysR family
DDE_Tnp_IS66         PF03050.9    271 seq1562_BIOID50963   -            366   3.8e-54  183.6   0.0   1   1   8.4e-58   3.8e-54  183.6   0.0     1   153   196   366   196   366 0.98 Transposase IS66 family
HTH_Tnp_IS66         PF13005.2     59 seq1562_BIOID50963   -            366   6.6e-15   54.5   4.2   1   1   1.4e-18   6.6e-15   54.5   2.9     1    59   134   190   134   190 0.98 putative Helix-turn-helix domain of transposase IS66
LZ_Tnp_IS66          PF13007.2     78 seq1562_BIOID50963   -            366   1.8e-13   50.8  10.5   1   1     4e-17   1.8e-13   50.8   7.3     2    77    60   131    59   132 0.81 Transposase C of IS166 homeodomain
Peptidase_S6         PF02395.11   769 seq1567_BIOID50963   -            950   7.1e-84  282.2  47.0   1   1   3.9e-85   2.7e-81  273.7  28.0   320   745     2   375     1   401 0.94 Immunoglobulin A1 protease
Autotransporter      PF03797.14   265 seq1567_BIOID50963   -            950   5.7e-44  150.3  14.5   1   1     2e-47   1.4e-43  149.0  10.0     3   260   687   931   685   941 0.93 Autotransporter beta-domain
Flg_hook             PF02120.11    85 seq1568_BIOID50963   -            353   1.4e-18   66.2   4.8   1   1   2.5e-22   3.5e-18   64.9   3.3     3    85   239   321   237   322 0.94 Flagellar hook-length control protein FliK
SIS                  PF01380.17   131 seq1570_BIOID50963   -            384   4.6e-53  178.2   0.0   1   2     2e-34   2.7e-30  104.5   0.0     2   130    49   188    48   189 0.98 SIS domain
SIS                  PF01380.17   131 seq1570_BIOID50963   -            384   4.6e-53  178.2   0.0   2   2   2.4e-24   3.2e-20   71.9   0.0     3   131   222   357   220   357 0.94 SIS domain
UPF0270              PF06794.7     70 seq1573_BIOID50963   -             72   9.2e-36  121.3   0.1   1   1   7.4e-40     1e-35  121.2   0.0     1    70     1    70     1    70 0.99 Uncharacterised protein family (UPF0270)
Response_reg         PF00072.19   112 seq1574_BIOID50963   -            226   1.2e-18   67.0   0.0   1   1   9.1e-22   6.2e-18   64.7   0.0     1   111     7   118     7   119 0.97 Response regulator receiver domain
CitT                 PF12431.3     30 seq1574_BIOID50963   -            226   5.6e-08   32.5   0.0   1   1   1.5e-11     1e-07   31.6   0.0     1    28   134   160   134   162 0.97 Transcriptional regulator
OpuAC                PF04069.7    257 seq1578_BIOID50963   -            344   4.2e-56  190.0   3.9   1   1   3.8e-60   5.2e-56  189.7   2.7     2   256    44   326    43   327 0.94 Substrate binding domain of ABC-type glycine betaine transport system
DAO                  PF01266.19   358 seq1579_BIOID50963   -            432   5.6e-74  249.0   0.5   1   1   4.8e-77   6.5e-74  248.8   0.3     2   358     3   397     2   397 0.95 FAD dependent oxidoreductase
Pyr_redox_2          PF07992.9    200 seq1579_BIOID50963   -            432   7.5e-09   35.6   0.3   1   1   3.9e-08   5.3e-05   23.0   0.2     1    36     2    37     2    65 0.92 Pyridine nucleotide-disulphide oxidoreductase
Pyr_redox            PF00070.22    80 seq1579_BIOID50963   -            432   3.2e-08   33.7   0.2   1   1     7e-09   9.6e-06   25.7   0.2     1    33     2    34     2    47 0.91 Pyridine nucleotide-disulphide oxidoreductase
NAD_binding_8        PF13450.1     68 seq1579_BIOID50963   -            432   8.6e-07   28.7   0.1   1   1   5.6e-09   7.6e-06   25.7   0.0     1    34     5    38     5    69 0.85 NAD(P)-binding Rossmann-like domain
ApbA                 PF02558.11   151 seq1579_BIOID50963   -            432   2.3e-05   23.7   0.2   1   1   3.8e-08   5.3e-05   22.6   0.1     1    33     3    34     3    48 0.87 Ketopantoate reductase PanE/ApbA
AlaDh_PNT_C          PF01262.16   168 seq1579_BIOID50963   -            432   0.00013   21.5   0.1   1   1   1.7e-07   0.00023   20.6   0.1    22    59     2    39     1    52 0.85 Alanine dehydrogenase/PNT, C-terminal domain
PRK                  PF00485.13   194 seq1580_BIOID50963   -            289     3e-74  248.6   0.0   1   1   2.7e-78   3.6e-74  248.4   0.0     1   194     7   214     7   214 0.99 Phosphoribulokinase / Uridine kinase family
DUF3950              PF13132.1     30 seq1581_BIOID50963   -             57   3.3e-19   67.9   0.5   1   1   4.2e-23   5.8e-19   67.1   0.3     1    30     1    30     1    30 0.99 Domain of unknown function (DUF3950)
Fer4_11              PF13247.1     99 seq1583_BIOID50963   -            184   6.9e-32  109.1  10.9   1   1   5.8e-35   8.8e-32  108.8   7.5     3    97    39   132    37   134 0.97 4Fe-4S dicluster domain
Fer4_7               PF12838.2     52 seq1583_BIOID50963   -            184   3.5e-11   43.1  15.7   1   1   7.1e-10   1.1e-06   28.8   7.3     2    50    78   126    77   128 0.87 4Fe-4S dicluster domain
Fer4_9               PF13187.1     55 seq1583_BIOID50963   -            184   1.6e-10   40.9  15.4   1   1   4.1e-10   6.2e-07   29.4   7.4     2    53    78   127    77   129 0.95 4Fe-4S dicluster domain
Fer4                 PF00037.22    24 seq1583_BIOID50963   -            184   1.3e-08   33.9  26.3   1   1   6.6e-11     1e-07   31.1   3.3     1    23    71    93    71    94 0.94 4Fe-4S binding domain
Fer4_4               PF12800.2     17 seq1583_BIOID50963   -            184   3.4e-08   33.0  21.3   1   2   2.6e-05     0.039   14.1   2.0     2    16    44    60    43    64 0.86 4Fe-4S binding domain
Fer4_4               PF12800.2     17 seq1583_BIOID50963   -            184   3.4e-08   33.0  21.3   2   2   2.3e-07   0.00035   20.5   2.0     2    17    76    91    75    91 0.91 4Fe-4S binding domain
Fer4_6               PF12837.2     24 seq1583_BIOID50963   -            184   1.5e-07   30.8  30.5   1   1   2.4e-09   3.6e-06   26.4   3.2     1    23    70    92    70    93 0.95 4Fe-4S binding domain
Fer4_10              PF13237.1     52 seq1583_BIOID50963   -            184   3.5e-07   29.8  22.7   1   1   6.2e-09   9.4e-06   25.2   8.0     2    52    71   125    70   125 0.76 4Fe-4S dicluster domain
Fer4_3               PF12798.2     15 seq1583_BIOID50963   -            184   1.8e-06   27.9  29.8   1   3   7.3e-06     0.011   16.1   4.2     1    15    46    62    46    62 0.98 4Fe-4S binding domain
Fer4_3               PF12798.2     15 seq1583_BIOID50963   -            184   1.8e-06   27.9  29.8   2   3   0.00057      0.87   10.1   4.0     1    15    78    92    78    92 0.98 4Fe-4S binding domain
Fer4_3               PF12798.2     15 seq1583_BIOID50963   -            184   1.8e-06   27.9  29.8   3   3   3.7e-05     0.056   13.9   1.6     1    13   105   126   105   128 0.94 4Fe-4S binding domain
OKR_DC_1             PF01276.15   417 seq1584_BIOID50963   -            713    2e-194  645.8   0.0   1   1  5.3e-198  2.4e-194  645.5   0.0     1   417   130   545   130   545 1.00 Orn/Lys/Arg decarboxylase, major domain
OKR_DC_1_C           PF03711.10   137 seq1584_BIOID50963   -            713   8.5e-53  177.9   0.0   1   1   4.3e-56   1.9e-52  176.8   0.0     1   135   570   702   570   704 0.99 Orn/Lys/Arg decarboxylase, C-terminal domain
OKR_DC_1_N           PF03709.10   115 seq1584_BIOID50963   -            713   8.4e-27   93.3   0.0   1   1   3.8e-30   1.7e-26   92.4   0.0     1   115    14   124    14   124 0.99 Orn/Lys/Arg decarboxylase, N-terminal domain
DUF1398              PF07166.6    125 seq1586_BIOID50963   -            141   2.3e-63  211.5  10.2   1   1   1.9e-67   2.6e-63  211.3   7.1     1   125     8   132     8   132 0.99 Protein of unknown function (DUF1398)
Peripla_BP_4         PF13407.1    258 seq1587_BIOID50963   -            318   3.2e-44  151.1   6.8   1   1   8.7e-48     4e-44  150.8   4.7     1   243    26   274    26   287 0.91 Periplasmic binding protein domain
Peripla_BP_1         PF00532.16   279 seq1587_BIOID50963   -            318     1e-16   60.8   0.1   1   1   2.8e-20   1.3e-16   60.5   0.1    15   224    37   253    25   298 0.84 Periplasmic binding proteins and sugar binding domain of LacI family
DDE_Tnp_IS66         PF03050.9    271 seq1588_BIOID50963   -            524  1.9e-100  335.4   0.0   1   1  5.5e-104  1.9e-100  335.4   0.0     1   271   187   474   187   474 0.98 Transposase IS66 family
DDE_Tnp_IS66_C       PF13817.1     39 seq1588_BIOID50963   -            524   1.8e-19   69.3   0.0   1   1   1.4e-22   4.7e-19   68.0   0.0     1    39   480   518   480   518 0.98 IS66 C-terminal element
HTH_Tnp_IS66         PF13005.2     59 seq1588_BIOID50963   -            524   2.5e-17   62.3   0.7   1   1   1.4e-20   4.9e-17   61.3   0.5     3    59   127   181   125   181 0.95 putative Helix-turn-helix domain of transposase IS66
LZ_Tnp_IS66          PF13007.2     78 seq1588_BIOID50963   -            524   3.9e-13   49.7   3.2   1   1   1.1e-16   3.9e-13   49.7   2.2     1    77    50   122    50   123 0.82 Transposase C of IS166 homeodomain
DmsC                 PF04976.7    276 seq1589_BIOID50963   -            364  1.7e-115  384.9  19.9   1   1  1.5e-119  2.1e-115  384.6  13.8     1   276    81   354    81   354 0.99 DMSO reductase anchor subunit (DmsC)
MerR_1               PF13411.1     69 seq1590_BIOID50963   -            243   2.5e-18   65.4   0.2   1   1   2.6e-21   1.8e-17   62.7   0.0     1    68     4    72     4    73 0.98 MerR HTH family regulatory protein
MerR                 PF00376.18    38 seq1590_BIOID50963   -            243   7.3e-13   47.7   0.0   1   1   2.1e-16   1.4e-12   46.7   0.0     1    38     5    42     5    42 0.98 MerR family regulatory protein
Response_reg         PF00072.19   112 seq1595_BIOID50963   -            166   5.3e-30  103.6   0.0   1   1   4.8e-34   6.6e-30  103.2   0.0     1   112     5   117     5   117 0.97 Response regulator receiver domain
NadA                 PF02445.11   296 seq1597_BIOID50963   -            347  2.8e-105  351.2   0.0   1   1  2.3e-109  3.2e-105  351.0   0.0     2   295    31   340    30   341 0.98 Quinolinate synthetase A protein
F_bP_aldolase        PF01116.15   287 seq1598_BIOID50963   -            286  9.8e-103  343.0   0.0   1   1    8e-107  1.1e-102  342.9   0.0     4   286     5   283     2   284 0.99 Fructose-bisphosphate aldolase class-II
Xan_ur_permease      PF00860.15   389 seq1601_BIOID50963   -            525  5.6e-121  403.5  46.5   1   1  5.7e-125  7.8e-121  403.0  32.2     2   385    72   451    71   455 0.98 Permease family
Trans_reg_C          PF00486.23    77 seq1604_BIOID50963   -             63   3.2e-22   78.1   0.3   1   1   2.6e-26   3.5e-22   77.9   0.2    18    77     1    59     1    59 0.96 Transcriptional regulatory protein, C terminal
Sigma70_r4           PF04545.11    50 seq1605_BIOID50963   -            238   5.2e-14   51.1   0.6   1   1   2.7e-17   1.2e-13   49.9   0.4     1    50   184   233   184   233 0.98 Sigma-70, region 4
Sigma70_r2           PF04542.9     71 seq1605_BIOID50963   -            238   1.2e-12   47.1   0.7   1   1   4.1e-16   1.8e-12   46.5   0.1     2    71    26    97    25    97 0.94 Sigma-70 region 2
Sigma70_r4_2         PF08281.7     54 seq1605_BIOID50963   -            238   9.1e-08   31.3   1.7   1   1   6.6e-11     3e-07   29.6   1.2     2    41   179   218   178   220 0.95 Sigma-70, region 4
MFS_1                PF07690.11   354 seq1606_BIOID50963   -            394   8.1e-37  126.6  54.8   1   2   7.6e-32   5.2e-28   97.6  24.8     2   271    17   273    16   273 0.85 Major Facilitator Superfamily
MFS_1                PF07690.11   354 seq1606_BIOID50963   -            394   8.1e-37  126.6  54.8   2   2   1.4e-14   9.4e-11   40.9  16.1     3   175   218   387   216   394 0.90 Major Facilitator Superfamily
Sugar_tr             PF00083.19   451 seq1606_BIOID50963   -            394   3.5e-13   48.8  16.6   1   1     5e-17   3.5e-13   48.8  11.5    43   188    39   181    11   184 0.88 Sugar (and other) transporter
PTS_2-RNA            PF01885.11   186 seq1607_BIOID50963   -            134     2e-30  105.3   0.0   1   1   1.7e-34   2.4e-30  105.1   0.0     2   124    21   134    20   134 0.94 RNA 2'-phosphotransferase, Tpt1 / KptA family
Ala_racemase_N       PF01168.15   217 seq1608_BIOID50963   -            356   5.1e-58  196.0   0.1   1   1   9.8e-62   6.7e-58  195.6   0.1     2   217    10   217     9   217 0.95 Alanine racemase, N-terminal domain
Ala_racemase_C       PF00842.16   129 seq1608_BIOID50963   -            356   2.3e-39  133.6   0.4   1   1   6.2e-43   4.2e-39  132.7   0.3     1   127   232   354   232   356 0.97 Alanine racemase, C-terminal domain
ABC_tran             PF00005.22   118 seq1610_BIOID50963   -            500   7.9e-38  129.3   0.0   1   2   1.8e-25     5e-22   78.3   0.0     1   118    49   174    49   174 0.95 ABC transporter
ABC_tran             PF00005.22   118 seq1610_BIOID50963   -            500   7.9e-38  129.3   0.0   2   2   2.4e-16   6.6e-13   48.9   0.0     5   117   304   430   300   431 0.88 ABC transporter
AAA_21               PF13304.1    303 seq1610_BIOID50963   -            500   1.5e-14   54.5   1.7   1   1   1.5e-12   4.2e-09   36.6   0.2     1   297    37   203    37   203 0.84 AAA domain
DUF3329              PF11808.3     90 seq1611_BIOID50963   -            431   1.1e-31  108.5   6.1   1   1   8.1e-35   1.8e-31  107.9   4.2     2    90     4    92     3    92 0.98 Domain of unknown function (DUF3329)
HATPase_c            PF02518.21   111 seq1611_BIOID50963   -            431   1.4e-30  105.1   0.0   1   1   1.1e-33   2.6e-30  104.3   0.0     2   110   314   423   313   424 0.98 Histidine kinase-, DNA gyrase B-, and HSP90-like ATPase
HisKA                PF00512.20    68 seq1611_BIOID50963   -            431   2.6e-20   72.0   1.5   1   1   2.1e-23   4.9e-20   71.1   0.3     2    67   204   268   203   269 0.97 His Kinase A (phospho-acceptor) domain
PAS                  PF00989.19   113 seq1611_BIOID50963   -            431   3.9e-11   42.6   0.0   1   1   3.7e-14   8.4e-11   41.5   0.0     2   113    99   194    98   194 0.95 PAS fold
HATPase_c_2          PF13581.1    125 seq1611_BIOID50963   -            431   1.6e-08   34.2   0.0   1   1   1.3e-11   2.9e-08   33.4   0.0    30   114   316   408   281   420 0.83 Histidine kinase-like ATPase domain
HATPase_c_3          PF13589.1    137 seq1611_BIOID50963   -            431   1.1e-06   28.2   0.0   1   1   7.7e-10   1.8e-06   27.5   0.0     3    93   318   410   316   429 0.78 Histidine kinase-, DNA gyrase B-, and HSP90-like ATPase
Nitrate_red_del      PF02613.10   136 seq1614_BIOID50963   -            204   3.8e-31  107.6   1.0   1   1   3.9e-35   5.3e-31  107.1   0.7     7   134    41   164    20   166 0.93 Nitrate reductase delta subunit
cNMP_binding         PF00027.24    91 seq1615_BIOID50963   -            210   8.9e-24   83.0   0.0   1   1     4e-27   1.4e-23   82.4   0.0     3    90    23   111    21   112 0.97 Cyclic nucleotide-binding domain
Crp                  PF00325.15    32 seq1615_BIOID50963   -            210   2.1e-15   55.7   0.4   1   1   1.1e-18   3.9e-15   54.8   0.3     1    32   166   197   166   197 0.98 Bacterial regulatory proteins, crp family
HTH_Crp_2            PF13545.1     76 seq1615_BIOID50963   -            210   2.2e-11   43.2   0.1   1   1   1.5e-14     5e-11   42.1   0.1     1    67   142   206   142   207 0.94 Crp-like helix-turn-helix domain
PTS_2-RNA            PF01885.11   186 seq1616_BIOID50963   -             57   1.1e-12   47.4   0.0   1   1   9.5e-17   1.3e-12   47.3   0.0   134   180     2    48     1    53 0.96 RNA 2'-phosphotransferase, Tpt1 / KptA family
NMN_transporter      PF04973.7    182 seq1617_BIOID50963   -            239   1.6e-46  157.9  27.1   1   1   1.3e-48   1.8e-44  151.2  18.8     1   180    23   227    23   229 0.94 Nicotinamide mononucleotide transporter
HSP70                PF00012.15   602 seq1618_BIOID50963   -            638  4.8e-270  896.5  15.9   1   1  4.1e-274  5.7e-270  896.3  11.0     1   600     4   602     4   604 0.99 Hsp70 protein
PTSIIB_sorb          PF03830.10   151 seq1620_BIOID50963   -            158   5.1e-52  175.6   0.7   1   1   4.2e-56   5.7e-52  175.4   0.5     1   150     5   154     5   155 0.98 PTS system sorbose subfamily IIB component
MotA_ExbB            PF01618.11   139 seq1621_BIOID50963   -            287   6.9e-08   32.0   0.3   1   1     8e-12   1.1e-07   31.4   0.2    26   134   133   238   115   242 0.87 MotA/TolQ/ExbB proton channel family
PAP2                 PF01569.16   129 seq1626_BIOID50963   -            254   2.5e-28   98.2   1.2   1   1   1.8e-32   2.5e-28   98.2   0.9     6   126    78   232    73   234 0.89 PAP2 superfamily
FUSC-like            PF12805.2    284 seq1627_BIOID50963   -            696     3e-72  242.8   3.3   1   1   8.7e-76     3e-72  242.8   2.3     2   280    63   335    62   340 0.95 FUSC-like inner membrane protein yccS
FUSC_2               PF13515.1    128 seq1627_BIOID50963   -            696   8.6e-20   70.8  11.0   1   1   2.5e-23   8.6e-20   70.8   7.6     2   126   377   498   375   500 0.90 Fusaric acid resistance protein-like
FUSC                 PF04632.7    650 seq1627_BIOID50963   -            696   5.1e-08   31.7   4.2   1   1   1.5e-11   5.1e-08   31.7   2.9     7   280   369   659   363   690 0.80 Fusaric acid resistance protein family
ALMT                 PF11744.3    406 seq1627_BIOID50963   -            696   1.5e-05   23.7   1.9   1   1   1.7e-08   5.7e-05   21.8   1.0    41   193   389   528   373   594 0.80 Aluminium activated malate transporter
Voltage_CLC          PF00654.15   355 seq1628_BIOID50963   -            438   1.1e-72  244.9  33.6   1   1   7.9e-77   1.1e-72  244.9  23.3     5   354    83   422    79   423 0.91 Voltage gated chloride channel
EII-Sor              PF03609.9    237 seq1629_BIOID50963   -            267   3.4e-72  242.4  24.2   1   1   2.8e-76   3.9e-72  242.2  16.8     1   236     1   238     1   239 0.99 PTS system sorbose-specific iic component
Glyoxalase           PF00903.20   128 seq1630_BIOID50963   -            129   5.5e-23   81.2   0.0   1   1   1.8e-26   6.2e-23   81.0   0.0     2   128     7   126     6   126 0.97 Glyoxalase/Bleomycin resistance protein/Dioxygenase superfamily
Glyoxalase_2         PF12681.2    108 seq1630_BIOID50963   -            129   7.5e-18   65.0   0.0   1   1   2.5e-21   8.7e-18   64.8   0.0     1   108    12   127    12   127 0.78 Glyoxalase-like domain
Glyoxalase_4         PF13669.1    110 seq1630_BIOID50963   -            129     2e-13   50.1   0.0   1   1   7.4e-17   2.5e-13   49.8   0.0     1   109     8   114     8   115 0.86 Glyoxalase/Bleomycin resistance protein/Dioxygenase superfamily
AzlC                 PF03591.9    143 seq1632_BIOID50963   -            245   1.3e-41  141.7  10.1   1   1   9.5e-46   1.3e-41  141.7   7.0     1   141    23   165    23   167 0.97 AzlC protein
PagP                 PF07017.6    147 seq1634_BIOID50963   -            186   4.2e-75  249.8   5.4   1   1   3.7e-79   5.1e-75  249.5   3.7     1   147    36   183    36   183 0.99 Antimicrobial peptide resistance and lipid A acylation protein PagP
MotB_plug            PF13677.1     58 seq1639_BIOID50963   -            307   1.9e-18   65.3   0.1   1   1   6.1e-22   4.2e-18   64.3   0.1     3    55    17    71    15    74 0.88 Membrane MotB of proton-channel complex MotA/MotB
OmpA                 PF00691.15    97 seq1639_BIOID50963   -            307   8.7e-15   54.8   0.1   1   1   4.5e-18   3.1e-14   53.0   0.0     1    94   166   260   166   263 0.83 OmpA family
NUDIX                PF00293.23   135 seq1641_BIOID50963   -            182   2.7e-18   65.7   0.0   1   1   2.5e-22   3.4e-18   65.4   0.0     2   131    32   161    31   165 0.83 NUDIX domain
ATP_bind_3           PF01171.15   182 seq1642_BIOID50963   -            432   3.5e-60  202.5   0.0   1   1     1e-63   4.6e-60  202.1   0.0     1   180    14   191    14   193 0.97 PP-loop family
TilS_C               PF11734.3     74 seq1642_BIOID50963   -            432   3.2e-26   90.2   0.0   1   1   2.7e-29   1.2e-25   88.3   0.0     1    74   356   427   356   427 0.90 TilS substrate C-terminal domain
TilS                 PF09179.6     69 seq1642_BIOID50963   -            432   8.8e-23   80.0   4.7   1   1   7.8e-26   3.5e-22   78.0   3.2     1    69   241   309   241   309 0.98 TilS substrate binding domain
BPD_transp_2         PF02653.11   267 seq1643_BIOID50963   -            340   4.3e-48  163.4  44.0   1   1   4.1e-52   5.6e-48  163.1  30.5     4   267    57   320    54   320 0.91 Branched-chain amino acid transport system / permease component
DAGK_prokar          PF01219.14   104 seq1644_BIOID50963   -            122   5.5e-39  131.8   8.1   1   1   4.6e-43   6.3e-39  131.6   5.6     2   104    16   118    15   118 0.99 Prokaryotic diacylglycerol kinase
Branch_AA_trans      PF05525.8    428 seq1647_BIOID50963   -            439  5.8e-158  525.8  32.2   1   1  4.9e-162  6.6e-158  525.6  22.3     3   427     8   429     6   430 0.99 Branched-chain amino acid transport protein
Adenylate_cycl       PF01295.13   605 seq1648_BIOID50963   -            848    9e-275  912.5   0.0   1   1  1.6e-278  1.1e-274  912.3   0.0     1   601   228   826   228   830 0.98 Adenylate cyclase, class-I
Adenyl_cycl_N        PF12633.2    204 seq1648_BIOID50963   -            848   2.4e-87  291.6   0.0   1   1   1.6e-86   1.1e-82  276.3   0.0     1   203     1   200     1   201 0.96 Adenylate cyclase NT domain
OMP_b-brl            PF13505.1    176 seq1649_BIOID50963   -            171   3.9e-27   95.2  13.5   1   1   6.8e-31   4.7e-27   94.9   9.3     2   176     9   171     6   171 0.87 Outer membrane protein beta-barrel domain
Ail_Lom              PF06316.6    199 seq1649_BIOID50963   -            171   1.5e-23   83.2   4.7   1   2   2.2e-18   1.5e-14   53.8   0.9     1   126     1   115     1   127 0.77 Enterobacterial Ail/Lom protein
Ail_Lom              PF06316.6    199 seq1649_BIOID50963   -            171   1.5e-23   83.2   4.7   2   2   2.2e-11   1.5e-07   31.0   0.1   154   199   126   171   120   171 0.93 Enterobacterial Ail/Lom protein
DUF1049              PF06305.6     68 seq1650_BIOID50963   -            102   1.3e-25   88.5   0.7   1   1   9.6e-30   1.3e-25   88.5   0.5     1    66    22    87    22    89 0.97 Protein of unknown function (DUF1049)
EIID-AGA             PF03613.9    264 seq1651_BIOID50963   -            270     1e-92  309.7   4.6   1   1   8.3e-97   1.1e-92  309.5   3.2     2   264    11   270    10   270 0.97 PTS system mannose/fructose/sorbose family IID component
AzlD                 PF05437.7     99 seq1652_BIOID50963   -            111   1.8e-12   46.9   5.7   1   1   1.5e-16   2.1e-12   46.7   4.0     1    98     5   104     5   105 0.92 Branched-chain amino acid transport protein (AzlD)
CSD                  PF00313.17    66 seq1653_BIOID50963   -             69   5.2e-34  115.7   0.7   1   1   8.2e-38   5.6e-34  115.6   0.5     2    65     5    68     4    69 0.97 'Cold-shock' DNA-binding domain
OB_RNB               PF08206.6     58 seq1653_BIOID50963   -             69   1.2e-05   24.6   0.3   1   1   2.5e-09   1.7e-05   24.1   0.2     7    30    14    37     6    67 0.82 Ribonuclease B OB domain
LexA_DNA_bind        PF01726.11    65 seq1654_BIOID50963   -            202   6.6e-32  108.7   0.1   1   1   1.5e-35   1.1e-31  108.1   0.1     1    65     1    65     1    65 0.99 LexA DNA binding domain
Peptidase_S24        PF00717.18    70 seq1654_BIOID50963   -            202   8.9e-17   60.3   0.8   1   1   1.9e-20   1.3e-16   59.8   0.5     1    68   114   180   114   182 0.96 Peptidase S24-like
TPR_7                PF13176.1     36 seq1655_BIOID50963   -            389     1e-13   49.8  11.5   1   1   1.8e-05     0.025   14.2   0.0     1    27    71    97    71   106 0.82 Tetratricopeptide repeat
TPR_2                PF07719.12    34 seq1655_BIOID50963   -            389   1.8e-12   46.0   7.2   1   1   1.4e-05     0.019   14.7   0.0     5    32   218   245   214   247 0.88 Tetratricopeptide repeat
Apc3                 PF12895.2     84 seq1655_BIOID50963   -            389   7.3e-10   38.7   1.4   1   1   1.3e-09   1.8e-06   27.8   0.1     4    83   156   239   153   240 0.89 Anaphase-promoting complex, cyclosome, subunit 3
TPR_1                PF00515.23    34 seq1655_BIOID50963   -            389   4.6e-09   35.3   2.5   1   1   2.6e-05     0.035   13.5   0.0     7    32   220   245   214   247 0.89 Tetratricopeptide repeat
TPR_8                PF13181.1     34 seq1655_BIOID50963   -            389   1.4e-07   30.6   1.1   1   1   1.7e-05     0.024   14.3   0.0     5    29   218   242   214   246 0.89 Tetratricopeptide repeat
MarR                 PF01047.17    59 seq1661_BIOID50963   -            176   1.6e-17   62.8   2.8   1   1   1.3e-20     6e-17   60.9   0.1     1    58    53   112    53   113 0.98 MarR family
MarR_2               PF12802.2     62 seq1661_BIOID50963   -            176     1e-08   34.5   0.1   1   1   4.8e-12   2.2e-08   33.5   0.0     5    61    55   111    51   112 0.90 MarR family
HTH_27               PF13463.1     68 seq1661_BIOID50963   -            176   3.6e-07   30.3   0.1   1   1   1.8e-10   8.1e-07   29.1   0.0    17    68    70   121    54   121 0.86 Winged helix DNA-binding domain
IMS                  PF00817.15   148 seq1664_BIOID50963   -            351     9e-48  161.7   0.0   1   1   3.2e-51   1.4e-47  161.0   0.0     1   148     7   154     7   154 0.98 impB/mucB/samB family
IMS_C                PF11799.3    137 seq1664_BIOID50963   -            351   2.1e-09   37.7   0.1   1   1   8.2e-13   3.7e-09   36.9   0.0     3    99   211   309   210   327 0.85 impB/mucB/samB family C-terminal
IMS_HHH              PF11798.3     32 seq1664_BIOID50963   -            351   1.3e-08   34.2   0.0   1   1   7.1e-12   3.2e-08   33.0   0.0     1    32   166   197   166   197 0.96 IMS family HHH motif
DnaJ_C               PF01556.13    81 seq1665_BIOID50963   -            376   7.6e-34  115.3   0.1   1   1   3.5e-24   1.6e-20   72.6   0.0     1    81   262   340   262   340 0.95 DnaJ C terminal domain
DnaJ                 PF00226.26    64 seq1665_BIOID50963   -            376   3.8e-28   96.8   4.1   1   1   1.3e-31     6e-28   96.2   2.8     1    64     5    67     5    67 0.99 DnaJ domain
DnaJ_CXXCXGXG        PF00684.14    66 seq1665_BIOID50963   -            376   8.5e-16   57.6  16.9   1   1   3.3e-19   1.5e-15   56.8  11.7     1    66   144   204   144   204 0.97 DnaJ central domain
BPD_transp_2         PF02653.11   267 seq1667_BIOID50963   -            330   1.8e-43  148.3  43.2   1   1   2.1e-47   2.8e-43  147.6  29.9     2   266    35   303    34   304 0.87 Branched-chain amino acid transport system / permease component
Trehalase            PF01204.13   512 seq1668_BIOID50963   -            549  4.8e-161  536.7   0.1   1   1  4.2e-165  5.7e-161  536.4   0.0     1   511    70   546    70   547 0.96 Trehalase
Glucosamine_iso      PF01182.15   199 seq1669_BIOID50963   -            251   3.2e-19   69.3   0.0   1   1   3.2e-23   4.4e-19   68.8   0.0     4   198    30   226    28   227 0.81 Glucosamine-6-phosphate isomerases/6-phosphogluconolactonase
MatE                 PF01554.13   162 seq1671_BIOID50963   -            459   5.6e-39  133.2  30.1   1   2   7.2e-35   9.9e-31  106.4   5.7     1   161    35   195    35   196 0.99 MatE
MatE                 PF01554.13   162 seq1671_BIOID50963   -            459   5.6e-39  133.2  30.1   2   2   3.6e-13   4.9e-09   35.8   6.7     2   142   259   399   259   421 0.92 MatE
FdhD-NarQ            PF02634.10   236 seq1673_BIOID50963   -            277   7.6e-73  244.7   0.0   1   1   6.6e-77     9e-73  244.4   0.0     1   235    38   275    38   276 0.92 FdhD/NarQ family
DAHP_synth_1         PF00793.15   272 seq1674_BIOID50963   -            350  1.3e-105  351.8   0.0   1   1  1.1e-109  1.5e-105  351.6   0.0     8   271    40   338    25   339 0.96 DAHP synthetase I family
CN_hydrolase         PF00795.17   184 seq1675_BIOID50963   -            187   3.8e-14   52.3   0.0   1   1   4.4e-18     6e-14   51.6   0.0    91   184    11    97     2    97 0.89 Carbon-nitrogen hydrolase
HlyD                 PF00529.15   306 seq1677_BIOID50963   -            390   5.6e-79  265.4  14.6   1   1     2e-82     7e-79  265.1  10.1     1   306    60   343    60   343 0.99 HlyD family secretion protein
HlyD_2               PF12700.2    328 seq1677_BIOID50963   -            390   2.9e-17   62.7   1.2   1   1   1.2e-20   4.2e-17   62.1   0.9    20   234    60   290    51   316 0.77 HlyD family secretion protein
HlyD_3               PF13437.1    105 seq1677_BIOID50963   -            390   5.6e-16   58.6   3.2   1   1   1.9e-16   6.3e-13   48.8   0.1     2   105   218   338   217   338 0.79 HlyD family secretion protein
Biotin_lipoyl_2      PF13533.1     50 seq1677_BIOID50963   -            390   7.7e-09   34.9   1.4   1   1   5.4e-11   1.9e-07   30.5   0.1     2    49    61   108    60   109 0.91 Biotin-lipoyl like
AA_permease          PF00324.16   479 seq1679_BIOID50963   -            457  4.2e-103  345.1  48.2   1   1  7.3e-107    5e-103  344.8  33.4     1   474    15   451    15   455 0.96 Amino acid permease
AA_permease_2        PF13520.1    426 seq1679_BIOID50963   -            457   1.1e-47  162.4  56.6   1   1   1.8e-51   1.2e-47  162.2  39.2     2   425    12   442    11   445 0.88 Amino acid permease
OMPdecase            PF00215.19   226 seq1680_BIOID50963   -            265   2.2e-54  184.1   0.0   1   1   1.9e-58   2.6e-54  183.8   0.0     1   226    35   257    35   257 0.96 Orotidine 5'-phosphate decarboxylase / HUMPS family
YaeQ                 PF07152.7    175 seq1681_BIOID50963   -            181   4.4e-72  240.9   1.2   1   1   3.7e-76     5e-72  240.7   0.8     1   174     1   175     1   176 0.99 YaeQ protein
PhdYeFM_antitox      PF02604.14    75 seq1682_BIOID50963   -             97   1.5e-09   37.1   0.1   1   1     2e-13   2.8e-09   36.3   0.1     2    73     8    74     7    79 0.90 Antitoxin Phd_YefM, type II toxin-antitoxin system
MttA_Hcf106          PF02416.11    53 seq1683_BIOID50963   -             67   1.7e-12   46.1   0.4   1   1   1.4e-16   1.9e-12   46.0   0.2     1    48     4    51     4    62 0.92 mttA/Hcf106 family
Aldo_ket_red         PF00248.16   283 seq1685_BIOID50963   -            346   2.4e-75  252.8   0.0   1   1     2e-79   2.7e-75  252.6   0.0     2   282    28   332    27   333 0.96 Aldo/keto reductase family
Fimbrial             PF00419.15   145 seq1688_BIOID50963   -            194   4.3e-13   49.5   0.0   1   1   4.3e-17   5.8e-13   49.1   0.0     3   144    29   193    27   194 0.76 Fimbrial protein
YafO_toxin           PF13957.1    109 seq1689_BIOID50963   -            132   7.8e-34  115.6   0.0   1   1   6.6e-38     9e-34  115.4   0.0     1   109    25   132    25   132 0.98 Toxin YafO, type II toxin-antitoxin system
Phage_AlpA           PF05930.7     51 seq1690_BIOID50963   -             68   1.4e-19   69.4   0.1   1   1   2.4e-23   1.7e-19   69.1   0.1     1    51    10    59    10    59 0.98 Prophage CP4-57 regulatory protein (AlpA)
HTH_17               PF12728.2     51 seq1690_BIOID50963   -             68   1.3e-07   31.5   0.1   1   1   2.3e-11   1.6e-07   31.3   0.0     9    50    20    62    15    63 0.90 Helix-turn-helix domain
RF-1                 PF00472.15   114 seq1694_BIOID50963   -            127   4.2e-24   84.4   0.0   1   1   3.3e-28   4.6e-24   84.3   0.0     4    82     4   107     1   126 0.84 RF-1 domain
GTP_cyclohydroI      PF01227.17    86 seq1695_BIOID50963   -            282   2.1e-17   62.4   0.0   1   1   1.1e-19   1.5e-15   56.5   0.0     1    83   196   271   196   274 0.97 GTP cyclohydrolase I
CsbD                 PF05532.7     53 seq1699_BIOID50963   -             69   1.5e-21   75.6   8.3   1   1   1.3e-25   1.8e-21   75.4   5.8     1    53     4    56     4    56 0.97 CsbD-like
MFS_1                PF07690.11   354 seq1700_BIOID50963   -            512   5.7e-55  186.3  38.3   1   1   4.2e-59   5.7e-55  186.3  26.5     1   353    19   413    19   414 0.89 Major Facilitator Superfamily
SLT                  PF01464.15   121 seq1701_BIOID50963   -            219   1.7e-25   88.7   0.1   1   1   1.6e-29   2.2e-25   88.3   0.1     3   120    59   184    57   185 0.95 Transglycosylase SLT domain
SUI1                 PF01253.17    83 seq1702_BIOID50963   -            108   1.6e-22   78.9   1.9   1   1   1.4e-26   1.9e-22   78.7   1.3     2    82    28   104    27   105 0.95 Translation initiation factor SUI1
DUF3829              PF12889.2    277 seq1704_BIOID50963   -            213   8.5e-60  202.1  12.7   1   1   6.9e-64   9.5e-60  202.0   8.8    66   277     1   213     1   213 0.97 Protein of unknown function (DUF3829)
Acetyltransf_10      PF13673.1    117 seq1705_BIOID50963   -            124   1.1e-17   64.1   0.0   1   1   2.8e-21   1.3e-17   63.8   0.0    17   117     4    98     1    98 0.92 Acetyltransferase (GNAT) domain
Acetyltransf_7       PF13508.1     79 seq1705_BIOID50963   -            124   5.8e-09   35.8   0.0   1   1     2e-12     9e-09   35.2   0.0     2    78    29    99    28   100 0.90 Acetyltransferase (GNAT) domain
Acetyltransf_1       PF00583.19    83 seq1705_BIOID50963   -            124   4.5e-07   29.6   0.0   1   1   2.2e-10     1e-06   28.5   0.0    24    83    48    99     9    99 0.78 Acetyltransferase (GNAT) family
NlpE                 PF04170.7     87 seq1708_BIOID50963   -            236   1.6e-35  121.2   0.0   1   1   1.9e-39   2.6e-35  120.5   0.0     1    86    45   130    45   131 0.99 NlpE N-terminal domain
Pili_assembly_N      PF00345.15   122 seq1709_BIOID50963   -            231   9.2e-42  141.5   0.0   1   1   2.4e-45   1.6e-41  140.7   0.0     1   122    25   145    25   145 0.94 Gram-negative pili assembly chaperone, N-terminal domain
Pili_assembly_C      PF02753.12    68 seq1709_BIOID50963   -            231     3e-17   62.0   0.2   1   1     1e-20   7.1e-17   60.8   0.1     1    67   164   226   164   227 0.91 Gram-negative pili assembly chaperone, C-terminal domain
Fe_dep_repr_C        PF02742.10    71 seq1711_BIOID50963   -            155   1.4e-13   50.2   0.9   1   1   1.5e-16   2.9e-13   49.1   0.6     1    57    95   150    95   154 0.95 Iron dependent repressor, metal binding and dimerisation domain
Fe_dep_repress       PF01325.14    60 seq1711_BIOID50963   -            155   6.9e-11   41.8   0.0   1   1   6.3e-14   1.2e-10   40.9   0.0     6    60    38    92    35    92 0.95 Iron dependent repressor, N-terminal DNA binding domain
HTH_24               PF13412.1     48 seq1711_BIOID50963   -            155   1.2e-07   30.9   0.0   1   1     9e-11   1.8e-07   30.3   0.0     3    48    40    85    38    85 0.90 Winged helix-turn-helix DNA-binding
MarR                 PF01047.17    59 seq1711_BIOID50963   -            155   1.7e-06   27.4   0.0   1   1   1.6e-09   3.1e-06   26.6   0.0    11    48    48    85    47    87 0.95 MarR family
Alpha-amylase        PF00128.19   316 seq1714_BIOID50963   -            605   3.3e-80  269.7   0.0   1   1   6.3e-84   4.3e-80  269.3   0.0     1   316   178   494   178   494 0.96 Alpha amylase, catalytic domain
Alpha-amylase_N      PF02903.9    120 seq1714_BIOID50963   -            605   5.9e-09   35.8   0.0   1   1   1.9e-12   1.3e-08   34.7   0.0     5   108     4   105     1   115 0.84 Alpha amylase, N-terminal ig-like domain
Mur_ligase_M         PF08245.7    189 seq1716_BIOID50963   -            457   4.5e-17   62.5   0.0   1   1   1.4e-20   6.4e-17   62.1   0.0     1   189   108   291   108   291 0.77 Mur ligase middle domain
Mur_ligase           PF01225.20    83 seq1716_BIOID50963   -            457   9.2e-16   57.5   0.0   1   1   4.7e-19   2.1e-15   56.4   0.0     1    80     2   100     2   103 0.96 Mur ligase family, catalytic domain
Mur_ligase_C         PF02875.16    91 seq1716_BIOID50963   -            457   1.5e-10   40.8   0.0   1   1   1.3e-13     6e-10   38.9   0.0     2    50   312   361   311   390 0.83 Mur ligase family, glutamate ligase domain
DUF3412              PF11892.3    123 seq1720_BIOID50963   -            454   1.8e-57  192.3   0.0   1   1   6.2e-61   4.2e-57  191.1   0.0     2   122   333   453   332   454 0.98 Domain of unknown function (DUF3412)
Lysine_decarbox      PF03641.9    133 seq1720_BIOID50963   -            454   9.5e-34  115.9   0.1   1   1     2e-37   1.4e-33  115.4   0.0     1   133   190   329   190   329 0.95 Possible lysine decarboxylase
UPF0027              PF01139.12   420 seq1721_BIOID50963   -             88     3e-12   46.1   0.0   1   1   2.4e-16   3.3e-12   46.0   0.0     6    61    18    73    13    74 0.92 Uncharacterized protein family UPF0027
CitMHS               PF03600.11   349 seq1722_BIOID50963   -            372   3.2e-28   98.2  21.5   1   1   4.7e-32   3.2e-28   98.2  14.9    41   321    32   306    12   330 0.89 Citrate transporter
Na_sulph_symp        PF00939.14   471 seq1722_BIOID50963   -            372   1.3e-07   30.8   6.0   1   1   1.8e-11   1.3e-07   30.8   4.1   320   448    41   165    35   183 0.80 Sodium:sulfate symporter transmembrane region
Ribosomal_L34        PF00468.12    44 seq1723_BIOID50963   -             46   5.1e-25   86.7  10.1   1   1   4.1e-29   5.5e-25   86.6   7.0     1    44     1    44     1    44 0.99 Ribosomal protein L34
LPAM_2               PF13627.1     24 seq1725_BIOID50963   -             67   1.6e-08   33.8   3.3   1   1   1.6e-12   2.1e-08   33.4   2.3     1    24     6    29     6    29 0.94 Prokaryotic lipoprotein-attachment site
RF-1                 PF00472.15   114 seq1726_BIOID50963   -            185   1.1e-23   83.0   2.0   1   1   1.2e-27   1.6e-23   82.5   1.4     9   104    84   178    78   181 0.86 RF-1 domain
Ribonuclease_P       PF00825.13   111 seq1727_BIOID50963   -            108   2.9e-29  101.0   0.3   1   1   2.3e-33   3.2e-29  100.9   0.2     9   109     3   100     1   102 0.97 Ribonuclease P
LysR_substrate       PF03466.15   209 seq1730_BIOID50963   -            323   9.4e-42  142.3   0.2   1   1   1.9e-45   1.3e-41  141.9   0.1     3   206   113   316   111   319 0.97 LysR substrate binding domain
HTH_1                PF00126.22    60 seq1730_BIOID50963   -            323   7.3e-19   67.1   0.6   1   1     2e-22   1.3e-18   66.3   0.4     2    59    29    86    28    87 0.97 Bacterial regulatory helix-turn-helix protein, lysR family
DAP_epimerase        PF01678.14   121 seq1731_BIOID50963   -            279   2.1e-68  227.6   0.2   1   2   4.3e-34     3e-30  104.5   0.0    19   120    26   128    23   129 0.96 Diaminopimelate epimerase
DAP_epimerase        PF01678.14   121 seq1731_BIOID50963   -            279   2.1e-68  227.6   0.2   2   2   2.5e-39   1.7e-35  121.4   0.1     2   121   157   272   156   272 0.97 Diaminopimelate epimerase
PhzC-PhzF            PF02567.11   282 seq1731_BIOID50963   -            279   3.8e-05   22.9   0.0   1   1     8e-09   5.5e-05   22.4   0.0    45   224    55   228    50   233 0.86 Phenazine biosynthesis-like protein
adh_short_C2         PF13561.1    243 seq1732_BIOID50963   -            294   4.9e-30  104.9   0.0   1   1   1.3e-33   5.7e-30  104.7   0.0     5   241    58   290    55   292 0.92 Enoyl-(Acyl carrier protein) reductase
adh_short            PF00106.20   167 seq1732_BIOID50963   -            294   3.3e-26   92.0   0.2   1   1     9e-30   4.1e-26   91.7   0.1     3   166    52   217    50   218 0.95 short chain dehydrogenase
KR                   PF08659.5    181 seq1732_BIOID50963   -            294   2.3e-08   33.7   0.0   1   1   6.9e-12   3.2e-08   33.3   0.0     4   167    53   221    51   234 0.77 KR domain
MFS_1                PF07690.11   354 seq1733_BIOID50963   -            417   5.8e-39  133.7  62.6   1   2   3.2e-31   2.2e-27   95.6  18.9     1   224    41   261    40   270 0.82 Major Facilitator Superfamily
MFS_1                PF07690.11   354 seq1733_BIOID50963   -            417   5.8e-39  133.7  62.6   2   2   9.1e-15   6.2e-11   41.5  23.0     7   168   249   407   247   415 0.82 Major Facilitator Superfamily
Sugar_tr             PF00083.19   451 seq1733_BIOID50963   -            417   2.8e-14   52.4  34.3   1   1   9.1e-18   6.2e-14   51.2   7.0    46   197    71   217    11   223 0.90 Sugar (and other) transporter
DUF2713              PF10897.3    246 seq1734_BIOID50963   -            246  2.3e-165  547.7   6.8   1   1  1.9e-169  2.5e-165  547.5   4.7     1   246     1   246     1   246 1.00 Protein of unknown function (DUF2713)
Usher                PF00577.15   552 seq1736_BIOID50963   -            721  5.8e-208  691.9  29.9   1   1  1.7e-211  7.8e-208  691.5  20.7     1   552    89   631    89   631 0.99 Type VII secretion system (T7SS), usher protein
PapC_C               PF13953.1     68 seq1736_BIOID50963   -            721   4.1e-21   74.2   0.1   1   1   2.1e-24   9.3e-21   73.1   0.1     2    67   642   708   641   709 0.95 PapC C-terminal domain
PapC_N               PF13954.1    146 seq1736_BIOID50963   -            721   1.2e-19   70.1   0.0   1   1   6.3e-23   2.9e-19   68.9   0.0    75   146     2    75     1    75 0.94 PapC N-terminal domain
DUF932               PF06067.6    239 seq1738_BIOID50963   -            177   4.1e-35  121.0   0.0   1   1   3.7e-39   5.1e-35  120.7   0.0    77   239    16   166    13   166 0.98 Domain of unknown function (DUF932)
Na_H_antiport_1      PF06965.7    378 seq1740_BIOID50963   -            388  1.1e-165  550.8  29.2   1   1  9.6e-170  1.3e-165  550.6  20.2     2   378     5   380     4   380 0.99 Na+/H+ antiporter 1
60KD_IMP             PF02096.15   196 seq1741_BIOID50963   -            548   3.4e-67  225.7  14.3   1   1   2.5e-71   3.4e-67  225.7   9.9     1   193   352   533   352   536 0.94 60Kd inner membrane protein
Transgly_assoc       PF04226.8     48 seq1742_BIOID50963   -             84   1.2e-13   50.7  14.4   1   1   8.6e-18   1.2e-13   50.7   9.9     2    48    34    83    33    83 0.98 Transglycosylase associated protein
DUF484               PF04340.7    225 seq1747_BIOID50963   -            235   1.1e-89  299.6   0.4   1   1   9.5e-94   1.3e-89  299.4   0.3     1   224    10   232    10   233 0.99 Protein of unknown function, DUF484
CSD                  PF00313.17    66 seq1751_BIOID50963   -             70   2.6e-33  113.5   0.3   1   1   4.1e-37   2.8e-33  113.3   0.2     1    65     5    69     5    70 0.98 'Cold-shock' DNA-binding domain
OB_RNB               PF08206.6     58 seq1751_BIOID50963   -             70   1.5e-05   24.2   0.3   1   1   3.5e-09   2.4e-05   23.6   0.2     7    28    15    36    11    40 0.87 Ribonuclease B OB domain
Virul_fac_BrkB       PF03631.10   260 seq1754_BIOID50963   -            337   3.5e-49  167.4  16.0   1   1     3e-53   4.1e-49  167.1  11.1     4   258    65   325    62   327 0.91 Virulence factor BrkB
Lact-deh-memb        PF09330.6    291 seq1755_BIOID50963   -            571  9.4e-154  510.8   1.9   1   1  1.7e-157  1.2e-153  510.5   1.3     1   291   278   567   278   567 1.00 D-lactate dehydrogenase, membrane binding
FAD_binding_4        PF01565.18   139 seq1755_BIOID50963   -            571   1.8e-08   33.8   0.0   1   1   4.5e-12     3e-08   33.0   0.0     2   115    47   166    46   186 0.85 FAD binding domain
Dus                  PF01207.12   310 seq1756_BIOID50963   -            345  7.9e-100  333.5   0.0   1   1  6.8e-104  9.3e-100  333.3   0.0     2   308    30   340    29   342 0.98 Dihydrouridine synthase (Dus)
Antirestrict         PF03230.8     94 seq1757_BIOID50963   -            157   4.6e-39  132.1   0.2   1   1   4.4e-43     6e-39  131.8   0.1     1    94    60   157    60   157 0.98 Antirestriction protein
MFS_1                PF07690.11   354 seq1760_BIOID50963   -            393     2e-24   85.8  58.2   1   1   1.3e-26   1.8e-22   79.4  34.4     2   328    14   320    10   327 0.84 Major Facilitator Superfamily
Phage_integrase      PF00589.17   173 seq1763_BIOID50963   -            298   4.6e-50  169.5   0.0   1   1   1.1e-53   7.7e-50  168.8   0.0     3   172   114   281   112   282 0.97 Phage integrase family
Phage_integr_N       PF02899.12    84 seq1763_BIOID50963   -            298   7.9e-27   93.1   0.7   1   1   2.9e-30     2e-26   91.8   0.5     1    83     8    90     8    91 0.98 Phage integrase, N-terminal SAM-like domain
PmbA_TldD            PF01523.11   293 seq1764_BIOID50963   -            450   6.2e-66  222.5   0.0   1   1   7.1e-70   9.7e-66  221.8   0.0     1   292    34   326    34   327 0.96 Putative modulator of DNA gyrase
GnsAB                PF08178.6     54 seq1765_BIOID50963   -             57   6.1e-33  112.1   4.2   1   1     5e-37   6.8e-33  111.9   2.9     1    54     1    54     1    54 1.00 GnsA/GnsB family
HTH_1                PF00126.22    60 seq1766_BIOID50963   -            301     5e-16   58.0   0.0   1   1   1.5e-19     1e-15   57.0   0.0     2    60     9    67     8    67 0.97 Bacterial regulatory helix-turn-helix protein, lysR family
LysR_substrate       PF03466.15   209 seq1766_BIOID50963   -            301   4.8e-11   42.0   0.0   1   1   9.5e-15   6.5e-11   41.6   0.0     9   200    98   287    92   290 0.94 LysR substrate binding domain
Asr                  PF06392.6     19 seq1767_BIOID50963   -            111   7.1e-07   29.3  23.9   1   1   5.2e-11   7.1e-07   29.3  16.6     1    19    53    71    53    71 0.99 Acid shock protein repeat
RadC                 PF04002.10   123 seq1768_BIOID50963   -            163   1.9e-45  153.4   0.0   1   1   1.8e-49   2.4e-45  153.0   0.0     2   123    42   163    41   163 0.98 RadC-like JAB domain
Queuosine_synth      PF02547.10   341 seq1769_BIOID50963   -            356    3e-144  479.8   0.0   1   1  2.4e-148  3.3e-144  479.6   0.0     2   341     3   344     2   344 0.96 Queuosine biosynthesis protein
ABC_tran             PF00005.22   118 seq1770_BIOID50963   -            530   1.4e-36  125.3   0.0   1   2   1.1e-18   1.9e-15   57.1   0.0     1   118    41   184    41   184 0.98 ABC transporter
ABC_tran             PF00005.22   118 seq1770_BIOID50963   -            530   1.4e-36  125.3   0.0   2   2   2.2e-21   3.7e-18   65.8   0.0     1   118   359   467   359   467 0.95 ABC transporter
ABC_tran_2           PF12848.2     85 seq1770_BIOID50963   -            530   3.4e-23   81.1   3.0   1   1   1.8e-23     3e-20   71.7   1.4     2    85   224   309   223   309 0.91 ABC transporter
Pribosyltran         PF00156.22   125 seq1771_BIOID50963   -            152   2.2e-11   43.4   0.0   1   1   2.3e-15   3.2e-11   42.9   0.0     2   112     4   105     3   112 0.87 Phosphoribosyl transferase domain
TrmE_N               PF10396.4    114 seq1773_BIOID50963   -            454   2.6e-43  146.4   0.0   1   1   3.9e-46   7.6e-43  144.9   0.0     1   114     6   120     6   120 0.99 GTP-binding protein TrmE N-terminus
GTPase_Cys_C         PF12631.2     73 seq1773_BIOID50963   -            454   1.5e-22   79.6   2.9   1   1   1.5e-25     3e-22   78.6   0.2     3    73   381   451   379   451 0.98 Catalytic cysteine-containing C-terminus of GTPase, MnmE
MMR_HSR1             PF01926.18   114 seq1773_BIOID50963   -            454   3.9e-22   78.2   0.0   1   1   4.7e-25   9.1e-22   77.1   0.0     1   114   218   336   218   336 0.77 50S ribosome-binding GTPase
Miro                 PF08477.8    119 seq1773_BIOID50963   -            454   3.6e-11   43.4   0.0   1   1   5.6e-14   1.1e-10   41.9   0.0     1   119   218   338   218   338 0.85 Miro-like protein
FeoB_N               PF02421.13   189 seq1773_BIOID50963   -            454   7.5e-09   34.9   0.0   1   1   2.4e-10   4.7e-07   29.0   0.0     2    89   218   306   217   311 0.84 Ferrous iron transport protein B
DUF987               PF06174.6     66 seq1776_BIOID50963   -             73   1.2e-41  139.9   0.2   1   1   9.6e-46   1.3e-41  139.7   0.1     1    66     1    66     1    66 0.99 Protein of unknown function (DUF987)
Fimbrial             PF00419.15   145 seq1777_BIOID50963   -            363     6e-21   75.0   0.5   1   1   4.4e-25     6e-21   75.0   0.4     2   143   211   361   210   363 0.85 Fimbrial protein
Trypsin              PF00089.21   220 seq1778_BIOID50963   -            273   1.1e-11   44.6   0.0   1   1   4.4e-15     3e-11   43.2   0.0     9   198    50   244    44   266 0.72 Trypsin
Trypsin_2            PF13365.1    120 seq1778_BIOID50963   -            273   1.5e-07   31.2   0.0   1   1   3.8e-11   2.6e-07   30.5   0.0     1   120    69   240    69   240 0.66 Trypsin-like peptidase domain
Phageshock_PspG      PF09583.5     65 seq1780_BIOID50963   -             80   1.4e-25   89.0  25.7   1   1   1.1e-29   1.5e-25   88.8  17.8     1    64     1    64     1    65 0.98 Phage shock protein G (Phageshock_PspG)
HAD_2                PF13419.1    176 seq1782_BIOID50963   -            238   8.5e-20   71.6   0.1   1   1   2.4e-23   1.1e-19   71.2   0.0     1   176    13   207    13   207 0.76 Haloacid dehalogenase-like hydrolase
Hydrolase_like       PF13242.1     75 seq1782_BIOID50963   -            238   4.5e-09   35.7   0.0   1   1   2.2e-12   9.9e-09   34.6   0.0     2    50   161   209   160   223 0.93 HAD-hyrolase-like
Hydrolase            PF00702.21   204 seq1782_BIOID50963   -            238   1.3e-08   35.4   0.0   1   1   4.1e-12   1.9e-08   34.9   0.0     1   202    10   199    10   201 0.71 haloacid dehalogenase-like hydrolase
Sugar_tr             PF00083.19   451 seq1783_BIOID50963   -            440   1.2e-35  122.8  33.9   1   2   1.1e-31   7.4e-28   97.2   5.7     2   203    23   232    22   236 0.89 Sugar (and other) transporter
Sugar_tr             PF00083.19   451 seq1783_BIOID50963   -            440   1.2e-35  122.8  33.9   2   2   2.4e-12   1.6e-08   33.4  11.7   242   443   240   439   226   440 0.69 Sugar (and other) transporter
MFS_1                PF07690.11   354 seq1783_BIOID50963   -            440   1.8e-29  102.4  61.0   1   2   4.8e-21   3.3e-17   62.1  18.9     2   239    28   275    27   287 0.71 Major Facilitator Superfamily
MFS_1                PF07690.11   354 seq1783_BIOID50963   -            440   1.8e-29  102.4  61.0   2   2   5.7e-16   3.9e-12   45.4  19.4    27   176   283   435   271   440 0.81 Major Facilitator Superfamily
Cys_Met_Meta_PP      PF01053.15   386 seq1784_BIOID50963   -            440  1.9e-122  408.1   0.0   1   1  1.6e-126  2.2e-122  408.0   0.0     1   385    52   436    52   437 0.97 Cys/Met metabolism PLP-dependent enzyme
Transposase_31       PF04754.7    205 seq1785_BIOID50963   -            314   3.3e-84  281.2   0.5   1   1   3.1e-88   4.3e-84  280.8   0.3     1   204     8   210     8   211 0.98 Putative transposase, YhgA-like
DUF1100              PF06500.6    411 seq1786_BIOID50963   -            414  1.1e-222  738.7   0.0   1   1  2.8e-226  1.3e-222  738.5   0.0     1   411     1   414     1   414 0.99 Alpha/beta hydrolase of unknown function (DUF1100)
Abhydrolase_5        PF12695.2    142 seq1786_BIOID50963   -            414   2.3e-08   33.7   0.0   1   1   9.2e-12   4.2e-08   32.9   0.0     1   121   196   375   196   392 0.75 Alpha/beta hydrolase family
Abhydrolase_6        PF12697.2    228 seq1786_BIOID50963   -            414   2.2e-06   27.6   0.5   1   1   9.9e-10   4.5e-06   26.6   0.1    12   107   208   326   197   390 0.70 Alpha/beta hydrolase family
Pyr_redox_2          PF07992.9    200 seq1787_BIOID50963   -            847     2e-36  125.6   0.0   1   1   3.9e-39   8.8e-36  123.5   0.0     1   198     5   285     5   287 0.95 Pyridine nucleotide-disulphide oxidoreductase
NIR_SIR              PF01077.17   157 seq1787_BIOID50963   -            847     3e-27   94.8   0.1   1   1   3.5e-30     8e-27   93.4   0.0     2   150   632   770   631   776 0.94 Nitrite and sulphite reductase 4Fe-4S domain
Fer2_BFD             PF04324.10    55 seq1787_BIOID50963   -            847   2.8e-21   75.1   4.8   1   1     7e-19   1.6e-15   56.7   2.0     2    53   423   472   422   474 0.93 BFD-like [2Fe-2S] binding domain
Pyr_redox            PF00070.22    80 seq1787_BIOID50963   -            847   1.5e-15   57.2   0.7   1   1   6.4e-19   1.5e-15   57.2   0.5     2    72   148   219   147   229 0.91 Pyridine nucleotide-disulphide oxidoreductase
NIR_SIR_ferr         PF03460.12    69 seq1787_BIOID50963   -            847   4.4e-12   45.3   0.0   1   1     4e-15   9.1e-12   44.3   0.0     3    68   560   622   558   623 0.95 Nitrite/Sulfite reductase ferredoxin-like half domain
Pyr_redox_3          PF13738.1    203 seq1787_BIOID50963   -            847     2e-08   34.3   0.4   1   1   1.5e-09   3.5e-06   27.1   0.0    78   196    55   174    42   179 0.83 Pyridine nucleotide-disulphide oxidoreductase
SDH_alpha            PF03313.10   283 seq1788_BIOID50963   -            455  1.2e-102  342.6  11.1   1   1  2.3e-106  1.6e-102  342.2   7.7     2   282   183   449   182   450 0.96 Serine dehydratase alpha chain
SDH_beta             PF03315.10   158 seq1788_BIOID50963   -            455   4.2e-56  189.2   0.1   1   1   1.5e-59     1e-55  187.9   0.0     1   157     3   158     3   159 0.96 Serine dehydratase beta chain
Flavodoxin_1         PF00258.20   143 seq1789_BIOID50963   -            173     1e-27   96.7   0.0   1   1   8.7e-32   1.2e-27   96.5   0.0     1   143     5   160     5   160 0.94 Flavodoxin
TGT                  PF01702.13   238 seq1790_BIOID50963   -            375  2.9e-105  350.7   0.0   1   1  2.5e-109  3.5e-105  350.4   0.0     1   237   125   362   125   363 0.99 Queuine tRNA-ribosyltransferase
Cytochrom_B562       PF07361.6    103 seq1791_BIOID50963   -            128   7.8e-35  119.2   5.2   1   1   6.5e-39   8.9e-35  119.0   3.6     1   103    23   128    23   128 0.99 Cytochrome b562
UvrD_C               PF13361.1    319 seq1792_BIOID50963   -            738   1.4e-98  330.1   0.0   1   1  7.2e-102     2e-98  329.7   0.0     1   318   295   634   295   635 0.98 UvrD-like helicase C-terminal domain
UvrD-helicase        PF00580.16   315 seq1792_BIOID50963   -            738   2.3e-76  257.0   0.0   1   1   2.2e-79   6.1e-76  255.6   0.0     1   314    28   289    28   290 0.98 UvrD/REP helicase N-terminal domain
AAA_19               PF13245.1     76 seq1792_BIOID50963   -            738   5.5e-14   51.5   0.2   1   1   7.1e-17   1.9e-13   49.8   0.1     1    75    34   111    34   112 0.85 Part of AAA domain
UvrD_C_2             PF13538.1    104 seq1792_BIOID50963   -            738   1.1e-10   41.4   0.0   1   1   9.4e-14   2.6e-10   40.2   0.0    54   103   561   630   509   631 0.77 Family description
DUF3521              PF12035.3     35 seq1793_BIOID50963   -             53   1.7e-08   34.0   0.2   1   1   2.4e-12   3.2e-08   33.1   0.0     2    35     7    40     7    40 0.97 Protein of unknown function (DUF3521)
DnaB_C               PF03796.10   265 seq1795_BIOID50963   -            471  4.1e-108  360.1   0.2   1   1  1.2e-111  5.4e-108  359.7   0.1     1   263   206   463   206   465 0.97 DnaB-like helicase C terminal domain
DnaB                 PF00772.16   103 seq1795_BIOID50963   -            471   8.7e-38  128.2   0.0   1   1   4.2e-41   1.9e-37  127.1   0.0     1   103    26   128    26   128 0.99 DnaB-like helicase N terminal domain
AAA_25               PF13481.1    194 seq1795_BIOID50963   -            471     1e-13   51.0   0.1   1   1   3.6e-17   1.6e-13   50.3   0.0    29   190   220   386   179   390 0.84 AAA domain
SNARE_assoc          PF09335.6    123 seq1796_BIOID50963   -            219   3.3e-19   69.1   5.8   1   1   2.4e-23   3.3e-19   69.1   4.0     1   122    48   173    48   174 0.96 SNARE associated Golgi protein
Crl                  PF07417.7    127 seq1797_BIOID50963   -            133     1e-54  183.5   0.1   1   1   8.7e-59   1.2e-54  183.3   0.1     2   122     3   123     2   131 0.96 Transcriptional regulator Crl
Beta_elim_lyase      PF01212.16   290 seq1799_BIOID50963   -            476   1.8e-97  325.8   0.0   1   1  3.1e-101   2.1e-97  325.6   0.0     1   289    54   442    54   443 0.99 Beta-eliminating lyase
YajC                 PF02699.10    83 seq1800_BIOID50963   -            110   3.5e-28   96.9   0.4   1   1   3.3e-32   4.5e-28   96.6   0.3     2    83    20   102    19   102 0.96 Preprotein translocase subunit
5_3_exonuc_N         PF02739.11   169 seq1802_BIOID50963   -            281   3.7e-25   88.1   0.0   1   1   8.1e-29   5.5e-25   87.5   0.0    35   149    56   172    35   188 0.90 5'-3' exonuclease, N-terminal resolvase-like domain
5_3_exonuc           PF01367.15   101 seq1802_BIOID50963   -            281   1.2e-23   83.1   0.0   1   1   2.7e-27   1.8e-23   82.5   0.0     1    91   190   279   190   281 0.97 5'-3' exonuclease, C-terminal SAM fold
UPF0118              PF01594.11   327 seq1803_BIOID50963   -            344   5.1e-74  249.0  42.7   1   1   4.2e-78   5.8e-74  248.8  29.6     2   326    14   328    13   329 0.99 Domain of unknown function DUF20
GCV_T                PF01571.16   211 seq1804_BIOID50963   -            326   4.9e-28   97.8   0.3   1   1   5.6e-32   7.7e-28   97.1   0.2     4   209    24   217    21   219 0.90 Aminomethyltransferase folate-binding domain
LppC                 PF04348.8    536 seq1806_BIOID50963   -            678  9.6e-136  453.3  24.5   1   2   1.7e-52   2.3e-48  164.9  14.0     1   314    40   345    40   352 0.91 LppC putative lipoprotein
LppC                 PF04348.8    536 seq1806_BIOID50963   -            678  9.6e-136  453.3  24.5   2   2   7.4e-91     1e-86  291.5   0.1   245   536   346   672   342   672 0.97 LppC putative lipoprotein
SecD-TM1             PF13721.1    101 seq1807_BIOID50963   -             50     6e-15   55.2   0.1   1   1   4.6e-19   6.3e-15   55.1   0.1    11    58     1    49     1    50 0.90 SecD export protein N-terminal TM region
SecD_SecF            PF02355.11   189 seq1810_BIOID50963   -            549   6.4e-16   57.9  10.3   1   1   3.2e-19   1.1e-15   57.2   7.1    14   184   368   536   361   540 0.90 Protein export membrane protein
SecD-TM1             PF13721.1    101 seq1810_BIOID50963   -            549   7.7e-09   35.6   1.5   1   1   7.2e-10   2.5e-06   27.5   0.0    66   101     2    37     1    37 0.96 SecD export protein N-terminal TM region
MMPL                 PF03176.10   333 seq1810_BIOID50963   -            549   1.4e-08   33.7  12.2   1   1   4.2e-12   1.4e-08   33.7   8.5   180   299   415   535   392   546 0.81 MMPL family
Sec_GG               PF07549.9     29 seq1810_BIOID50963   -            549   3.4e-08   32.2   0.0   1   1   2.6e-11   8.9e-08   30.9   0.0     1    27    46    75    46    77 0.86 SecD/SecF GG Motif
Rieske_2             PF13806.1    104 seq1815_BIOID50963   -            108   2.3e-40  136.3   0.0   1   1   1.9e-44   2.6e-40  136.2   0.0     1   103     3   106     3   107 0.98 Rieske-like [2Fe-2S] domain
Ala_racemase_N       PF01168.15   217 seq1816_BIOID50963   -            359   3.1e-61  206.5   0.0   1   1   5.7e-65   3.9e-61  206.2   0.0     1   217     8   219     8   219 0.94 Alanine racemase, N-terminal domain
Ala_racemase_C       PF00842.16   129 seq1816_BIOID50963   -            359     8e-40  135.1   0.1   1   1   1.8e-43   1.2e-39  134.5   0.1     1   129   234   358   234   358 0.97 Alanine racemase, C-terminal domain
DUF1127              PF06568.6     40 seq1817_BIOID50963   -             59   4.3e-12   45.1   7.9   1   1   3.1e-16   4.3e-12   45.1   5.5     2    39    22    59    21    59 0.95 Domain of unknown function (DUF1127)
HTH_Tnp_IS1          PF12759.2     50 seq1818_BIOID50963   -             99     1e-29  101.6   0.2   1   1   2.2e-33   1.5e-29  101.0   0.1     1    48    39    86    39    88 0.98 InsA C-terminal domain
Zn_Tnp_IS1           PF03811.8     36 seq1818_BIOID50963   -             99   1.4e-21   75.5   4.5   1   1   3.7e-25   2.5e-21   74.7   3.1     1    36     1    36     1    36 0.99 InsA N-terminal domain
Trp_Tyr_perm         PF03222.8    394 seq1819_BIOID50963   -            415  1.1e-149  498.4  35.3   1   1  9.1e-154  1.2e-149  498.2  24.5     1   394     7   403     7   403 0.99 Tryptophan/tyrosine permease family
Fe-ADH               PF00465.14   366 seq1821_BIOID50963   -            387   5.3e-88  295.0   0.1   1   1     9e-92   6.2e-88  294.7   0.1     1   351     9   363     9   377 0.91 Iron-containing alcohol dehydrogenase
Fe-ADH_2             PF13685.1    250 seq1821_BIOID50963   -            387   1.8e-13   50.2   0.1   1   1   3.3e-11   2.3e-07   30.3   0.0     4   101    16   111    13   114 0.81 Iron-containing alcohol dehydrogenase
Peripla_BP_1         PF00532.16   279 seq1822_BIOID50963   -            342   7.3e-95  317.2   0.0   1   1   1.2e-98   8.4e-95  317.0   0.0     1   279    44   337    44   337 0.98 Periplasmic binding proteins and sugar binding domain of LacI family
Peripla_BP_4         PF13407.1    258 seq1822_BIOID50963   -            342   1.7e-19   70.0   0.1   1   1   3.1e-23   2.2e-19   69.7   0.0     5   257    51   296    49   297 0.87 Periplasmic binding protein domain
DDE_Tnp_IS1          PF03400.8    131 seq1825_BIOID50963   -            125   4.5e-74  246.6   1.5   1   1   3.6e-78   4.9e-74  246.4   1.1     7   131     1   125     1   125 1.00 IS1 transposase
Form_Nir_trans       PF01226.12   250 seq1826_BIOID50963   -            268   4.6e-62  209.0  28.1   1   1     4e-66   5.5e-62  208.7  19.5    16   249    20   248     4   249 0.92 Formate/nitrite transporter
SecD_SecF            PF02355.11   189 seq1829_BIOID50963   -            338   2.4e-68  228.9  10.7   1   1   5.3e-72   3.7e-68  228.3   7.4     4   188   132   316   129   317 0.97 Protein export membrane protein
Sec_GG               PF07549.9     29 seq1829_BIOID50963   -            338     2e-08   33.0   0.1   1   1   7.5e-12   5.2e-08   31.7   0.0     2    27    56    81    55    83 0.90 SecD/SecF GG Motif
UPF0102              PF02021.12    93 seq1832_BIOID50963   -            131   4.5e-36  122.5   0.1   1   1     4e-40   5.4e-36  122.2   0.0     1    92    22   115    22   116 0.98 Uncharacterised protein family UPF0102
AA_kinase            PF00696.23   241 seq1834_BIOID50963   -            396   4.4e-43  147.4   2.1   1   1   8.2e-47   5.6e-43  147.1   1.5     2   240    35   263    34   264 0.93 Amino acid kinase family
PUA                  PF01472.15    74 seq1834_BIOID50963   -            396     1e-22   79.4   0.1   1   1   4.6e-26   3.1e-22   77.9   0.1     1    74   305   379   305   379 0.98 PUA domain
TP_methylase         PF00590.15   210 seq1837_BIOID50963   -            457   9.3e-50  169.1   0.1   1   1   3.2e-53   1.5e-49  168.4   0.1     2   209   218   426   217   427 0.92 Tetrapyrrole (Corrin/Porphyrin) Methylases
NAD_binding_7        PF13241.1    103 seq1837_BIOID50963   -            457   6.1e-28   96.9   0.1   1   1   1.3e-29     6e-26   90.5   0.0     1   103     6   115     6   115 0.89 Putative NAD(P)-binding
CysG_dimeriser       PF10414.4     60 seq1837_BIOID50963   -            457   1.7e-19   68.9   0.9   1   1   3.7e-23   1.7e-19   68.9   0.6     2    60   150   209   149   209 0.97 Sirohaem synthase dimerisation region
ADH_zinc_N           PF00107.21   130 seq1839_BIOID50963   -            324   1.8e-17   62.9   0.1   1   1   6.8e-21   3.1e-17   62.2   0.1     1   128   158   282   158   284 0.91 Zinc-binding dehydrogenase
ADH_N                PF08240.7    109 seq1839_BIOID50963   -            324   3.9e-06   26.4   0.1   1   1   6.4e-09   2.9e-05   23.6   0.0     2    61    28    85    27    92 0.89 Alcohol dehydrogenase GroES-like domain
AlaDh_PNT_C          PF01262.16   168 seq1839_BIOID50963   -            324   4.6e-05   22.9   0.2   1   1   2.1e-08   9.8e-05   21.8   0.1    17    69   142   197   126   211 0.82 Alanine dehydrogenase/PNT, C-terminal domain
Aminotran_1_2        PF00155.16   363 seq1840_BIOID50963   -            409   1.4e-85  287.3   0.0   1   1   1.1e-89   1.5e-85  287.1   0.0     2   362    41   404    40   405 0.98 Aminotransferase class I and II
DUF2592              PF10766.4     41 seq1841_BIOID50963   -             49     1e-26   91.8   4.7   1   1   8.2e-31   1.1e-26   91.7   3.3     1    41     4    44     4    44 0.98 Protein of unknown function (DUF2592)
CorA                 PF01544.13   292 seq1842_BIOID50963   -            316   4.9e-56  189.7   0.4   1   1   4.4e-60     6e-56  189.5   0.2     4   292    26   312    24   312 0.95 CorA-like Mg2+ transporter protein
Glyco_hydro_1        PF00232.13   455 seq1843_BIOID50963   -            479  8.3e-132  439.4   2.1   1   1  7.1e-136  9.7e-132  439.2   1.4     3   454     6   476     4   477 0.92 Glycosyl hydrolase family 1
Hydrolase_like       PF13242.1     75 seq1845_BIOID50963   -            147   5.7e-14   51.4   0.1   1   1   1.2e-17   8.2e-14   50.9   0.1     1    75    64   135    64   135 0.90 HAD-hyrolase-like
PNK3P                PF08645.6    158 seq1845_BIOID50963   -            147   6.5e-05   22.3   0.0   1   1   2.5e-08   0.00017   20.9   0.0    46   126     3    93     1   100 0.82 Polynucleotide kinase 3 phosphatase
Sigma54_activat      PF00158.21   168 seq1846_BIOID50963   -            642   6.2e-36  123.2   0.0   1   1   4.9e-39   1.1e-35  122.4   0.0     5   168   334   494   330   494 0.96 Sigma-54 interaction domain
PAS                  PF00989.19   113 seq1846_BIOID50963   -            642   4.3e-14   52.1   0.0   1   1     6e-17   1.4e-13   50.5   0.0     2   113   207   309   206   309 0.97 PAS fold
HTH_8                PF02954.14    42 seq1846_BIOID50963   -            642   1.7e-13   49.7   0.1   1   1   7.4e-17   1.7e-13   49.7   0.1     2    42   591   631   590   631 0.96 Bacterial regulatory protein, Fis family
GAF                  PF01590.21   154 seq1846_BIOID50963   -            642   1.2e-05   25.3   0.2   1   1   1.4e-08   3.2e-05   24.0   0.2     4   151    58   189    56   192 0.92 GAF domain
PAS_8                PF13188.1     64 seq1846_BIOID50963   -            642   0.00012   21.6   0.0   1   1   1.4e-07   0.00032   20.3   0.0     2    46   207   255   206   276 0.70 PAS domain
SIS_2                PF13580.1    138 seq1847_BIOID50963   -            196   1.2e-31  109.1   1.0   1   1   2.2e-35   1.5e-31  108.8   0.7     3   138    10   144     8   144 0.95 SIS domain
SIS                  PF01380.17   131 seq1847_BIOID50963   -            196   6.2e-07   28.9   0.3   1   1   7.1e-10   4.8e-06   26.0   0.0    49   105   105   164    77   182 0.82 SIS domain
MFS_1                PF07690.11   354 seq1849_BIOID50963   -            391   2.3e-43  148.1  38.3   1   1   5.1e-47   2.3e-43  148.1  26.6     3   350    10   342     8   346 0.85 Major Facilitator Superfamily
Sugar_tr             PF00083.19   451 seq1849_BIOID50963   -            391   1.1e-12   47.1   7.3   1   1   2.5e-16   1.1e-12   47.1   5.0    42   191    34   177    21   183 0.87 Sugar (and other) transporter
TRI12                PF06609.8    599 seq1849_BIOID50963   -            391   4.2e-07   28.4   3.4   1   1   9.1e-11   4.2e-07   28.4   2.4    66   215    25   175     4   223 0.77 Fungal trichothecene efflux pump (TRI12)
SBP_bac_11           PF13531.1    231 seq1850_BIOID50963   -            257   1.6e-55  188.1   4.9   1   1   2.7e-59   1.8e-55  187.9   3.4     1   231    29   255    29   255 0.95 Bacterial extracellular solute-binding protein
SBP_bac_1            PF01547.20   314 seq1850_BIOID50963   -            257   3.8e-17   62.8   6.9   1   1   7.1e-21   4.9e-17   62.5   4.8     1   313    34   246    34   247 0.89 Bacterial extracellular solute-binding protein
Aldo_ket_red         PF00248.16   283 seq1851_BIOID50963   -            275   7.7e-57  192.1   0.0   1   1   6.7e-61   9.2e-57  191.8   0.0     2   282    18   261    17   262 0.96 Aldo/keto reductase family
PfkB                 PF00294.19   301 seq1852_BIOID50963   -            337   1.7e-70  237.3   0.0   1   1   1.5e-74   2.1e-70  237.1   0.0     2   297    31   331    30   335 0.97 pfkB family carbohydrate kinase
DUF1998              PF09369.5     84 seq1853_BIOID50963   -            579   3.8e-10   40.0   0.2   1   1   1.1e-13   1.5e-09   38.2   0.2     1    84    94   176    94   176 0.94 Domain of unknown function (DUF1998)
BON                  PF04972.12    64 seq1855_BIOID50963   -            191   2.5e-32  110.3   8.7   1   2   2.7e-19   3.6e-15   55.3   0.8     3    62    53   113    51   115 0.96 BON domain
BON                  PF04972.12    64 seq1855_BIOID50963   -            191   2.5e-32  110.3   8.7   2   2   1.8e-20   2.4e-16   59.1   0.8     1    57   129   184   129   188 0.97 BON domain
HNH                  PF01844.18    47 seq1856_BIOID50963   -            115   5.6e-10   38.8   8.2   1   1   5.6e-14   7.7e-10   38.3   5.7     1    47    27    75    27    75 0.98 HNH endonuclease
Cytochrom_NNT        PF03264.9    174 seq1858_BIOID50963   -            390   2.9e-65  218.8   7.6   1   1   4.6e-68   3.1e-64  215.4   4.3     2   174    11   184    10   184 0.98 NapC/NirT cytochrome c family, N-terminal region
MFS_1                PF07690.11   354 seq1859_BIOID50963   -            407   2.1e-21   75.9  36.2   1   1   3.1e-25   2.1e-21   75.9  25.1     3   344     2   359     1   368 0.77 Major Facilitator Superfamily
Sugar_tr             PF00083.19   451 seq1859_BIOID50963   -            407   4.7e-06   25.3   7.7   1   1   6.9e-10   4.7e-06   25.3   5.3    44   187    28   196     5   223 0.83 Sugar (and other) transporter
FAD_syn              PF06574.7    158 seq1860_BIOID50963   -            313   2.2e-57  193.0   0.0   1   1   4.4e-61     3e-57  192.5   0.0     2   158    12   168    11   168 0.98 FAD synthetase
Flavokinase          PF01687.12   125 seq1860_BIOID50963   -            313   6.1e-40  135.8   0.0   1   1   1.4e-43   9.4e-40  135.2   0.0     1   124   184   307   184   308 0.97 Riboflavin kinase
Aldedh               PF00171.17   462 seq1861_BIOID50963   -            417   1.2e-20   73.2   3.4   1   1   2.2e-20     3e-16   58.6   1.0    37   298     8   282     2   304 0.81 Aldehyde dehydrogenase family
BPD_transp_1         PF00528.17   185 seq1862_BIOID50963   -            229     4e-22   78.5  13.4   1   1   3.7e-26     5e-22   78.1   9.3     2   175    26   215    25   227 0.78 Binding-protein-dependent transport system inner membrane component
DUF3828              PF12883.2    120 seq1867_BIOID50963   -            308   8.3e-12   44.9   2.7   1   1   4.2e-11   2.8e-07   30.3   0.1     2   118    26   142    25   144 0.88 Protein of unknown function (DUF3828)
Lumazine_bd          PF12870.2    111 seq1867_BIOID50963   -            308   2.9e-07   30.3   3.1   1   1   1.8e-08   0.00012   21.9   0.1    66   110   240   283   196   284 0.92 Lumazine-binding domain
LysR_substrate       PF03466.15   209 seq1868_BIOID50963   -            319   1.2e-15   57.0   0.2   1   1   2.7e-19   1.8e-15   56.4   0.1    21   206   112   313    92   316 0.89 LysR substrate binding domain
HTH_1                PF00126.22    60 seq1868_BIOID50963   -            319   4.6e-14   51.7   0.0   1   1   1.4e-17   9.3e-14   50.8   0.0     1    57    10    66    10    67 0.96 Bacterial regulatory helix-turn-helix protein, lysR family
DUF4223              PF13978.1     56 seq1870_BIOID50963   -             55   1.2e-36  124.0   0.7   1   1   9.5e-41   1.3e-36  123.9   0.5     1    55     1    55     1    55 0.99 Protein of unknown function (DUF4223)
ABC_tran             PF00005.22   118 seq1871_BIOID50963   -            352   4.2e-26   91.5   0.0   1   1     2e-29     9e-26   90.4   0.0     1   117    38   156    38   157 0.91 ABC transporter
TOBE                 PF03459.12    64 seq1871_BIOID50963   -            352   3.5e-19   68.5   0.0   1   1     2e-20   9.2e-17   60.7   0.0     1    62   290   350   290   352 0.97 TOBE domain
Biotin_lipoyl        PF00364.17    74 seq1872_BIOID50963   -            156   5.4e-27   93.1   0.5   1   1   7.9e-31   5.4e-27   93.1   0.4     2    74    82   155    81   155 0.98 Biotin-requiring enzyme
tRNA-synt_1          PF00133.17   601 seq1873_BIOID50963   -            938  9.3e-233  773.4   0.0   1   1  5.8e-236  1.1e-232  773.2   0.0     2   601    28   641    27   641 0.98 tRNA synthetases class I (I, L, M and V)
Anticodon_1          PF08264.8    153 seq1873_BIOID50963   -            938   8.2e-29  100.2   0.0   1   1     8e-32   1.6e-28   99.3   0.0     1   152   685   841   685   842 0.89 Anticodon-binding domain of tRNA
tRNA-synt_1g         PF09334.6    391 seq1873_BIOID50963   -            938   4.8e-21   74.7   0.2   1   2     7e-14   1.4e-10   40.3   0.0     8    69    58   119    56   246 0.63 tRNA synthetases class I (M)
tRNA-synt_1g         PF09334.6    391 seq1873_BIOID50963   -            938   4.8e-21   74.7   0.2   2   2   2.4e-08   4.8e-05   22.0   0.0   310   356   584   631   566   650 0.81 tRNA synthetases class I (M)
zf-FPG_IleRS         PF06827.9     30 seq1873_BIOID50963   -            938   1.8e-09   36.8   3.9   1   1   9.2e-13   1.8e-09   36.8   2.7     1    29   898   926   898   927 0.96 Zinc finger found in FPG and IleRS
tRNA-synt_1e         PF01406.14   301 seq1873_BIOID50963   -            938     3e-08   33.0   0.0   1   1   2.2e-09   4.2e-06   25.9   0.0   227   299   575   648   548   650 0.83 tRNA synthetases class I (C) catalytic domain
tRNA-synt_1_2        PF13603.1    185 seq1873_BIOID50963   -            938   8.1e-07   28.3   0.0   1   1   7.7e-10   1.5e-06   27.5   0.0    12   141   224   358   219   368 0.78 Leucyl-tRNA synthetase, Domain 2
tRNA-synt_1f         PF01921.13   360 seq1873_BIOID50963   -            938   2.9e-06   26.1   0.0   1   1     6e-09   1.2e-05   24.1   0.0   241   340   562   659   545   675 0.81 tRNA synthetases class I (K)
AA_permease_2        PF13520.1    426 seq1874_BIOID50963   -            462   2.8e-59  200.6  45.4   1   1     5e-63   3.5e-59  200.3  31.5     1   405    27   427    27   448 0.85 Amino acid permease
AA_permease          PF00324.16   479 seq1874_BIOID50963   -            462     5e-36  123.9  40.9   1   1   1.2e-39   8.5e-36  123.1  28.3     2   475    32   457    31   461 0.83 Amino acid permease
Molybdopterin        PF00384.17   432 seq1877_BIOID50963   -            848  6.7e-107  357.7   0.0   1   1  1.2e-110  8.2e-107  357.4   0.0     1   431    99   572    99   573 0.95 Molybdopterin oxidoreductase
Molydop_binding      PF01568.16   109 seq1877_BIOID50963   -            848   1.8e-23   82.3   0.0   1   1   5.3e-27   3.6e-23   81.3   0.0     1   108   690   811   690   812 0.95 Molydopterin dinucleotide binding domain
DUF1471              PF07338.8     56 seq1878_BIOID50963   -            314   4.2e-62  205.5   5.4   1   3   2.8e-22   3.9e-18   64.7   0.0     2    56    34    90    33    90 0.98 Protein of unknown function (DUF1471)
DUF1471              PF07338.8     56 seq1878_BIOID50963   -            314   4.2e-62  205.5   5.4   2   3     3e-22   4.1e-18   64.6   0.1     3    56   119   174   117   174 0.98 Protein of unknown function (DUF1471)
DUF1471              PF07338.8     56 seq1878_BIOID50963   -            314   4.2e-62  205.5   5.4   3   3   3.1e-26   4.3e-22   77.3   0.1     2    56   259   314   258   314 0.99 Protein of unknown function (DUF1471)
Fucose_iso_N1        PF07881.7    171 seq1880_BIOID50963   -            591   1.7e-87  291.1   0.0   1   1   6.2e-91   2.8e-87  290.4   0.0     3   171     6   174     4   174 0.99 L-fucose isomerase, first N-terminal domain
Fucose_iso_N2        PF07882.7    181 seq1880_BIOID50963   -            591     8e-81  269.9   1.0   1   1   2.8e-84   1.3e-80  269.2   0.7     1   181   175   355   175   355 0.99 L-fucose isomerase, second N-terminal domain
Fucose_iso_C         PF02952.12   142 seq1880_BIOID50963   -            591   5.9e-55  184.5   0.0   1   1     2e-58   9.2e-55  183.9   0.0     2   142   385   554   384   554 0.94 L-fucose isomerase, C-terminal domain
Acid_phosphat_B      PF03767.9    230 seq1882_BIOID50963   -            237   3.8e-50  170.2   0.0   1   1   3.2e-54   4.3e-50  170.0   0.0     2   229    11   220    10   221 0.96 HAD superfamily, subfamily IIIB (Acid phosphatase)
HTH_18               PF12833.2     81 seq1884_BIOID50963   -            278   5.5e-26   90.3   2.2   1   1     2e-29   6.7e-26   90.0   0.8     1    80   193   271   193   272 0.97 Helix-turn-helix domain
AraC_binding         PF02311.14   136 seq1884_BIOID50963   -            278   7.2e-24   83.8   2.1   1   1   2.1e-27   7.2e-24   83.8   1.5     4   136    16   154    14   154 0.96 AraC-like ligand binding domain
HTH_AraC             PF00165.18    42 seq1884_BIOID50963   -            278   8.6e-21   72.9   0.1   1   2   1.9e-11   6.5e-08   32.0   0.0     1    42   180   221   180   221 0.97 Bacterial regulatory helix-turn-helix proteins, AraC family
HTH_AraC             PF00165.18    42 seq1884_BIOID50963   -            278   8.6e-21   72.9   0.1   2   2   1.3e-13   4.5e-10   38.9   0.0     1    42   232   271   232   271 0.93 Bacterial regulatory helix-turn-helix proteins, AraC family
CPSase_L_D2          PF02786.12   211 seq1885_BIOID50963   -            449   1.5e-86  288.9   0.0   1   1   1.3e-89   2.2e-86  288.4   0.0     1   210   115   323   115   324 0.99 Carbamoyl-phosphate synthase L chain, ATP binding domain
CPSase_L_chain       PF00289.17   110 seq1885_BIOID50963   -            449   4.7e-41  139.2   0.1   1   1   5.6e-44   9.7e-41  138.2   0.1     1   110     1   110     1   110 0.99 Carbamoyl-phosphate synthase L chain, N-terminal domain
Biotin_carb_C        PF02785.14   107 seq1885_BIOID50963   -            449   5.6e-38  129.0   0.0   1   1   6.7e-41   1.2e-37  128.0   0.0     1   107   336   441   336   441 0.99 Biotin carboxylase C-terminal domain
ATP-grasp_4          PF13535.1    184 seq1885_BIOID50963   -            449   7.3e-13   48.5   0.0   1   1   1.8e-15     3e-12   46.5   0.0     4   179   115   293   112   294 0.76 ATP-grasp domain
ATP-grasp_3          PF02655.9    161 seq1885_BIOID50963   -            449   1.6e-07   31.2   0.0   1   1   1.6e-10   2.8e-07   30.4   0.0     2   159   114   294   113   296 0.87 ATP-grasp domain
Dala_Dala_lig_C      PF07478.8    203 seq1885_BIOID50963   -            449   1.8e-07   30.6   0.0   1   1   3.1e-10   5.3e-07   29.1   0.0    25   173   145   291   123   292 0.80 D-ala D-ala ligase C-terminus
ATP-grasp            PF02222.17   172 seq1885_BIOID50963   -            449   1.1e-06   28.0   0.0   1   1   1.2e-09   2.1e-06   27.0   0.0    18   160   143   292   138   294 0.81 ATP-grasp domain
LrgA                 PF03788.9     96 seq1889_BIOID50963   -            132   4.4e-29   99.9  10.2   1   1     4e-33   5.4e-29   99.6   7.1     1    94    21   114    21   116 0.98 LrgA family
Transaldolase        PF00923.14   287 seq1890_BIOID50963   -            222   2.5e-44  151.4   0.1   1   1   4.4e-48   6.1e-44  150.1   0.1     1   243     5   207     5   219 0.95 Transaldolase
UPF0047              PF01894.12   118 seq1892_BIOID50963   -            138   4.5e-39  132.8   0.0   1   1   3.7e-43   5.1e-39  132.6   0.0     1   117    17   135    17   136 0.97 Uncharacterised protein family UPF0047
[truncated: 1,362,618 more chars]
