# Supplementary material for: A domain sequence approach to pangenomics: applications to Escherichia coli
Source: F1000Res. 2013 May 29;1:19. Originally published 2012 Oct 1. [Version 2] doi: 10.12688/f1000research.1-19.v2 (PMC3901455; doi:10.12688/f1000research.1-19.v2)
Supplement: The 347 text files show the results from scanning each of the fasta-files against the Pfam-A database [file f1000research-1-1101-s0002.tgz › Escherichia_coli_DEC6E_BIOID50965.txt]

#                                                                            --- full sequence --- -------------- this domain -------------   hmm coord   ali coord   env coord
# target name        accession   tlen query name           accession   qlen   E-value  score  bias   #  of  c-Evalue  i-Evalue  score  bias  from    to  from    to  from    to  acc description of target
#------------------- ---------- ----- -------------------- ---------- ----- --------- ------ ----- --- --- --------- --------- ------ ----- ----- ----- ----- ----- ----- ----- ---- ---------------------
ABC_tran             PF00005.22   118 seq2_BIOID50965      -            241   1.2e-22   80.4   0.0   1   1   1.2e-25   5.3e-22   78.2   0.0     1   118    43   166    43   166 0.92 ABC transporter
BCA_ABC_TP_C         PF12399.3     23 seq2_BIOID50965      -            241   8.9e-08   31.5   0.0   1   1   3.9e-11   1.8e-07   30.5   0.0     2    23   215   236   214   236 0.97 Branched-chain amino acid ATP-binding cassette transporter
DDE_Tnp_IS66_C       PF13817.1     39 seq5_BIOID50965      -            119   8.8e-21   73.5   0.2   1   1     2e-24   1.4e-20   72.8   0.1     2    39    76   113    75   113 0.99 IS66 C-terminal element
DDE_Tnp_IS66         PF03050.9    271 seq5_BIOID50965      -            119   6.5e-20   71.3   0.0   1   1   1.1e-23   7.4e-20   71.1   0.0   204   271     2    69     1    69 0.96 Transposase IS66 family
RadC                 PF04002.10   123 seq6_BIOID50965      -            158   6.9e-46  154.8   0.0   1   1   6.4e-50   8.8e-46  154.4   0.0     2   123    37   158    36   158 0.98 RadC-like JAB domain
rve_2                PF13333.1     52 seq7_BIOID50965      -            109     4e-15   55.4   0.0   1   1   8.2e-19   5.6e-15   55.0   0.0     2    52    53   108    52   108 0.96 Integrase core domain
rve_3                PF13683.1     67 seq7_BIOID50965      -            109   1.7e-08   33.7   0.0   1   1   4.5e-12   3.1e-08   32.9   0.0     6    67    43   100    38   100 0.91 Integrase core domain
RusA                 PF05866.6    116 seq8_BIOID50965      -            124   9.3e-21   74.3   0.0   1   1   7.7e-25   1.1e-20   74.1   0.0     1   116     7   116     7   116 0.89 Endodeoxyribonuclease RusA
PTS_EIIC             PF02378.13   321 seq10_BIOID50965     -            648     5e-71  239.0  33.0   1   1   1.1e-74     5e-71  239.0  22.9     2   321    12   300    11   300 0.94 Phosphotransferase system, EIIC
PTS_EIIA_1           PF00358.15   133 seq10_BIOID50965     -            648   1.6e-52  176.4   0.6   1   1   5.5e-56   2.5e-52  175.8   0.4     4   131   499   626   496   628 0.98 phosphoenolpyruvate-dependent sugar phosphotransferase system, EIIA 1
PTS_EIIB             PF00367.15    35 seq10_BIOID50965     -            648   1.2e-12   46.6   0.9   1   1   5.3e-16   2.4e-12   45.7   0.7     1    35   393   427   393   427 0.97 phosphotransferase system, EIIB
DUF1471              PF07338.8     56 seq13_BIOID50965     -            314   4.2e-62  205.5   5.4   1   3   2.8e-22   3.9e-18   64.7   0.0     2    56    34    90    33    90 0.98 Protein of unknown function (DUF1471)
DUF1471              PF07338.8     56 seq13_BIOID50965     -            314   4.2e-62  205.5   5.4   2   3     3e-22   4.1e-18   64.6   0.1     3    56   119   174   117   174 0.98 Protein of unknown function (DUF1471)
DUF1471              PF07338.8     56 seq13_BIOID50965     -            314   4.2e-62  205.5   5.4   3   3   3.1e-26   4.3e-22   77.3   0.1     2    56   259   314   258   314 0.99 Protein of unknown function (DUF1471)
DDE_Tnp_IS1          PF03400.8    131 seq14_BIOID50965     -             69   1.6e-36  125.1   0.8   1   1   1.3e-40   1.8e-36  125.0   0.6    63   131     1    69     1    69 0.99 IS1 transposase
DDE_Tnp_1            PF01609.16   211 seq15_BIOID50965     -            141   1.5e-12   47.4   0.1   1   1   1.7e-16   2.3e-12   46.8   0.0   156   211     5    64     1    64 0.88 Transposase DDE domain
SDF                  PF00375.13   390 seq20_BIOID50965     -            325   2.1e-52  178.0  22.2   1   1   1.9e-56   2.6e-52  177.8  15.4     1   313    18   321    18   323 0.88 Sodium:dicarboxylate symporter family
DUF968               PF06147.6    200 seq23_BIOID50965     -             56     1e-17   64.6   0.1   1   1     8e-22   1.1e-17   64.5   0.1   151   199     1    49     1    50 0.96 Protein of unknown function (DUF968)
DUF3440              PF11922.3    181 seq25_BIOID50965     -            410   1.2e-56  191.0   1.1   1   2   3.6e-46   1.6e-42  144.9   0.1     2   108   243   354   242   359 0.95 Domain of unknown function (DUF3440)
DUF3440              PF11922.3    181 seq25_BIOID50965     -            410   1.2e-56  191.0   1.1   2   2   8.6e-16   3.9e-12   45.9   0.1   138   181   355   395   352   395 0.90 Domain of unknown function (DUF3440)
PAPS_reduct          PF01507.14   174 seq25_BIOID50965     -            410   1.3e-17   64.0   0.2   1   2   4.2e-11   1.9e-07   30.9   0.0     3    52    35    89    33    98 0.89 Phosphoadenosine phosphosulfate reductase family
PAPS_reduct          PF01507.14   174 seq25_BIOID50965     -            410   1.3e-17   64.0   0.2   2   2   4.7e-11   2.1e-07   30.7   0.0   101   164   165   240   158   241 0.84 Phosphoadenosine phosphosulfate reductase family
Antiterm             PF03589.8     95 seq26_BIOID50965     -            166   9.9e-25   86.3   6.7   1   1   1.1e-28   1.5e-24   85.8   0.0     2    95    15   111    14   111 0.97 Antitermination protein
rve                  PF00665.21   120 seq27_BIOID50965     -            237   3.1e-24   85.2   0.0   1   1   1.4e-27   4.8e-24   84.6   0.0     2   119    71   186    70   187 0.97 Integrase core domain
rve_3                PF13683.1     67 seq27_BIOID50965     -            237   1.3e-17   62.9   0.2   1   1   7.6e-21   2.6e-17   61.9   0.2     2    67   159   225   158   225 0.98 Integrase core domain
rve_2                PF13333.1     52 seq27_BIOID50965     -            237   8.5e-13   48.0   0.7   1   1   5.1e-16   1.8e-12   47.0   0.5     1    51   177   232   177   232 0.93 Integrase core domain
HTH_21               PF13276.1     60 seq27_BIOID50965     -            237     2e-08   33.9   1.4   1   1   1.5e-11   5.2e-08   32.6   0.9    18    59     7    47     2    48 0.92 HTH-like domain
RusA                 PF05866.6    116 seq31_BIOID50965     -            121   2.6e-18   66.4   0.0   1   1   2.2e-22     3e-18   66.2   0.0     1   116     9   118     9   118 0.88 Endodeoxyribonuclease RusA
DUF987               PF06174.6     66 seq33_BIOID50965     -             73   2.1e-42  142.3   0.2   1   1   1.7e-46   2.3e-42  142.1   0.1     1    66     1    66     1    66 0.99 Protein of unknown function (DUF987)
Transposase_mut      PF00872.13   381 seq34_BIOID50965     -            180   1.1e-31  109.6   0.2   1   1   9.7e-36   1.3e-31  109.3   0.2    14   149    26   159    12   164 0.85 Transposase, Mutator family
Sigma54_CBD          PF04963.8    195 seq38_BIOID50965     -            477   1.9e-75  252.4   1.0   1   1   4.2e-79   1.9e-75  252.4   0.7     2   195   107   304   106   304 0.97 Sigma-54 factor, core binding domain
Sigma54_DBD          PF04552.8    160 seq38_BIOID50965     -            477   3.8e-70  234.3   0.4   1   1   1.6e-73   7.5e-70  233.4   0.3     2   160   317   475   316   475 0.99 Sigma-54, DNA binding domain
Sigma54_AID          PF00309.15    49 seq38_BIOID50965     -            477   7.9e-19   66.7  20.7   1   1   3.8e-22   1.8e-18   65.6  14.3     1    47     3    49     3    51 0.97 Sigma-54 factor, Activator interacting domain (AID)
YagB_YeeU_YfjZ       PF06154.6    105 seq42_BIOID50965     -            117   9.9e-54  179.9   0.0   1   1   8.5e-58   1.2e-53  179.7   0.0     2   104    11   113    10   114 0.98 YagB/YeeU/YfjZ family
Phage_antiter_Q      PF06323.6    230 seq43_BIOID50965     -            229  4.3e-106  353.3   6.4   1   1  3.5e-110  4.7e-106  353.2   4.4     1   230     1   229     1   229 1.00 Phage antitermination protein Q
Antiterm             PF03589.8     95 seq45_BIOID50965     -            108   8.5e-35  118.6   0.3   1   1   6.2e-39   8.5e-35  118.6   0.2     2    95    13   105    12   105 0.98 Antitermination protein
TnpB_IS66            PF05717.8    108 seq52_BIOID50965     -             84   6.2e-29   99.4   0.0   1   1   4.9e-33   6.7e-29   99.3   0.0    29   104     2    75     1    79 0.95 IS66 Orf2 like protein
HTH_28               PF13518.1     52 seq53_BIOID50965     -            132   1.3e-18   66.4   0.1   1   2   7.1e-14   1.6e-10   40.6   0.1     2    50     9    58     8    58 0.93 Helix-turn-helix domain
HTH_28               PF13518.1     52 seq53_BIOID50965     -            132   1.3e-18   66.4   0.1   2   2   1.2e-08   2.6e-05   23.9   0.0     2    39    64   103    63   108 0.87 Helix-turn-helix domain
HTH_Tnp_1            PF01527.15    76 seq53_BIOID50965     -            132   3.3e-15   55.6   0.0   1   2   6.9e-09   1.6e-05   24.6   0.0     6    49     3    46     1    51 0.92 Transposase
HTH_Tnp_1            PF01527.15    76 seq53_BIOID50965     -            132   3.3e-15   55.6   0.0   2   2   2.5e-10   5.7e-07   29.2   0.0     3    53    55   109    53   125 0.87 Transposase
HTH_23               PF13384.1     50 seq53_BIOID50965     -            132   6.7e-10   38.1   0.2   1   1   4.4e-09     1e-05   24.8   0.0    18    47    21    50    12    53 0.89 Homeodomain-like domain
HOK_GEF              PF01848.11    43 seq56_BIOID50965     -             70   2.8e-19   68.0   4.6   1   1   2.8e-23   3.8e-19   67.6   3.2     1    43    24    66    24    66 0.99 Hok/gef family
Transposase_mut      PF00872.13   381 seq57_BIOID50965     -            178   1.2e-56  191.8   0.1   1   1   2.1e-60   1.4e-56  191.5   0.0   186   353     2   169     1   173 0.98 Transposase, Mutator family
MULE                 PF10551.4     93 seq57_BIOID50965     -            178   7.7e-11   41.8   0.0   1   1   2.2e-14   1.5e-10   40.9   0.0    17    91     4    78     1    80 0.86 MULE transposase domain
HTH_Tnp_IS1          PF12759.2     50 seq60_BIOID50965     -             75     5e-32  109.0   0.1   1   1   9.8e-36   6.7e-32  108.6   0.1     1    50    23    72    23    72 0.99 InsA C-terminal domain
Zn_Tnp_IS1           PF03811.8     36 seq60_BIOID50965     -             75   3.5e-09   35.8   2.2   1   1   1.2e-12   7.9e-09   34.7   1.5    18    36     2    20     1    20 0.96 InsA N-terminal domain
SDF                  PF00375.13   390 seq61_BIOID50965     -             85   5.9e-06   25.1   4.7   1   1   4.9e-10   6.7e-06   24.9   3.2   323   385     2    68     1    72 0.88 Sodium:dicarboxylate symporter family
AA_permease_2        PF13520.1    426 seq63_BIOID50965     -            460   1.4e-79  267.5  39.9   1   1   1.2e-83   1.6e-79  267.2  27.7     1   420     5   441     5   449 0.91 Amino acid permease
DUF1219              PF06755.7    117 seq66_BIOID50965     -            124     1e-59  199.0   0.0   1   1   8.7e-64   1.2e-59  198.8   0.0     1   113     1   113     1   123 0.97 Protein of unknown function (DUF1219)
LZ_Tnp_IS66          PF13007.2     78 seq67_BIOID50965     -            136   2.3e-14   53.6  10.2   1   1   1.7e-18   2.3e-14   53.6   7.1     1    78    59   132    59   132 0.84 Transposase C of IS166 homeodomain
DUF303               PF03629.13   255 seq68_BIOID50965     -            458     6e-27   94.3   0.0   1   1   1.1e-30   7.5e-27   94.0   0.0     1   200    64   295    64   354 0.76 Domain of unknown function (DUF303)
DUF1737              PF08410.5     54 seq68_BIOID50965     -            458     2e-18   65.7   0.1   1   1   2.8e-21   1.9e-17   62.6   0.0     1    53     1    50     1    51 0.97 Domain of unknown function (DUF1737)
HTH_AraC             PF00165.18    42 seq69_BIOID50965     -            247   8.4e-20   69.8   1.7   1   2     4e-11   2.8e-07   30.0   0.0     1    41   144   183   144   184 0.96 Bacterial regulatory helix-turn-helix proteins, AraC family
HTH_AraC             PF00165.18    42 seq69_BIOID50965     -            247   8.4e-20   69.8   1.7   2   2   7.2e-14   4.9e-10   38.7   0.2     6    40   196   232   194   234 0.92 Bacterial regulatory helix-turn-helix proteins, AraC family
HTH_18               PF12833.2     81 seq69_BIOID50965     -            247   4.2e-14   52.3   0.1   1   1   1.1e-17   7.5e-14   51.4   0.1     2    80   158   234   157   235 0.94 Helix-turn-helix domain
DDE_Tnp_1_assoc      PF13808.1     90 seq71_BIOID50965     -             84   2.4e-27   94.3   0.0   1   1     2e-31   2.7e-27   94.1   0.0     1    75     6    80     6    83 0.98 DDE_Tnp_1-associated
HTH_21               PF13276.1     60 seq74_BIOID50965     -            190   1.1e-13   50.8   3.8   1   1   3.2e-17   2.2e-13   49.8   2.6     7    59    34    85    27    87 0.89 HTH-like domain
rve                  PF00665.21   120 seq74_BIOID50965     -            190   5.9e-13   48.8   0.0   1   1   2.1e-16   1.5e-12   47.5   0.0     2    85   108   189   107   190 0.94 Integrase core domain
DDE_Tnp_IS1          PF03400.8    131 seq75_BIOID50965     -             88   8.6e-48  161.6   0.3   1   1   6.9e-52   9.4e-48  161.4   0.2    44   131     1    88     1    88 0.99 IS1 transposase
ParBc                PF02195.13    90 seq77_BIOID50965     -            212   2.8e-09   36.8   0.0   1   1   3.3e-13   4.5e-09   36.1   0.0     2    89    54   148    53   149 0.87 ParB-like nuclease domain
DDE_Tnp_IS66         PF03050.9    271 seq78_BIOID50965     -            388   1.6e-91  306.1   0.0   1   1   2.9e-95     2e-91  305.9   0.0     1   261    91   372    91   381 0.97 Transposase IS66 family
HTH_Tnp_IS66         PF13005.2     59 seq78_BIOID50965     -            388   3.5e-15   55.4   4.2   1   1   1.3e-18   8.8e-15   54.1   2.9     1    59    29    85    29    85 0.98 putative Helix-turn-helix domain of transposase IS66
HTH_AraC             PF00165.18    42 seq84_BIOID50965     -            237   6.7e-15   54.2   1.7   1   2   1.6e-09   1.1e-05   24.9   0.0     1    35   141   175   141   181 0.89 Bacterial regulatory helix-turn-helix proteins, AraC family
HTH_AraC             PF00165.18    42 seq84_BIOID50965     -            237   6.7e-15   54.2   1.7   2   2     3e-10   2.1e-06   27.2   0.4    14    38   202   227   200   231 0.91 Bacterial regulatory helix-turn-helix proteins, AraC family
HTH_18               PF12833.2     81 seq84_BIOID50965     -            237   1.7e-09   37.5   0.1   1   1   4.7e-13   3.2e-09   36.6   0.1     2    80   155   231   154   232 0.91 Helix-turn-helix domain
DUF4222              PF13973.1     53 seq85_BIOID50965     -             63   1.8e-21   75.1   0.0   1   1   1.4e-25   1.9e-21   75.0   0.0     1    51     6    56     6    58 0.96 Domain of unknown function (DUF4222)
LZ_Tnp_IS66          PF13007.2     78 seq86_BIOID50965     -            103   6.1e-10   39.5   5.1   1   1   8.9e-14   6.1e-10   39.5   3.6    13    77     1    61     1    62 0.88 Transposase C of IS166 homeodomain
HTH_Tnp_IS66         PF13005.2     59 seq86_BIOID50965     -            103   7.4e-08   31.9   0.3   1   1   1.1e-11   7.4e-08   31.9   0.2     1    38    64   101    64   102 0.97 putative Helix-turn-helix domain of transposase IS66
DDE_Tnp_1_assoc      PF13808.1     90 seq88_BIOID50965     -            228   2.5e-22   78.2   0.0   1   1   6.4e-26   4.4e-22   77.4   0.0    23    90     3    70     1    70 0.97 DDE_Tnp_1-associated
DDE_Tnp_1            PF01609.16   211 seq88_BIOID50965     -            228   1.1e-18   67.5   0.1   1   1   1.9e-22   1.3e-18   67.2   0.1     3   152    77   210    75   224 0.87 Transposase DDE domain
Ribosomal_S30AE      PF02482.14    94 seq93_BIOID50965     -             95   6.8e-34  115.9   1.8   1   1   5.5e-38   7.5e-34  115.8   1.3     1    94     2    95     2    95 0.99 Sigma 54 modulation protein / S30EA ribosomal protein
DUF957               PF06117.6     65 seq94_BIOID50965     -             65   2.3e-34  116.6   1.5   1   1   1.8e-38   2.4e-34  116.5   1.0     1    65     1    65     1    65 0.99 Enterobacterial protein of unknown function (DUF957)
rve_2                PF13333.1     52 seq95_BIOID50965     -             58   1.3e-18   66.6   2.9   1   1   2.1e-22   1.4e-18   66.5   2.0     1    52     2    57     2    57 0.93 Integrase core domain
rve_3                PF13683.1     67 seq95_BIOID50965     -             58   2.1e-09   36.6   0.1   1   1   3.5e-13   2.4e-09   36.4   0.1    19    67     1    49     1    49 0.95 Integrase core domain
tRNA-synt_1c         PF00749.16   314 seq96_BIOID50965     -            554  1.6e-124  414.5   0.0   1   1  2.9e-128    2e-124  414.2   0.0     2   313    28   337    27   338 0.99 tRNA synthetases class I (E and Q), catalytic domain
tRNA-synt_1c_C       PF03950.13   174 seq96_BIOID50965     -            554   6.1e-63  211.4   0.0   1   1   1.9e-66   1.3e-62  210.4   0.0     1   174   340   528   340   528 0.97 tRNA synthetases class I (E and Q), anti-codon binding domain
DDE_Tnp_IS66         PF03050.9    271 seq99_BIOID50965     -            172   3.5e-52  177.1   0.0   1   1   2.9e-56   3.9e-52  177.0   0.0    13   153     2   160     1   171 0.96 Transposase IS66 family
PerC                 PF06069.6     90 seq102_BIOID50965    -             89   2.2e-36  123.6   0.0   1   1   1.8e-40   2.4e-36  123.5   0.0     6    89     2    87     1    88 0.98 PerC transcriptional activator
HTH_Tnp_1            PF01527.15    76 seq108_BIOID50965    -             65     2e-18   65.9   0.1   1   1   5.1e-22   2.3e-18   65.7   0.1     3    53    10    60     8    64 0.89 Transposase
HTH_28               PF13518.1     52 seq108_BIOID50965    -             65     1e-06   28.4   0.0   1   1     3e-10   1.4e-06   28.0   0.0     1    41    18    59    18    62 0.96 Helix-turn-helix domain
HTH_23               PF13384.1     50 seq108_BIOID50965    -             65   1.5e-06   27.4   0.0   1   1   4.6e-10   2.1e-06   27.0   0.0     7    45    19    58    18    62 0.93 Homeodomain-like domain
Methyltransf_27      PF13708.1    194 seq109_BIOID50965    -            281   3.8e-76  254.8   0.2   1   1   3.5e-80   4.8e-76  254.5   0.1     2   194    87   279    86   279 0.99 Methyltransferase domain
PTS_EIIA_2           PF00359.17   142 seq111_BIOID50965    -            163   3.5e-37  127.1   0.1   1   1   2.9e-41     4e-37  126.9   0.0     2   141    13   155    12   156 0.96 Phosphoenolpyruvate-dependent sugar phosphotransferase system, EIIA 2
adh_short            PF00106.20   167 seq115_BIOID50965    -            240   5.3e-16   58.8   0.2   1   1   1.6e-19   7.2e-16   58.4   0.1     3   166     9   170     8   171 0.87 short chain dehydrogenase
adh_short_C2         PF13561.1    243 seq115_BIOID50965    -            240   2.1e-07   30.9   0.0   1   1   5.8e-11   2.6e-07   30.5   0.0     8   192    18   193    13   238 0.71 Enoyl-(Acyl carrier protein) reductase
KR                   PF08659.5    181 seq115_BIOID50965    -            240   3.8e-07   29.8   0.5   1   1   1.6e-10   7.1e-07   28.9   0.4     4   172    10   175     8   184 0.84 KR domain
HTH_Tnp_1            PF01527.15    76 seq118_BIOID50965    -             71   1.7e-14   53.4   0.0   1   1   4.1e-18   1.9e-14   53.2   0.0     1    48     1    47     1    61 0.90 Transposase
HTH_28               PF13518.1     52 seq118_BIOID50965    -             71   1.2e-05   25.0   0.0   1   1   3.8e-09   1.7e-05   24.5   0.0     1    36    10    46    10    47 0.92 Helix-turn-helix domain
DDE_Tnp_IS66_C       PF13817.1     39 seq120_BIOID50965    -             61   2.3e-21   75.3   0.2   1   1     2e-25   2.8e-21   75.1   0.1     2    39    18    55    17    55 0.99 IS66 C-terminal element
DUF1722              PF08349.6    117 seq121_BIOID50965    -            169   6.7e-38  129.0   0.1   1   1     6e-42   8.3e-38  128.7   0.0     1   116    41   157    41   158 0.98 Protein of unknown function (DUF1722)
DDE_Tnp_IS66         PF03050.9    271 seq122_BIOID50965    -            117   3.9e-19   68.7   0.0   1   1   3.7e-23   5.1e-19   68.4   0.0   191   261     2    72     1    76 0.97 Transposase IS66 family
SLT                  PF01464.15   121 seq126_BIOID50965    -            169   9.4e-32  108.9   0.0   1   1   8.3e-36   1.1e-31  108.6   0.0     2   118    22   137    21   140 0.96 Transglycosylase SLT domain
Y1_Tnp               PF01797.11   121 seq132_BIOID50965    -            200   3.7e-35  120.2   0.4   1   1   3.4e-39   4.6e-35  119.9   0.2     2   121    60   177    59   177 0.98 Transposase IS200 like
ATP_bind_2           PF03668.10   284 seq134_BIOID50965    -            284  1.9e-147  489.6   0.0   1   1  1.6e-151  2.1e-147  489.5   0.0     1   284     1   282     1   282 1.00 P-loop ATPase protein family
DUF303               PF03629.13   255 seq136_BIOID50965    -            692   9.6e-28   96.9   0.0   1   1   1.9e-31   1.3e-27   96.5   0.0     1   201   126   364   126   428 0.78 Domain of unknown function (DUF303)
DUF1737              PF08410.5     54 seq136_BIOID50965    -            692   5.6e-18   64.3   0.0   1   1   2.4e-21   1.6e-17   62.8   0.0     1    53    49    98    49    99 0.97 Domain of unknown function (DUF1737)
FAD_binding_7        PF03441.9    277 seq138_BIOID50965    -            472    8e-107  356.4   1.1   1   1  1.5e-110    1e-106  356.0   0.8     3   276   205   468   203   469 0.96 FAD binding domain of DNA photolyase
DNA_photolyase       PF00875.13   165 seq138_BIOID50965    -            472   3.9e-46  156.7   0.3   1   1   1.8e-49   1.2e-45  155.0   0.1     2   159     5   168     4   174 0.93 DNA photolyase
DUF1378              PF07125.6     59 seq140_BIOID50965    -             66   1.1e-17   63.5   3.5   1   1   1.1e-21   1.5e-17   63.1   2.4     1    33     1    33     1    39 0.94 Protein of unknown function (DUF1378)
HTH_Tnp_IS1          PF12759.2     50 seq142_BIOID50965    -             75     5e-32  109.0   0.1   1   1   9.8e-36   6.7e-32  108.6   0.1     1    50    23    72    23    72 0.99 InsA C-terminal domain
Zn_Tnp_IS1           PF03811.8     36 seq142_BIOID50965    -             75   3.5e-09   35.8   2.2   1   1   1.2e-12   7.9e-09   34.7   1.5    18    36     2    20     1    20 0.96 InsA N-terminal domain
DUF3296              PF11726.3    180 seq143_BIOID50965    -            187   1.7e-31  109.0   0.4   1   1   1.5e-35   2.1e-31  108.7   0.3     2   173    17   167    16   174 0.86 Protein of unknown function (DUF3296)
N6_N4_Mtase          PF01555.13   231 seq144_BIOID50965    -            349   1.1e-43  149.2   0.0   1   1   4.2e-47   2.9e-43  147.8   0.0     1   229    29   340    29   342 0.82 DNA methylase
Methyltransf_26      PF13659.1    117 seq144_BIOID50965    -            349     8e-13   48.3   0.0   1   1   8.8e-12     6e-08   32.6   0.0    51   116     9    82     3    83 0.81 Methyltransferase domain
DUF1323              PF07037.6    122 seq145_BIOID50965    -            119   9.2e-49  164.5   0.0   1   1   8.9e-53   1.2e-48  164.1   0.0     1   122     6   118     6   118 0.94 Putative transcription regulator (DUF1323)
HTH_32               PF13565.1     77 seq156_BIOID50965    -             99   5.4e-11   43.0   1.4   1   1   4.9e-15   6.7e-11   42.7   0.9     4    77    23    94    21    94 0.77 Homeodomain-like domain
DDE_Tnp_1_assoc      PF13808.1     90 seq162_BIOID50965    -            378   6.3e-33  112.2   0.0   1   1   1.9e-36   1.3e-32  111.2   0.0     1    90     6    95     6    95 0.99 DDE_Tnp_1-associated
DDE_Tnp_1            PF01609.16   211 seq162_BIOID50965    -            378   4.6e-31  107.9   0.3   1   1   1.2e-34   8.4e-31  107.0   0.2     3   211   102   343   100   343 0.93 Transposase DDE domain
DUF1323              PF07037.6    122 seq163_BIOID50965    -            130   5.2e-55  184.7   0.0   1   1   1.3e-58   5.8e-55  184.5   0.0     1   122     8   129     8   129 0.99 Putative transcription regulator (DUF1323)
HTH_17               PF12728.2     51 seq163_BIOID50965    -            130     2e-08   34.2   0.1   1   1   1.2e-11   5.5e-08   32.8   0.0     2    38     8    49     8    52 0.82 Helix-turn-helix domain
Phage_Nu1            PF07471.7    164 seq164_BIOID50965    -            182   6.6e-80  266.2   0.5   1   1   5.6e-84   7.7e-80  266.0   0.4     1   163     1   163     1   164 0.99 Phage DNA packaging protein Nu1
Response_reg         PF00072.19   112 seq165_BIOID50965    -            251   1.6e-20   73.0   0.1   1   1   3.6e-24   2.5e-20   72.4   0.1     2   111    17   124    16   125 0.97 Response regulator receiver domain
Trans_reg_C          PF00486.23    77 seq165_BIOID50965    -            251   1.2e-20   73.0   0.2   1   1   6.4e-24   4.3e-20   71.2   0.0     2    77   170   245   169   245 0.98 Transcriptional regulatory protein, C terminal
LysR_substrate       PF03466.15   209 seq166_BIOID50965    -            312   1.3e-23   83.1   0.0   1   1   2.8e-27   1.9e-23   82.5   0.0     8   208    96   295    93   296 0.96 LysR substrate binding domain
HTH_1                PF00126.22    60 seq166_BIOID50965    -            312     1e-17   63.4   0.1   1   1   4.3e-21   2.9e-17   62.0   0.1     3    60     8    65     6    65 0.95 Bacterial regulatory helix-turn-helix protein, lysR family
DUF3521              PF12035.3     35 seq169_BIOID50965    -             89     2e-18   65.7   1.4   1   1   3.5e-22   4.8e-18   64.5   0.9     1    35    22    56    22    56 0.98 Protein of unknown function (DUF3521)
PTS-HPr              PF00381.14    84 seq172_BIOID50965    -             90   6.4e-25   86.7   0.4   1   1   5.5e-29   7.6e-25   86.5   0.3     2    84     3    86     2    86 0.96 PTS HPr component phosphorylation site
Phage_pRha           PF09669.5     92 seq176_BIOID50965    -             54     1e-06   28.9   0.2   1   1   8.8e-11   1.2e-06   28.6   0.1     1    27    24    50    24    54 0.92 Phage regulatory protein Rha (Phage_pRha)
Terminase_GpA        PF05876.7    557 seq180_BIOID50965    -            416    2e-109  366.3   0.0   1   1  1.8e-113  2.4e-109  366.0   0.0     1   338    53   407    53   415 0.97 Phage terminase large subunit (GpA)
HTH_Tnp_IS1          PF12759.2     50 seq183_BIOID50965    -             90   8.8e-33  111.4   0.2   1   1   1.7e-36   1.2e-32  111.0   0.2     1    50    38    87    38    87 0.99 InsA C-terminal domain
Zn_Tnp_IS1           PF03811.8     36 seq183_BIOID50965    -             90   1.4e-21   75.5   8.9   1   1   2.9e-25     2e-21   75.0   6.1     1    36     1    35     1    35 0.99 InsA N-terminal domain
YrbL-PhoP_reg        PF10707.4    199 seq185_BIOID50965    -            210   1.2e-62  210.6   0.0   1   1   1.1e-66   1.5e-62  210.3   0.0     1   198     2   185     2   186 0.97 PhoP regulatory network protein YrbL
OprD                 PF03573.8    391 seq187_BIOID50965    -            468   2.2e-25   89.1  12.3   1   1     2e-29   2.8e-25   88.8   8.5     1   365    33   431    33   443 0.83 outer membrane porin, OprD family
HATPase_c            PF02518.21   111 seq189_BIOID50965    -            433   1.9e-22   78.9   0.0   1   1   8.1e-26   3.7e-22   78.0   0.0     6   110   320   423   316   424 0.96 Histidine kinase-, DNA gyrase B-, and HSP90-like ATPase
HisKA                PF00512.20    68 seq189_BIOID50965    -            433   6.2e-08   32.3   1.3   1   1   3.7e-11   1.7e-07   30.9   0.9     1    67   211   270   211   271 0.90 His Kinase A (phospho-acceptor) domain
HAMP                 PF00672.20    70 seq189_BIOID50965    -            433     3e-07   30.4   0.0   1   1   6.6e-11     3e-07   30.4   0.0     3    69   140   206   139   207 0.90 HAMP domain
Ligase_CoA           PF00549.14   153 seq190_BIOID50965    -            555   1.9e-51  173.5   0.8   1   1   4.6e-55   3.2e-51  172.8   0.0     1   152   336   491   336   492 0.98 CoA-ligase
CoA_binding          PF02629.14    96 seq190_BIOID50965    -            555   9.4e-17   61.2   0.0   1   1   1.4e-19   9.6e-16   57.9   0.1     3    96   193   288   191   288 0.96 CoA binding domain
DDE_Tnp_IS1          PF03400.8    131 seq194_BIOID50965    -             71   2.9e-36  124.3   0.3   1   1   2.3e-40   3.2e-36  124.2   0.2    61   131     1    71     1    71 0.99 IS1 transposase
Inositol_P           PF00459.20   271 seq196_BIOID50965    -            267   2.5e-77  259.7   0.0   1   1   2.1e-81   2.8e-77  259.5   0.0     3   268     2   260     1   263 0.97 Inositol monophosphatase family
Aldo_ket_red         PF00248.16   283 seq198_BIOID50965    -            267   5.2e-57  192.7   0.6   1   1   4.8e-61   6.6e-57  192.3   0.4     2   281     6   250     5   251 0.95 Aldo/keto reductase family
MurB_C               PF02873.11   105 seq199_BIOID50965    -            342   1.6e-42  143.3   0.0   1   1   4.2e-46   2.9e-42  142.5   0.0     1   105   203   330   203   330 0.99 UDP-N-acetylenolpyruvoylglucosamine reductase, C-terminal domain
FAD_binding_4        PF01565.18   139 seq199_BIOID50965    -            342   1.1e-27   96.0   0.0   1   1   1.3e-30   9.2e-27   93.0   0.0     2   137    18   148    17   150 0.87 FAD binding domain
Hexapep              PF00132.19    36 seq200_BIOID50965    -            256     4e-19   67.0   6.7   1   3   1.4e-09   1.8e-05   23.8   0.0     2    36    85   119    84   119 0.96 Bacterial transferase hexapeptide (six repeats)
Hexapep              PF00132.19    36 seq200_BIOID50965    -            256     4e-19   67.0   6.7   2   3   1.9e-10   2.6e-06   26.5   0.7     3    33   154   183   152   184 0.94 Bacterial transferase hexapeptide (six repeats)
Hexapep              PF00132.19    36 seq200_BIOID50965    -            256     4e-19   67.0   6.7   3   3   1.5e-11   2.1e-07   30.0   0.6     1    34   169   202   169   204 0.95 Bacterial transferase hexapeptide (six repeats)
ResIII               PF04851.10   184 seq201_BIOID50965    -            425   1.8e-19   70.1   0.0   1   1   2.9e-22   1.3e-18   67.3   0.0     3   184    84   226    82   226 0.77 Type III restriction enzyme, res subunit
DEAD                 PF00270.24   173 seq201_BIOID50965    -            425   1.9e-07   30.6   0.0   1   1   1.2e-10   5.3e-07   29.1   0.0     3   167    88   225    86   229 0.76 DEAD/DEAH box helicase
SNF2_N               PF00176.18   296 seq201_BIOID50965    -            425   1.1e-05   24.3   0.0   1   1   1.4e-08   6.6e-05   21.8   0.0    20   171   100   228    88   233 0.77 SNF2 family N-terminal domain
BATS                 PF06968.8     92 seq203_BIOID50965    -            395   2.2e-29  101.0   0.0   1   1     7e-33   4.8e-29   99.9   0.0     1    92   220   312   220   312 0.99 Biotin and Thiamin Synthesis associated domain
Radical_SAM          PF04055.16   166 seq203_BIOID50965    -            395   3.2e-19   69.6   0.0   1   1   6.3e-22   4.3e-18   65.9   0.0     4   160    50   203    47   209 0.92 Radical SAM superfamily
HlyC                 PF02794.11   134 seq204_BIOID50965    -            150   4.3e-29  100.6   0.0   1   1   3.7e-33   5.1e-29  100.4   0.0     1   116    18   136    18   147 0.90 RTX toxin acyltransferase family
MFS_1                PF07690.11   354 seq210_BIOID50965    -            472   9.8e-57  192.1  44.8   1   2   3.6e-52   4.9e-48  163.5  16.0     2   269    56   327    55   340 0.89 Major Facilitator Superfamily
MFS_1                PF07690.11   354 seq210_BIOID50965    -            472   9.8e-57  192.1  44.8   2   2   1.3e-12   1.8e-08   33.4  10.6    59   178   340   456   328   470 0.85 Major Facilitator Superfamily
DUF1378              PF07125.6     59 seq211_BIOID50965    -             60   1.3e-36  124.2   0.1   1   1     1e-40   1.4e-36  124.1   0.0     1    59     1    59     1    59 0.99 Protein of unknown function (DUF1378)
DUF826               PF05696.6     78 seq215_BIOID50965    -             89   7.6e-37  125.1   1.3   1   1   6.2e-41   8.5e-37  125.0   0.9     1    78     1    83     1    83 0.96 Protein of unknown function (DUF826)
HTH_38               PF13936.1     44 seq219_BIOID50965    -            383   5.6e-23   80.1   2.1   1   1   5.6e-21   1.9e-17   62.4   0.9     4    44    58    98    55    98 0.97 Helix-turn-helix domain
rve                  PF00665.21   120 seq219_BIOID50965    -            383     1e-16   61.0   0.0   1   1   6.5e-20   2.2e-16   59.9   0.0     3   120   228   337   226   337 0.94 Integrase core domain
DUF1643              PF07799.7    136 seq220_BIOID50965    -            109   4.2e-29  100.8   0.0   1   1   3.4e-33   4.7e-29  100.6   0.0    35   136     2    97     1    97 0.99 Protein of unknown function (DUF1643)
HlyD                 PF00529.15   306 seq222_BIOID50965    -            424   6.6e-57  193.0   4.7   1   1   2.2e-60   7.5e-57  192.8   3.3     1   305    64   390    64   391 0.98 HlyD family secretion protein
HlyD_3               PF13437.1    105 seq222_BIOID50965    -            424   1.1e-16   61.0   0.7   1   1   1.2e-17     4e-14   52.7   0.1     2    97   260   359   259   368 0.90 HlyD family secretion protein
Abhydrolase_5        PF12695.2    142 seq225_BIOID50965    -            293   6.5e-27   93.9   0.0   1   1     3e-30   8.2e-27   93.5   0.0     1   141    89   265    89   266 0.89 Alpha/beta hydrolase family
Abhydrolase_6        PF12697.2    228 seq225_BIOID50965    -            293   4.8e-16   59.2   0.2   1   1   1.1e-14   2.9e-11   43.5   0.0     1   102    90   194    90   212 0.89 Alpha/beta hydrolase family
Peptidase_S9         PF00326.16   213 seq225_BIOID50965    -            293   2.1e-09   36.8   0.0   1   1   5.4e-12   1.5e-08   34.0   0.0     8   212   108   291   103   292 0.72 Prolyl oligopeptidase family
Hydrolase_4          PF12146.3     79 seq225_BIOID50965    -            293   1.9e-07   30.6   0.0   1   1   5.7e-10   1.6e-06   27.7   0.0    11    61    82   132    76   149 0.82 Putative lysophospholipase
YbfN                 PF13982.1     89 seq226_BIOID50965    -            108   6.2e-50  167.2   6.7   1   1   5.2e-54   7.2e-50  166.9   4.6     1    89    19   107    19   107 0.99 YbfN-like lipoprotein
Ter                  PF05472.6    290 seq228_BIOID50965    -            309  3.7e-114  380.6   6.8   1   1    3e-118  4.1e-114  380.4   4.7     2   290     9   307     8   307 0.99 DNA replication terminus site-binding protein (Ter protein)
Lysis_S              PF04971.7     68 seq229_BIOID50965    -             71   1.4e-47  159.0   0.5   1   1   1.2e-51   1.6e-47  158.9   0.3     1    68     4    71     4    71 1.00 Lysis protein S
DUF413               PF04219.7     94 seq230_BIOID50965    -            112   1.5e-38  130.2   0.1   1   1   1.4e-42   1.9e-38  129.9   0.1     1    90    10    99    10   102 0.97 Protein of unknown function, DUF
BPL_LplA_LipB        PF03099.14   125 seq232_BIOID50965    -            321   9.6e-21   73.9   0.0   1   1   3.2e-24   1.4e-20   73.4   0.0     4   125    86   208    83   208 0.89 Biotin/lipoate A/B protein ligase family
HTH_11               PF08279.7     55 seq232_BIOID50965    -            321   8.3e-13   47.6   0.0   1   1   4.4e-16     2e-12   46.4   0.0     4    54     9    58     8    59 0.92 HTH domain
BPL_C                PF02237.12    48 seq232_BIOID50965    -            321   1.6e-11   43.5   0.2   1   1   8.9e-15   4.1e-11   42.2   0.1     1    48   271   317   271   317 0.97 Biotin protein ligase C terminal domain
HTS                  PF04204.11   298 seq235_BIOID50965    -            309  5.5e-131  435.5   0.0   1   1  4.5e-135  6.1e-131  435.4   0.0     1   298     2   299     2   299 1.00 Homoserine O-succinyltransferase
DUF1116              PF06545.6    216 seq239_BIOID50965    -            419   7.4e-99  329.0   1.4   1   1  7.5e-103     1e-98  328.6   1.0     1   216    87   303    87   303 0.99 Protein of unknown function (DUF1116)
Polyketide_cyc       PF03364.15   130 seq241_BIOID50965    -            158   1.2e-31  109.3   0.0   1   1     2e-35   1.4e-31  109.0   0.0     1   130    23   148    23   148 0.99 Polyketide cyclase / dehydrase and lipid transport
Polyketide_cyc2      PF10604.4    139 seq241_BIOID50965    -            158   3.1e-11   43.4   0.0   1   1   5.6e-15   3.9e-11   43.1   0.0     1   129    14   146    14   154 0.73 Polyketide cyclase / dehydrase and lipid transport
Aminotran_1_2        PF00155.16   363 seq242_BIOID50965    -            301   1.5e-60  204.9   0.0   1   1   2.5e-64   1.7e-60  204.8   0.0    45   363     2   297     1   297 0.96 Aminotransferase class I and II
Beta_elim_lyase      PF01212.16   290 seq242_BIOID50965    -            301     3e-06   26.4   0.1   1   1   2.6e-09   1.8e-05   23.9   0.0    32    87     4    59     2   123 0.76 Beta-eliminating lyase
DUF1040              PF06288.8     86 seq243_BIOID50965    -             89   1.6e-46  156.3   0.5   1   1   1.3e-50   1.8e-46  156.2   0.3     1    86     1    86     1    86 1.00 Protein of unknown function (DUF1040)
NIF3                 PF01784.13   242 seq248_BIOID50965    -            247     1e-56  192.1   0.0   1   1   9.1e-61   1.2e-56  191.8   0.0     2   240     6   235     5   238 0.95 NIF3 (NGG1p interacting factor 3)
IucA_IucC            PF04183.7    252 seq250_BIOID50965    -            574   2.7e-59  200.3   0.5   1   1     6e-63   4.1e-59  199.7   0.3     3   250   134   367   132   369 0.92 IucA / IucC family
FhuF                 PF06276.7    163 seq250_BIOID50965    -            574   2.2e-30  105.6   0.7   1   1   6.8e-34   4.6e-30  104.6   0.5     2   162   398   554   397   555 0.97 Ferric iron reductase FhuF-like transporter
DnaJ                 PF00226.26    64 seq251_BIOID50965    -            278   2.9e-14   52.4   0.2   1   1   7.7e-18   5.3e-14   51.5   0.1     4    56   215   273   212   276 0.94 DnaJ domain
TerB                 PF05099.8    140 seq251_BIOID50965    -            278   2.7e-09   36.7   0.7   1   1   3.9e-13   2.7e-09   36.7   0.5    14   137    51   177    39   180 0.89 Tellurite resistance protein TerB
Dimer_Tnp_Tn5        PF02281.11   109 seq253_BIOID50965    -            117     7e-19   67.8   0.2   1   1   6.3e-23   8.7e-19   67.5   0.2     9   102    24   113    14   116 0.85 Transposase Tn5 dimerisation domain
SlyX                 PF04102.7     69 seq255_BIOID50965    -             72   4.1e-26   91.0   2.4   1   1   3.4e-30   4.6e-26   90.8   1.7     1    69     5    72     5    72 0.99 SlyX
Caudo_TAP            PF02413.12   130 seq256_BIOID50965    -            175   4.9e-37  126.8   1.4   1   1   4.5e-41   6.1e-37  126.5   1.0     3   130    41   175    39   175 0.98 Caudovirales tail fibre assembly protein
APH                  PF01636.18   239 seq258_BIOID50965    -            328   2.2e-41  142.0   2.0   1   1   5.1e-45   3.5e-41  141.4   1.4     2   232    31   259    30   269 0.84 Phosphotransferase enzyme family
EcKinase             PF02958.15   293 seq258_BIOID50965    -            328   7.3e-05   21.9   0.0   1   1   1.9e-08   0.00013   21.1   0.0   197   280   176   252   149   257 0.79 Ecdysteroid kinase
Peptidase_S6         PF02395.11   769 seq261_BIOID50965    -           1363  2.4e-210  700.4  32.3   1   1  5.3e-214  2.4e-210  700.4  22.4     8   765    51   787    43   791 0.92 Immunoglobulin A1 protease
Autotransporter      PF03797.14   265 seq261_BIOID50965    -           1363   8.3e-42  143.2  11.5   1   1   1.8e-45   8.3e-42  143.2   8.0     4   260  1101  1344  1099  1353 0.90 Autotransporter beta-domain
Pertactin            PF03212.9    121 seq261_BIOID50965    -           1363   2.8e-06   26.9   0.4   1   1   6.2e-10   2.8e-06   26.9   0.3     8    88   942  1021   936  1056 0.84 Pertactin
PRD                  PF00874.15    90 seq262_BIOID50965    -            433   2.3e-25   88.4   0.0   1   2   1.7e-13   2.3e-09   37.1   0.0     2    89   138   224   137   225 0.97 PRD domain
PRD                  PF00874.15    90 seq262_BIOID50965    -            433   2.3e-25   88.4   0.0   2   2   2.6e-17   3.6e-13   49.3   0.0     2    89   247   335   246   336 0.97 PRD domain
DUF4376              PF14301.1    111 seq263_BIOID50965    -            318   5.9e-33  113.2   3.7   1   1   2.6e-36   1.2e-32  112.2   2.5     1   111   195   311   195   311 0.91 Domain of unknown function (DUF4376)
phage_tail_N         PF08400.5    134 seq263_BIOID50965    -            318   1.6e-18   66.6   0.0   1   1   7.3e-22   3.3e-18   65.5   0.0    51   127     1    77     1    81 0.97 Prophage tail fibre N-terminal
Collagen             PF01391.13    60 seq263_BIOID50965    -            318   3.1e-09   36.1  19.0   1   1   1.3e-12   5.7e-09   35.2  13.1    10    53    79   122    74   125 0.55 Collagen triple helix repeat (20 copies)
Ub-RnfH              PF03658.9     84 seq264_BIOID50965    -             96   1.8e-38  130.1   0.1   1   1   1.5e-42     2e-38  130.0   0.1     1    84     5    88     5    88 0.99 RnfH family Ubiquitin
GntR                 PF00392.16    64 seq265_BIOID50965    -            258   6.7e-23   79.7   0.2   1   1   1.9e-26   1.3e-22   78.8   0.1     1    64     9    72     9    72 0.99 Bacterial regulatory proteins, gntR family
FCD                  PF07729.7    125 seq265_BIOID50965    -            258   9.3e-19   67.8   5.0   1   1   2.1e-22   1.4e-18   67.2   3.5     1   125    96   220    96   220 0.90 FCD domain
Peptidase_C39        PF03412.10   131 seq266_BIOID50965    -            706   1.1e-40  138.3   0.0   1   1   5.5e-44   1.9e-40  137.6   0.0     2   130    27   155    26   156 0.98 Peptidase C39 family
ABC_membrane         PF00664.18   275 seq266_BIOID50965    -            706   7.5e-39  133.6  17.9   1   1     3e-42     1e-38  133.2  12.4     3   273   184   450   182   452 0.95 ABC transporter transmembrane region
ABC_tran             PF00005.22   118 seq266_BIOID50965    -            706   4.5e-20   72.0   0.0   1   1   2.6e-23   8.8e-20   71.1   0.0     1   118   539   664   539   664 0.82 ABC transporter
Exo_endo_phos        PF03372.18   251 seq267_BIOID50965    -            259   5.8e-12   45.9   0.4   1   1   7.6e-16     1e-11   45.1   0.3     2   251    41   245    40   245 0.65 Endonuclease/Exonuclease/phosphatase family
NIPSNAP              PF07978.8    101 seq269_BIOID50965    -            110   1.3e-11   44.2   0.0   1   1   1.1e-15   1.5e-11   44.0   0.0     1    93     4    92     4    98 0.92 NIPSNAP
Methyltransf_11      PF08241.7     95 seq273_BIOID50965    -            251   1.3e-23   83.1   0.0   1   1   1.4e-26   2.4e-23   82.3   0.0     1    95    47   138    47   138 0.98 Methyltransferase domain
Methyltransf_23      PF13489.1    162 seq273_BIOID50965    -            251   6.2e-15   55.1   0.1   1   1   5.3e-18   9.1e-15   54.5   0.1     4   151    25   174    18   181 0.78 Methyltransferase domain
Methyltransf_31      PF13847.1    152 seq273_BIOID50965    -            251   1.5e-14   53.7   0.0   1   1   1.1e-17   1.9e-14   53.3   0.0     5   118    44   147    40   196 0.84 Methyltransferase domain
Methyltransf_12      PF08242.7     99 seq273_BIOID50965    -            251   1.8e-10   41.0   0.0   1   1   2.2e-13   3.8e-10   40.0   0.0     1    98    47   135    47   136 0.86 Methyltransferase domain
Methyltransf_18      PF12847.2    112 seq273_BIOID50965    -            251   3.9e-09   36.9   0.0   1   1   4.4e-12   7.6e-09   36.0   0.0     4   110    45   139    42   141 0.78 Methyltransferase domain
Methyltransf_25      PF13649.1    101 seq273_BIOID50965    -            251   8.5e-09   35.5   0.0   1   1   1.9e-11   3.3e-08   33.6   0.0     1   101    46   134    46   134 0.87 Methyltransferase domain
Ubie_methyltran      PF01209.13   233 seq273_BIOID50965    -            251   5.1e-08   32.2   0.0   1   1   3.9e-11   6.7e-08   31.8   0.0    43   168    38   155     2   169 0.83 ubiE/COQ5 methyltransferase family
Methyltransf_8       PF05148.10   219 seq273_BIOID50965    -            251   9.7e-05   21.9   0.0   1   1   8.4e-08   0.00014   21.4   0.0    59   155    30   137    17   158 0.76 Hypothetical methyltransferase
AHS1                 PF02682.11   202 seq274_BIOID50965    -            218   2.9e-69  232.4   0.0   1   1   2.4e-73   3.3e-69  232.2   0.0     2   202     5   202     4   202 0.95 Allophanate hydrolase subunit 1
Malate_synthase      PF01274.17   523 seq275_BIOID50965    -            539  1.4e-214  712.8   0.0   1   1  1.1e-218  1.6e-214  712.6   0.0     2   522    18   538    17   539 0.99 Malate synthase
HTH_Tnp_1            PF01527.15    76 seq278_BIOID50965    -             93   1.8e-09   37.2   0.7   1   1   3.2e-13   2.2e-09   37.0   0.5     2    76     4    79     3    85 0.88 Transposase
HTH_28               PF13518.1     52 seq278_BIOID50965    -             93   3.4e-07   29.9   0.1   1   1   8.9e-11   6.1e-07   29.1   0.0     1    40    13    53    13    60 0.88 Helix-turn-helix domain
DUF2877              PF11392.3    111 seq279_BIOID50965    -            271   9.6e-29   99.7   0.0   1   1   1.5e-32   2.1e-28   98.6   0.0     1   110   158   265   158   266 0.91 Protein of unknown function (DUF2877)
Methyltransf_11      PF08241.7     95 seq283_BIOID50965    -            207   7.2e-21   74.3   0.0   1   1   6.8e-24   1.2e-20   73.7   0.0     4    95     3    96     2    96 0.94 Methyltransferase domain
Ubie_methyltran      PF01209.13   233 seq283_BIOID50965    -            207   2.4e-14   52.8   0.0   1   1     2e-17   3.4e-14   52.4   0.0    70   158    15   103     9   114 0.92 ubiE/COQ5 methyltransferase family
Methyltransf_31      PF13847.1    152 seq283_BIOID50965    -            207   2.2e-13   49.9   0.0   1   1   1.6e-16   2.7e-13   49.6   0.0    16   113     8   109     6   187 0.82 Methyltransferase domain
Methyltransf_23      PF13489.1    162 seq283_BIOID50965    -            207   4.6e-12   45.8   0.0   1   1   3.6e-15   6.1e-12   45.4   0.0    43   159    16   142     9   145 0.78 Methyltransferase domain
Methyltransf_18      PF12847.2    112 seq283_BIOID50965    -            207   6.9e-10   39.3   0.0   1   1   9.4e-13   1.6e-09   38.2   0.0    13   109     7    96     3    99 0.86 Methyltransferase domain
Methyltransf_12      PF08242.7     99 seq283_BIOID50965    -            207     3e-09   37.1   0.0   1   1   2.9e-12   4.9e-09   36.4   0.0    20    99    17    94     6    94 0.87 Methyltransferase domain
Methyltransf_25      PF13649.1    101 seq283_BIOID50965    -            207   4.8e-09   36.3   0.0   1   1   4.8e-12   8.3e-09   35.6   0.0    18   101    16    92     5    92 0.88 Methyltransferase domain
Methyltransf_8       PF05148.10   219 seq283_BIOID50965    -            207   6.8e-05   22.4   0.0   1   1   5.2e-08   8.9e-05   22.0   0.0   115   164    54   104    14   134 0.85 Hypothetical methyltransferase
DSBA                 PF01323.15   193 seq284_BIOID50965    -            208   6.8e-32  110.4   3.3   1   1   7.9e-35   5.4e-31  107.5   2.3     1   192    40   197    40   198 0.95 DSBA-like thioredoxin domain
Thioredoxin_4        PF13462.1    163 seq284_BIOID50965    -            208   4.4e-10   39.7   0.0   1   1   9.2e-14   6.3e-10   39.1   0.0    16   149    40   180    33   191 0.69 Thioredoxin
rve                  PF00665.21   120 seq286_BIOID50965    -            235   2.6e-28   98.4   0.0   1   1   1.2e-31     4e-28   97.8   0.0     2   120    63   179    62   179 0.98 Integrase core domain
rve_3                PF13683.1     67 seq286_BIOID50965    -            235   3.7e-14   51.8   0.1   1   1     2e-17   6.8e-14   51.0   0.1     2    67   151   217   150   217 0.96 Integrase core domain
DDE_Tnp_IS240        PF13610.1    140 seq286_BIOID50965    -            235     1e-12   48.0   0.0   1   1   4.1e-16   1.4e-12   47.6   0.0     2   139    68   209    67   210 0.92 DDE domain
rve_2                PF13333.1     52 seq286_BIOID50965    -            235   2.8e-08   33.5   0.1   1   1   1.5e-11   5.2e-08   32.7   0.1     1    50   169   223   169   225 0.90 Integrase core domain
AHS2                 PF02626.10   272 seq288_BIOID50965    -            310  8.5e-101  336.6   0.0   1   1  7.4e-105    1e-100  336.4   0.0     2   272    24   288    23   288 0.98 Allophanate hydrolase subunit 2
SNARE_assoc          PF09335.6    123 seq290_BIOID50965    -            220   1.6e-22   79.8   5.4   1   1   1.2e-26   1.6e-22   79.8   3.7     1   123    48   174    48   174 0.96 SNARE associated Golgi protein
AAA_26               PF13500.1    199 seq291_BIOID50965    -            225   3.7e-42  144.0   0.0   1   1   9.5e-46   4.3e-42  143.8   0.0     1   193     3   208     3   213 0.95 AAA domain
CbiA                 PF01656.18   195 seq291_BIOID50965    -            225   1.9e-20   72.9   0.0   1   1     5e-24   2.3e-20   72.7   0.0     2   180     6   199     5   217 0.76 CobQ/CobB/MinD/ParA nucleotide binding domain
Relaxase             PF03432.9    242 seq293_BIOID50965    -            421   5.6e-14   51.9   0.0   1   1   9.2e-18   1.3e-13   50.8   0.0     3   235    11   252     9   257 0.82 Relaxase/Mobilisation nuclease domain
Acetyltransf_8       PF13523.1    152 seq298_BIOID50965    -            315   1.7e-51  173.9   0.6   1   1   1.9e-55   2.6e-51  173.3   0.4     1   152   145   302   145   302 0.93 Acetyltransferase (GNAT) domain
AA_kinase            PF00696.23   241 seq299_BIOID50965    -            297   7.1e-25   87.8   0.0   1   1   1.2e-28   1.7e-24   86.5   0.0     1   239     2   277     2   279 0.79 Amino acid kinase family
HTH_Tnp_1            PF01527.15    76 seq300_BIOID50965    -            144   1.6e-13   50.2   0.0   1   1   2.9e-17     2e-13   49.9   0.0     3    49    11    58     9   101 0.86 Transposase
HTH_28               PF13518.1     52 seq300_BIOID50965    -            144   4.4e-05   23.2   0.0   1   1   9.2e-09   6.3e-05   22.7   0.0     1    41    19    60    19    67 0.92 Helix-turn-helix domain
TPP_enzyme_N         PF02776.13   172 seq301_BIOID50965    -            548   2.7e-58  196.1   0.3   1   1   5.8e-62   2.7e-58  196.1   0.2     1   169     1   167     1   170 0.98 Thiamine pyrophosphate enzyme, N-terminal TPP binding domain
TPP_enzyme_C         PF02775.16   153 seq301_BIOID50965    -            548   4.8e-52  175.4   0.5   1   1   3.5e-54   1.6e-50  170.5   0.0     1   153   374   522   374   522 0.98 Thiamine pyrophosphate enzyme, C-terminal TPP binding domain
TPP_enzyme_M         PF00205.17   137 seq301_BIOID50965    -            548   2.6e-41  140.4   0.2   1   1   1.4e-44   6.3e-41  139.2   0.1     1   137   186   321   186   321 0.98 Thiamine pyrophosphate enzyme, central domain
DUF945               PF06097.6    459 seq304_BIOID50965    -            490  9.2e-107  357.5  11.8   1   1    8e-111  1.1e-106  357.2   8.2     3   459    18   481    16   481 0.98 Bacterial protein of unknown function (DUF945)
SecD-TM1             PF13721.1    101 seq306_BIOID50965    -            127   2.5e-16   59.6   0.0   1   1   2.4e-20   3.3e-16   59.2   0.0    10   101    16   105     8   105 0.91 SecD export protein N-terminal TM region
TnpB_IS66            PF05717.8    108 seq310_BIOID50965    -            116   1.1e-40  137.2   0.0   1   1   9.1e-45   1.2e-40  137.1   0.0     2   104     7   107     6   111 0.97 IS66 Orf2 like protein
DUF1233              PF06806.7     72 seq311_BIOID50965    -             83   2.3e-32  110.2   0.1   1   1     2e-36   2.7e-32  110.0   0.1     1    70     4    74     4    77 0.97 Putative excisionase (DUF1233)
LamB_YcsF            PF03746.11   242 seq312_BIOID50965    -            244  1.7e-102  341.5   1.1   1   1  1.4e-106  1.9e-102  341.3   0.8     1   241     2   237     2   238 0.99 LamB/YcsF family
GTP_EFTU             PF00009.22   188 seq314_BIOID50965    -            394   1.1e-60  204.1   0.0   1   1   3.4e-64   1.6e-60  203.7   0.0     1   187    10   201    10   202 0.93 Elongation factor Tu GTP binding domain
GTP_EFTU_D3          PF03143.12    97 seq314_BIOID50965    -            394   2.4e-34  117.3   0.1   1   1   1.4e-37   6.6e-34  115.9   0.0     1    96   298   392   298   393 0.98 Elongation factor Tu C-terminal domain
GTP_EFTU_D2          PF03144.20    74 seq314_BIOID50965    -            394     3e-18   65.5   6.3   1   1   1.2e-21   5.5e-18   64.7   3.9     1    74   225   294   225   294 0.96 Elongation factor Tu domain 2
ICL                  PF00463.16   526 seq315_BIOID50965    -            439  3.2e-200  665.6   1.7   1   2  4.6e-118  3.2e-114  381.9   0.0     1   255    12   262    12   264 0.99 Isocitrate lyase family
ICL                  PF00463.16   526 seq315_BIOID50965    -            439  3.2e-200  665.6   1.7   2   2   1.5e-88     1e-84  284.5   1.0   353   526   262   439   260   439 0.98 Isocitrate lyase family
PEP_mutase           PF13714.1    238 seq315_BIOID50965    -            439   4.8e-19   68.4   0.0   1   1   2.3e-22   1.6e-18   66.7   0.0    26   198    86   320    74   352 0.86 Phosphoenolpyruvate phosphomutase
SeqA                 PF03925.8    189 seq318_BIOID50965    -            181   4.5e-71  238.3   0.1   1   1   3.7e-75     5e-71  238.1   0.1     1   189     1   181     1   181 0.91 SeqA protein
DUF3596              PF12167.3     88 seq319_BIOID50965    -            431   7.5e-29   99.0   0.0   1   1   2.1e-32   1.4e-28   98.1   0.0     1    87     9    94     9    95 0.98 Domain of unknown function (DUF3596)
Phage_integrase      PF00589.17   173 seq319_BIOID50965    -            431   7.6e-20   71.1   0.1   1   1   2.5e-23   1.7e-19   70.0   0.0     3   167   205   398   204   403 0.88 Phage integrase family
DDE_Tnp_IS66         PF03050.9    271 seq320_BIOID50965    -            537   4.7e-96  321.0   0.0   1   1   1.4e-99   4.7e-96  321.0   0.0     1   271   196   487   196   487 0.98 Transposase IS66 family
DDE_Tnp_IS66_C       PF13817.1     39 seq320_BIOID50965    -            537   6.4e-20   70.7   0.2   1   1   4.2e-23   1.5e-19   69.6   0.1     2    39   494   531   493   531 0.99 IS66 C-terminal element
HTH_Tnp_IS66         PF13005.2     59 seq320_BIOID50965    -            537   1.4e-14   53.5   4.2   1   1   4.1e-18   1.4e-14   53.5   2.9     1    59   134   190   134   190 0.98 putative Helix-turn-helix domain of transposase IS66
LZ_Tnp_IS66          PF13007.2     78 seq320_BIOID50965    -            537   3.7e-13   49.8   9.1   1   1   1.1e-16   3.7e-13   49.8   6.3     1    76    59   130    59   132 0.83 Transposase C of IS166 homeodomain
DUF1090              PF06476.7    115 seq321_BIOID50965    -            122   4.6e-38  129.3  17.6   1   1   4.1e-42   5.7e-38  129.0  12.2     2   114     7   116     5   117 0.92 Protein of unknown function (DUF1090)
Phage_AlpA           PF05930.7     51 seq322_BIOID50965    -             65   1.5e-17   62.9   0.2   1   1   1.3e-21   1.8e-17   62.6   0.1     3    50    18    64    16    65 0.96 Prophage CP4-57 regulatory protein (AlpA)
IucA_IucC            PF04183.7    252 seq323_BIOID50965    -            580   2.3e-77  259.5   0.0   1   1   5.1e-81   3.5e-77  258.9   0.0    10   251   130   374   111   375 0.97 IucA / IucC family
FhuF                 PF06276.7    163 seq323_BIOID50965    -            580   5.5e-32  110.8   0.2   1   1   1.9e-35   1.3e-31  109.6   0.2     2   149   395   546   394   565 0.93 Ferric iron reductase FhuF-like transporter
UvrB                 PF12344.3     44 seq325_BIOID50965    -            673   6.7e-23   79.8   0.9   1   1   1.3e-25   2.9e-22   77.7   0.1     1    43   552   594   552   595 0.97 Ultra-violet resistance protein B
Helicase_C           PF00271.26    78 seq325_BIOID50965    -            673   1.2e-15   57.0   0.0   1   1   1.2e-18   2.8e-15   55.8   0.0     2    77   465   545   464   546 0.98 Helicase conserved C-terminal domain
ResIII               PF04851.10   184 seq325_BIOID50965    -            673   1.1e-11   44.8   0.0   1   1     3e-14   6.9e-11   42.1   0.0     4    94    13   101    10   134 0.79 Type III restriction enzyme, res subunit
UVR                  PF02151.14    36 seq325_BIOID50965    -            673   5.2e-07   28.8   1.1   1   1     7e-10   1.6e-06   27.3   0.8     2    35   634   667   633   668 0.93 UvrB/uvrC motif
DUF883               PF05957.8     94 seq329_BIOID50965    -            101   1.1e-31  108.9   1.7   1   1   9.3e-36   1.3e-31  108.7   1.2     2    94     9   101     8   101 0.99 Bacterial protein of unknown function (DUF883)
PGM_PMM_I            PF02878.11   138 seq330_BIOID50965    -            546     1e-35  122.1   0.1   1   1   1.1e-38   3.8e-35  120.2   0.0     2   133    40   179    39   183 0.97 Phosphoglucomutase/phosphomannomutase, alpha/beta/alpha domain I
PGM_PMM_III          PF02880.11   111 seq330_BIOID50965    -            546   2.7e-27   94.9   0.0   1   1   1.5e-30   5.3e-27   93.9   0.0     1   111   320   440   320   440 0.93 Phosphoglucomutase/phosphomannomutase, alpha/beta/alpha domain III
PGM_PMM_II           PF02879.11   104 seq330_BIOID50965    -            546   3.6e-13   49.6   0.0   1   1   3.2e-16   1.1e-12   48.0   0.0     2   104   210   317   209   317 0.90 Phosphoglucomutase/phosphomannomutase, alpha/beta/alpha domain II
PGM_PMM_IV           PF00408.15    73 seq330_BIOID50965    -            546   3.7e-13   49.1   0.0   1   1   3.2e-16   1.1e-12   47.6   0.0    12    72   479   539   465   542 0.90 Phosphoglucomutase/phosphomannomutase, C-terminal domain
H2TH                 PF06831.9     93 seq331_BIOID50965    -            263   3.4e-18   65.0   0.0   1   1   1.4e-21   6.4e-18   64.1   0.0     1    77   126   205   126   215 0.85 Formamidopyrimidine-DNA glycosylase H2TH domain
Fapy_DNA_glyco       PF01149.19   116 seq331_BIOID50965    -            263   7.2e-15   55.2   0.0   1   1   2.7e-18   1.3e-14   54.4   0.0     1   106     2   104     2   111 0.90 Formamidopyrimidine-DNA glycosylase N-terminal domain
zf-FPG_IleRS         PF06827.9     30 seq331_BIOID50965    -            263   1.4e-07   30.8   3.6   1   1   5.7e-11   2.6e-07   30.0   2.5     1    29   235   263   235   263 0.98 Zinc finger found in FPG and IleRS
Pep_deformylase      PF01327.16   157 seq333_BIOID50965    -            169   6.4e-53  178.2   0.1   1   1   5.6e-57   7.6e-53  177.9   0.1     2   156     4   152     3   153 0.94 Polypeptide deformylase
ADH_N                PF08240.7    109 seq334_BIOID50965    -            353   1.7e-27   95.2   1.0   1   1     1e-30   2.9e-27   94.4   0.7     1   109    42   152    42   152 0.96 Alcohol dehydrogenase GroES-like domain
ADH_zinc_N           PF00107.21   130 seq334_BIOID50965    -            353   3.2e-21   75.1   0.0   1   1   1.8e-24   4.9e-21   74.5   0.0     1   129   193   315   193   316 0.98 Zinc-binding dehydrogenase
ADH_zinc_N_2         PF13602.1    127 seq334_BIOID50965    -            353     5e-07   30.5   0.0   1   1   3.1e-10   8.4e-07   29.8   0.0     2   127   226   349   225   349 0.73 Zinc-binding dehydrogenase
AlaDh_PNT_C          PF01262.16   168 seq334_BIOID50965    -            353   5.4e-05   22.7   0.0   1   1   3.5e-08   9.6e-05   21.8   0.0    21    74   184   237   175   253 0.89 Alanine dehydrogenase/PNT, C-terminal domain
Channel_Tsx          PF03502.8    238 seq338_BIOID50965    -            254   2.1e-52  178.2  30.8   1   1   1.7e-56   2.4e-52  178.0  21.4     2   238    34   254    33   254 0.97 Nucleoside-specific channel-forming protein, Tsx
DUF1469              PF07332.6    121 seq340_BIOID50965    -            134     1e-25   89.6   7.5   1   1   8.4e-30   1.1e-25   89.5   5.2     6   120    19   129    14   130 0.97 Protein of unknown function (DUF1469)
Caudo_TAP            PF02413.12   130 seq342_BIOID50965    -             89   5.7e-26   91.1   0.5   1   1   4.5e-30   6.2e-26   90.9   0.4    70   129    27    86     5    87 0.91 Caudovirales tail fibre assembly protein
ACT_5                PF13710.1     63 seq344_BIOID50965    -             87   2.1e-26   91.4   0.1   1   1   1.9e-30   2.6e-26   91.0   0.1     2    63    13    73    12    73 0.98 ACT domain
AsnC_trans_reg       PF01037.16    74 seq345_BIOID50965    -            164   1.9e-24   85.0   0.1   1   1   1.4e-27   6.5e-24   83.3   0.0     1    74    78   152    78   152 0.98 AsnC family
HTH_24               PF13412.1     48 seq345_BIOID50965    -            164   2.3e-21   74.8   0.2   1   1   1.1e-24     5e-21   73.7   0.1     1    48    12    59    12    59 0.98 Winged helix-turn-helix DNA-binding
HTH_AsnC-type        PF13404.1     42 seq345_BIOID50965    -            164   2.6e-20   71.5   0.4   1   1     9e-24   4.1e-20   70.9   0.2     1    42    12    53    12    53 0.99 AsnC-type helix-turn-helix domain
PMI_typeI            PF01238.16   373 seq346_BIOID50965    -            417  4.8e-125  417.2   0.1   1   1  5.4e-128  3.7e-124  414.3   0.0     1   373    27   383    27   383 0.99 Phosphomannose isomerase type I
DUF1205              PF06722.7     97 seq347_BIOID50965    -            374   1.7e-26   92.1   0.0   1   1   6.3e-30   4.3e-26   90.8   0.0     1    97   164   259   164   259 0.96 Protein of unknown function (DUF1205)
UDPGT                PF00201.13   500 seq347_BIOID50965    -            374   3.2e-07   29.1   0.0   1   1   1.8e-10   1.3e-06   27.2   0.0   319   397   252   328   195   337 0.81 UDP-glucoronosyl and UDP-glucosyl transferase
Formyl_trans_N       PF00551.14   181 seq348_BIOID50965    -            315   3.7e-56  189.4   0.0   1   1   7.7e-60   5.2e-56  188.9   0.0     2   180     6   183     5   184 0.98 Formyl transferase
Formyl_trans_C       PF02911.13   100 seq348_BIOID50965    -            315   1.1e-33  115.1   0.1   1   1   2.5e-37   1.7e-33  114.5   0.0     1    99   207   304   207   305 0.98 Formyl transferase, C-terminal domain
YqjK                 PF13997.1     73 seq351_BIOID50965    -             99   4.2e-30  103.6   9.5   1   1   3.9e-34   5.3e-30  103.3   6.6     1    73    14    86    14    86 0.99 YqjK-like protein
Aminotran_4          PF01063.14   231 seq353_BIOID50965    -            309   1.1e-46  159.0   0.0   1   1   9.6e-51   1.3e-46  158.8   0.0     3   231    54   289    52   289 0.96 Aminotransferase class IV
SecE                 PF00584.15    57 seq354_BIOID50965    -            127   2.4e-21   74.9   1.0   1   1   1.8e-25   2.4e-21   74.9   0.7     2    56    68   122    67   123 0.97 SecE/Sec61-gamma subunits of protein translocation complex
ABC_tran             PF00005.22   118 seq355_BIOID50965    -            637     1e-36  125.7   1.1   1   2   2.4e-18   3.3e-15   56.3   0.0     1   118    41   178    41   178 0.87 ABC transporter
ABC_tran             PF00005.22   118 seq355_BIOID50965    -            637     1e-36  125.7   1.1   2   2   2.6e-21   3.6e-18   65.9   0.0     1   118   352   459   352   459 0.92 ABC transporter
ABC_tran_2           PF12848.2     85 seq355_BIOID50965    -            637   6.6e-29   99.4   4.3   1   1   4.8e-32   6.6e-29   99.4   3.0     1    83   217   298   217   302 0.93 ABC transporter
GrpE                 PF01025.14   166 seq357_BIOID50965    -            197   1.4e-47  161.2   3.3   1   1   1.2e-51   1.7e-47  160.9   2.3     5   166    35   194     7   194 0.87 GrpE
Ring_hydroxyl_A      PF00848.14   209 seq359_BIOID50965    -            453   2.4e-32  112.1   0.0   1   1   4.9e-36   3.4e-32  111.6   0.0     2   208   164   433   163   435 0.90 Ring hydroxylating alpha subunit (catalytic domain)
Rieske               PF00355.21    98 seq359_BIOID50965    -            453   2.5e-24   84.5   0.1   1   1   6.3e-28   4.3e-24   83.7   0.1     1    86    42   125    42   142 0.90 Rieske [2Fe-2S] domain
Glu_synthase         PF01645.12   368 seq360_BIOID50965    -           1522  1.2e-158  527.7   0.0   1   1  7.4e-162  2.5e-158  526.6   0.0     1   367   829  1192   829  1193 0.99 Conserved region in glutamate synthase
GATase_2             PF00310.16   361 seq360_BIOID50965    -           1522    5e-133  443.1   0.0   1   1    2e-136  6.7e-133  442.7   0.0     1   360    48   410    48   411 0.99 Glutamine amidotransferases class-II
Glu_syn_central      PF04898.9    288 seq360_BIOID50965    -           1522  3.6e-113  377.4   0.0   1   1    2e-116  6.7e-113  376.5   0.0     3   287   492   773   490   774 0.99 Glutamate synthase central domain
GXGXG                PF01493.14   202 seq360_BIOID50965    -           1522   5.1e-67  224.6   4.6   1   1   2.6e-70     9e-67  223.8   3.2     3   201  1271  1465  1269  1466 0.98 GXGXG motif
AceK                 PF06315.6    562 seq361_BIOID50965    -            578  6.2e-240  797.1   0.0   1   1  5.2e-244  7.1e-240  796.9   0.0     1   562     9   568     9   568 0.99 Isocitrate dehydrogenase kinase/phosphatase (AceK)
Peptidase_M20        PF01546.23   171 seq364_BIOID50965    -            408   2.1e-19   69.6   0.2   1   1   6.7e-23     3e-19   69.1   0.1    23   170   139   402    74   403 0.84 Peptidase family M20/M25/M40
M20_dimer            PF07687.9    109 seq364_BIOID50965    -            408   1.2e-11   44.1   0.1   1   1   5.7e-15   2.6e-11   43.0   0.1     2   105   206   302   205   308 0.89 Peptidase dimerisation domain
Peptidase_M42        PF05343.9    292 seq364_BIOID50965    -            408   2.4e-06   26.4   0.0   1   1   2.6e-08   0.00012   20.8   0.0   134   194   140   201   110   235 0.90 M42 glutamyl aminopeptidase
Methyltransf_11      PF08241.7     95 seq365_BIOID50965    -            240   2.3e-12   47.1   0.0   1   1   2.6e-16   3.6e-12   46.4   0.0    45    95    67   125    50   125 0.83 Methyltransferase domain
DoxX                 PF07681.7     85 seq366_BIOID50965    -            160   2.7e-18   66.0  13.4   1   1   6.8e-22   4.6e-18   65.2   9.3     2    84    39   117    38   118 0.98 DoxX
NusG                 PF02357.14    92 seq367_BIOID50965    -            181   5.3e-25   87.3   0.0   1   1   1.1e-28   7.7e-25   86.8   0.0     1    92     7   106     7   106 0.93 Transcription termination factor nusG
KOW                  PF00467.24    32 seq367_BIOID50965    -            181   1.3e-08   33.9   0.1   1   1   9.1e-12   6.2e-08   31.7   0.0     1    28   130   161   130   165 0.86 KOW motif
FtsK_SpoIIIE         PF01580.13   205 seq368_BIOID50965    -           1329   3.9e-74  248.4   0.1   1   1   1.8e-77   6.1e-74  247.8   0.1     2   205   948  1161   947  1161 0.98 FtsK/SpoIIIE family
DUF4117              PF13491.1    171 seq368_BIOID50965    -           1329   3.4e-41  140.4  17.3   1   1   1.4e-44   4.8e-41  139.9  12.0     2   171    20   191    19   191 0.95 Domain of unknown function (DUF4117)
Ftsk_gamma           PF09397.5     67 seq368_BIOID50965    -           1329   3.9e-30  103.2   0.0   1   1   2.6e-33   8.8e-30  102.1   0.0     2    65  1262  1325  1261  1327 0.96 Ftsk gamma domain
OmpW                 PF03922.9    192 seq370_BIOID50965    -             35   6.4e-10   38.8   0.0   1   1   4.9e-14   6.7e-10   38.8   0.0   157   192     1    35     1    35 0.97 OmpW family
DUF853               PF05872.7    504 seq373_BIOID50965    -            516  5.9e-251  833.0   0.3   1   1  3.9e-254  6.7e-251  832.8   0.2     3   504    21   516    19   516 0.98 Bacterial protein of unknown function (DUF853)
AAA_10               PF12846.2    328 seq373_BIOID50965    -            516   2.6e-20   72.8   0.0   1   2   3.3e-10   5.6e-07   28.9   0.0     1    47    39    85    39   127 0.95 AAA-like domain
AAA_10               PF12846.2    328 seq373_BIOID50965    -            516   2.6e-20   72.8   0.0   2   2   4.1e-14     7e-11   41.8   0.0   245   307   271   335   219   357 0.77 AAA-like domain
FtsK_SpoIIIE         PF01580.13   205 seq373_BIOID50965    -            516   1.5e-06   27.7   0.0   1   1   6.2e-09   1.1e-05   24.9   0.0    35    83    34    79    19    91 0.85 FtsK/SpoIIIE family
DUF87                PF01935.12   229 seq373_BIOID50965    -            516   3.8e-06   26.7   0.0   1   1     4e-09   6.8e-06   25.9   0.0    20   181    36   210    26   261 0.65 Domain of unknown function DUF87
TrwB_AAD_bind        PF10412.4    386 seq373_BIOID50965    -            516   2.4e-06   26.2   0.0   1   1   1.8e-08   3.2e-05   22.6   0.0    14    56    38    80    30   106 0.92 Type IV secretion-system coupling protein DNA-binding domain
K_oxygenase          PF13434.1    341 seq374_BIOID50965    -            445  1.9e-115  385.3   0.0   1   1    5e-119  2.3e-115  385.0   0.0     2   340     4   333     3   334 0.96 L-lysine 6-monooxygenase (NADPH-requiring)
Pyr_redox_3          PF13738.1    203 seq374_BIOID50965    -            445   1.4e-15   57.7   0.0   1   1   1.2e-15   5.5e-12   46.0   0.0    78   200    93   218    60   221 0.84 Pyridine nucleotide-disulphide oxidoreductase
GST_N_2              PF13409.1     70 seq378_BIOID50965    -            328   1.5e-23   82.4   0.0   1   1   9.4e-27   3.2e-23   81.3   0.0     1    70    62   159    62   159 0.85 Glutathione S-transferase, N-terminal domain
GST_C_2              PF13410.1     69 seq378_BIOID50965    -            328   3.7e-14   52.2   0.0   1   1   2.2e-17   7.4e-14   51.2   0.0     1    54   203   256   203   280 0.89 Glutathione S-transferase, C-terminal domain
GST_C                PF00043.20    95 seq378_BIOID50965    -            328   8.2e-07   28.8   0.0   1   1   3.9e-10   1.3e-06   28.1   0.0    20    67   200   247   167   281 0.76 Glutathione S-transferase, C-terminal domain
Nol1_Nop2_Fmu        PF01189.12   283 seq379_BIOID50965    -            429  1.3e-104  349.5   0.0   1   1  8.1e-108  1.6e-104  349.1   0.0     1   282   164   426   164   427 0.99 NOL1/NOP2/sun family
NusB                 PF01029.13   134 seq379_BIOID50965    -            429   6.1e-26   90.8   0.0   1   1   5.1e-29   9.9e-26   90.1   0.0     1   134     5   127     5   127 0.97 NusB family
Methyltransf_26      PF13659.1    117 seq379_BIOID50965    -            429     8e-11   41.8   0.0   1   1     8e-14   1.6e-10   40.9   0.0     2   116   248   375   247   376 0.90 Methyltransferase domain
Methyltransf_18      PF12847.2    112 seq379_BIOID50965    -            429     3e-10   40.5   0.0   1   1   2.7e-13   5.4e-10   39.7   0.0     2   112   247   375   246   375 0.84 Methyltransferase domain
Methyltransf_31      PF13847.1    152 seq379_BIOID50965    -            429   2.2e-09   36.9   0.0   1   1   2.1e-12   4.1e-09   36.0   0.0     2   113   245   380   244   416 0.82 Methyltransferase domain
MTS                  PF05175.9    170 seq379_BIOID50965    -            429   1.3e-06   27.7   0.0   1   1   1.3e-09   2.5e-06   26.8   0.0    24   151   239   385   229   397 0.86 Methyltransferase small domain
FtsJ                 PF01728.14   181 seq379_BIOID50965    -            429   8.7e-05   22.4   0.0   1   1   8.9e-08   0.00017   21.4   0.0    19    99   242   323   233   400 0.60 FtsJ-like methyltransferase
ILVD_EDD             PF00920.16   521 seq380_BIOID50965    -            616  5.9e-195  648.4   1.9   1   1  4.9e-199  6.8e-195  648.3   1.4     1   521    34   607    34   607 0.95 Dehydratase family
DUF3521              PF12035.3     35 seq381_BIOID50965    -             49   2.1e-19   68.9   1.3   1   1   1.8e-23   2.4e-19   68.7   0.9     1    35     6    40     6    40 0.98 Protein of unknown function (DUF3521)
DNA_pol_A            PF00476.15   383 seq382_BIOID50965    -            928  1.9e-160  533.5   0.0   1   1  7.4e-164  2.5e-160  533.1   0.0     2   383   548   927   547   927 0.99 DNA polymerase family A
5_3_exonuc_N         PF02739.11   169 seq382_BIOID50965    -            928   1.7e-59  199.8   0.0   1   1   1.1e-62   3.9e-59  198.7   0.0     2   169     8   169     7   169 0.99 5'-3' exonuclease, N-terminal resolvase-like domain
DNA_pol_A_exo1       PF01612.15   174 seq382_BIOID50965    -            928   6.8e-45  152.5   0.1   1   1   3.6e-48   1.2e-44  151.6   0.1     1   174   330   517   330   517 0.97 3'-5' exonuclease
5_3_exonuc           PF01367.15   101 seq382_BIOID50965    -            928   2.9e-31  107.5   0.0   1   1   2.2e-34   7.5e-31  106.2   0.0     1    99   171   275   171   277 0.97 5'-3' exonuclease, C-terminal SAM fold
Ribosomal_L11_N      PF03946.9     60 seq384_BIOID50965    -            142   3.2e-32  109.6   0.3   1   1   8.7e-36   5.9e-32  108.7   0.2     1    60     8    67     8    67 0.99 Ribosomal protein L11, N-terminal domain
Ribosomal_L11        PF00298.14    69 seq384_BIOID50965    -            142   6.6e-29   99.7   2.9   1   1   1.8e-32   1.2e-28   98.8   2.0     1    69    72   140    72   140 0.99 Ribosomal protein L11, RNA binding domain
DUF945               PF06097.6    459 seq385_BIOID50965    -            502  1.6e-149  498.4  18.7   1   1  1.3e-153  1.8e-149  498.3  13.0     1   459     1   482     1   482 0.99 Bacterial protein of unknown function (DUF945)
DUF4137              PF13593.1    313 seq388_BIOID50965    -            332    8e-106  353.5  22.8   1   1  6.6e-110    9e-106  353.3  15.8     1   313     8   316     8   316 0.98 SBF-like CPA transporter family (DUF4137)
Ring_hydroxyl_B      PF00866.13   145 seq389_BIOID50965    -            172   2.4e-47  160.1   5.2   1   1     2e-51   2.7e-47  159.9   3.6     1   145    19   166    19   166 0.98 Ring hydroxylating beta subunit
Ribosomal_L1         PF00687.16   221 seq391_BIOID50965    -            234   9.2e-50  168.8   0.2   1   1   7.9e-54   1.1e-49  168.6   0.2    13   220    28   220     8   221 0.90 Ribosomal protein L1p/L10e family
RNase_T              PF00929.19   164 seq392_BIOID50965    -            246   5.9e-40  137.1   0.4   1   1   9.7e-44   1.3e-39  135.9   0.1     1   164    12   178    12   178 0.93 Exonuclease
Abhydrolase_1        PF00561.15   230 seq395_BIOID50965    -            340   3.4e-26   92.1   0.0   1   1   2.6e-29     9e-26   90.7   0.0     4   218   105   312   102   315 0.96 alpha/beta hydrolase fold
Abhydrolase_6        PF12697.2    228 seq395_BIOID50965    -            340     3e-16   59.9   0.7   1   1   1.2e-19   4.2e-16   59.4   0.5     1   219    75   312    75   320 0.70 Alpha/beta hydrolase family
Abhydrolase_5        PF12695.2    142 seq395_BIOID50965    -            340   7.6e-11   41.8   0.4   1   1   7.2e-14   2.5e-10   40.1   0.2     2   141    75   308    74   309 0.65 Alpha/beta hydrolase family
Rieske               PF00355.21    98 seq397_BIOID50965    -            106   1.7e-17   62.6   0.0   1   1   2.8e-21   1.9e-17   62.4   0.0     3    97     4    94     2    95 0.85 Rieske [2Fe-2S] domain
Rieske_2             PF13806.1    104 seq397_BIOID50965    -            106   1.9e-12   46.6   0.0   1   1   3.3e-16   2.2e-12   46.4   0.0    18   103    17    99     4   100 0.82 Rieske-like [2Fe-2S] domain
TonB_dep_Rec         PF00593.19   276 seq399_BIOID50965    -            732   1.1e-22   81.1  16.8   1   1   1.6e-26   1.1e-22   81.1  11.6     3   275   476   730   474   730 0.87 TonB dependent receptor
Plug                 PF07715.10   108 seq399_BIOID50965    -            732   1.3e-18   67.1   0.9   1   1   4.7e-22   3.2e-18   65.8   0.4     3   107    44   145    42   146 0.95 TonB-dependent Receptor Plug Domain
DUF805               PF05656.9    117 seq400_BIOID50965    -            121   1.4e-37  127.9   4.7   1   1   1.2e-41   1.6e-37  127.8   3.3     1   116    10   118    10   119 0.98 Protein of unknown function (DUF805)
tRNA-synt_1e         PF01406.14   301 seq401_BIOID50965    -            461  4.5e-144  479.0   0.1   1   1  2.1e-147  5.7e-144  478.6   0.1     2   300    15   313    14   314 0.99 tRNA synthetases class I (C) catalytic domain
DALR_2               PF09190.6     63 seq401_BIOID50965    -            461     2e-26   91.9   1.7   1   1   7.1e-30     2e-26   91.9   1.2     1    63   341   402   341   402 0.99 DALR domain
tRNA-synt_1g         PF09334.6    391 seq401_BIOID50965    -            461   2.2e-16   59.3   1.6   1   2   3.9e-10   1.1e-06   27.5   0.1    13   112    35   133    29   147 0.82 tRNA synthetases class I (M)
tRNA-synt_1g         PF09334.6    391 seq401_BIOID50965    -            461   2.2e-16   59.3   1.6   2   2   3.1e-11   8.6e-08   31.1   0.1   312   373   251   311   231   317 0.85 tRNA synthetases class I (M)
tRNA-synt_1f         PF01921.13   360 seq401_BIOID50965    -            461   1.7e-07   30.1   0.0   1   1     2e-08   5.6e-05   21.8   0.0   276   317   261   301   214   329 0.85 tRNA synthetases class I (K)
tRNA-synt_1          PF00133.17   601 seq401_BIOID50965    -            461   1.1e-06   26.8   0.2   1   1   3.5e-09   9.5e-06   23.7   0.0   515   596   221   300   206   305 0.81 tRNA synthetases class I (I, L, M and V)
Bundlin              PF05307.6     97 seq402_BIOID50965    -            196   4.1e-37  125.8   5.0   1   1     6e-41   4.1e-37  125.8   3.5     7    97     4    94     1    94 0.96 Bundlin
PilS                 PF08805.6    133 seq402_BIOID50965    -            196   1.3e-14   53.7   7.5   1   1     2e-15   1.4e-11   43.9   3.7     2   117    41   158    40   164 0.85 PilS N terminal
TrkA_N               PF02254.13   116 seq404_BIOID50965    -            458   4.2e-58  194.2   3.5   1   2   5.4e-33   5.3e-30  103.6   0.0     1   108     3   111     3   125 0.92 TrkA-N domain
TrkA_N               PF02254.13   116 seq404_BIOID50965    -            458   4.2e-58  194.2   3.5   2   2   5.9e-29   5.7e-26   90.6   0.7     1   116   235   350   235   350 0.95 TrkA-N domain
TrkA_C               PF02080.16    71 seq404_BIOID50965    -            458   1.9e-21   75.3   0.7   1   2   4.7e-13   4.5e-10   38.8   0.0     3    70   157   225   155   226 0.91 TrkA-C domain
TrkA_C               PF02080.16    71 seq404_BIOID50965    -            458   1.9e-21   75.3   0.7   2   2     2e-11   1.9e-08   33.6   0.2     8    70   390   451   388   452 0.89 TrkA-C domain
F420_oxidored        PF03807.12    96 seq404_BIOID50965    -            458   1.9e-12   47.2   2.2   1   2   1.5e-07   0.00015   22.0   0.0     1    52     2    49     2    88 0.87 NADP oxidoreductase coenzyme F420-dependent
F420_oxidored        PF03807.12    96 seq404_BIOID50965    -            458   1.9e-12   47.2   2.2   2   2   1.5e-07   0.00015   22.0   0.3     2    48   235   279   234   355 0.80 NADP oxidoreductase coenzyme F420-dependent
NAD_binding_7        PF13241.1    103 seq404_BIOID50965    -            458   1.2e-11   44.6   3.0   1   1   7.5e-08   7.3e-05   22.8   0.0     8    82   233   319   228   323 0.75 Putative NAD(P)-binding
Shikimate_DH         PF01488.15   135 seq404_BIOID50965    -            458   1.4e-11   44.4   0.6   1   1   5.3e-09   5.2e-06   26.4   0.2    12   102   232   332   222   367 0.77 Shikimate / quinate 5-dehydrogenase
HTH_Tnp_1            PF01527.15    76 seq406_BIOID50965    -             99   4.2e-08   32.9   4.2   1   1   3.9e-12   5.4e-08   32.5   2.9     3    76    11    79     9    89 0.92 Transposase
adh_short            PF00106.20   167 seq408_BIOID50965    -            270     2e-22   79.7   0.3   1   1   7.4e-26   3.4e-22   79.0   0.2     2   166     8   174     7   175 0.87 short chain dehydrogenase
adh_short_C2         PF13561.1    243 seq408_BIOID50965    -            270   2.4e-13   50.3   0.0   1   1     6e-17   2.7e-13   50.1   0.0     6   183    16   188    13   257 0.79 Enoyl-(Acyl carrier protein) reductase
KR                   PF08659.5    181 seq408_BIOID50965    -            270   2.1e-06   27.3   0.0   1   1   1.2e-09   5.5e-06   26.0   0.0     4   103    10   103     8   122 0.84 KR domain
Mob_synth_C          PF06463.8    128 seq409_BIOID50965    -            352   7.1e-36  122.6   0.0   1   1   3.6e-39   1.2e-35  121.8   0.0     1   127   209   335   209   336 0.98 Molybdenum Cofactor Synthesis C
Radical_SAM          PF04055.16   166 seq409_BIOID50965    -            352   6.6e-27   94.5   0.0   1   1   2.6e-30     9e-27   94.1   0.0     2   166    42   204    41   204 0.97 Radical SAM superfamily
Fer4_12              PF13353.1    139 seq409_BIOID50965    -            352     2e-07   31.0   0.0   1   1   1.2e-10   3.9e-07   30.1   0.0    15   116    47   148    36   153 0.83 4Fe-4S single cluster domain
Fer4_14              PF13394.1    117 seq409_BIOID50965    -            352   6.4e-07   29.3   0.0   1   1   6.3e-10   2.1e-06   27.6   0.0     6    90    45   127    38   148 0.71 4Fe-4S single cluster domain
rve                  PF00665.21   120 seq411_BIOID50965    -            279   1.2e-25   89.8   0.2   1   1   5.9e-28   2.7e-24   85.4   0.0     2   107   121   224   120   235 0.95 Integrase core domain
rve_2                PF13333.1     52 seq411_BIOID50965    -            279   5.9e-16   58.1   0.0   1   1   8.5e-18   3.9e-14   52.3   0.0     2    52   223   278   222   278 0.96 Integrase core domain
rve_3                PF13683.1     67 seq411_BIOID50965    -            279   7.8e-08   31.6   0.0   1   1   4.4e-11     2e-07   30.3   0.0     6    67   213   270   208   270 0.91 Integrase core domain
Ribosomal_L10        PF00466.15   100 seq412_BIOID50965    -            165   2.5e-26   91.3   0.0   1   1   2.6e-30   3.6e-26   90.8   0.0     3   100     5   101     3   101 0.98 Ribosomal protein L10
DUF3521              PF12035.3     35 seq413_BIOID50965    -             31   7.3e-07   28.8   0.0   1   1     6e-11   8.1e-07   28.6   0.0     6    35     1    29     1    29 0.91 Protein of unknown function (DUF3521)
DUF805               PF05656.9    117 seq414_BIOID50965    -            118   2.1e-36  124.2   3.3   1   1   1.7e-40   2.4e-36  124.0   2.3     1   116    10   114    10   115 0.98 Protein of unknown function (DUF805)
TcpQ                 PF10671.4     85 seq415_BIOID50965    -            154   3.3e-22   78.0   1.0   1   1   3.8e-26   5.2e-22   77.4   0.7     2    82    71   152    70   153 0.97 Toxin co-regulated pilus biosynthesis protein Q
PALP                 PF00291.20   307 seq416_BIOID50965    -            514   3.7e-69  233.1   2.0   1   1     7e-73   4.8e-69  232.8   1.4     5   305    29   314    25   316 0.90 Pyridoxal-phosphate dependent enzyme
Thr_dehydrat_C       PF00585.13    91 seq416_BIOID50965    -            514   6.9e-64  211.3   0.0   1   2   3.6e-35   2.4e-31  107.0   0.0     1    91   329   419   329   419 0.98 C-terminal regulatory domain of Threonine dehydratase
Thr_dehydrat_C       PF00585.13    91 seq416_BIOID50965    -            514   6.9e-64  211.3   0.0   2   2   1.2e-33   7.9e-30  102.1   0.0     2    91   425   512   424   512 0.96 C-terminal regulatory domain of Threonine dehydratase
UPF0270              PF06794.7     70 seq418_BIOID50965    -             72   9.2e-36  121.3   0.1   1   1   7.4e-40     1e-35  121.2   0.0     1    70     1    70     1    70 0.99 Uncharacterised protein family (UPF0270)
SRP54                PF00448.17   196 seq419_BIOID50965    -            453   7.9e-76  253.7   0.3   1   1   5.5e-79   1.2e-75  253.1   0.2     1   196   100   296   100   296 0.99 SRP54-type protein, GTPase domain
SRP_SPB              PF02978.14   104 seq419_BIOID50965    -            453   1.1e-36  125.1   7.9   1   1   4.7e-40   1.1e-36  125.1   5.5     2   104   329   427   328   427 0.99 Signal peptide binding domain
SRP54_N              PF02881.14    75 seq419_BIOID50965    -            453   2.1e-21   75.6   0.5   1   1   9.2e-25   2.1e-21   75.6   0.3     1    75     5    82     5    82 0.99 SRP54-type protein, helical bundle domain
CbiA                 PF01656.18   195 seq419_BIOID50965    -            453   2.8e-08   33.2   2.5   1   1   3.8e-11   8.6e-08   31.7   1.3     9   164   110   256   102   288 0.68 CobQ/CobB/MinD/ParA nucleotide binding domain
cobW                 PF02492.14   178 seq419_BIOID50965    -            453   6.4e-05   22.3   0.4   1   1   7.5e-08   0.00017   20.9   0.3     2   152   102   251   100   260 0.79 CobW/HypB/UreG, nucleotide-binding domain
Pyr_redox_2          PF07992.9    200 seq420_BIOID50965    -            400     2e-28   99.5   0.1   1   1   1.8e-30   2.4e-27   95.9   0.0     2   196     6   277     5   281 0.89 Pyridine nucleotide-disulphide oxidoreductase
Pyr_redox            PF00070.22    80 seq420_BIOID50965    -            400   7.5e-20   70.9   1.1   1   1   4.3e-20   5.9e-17   61.7   0.1     1    77   146   222   146   226 0.92 Pyridine nucleotide-disulphide oxidoreductase
DUF1283              PF06932.6     85 seq423_BIOID50965    -            113     1e-46  156.7   6.7   1   1   8.7e-51   1.2e-46  156.5   4.7     1    85    29   113    29   113 0.99 Protein of unknown function (DUF1283)
Ribosomal_L12        PF00542.14    68 seq424_BIOID50965    -            121   1.8e-31  107.8   8.6   1   1   2.8e-35   3.8e-31  106.7   6.0     1    68    54   121    54   121 0.99 Ribosomal protein L7/L12 C-terminal domain
PRK                  PF00485.13   194 seq425_BIOID50965    -            289     3e-74  248.6   0.0   1   1   2.7e-78   3.6e-74  248.4   0.0     1   194     7   214     7   214 0.99 Phosphoribulokinase / Uridine kinase family
Secretin             PF00263.16   165 seq427_BIOID50965    -            557   9.6e-26   90.0   3.5   1   1   3.3e-29   2.3e-25   88.8   2.4     1   165   382   553   382   553 0.94 Bacterial type II and III secretion system protein
Secretin_N_2         PF07655.8     98 seq427_BIOID50965    -            557   1.5e-08   34.7   8.0   1   1   2.2e-12   1.5e-08   34.7   5.6    18    97   223   287   208   288 0.73 Secretin N-terminal domain
MoCF_biosynth        PF00994.19   144 seq428_BIOID50965    -            170   5.6e-31  106.7   0.0   1   1   5.1e-35     7e-31  106.4   0.0     1   143    14   156    12   157 0.92 Probable molybdopterin binding domain
Acetyltransf_3       PF13302.1    142 seq429_BIOID50965    -            186   5.7e-23   81.6   0.0   1   1     4e-26   7.7e-23   81.2   0.0     3   141     8   140     7   141 0.80 Acetyltransferase (GNAT) domain
Acetyltransf_4       PF13420.1    155 seq429_BIOID50965    -            186   7.2e-15   55.1   0.6   1   1   4.7e-18   9.1e-15   54.8   0.4     1   152     9   158     9   160 0.93 Acetyltransferase (GNAT) domain
Acetyltransf_1       PF00583.19    83 seq429_BIOID50965    -            186     6e-15   54.9   0.1   1   1   4.5e-18   8.9e-15   54.3   0.1     2    82    63   140    62   141 0.97 Acetyltransferase (GNAT) family
Acetyltransf_8       PF13523.1    152 seq429_BIOID50965    -            186   1.2e-13   51.1   0.2   1   1   8.2e-17   1.6e-13   50.6   0.2     1   141     9   145     9   157 0.89 Acetyltransferase (GNAT) domain
Acetyltransf_7       PF13508.1     79 seq429_BIOID50965    -            186   3.7e-07   30.1   0.2   1   1   3.4e-10   6.7e-07   29.2   0.1     2    78    56   141    55   142 0.80 Acetyltransferase (GNAT) domain
Acetyltransf_10      PF13673.1    117 seq429_BIOID50965    -            186   1.3e-05   25.1   0.0   1   1   9.3e-09   1.8e-05   24.7   0.0     1   117    16   140    16   140 0.75 Acetyltransferase (GNAT) domain
FR47                 PF08445.5     86 seq429_BIOID50965    -            186   2.1e-05   24.0   0.0   1   1   1.9e-08   3.8e-05   23.2   0.0    26    79    87   142    69   150 0.92 FR47-like protein
Transposase_mut      PF00872.13   381 seq430_BIOID50965    -            180   1.1e-31  109.6   0.2   1   1   9.7e-36   1.3e-31  109.3   0.2    14   149    26   159    12   164 0.85 Transposase, Mutator family
DUF2776              PF10951.3    347 seq431_BIOID50965    -            383  1.1e-165  550.7  33.0   1   1  9.5e-170  1.3e-165  550.5  22.9     1   347    34   381    34   381 0.99 Protein of unknown function (DUF2776)
MscL                 PF01741.13   128 seq434_BIOID50965    -            136   2.3e-57  192.5   3.1   1   1   1.9e-61   2.6e-57  192.3   2.2     1   128     3   132     3   132 0.98 Large-conductance mechanosensitive channel, MscL
RNA_pol_Rpb2_6       PF00562.23   386 seq438_BIOID50965    -           1342  4.7e-162  539.0   0.0   1   1  3.5e-162  7.9e-159  528.4   0.1     2   386   716  1264   715  1264 0.98 RNA polymerase Rpb2, domain 6
RNA_pol_Rpb2_7       PF04560.15    83 seq438_BIOID50965    -           1342   5.7e-32  109.6   0.1   1   1   8.2e-35   1.9e-31  108.0   0.0     1    82  1266  1341  1266  1342 0.98 RNA polymerase Rpb2, domain 7
RNA_pol_Rpb2_3       PF04565.11    68 seq438_BIOID50965    -           1342   7.1e-30  102.4   0.0   1   1   7.4e-33   1.7e-29  101.2   0.0     1    68   513   582   513   582 0.98 RNA polymerase Rpb2, domain 3
RNA_pol_Rpb2_45      PF10385.4     66 seq438_BIOID50965    -           1342   4.6e-29   99.9   0.3   1   1   1.5e-31   3.5e-28   97.0   0.2     1    66   591   656   591   656 1.00 RNA polymerase beta subunit external 1 domain
RNA_pol_Rpb2_1       PF04563.10   203 seq438_BIOID50965    -           1342   1.5e-26   92.4   0.0   1   1   1.4e-29   3.1e-26   91.4   0.0     2   203    27   509    26   509 0.98 RNA polymerase beta subunit
RNA_pol_Rpb2_2       PF04561.9    190 seq438_BIOID50965    -           1342   1.6e-25   89.5   0.9   1   2   8.4e-11   1.9e-07   30.5   0.0     1    74   151   225   151   276 0.82 RNA polymerase Rpb2, domain 2
RNA_pol_Rpb2_2       PF04561.9    190 seq438_BIOID50965    -           1342   1.6e-25   89.5   0.9   2   2   1.9e-18   4.4e-15   55.4   0.0    80   190   340   454   329   454 0.88 RNA polymerase Rpb2, domain 2
MoaC                 PF01967.16   136 seq440_BIOID50965    -            219   3.9e-60  201.3   1.3   1   1   3.4e-64   4.7e-60  201.0   0.9     1   136    15   150    15   150 1.00 MoaC family
Transposase_mut      PF00872.13   381 seq443_BIOID50965    -            178   7.1e-59  199.1   0.2   1   1   1.2e-62   8.3e-59  198.9   0.1   186   358     2   174     1   177 0.98 Transposase, Mutator family
MULE                 PF10551.4     93 seq443_BIOID50965    -            178   7.9e-11   41.8   0.0   1   1   2.2e-14   1.5e-10   40.9   0.0    17    91     4    78     1    80 0.86 MULE transposase domain
Pirin                PF02678.11   107 seq444_BIOID50965    -            233   2.1e-21   75.7   0.0   1   1   2.8e-25   3.8e-21   74.8   0.0     2   107     4   119     3   119 0.95 Pirin
DoxX                 PF07681.7     85 seq445_BIOID50965    -            155   9.8e-17   61.0  14.4   1   1   2.5e-20   1.7e-16   60.2  10.0     1    85    31   113    31   113 0.98 DoxX
SURF4                PF02077.10   267 seq445_BIOID50965    -            155   4.6e-08   32.6   5.5   1   1   2.9e-11     2e-07   30.5   3.8   154   262    30   154    23   155 0.74 SURF4 family
LolA                 PF03548.10   165 seq448_BIOID50965    -            204   3.3e-57  192.5   4.4   1   1   2.8e-61   3.8e-57  192.3   3.0     2   165    34   192    33   192 0.99 Outer membrane lipoprotein carrier protein LolA
Ribosomal_S16        PF00886.14    62 seq449_BIOID50965    -             82     6e-26   89.8   0.1   1   1   5.2e-30   7.1e-26   89.5   0.0     1    62     8    68     8    68 0.96 Ribosomal protein S16
Peptidase_M17        PF00883.16   311 seq450_BIOID50965    -            503  5.1e-133  442.6   0.1   1   1  1.3e-136  8.6e-133  441.8   0.0     2   310   185   490   184   491 0.99 Cytosol aminopeptidase family, catalytic domain
Peptidase_M17_N      PF02789.12   125 seq450_BIOID50965    -            503   1.3e-30  105.6   0.0   1   1   5.3e-34   3.7e-30  104.1   0.0     1   125    19   147    19   147 0.96 Cytosol aminopeptidase family, N-terminal domain
MoaE                 PF02391.12   117 seq451_BIOID50965    -            150   3.4e-40  136.3   0.0   1   1   2.9e-44     4e-40  136.1   0.0     2   116     6   121     5   122 0.97 MoaE protein
HTH_Tnp_1            PF01527.15    76 seq452_BIOID50965    -            141   2.9e-18   65.4   0.4   1   1   1.1e-21   5.2e-18   64.6   0.1     3    57    10    65     8    94 0.79 Transposase
HTH_28               PF13518.1     52 seq452_BIOID50965    -            141   2.6e-05   23.9   0.1   1   1     1e-08   4.8e-05   23.1   0.0     1    41    18    59    18    63 0.94 Helix-turn-helix domain
Pyr_redox_2          PF07992.9    200 seq453_BIOID50965    -            472   2.2e-14   53.7   0.5   1   1   7.4e-09   8.4e-06   25.6   0.0     1    47   148   195   148   270 0.80 Pyridine nucleotide-disulphide oxidoreductase
Pyr_redox            PF00070.22    80 seq453_BIOID50965    -            472   5.6e-12   45.7   4.0   1   1   1.6e-08   1.8e-05   24.9   0.2     1    77   289   364   289   369 0.87 Pyridine nucleotide-disulphide oxidoreductase
NAD_binding_8        PF13450.1     68 seq453_BIOID50965    -            472   1.1e-08   34.7   0.2   1   1   2.6e-11   2.9e-08   33.4   0.2     1    35   151   185   151   189 0.96 NAD(P)-binding Rossmann-like domain
Thi4                 PF01946.12   230 seq453_BIOID50965    -            472   8.8e-07   28.1   1.0   1   1   1.2e-09   1.3e-06   27.5   0.1    18    83   147   213   138   223 0.80 Thi4 family
FAD_binding_3        PF01494.14   356 seq453_BIOID50965    -            472   1.2e-06   27.7   0.1   1   1   1.9e-09   2.1e-06   26.9   0.0     3    34   148   179   147   182 0.95 FAD binding domain
cNMP_binding         PF00027.24    91 seq455_BIOID50965    -            210   8.9e-24   83.0   0.0   1   1     4e-27   1.4e-23   82.4   0.0     3    90    23   111    21   112 0.97 Cyclic nucleotide-binding domain
Crp                  PF00325.15    32 seq455_BIOID50965    -            210   2.1e-15   55.7   0.4   1   1   1.1e-18   3.9e-15   54.8   0.3     1    32   166   197   166   197 0.98 Bacterial regulatory proteins, crp family
HTH_Crp_2            PF13545.1     76 seq455_BIOID50965    -            210   2.2e-11   43.2   0.1   1   1   1.5e-14     5e-11   42.1   0.1     1    67   142   206   142   207 0.94 Crp-like helix-turn-helix domain
RimM                 PF01782.13    84 seq456_BIOID50965    -            183   8.8e-28   95.9   0.0   1   1     2e-31   1.3e-27   95.3   0.0     2    84    17    98    16    98 0.98 RimM N-terminal domain
PRC                  PF05239.11    79 seq456_BIOID50965    -            183   8.9e-10   38.1   0.7   1   1   2.1e-13   1.4e-09   37.5   0.5     2    73   105   178   104   182 0.89 PRC-barrel domain
DUF1161              PF06649.7     52 seq458_BIOID50965    -            102   1.3e-25   88.9   0.0   1   1   1.2e-29   1.6e-25   88.6   0.0     1    52    27    80    27    80 0.99 Protein of unknown function (DUF1161)
MgsA_C               PF12002.3    168 seq467_BIOID50965    -            447   3.2e-68  228.5   0.6   1   1   4.5e-71   5.5e-68  227.7   0.4     1   167   268   435   268   436 0.99 MgsA AAA+ ATPase C terminal
AAA                  PF00004.24   132 seq467_BIOID50965    -            447   2.4e-18   66.4   0.1   1   1   2.3e-20   2.8e-17   63.0   0.0     1   126    53   159    53   165 0.91 ATPase family associated with various cellular activities (AAA)
RuvB_N               PF05496.7    234 seq467_BIOID50965    -            447   3.5e-16   58.8   0.1   1   1   1.6e-18     2e-15   56.3   0.0    15   133    17   138     7   155 0.79 Holliday junction DNA helicase ruvB N-terminus
AAA_5                PF07728.9    139 seq467_BIOID50965    -            447   8.9e-08   31.8   0.1   1   1   9.5e-10   1.2e-06   28.2   0.1     2   102    53   143    52   236 0.84 AAA domain (dynein-related subfamily)
AAA_19               PF13245.1     76 seq467_BIOID50965    -            447   1.4e-07   31.0   0.4   1   1   1.3e-09   1.6e-06   27.6   0.0    10    62    51    95    43   134 0.65 Part of AAA domain
Bax1-I               PF01027.15   205 seq469_BIOID50965    -            234   3.6e-59  199.6  36.8   1   1     3e-63   4.1e-59  199.5  25.5     2   205    19   230    18   230 0.92 Inhibitor of apoptosis-promoting Bax1
YihI                 PF04220.7    169 seq471_BIOID50965    -            169   3.4e-56  189.0  15.5   1   1   2.8e-60   3.9e-56  188.9  10.8     3   167     5   165     2   167 0.94 Der GTPase activator (YihI)
S-methyl_trans       PF02574.11   305 seq473_BIOID50965    -           1232  1.4e-104  349.6   0.1   1   1  9.1e-108  2.5e-104  348.7   0.1     1   304    21   331    21   332 0.98 Homocysteine S-methyltransferase
Met_synt_B12         PF02965.12   136 seq473_BIOID50965    -           1232   9.2e-54  180.5   0.0   1   1     9e-57   2.4e-53  179.2   0.0     1   136  1060  1197  1060  1197 0.99 Vitamin B12 dependent methionine synthase, activation domain
Pterin_bind          PF00809.17   210 seq473_BIOID50965    -           1232   1.5e-48  164.8   0.4   1   1   1.7e-51   4.6e-48  163.2   0.3     1   210   361   573   361   573 0.98 Pterin binding enzyme
B12-binding_2        PF02607.12    79 seq473_BIOID50965    -           1232   4.4e-21   74.5   0.0   1   1   6.5e-24   1.8e-20   72.6   0.0     4    79   664   739   662   739 0.96 B12 binding domain
B12-binding          PF02310.14   121 seq473_BIOID50965    -           1232   6.7e-20   71.0   0.2   1   1   1.8e-22     5e-19   68.2   0.1     2    94   753   845   752   856 0.93 B12 binding domain
Molybdopterin        PF00384.17   432 seq474_BIOID50965    -            808   6.6e-96  321.5   0.0   1   1   1.8e-99   8.2e-96  321.2   0.0     1   432   111   566   111   566 0.92 Molybdopterin oxidoreductase
Molydop_binding      PF01568.16   109 seq474_BIOID50965    -            808   1.1e-27   95.8   0.0   1   1   5.8e-31   2.6e-27   94.6   0.0     1   107   687   800   687   802 0.96 Molydopterin dinucleotide binding domain
Molybdop_Fe4S4       PF04879.11    55 seq474_BIOID50965    -            808   1.2e-14   53.6   1.0   1   1   4.8e-18   2.2e-14   52.8   0.7     1    55    49   108    49   108 0.97 Molybdopterin oxidoreductase Fe4S4 domain
IlvN                 PF07991.7    165 seq475_BIOID50965    -            491     5e-61  204.7   0.1   1   1   1.2e-64   8.3e-61  204.0   0.1     2   165    35   204    34   204 0.98 Acetohydroxy acid isomeroreductase, catalytic domain
IlvC                 PF01450.14   145 seq475_BIOID50965    -            491   1.1e-55  187.4   0.1   1   2   3.3e-21   2.3e-17   63.1   0.0     1   128   210   337   210   345 0.91 Acetohydroxy acid isomeroreductase, catalytic domain
IlvC                 PF01450.14   145 seq475_BIOID50965    -            491   1.1e-55  187.4   0.1   2   2     2e-39   1.3e-35  122.2   0.0    15   145   359   485   349   485 0.93 Acetohydroxy acid isomeroreductase, catalytic domain
tRNA_m1G_MT          PF01746.16   186 seq476_BIOID50965    -            255   4.9e-60  202.2   0.0   1   1   4.3e-64   5.8e-60  201.9   0.0     2   186    23   221    22   221 0.98 tRNA (Guanine-1)-methyltransferase
FUSC-like            PF12805.2    284 seq477_BIOID50965    -            696     3e-72  242.8   3.3   1   1   8.7e-76     3e-72  242.8   2.3     2   280    63   335    62   340 0.95 FUSC-like inner membrane protein yccS
FUSC_2               PF13515.1    128 seq477_BIOID50965    -            696   8.6e-20   70.8  11.0   1   1   2.5e-23   8.6e-20   70.8   7.6     2   126   377   498   375   500 0.90 Fusaric acid resistance protein-like
FUSC                 PF04632.7    650 seq477_BIOID50965    -            696   5.1e-08   31.7   4.2   1   1   1.5e-11   5.1e-08   31.7   2.9     7   280   369   659   363   690 0.80 Fusaric acid resistance protein family
ALMT                 PF11744.3    406 seq477_BIOID50965    -            696   1.5e-05   23.7   1.9   1   1   1.7e-08   5.7e-05   21.8   1.0    41   193   389   528   373   594 0.80 Aluminium activated malate transporter
Fimbrial             PF00419.15   145 seq479_BIOID50965    -            180     8e-20   71.4   7.7   1   1     7e-24   9.6e-20   71.1   5.3     1   145    30   180    30   180 0.87 Fimbrial protein
EI24                 PF07264.6    219 seq480_BIOID50965    -            253   1.3e-52  178.2  20.7   1   1   1.1e-56   1.5e-52  178.0  14.4     1   219    11   232    11   232 0.96 Etoposide-induced protein 2.4 (EI24)
MMR_HSR1             PF01926.18   114 seq482_BIOID50965    -            303   1.4e-13   50.7   0.0   1   1   2.6e-16   5.9e-13   48.7   0.0     2   111    52   163    51   169 0.75 50S ribosome-binding GTPase
DUF258               PF03193.11   161 seq482_BIOID50965    -            303   1.1e-06   27.8   0.0   1   1     8e-10   1.8e-06   27.1   0.0    24   103    37   113    17   130 0.72 Protein of unknown function, DUF258
Radical_SAM          PF04055.16   166 seq486_BIOID50965    -            457   3.7e-15   56.3   0.0   1   1     8e-19   5.4e-15   55.8   0.0     2   164    57   227    56   229 0.79 Radical SAM superfamily
HemN_C               PF06969.11    66 seq486_BIOID50965    -            457     4e-12   45.8   0.3   1   1   2.7e-15   1.8e-11   43.7   0.0     1    66   363   431   363   431 0.94 HemN C-terminal domain
Bax1-I               PF01027.15   205 seq487_BIOID50965    -            237   1.1e-12   47.9  25.5   1   1     1e-16   1.4e-12   47.5  17.7     3   201    19   220    17   225 0.85 Inhibitor of apoptosis-promoting Bax1
Ribosomal_L19        PF01245.15   113 seq489_BIOID50965    -            115   8.8e-51  170.3   2.5   1   1   7.2e-55   9.8e-51  170.1   1.8     2   112     3   113     2   114 0.99 Ribosomal protein L19
DNA_pol3_chi         PF04364.8    137 seq493_BIOID50965    -            147   7.1e-45  152.0   0.0   1   1   5.8e-49   7.9e-45  151.9   0.0     1   137     1   143     1   143 0.97 DNA polymerase III chi subunit, HolC
Pili_assembly_N      PF00345.15   122 seq494_BIOID50965    -            230     6e-37  126.0   0.3   1   1   2.2e-40   1.5e-36  124.7   0.1     1   121    26   145    26   146 0.91 Gram-negative pili assembly chaperone, N-terminal domain
Pili_assembly_C      PF02753.12    68 seq494_BIOID50965    -            230     2e-16   59.4   0.3   1   1   5.2e-20   3.6e-16   58.6   0.2     1    65   165   223   165   226 0.96 Gram-negative pili assembly chaperone, C-terminal domain
PHO4                 PF01384.15   326 seq495_BIOID50965    -            499  4.3e-100  334.4  19.9   1   1  3.7e-104    5e-100  334.2  13.8     1   326    30   488    30   488 0.88 Phosphate transporter family
tRNA-synt_2b         PF00587.20   173 seq497_BIOID50965    -            430   2.9e-38  131.0   0.0   1   1   6.1e-42   4.2e-38  130.5   0.0     2   172   173   349   172   350 0.96 tRNA synthetase class II core domain (G, H, P, S and T)
Seryl_tRNA_N         PF02403.17   108 seq497_BIOID50965    -            430   4.2e-34  116.6   3.5   1   1     1e-37   6.8e-34  116.0   2.4     1   108     1   107     1   107 0.99 Seryl-tRNA synthetase N-terminal domain
T2SE                 PF00437.15   272 seq500_BIOID50965    -            523     4e-37  127.4   0.0   1   1   4.5e-41   6.2e-37  126.8   0.0    12   271   110   392   101   393 0.80 Type II/IV secretion system protein
DUF1120              PF06551.7    116 seq501_BIOID50965    -            254     1e-40  138.5   2.2   1   1   7.5e-45     1e-40  138.5   1.5     1   116    33   146    33   146 0.97 Protein of unknown function (DUF1120)
PALP                 PF00291.20   307 seq502_BIOID50965    -            323   1.3e-63  214.9   0.3   1   1   1.1e-67   1.5e-63  214.7   0.2     3   306    10   300     8   301 0.87 Pyridoxal-phosphate dependent enzyme
tRNA-synt_1          PF00133.17   601 seq503_BIOID50965    -            951  2.6e-227  755.5   0.6   1   1  4.8e-230  1.3e-226  753.1   0.4     2   601    14   631    13   631 0.97 tRNA synthetases class I (I, L, M and V)
Anticodon_1          PF08264.8    153 seq503_BIOID50965    -            951   1.1e-42  145.2   0.0   1   1   9.7e-46   2.7e-42  144.0   0.0     1   151   674   824   674   826 0.90 Anticodon-binding domain of tRNA
tRNA-synt_1g         PF09334.6    391 seq503_BIOID50965    -            951   6.8e-19   67.6   0.2   1   1   3.6e-11   9.9e-08   30.9   0.1     5   125    39   178    35   209 0.62 tRNA synthetases class I (M)
Val_tRNA-synt_C      PF10458.4     66 seq503_BIOID50965    -            951   2.7e-17   62.4   7.1   1   1   2.2e-20   6.1e-17   61.3   4.9     3    61   886   944   884   949 0.95 Valyl tRNA synthetase tRNA binding arm
tRNA-synt_1_2        PF13603.1    185 seq503_BIOID50965    -            951   2.4e-09   36.6   0.0   1   1   4.4e-10   1.2e-06   27.8   0.0    86   161   247   319   243   348 0.76 Leucyl-tRNA synthetase, Domain 2
ESPR                 PF13018.1     24 seq504_BIOID50965    -            599   1.7e-08   33.5   0.1   1   1     3e-12   4.1e-08   32.3   0.1     2    24    31    53    31    53 0.96 Extended Signal Peptide of Type V secretion system
Usher                PF00577.15   552 seq506_BIOID50965    -            869  2.2e-208  693.3  23.0   1   1  5.7e-212  2.6e-208  693.1  15.9     5   552   202   777   198   777 0.99 Type VII secretion system (T7SS), usher protein
PapC_N               PF13954.1    146 seq506_BIOID50965    -            869   7.2e-49  165.0   0.0   1   1   2.8e-52   1.3e-48  164.1   0.0     2   146    38   189    37   189 0.98 PapC N-terminal domain
PapC_C               PF13953.1     68 seq506_BIOID50965    -            869   7.4e-23   79.8   0.1   1   1   4.5e-26   2.1e-22   78.4   0.0     1    67   787   852   787   853 0.96 PapC C-terminal domain
Pili_assembly_N      PF00345.15   122 seq512_BIOID50965    -            224     2e-22   79.1   1.3   1   1   6.8e-26   3.1e-22   78.5   0.3     2   121    22   135    21   136 0.94 Gram-negative pili assembly chaperone, N-terminal domain
Pili_assembly_C      PF02753.12    68 seq512_BIOID50965    -            224   1.3e-05   24.8   1.7   1   1   4.5e-09   2.1e-05   24.1   0.6     1    64   154   216   154   220 0.91 Gram-negative pili assembly chaperone, C-terminal domain
Molybdopterin        PF00384.17   432 seq517_BIOID50965    -            808   1.8e-88  297.0   0.0   1   1   4.8e-92   2.2e-88  296.7   0.0     1   432   115   566   115   566 0.93 Molybdopterin oxidoreductase
Molydop_binding      PF01568.16   109 seq517_BIOID50965    -            808   5.3e-27   93.6   0.0   1   1   2.2e-30     1e-26   92.7   0.0     1   107   687   800   687   802 0.97 Molydopterin dinucleotide binding domain
Molybdop_Fe4S4       PF04879.11    55 seq517_BIOID50965    -            808   2.7e-13   49.4   0.9   1   1     1e-16   4.7e-13   48.6   0.6     1    55    53   112    53   112 0.96 Molybdopterin oxidoreductase Fe4S4 domain
RNA_pol_Rpb1_1       PF04997.7    338 seq518_BIOID50965    -           1407  1.8e-100  336.3   0.1   1   1  1.8e-103  4.8e-100  335.0   0.1     2   338    15   342    14   342 0.95 RNA polymerase Rpb1, domain 1
RNA_pol_Rpb1_5       PF04998.12   277 seq518_BIOID50965    -           1407   1.1e-80  270.7   0.0   1   1     8e-84   2.2e-80  269.7   0.0     1   276   766  1321   766  1322 1.00 RNA polymerase Rpb1, domain 5
RNA_pol_Rpb1_2       PF00623.15   166 seq518_BIOID50965    -           1407   6.1e-51  172.5   0.0   1   1   5.3e-53   1.5e-49  168.0   0.0     1   166   344   486   344   486 0.95 RNA polymerase Rpb1, domain 2
RNA_pol_Rpb1_3       PF04983.13   157 seq518_BIOID50965    -           1407   1.4e-27   96.2   0.0   1   1   1.2e-30   3.3e-27   95.0   0.0     1   157   489   644   489   644 0.93 RNA polymerase Rpb1, domain 3
RNA_pol_Rpb1_4       PF05000.12   108 seq518_BIOID50965    -           1407   2.5e-18   65.7   0.3   1   1   9.1e-22   2.5e-18   65.7   0.2     2   107   674   763   673   764 0.82 RNA polymerase Rpb1, domain 4
UvrD_C               PF13361.1    319 seq519_BIOID50965    -            690   7.5e-93  311.3   0.0   1   1   3.2e-95   7.3e-92  308.1   0.0     1   318   288   630   288   631 0.97 UvrD-like helicase C-terminal domain
UvrD-helicase        PF00580.16   315 seq519_BIOID50965    -            690   1.4e-73  247.8   0.3   1   1   8.9e-76     2e-72  244.0   0.2     1   314    20   282    20   283 0.94 UvrD/REP helicase N-terminal domain
AAA_19               PF13245.1     76 seq519_BIOID50965    -            690     2e-13   49.7   0.6   1   1   2.1e-16   4.9e-13   48.5   0.4     8    75    32   104    25   105 0.82 Part of AAA domain
UvrD_C_2             PF13538.1    104 seq519_BIOID50965    -            690   2.2e-10   40.4   0.0   1   1   5.8e-13   1.3e-09   37.9   0.0    54   103   563   626   513   627 0.80 Family description
Molybdopterin        PF00384.17   432 seq520_BIOID50965    -            814  2.8e-113  378.7   0.0   1   1  7.6e-117  3.4e-113  378.5   0.0     1   432   119   576   119   576 0.96 Molybdopterin oxidoreductase
Molydop_binding      PF01568.16   109 seq520_BIOID50965    -            814   4.6e-29  100.2   0.0   1   1   2.4e-32   1.1e-28   99.0   0.0     1   107   695   806   695   808 0.97 Molydopterin dinucleotide binding domain
Molybdop_Fe4S4       PF04879.11    55 seq520_BIOID50965    -            814   8.6e-18   63.7   0.9   1   1   3.4e-21   1.5e-17   62.9   0.6     1    55    56   116    56   116 0.98 Molybdopterin oxidoreductase Fe4S4 domain
PTS-HPr              PF00381.14    84 seq522_BIOID50965    -             85   1.3e-31  108.2   0.2   1   1   9.9e-36   1.4e-31  108.1   0.1     1    82     1    82     1    84 0.98 PTS HPr component phosphorylation site
T2SF                 PF00482.18   124 seq524_BIOID50965    -            354   2.9e-23   81.9   1.5   1   2   3.5e-15   4.8e-11   42.5   0.0     1   119    20   139    20   144 0.91 Type II secretion system (T2SS), protein F
T2SF                 PF00482.18   124 seq524_BIOID50965    -            354   2.9e-23   81.9   1.5   2   2   1.1e-15   1.6e-11   44.1   1.7     2   122   220   341   219   343 0.96 Type II secretion system (T2SS), protein F
Usher                PF00577.15   552 seq525_BIOID50965    -            793  1.3e-132  443.2  22.3   1   1  3.4e-136  1.6e-132  442.9  15.5     2   552   176   706   175   706 0.96 Type VII secretion system (T7SS), usher protein
PapC_N               PF13954.1    146 seq525_BIOID50965    -            793   1.7e-20   72.9   0.0   1   1   7.7e-24   3.5e-20   71.9   0.0     2   145    30   161    29   162 0.89 PapC N-terminal domain
PapC_C               PF13953.1     68 seq525_BIOID50965    -            793   5.2e-10   38.7   0.0   1   1     1e-12   4.6e-09   35.6   0.0     1    66   716   778   716   780 0.96 PapC C-terminal domain
RHS_repeat           PF05593.9     38 seq526_BIOID50965    -            801   1.4e-54  181.1  91.5   1   7   7.2e-13   9.8e-09   35.0   1.4     1    38   387   425   387   425 0.97 RHS Repeat
RHS_repeat           PF05593.9     38 seq526_BIOID50965    -            801   1.4e-54  181.1  91.5   2   7   1.8e-11   2.4e-07   30.6   2.1     3    37   411   445   409   446 0.94 RHS Repeat
RHS_repeat           PF05593.9     38 seq526_BIOID50965    -            801   1.4e-54  181.1  91.5   3   7   7.4e-09    0.0001   22.2   0.8     1    37   451   489   451   490 0.81 RHS Repeat
RHS_repeat           PF05593.9     38 seq526_BIOID50965    -            801   1.4e-54  181.1  91.5   4   7   1.6e-12   2.2e-08   33.9   0.3     1    37   537   573   537   574 0.98 RHS Repeat
RHS_repeat           PF05593.9     38 seq526_BIOID50965    -            801   1.4e-54  181.1  91.5   5   7   2.7e-10   3.6e-06   26.8   0.5     1    37   579   614   579   615 0.97 RHS Repeat
RHS_repeat           PF05593.9     38 seq526_BIOID50965    -            801   1.4e-54  181.1  91.5   6   7   8.8e-09   0.00012   22.0   1.1     1    31   620   650   620   654 0.93 RHS Repeat
RHS_repeat           PF05593.9     38 seq526_BIOID50965    -            801   1.4e-54  181.1  91.5   7   7   3.8e-09   5.1e-05   23.2   0.4     1    31   682   715   682   724 0.89 RHS Repeat
Sdh_cyt              PF01127.17   121 seq528_BIOID50965    -            134   4.5e-30  103.8   5.0   1   1   3.8e-34   5.2e-30  103.6   3.4     2   120    11   128    10   129 0.90 Succinate dehydrogenase/Fumarate reductase transmembrane subunit
Sdh_cyt              PF01127.17   121 seq530_BIOID50965    -            115   8.9e-12   44.7  15.1   1   1   7.9e-16   1.1e-11   44.5  10.5    18   120    11   104     2   113 0.83 Succinate dehydrogenase/Fumarate reductase transmembrane subunit
DUF932               PF06067.6    239 seq532_BIOID50965    -            159   6.6e-33  113.8   0.0   1   1   5.4e-37   7.4e-33  113.7   0.0    80   239     1   148     1   148 0.98 Domain of unknown function (DUF932)
Usp                  PF00582.21   140 seq533_BIOID50965    -            144   5.2e-21   75.1   0.0   1   1   4.3e-25   5.9e-21   75.0   0.0     2   140     3   138     2   138 0.98 Universal stress protein family
PHP                  PF02811.14   175 seq534_BIOID50965    -            293   6.9e-33  113.7   0.1   1   1   6.7e-37   9.1e-33  113.3   0.1     1   169    10   233    10   239 0.92 PHP domain
FAD_binding_2        PF00890.19   421 seq536_BIOID50965    -            588  2.6e-117  392.1   6.1   1   1    7e-121  3.2e-117  391.8   4.2     1   421     9   405     9   405 0.98 FAD binding domain
Succ_DH_flav_C       PF02910.15   129 seq536_BIOID50965    -            588   3.1e-38  130.4   0.1   1   1   1.1e-41   5.1e-38  129.7   0.1     1   129   460   588   460   588 0.96 Fumarate reductase flavoprotein C-term
AraC_binding         PF02311.14   136 seq537_BIOID50965    -            309   7.8e-27   93.4   0.6   1   1   2.3e-30   7.8e-27   93.4   0.4     4   136    40   177    37   177 0.91 AraC-like ligand binding domain
HTH_AraC             PF00165.18    42 seq537_BIOID50965    -            309   3.2e-22   77.5   0.0   1   2   1.6e-12   5.6e-09   35.4   0.0     2    41   204   244   203   245 0.91 Bacterial regulatory helix-turn-helix proteins, AraC family
HTH_AraC             PF00165.18    42 seq537_BIOID50965    -            309   3.2e-22   77.5   0.0   2   2   1.9e-13   6.5e-10   38.4   0.0     1    41   256   294   256   295 0.96 Bacterial regulatory helix-turn-helix proteins, AraC family
HTH_18               PF12833.2     81 seq537_BIOID50965    -            309   2.9e-19   68.8   0.5   1   1   2.3e-22   7.9e-19   67.4   0.0     1    80   217   295   217   296 0.97 Helix-turn-helix domain
Na_Pi_cotrans        PF02690.10   142 seq538_BIOID50965    -            543   1.6e-44  150.9  30.2   1   2   1.4e-39   9.5e-36  122.5   7.0     1   140    13   148    13   150 0.98 Na+/Pi-cotransporter
Na_Pi_cotrans        PF02690.10   142 seq538_BIOID50965    -            543   1.6e-44  150.9  30.2   2   2   1.6e-13   1.1e-09   38.0  10.2     1   123   139   265   139   284 0.90 Na+/Pi-cotransporter
T2SE                 PF00437.15   272 seq539_BIOID50965    -            323   9.3e-27   93.4   0.0   1   1   8.9e-31   1.2e-26   93.0   0.0    35   249    30   238     3   260 0.74 Type II/IV secretion system protein
Antirestrict         PF03230.8     94 seq542_BIOID50965    -            161   5.1e-39  132.0   0.2   1   1   4.7e-43   6.4e-39  131.7   0.1     1    94    64   161    64   161 0.98 Antirestriction protein
DAHP_synth_1         PF00793.15   272 seq543_BIOID50965    -            379  2.6e-102  341.0   0.0   1   1  2.3e-106  3.2e-102  340.7   0.0     8   271    63   363    42   364 0.96 DAHP synthetase I family
Iso_dh               PF00180.15   348 seq544_BIOID50965    -            416  8.4e-116  386.5   0.0   1   1  7.1e-120  9.7e-116  386.3   0.0     2   348    29   412    28   412 0.98 Isocitrate/isopropylmalate dehydrogenase
PTR2                 PF00854.16   373 seq546_BIOID50965    -            489   3.1e-79  266.3  24.5   1   1     6e-83   4.1e-79  265.9  17.0     2   372    82   427    81   428 0.97 POT family
MFS_1                PF07690.11   354 seq546_BIOID50965    -            489     8e-15   54.3  59.7   1   1   2.9e-16     2e-12   46.4  21.1    12   298    30   288    16   341 0.65 Major Facilitator Superfamily
Fimbrial             PF00419.15   145 seq547_BIOID50965    -            335   8.5e-19   68.0   0.1   1   1   9.9e-23   1.4e-18   67.4   0.0     2   145   188   335   187   335 0.92 Fimbrial protein
Sua5_yciO_yrdC       PF01300.13   179 seq548_BIOID50965    -            206   1.2e-47  161.3   0.0   1   1   1.1e-51   1.4e-47  161.0   0.0     2   179    23   198    22   198 0.95 Telomere recombination
YbhQ                 PF11076.3    135 seq550_BIOID50965    -            136   4.3e-79  262.5  13.2   1   1   3.7e-83   5.1e-79  262.3   9.1     1   134     1   132     1   134 0.98 Putative inner membrane protein YbhQ
PTS_EIIA_1           PF00358.15   133 seq552_BIOID50965    -            169   5.4e-54  181.2   2.2   1   1   4.7e-58   6.5e-54  180.9   1.5     3   132    20   149    18   150 0.98 phosphoenolpyruvate-dependent sugar phosphotransferase system, EIIA 1
SNARE_assoc          PF09335.6    123 seq555_BIOID50965    -            254   2.8e-19   69.4   2.2   1   1     2e-23   2.8e-19   69.4   1.5     1   121    36   159    36   161 0.92 SNARE associated Golgi protein
DiS_P_DiS            PF06750.8     92 seq556_BIOID50965    -            248   1.2e-27   95.4   2.0   1   1   3.9e-31   2.7e-27   94.2   1.4     2    90    14   106    13   108 0.95 Bacterial Peptidase A24 N-terminal domain
Peptidase_A24        PF01478.13   106 seq556_BIOID50965    -            248   9.7e-15   54.5  11.2   1   1   1.4e-18   9.7e-15   54.5   7.8     2   106   117   223   116   223 0.86 Type IV leader peptidase family
Fer4_2               PF12797.2     22 seq557_BIOID50965    -             37   9.3e-08   31.4   1.9   1   1   1.6e-11   1.1e-07   31.1   1.3     2    20     6    24     5    26 0.94 4Fe-4S binding domain
Fer4                 PF00037.22    24 seq557_BIOID50965    -             37   1.5e-05   24.2   1.4   1   1   2.5e-09   1.7e-05   24.0   1.0     2    18     8    24     7    26 0.93 4Fe-4S binding domain
YagB_YeeU_YfjZ       PF06154.6    105 seq559_BIOID50965    -            124   1.4e-53  179.4   0.0   1   1   1.2e-57   1.7e-53  179.1   0.0     2   104    16   118    15   119 0.98 YagB/YeeU/YfjZ family
PTS_EIIC             PF02378.13   321 seq560_BIOID50965    -            580   8.2e-83  277.7  29.6   1   1   1.2e-86   8.2e-83  277.7  20.5     1   321    69   411    69   411 0.94 Phosphotransferase system, EIIC
PTS_EIIB             PF00367.15    35 seq560_BIOID50965    -            580   1.4e-16   59.3   0.1   1   1   4.4e-20     3e-16   58.2   0.1     3    35   504   536   502   536 0.97 phosphotransferase system, EIIB
Fer4_11              PF13247.1     99 seq562_BIOID50965    -            205   4.6e-32  109.7  10.9   1   1     3e-35   4.6e-32  109.7   7.5     3    97    60   153    58   155 0.97 4Fe-4S dicluster domain
Fer4_7               PF12838.2     52 seq562_BIOID50965    -            205   3.9e-13   49.4  26.7   1   1   9.8e-11   1.5e-07   31.5   5.9     2    50    99   147    98   157 0.89 4Fe-4S dicluster domain
Fer4_2               PF12797.2     22 seq562_BIOID50965    -            205   4.1e-13   48.3  31.6   1   1   6.2e-10   9.5e-07   28.2   0.6     2    20     6    24     5    33 0.89 4Fe-4S binding domain
Fer4                 PF00037.22    24 seq562_BIOID50965    -            205   5.6e-13   47.7  34.4   1   1   7.7e-11   1.2e-07   30.9   3.3     1    23    92   114    92   115 0.94 4Fe-4S binding domain
Fer4_9               PF13187.1     55 seq562_BIOID50965    -            205   2.7e-12   46.6  26.8   1   1   2.3e-10   3.6e-07   30.2   7.6     2    53    99   148    98   150 0.95 4Fe-4S dicluster domain
Fer4_6               PF12837.2     24 seq562_BIOID50965    -            205   7.7e-11   41.2  39.9   1   1   2.7e-09   4.2e-06   26.2   3.2     1    23    91   113    91   114 0.95 4Fe-4S binding domain
Fer4_4               PF12800.2     17 seq562_BIOID50965    -            205   1.9e-08   33.8  35.8   1   3   1.6e-05     0.025   14.7   1.8     1    15    11    25    11    31 0.91 4Fe-4S binding domain
Fer4_4               PF12800.2     17 seq562_BIOID50965    -            205   1.9e-08   33.8  35.8   2   3   8.3e-05      0.13   12.5   1.9     2    16    65    81    64    85 0.86 4Fe-4S binding domain
Fer4_4               PF12800.2     17 seq562_BIOID50965    -            205   1.9e-08   33.8  35.8   3   3   2.6e-07    0.0004   20.3   2.0     2    17    97   112    96   112 0.91 4Fe-4S binding domain
Fer4_3               PF12798.2     15 seq562_BIOID50965    -            205   9.2e-07   28.8  40.4   1   2   8.7e-06     0.013   15.8   4.2     1    15    67    83    67    83 0.98 4Fe-4S binding domain
Fer4_3               PF12798.2     15 seq562_BIOID50965    -            205   9.2e-07   28.8  40.4   2   2     4e-05     0.061   13.7   1.6     1    13   126   147   126   149 0.94 4Fe-4S binding domain
DUF2207              PF09972.4    511 seq563_BIOID50965    -            631     2e-91  307.0   0.0   1   1   1.7e-95   2.3e-91  306.7   0.0     2   508    33   573    32   576 0.97 Predicted membrane protein (DUF2207)
PDH                  PF02153.12   258 seq565_BIOID50965    -            373   8.6e-32  109.9   0.0   1   1   4.6e-35   2.1e-31  108.6   0.0    38   257   135   344   124   345 0.92 Prephenate dehydrogenase
CM_2                 PF01817.16    81 seq565_BIOID50965    -            373   4.6e-24   84.2   0.2   1   1   2.2e-27     1e-23   83.1   0.1     1    80     9    88     9    89 0.98 Chorismate mutase type II
DUF1219              PF06755.7    117 seq568_BIOID50965    -            124   2.6e-58  194.5   0.0   1   1   2.2e-62   2.9e-58  194.3   0.0     1   113     1   113     1   123 0.98 Protein of unknown function (DUF1219)
AntA                 PF08346.7     71 seq570_BIOID50965    -            209   4.6e-30  103.5   0.0   1   1   1.2e-33   8.1e-30  102.7   0.0     1    71    21    91    21    91 0.99 AntA/AntB antirepressor
P22_AR_C             PF10548.4     74 seq570_BIOID50965    -            209   1.3e-25   88.9   1.1   1   1   1.9e-29   1.3e-25   88.9   0.8     3    74   115   186   113   186 0.96 P22AR C-terminal domain
Fimbrial             PF00419.15   145 seq571_BIOID50965    -            171   1.3e-15   57.8   0.1   1   1   1.1e-19   1.5e-15   57.5   0.1     1   145    29   171    27   171 0.87 Fimbrial protein
DDE_Tnp_IS1          PF03400.8    131 seq574_BIOID50965    -            167   5.5e-78  259.2   1.0   1   1   4.7e-82   6.5e-78  259.0   0.7     1   131    37   167    37   167 0.99 IS1 transposase
Fer2_3               PF13085.1    110 seq576_BIOID50965    -            238   6.5e-31  106.2   0.0   1   1   2.8e-34   9.5e-31  105.7   0.0     2   109     5   111     4   112 0.93 2Fe-2S iron-sulfur cluster binding domain
Fer4_17              PF13534.1     61 seq576_BIOID50965    -            238     2e-10   40.7   0.8   1   1   1.1e-13   3.9e-10   39.8   0.5     1    61   148   221   148   221 0.80 4Fe-4S dicluster domain
Fer4_8               PF13183.1     57 seq576_BIOID50965    -            238   1.3e-09   37.8   1.5   1   1     8e-13   2.7e-09   36.7   1.0     2    56   146   219   145   220 0.71 4Fe-4S dicluster domain
Fer4_18              PF13746.1     69 seq576_BIOID50965    -            238   3.3e-07   30.5   1.1   1   1     1e-09   3.5e-06   27.2   0.1     2    67   155   221   154   223 0.97 4Fe-4S dicluster domain
SLT                  PF01464.15   121 seq578_BIOID50965    -            136   6.3e-21   73.9   0.0   1   1     5e-25   6.9e-21   73.8   0.0     2   112    10   126     9   135 0.93 Transglycosylase SLT domain
RHS                  PF03527.9     41 seq580_BIOID50965    -            437   4.3e-19   67.9   1.6   1   1   3.1e-23   4.3e-19   67.9   1.1     1    41   180   220   180   220 0.97 RHS protein
DmsC                 PF04976.7    276 seq582_BIOID50965    -            287  1.4e-117  391.7  22.9   1   1  1.1e-121  1.5e-117  391.6  15.9     1   276     1   277     1   277 1.00 DMSO reductase anchor subunit (DmsC)
Acetyltransf_10      PF13673.1    117 seq584_BIOID50965    -            139   2.2e-09   37.3   0.0   1   1   7.9e-13   2.7e-09   37.0   0.0     1   103    18   127    18   135 0.84 Acetyltransferase (GNAT) domain
Acetyltransf_1       PF00583.19    83 seq584_BIOID50965    -            139   3.1e-08   33.4   0.1   1   1   1.4e-11   4.7e-08   32.8   0.1     2    67    66   129    65   136 0.93 Acetyltransferase (GNAT) family
Acetyltransf_4       PF13420.1    155 seq584_BIOID50965    -            139   1.9e-05   24.5   0.0   1   1   6.7e-09   2.3e-05   24.2   0.0     2   119    12   129    11   136 0.83 Acetyltransferase (GNAT) domain
MFS_1                PF07690.11   354 seq585_BIOID50965    -            393     2e-24   85.8  58.2   1   1   1.3e-26   1.8e-22   79.4  34.4     2   328    14   320    10   327 0.84 Major Facilitator Superfamily
DUF1120              PF06551.7    116 seq586_BIOID50965    -            238   1.6e-40  137.8   4.3   1   1   4.1e-44   2.8e-40  137.1   3.0     1   116    28   138    27   138 0.97 Protein of unknown function (DUF1120)
Fimbrial             PF00419.15   145 seq586_BIOID50965    -            238   0.00011   22.2   8.3   1   1   2.8e-08   0.00019   21.5   5.7     2    94    27   139    24   205 0.56 Fimbrial protein
zf-dskA_traR         PF01258.12    36 seq588_BIOID50965    -             73   5.2e-08   32.3   9.4   1   1   4.9e-12   6.8e-08   32.0   6.5     2    35    31    64    30    65 0.92 Prokaryotic dksA/traR C4-type zinc finger
DUF957               PF06117.6     65 seq592_BIOID50965    -             65   5.8e-36  121.7   0.2   1   1   4.6e-40   6.3e-36  121.6   0.2     1    65     1    65     1    65 0.99 Enterobacterial protein of unknown function (DUF957)
PseudoU_synth_2      PF00849.17   164 seq597_BIOID50965    -            290   5.7e-16   58.6   0.1   1   1   3.6e-18   2.5e-14   53.3   0.1     2   164    69   195    68   195 0.85 RNA pseudouridylate synthase
S4                   PF01479.20    48 seq597_BIOID50965    -            290   2.7e-14   52.2   1.5   1   1   1.1e-17   7.6e-14   50.7   0.0     1    48     7    52     7    52 0.98 S4 domain
Ead_Ea22             PF13935.1    139 seq600_BIOID50965    -            277   1.3e-41  142.1   2.9   1   1   9.2e-46   1.3e-41  142.1   2.0     1   139     2   146     2   146 0.93 Ead/Ea22-like protein
Transket_pyr         PF02779.19   178 seq601_BIOID50965    -            933   5.3e-67  224.6   0.0   1   1   1.3e-70     9e-67  223.8   0.0     3   178   591   785   589   785 0.99 Transketolase, pyrimidine binding domain
E1_dh                PF00676.15   300 seq601_BIOID50965    -            933   1.7e-46  158.1   0.0   1   1   5.4e-50   3.7e-46  157.1   0.0    15   282   219   511   207   516 0.84 Dehydrogenase E1 component
WGR                  PF05406.10    81 seq602_BIOID50965    -            244   2.6e-15   56.0   0.9   1   1   4.1e-19   5.5e-15   54.9   0.6    12    80     6    71     3    72 0.92 WGR domain
DUF1016              PF06250.6    320 seq605_BIOID50965    -            349  1.2e-139  464.6   0.1   1   1  9.8e-144  1.3e-139  464.4   0.0     1   319    15   337    15   338 0.99 Protein of unknown function (DUF1016)
Aminotran_1_2        PF00155.16   363 seq606_BIOID50965    -            390   5.3e-60  203.1   0.0   1   1   4.4e-64     6e-60  202.9   0.0     3   360    30   379    28   382 0.94 Aminotransferase class I and II
OTCace               PF00185.19   158 seq607_BIOID50965    -            337   3.5e-51  173.1   0.1   1   1   1.3e-54   9.1e-51  171.7   0.1     2   157   156   330   155   331 0.97 Aspartate/ornithine carbamoyltransferase, Asp/Orn binding domain
OTCace_N             PF02729.16   142 seq607_BIOID50965    -            337   9.6e-48  161.3   0.0   1   1   2.1e-51   1.4e-47  160.7   0.0     1   142     7   148     7   148 0.99 Aspartate/ornithine carbamoyltransferase, carbamoyl-P binding domain
GTP_EFTU             PF00009.22   188 seq610_BIOID50965    -            607     1e-56  191.2   0.0   1   1   7.2e-60     2e-56  190.3   0.0     2   187     4   195     3   196 0.96 Elongation factor Tu GTP binding domain
EFG_C                PF00679.19    89 seq610_BIOID50965    -            607   1.9e-21   75.6   0.0   1   1   1.6e-24   4.3e-21   74.4   0.0     3    83   397   477   395   483 0.96 Elongation factor G C-terminus
GTP_EFTU_D2          PF03144.20    74 seq610_BIOID50965    -            607   7.4e-10   38.6   3.2   1   1   8.1e-13   2.2e-09   37.1   2.2     1    74   219   289   219   289 0.94 Elongation factor Tu domain 2
MMR_HSR1             PF01926.18   114 seq610_BIOID50965    -            607   1.3e-05   25.0   0.2   1   1   1.5e-08   4.1e-05   23.4   0.0     2   113     8   128     7   129 0.55 50S ribosome-binding GTPase
Methyltransf_27      PF13708.1    194 seq612_BIOID50965    -            134   2.5e-51  173.8   0.0   1   1     2e-55   2.8e-51  173.7   0.0    63   194     1   132     1   132 0.99 Methyltransferase domain
Pyr_redox_2          PF07992.9    200 seq615_BIOID50965    -            847     2e-36  125.6   0.0   1   1   3.9e-39   8.8e-36  123.5   0.0     1   198     5   285     5   287 0.95 Pyridine nucleotide-disulphide oxidoreductase
NIR_SIR              PF01077.17   157 seq615_BIOID50965    -            847     3e-27   94.8   0.1   1   1   3.5e-30     8e-27   93.4   0.0     2   150   632   770   631   776 0.94 Nitrite and sulphite reductase 4Fe-4S domain
Fer2_BFD             PF04324.10    55 seq615_BIOID50965    -            847   2.8e-21   75.1   4.8   1   1     7e-19   1.6e-15   56.7   2.0     2    53   423   472   422   474 0.93 BFD-like [2Fe-2S] binding domain
Pyr_redox            PF00070.22    80 seq615_BIOID50965    -            847   1.5e-15   57.2   0.7   1   1   6.4e-19   1.5e-15   57.2   0.5     2    72   148   219   147   229 0.91 Pyridine nucleotide-disulphide oxidoreductase
NIR_SIR_ferr         PF03460.12    69 seq615_BIOID50965    -            847   4.4e-12   45.3   0.0   1   1     4e-15   9.1e-12   44.3   0.0     3    68   560   622   558   623 0.95 Nitrite/Sulfite reductase ferredoxin-like half domain
Pyr_redox_3          PF13738.1    203 seq615_BIOID50965    -            847     2e-08   34.3   0.4   1   1   1.5e-09   3.5e-06   27.1   0.0    78   196    55   174    42   179 0.83 Pyridine nucleotide-disulphide oxidoreductase
PseudoU_synth_2      PF00849.17   164 seq617_BIOID50965    -            291   3.3e-16   59.4   0.0   1   1   2.9e-19     2e-15   56.9   0.0     2   161    69   199    68   202 0.83 RNA pseudouridylate synthase
S4                   PF01479.20    48 seq617_BIOID50965    -            291     1e-11   43.9   0.2   1   1     4e-15   2.8e-11   42.5   0.1     2    43     4    43     3    57 0.93 S4 domain
Thioredoxin          PF00085.15   104 seq623_BIOID50965    -            109   3.5e-34  116.5   0.0   1   1   8.4e-38   3.8e-34  116.3   0.0     2   103     5   106     4   107 0.98 Thioredoxin
Thioredoxin_2        PF13098.1    112 seq623_BIOID50965    -            109   1.6e-10   41.0   0.1   1   1   3.2e-13   1.4e-09   37.9   0.0     7   112    23   104    17   104 0.90 Thioredoxin-like domain
2-Hacid_dh_C         PF02826.14   178 seq626_BIOID50965    -            325   1.6e-45  154.3   0.0   1   1   9.3e-49   6.3e-45  152.3   0.0     2   178   118   290   117   290 0.95 D-isomer specific 2-hydroxyacid dehydrogenase, NAD binding domain
NAD_binding_2        PF03446.10   162 seq626_BIOID50965    -            325   1.7e-06   27.9   0.0   1   1   6.1e-10   4.2e-06   26.6   0.0     3    90   151   236   149   242 0.92 NAD binding domain of 6-phosphogluconate dehydrogenase
TerD                 PF02342.13   128 seq627_BIOID50965    -            193   4.6e-37  126.5   0.0   1   1   8.4e-41   5.7e-37  126.2   0.0     2   127    66   183    65   184 0.97 Bacterial stress protein
Tellurium_res        PF10138.4     99 seq627_BIOID50965    -            193   1.2e-08   34.6   0.1   1   1   3.7e-12   2.6e-08   33.5   0.1    30    87     2    55     1    64 0.88 Tellurium resistance protein
A_deaminase          PF00962.17   330 seq631_BIOID50965    -            333  6.3e-101  337.5   0.0   1   1  5.2e-105  7.1e-101  337.3   0.0     2   329     6   328     5   329 0.99 Adenosine/AMP deaminase
ATP-synt_ab          PF00006.20   215 seq634_BIOID50965    -            443   5.9e-42  143.4   0.0   1   1   2.9e-45   7.9e-42  143.0   0.0     3   214   183   388   181   389 0.95 ATP synthase alpha/beta family, nucleotide-binding domain
Rho_RNA_bind         PF07497.7     78 seq634_BIOID50965    -            443   6.5e-42  140.9   0.1   1   1   4.2e-45   1.1e-41  140.1   0.0     1    78    73   150    73   150 0.98 Rho termination factor, RNA-binding domain
Rho_N                PF07498.7     43 seq634_BIOID50965    -            443   8.2e-18   63.7   0.8   1   1   1.7e-20   4.8e-17   61.3   0.2     1    43    29    71    29    71 0.98 Rho termination factor, N-terminal domain
NACHT                PF05729.7    167 seq634_BIOID50965    -            443   8.9e-05   22.0   0.0   1   1   6.2e-08   0.00017   21.1   0.0    12    96   207   297   203   311 0.80 NACHT domain
Bundlin              PF05307.6     97 seq635_BIOID50965    -            196   2.7e-12   46.2   1.7   1   1   4.2e-16   5.8e-12   45.2   1.2     7    70     7    70     1    95 0.90 Bundlin
TerD                 PF02342.13   128 seq637_BIOID50965    -            385   2.6e-44  149.9   0.0   1   2   1.7e-27   1.2e-23   83.2   0.0     1   128    45   156    45   156 0.93 Bacterial stress protein
TerD                 PF02342.13   128 seq637_BIOID50965    -            385   2.6e-44  149.9   0.0   2   2   8.9e-22   6.1e-18   64.7   0.0     4   124   259   367   256   371 0.96 Bacterial stress protein
Tellurium_res        PF10138.4     99 seq637_BIOID50965    -            385     1e-30  105.4   0.0   1   1     3e-34   2.1e-30  104.4   0.0     4    99   165   255   162   255 0.90 Tellurium resistance protein
DDE_Tnp_1_assoc      PF13808.1     90 seq638_BIOID50965    -            370   4.9e-33  112.5   0.0   1   1   1.4e-36   9.6e-33  111.6   0.0     1    90     6    95     6    95 0.99 DDE_Tnp_1-associated
DDE_Tnp_1            PF01609.16   211 seq638_BIOID50965    -            370   3.7e-29  101.6   0.4   1   1   9.2e-33   6.3e-29  100.9   0.3     3   211   102   343   100   343 0.93 Transposase DDE domain
Alpha-amylase        PF00128.19   316 seq639_BIOID50965    -            228   5.1e-07   29.2   0.1   1   1   5.7e-11   7.8e-07   28.6   0.0    21    78   128   197   110   214 0.85 Alpha amylase, catalytic domain
DUF519               PF04378.8    245 seq641_BIOID50965    -            280    1e-114  381.5   0.0   1   1  8.6e-119  1.2e-114  381.3   0.0     1   245    33   278    33   278 1.00 Protein of unknown function (DUF519)
PHP                  PF02811.14   175 seq642_BIOID50965    -            245   1.2e-17   64.1   1.1   1   1   1.8e-21   2.5e-17   63.1   0.9     1   169     4   164     4   175 0.91 PHP domain
MFS_1                PF07690.11   354 seq643_BIOID50965    -            382   3.2e-28   98.3  52.3   1   2   3.2e-19   2.2e-15   56.1  19.3     2   238    12   230    11   233 0.79 Major Facilitator Superfamily
MFS_1                PF07690.11   354 seq643_BIOID50965    -            382   3.2e-28   98.3  52.3   2   2     1e-17   6.8e-14   51.2  13.5     6   174   210   371   206   381 0.89 Major Facilitator Superfamily
Sugar_tr             PF00083.19   451 seq643_BIOID50965    -            382   1.8e-07   29.9  17.2   1   1   2.7e-11   1.8e-07   29.9  11.9    44   176    39   167    19   184 0.85 Sugar (and other) transporter
UTRA                 PF07702.8    141 seq646_BIOID50965    -            236   2.1e-20   72.6   0.0   1   1   5.6e-24   3.8e-20   71.8   0.0     1   140    91   230    91   231 0.97 UTRA domain
GntR                 PF00392.16    64 seq646_BIOID50965    -            236   6.3e-20   70.2   0.0   1   1   1.4e-23   9.4e-20   69.7   0.0     2    64     8    70     7    70 0.97 Bacterial regulatory proteins, gntR family
ROK                  PF00480.15   179 seq648_BIOID50965    -            397   1.6e-27   96.4   0.0   1   1   1.6e-31   2.1e-27   95.9   0.0    26   179   111   267    85   267 0.89 ROK family
S4                   PF01479.20    48 seq649_BIOID50965    -            165   8.1e-13   47.4   0.0   1   1   1.9e-16   1.3e-12   46.7   0.0     1    48    18    65    18    65 0.97 S4 domain
PseudoU_synth_2      PF00849.17   164 seq649_BIOID50965    -            165     3e-11   43.3   0.0   1   1   7.9e-15   5.4e-11   42.4   0.0     1    71    92   162    92   164 0.91 RNA pseudouridylate synthase
DUF2517              PF10725.4     63 seq650_BIOID50965    -             68   1.6e-36  123.7   1.7   1   1   1.3e-40   1.7e-36  123.5   1.2     1    62     3    64     3    65 0.98 Protein of unknown function (DUF2517)
2-oxoacid_dh         PF00198.18   231 seq651_BIOID50965    -            405   7.8e-82  273.8   0.0   1   1   2.2e-85     1e-81  273.5   0.0     3   231   175   403   173   403 0.98 2-oxoacid dehydrogenases acyltransferase (catalytic domain)
Biotin_lipoyl        PF00364.17    74 seq651_BIOID50965    -            405   6.9e-18   63.9   0.3   1   1   3.6e-21   1.6e-17   62.7   0.2     2    73     5    76     4    77 0.96 Biotin-requiring enzyme
E3_binding           PF02817.12    39 seq651_BIOID50965    -            405     4e-15   55.0   2.3   1   1     1e-18   4.6e-15   54.8   0.1     5    39   114   148   111   148 0.96 e3 binding domain
YmgB                 PF10798.3     61 seq656_BIOID50965    -             78   3.3e-05   23.5   0.0   1   1   3.3e-09   4.5e-05   23.0   0.0     3    35    26    58    24    63 0.92 Biofilm development protein YmgB/AriR
Nitrate_red_del      PF02613.10   136 seq657_BIOID50965    -            184   1.1e-19   70.5   0.2   1   1   1.1e-23   1.5e-19   70.0   0.1     3   135    31   150    29   151 0.90 Nitrate reductase delta subunit
TerB                 PF05099.8    140 seq658_BIOID50965    -            151   9.9e-23   80.3   0.1   1   1   8.4e-27   1.1e-22   80.0   0.1    11   135    15   149     5   151 0.93 Tellurite resistance protein TerB
AP_endonuc_2         PF01261.19   211 seq660_BIOID50965    -            326   3.1e-14   52.6   0.1   1   1   3.4e-18   4.7e-14   52.0   0.1     1   204    41   222    41   229 0.91 Xylose isomerase-like TIM barrel
Pyr_redox_2          PF07992.9    200 seq661_BIOID50965    -            450   4.6e-43  147.3   1.5   1   1   2.2e-46   7.4e-43  146.6   0.7     2   196     7   305     6   308 0.95 Pyridine nucleotide-disulphide oxidoreductase
Pyr_redox_dim        PF02852.17   110 seq661_BIOID50965    -            450   3.9e-37  126.5   0.7   1   1   1.8e-39   6.1e-36  122.6   0.2     1   110   339   450   339   450 0.99 Pyridine nucleotide-disulphide oxidoreductase, dimerisation domain
Pyr_redox            PF00070.22    80 seq661_BIOID50965    -            450   5.3e-18   65.0   0.0   1   1   5.6e-21   1.9e-17   63.2   0.0     1    80   169   249   169   250 0.96 Pyridine nucleotide-disulphide oxidoreductase
Pyr_redox_3          PF13738.1    203 seq661_BIOID50965    -            450   3.3e-09   36.9   0.1   1   1   7.3e-11   2.5e-07   30.8   0.0     3   200    10   200     8   203 0.77 Pyridine nucleotide-disulphide oxidoreductase
Peptidase_S49_N      PF08496.5    155 seq662_BIOID50965    -            349   2.9e-64  215.4   3.5   1   1   6.3e-68   2.9e-64  215.4   2.4     1   155     1   158     1   158 0.98 Peptidase family S49 N-terminal
Peptidase_S49        PF01343.13   154 seq662_BIOID50965    -            349   1.2e-50  171.1   2.2   1   1   3.1e-54   1.4e-50  170.9   0.0     2   153   161   310   160   311 0.98 Peptidase family S49
SDH_sah              PF01972.11   286 seq662_BIOID50965    -            349   1.7e-05   23.6   1.8   1   1   5.1e-09   2.3e-05   23.2   0.0    89   163   133   208   119   225 0.81 Serine dehydrogenase proteinase
PseudoU_synth_2      PF00849.17   164 seq664_BIOID50965    -            165   7.3e-14   51.8   1.6   1   1   7.5e-18     1e-13   51.3   1.1    71   164     1    81     1    81 0.97 RNA pseudouridylate synthase
Rieske_2             PF13806.1    104 seq665_BIOID50965    -            108   2.3e-40  136.3   0.0   1   1   1.9e-44   2.6e-40  136.2   0.0     1   103     3   106     3   107 0.98 Rieske-like [2Fe-2S] domain
PGI                  PF00342.14   486 seq668_BIOID50965    -            549  8.9e-235  779.5   0.1   1   1  7.4e-239    1e-234  779.3   0.0     1   486    52   541    52   541 0.99 Phosphoglucose isomerase
Glycos_transf_4      PF00953.16   159 seq669_BIOID50965    -            367   1.1e-28   99.9  21.3   1   1   7.8e-33   1.1e-28   99.9  14.8     3   157    75   233    73   235 0.94 Glycosyl transferase family 4
AA_permease_2        PF13520.1    426 seq673_BIOID50965    -            540   2.9e-42  144.5  47.2   1   1   6.1e-46   4.2e-42  144.0  32.7     2   422    75   515    74   526 0.85 Amino acid permease
AA_permease          PF00324.16   479 seq673_BIOID50965    -            540   3.4e-16   58.5  40.7   1   1   6.7e-20   4.6e-16   58.1  28.2    28   446    99   513    76   536 0.76 Amino acid permease
TerC                 PF03741.11   184 seq674_BIOID50965    -            346   4.4e-55  185.8   7.1   1   1   3.2e-59   4.4e-55  185.8   4.9     1   183    73   300    73   301 0.97 Integral membrane protein TerC family
YmgB                 PF10798.3     61 seq676_BIOID50965    -             88   5.3e-29   99.7   2.6   1   1   3.8e-33   5.3e-29   99.7   1.8     1    61    28    88    28    88 0.98 Biofilm development protein YmgB/AriR
DUF1097              PF06496.6    144 seq677_BIOID50965    -            173   1.9e-46  157.3  25.0   1   1   1.7e-50   2.3e-46  157.0  17.3     1   143    18   156    18   157 0.99 Protein of unknown function (DUF1097)
Form_Nir_trans       PF01226.12   250 seq678_BIOID50965    -            268   4.6e-62  209.0  28.1   1   1     4e-66   5.5e-62  208.7  19.5    16   249    20   248     4   249 0.92 Formate/nitrite transporter
HTH_AraC             PF00165.18    42 seq680_BIOID50965    -            274   3.3e-13   48.8   0.9   1   1   7.6e-12   5.2e-08   32.3   0.1     6    41   230   266   228   267 0.94 Bacterial regulatory helix-turn-helix proteins, AraC family
HTH_18               PF12833.2     81 seq680_BIOID50965    -            274   4.6e-11   42.5   0.0   1   1     1e-14   7.1e-11   41.9   0.0     4    79   193   266   190   268 0.87 Helix-turn-helix domain
Cu-oxidase_4         PF02578.10   233 seq681_BIOID50965    -            243   8.8e-78  260.4   0.0   1   1   7.3e-82     1e-77  260.2   0.0     2   233    20   242    19   242 0.97 Multi-copper polyphenol oxidoreductase laccase
DUF3521              PF12035.3     35 seq685_BIOID50965    -             45   1.2e-17   63.2   0.6   1   1     1e-21   1.4e-17   63.1   0.4     1    35     7    41     7    41 0.98 Protein of unknown function (DUF3521)
HHA                  PF05321.6     57 seq692_BIOID50965    -             71   3.8e-25   87.6   0.0   1   1   3.2e-29   4.3e-25   87.4   0.0     1    57     8    68     8    68 0.97 Haemolysin expression modulating protein
MFS_1                PF07690.11   354 seq693_BIOID50965    -            421   3.6e-23   81.7  32.6   1   1   2.6e-27   3.6e-23   81.7  22.6    21   351    32   365    13   367 0.79 Major Facilitator Superfamily
DEAD                 PF00270.24   173 seq694_BIOID50965    -            454   2.3e-49  167.0   0.1   1   1   5.9e-52   2.7e-48  163.5   0.0     1   172    25   196    25   197 0.94 DEAD/DEAH box helicase
Helicase_C           PF00271.26    78 seq694_BIOID50965    -            454   8.2e-26   89.5   0.0   1   1   4.8e-29   2.2e-25   88.2   0.0     2    77   264   339   263   340 0.98 Helicase conserved C-terminal domain
CsiD                 PF08943.5    297 seq697_BIOID50965    -            360  2.1e-149  496.2   0.3   1   1  4.6e-153  3.1e-149  495.6   0.0     1   297    55   350    55   350 1.00 CsiD
TauD                 PF02668.11   258 seq697_BIOID50965    -            360   5.5e-11   42.4   0.1   1   1   1.2e-14   8.1e-11   41.9   0.0    34   256   125   344    98   346 0.80 Taurine catabolism dioxygenase TauD, TfdA family
adh_short            PF00106.20   167 seq699_BIOID50965    -            263   1.9e-26   92.8   3.4   1   1   3.8e-30   2.6e-26   92.3   2.4     1   165    33   189    33   191 0.85 short chain dehydrogenase
adh_short_C2         PF13561.1    243 seq699_BIOID50965    -            263   7.3e-25   88.0   0.0   1   1   1.3e-28   9.2e-25   87.7   0.0     5   240    41   259    39   262 0.89 Enoyl-(Acyl carrier protein) reductase
ATP-grasp_2          PF08442.5    202 seq700_BIOID50965    -            388   1.4e-82  275.8   0.0   1   1   5.7e-86   1.9e-82  275.4   0.0     1   202     2   203     2   203 1.00 ATP-grasp domain
Ligase_CoA           PF00549.14   153 seq700_BIOID50965    -            388     1e-24   86.7   3.4   1   1   5.1e-28   1.8e-24   86.0   2.4     1   153   262   382   262   382 0.98 CoA-ligase
ATP-grasp_5          PF13549.1    222 seq700_BIOID50965    -            388   1.5e-13   50.3   0.1   1   1   1.2e-16     4e-13   48.9   0.1    10   219     3   215     1   217 0.83 ATP-grasp domain
ATP-grasp_4          PF13535.1    184 seq700_BIOID50965    -            388   7.1e-08   32.2   0.1   1   1   5.1e-11   1.7e-07   31.0   0.0     7   110     7   126     4   200 0.77 ATP-grasp domain
Wzz                  PF02706.10   152 seq703_BIOID50965    -            348   5.4e-15   55.4   1.7   1   1   8.6e-19   1.2e-14   54.3   1.2     1   113    15   188    15   247 0.69 Chain length determinant protein
DUF2569              PF10754.4    149 seq704_BIOID50965    -            146   1.5e-47  161.3  10.4   1   1   1.3e-51   1.7e-47  161.2   7.2     2   149     4   145     3   145 0.99 Protein of unknown function (DUF2569)
TP_methylase         PF00590.15   210 seq705_BIOID50965    -            457   9.3e-50  169.1   0.1   1   1   3.2e-53   1.5e-49  168.4   0.1     2   209   218   426   217   427 0.92 Tetrapyrrole (Corrin/Porphyrin) Methylases
NAD_binding_7        PF13241.1    103 seq705_BIOID50965    -            457   6.1e-28   96.9   0.1   1   1   1.3e-29     6e-26   90.5   0.0     1   103     6   115     6   115 0.89 Putative NAD(P)-binding
CysG_dimeriser       PF10414.4     60 seq705_BIOID50965    -            457   1.7e-19   68.9   0.9   1   1   3.7e-23   1.7e-19   68.9   0.6     2    60   150   209   149   209 0.97 Sirohaem synthase dimerisation region
EAL                  PF00563.15   236 seq706_BIOID50965    -            521   4.8e-63  212.6   0.0   1   1   1.2e-66   8.4e-63  211.8   0.0     2   236   265   500   264   500 0.96 EAL domain
CSS-motif            PF12792.2    208 seq706_BIOID50965    -            521     8e-30  103.6   0.0   1   1   1.6e-33   1.1e-29  103.1   0.0     3   207    44   238    42   239 0.90 CSS motif domain associated with EAL
MFS_1                PF07690.11   354 seq707_BIOID50965    -            392   4.3e-40  137.4  82.6   1   2   3.3e-31   4.6e-27   94.6  31.1     2   342    19   344    18   345 0.89 Major Facilitator Superfamily
MFS_1                PF07690.11   354 seq707_BIOID50965    -            392   4.3e-40  137.4  82.6   2   2   1.2e-19   1.6e-15   56.6  20.7     1   168   220   385   220   391 0.94 Major Facilitator Superfamily
Clp_N                PF02861.15    53 seq708_BIOID50965    -             53   2.2e-07   30.5   0.3   1   1   2.1e-11   2.8e-07   30.2   0.2     1    26    21    46    21    52 0.94 Clp amino terminal domain
TerD                 PF02342.13   128 seq710_BIOID50965    -            192   8.5e-51  170.9   0.1   1   1   8.3e-55   1.1e-50  170.5   0.1     1   127    60   183    60   184 0.99 Bacterial stress protein
HTH_Tnp_1            PF01527.15    76 seq711_BIOID50965    -             99   4.2e-08   32.9   4.2   1   1   3.9e-12   5.4e-08   32.5   2.9     3    76    11    79     9    89 0.92 Transposase
AAA_2                PF07724.9    171 seq714_BIOID50965    -            798   2.5e-58  196.6   0.0   1   1   6.2e-59   7.8e-56  188.5   0.0     1   171   537   701   537   701 0.98 AAA domain (Cdc48 subfamily)
ClpB_D2-small        PF10431.4     81 seq714_BIOID50965    -            798   1.5e-28   98.4   2.8   1   1   1.2e-31   1.5e-28   98.3   0.2     1    80   707   786   707   787 0.98 C-terminal, D2-small domain, of ClpB protein
AAA                  PF00004.24   132 seq714_BIOID50965    -            798   4.2e-28   98.0   0.0   1   2   5.1e-17   6.3e-14   52.1   0.0     2   128   144   278   143   282 0.82 ATPase family associated with various cellular activities (AAA)
AAA                  PF00004.24   132 seq714_BIOID50965    -            798   4.2e-28   98.0   0.0   2   2   5.7e-14   7.1e-11   42.3   0.0     2   117   543   668   542   679 0.86 ATPase family associated with various cellular activities (AAA)
AAA_5                PF07728.9    139 seq714_BIOID50965    -            798   1.6e-19   69.8   0.6   1   1   3.7e-16   4.6e-13   48.9   0.0     2   124   542   662   541   676 0.85 AAA domain (dynein-related subfamily)
Clp_N                PF02861.15    53 seq714_BIOID50965    -            798   3.8e-13   49.0   1.6   1   1   4.3e-16   5.3e-13   48.5   0.1     1    53    35    86    35    86 0.96 Clp amino terminal domain
AAA_16               PF13191.1    166 seq714_BIOID50965    -            798   3.9e-11   43.4   7.1   1   1   8.6e-10   1.1e-06   29.0   0.2     2   141   121   222   120   248 0.80 AAA ATPase domain
Sigma54_activat      PF00158.21   168 seq714_BIOID50965    -            798   5.5e-10   38.8   0.1   1   1   6.4e-10   7.9e-07   28.5   0.0    23   156   540   672   511   683 0.78 Sigma-54 interaction domain
Ivy                  PF08816.6    118 seq715_BIOID50965    -            157   6.8e-35  119.4   0.1   1   1   6.1e-39   8.4e-35  119.2   0.1     1   118    37   152    37   152 0.98 Inhibitor of vertebrate lysozyme (Ivy)
Topoisom_bac         PF01131.15   403 seq716_BIOID50965    -            879    1e-130  436.0   0.6   1   1  5.4e-134  1.8e-130  435.2   0.4     2   403   171   579   170   579 0.93 DNA topoisomerase
Topo_Zn_Ribbon       PF08272.6     42 seq716_BIOID50965    -            879   1.1e-39  133.3   0.7   1   2   1.5e-19   5.2e-16   57.6   0.0     2    42   772   811   771   811 0.96 Topoisomerase I zinc-ribbon-like
Topo_Zn_Ribbon       PF08272.6     42 seq716_BIOID50965    -            879   1.1e-39  133.3   0.7   2   2   7.4e-24   2.5e-20   71.4   1.8     1    42   838   879   838   879 0.98 Topoisomerase I zinc-ribbon-like
Toprim               PF01751.17    88 seq716_BIOID50965    -            879   3.4e-26   90.8   0.0   1   1   2.1e-29   7.1e-26   89.7   0.0     2    88    19   156    18   156 0.98 Toprim domain
zf-C4_Topoisom       PF01396.14    39 seq716_BIOID50965    -            879   4.1e-19   67.6  16.9   1   2   3.6e-09   1.2e-05   24.5   0.3     3    27   612   636   610   653 0.84 Topoisomerase DNA binding C4 zinc finger
zf-C4_Topoisom       PF01396.14    39 seq716_BIOID50965    -            879   4.1e-19   67.6  16.9   2   2   6.9e-15   2.4e-11   42.8   1.9     2    38   723   758   722   759 0.94 Topoisomerase DNA binding C4 zinc finger
rve                  PF00665.21   120 seq717_BIOID50965    -            279   1.2e-25   89.8   0.2   1   1   5.9e-28   2.7e-24   85.4   0.0     2   107   121   224   120   235 0.95 Integrase core domain
rve_2                PF13333.1     52 seq717_BIOID50965    -            279   1.2e-14   53.9   0.0   1   1   1.8e-16   8.1e-13   48.1   0.0     2    52   223   278   222   278 0.96 Integrase core domain
rve_3                PF13683.1     67 seq717_BIOID50965    -            279   3.4e-07   29.5   0.0   1   1   1.9e-10   8.7e-07   28.2   0.0     6    67   213   270   208   270 0.89 Integrase core domain
Rnf-Nqr              PF02508.9    190 seq718_BIOID50965    -            193   2.6e-71  239.0  21.0   1   1   2.1e-75   2.9e-71  238.8  14.6     1   189     1   191     1   192 0.99 Rnf-Nqr subunit, membrane protein
Ribonuc_L-PSP        PF01042.16   121 seq722_BIOID50965    -            131   6.5e-32  109.7   0.0   1   1   5.3e-36   7.3e-32  109.5   0.0     3   120    13   127    11   128 0.95 Endoribonuclease L-PSP
TerD                 PF02342.13   128 seq723_BIOID50965    -            191   6.2e-49  164.9   0.2   1   1   7.1e-53   9.7e-49  164.3   0.1     1   128    60   184    60   184 0.99 Bacterial stress protein
DAO                  PF01266.19   358 seq724_BIOID50965    -            444   7.9e-63  212.3   0.0   1   1   6.9e-67   9.4e-63  212.1   0.0     1   356    25   412    25   414 0.86 FAD dependent oxidoreductase
HTH_5                PF01022.15    47 seq726_BIOID50965    -            117   2.6e-18   65.2   1.9   1   1   6.1e-22   4.2e-18   64.6   1.3     1    45    15    60    15    62 0.98 Bacterial regulatory protein, arsR family
HTH_20               PF12840.2     61 seq726_BIOID50965    -            117   4.7e-11   42.2   0.3   1   1   9.9e-15   6.8e-11   41.7   0.2     2    61     8    67     7    67 0.97 Helix-turn-helix domain
Epimerase_2          PF02350.14   346 seq729_BIOID50965    -            390  1.1e-126  422.2   0.0   1   1  9.4e-131  1.3e-126  421.9   0.0     2   346    36   384    35   384 0.97 UDP-N-acetylglucosamine 2-epimerase
FeS                  PF04060.8     35 seq730_BIOID50965    -            192     1e-14   53.6   5.2   1   1   1.9e-17   2.8e-14   52.2   3.6     1    35    43    77    43    77 0.97 Putative Fe-S cluster
Fer4                 PF00037.22    24 seq730_BIOID50965    -            192   8.5e-13   47.2  25.0   1   2     1e-10   1.5e-07   30.5   4.8     2    23   111   132   110   133 0.95 4Fe-4S binding domain
Fer4                 PF00037.22    24 seq730_BIOID50965    -            192   8.5e-13   47.2  25.0   2   2   2.5e-09   3.8e-06   26.1   2.4     2    24   141   163   140   163 0.91 4Fe-4S binding domain
Fer4_9               PF13187.1     55 seq730_BIOID50965    -            192   2.3e-10   40.4  32.0   1   1     1e-10   1.6e-07   31.3  10.2     1    55   116   162   116   162 0.95 4Fe-4S dicluster domain
Fer4_6               PF12837.2     24 seq730_BIOID50965    -            192   2.9e-08   33.0  28.2   1   1   4.9e-10   7.5e-07   28.6   4.5     1    24   109   132   109   132 0.96 4Fe-4S binding domain
Fer4_10              PF13237.1     52 seq730_BIOID50965    -            192   3.3e-08   33.0  25.8   1   1   1.2e-10   1.8e-07   30.7   9.6     3    52   111   158   109   158 0.86 4Fe-4S dicluster domain
Fer4_2               PF12797.2     22 seq730_BIOID50965    -            192   1.6e-07   30.6  20.1   1   1   8.7e-09   1.3e-05   24.6   2.9     3    22   110   129   108   129 0.93 4Fe-4S binding domain
CoA_binding          PF02629.14    96 seq732_BIOID50965    -            289   1.7e-30  105.2   0.7   1   1   4.9e-34   1.7e-30  105.2   0.5     1    96     6    99     6    99 0.99 CoA binding domain
Ligase_CoA           PF00549.14   153 seq732_BIOID50965    -            289   2.4e-20   72.5   0.6   1   1   1.2e-23     4e-20   71.8   0.4     1   152   151   271   151   272 0.96 CoA-ligase
Succ_CoA_lig         PF13607.1    138 seq732_BIOID50965    -            289   8.7e-12   44.7   0.0   1   1   4.4e-15   1.5e-11   43.9   0.0     1   138   145   284   145   287 0.83 Succinyl-CoA ligase like flavodoxin domain
Globin               PF00042.17   108 seq735_BIOID50965    -            403   3.4e-15   56.1   0.0   1   1   1.7e-18   7.7e-15   55.0   0.0     2   107    14   109    13   110 0.96 Globin
NAD_binding_1        PF00175.16   109 seq735_BIOID50965    -            403   1.8e-14   54.0   0.0   1   1   7.5e-18   3.4e-14   53.2   0.0     1   108   271   379   271   380 0.82 Oxidoreductase NAD-binding domain
FAD_binding_6        PF00970.19    99 seq735_BIOID50965    -            403     1e-13   51.0   0.0   1   1   4.8e-17   2.2e-13   50.0   0.0     2    97   162   259   161   261 0.90 Oxidoreductase FAD-binding domain
ArsB                 PF02040.10   423 seq739_BIOID50965    -            429  1.7e-230  765.0  39.1   1   1  2.9e-234    2e-230  764.9  27.1     1   423     3   425     3   425 1.00 Arsenical pump membrane protein
CitMHS               PF03600.11   349 seq739_BIOID50965    -            429   2.2e-15   55.9  35.6   1   1   4.5e-19   3.1e-15   55.5  24.7     3   343     7   363     5   369 0.82 Citrate transporter
OTCace_N             PF02729.16   142 seq743_BIOID50965    -            311   1.7e-43  147.5   0.1   1   1   4.3e-47   2.9e-43  146.8   0.0     1   141     8   148     8   149 0.95 Aspartate/ornithine carbamoyltransferase, carbamoyl-P binding domain
OTCace               PF00185.19   158 seq743_BIOID50965    -            311   2.5e-36  124.8   0.1   1   1   6.6e-40   4.5e-36  123.9   0.1     1   157   154   303   154   304 0.93 Aspartate/ornithine carbamoyltransferase, Asp/Orn binding domain
DUF4223              PF13978.1     56 seq745_BIOID50965    -             55   1.2e-36  124.0   0.7   1   1   9.5e-41   1.3e-36  123.9   0.5     1    55     1    55     1    55 0.99 Protein of unknown function (DUF4223)
Flavodoxin_2         PF02525.12   199 seq746_BIOID50965    -            196   2.2e-39  134.9   0.0   1   1   5.6e-43   2.5e-39  134.7   0.0     2   191     5   181     4   189 0.87 Flavodoxin-like fold
FMN_red              PF03358.10   152 seq746_BIOID50965    -            196   9.4e-13   47.8   0.0   1   1   2.8e-16   1.3e-12   47.3   0.0     2   117     5   132     5   157 0.86 NADPH-dependent FMN reductase
Flavodoxin_4         PF12682.2    156 seq746_BIOID50965    -            196     4e-06   26.1   0.1   1   1   1.3e-09   5.7e-06   25.6   0.1    54    99    61   105    15   111 0.82 Flavodoxin
Complex1_51K         PF01512.12   151 seq747_BIOID50965    -            740   1.7e-48  164.0   1.6   1   1   2.2e-51   2.4e-48  163.5   0.0     1   151   139   284   139   284 0.98 Respiratory-chain NADH dehydrogenase 51 Kd subunit
RnfC_N               PF13375.1    101 seq747_BIOID50965    -            740   2.2e-34  117.0   0.2   1   1   7.2e-37   7.6e-34  115.3   0.0     1   101    14   115    14   115 0.96 RnfC Barrel sandwich hybrid domain
SLBB                 PF10531.4     59 seq747_BIOID50965    -            740   2.3e-11   43.3   0.1   1   1   5.8e-14   6.1e-11   41.9   0.0     1    58   296   344   296   345 0.95 SLBB domain
Fer4_7               PF12838.2     52 seq747_BIOID50965    -            740   1.6e-09   37.8   8.8   1   1   5.3e-12   5.6e-09   36.1   6.1     1    52   376   430   376   430 0.81 4Fe-4S dicluster domain
Fer4_8               PF13183.1     57 seq747_BIOID50965    -            740     5e-09   35.9   5.1   1   1   1.4e-11   1.5e-08   34.4   3.5     3    57   375   430   373   460 0.79 4Fe-4S dicluster domain
Fer4_10              PF13237.1     52 seq747_BIOID50965    -            740   6.1e-08   32.2  10.5   1   1   1.6e-10   1.7e-07   30.8   7.3     6    52   374   427   370   427 0.91 4Fe-4S dicluster domain
Fer4_9               PF13187.1     55 seq747_BIOID50965    -            740   3.7e-07   30.1   8.6   1   1   1.3e-09   1.4e-06   28.3   5.9     2    53   377   429   376   430 0.71 4Fe-4S dicluster domain
Fer4_4               PF12800.2     17 seq747_BIOID50965    -            740   5.3e-07   29.3  11.4   1   2   5.7e-06     0.006   16.7   2.0     2    16   375   389   374   395 0.90 4Fe-4S binding domain
Fer4_4               PF12800.2     17 seq747_BIOID50965    -            740   5.3e-07   29.3  11.4   2   2   5.4e-06    0.0057   16.7   1.0     3    16   415   428   413   436 0.91 4Fe-4S binding domain
Fer4_17              PF13534.1     61 seq747_BIOID50965    -            740   1.4e-06   28.4  10.3   1   1   1.2e-08   1.3e-05   25.3   6.9     2    61   377   431   376   431 0.82 4Fe-4S dicluster domain
YjbE                 PF11106.3     80 seq750_BIOID50965    -             80   1.5e-43  146.4  27.9   1   1   1.2e-47   1.7e-43  146.3  19.3     1    80     1    80     1    80 0.99 Exopolysaccharide production protein YjbE
TerD                 PF02342.13   128 seq751_BIOID50965    -            413     7e-45  151.8   0.0   1   2   7.5e-24   3.4e-20   72.0   0.0     1   128    51   158    51   158 0.94 Bacterial stress protein
TerD                 PF02342.13   128 seq751_BIOID50965    -            413     7e-45  151.8   0.0   2   2   1.2e-25   5.6e-22   77.7   0.0     3   128   233   366   231   366 0.97 Bacterial stress protein
VWA_2                PF13519.1    172 seq751_BIOID50965    -            413   1.4e-10   41.4   0.0   1   1   7.8e-14   3.6e-10   40.1   0.0     2   147   214   365   213   397 0.77 von Willebrand factor type A domain
Copine               PF07002.11   146 seq751_BIOID50965    -            413     1e-05   25.2   0.0   1   1   5.8e-09   2.6e-05   23.8   0.0    14   146   234   355   226   355 0.79 Copine
Helicase_C_2         PF13307.1    167 seq752_BIOID50965    -            761   4.9e-26   91.5   0.0   1   1   2.3e-29   7.7e-26   90.9   0.0     8   165   578   733   571   735 0.93 Helicase C-terminal domain
DEAD                 PF00270.24   173 seq752_BIOID50965    -            761   3.5e-09   36.2   0.1   1   1     2e-09   6.8e-06   25.5   0.0    12    78    88   153    73   171 0.74 DEAD/DEAH box helicase
DEAD_2               PF06733.10   174 seq752_BIOID50965    -            761   1.3e-08   34.3   0.0   1   1   6.7e-12   2.3e-08   33.5   0.0   103   167   245   308   195   314 0.87 DEAD_2
rve                  PF00665.21   120 seq753_BIOID50965    -            122   6.7e-18   64.8   0.0   1   1   1.2e-21   7.9e-18   64.5   0.0    27   120    13   104     2   104 0.95 Integrase core domain
rve_3                PF13683.1     67 seq753_BIOID50965    -            122   8.3e-13   47.5   0.1   1   1   2.4e-16   1.6e-12   46.6   0.0     1    47    75   121    75   122 0.95 Integrase core domain
AA_permease_2        PF13520.1    426 seq756_BIOID50965    -            462   2.8e-59  200.6  45.4   1   1     5e-63   3.5e-59  200.3  31.5     1   405    27   427    27   448 0.85 Amino acid permease
AA_permease          PF00324.16   479 seq756_BIOID50965    -            462     5e-36  123.9  40.9   1   1   1.2e-39   8.5e-36  123.1  28.3     2   475    32   457    31   461 0.83 Amino acid permease
DUF2886              PF11102.3    200 seq760_BIOID50965    -            212   9.1e-57  191.7   1.0   1   1   7.5e-61     1e-56  191.5   0.7     1   199    13   206    13   207 0.98 Protein of unknown function (DUF2886)
Aldedh               PF00171.17   462 seq761_BIOID50965    -            482  1.1e-174  581.0   0.1   1   1  9.1e-179  1.2e-174  580.8   0.1     1   461    19   477    19   478 0.99 Aldehyde dehydrogenase family
UDPG_MGDP_dh_N       PF03721.9    185 seq762_BIOID50965    -            420   2.5e-61  206.1   0.2   1   1   7.1e-63   2.4e-59  199.7   0.0     2   183     5   189     4   191 0.96 UDP-glucose/GDP-mannose dehydrogenase family, NAD binding domain
UDPG_MGDP_dh         PF00984.14    96 seq762_BIOID50965    -            420     4e-30  103.7   0.0   1   1   2.3e-33     8e-30  102.7   0.0     2    93   206   292   205   296 0.88 UDP-glucose/GDP-mannose dehydrogenase family, central domain
UDPG_MGDP_dh_C       PF03720.10   106 seq762_BIOID50965    -            420   7.5e-19   67.7   0.0   1   1   5.7e-22   1.9e-18   66.4   0.0     1   104   324   419   324   420 0.91 UDP-glucose/GDP-mannose dehydrogenase family, UDP binding domain
NAD_binding_2        PF03446.10   162 seq762_BIOID50965    -            420     7e-07   29.1   0.1   1   1   2.1e-09   7.1e-06   25.8   0.0     2   110     4   136     3   141 0.76 NAD binding domain of 6-phosphogluconate dehydrogenase
PyrI                 PF01948.13    96 seq766_BIOID50965    -            153   7.1e-37  125.2   0.0   1   1   1.5e-40     1e-36  124.6   0.0     2    94     5    97     4    99 0.97 Aspartate carbamoyltransferase regulatory chain, allosteric domain
PyrI_C               PF02748.10    52 seq766_BIOID50965    -            153   7.8e-21   73.1   1.7   1   1   1.8e-24   1.2e-20   72.5   1.2     1    51   101   151   101   152 0.95 Aspartate carbamoyltransferase regulatory chain, metal binding domain
ArsC                 PF03960.10   110 seq767_BIOID50965    -            141     9e-32  109.3   0.0   1   1   7.8e-36   1.1e-31  109.0   0.0     1   109     7   114     7   115 0.99 ArsC family
DcuC                 PF03606.10   463 seq768_BIOID50965    -            455  4.1e-129  430.7  48.6   1   1  3.4e-133  4.6e-129  430.5  33.7     1   462     2   454     2   455 0.98 C4-dicarboxylate anaerobic carrier
Caps_synth_GfcC      PF06251.6    229 seq769_BIOID50965    -            277   2.5e-91  304.8   0.0   1   1   2.1e-95   2.9e-91  304.6   0.0     2   229    52   277    51   277 0.99 Capsule biosynthesis GfcC
Curlin_rpt           PF07012.7     34 seq771_BIOID50965    -            160   8.3e-22   76.5  32.2   1   3   1.1e-15   1.5e-11   43.7   0.8     1    34    62    95    62    95 0.99 Curlin associated repeat
Curlin_rpt           PF07012.7     34 seq771_BIOID50965    -            160   8.3e-22   76.5  32.2   2   3   2.3e-09   3.2e-05   23.4   2.1     9    32    92   115    91   116 0.95 Curlin associated repeat
Curlin_rpt           PF07012.7     34 seq771_BIOID50965    -            160   8.3e-22   76.5  32.2   3   3   7.8e-12   1.1e-07   31.3   4.2     1    34   106   139   106   139 0.98 Curlin associated repeat
PTS_EIIA_2           PF00359.17   142 seq773_BIOID50965    -            658   2.4e-31  108.2   0.0   1   1   8.9e-35     4e-31  107.5   0.0     5   141    29   170    25   171 0.95 Phosphoenolpyruvate-dependent sugar phosphotransferase system, EIIA 2
PTS_IIB              PF02302.12    90 seq773_BIOID50965    -            658   1.4e-15   57.3   0.1   1   1   5.6e-19   2.6e-15   56.5   0.1     2    90   188   279   187   279 0.95 PTS system, Lactose/Cellobiose specific IIB subunit
PTS_EIIC             PF02378.13   321 seq773_BIOID50965    -            658   3.4e-11   42.4  34.9   1   1   5.3e-14   2.4e-10   39.6  23.8     2   268   312   562   311   632 0.72 Phosphotransferase system, EIIC
NUDIX                PF00293.23   135 seq775_BIOID50965    -            257   1.9e-21   75.9   0.1   1   1   1.3e-24     6e-21   74.3   0.0     6   125   132   240   127   249 0.90 NUDIX domain
zf-NADH-PPase        PF09297.6     32 seq775_BIOID50965    -            257   2.8e-10   39.4   5.4   1   1     1e-13   4.8e-10   38.6   3.8     1    32    93   124    93   124 0.98 NADH pyrophosphatase zinc ribbon domain
NUDIX-like           PF09296.6     98 seq775_BIOID50965    -            257   3.7e-06   27.0   0.1   1   1   1.6e-09   7.3e-06   26.1   0.1     2    97    11    90    10    91 0.96 NADH pyrophosphatase-like rudimentary NUDIX domain
Ribonuc_L-PSP        PF01042.16   121 seq776_BIOID50965    -            141   3.6e-46  155.7   0.9   1   1     3e-50   4.1e-46  155.5   0.6     1   120    20   139    20   140 0.98 Endoribonuclease L-PSP
HTH_Tnp_1            PF01527.15    76 seq780_BIOID50965    -            141   7.8e-17   60.8   0.3   1   1   1.8e-20   1.3e-16   60.2   0.0     2    52     9    59     8    88 0.87 Transposase
HTH_23               PF13384.1     50 seq780_BIOID50965    -            141   3.5e-07   29.5   0.0   1   1     8e-11   5.5e-07   28.9   0.0     6    45    18    58    13    63 0.91 Homeodomain-like domain
LysR_substrate       PF03466.15   209 seq781_BIOID50965    -            324   1.8e-44  151.2   0.0   1   1   3.5e-48   2.4e-44  150.8   0.0     5   206    92   293    90   296 0.96 LysR substrate binding domain
HTH_1                PF00126.22    60 seq781_BIOID50965    -            324   5.4e-16   57.9   0.0   1   1   1.4e-19   9.6e-16   57.1   0.0     1    60     3    64     3    64 0.97 Bacterial regulatory helix-turn-helix protein, lysR family
Curlin_rpt           PF07012.7     34 seq783_BIOID50965    -            151   9.8e-29   98.6  29.3   1   3   3.6e-16   4.9e-12   45.2   0.6     1    34    40    74    40    74 0.99 Curlin associated repeat
Curlin_rpt           PF07012.7     34 seq783_BIOID50965    -            151   9.8e-29   98.6  29.3   2   3   7.7e-17   1.1e-12   47.3   0.3     2    34    86   119    85   119 0.98 Curlin associated repeat
Curlin_rpt           PF07012.7     34 seq783_BIOID50965    -            151   9.8e-29   98.6  29.3   3   3   1.2e-09   1.7e-05   24.3   3.5     8    34   115   141   114   141 0.95 Curlin associated repeat
SIS                  PF01380.17   131 seq784_BIOID50965    -            347   3.1e-21   75.2   0.0   1   2   1.2e-12   1.6e-08   34.0   0.0     5   122    51   170    48   175 0.87 SIS domain
SIS                  PF01380.17   131 seq784_BIOID50965    -            347   3.1e-21   75.2   0.0   2   2     3e-14   4.1e-10   39.2   0.0     4    87   214   299   211   305 0.93 SIS domain
Epimerase            PF01370.16   236 seq785_BIOID50965    -            355   4.6e-79  265.0   0.0   1   1   2.5e-82   5.6e-79  264.7   0.0     1   236     4   252     4   252 0.97 NAD dependent epimerase/dehydratase family
RmlD_sub_bind        PF04321.12   287 seq785_BIOID50965    -            355   2.1e-17   62.8   0.0   1   1   1.3e-20     3e-17   62.3   0.0     2   254     3   296     1   333 0.79 RmlD substrate binding domain
Polysacc_synt_2      PF02719.10   294 seq785_BIOID50965    -            355     2e-16   59.6   0.0   1   1   1.3e-19   2.9e-16   59.0   0.0     1   117     4   114     4   135 0.93 Polysaccharide biosynthesis protein
3Beta_HSD            PF01073.14   280 seq785_BIOID50965    -            355   9.7e-16   57.1   0.0   1   1   6.7e-19   1.5e-15   56.5   0.0     1   229     5   240     5   250 0.82 3-beta hydroxysteroid dehydrogenase/isomerase family
NAD_binding_4        PF07993.7    249 seq785_BIOID50965    -            355   2.6e-15   55.9   0.1   1   1   2.5e-14   5.6e-11   41.7   0.0    87   199    74   191    56   250 0.83 Male sterility protein
adh_short            PF00106.20   167 seq785_BIOID50965    -            355   4.4e-08   33.1   0.4   1   1   3.1e-10     7e-07   29.1   0.1     3    96     4    91     2   126 0.79 short chain dehydrogenase
DUF940               PF06082.6    658 seq786_BIOID50965    -            698  3.6e-258  858.3  13.6   1   1    3e-262  4.1e-258  858.2   9.5     1   658    29   693    29   693 0.97 Bacterial putative lipoprotein (DUF940)
SIS                  PF01380.17   131 seq787_BIOID50965    -            298   5.5e-09   35.6   0.0   1   1     8e-13   5.5e-09   35.6   0.0    50   128   128   208   114   211 0.95 SIS domain
SIS_2                PF13580.1    138 seq787_BIOID50965    -            298   2.5e-07   30.3   1.2   1   1   8.6e-11   5.9e-07   29.1   0.1    20   136    47   164    39   166 0.85 SIS domain
Aminotran_3          PF00202.16   339 seq789_BIOID50965    -            428  2.5e-121  404.5   0.1   1   1  2.2e-125  2.9e-121  404.3   0.1     2   338    29   362    28   363 0.98 Aminotransferase class-III
URO-D                PF01208.12   343 seq791_BIOID50965    -            354  1.7e-140  467.7   0.0   1   1  1.4e-144  1.9e-140  467.5   0.0     2   342     5   347     4   348 0.98 Uroporphyrinogen decarboxylase (URO-D)
NQR2_RnfD_RnfE       PF03116.10   314 seq792_BIOID50965    -            352  1.2e-121  405.6  16.1   1   1  9.8e-126  1.3e-121  405.4  11.1     3   314     4   350     2   350 0.93 NQR2, RnfD, RnfE family
Tafi-CsgC            PF10610.4    106 seq793_BIOID50965    -            110   4.7e-67  222.3   4.6   1   1     4e-71   5.4e-67  222.1   3.2     1   106     5   110     5   110 0.99 Thin aggregative fimbriae synthesis protein
Autotransporter      PF03797.14   265 seq794_BIOID50965    -            338   3.1e-44  151.2  16.9   1   1   2.9e-48   3.9e-44  150.8  11.7     3   256    62   324    60   329 0.94 Autotransporter beta-domain
Glycos_trans_3N      PF02885.12    66 seq796_BIOID50965    -            320   2.8e-15   55.5   0.0   1   1   3.6e-19     5e-15   54.7   0.0     2    65     3    70     2    71 0.97 Glycosyl transferase family, helical bundle domain
GATase_4             PF13230.1    272 seq798_BIOID50965    -            255  3.2e-107  357.1   0.0   1   1  7.7e-111  3.5e-107  357.0   0.0     1   252     1   252     1   255 0.99 Glutamine amidotransferases class-II
GATase_2             PF00310.16   361 seq798_BIOID50965    -            255   3.3e-17   62.1   0.1   1   1   2.1e-15   9.7e-12   44.1   0.1   189   359    65   215    60   217 0.87 Glutamine amidotransferases class-II
MMR_HSR1             PF01926.18   114 seq800_BIOID50965    -            303   1.7e-13   50.4   0.0   1   1   1.8e-16   4.1e-13   49.2   0.0     2   111    52   163    51   212 0.81 50S ribosome-binding GTPase
DUF258               PF03193.11   161 seq800_BIOID50965    -            303   1.5e-06   27.4   0.0   1   1   1.1e-09   2.6e-06   26.6   0.0    23   103    36   113    17   130 0.70 Protein of unknown function, DUF258
AP_endonuc_2         PF01261.19   211 seq802_BIOID50965    -            305   1.1e-31  109.6   0.0   1   1     1e-35   1.4e-31  109.3   0.0     1   210    48   254    48   255 0.97 Xylose isomerase-like TIM barrel
PTS_EIIC             PF02378.13   321 seq803_BIOID50965    -            474   9.6e-40  136.2  28.6   1   1   1.4e-43   9.6e-40  136.2  19.9     2   321   119   401   118   401 0.88 Phosphotransferase system, EIIC
PTS_EIIB             PF00367.15    35 seq803_BIOID50965    -            474   1.8e-12   46.1   0.3   1   1     5e-16   3.4e-12   45.2   0.2     4    35    13    44    11    44 0.96 phosphotransferase system, EIIB
NTP_transferase      PF00483.18   248 seq806_BIOID50965    -            293   1.2e-72  244.0   0.0   1   1   2.1e-76   1.4e-72  243.8   0.0     1   246     2   238     2   240 0.98 Nucleotidyl transferase
NTP_transf_3         PF12804.2    179 seq806_BIOID50965    -            293   1.1e-08   35.3   0.0   1   1     2e-12   1.4e-08   35.0   0.0     1   120     3   133     3   188 0.83 MobA-like NTP transferase domain
Pilus_PilP           PF11356.3     87 seq808_BIOID50965    -            271   1.2e-11   44.5   0.0   1   1   1.4e-15   1.9e-11   43.9   0.0     4    86    67   150    64   151 0.89 Type IV pilus biogenesis
Macro                PF01661.16   118 seq809_BIOID50965    -            177     3e-41  139.8   0.0   1   1   2.8e-45   3.8e-41  139.5   0.0     1   118    21   137    21   137 0.99 Macro domain
HTH_Tnp_1            PF01527.15    76 seq810_BIOID50965    -             99   4.2e-08   32.9   4.2   1   1   3.9e-12   5.4e-08   32.5   2.9     3    76    11    79     9    89 0.92 Transposase
Endonuclease_5       PF04493.9    206 seq811_BIOID50965    -            223   1.1e-70  237.0   0.0   1   1   9.3e-75   1.3e-70  236.8   0.0     1   205     9   208     9   209 0.99 Endonuclease V
Glyco_hydro_38       PF01074.17   277 seq812_BIOID50965    -            877   8.9e-44  149.7   0.0   1   1   2.9e-47   1.3e-43  149.1   0.0     2   263     7   263     6   274 0.88 Glycosyl hydrolases family 38 N-terminal domain
Glyco_hydro_38C      PF07748.8    458 seq812_BIOID50965    -            877   1.4e-28   99.7   0.0   1   1   4.6e-32   2.1e-28   99.2   0.0     2   417   386   843   385   862 0.75 Glycosyl hydrolases family 38 C-terminal domain
Alpha-mann_mid       PF09261.6     80 seq812_BIOID50965    -            877   1.2e-06   28.4   0.0   1   1   6.3e-10   2.9e-06   27.2   0.0     2    79   280   356   279   357 0.88 Alpha mannosidase, middle domain
FMN_bind             PF04205.9     81 seq813_BIOID50965    -            206   2.6e-18   65.8   0.1   1   1     4e-22   5.5e-18   64.7   0.0     1    77    99   187    99   191 0.98 FMN-binding domain
AA_permease          PF00324.16   479 seq816_BIOID50965    -            487  4.2e-122  407.8  48.2   1   1    7e-126  4.8e-122  407.6  33.4     1   476    39   476    39   479 0.98 Amino acid permease
AA_permease_2        PF13520.1    426 seq816_BIOID50965    -            487   1.9e-42  145.2  48.0   1   1   3.3e-46   2.3e-42  144.9  33.3     5   424    39   460    35   466 0.86 Amino acid permease
Slp                  PF03843.8    160 seq817_BIOID50965    -            199   5.8e-46  155.2   0.0   1   1   5.1e-50     7e-46  155.0   0.0     1   157    27   184    27   187 0.91 Outer membrane lipoprotein Slp family
rve                  PF00665.21   120 seq818_BIOID50965    -            279   1.2e-25   89.8   0.2   1   1   5.9e-28   2.7e-24   85.4   0.0     2   107   121   224   120   235 0.95 Integrase core domain
rve_2                PF13333.1     52 seq818_BIOID50965    -            279   1.2e-14   53.9   0.0   1   1   1.8e-16   8.1e-13   48.1   0.0     2    52   223   278   222   278 0.96 Integrase core domain
rve_3                PF13683.1     67 seq818_BIOID50965    -            279   3.4e-07   29.5   0.0   1   1   1.9e-10   8.7e-07   28.2   0.0     6    67   213   270   208   270 0.89 Integrase core domain
Aconitase            PF00330.15   465 seq820_BIOID50965    -            891  1.3e-186  620.5   0.0   1   1  2.3e-190  1.6e-186  620.2   0.0     1   465    57   562    57   562 0.99 Aconitase family (aconitate hydratase)
Aconitase_C          PF00694.14   131 seq820_BIOID50965    -            891   8.3e-49  164.9   0.0   1   1   2.7e-52   1.8e-48  163.8   0.0     3   130   691   818   689   819 0.98 Aconitase C-terminal domain
PLDc_2               PF13091.1    126 seq822_BIOID50965    -            493   5.5e-35  119.7   0.0   1   2   1.1e-13   7.8e-10   38.4   0.0     6   126    59   204    55   204 0.68 PLD-like domain
PLDc_2               PF13091.1    126 seq822_BIOID50965    -            493   5.5e-35  119.7   0.0   2   2   2.6e-26   1.8e-22   79.3   0.0     5   123   295   437   291   440 0.92 PLD-like domain
Ldh_2                PF02615.9    335 seq823_BIOID50965    -            361  9.2e-139  461.7   0.0   1   1  7.6e-143    1e-138  461.5   0.0     1   334     5   340     5   341 0.99 Malate/L-lactate dehydrogenase
OEP                  PF02321.13   188 seq825_BIOID50965    -            459   1.9e-51  174.2  39.9   1   2   1.4e-26   1.9e-22   79.6  13.0     3   188    65   247    63   247 0.97 Outer membrane efflux protein
OEP                  PF02321.13   188 seq825_BIOID50965    -            459   1.9e-51  174.2  39.9   2   2   4.8e-33   6.5e-29  100.7   9.1     7   188   275   455   270   455 0.94 Outer membrane efflux protein
PfkB                 PF00294.19   301 seq826_BIOID50965    -            261   7.5e-38  130.2   0.1   1   1   7.5e-42     1e-37  129.7   0.1    34   294    22   260     7   261 0.87 pfkB family carbohydrate kinase
Acetyltransf_1       PF00583.19    83 seq827_BIOID50965    -            224   1.6e-05   24.6   0.5   1   1   7.7e-09   5.3e-05   23.0   0.4    39    78   170   209   144   214 0.93 Acetyltransferase (GNAT) family
Acetyltransf_10      PF13673.1    117 seq827_BIOID50965    -            224   3.5e-05   23.8   0.5   1   1   8.5e-09   5.8e-05   23.0   0.3     1   114    92   207    92   212 0.80 Acetyltransferase (GNAT) domain
Secretin             PF00263.16   165 seq830_BIOID50965    -            654   2.9e-51  173.0   5.0   1   1   9.4e-55   6.4e-51  171.8   3.4     1   165   437   599   437   599 0.93 Bacterial type II and III secretion system protein
Secretin_N           PF03958.12    82 seq830_BIOID50965    -            654   7.7e-47  157.2   9.9   1   3   1.1e-14   7.4e-11   41.9   0.1     1    78   131   190   131   193 0.97 Bacterial type II/III secretion system short domain
Secretin_N           PF03958.12    82 seq830_BIOID50965    -            654   7.7e-47  157.2   9.9   2   3   6.5e-21   4.4e-17   61.9   0.1     2    80   197   266   196   268 0.94 Bacterial type II/III secretion system short domain
Secretin_N           PF03958.12    82 seq830_BIOID50965    -            654   7.7e-47  157.2   9.9   3   3   1.4e-19   9.3e-16   57.6   0.8     1    82   272   351   272   351 0.95 Bacterial type II/III secretion system short domain
Rnf-Nqr              PF02508.9    190 seq831_BIOID50965    -            231   7.9e-59  198.3   9.5   1   1   6.7e-63   9.1e-59  198.1   6.6     1   189     1   200     1   201 0.98 Rnf-Nqr subunit, membrane protein
Autotransporter      PF03797.14   265 seq833_BIOID50965    -            934   9.1e-25   87.3   7.3   1   1   1.3e-28   9.1e-25   87.3   5.1     2   136   754   895   753   904 0.96 Autotransporter beta-domain
ESPR                 PF13018.1     24 seq833_BIOID50965    -            934   3.2e-08   32.7   0.1   1   1   9.9e-12   6.8e-08   31.6   0.1     2    24    21    43    21    43 0.96 Extended Signal Peptide of Type V secretion system
DUF416               PF04222.7    191 seq834_BIOID50965    -            196   2.2e-87  291.0   0.1   1   1   1.8e-91   2.5e-87  290.8   0.0     1   189     4   192     4   194 0.99 Protein of unknown function (DUF416)
GerE                 PF00196.14    58 seq838_BIOID50965    -            176   9.6e-09   34.3   1.3   1   1   1.3e-12   1.8e-08   33.4   0.9     3    56   115   168   113   170 0.96 Bacterial regulatory proteins, luxR family
Beta-lactamase       PF00144.19   330 seq840_BIOID50965    -            434   7.7e-70  235.3   0.9   1   1   6.6e-74     9e-70  235.1   0.6     2   328    44   412    43   414 0.94 Beta-lactamase
DegT_DnrJ_EryC1      PF01041.12   363 seq841_BIOID50965    -            376   2.4e-87  293.2   0.0   1   1   6.2e-91   2.8e-87  292.9   0.0     7   361    13   370     9   372 0.93 DegT/DnrJ/EryC1/StrS aminotransferase family
Aminotran_1_2        PF00155.16   363 seq841_BIOID50965    -            376   7.6e-11   41.4   0.1   1   1   3.7e-14   1.7e-10   40.3   0.0    67   189    46   154     9   187 0.88 Aminotransferase class I and II
Aminotran_5          PF00266.14   371 seq841_BIOID50965    -            376   4.7e-08   32.0   0.1   1   1   1.6e-11   7.5e-08   31.3   0.0    62   182    47   159    33   204 0.90 Aminotransferase class-V
UTRA                 PF07702.8    141 seq843_BIOID50965    -            265     2e-32  111.6   0.0   1   1   9.8e-36   4.5e-32  110.5   0.0     1   140   118   256   118   257 0.99 UTRA domain
GntR                 PF00392.16    64 seq843_BIOID50965    -            265   8.6e-24   82.6   0.0   1   1   2.9e-27   1.3e-23   82.0   0.0     1    64    34    97    34    97 0.99 Bacterial regulatory proteins, gntR family
HTH_DeoR             PF08220.7     57 seq843_BIOID50965    -            265   7.6e-05   22.0   0.0   1   1   3.8e-08   0.00017   20.9   0.0    18    54    61    97    46   100 0.88 DeoR-like helix-turn-helix domain
PsiE                 PF06146.7     69 seq844_BIOID50965    -            136   1.8e-16   59.9   5.7   1   1   1.3e-20   1.8e-16   59.9   3.9     5    69    62   123    58   123 0.95 Phosphate-starvation-inducible E
HhH-GPD              PF00730.20   121 seq846_BIOID50965    -            211   9.8e-19   67.6   0.0   1   1   3.1e-22   1.4e-18   67.1   0.0     1   120    34   168    34   169 0.95 HhH-GPD superfamily base excision DNA repair protein
HHH                  PF00633.18    30 seq846_BIOID50965    -            211   1.1e-07   31.0   0.0   1   1   5.6e-11   2.5e-07   29.8   0.0     2    29   100   127    99   128 0.94 Helix-hairpin-helix motif
EndIII_4Fe-2S        PF10576.4     17 seq846_BIOID50965    -            211   9.6e-05   22.2   3.3   1   1   3.7e-08   0.00017   21.5   2.3     1    17   187   203   187   203 0.99 Iron-sulfur binding domain of endonuclease III
Bac_DNA_binding      PF00216.16    90 seq849_BIOID50965    -             90   3.2e-33  113.4   1.4   1   1   2.6e-37   3.6e-33  113.3   1.0     1    90     1    90     1    90 0.99 Bacterial DNA-binding protein
FCD                  PF07729.7    125 seq852_BIOID50965    -            220   5.2e-18   65.4  11.5   1   1   1.2e-21   8.1e-18   64.8   8.0     1   124    76   207    76   208 0.85 FCD domain
GntR                 PF00392.16    64 seq852_BIOID50965    -            220   9.6e-13   47.2   0.0   1   1   3.1e-16   2.1e-12   46.1   0.0     7    64    10    66     6    66 0.96 Bacterial regulatory proteins, gntR family
NLPC_P60             PF00877.14   105 seq855_BIOID50965    -            249   4.2e-31  106.7   0.0   1   1   1.1e-34   7.7e-31  105.9   0.0     1   105   131   241   131   241 0.98 NlpC/P60 family
HTH_1                PF00126.22    60 seq856_BIOID50965    -            342   2.5e-18   65.4   0.0   1   1   6.8e-22   4.6e-18   64.5   0.0     1    58    52   109    52   110 0.97 Bacterial regulatory helix-turn-helix protein, lysR family
LysR_substrate       PF03466.15   209 seq856_BIOID50965    -            342   2.7e-16   59.2   0.0   1   1   6.5e-20   4.5e-16   58.4   0.0    32   205   166   337   144   341 0.89 LysR substrate binding domain
Peripla_BP_3         PF13377.1    160 seq857_BIOID50965    -            315   4.9e-22   78.5   0.5   1   1   8.4e-25   2.9e-21   76.0   0.1     1   154   167   314   167   315 0.88 Periplasmic binding protein-like domain
LacI                 PF00356.16    46 seq857_BIOID50965    -            315   3.6e-21   74.4   0.1   1   1   2.1e-24   7.3e-21   73.4   0.1     1    46     6    51     6    51 0.99 Bacterial regulatory proteins, lacI family
Peripla_BP_1         PF00532.16   279 seq857_BIOID50965    -            315   1.1e-10   41.0   0.0   1   1   6.4e-14   2.2e-10   40.1   0.0    23   274    84   313    61   315 0.78 Periplasmic binding proteins and sugar binding domain of LacI family
HTH_3                PF01381.17    55 seq857_BIOID50965    -            315   8.8e-05   22.1   0.1   1   1   7.2e-08   0.00025   20.7   0.0     8    40     3    35     1    45 0.87 Helix-turn-helix
DUF1481              PF07356.7    195 seq858_BIOID50965    -            211   5.4e-71  237.9   0.6   1   1   4.5e-75   6.2e-71  237.7   0.4     1   195    22   207    22   207 0.99 Protein of unknown function (DUF1481)
CusF_Ec              PF11604.3     70 seq860_BIOID50965    -            110   9.6e-22   76.5   0.4   1   1   9.7e-26   1.3e-21   76.0   0.2     1    67    42   107    42   110 0.93 Copper binding periplasmic protein CusF
HlyD_2               PF12700.2    328 seq866_BIOID50965    -            407   8.5e-15   54.5   0.0   1   1   7.4e-18   5.1e-14   52.0   0.0   136   327   187   378    98   379 0.77 HlyD family secretion protein
HlyD_3               PF13437.1    105 seq866_BIOID50965    -            407   1.7e-13   50.6   0.2   1   1     2e-14   1.4e-10   41.3   0.0     1   105   209   310   209   310 0.96 HlyD family secretion protein
Polysacc_synt        PF01943.12   273 seq867_BIOID50965    -            416     1e-13   51.0  19.1   1   1   7.7e-18     1e-13   51.0  13.3     1   272     3   283     3   284 0.84 Polysaccharide biosynthesis protein
T2SE                 PF00437.15   272 seq869_BIOID50965    -            493   5.6e-88  294.2   4.0   1   1   8.2e-92   5.6e-88  294.2   2.8     3   271   115   380   113   381 0.98 Type II/IV secretion system protein
AAA_23               PF13476.1    202 seq869_BIOID50965    -            493   1.6e-07   31.7   0.1   1   1   5.2e-11   3.6e-07   30.6   0.0     2    46   219   269   218   336 0.74 AAA domain
PTR2                 PF00854.16   373 seq870_BIOID50965    -            500   3.8e-75  252.8  26.0   1   1   6.9e-79   4.7e-75  252.5  15.9     2   370    89   428    88   431 0.97 POT family
MFS_1                PF07690.11   354 seq870_BIOID50965    -            500   2.6e-20   72.3  54.6   1   1   3.7e-21   2.5e-17   62.5  25.8    10   301    35   372    26   382 0.78 Major Facilitator Superfamily
PTS_EIIC             PF02378.13   321 seq874_BIOID50965    -            473   6.7e-30  103.9  24.5   1   1   9.8e-34   6.7e-30  103.9  17.0     2   320   113   405   112   407 0.88 Phosphotransferase system, EIIC
PTS_EIIB             PF00367.15    35 seq874_BIOID50965    -            473   2.9e-11   42.2   0.2   1   1   8.1e-15   5.5e-11   41.3   0.1     3    31    12    40    11    43 0.91 phosphotransferase system, EIIB
DUF1043              PF06295.7    128 seq877_BIOID50965    -            134   2.2e-57  192.1   0.0   1   1   1.8e-61   2.4e-57  191.9   0.0     1   127     7   132     7   133 0.99 Protein of unknown function (DUF1043)
TPP_enzyme_N         PF02776.13   172 seq878_BIOID50965    -            602   9.1e-63  210.6   0.7   1   1     1e-62   4.7e-59  198.6   0.2     2   167    33   197    32   202 0.98 Thiamine pyrophosphate enzyme, N-terminal TPP binding domain
TPP_enzyme_C         PF02775.16   153 seq878_BIOID50965    -            602   1.6e-51  173.7   0.2   1   1   4.7e-53   2.1e-49  166.8   0.0     1   153   422   573   422   573 0.95 Thiamine pyrophosphate enzyme, C-terminal TPP binding domain
TPP_enzyme_M         PF00205.17   137 seq878_BIOID50965    -            602   3.9e-45  152.8   0.1   1   1   1.9e-48   8.5e-45  151.7   0.1     1   137   224   359   224   359 0.99 Thiamine pyrophosphate enzyme, central domain
HATPase_c            PF02518.21   111 seq879_BIOID50965    -            465   3.6e-28   97.3   0.6   1   1   1.2e-31   8.3e-28   96.2   0.1     2   110   353   456   352   457 0.98 Histidine kinase-, DNA gyrase B-, and HSP90-like ATPase
HisKA                PF00512.20    68 seq879_BIOID50965    -            465   1.5e-14   53.6   0.4   1   1   8.2e-18   5.6e-14   51.7   0.0     2    65   245   307   244   309 0.91 His Kinase A (phospho-acceptor) domain
HTH_5                PF01022.15    47 seq880_BIOID50965    -             99   1.2e-14   53.5   0.1   1   1   7.3e-18     2e-14   52.8   0.1     1    47    23    70    23    70 0.97 Bacterial regulatory protein, arsR family
HTH_20               PF12840.2     61 seq880_BIOID50965    -             99   2.4e-11   43.1   0.4   1   1   1.3e-14   3.5e-11   42.6   0.3     2    58    16    72    15    75 0.96 Helix-turn-helix domain
MarR_2               PF12802.2     62 seq880_BIOID50965    -             99     2e-09   36.8   0.1   1   1   1.2e-12   3.3e-09   36.1   0.1     5    60    24    75    19    77 0.89 MarR family
HTH_24               PF13412.1     48 seq880_BIOID50965    -             99     2e-08   33.3   0.0   1   1   1.9e-11   5.1e-08   32.0   0.0     5    47    26    68    24    69 0.96 Winged helix-turn-helix DNA-binding
MarR                 PF01047.17    59 seq880_BIOID50965    -             99   6.7e-06   25.6   0.0   1   1   4.6e-09   1.3e-05   24.7   0.0     5    53    26    74    23    75 0.95 MarR family
DUF308               PF03729.8     72 seq883_BIOID50965    -            190   3.5e-19   68.4  37.0   1   2   1.1e-15   1.5e-11   43.9   9.4     2    71    27    97    26    98 0.93 Short repeat of unknown function (DUF308)
DUF308               PF03729.8     72 seq883_BIOID50965    -            190   3.5e-19   68.4  37.0   2   2   6.2e-13   8.5e-09   35.1   9.2     1    71    84   153    84   154 0.94 Short repeat of unknown function (DUF308)
MdoG                 PF04349.7    484 seq884_BIOID50965    -            517  1.1e-262  871.3   1.2   1   1  9.2e-267  1.3e-262  871.1   0.8     1   483    29   514    29   515 1.00 Periplasmic glucan biosynthesis protein, MdoG
ACR_tran             PF00873.14  1021 seq885_BIOID50965    -           1047  1.4e-238  793.9   1.7   1   1  1.3e-242  1.8e-238  793.6   1.2     2  1019     6  1037     2  1039 0.98 AcrB/AcrD/AcrF family
Bac_Ubq_Cox          PF01654.12   436 seq887_BIOID50965    -            523  1.2e-183  610.3  21.3   1   1    1e-187  1.4e-183  610.1  14.7     1   435     8   503     8   504 0.98 Bacterial Cytochrome Ubiquinol Oxidase
Rhodanese            PF00581.15   113 seq889_BIOID50965    -            174   1.5e-11   44.4   0.0   1   1   3.4e-15   2.3e-11   43.9   0.0     2   112     8    98     7    99 0.80 Rhodanese-like domain
DUF2892              PF11127.3     66 seq889_BIOID50965    -            174   3.7e-11   42.5   3.5   1   1   8.3e-15   5.7e-11   41.9   2.4    10    60   115   170   112   174 0.88 Protein of unknown function (DUF2892)
Glyco_transf_56      PF07429.6    361 seq890_BIOID50965    -            359  1.7e-193  642.3   0.0   1   1  2.8e-197  1.9e-193  642.1   0.0     1   360     1   358     1   359 0.99 4-alpha-L-fucosyltransferase glycosyl transferase group 56
GD_AH_C              PF04295.8    397 seq891_BIOID50965    -            523  5.4e-148  492.7   0.1   1   1  9.1e-152  6.2e-148  492.5   0.0     2   396   117   522   116   523 0.97 D-galactarate dehydratase / Altronate hydrolase, C terminus
SAF                  PF08666.7     63 seq891_BIOID50965    -            523   5.2e-14   52.3   1.0   1   1   2.3e-17   1.6e-13   50.7   0.2     1    62    22    91    22    92 0.98 SAF domain
PDZ                  PF00595.19    81 seq893_BIOID50965    -            455   5.7e-29   99.9   6.3   1   2   7.2e-19   2.5e-15   56.3   0.0     5    80   261   345   257   346 0.94 PDZ domain (Also known as DHR or GLGF)
PDZ                  PF00595.19    81 seq893_BIOID50965    -            455   5.7e-29   99.9   6.3   2   2   5.6e-15   1.9e-11   43.8   0.8    12    80   376   443   366   444 0.87 PDZ domain (Also known as DHR or GLGF)
PDZ_2                PF13180.1     82 seq893_BIOID50965    -            455   9.5e-29   99.0   0.6   1   2   3.1e-21   1.1e-17   63.5   0.0     7    82   273   358   267   358 0.89 PDZ domain
PDZ_2                PF13180.1     82 seq893_BIOID50965    -            455   9.5e-29   99.0   0.6   2   2     1e-11   3.4e-08   33.1   0.1    13    59   389   435   375   451 0.86 PDZ domain
Trypsin_2            PF13365.1    120 seq893_BIOID50965    -            455   6.1e-20   71.2   0.3   1   1   3.1e-23     1e-19   70.5   0.2     1   120    92   228    92   228 0.80 Trypsin-like peptidase domain
Trypsin              PF00089.21   220 seq893_BIOID50965    -            455   1.1e-16   60.9   0.0   1   1   5.4e-20   1.9e-16   60.2   0.0    28   215    93   250    84   254 0.82 Trypsin
PAP2                 PF01569.16   129 seq895_BIOID50965    -            254   2.5e-28   98.2   1.2   1   1   1.8e-32   2.5e-28   98.2   0.9     6   126    78   232    73   234 0.89 PAP2 superfamily
DUF421               PF04239.7     99 seq896_BIOID50965    -            230   1.4e-24   85.3   0.0   1   1   1.4e-28   1.9e-24   84.9   0.0     1    71   102   171   102   213 0.85 Protein of unknown function (DUF421)
T2SF                 PF00482.18   124 seq898_BIOID50965    -            398     2e-56  189.1   6.7   1   2   9.2e-35   1.3e-30  105.7   0.1     1   124    64   187    64   187 0.99 Type II secretion system (T2SS), protein F
T2SF                 PF00482.18   124 seq898_BIOID50965    -            398     2e-56  189.1   6.7   2   2   2.1e-28   2.9e-24   85.2   1.9     1   124   267   389   267   389 0.98 Type II secretion system (T2SS), protein F
GST_C                PF00043.20    95 seq900_BIOID50965    -            201   3.2e-15   55.7   0.1   1   1   1.9e-18   5.3e-15   55.0   0.1     5    95   104   189   100   189 0.94 Glutathione S-transferase, C-terminal domain
GST_N_2              PF13409.1     70 seq900_BIOID50965    -            201   9.7e-12   44.6   0.0   1   1   1.4e-14   3.7e-11   42.7   0.0     5    69    11    75     9    76 0.95 Glutathione S-transferase, N-terminal domain
GST_N_3              PF13417.1     75 seq900_BIOID50965    -            201   3.7e-11   42.9   0.0   1   1   2.8e-14   7.6e-11   41.9   0.0    15    73    16    79    11    81 0.89 Glutathione S-transferase, N-terminal domain
GST_C_2              PF13410.1     69 seq900_BIOID50965    -            201   7.1e-10   38.5   0.1   1   1   3.8e-13   1.1e-09   37.9   0.0     7    69   125   184    71   184 0.90 Glutathione S-transferase, C-terminal domain
GST_N                PF02798.15    76 seq900_BIOID50965    -            201   8.4e-09   35.3   0.0   1   1     9e-12   2.5e-08   33.8   0.0     3    76     1    75     1    75 0.94 Glutathione S-transferase, N-terminal domain
Alpha-amylase        PF00128.19   316 seq903_BIOID50965    -            551  9.5e-111  370.0   0.0   1   1  1.9e-114  1.3e-110  369.6   0.0     1   313    30   371    30   378 0.98 Alpha amylase, catalytic domain
DUF3459              PF11941.3     89 seq903_BIOID50965    -            551   7.3e-09   35.5   0.1   1   1   3.4e-11   2.3e-07   30.7   0.1     2    89   459   548   458   549 0.80 Domain of unknown function (DUF3459)
Fels1                PF05666.6     45 seq906_BIOID50965    -            122   9.3e-40  133.6   2.2   1   2   1.7e-21   2.4e-17   61.9   0.1     2    45    20    62    19    62 0.96 Fels-1 Prophage Protein-like
Fels1                PF05666.6     45 seq906_BIOID50965    -            122   9.3e-40  133.6   2.2   2   2   1.2e-24   1.7e-20   72.0   0.2     1    45    66   121    66   121 0.98 Fels-1 Prophage Protein-like
Sigma54_activat      PF00158.21   168 seq907_BIOID50965    -            441   3.7e-72  241.1   0.1   1   1   2.2e-75     6e-72  240.4   0.1     1   168   141   308   141   308 0.99 Sigma-54 interaction domain
Response_reg         PF00072.19   112 seq907_BIOID50965    -            441   7.2e-30  103.1   0.2   1   1   5.4e-33   1.5e-29  102.1   0.1     1   111     8   117     8   118 0.98 Response regulator receiver domain
HTH_8                PF02954.14    42 seq907_BIOID50965    -            441     2e-14   52.7   0.6   1   1   7.2e-18     2e-14   52.7   0.4     3    39   403   439   401   441 0.93 Bacterial regulatory protein, Fis family
AAA_5                PF07728.9    139 seq907_BIOID50965    -            441   1.4e-07   31.1   0.0   1   1     1e-10   2.8e-07   30.2   0.0     2   123   165   283   164   301 0.84 AAA domain (dynein-related subfamily)
AAA                  PF00004.24   132 seq907_BIOID50965    -            441   1.7e-05   24.9   0.0   1   1   1.3e-08   3.5e-05   23.9   0.0     1   126   165   296   165   302 0.72 ATPase family associated with various cellular activities (AAA)
WzyE                 PF06899.6    449 seq909_BIOID50965    -            450    3e-277  919.3  44.7   1   1  2.4e-281  3.3e-277  919.1  31.0     1   448     1   449     1   450 1.00 WzyE protein
DDE_Tnp_IS1          PF03400.8    131 seq910_BIOID50965    -            167   5.5e-78  259.2   1.0   1   1   4.7e-82   6.5e-78  259.0   0.7     1   131    37   167    37   167 0.99 IS1 transposase
DUF1049              PF06305.6     68 seq912_BIOID50965    -            102   1.3e-25   88.5   0.7   1   1   9.6e-30   1.3e-25   88.5   0.5     1    66    22    87    22    89 0.97 Protein of unknown function (DUF1049)
Aminotran_5          PF00266.14   371 seq913_BIOID50965    -            362   3.1e-71  239.9   0.0   1   1   2.6e-75   3.5e-71  239.7   0.0     1   371     4   350     4   350 0.99 Aminotransferase class-V
Glycos_transf_2      PF00535.21   169 seq916_BIOID50965    -            847   1.4e-19   70.2   0.0   1   1   6.3e-23   2.2e-19   69.6   0.0     2   168   246   429   245   430 0.98 Glycosyl transferase family 2
Glyco_tranf_2_3      PF13641.1    230 seq916_BIOID50965    -            847   3.3e-15   56.4   0.3   1   1     3e-18     1e-14   54.8   0.0     2   230   243   493   242   493 0.84 Glycosyltransferase like family 2
Glyco_trans_2_3      PF13632.1    192 seq916_BIOID50965    -            847   2.9e-13   49.8  14.5   1   1   8.6e-17   2.9e-13   49.8  10.1     1   185   341   533   341   708 0.82 Glycosyl transferase family group 2
Glyco_transf_21      PF13506.1    174 seq916_BIOID50965    -            847   4.5e-08   32.5   0.0   1   1   4.7e-11   1.6e-07   30.6   0.0     6   147   312   468   308   492 0.77 Glycosyl transferase family 21
ALS_ss_C             PF10369.4     75 seq917_BIOID50965    -            163   2.5e-28   97.4   0.6   1   1   8.7e-30     4e-26   90.4   0.1     1    75    83   158    83   158 0.99 Small subunit of acetolactate synthase
ACT_5                PF13710.1     63 seq917_BIOID50965    -            163     3e-17   62.0   0.1   1   1   1.3e-20   5.9e-17   61.1   0.0     1    63    11    73    11    73 0.98 ACT domain
ACT                  PF01842.20    66 seq917_BIOID50965    -            163   2.1e-14   52.5   0.0   1   1   7.9e-18   3.6e-14   51.7   0.0     2    65     4    68     3    69 0.97 ACT domain
DUF932               PF06067.6    239 seq920_BIOID50965    -            273   6.2e-63  212.1   0.0   1   1   5.2e-67   7.1e-63  211.9   0.0     1   239    37   262    37   262 0.99 Domain of unknown function (DUF932)
TPR_7                PF13176.1     36 seq921_BIOID50965    -            389     1e-13   49.8  11.5   1   1   1.8e-05     0.025   14.2   0.0     1    27    71    97    71   106 0.82 Tetratricopeptide repeat
TPR_2                PF07719.12    34 seq921_BIOID50965    -            389   1.8e-12   46.0   7.2   1   1   1.4e-05     0.019   14.7   0.0     5    32   218   245   214   247 0.88 Tetratricopeptide repeat
Apc3                 PF12895.2     84 seq921_BIOID50965    -            389   7.3e-10   38.7   1.4   1   1   1.3e-09   1.8e-06   27.8   0.1     4    83   156   239   153   240 0.89 Anaphase-promoting complex, cyclosome, subunit 3
TPR_1                PF00515.23    34 seq921_BIOID50965    -            389   4.6e-09   35.3   2.5   1   1   2.6e-05     0.035   13.5   0.0     7    32   220   245   214   247 0.89 Tetratricopeptide repeat
TPR_8                PF13181.1     34 seq921_BIOID50965    -            389   1.4e-07   30.6   1.1   1   1   1.7e-05     0.024   14.3   0.0     5    29   218   242   214   246 0.89 Tetratricopeptide repeat
Cyto_ox_2            PF02322.10   328 seq922_BIOID50965    -            379  7.9e-121  403.1  36.0   1   1  6.7e-125  9.2e-121  402.8  25.0     2   327     7   362     6   363 0.99 Cytochrome oxidase subunit II
Trypsin              PF00089.21   220 seq923_BIOID50965    -            355   6.1e-17   61.8   0.0   1   1   3.8e-20   1.3e-16   60.7   0.0    23   214    72   239    50   245 0.79 Trypsin
Trypsin_2            PF13365.1    120 seq923_BIOID50965    -            355   9.9e-17   60.9   0.5   1   1   4.5e-20   1.5e-16   60.3   0.4     1   120    80   215    80   215 0.82 Trypsin-like peptidase domain
PDZ_2                PF13180.1     82 seq923_BIOID50965    -            355   8.9e-14   51.0   0.5   1   1     1e-16   3.5e-13   49.1   0.1     3    82   259   348   257   348 0.87 PDZ domain
PDZ                  PF00595.19    81 seq923_BIOID50965    -            355   4.3e-11   42.7   1.4   1   1   1.2e-14   4.3e-11   42.7   0.9    10    80   257   335   248   336 0.77 PDZ domain (Also known as DHR or GLGF)
DUF1144              PF06610.8    143 seq924_BIOID50965    -            149   4.1e-71  237.2   7.6   1   1   3.3e-75   4.5e-71  237.0   5.3     4   143     3   142     1   142 0.98 Protein of unknown function (DUF1144)
T2SG                 PF08334.6    108 seq925_BIOID50965    -            145   8.3e-35  118.6   0.3   1   1   2.1e-38   9.8e-35  118.4   0.2     1   108    32   138    32   138 0.97 Type II secretion system (T2SS), protein G
N_methyl_2           PF13544.1     31 seq925_BIOID50965    -            145   7.8e-09   34.5   0.7   1   1   3.3e-12   1.5e-08   33.6   0.5     8    31     2    25     1    25 0.90 Type IV pilin N-term methylation site GFxxxE
N_methyl             PF07963.7     20 seq925_BIOID50965    -            145   2.1e-07   30.1   4.1   1   1   7.8e-11   3.5e-07   29.4   2.8     1    20     8    27     8    27 0.96 Prokaryotic N-terminal methylation motif
Amidase_3            PF01520.13   175 seq926_BIOID50965    -            289   2.7e-52  176.9   0.0   1   1     5e-56   6.8e-52  175.6   0.0     1   174    59   273    59   274 0.99 N-acetylmuramoyl-L-alanine amidase
LysR_substrate       PF03466.15   209 seq928_BIOID50965    -            323   9.4e-42  142.3   0.2   1   1   1.9e-45   1.3e-41  141.9   0.1     3   206   113   316   111   319 0.97 LysR substrate binding domain
HTH_1                PF00126.22    60 seq928_BIOID50965    -            323   7.3e-19   67.1   0.6   1   1     2e-22   1.3e-18   66.3   0.4     2    59    29    86    28    87 0.97 Bacterial regulatory helix-turn-helix protein, lysR family
YcgL                 PF05166.8     74 seq931_BIOID50965    -            108   4.9e-34  116.1   0.2   1   1   4.7e-38   6.5e-34  115.7   0.1     1    74    14    87    14    87 0.99 YcgL domain
LacI                 PF00356.16    46 seq932_BIOID50965    -            334   2.5e-18   65.3   0.9   1   1   7.2e-22   2.5e-18   65.3   0.6     2    46     3    50     2    50 0.96 Bacterial regulatory proteins, lacI family
Peripla_BP_3         PF13377.1    160 seq932_BIOID50965    -            334   6.6e-17   61.8   0.4   1   1     4e-18   1.4e-14   54.3   0.1    10   155   180   326   171   329 0.82 Periplasmic binding protein-like domain
Peripla_BP_1         PF00532.16   279 seq932_BIOID50965    -            334     3e-14   52.8   0.0   1   1   1.1e-17   3.9e-14   52.4   0.0     2   267    62   312    61   327 0.84 Periplasmic binding proteins and sugar binding domain of LacI family
Peripla_BP_4         PF13407.1    258 seq932_BIOID50965    -            334     4e-10   39.3   0.0   1   1   1.5e-13   5.1e-10   39.0   0.0     1   208    64   264    64   309 0.84 Periplasmic binding protein domain
Toxin_YhaV           PF11663.3    141 seq933_BIOID50965    -            154   2.2e-60  202.3   0.1   1   1   1.8e-64   2.5e-60  202.2   0.1     2   140    12   152    11   153 0.98 Toxin with endonuclease activity YhaV
GspH                 PF12019.3    114 seq934_BIOID50965    -            169   7.1e-09   35.7   0.0   1   1     2e-12   9.3e-09   35.3   0.0     2   107    44   147    43   156 0.73 Type II transport protein GspH
N_methyl_2           PF13544.1     31 seq934_BIOID50965    -            169   6.2e-07   28.5   1.1   1   1   2.6e-10   1.2e-06   27.6   0.7    11    30     2    21     1    22 0.93 Type IV pilin N-term methylation site GFxxxE
N_methyl             PF07963.7     20 seq934_BIOID50965    -            169   1.5e-06   27.4   2.0   1   1     9e-10   4.1e-06   26.0   1.4     1    19     5    23     5    24 0.94 Prokaryotic N-terminal methylation motif
EPSP_synthase        PF00275.15   419 seq936_BIOID50965    -            427  3.5e-164  546.0   0.0   1   1  2.9e-168  3.9e-164  545.9   0.0     2   419     7   420     6   420 0.97 EPSP synthase (3-phosphoshikimate 1-carboxyvinyltransferase)
FAA_hydrolase        PF01557.13   217 seq938_BIOID50965    -            219   1.1e-56  191.6   0.0   1   1     9e-61   1.2e-56  191.4   0.0     1   208    18   210    18   219 0.93 Fumarylacetoacetate (FAA) hydrolase family
Glyco_tran_WecB      PF03808.8    172 seq941_BIOID50965    -            246   5.1e-55  185.3   0.1   1   1   5.1e-59     7e-55  184.9   0.1     2   172    61   231    60   231 0.96 Glycosyl transferase WecB/TagA/CpsF family
Antirestrict         PF03230.8     94 seq944_BIOID50965    -            157   8.4e-39  131.3   0.2   1   1     8e-43   1.1e-38  130.9   0.1     1    94    60   157    60   157 0.98 Antirestriction protein
DUF883               PF05957.8     94 seq945_BIOID50965    -            113   6.8e-27   93.5   1.2   1   1   5.9e-31   8.1e-27   93.3   0.9     1    94    19   111    19   111 0.97 Bacterial protein of unknown function (DUF883)
Coprogen_oxidas      PF01218.13   296 seq946_BIOID50965    -            299  6.5e-147  487.6   0.1   1   1  5.4e-151  7.3e-147  487.4   0.1     2   296     7   299     6   299 0.99 Coproporphyrinogen III oxidase
YbgT_YccB            PF08173.6     28 seq947_BIOID50965    -             37   6.1e-16   57.8   4.2   1   1   4.9e-20   6.7e-16   57.6   2.9     1    28     1    28     1    28 0.97 Membrane bound YbgT-like protein
T2SI                 PF02501.12    81 seq948_BIOID50965    -            125   1.3e-12   47.3   0.1   1   1   1.3e-16   1.8e-12   46.9   0.1     1    77    39   114    39   118 0.92 Type II secretion system (T2SS), protein I
SBP_bac_3            PF00497.15   225 seq949_BIOID50965    -            518   1.1e-30  106.5   0.0   1   1   4.4e-34     2e-30  105.6   0.0    10   224    52   267    45   268 0.91 Bacterial extracellular solute-binding proteins, family 3
SLT                  PF01464.15   121 seq949_BIOID50965    -            518   4.8e-27   93.7   0.1   1   1   1.7e-30     8e-27   93.0   0.1     5   118   295   404   292   407 0.95 Transglycosylase SLT domain
Lysozyme_like        PF13702.1    160 seq949_BIOID50965    -            518   1.5e-06   27.7   0.0   1   1   1.2e-09   5.3e-06   25.8   0.0     8   100   291   391   283   448 0.65 Lysozyme-like
Cyd_oper_YbgE        PF09600.5     82 seq950_BIOID50965    -             97   1.5e-33  114.6   7.9   1   1   1.4e-37   1.9e-33  114.3   5.5     1    81    16    96    16    97 0.97 Cyd operon protein YbgE (Cyd_oper_YbgE)
OMPdecase            PF00215.19   226 seq951_BIOID50965    -            265   2.2e-54  184.1   0.0   1   1   1.9e-58   2.6e-54  183.8   0.0     1   226    35   257    35   257 0.96 Orotidine 5'-phosphate decarboxylase / HUMPS family
PfkB                 PF00294.19   301 seq952_BIOID50965    -            300   2.7e-63  213.7   0.5   1   1   2.3e-67   3.1e-63  213.5   0.4     3   299     5   287     3   289 0.93 pfkB family carbohydrate kinase
NRDD                 PF13597.1    547 seq953_BIOID50965    -            712   4.5e-81  272.4   0.0   1   1   1.5e-83   6.7e-80  268.6   0.0     3   546   115   705   113   706 0.84 Anaerobic ribonucleoside-triphosphate reductase
Gly_radical          PF01228.16   106 seq953_BIOID50965    -            712   4.8e-27   94.2   0.0   1   1   4.5e-30     2e-26   92.2   0.0     2   104   582   685   581   687 0.98 Glycine radical
ATP-cone             PF03477.11    90 seq953_BIOID50965    -            712   5.8e-21   74.6   1.8   1   1     4e-24   1.8e-20   73.0   0.5     2    89     4    89     3    90 0.93 ATP cone domain
Virul_fac_BrkB       PF03631.10   260 seq954_BIOID50965    -            337   3.5e-49  167.4  16.0   1   1     3e-53   4.1e-49  167.1  11.1     4   258    65   325    62   327 0.91 Virulence factor BrkB
T2SJ                 PF11612.3    169 seq955_BIOID50965    -            195   1.1e-21   77.2   4.3   1   1   4.4e-25     2e-21   76.3   3.0     2   168    39   177    38   178 0.91 Type II secretion system (T2SS), protein J
N_methyl_2           PF13544.1     31 seq955_BIOID50965    -            195   5.3e-08   31.8   0.6   1   1   2.4e-11   1.1e-07   30.8   0.4    10    31     2    23     1    23 0.93 Type IV pilin N-term methylation site GFxxxE
N_methyl             PF07963.7     20 seq955_BIOID50965    -            195   2.3e-06   26.8   1.3   1   1   1.1e-09   4.9e-06   25.8   0.9     1    20     6    25     6    25 0.95 Prokaryotic N-terminal methylation motif
AA_permease          PF00324.16   479 seq956_BIOID50965    -            470  1.4e-115  386.2  42.1   1   1  2.3e-119  1.6e-115  386.1  29.2     1   436    39   447    39   470 0.93 Amino acid permease
AA_permease_2        PF13520.1    426 seq956_BIOID50965    -            470   2.6e-43  148.0  46.8   1   1   4.8e-47   3.3e-43  147.6  32.5     9   408    43   442    39   464 0.83 Amino acid permease
FliB                 PF03692.10    85 seq957_BIOID50965    -            153   1.3e-08   35.0  10.3   1   1   1.7e-12   2.4e-08   34.2   7.1     2    85    29    97    28    97 0.97 Flagellin N-methylase
Glutaredoxin         PF00462.19    60 seq959_BIOID50965    -             81   7.9e-14   51.2   0.0   1   1   6.6e-18     9e-14   51.0   0.0     1    57     3    58     3    61 0.95 Glutaredoxin
4HBT                 PF03061.17    79 seq961_BIOID50965    -            134     8e-19   67.4   0.4   1   1   2.4e-22   1.1e-18   66.9   0.3     1    77    20   103    20   105 0.98 Thioesterase superfamily
4HBT_2               PF13279.1    121 seq961_BIOID50965    -            134   2.7e-12   47.0   0.2   1   1   7.1e-16   3.2e-12   46.8   0.1     3   117    14   128    12   132 0.88 Thioesterase-like superfamily
Acyl-ACP_TE          PF01643.12   249 seq961_BIOID50965    -            134   1.3e-05   24.2   0.1   1   1   3.1e-09   1.4e-05   24.0   0.0    31   132    33   132     4   134 0.79 Acyl-ACP thioesterase
AA_permease          PF00324.16   479 seq964_BIOID50965    -            461   4.9e-99  331.7  55.9   1   1  9.1e-103   6.2e-99  331.3  38.8     1   435    16   427    16   455 0.94 Amino acid permease
AA_permease_2        PF13520.1    426 seq964_BIOID50965    -            461   1.6e-43  148.7  59.1   1   1   3.1e-47   2.1e-43  148.3  41.0     9   425    20   440    15   441 0.88 Amino acid permease
Flavodoxin_NdrI      PF07972.6    122 seq965_BIOID50965    -            136   5.1e-47  158.6   0.0   1   1   4.3e-51   5.8e-47  158.4   0.0     1   122     5   123     5   123 0.97 NrdI Flavodoxin like
SUI1                 PF01253.17    83 seq968_BIOID50965    -            108   1.6e-22   78.9   1.9   1   1   1.4e-26   1.9e-22   78.7   1.3     2    82    28   104    27   105 0.95 Translation initiation factor SUI1
MraZ                 PF02381.13    72 seq970_BIOID50965    -            152   8.1e-48  159.9   0.0   1   2   4.8e-29   6.5e-25   86.5   0.0     1    71     1    75     1    76 0.98 MraZ protein
MraZ                 PF02381.13    72 seq970_BIOID50965    -            152   8.1e-48  159.9   0.0   2   2     2e-24   2.7e-20   71.7   0.0     1    59    77   135    77   146 0.92 MraZ protein
MotA_ExbB            PF01618.11   139 seq971_BIOID50965    -            230   6.2e-47  158.6   0.2   1   1     6e-51   8.1e-47  158.2   0.1     2   138    74   210    73   211 0.98 MotA/TolQ/ExbB proton channel family
T2SK                 PF03934.8    280 seq972_BIOID50965    -            327   2.1e-66  223.8   3.7   1   1   1.7e-70   2.4e-66  223.6   2.6     3   277    32   315    30   319 0.93 Type II secretion system (T2SS), protein K
Tagatose_6_P_K       PF08013.6    424 seq973_BIOID50965    -            426  4.6e-209  694.0   0.0   1   1  3.8e-213  5.2e-209  693.8   0.0     1   423     1   424     1   425 1.00 Tagatose 6 phosphate kinase
DeoRC                PF00455.17   162 seq974_BIOID50965    -            268   2.4e-50  170.1   1.3   1   1   2.7e-53   3.1e-50  169.8   0.9     2   161    85   244    84   245 0.99 DeoR C terminal sensor domain
HTH_DeoR             PF08220.7     57 seq974_BIOID50965    -            268   5.8e-23   80.0   0.9   1   1   5.1e-26   5.8e-23   80.0   0.6     1    56    18    73    18    74 0.97 DeoR-like helix-turn-helix domain
HTH_11               PF08279.7     55 seq974_BIOID50965    -            268   6.4e-10   38.4   0.1   1   1     1e-12   1.2e-09   37.5   0.1     4    44    21    60    18    67 0.87 HTH domain
MarR_2               PF12802.2     62 seq974_BIOID50965    -            268   3.5e-07   29.6   0.1   1   1   7.3e-10   8.3e-07   28.4   0.1     5    61    17    70    11    71 0.88 MarR family
MarR                 PF01047.17    59 seq974_BIOID50965    -            268   4.7e-07   29.2   0.1   1   1   8.8e-10     1e-06   28.2   0.0     8    50    22    64    16    66 0.94 MarR family
HTH_27               PF13463.1     68 seq974_BIOID50965    -            268   5.2e-06   26.5   0.1   1   1   1.1e-08   1.2e-05   25.4   0.0     2    53    16    66    16    77 0.89 Winged helix DNA-binding domain
GntR                 PF00392.16    64 seq974_BIOID50965    -            268   8.6e-06   24.9   0.0   1   1   1.7e-08   1.9e-05   23.8   0.0    27    60    34    67    26    70 0.93 Bacterial regulatory proteins, gntR family
HTH_24               PF13412.1     48 seq974_BIOID50965    -            268   2.2e-05   23.6   0.1   1   1   4.6e-08   5.2e-05   22.4   0.1     7    48    21    62    16    62 0.95 Winged helix-turn-helix DNA-binding
Peptidase_M48        PF01435.13   226 seq975_BIOID50965    -            262   6.7e-26   91.1   0.0   1   1   6.7e-30   9.1e-26   90.6   0.0    28   226    80   253    48   253 0.78 Peptidase family M48
Ribonuc_red_lgC      PF02867.10   537 seq976_BIOID50965    -            714  9.2e-152  506.2   0.0   1   1  9.3e-154  4.2e-150  500.7   0.0     1   537   175   694   175   694 0.97 Ribonucleotide reductase, barrel domain
RNR_N                PF08343.5     82 seq976_BIOID50965    -            714     3e-29  100.5   0.1   1   1   1.7e-32   7.8e-29   99.2   0.1     1    82    16    97    16    97 0.99 Ribonucleotide reductase N-terminal
Ribonuc_red_lgN      PF00317.16    83 seq976_BIOID50965    -            714   3.1e-12   45.9   0.0   1   1   1.8e-15     8e-12   44.6   0.0     2    82    99   171    98   172 0.95 Ribonucleotide reductase, all-alpha domain
DUF3521              PF12035.3     35 seq978_BIOID50965    -             74   5.9e-19   67.4   1.8   1   1   6.7e-23   9.2e-19   66.8   1.3     1    35     1    35     1    35 0.99 Protein of unknown function (DUF3521)
Methyltransf_5       PF01795.14   310 seq979_BIOID50965    -            346  2.1e-124  414.6   0.0   1   1  1.8e-128  2.5e-124  414.4   0.0     2   309    38   343    37   344 0.97 MraW methylase family
Arg_repressor        PF01316.16    70 seq980_BIOID50965    -            156   3.1e-26   90.5   0.1   1   1   7.1e-30   4.9e-26   89.9   0.0     2    69     6    74     5    75 0.97 Arginine repressor, DNA binding domain
Arg_repressor_C      PF02863.13    70 seq980_BIOID50965    -            156   2.1e-24   84.6   0.1   1   1   5.1e-28   3.5e-24   83.9   0.1     2    69    82   150    81   151 0.96 Arginine repressor, C-terminal domain
Methyltransf_10      PF05971.7    299 seq981_BIOID50965    -            335  6.4e-154  511.3   0.0   1   1  1.1e-157  7.6e-154  511.0   0.0     2   299    30   323    29   323 0.99 Protein of unknown function (DUF890)
DUF1375              PF07119.7     76 seq982_BIOID50965    -             75   8.9e-21   73.3   0.2   1   1   9.2e-25   1.3e-20   72.9   0.1     6    75     8    69     3    70 0.91 Protein of unknown function (DUF1375)
ABC_tran             PF00005.22   118 seq984_BIOID50965    -            401   5.6e-22   78.2   0.0   1   1   3.6e-25   1.2e-21   77.0   0.0     1   117    73   191    73   192 0.92 ABC transporter
TOBE_2               PF08402.5     75 seq984_BIOID50965    -            401   9.6e-12   44.6   0.3   1   1   1.2e-14   4.2e-11   42.5   0.1     1    75   313   385   313   385 0.95 TOBE domain
ExbD                 PF02472.11   130 seq986_BIOID50965    -            142     5e-23   81.3   0.1   1   1   4.1e-27   5.6e-23   81.2   0.1     2   129    10   141     9   142 0.89 Biopolymer transport protein ExbD/TolR
Sugar_tr             PF00083.19   451 seq987_BIOID50965    -            440   1.2e-35  122.8  33.9   1   2   1.1e-31   7.4e-28   97.2   5.7     2   203    23   232    22   236 0.89 Sugar (and other) transporter
Sugar_tr             PF00083.19   451 seq987_BIOID50965    -            440   1.2e-35  122.8  33.9   2   2   2.4e-12   1.6e-08   33.4  11.7   242   443   240   439   226   440 0.69 Sugar (and other) transporter
MFS_1                PF07690.11   354 seq987_BIOID50965    -            440   1.8e-29  102.4  61.0   1   2   4.8e-21   3.3e-17   62.1  18.9     2   239    28   275    27   287 0.71 Major Facilitator Superfamily
MFS_1                PF07690.11   354 seq987_BIOID50965    -            440   1.8e-29  102.4  61.0   2   2   5.7e-16   3.9e-12   45.4  19.4    27   176   283   435   271   440 0.81 Major Facilitator Superfamily
HAD_2                PF13419.1    176 seq991_BIOID50965    -            199   4.9e-29  101.7   0.1   1   1   1.7e-32   5.7e-29  101.5   0.1     2   176     4   184     3   184 0.85 Haloacid dehalogenase-like hydrolase
Hydrolase_like       PF13242.1     75 seq991_BIOID50965    -            199   2.5e-08   33.3   0.0   1   1   1.6e-11   5.5e-08   32.2   0.0     2    50   139   186   138   198 0.93 HAD-hyrolase-like
Hydrolase            PF00702.21   204 seq991_BIOID50965    -            199   1.8e-06   28.4   0.0   1   1   6.1e-10   2.1e-06   28.3   0.0   109   203    73   177     6   178 0.76 haloacid dehalogenase-like hydrolase
T2SL                 PF05134.8    230 seq992_BIOID50965    -            387   2.7e-57  193.4   2.5   1   1   7.1e-61   4.9e-57  192.6   1.7     1   230     6   233     6   233 0.98 Type II secretion system (T2SS), protein L
GspL_C               PF12693.2    158 seq992_BIOID50965    -            387   2.4e-35  121.5   3.9   1   1     6e-39   4.1e-35  120.7   2.7     6   157   241   385   237   387 0.97 GspL periplasmic domain
Cytidylate_kin       PF02224.13   158 seq993_BIOID50965    -            227     5e-62  207.8   0.4   1   1   1.3e-65     6e-62  207.6   0.2     3   158    63   218    61   218 0.97 Cytidylate kinase
AAA_17               PF13207.1    121 seq993_BIOID50965    -            227   1.9e-13   51.1   0.0   1   1   1.7e-16   7.9e-13   49.1   0.0     1   120     7   134     7   135 0.85 AAA domain
Cytidylate_kin2      PF13189.1    179 seq993_BIOID50965    -            227   1.9e-07   31.0   0.0   1   1   1.1e-10   4.9e-07   29.7   0.0     1   155     7   187     7   191 0.78 Cytidylate kinase-like family
DUF770               PF05591.7    158 seq995_BIOID50965    -            178   4.4e-46  156.2   0.6   1   1     4e-50   5.4e-46  155.9   0.4     2   147    28   169    27   175 0.96 Protein of unknown function (DUF770)
TolA                 PF06519.6     96 seq996_BIOID50965    -            421   2.2e-38  129.9   0.0   1   1   3.3e-42   2.2e-38  129.9   0.0     1    96   325   419   325   419 0.98 TolA C-terminal
TonB_2               PF13103.1     85 seq996_BIOID50965    -            421   3.2e-05   23.7   0.0   1   1   1.4e-08   9.4e-05   22.2   0.0     2    73   338   405   337   414 0.86 TonB C terminal
DUF1471              PF07338.8     56 seq997_BIOID50965    -            104     1e-22   79.3   0.2   1   1   1.2e-26   1.6e-22   78.7   0.1     2    56    51   104    50   104 0.97 Protein of unknown function (DUF1471)
PTSIIB_sorb          PF03830.10   151 seq998_BIOID50965    -            169   7.9e-55  184.7   0.3   1   1   6.6e-59     9e-55  184.5   0.2     1   149    15   162    15   164 0.99 PTS system sorbose subfamily IIB component
FtsL                 PF04999.8     97 seq1000_BIOID50965   -            121   1.3e-33  114.4   0.1   1   1   1.1e-37   1.5e-33  114.2   0.1     3    96    26   119    24   120 0.97 Cell division protein FtsL
Peptidase_S24        PF00717.18    70 seq1002_BIOID50965   -            139   1.7e-13   49.8   0.0   1   1   1.8e-17   2.5e-13   49.3   0.0     2    68    56   120    55   122 0.91 Peptidase S24-like
Fer4_12              PF13353.1    139 seq1004_BIOID50965   -            154     4e-51  172.6   0.0   1   1   6.6e-55   4.5e-51  172.5   0.0     1   139    12   151    12   151 0.97 4Fe-4S single cluster domain
Fer4_14              PF13394.1    117 seq1004_BIOID50965   -            154   1.8e-31  108.5   0.0   1   1   3.1e-35   2.1e-31  108.2   0.0     1   117    21   130    21   130 0.95 4Fe-4S single cluster domain
Virul_fac_BrkB       PF03631.10   260 seq1005_BIOID50965   -            290     1e-55  188.8  24.6   1   1   8.7e-60   1.2e-55  188.6  17.0     2   258    29   274    28   276 0.88 Virulence factor BrkB
DUF877               PF05943.7    423 seq1006_BIOID50965   -            494  4.5e-179  595.2   0.0   1   1  3.8e-183  5.2e-179  595.0   0.0     1   423    67   490    67   490 0.99 Protein of unknown function (DUF877)
His_Phos_1           PF00300.17   158 seq1007_BIOID50965   -            204   1.2e-07   31.8   0.5   1   1   7.6e-11     1e-06   28.7   0.0     2    75    59   135    58   144 0.81 Histidine phosphatase superfamily (branch 1)
LamB                 PF02264.10   398 seq1009_BIOID50965   -            446  1.3e-168  561.0  26.2   1   1  1.1e-172  1.5e-168  560.9  18.2     1   398    28   446    28   446 0.97 LamB porin
Transpeptidase       PF00905.17   304 seq1011_BIOID50965   -            588   4.1e-82  275.4   0.0   1   1   8.2e-86   5.6e-82  275.0   0.0     1   303   260   554   260   555 0.99 Penicillin binding protein transpeptidase domain
PBP_dimer            PF03717.10   190 seq1011_BIOID50965   -            588     2e-34  119.1   0.0   1   1   4.2e-38   2.8e-34  118.6   0.0     4   188    69   220    66   222 0.93 Penicillin-binding Protein dimerisation domain
DUF4008              PF13186.1     64 seq1012_BIOID50965   -            411   2.5e-13   50.0   0.5   1   1   1.6e-16   5.5e-13   48.9   0.4     4    64   282   343   276   343 0.90 Domain of unknown function (DUF4008)
Radical_SAM          PF04055.16   166 seq1012_BIOID50965   -            411   8.8e-13   48.6   0.0   1   1   4.4e-16   1.5e-12   47.8   0.0     6   160    20   182    16   208 0.82 Radical SAM superfamily
Fer4_12              PF13353.1    139 seq1012_BIOID50965   -            411   1.5e-07   31.4   0.0   1   1   8.5e-11   2.9e-07   30.5   0.0    13   116    19   127    17   150 0.65 4Fe-4S single cluster domain
EII-Sor              PF03609.9    237 seq1013_BIOID50965   -            259   3.5e-78  262.0  25.0   1   1   2.9e-82     4e-78  261.8  17.3     1   236     1   236     1   237 1.00 PTS system sorbose-specific iic component
IMS                  PF00817.15   148 seq1014_BIOID50965   -            422   8.3e-39  132.6   0.0   1   1     6e-42   2.1e-38  131.3   0.0     1   147     5   150     5   151 0.96 impB/mucB/samB family
DUF4113              PF13438.1     75 seq1014_BIOID50965   -            422   1.5e-28   98.3   0.3   1   1   1.9e-31   6.6e-28   96.3   0.0     1    75   347   421   347   421 0.98 Domain of unknown function (DUF4113)
IMS_C                PF11799.3    137 seq1014_BIOID50965   -            422     1e-08   35.5   0.0   1   1   6.1e-12   2.1e-08   34.5   0.0     3   122   214   333   212   344 0.89 impB/mucB/samB family C-terminal
IMS_HHH              PF11798.3     32 seq1014_BIOID50965   -            422   1.3e-07   31.0   0.0   1   1   1.1e-10   3.8e-07   29.6   0.0     4    32   172   200   169   200 0.92 IMS family HHH motif
S1                   PF00575.18    74 seq1015_BIOID50965   -            557  3.9e-117  382.3  33.3   1   6   7.7e-16     1e-11   44.5   0.6     3    73    19    86    17    87 0.95 S1 RNA binding domain
S1                   PF00575.18    74 seq1015_BIOID50965   -            557  3.9e-117  382.3  33.3   2   6   1.4e-17   1.9e-13   50.1   0.5     3    74   103   171   101   171 0.96 S1 RNA binding domain
S1                   PF00575.18    74 seq1015_BIOID50965   -            557  3.9e-117  382.3  33.3   3   6   3.3e-28   4.6e-24   84.1   0.2     2    74   189   260   188   260 0.97 S1 RNA binding domain
S1                   PF00575.18    74 seq1015_BIOID50965   -            557  3.9e-117  382.3  33.3   4   6   4.2e-26   5.8e-22   77.4   0.2     2    74   274   347   273   347 0.97 S1 RNA binding domain
S1                   PF00575.18    74 seq1015_BIOID50965   -            557  3.9e-117  382.3  33.3   5   6   1.2e-24   1.7e-20   72.7   0.5     2    74   361   434   360   434 0.98 S1 RNA binding domain
S1                   PF00575.18    74 seq1015_BIOID50965   -            557  3.9e-117  382.3  33.3   6   6   1.5e-25   2.1e-21   75.6   0.4     3    74   449   520   447   520 0.98 S1 RNA binding domain
SIS                  PF01380.17   131 seq1016_BIOID50965   -            306   1.7e-30  105.2   0.5   1   1   4.3e-34     3e-30  104.4   0.3     1   131   152   282   152   282 0.99 SIS domain
HTH_6                PF01418.12    77 seq1016_BIOID50965   -            306   1.1e-29  101.9   0.2   1   1   3.1e-33   2.1e-29  100.9   0.1     1    76    25   100    25   101 0.98 Helix-turn-helix domain, rpiR family
T2SM                 PF04612.7    160 seq1018_BIOID50965   -            161   7.6e-29  100.4   0.1   1   1   6.3e-33   8.6e-29  100.2   0.1     2   158     8   158     7   160 0.93 Type II secretion system (T2SS), protein M
Ribonuc_red_sm       PF00268.16   281 seq1021_BIOID50965   -            319   1.1e-80  270.5   0.1   1   1   9.6e-85   1.3e-80  270.2   0.0     1   280     1   280     1   281 0.97 Ribonucleotide reductase, small chain
Tyr_Deacylase        PF02580.11   145 seq1023_BIOID50965   -            145   6.3e-55  185.0   0.1   1   1   5.1e-59     7e-55  184.8   0.0     2   144     3   144     2   145 0.99 D-Tyr-tRNA(Tyr) deacylase
DUF3521              PF12035.3     35 seq1024_BIOID50965   -             80   3.2e-07   29.9   0.2   1   1   2.3e-11   3.2e-07   29.9   0.2     1    35    50    78    50    78 0.89 Protein of unknown function (DUF3521)
Rick_17kDa_Anti      PF05433.10    42 seq1025_BIOID50965   -            155   1.4e-07   30.9  26.2   1   1   1.8e-11   2.5e-07   30.1  18.2     1    42    62   103    62   103 0.96 Glycine zipper 2TM domain
PD40                 PF07676.7     39 seq1026_BIOID50965   -            431   1.2e-35  120.5   5.0   1   4   2.5e-08   8.6e-05   21.9   0.0    11    34   203   224   198   227 0.82 WD40-like Beta Propeller Repeat
PD40                 PF07676.7     39 seq1026_BIOID50965   -            431   1.2e-35  120.5   5.0   2   4   8.4e-13   2.9e-09   36.2   0.0     2    39   238   273   237   273 0.95 WD40-like Beta Propeller Repeat
PD40                 PF07676.7     39 seq1026_BIOID50965   -            431   1.2e-35  120.5   5.0   3   4   6.4e-13   2.2e-09   36.6   0.1     2    38   282   316   281   317 0.96 WD40-like Beta Propeller Repeat
PD40                 PF07676.7     39 seq1026_BIOID50965   -            431   1.2e-35  120.5   5.0   4   4   4.2e-07    0.0014   18.0   0.0     3    30   370   397   368   403 0.93 WD40-like Beta Propeller Repeat
TolB_N               PF04052.8    105 seq1026_BIOID50965   -            431   9.2e-32  109.1   0.0   1   1   7.2e-35   2.5e-31  107.7   0.0     1    99    24   122    24   127 0.97 TolB amino-terminal domain
DPPIV_N              PF00930.16   353 seq1026_BIOID50965   -            431   1.6e-13   49.8   0.0   1   1   2.3e-13     8e-10   37.7   0.0   239   348   249   353   220   358 0.87 Dipeptidyl peptidase IV (DPP IV) N-terminal region
EIID-AGA             PF03613.9    264 seq1028_BIOID50965   -            292   5.2e-96  320.5   8.5   1   1  4.3e-100   5.9e-96  320.3   5.9     2   263    35   291    34   292 0.99 PTS system mannose/fructose/sorbose family IID component
Peptidase_A24        PF01478.13   106 seq1030_BIOID50965   -            171   5.6e-30  103.5  11.2   1   1   4.1e-34   5.6e-30  103.5   7.7     1   105    27   135    25   136 0.94 Type IV leader peptidase family
YiiD_Cterm           PF09500.5    144 seq1031_BIOID50965   -            329   6.7e-49  165.0   0.0   1   1   2.9e-52   9.9e-49  164.4   0.0     1   143   174   313   174   314 0.99 Putative thioesterase (yiiD_Cterm)
Acetyltransf_7       PF13508.1     79 seq1031_BIOID50965   -            329   4.5e-13   49.0   0.0   1   1   2.4e-16   8.3e-13   48.1   0.0     3    78    60   139    58   140 0.87 Acetyltransferase (GNAT) domain
Acetyltransf_1       PF00583.19    83 seq1031_BIOID50965   -            329   2.5e-12   46.5   0.0   1   1   2.1e-15   7.1e-12   45.0   0.0     2    82    66   138    65   139 0.96 Acetyltransferase (GNAT) family
Acetyltransf_10      PF13673.1    117 seq1031_BIOID50965   -            329   1.6e-08   34.5   0.0   1   1   7.8e-12   2.7e-08   33.8   0.0    38   117    55   138    16   138 0.81 Acetyltransferase (GNAT) domain
Sigma54_activat      PF00158.21   168 seq1032_BIOID50965   -            328   4.1e-63  211.7   0.0   1   1   1.2e-66   5.4e-63  211.3   0.0     3   168     6   173     4   173 0.96 Sigma-54 interaction domain
HTH_8                PF02954.14    42 seq1032_BIOID50965   -            328   1.6e-08   33.8   0.5   1   1   3.5e-12   1.6e-08   33.8   0.3     7    40   284   317   280   319 0.92 Bacterial regulatory protein, Fis family
Fer4_10              PF13237.1     52 seq1033_BIOID50965   -             86   4.7e-13   48.5  11.7   1   1   2.4e-16   6.4e-13   48.1   8.1     4    52     5    55     2    55 0.88 4Fe-4S dicluster domain
Fer4_7               PF12838.2     52 seq1033_BIOID50965   -             86   2.2e-08   34.2  10.7   1   1     1e-11   2.8e-08   33.9   7.4     1    49     8    55     8    70 0.90 4Fe-4S dicluster domain
Fer4_9               PF13187.1     55 seq1033_BIOID50965   -             86   3.4e-07   30.3  11.0   1   1   1.7e-10   4.6e-07   29.8   7.7     1    51     8    55     8    72 0.94 4Fe-4S dicluster domain
Fer4                 PF00037.22    24 seq1033_BIOID50965   -             86   9.1e-07   28.1  17.0   1   1   1.3e-09   3.5e-06   26.2   1.9     5    24     6    25     3    25 0.92 4Fe-4S binding domain
MalM                 PF07148.7    136 seq1036_BIOID50965   -            306   2.3e-50  169.4   0.1   1   1   2.4e-54   3.3e-50  168.9   0.0     2   136    75   210    74   210 0.98 Maltose operon periplasmic protein precursor (MalM)
ABC_tran             PF00005.22   118 seq1040_BIOID50965   -            491   5.9e-26   91.0   0.0   1   1   2.7e-29   1.2e-25   90.0   0.0     1   117   159   283   159   284 0.97 ABC transporter
CBS                  PF00571.23    57 seq1040_BIOID50965   -            491   3.2e-06   26.5   0.0   1   1   3.4e-07    0.0015   18.0   0.0    32    55   460   483   437   485 0.86 CBS domain
EIIA-man             PF03610.11   116 seq1042_BIOID50965   -            144   3.5e-33  114.0   0.0   1   1   2.9e-37     4e-33  113.8   0.0     1   114     3   115     3   117 0.97 PTS system fructose IIA component
Mur_ligase_M         PF08245.7    189 seq1043_BIOID50965   -            495   1.2e-45  155.7   0.2   1   1   4.4e-49     2e-45  155.0   0.1     1   188   114   318   114   319 0.90 Mur ligase middle domain
Mur_ligase_C         PF02875.16    91 seq1043_BIOID50965   -            495   2.2e-26   91.5   0.0   1   1   2.8e-29   1.3e-25   89.1   0.0     1    91   339   425   339   425 0.96 Mur ligase family, glutamate ligase domain
Mur_ligase           PF01225.20    83 seq1043_BIOID50965   -            495   5.9e-13   48.5   0.5   1   1   6.3e-16   2.9e-12   46.3   0.1     5    83    25   102    22   102 0.88 Mur ligase family, catalytic domain
Rhodanese            PF00581.15   113 seq1045_BIOID50965   -            350   4.8e-17   62.2   0.1   1   1   9.6e-21   1.3e-16   60.8   0.0     2   112   138   233   137   234 0.94 Rhodanese-like domain
GPW_gp25             PF04965.9     99 seq1046_BIOID50965   -            140   1.5e-06   27.5   0.0   1   1   1.5e-10     2e-06   27.1   0.0     8    90    26   119    23   125 0.89 Gene 25-like lysozyme
DUF1656              PF07869.7     58 seq1047_BIOID50965   -             78   3.3e-18   65.1   9.6   1   1   2.4e-22   3.3e-18   65.1   6.7     3    57    16    70    14    72 0.95 Protein of unknown function (DUF1656)
Bac_DNA_binding      PF00216.16    90 seq1048_BIOID50965   -             94   2.1e-30  104.4   0.0   1   1   1.7e-34   2.3e-30  104.3   0.0     1    90     1    91     1    91 0.97 Bacterial DNA-binding protein
FliE                 PF02049.13    97 seq1049_BIOID50965   -            113   2.7e-23   81.6   4.6   1   1   3.6e-27     5e-23   80.8   3.2     5    97    21   113    10   113 0.93 Flagellar hook-basal body complex protein FliE
OmpA                 PF00691.15    97 seq1050_BIOID50965   -            173   1.1e-19   70.5   0.0   1   1   1.4e-23     2e-19   69.6   0.0     1    97    72   167    72   167 0.95 OmpA family
Amidohydro_4         PF13147.1    304 seq1051_BIOID50965   -            384   2.7e-14   53.7  10.4   1   1   1.1e-16   3.9e-13   49.9   7.2     6   304    53   364    50   364 0.85 Amidohydrolase
Amidohydro_1         PF01979.15   333 seq1051_BIOID50965   -            384   8.9e-14   51.7   1.2   1   1   5.3e-16   1.8e-12   47.4   0.8     2   333    54   367    53   367 0.64 Amidohydrolase family
Amidohydro_5         PF13594.1     68 seq1051_BIOID50965   -            384   1.6e-05   24.5   0.4   1   1   1.3e-08   4.5e-05   23.0   0.3     3    60    31    78    29   108 0.71 Amidohydrolase
HlyD                 PF00529.15   306 seq1052_BIOID50965   -            285   2.2e-46  158.4   6.4   1   2   1.4e-22   3.8e-19   69.0   1.7     1    78    43   120    43   128 0.92 HlyD family secretion protein
HlyD                 PF00529.15   306 seq1052_BIOID50965   -            285   2.2e-46  158.4   6.4   2   2     1e-29   2.8e-26   92.4   0.2   139   302   127   278   116   282 0.91 HlyD family secretion protein
HlyD_2               PF12700.2    328 seq1052_BIOID50965   -            285     1e-21   77.3   0.3   1   1   5.1e-25   1.4e-21   76.9   0.2    15   239    38   229    31   242 0.86 HlyD family secretion protein
HlyD_3               PF13437.1    105 seq1052_BIOID50965   -            285   9.2e-19   67.6   0.1   1   1   2.1e-15   5.7e-12   45.7   0.0     1    82   153   232   153   248 0.90 HlyD family secretion protein
Biotin_lipoyl_2      PF13533.1     50 seq1052_BIOID50965   -            285     4e-18   64.7   2.2   1   1   1.9e-18   5.1e-15   54.7   0.7     1    50    43    92    43   103 0.89 Biotin-lipoyl like
DUF615               PF04751.9    158 seq1054_BIOID50965   -            183   1.5e-58  196.7   9.9   1   1   1.3e-62   1.8e-58  196.5   6.9     2   158    22   177    19   177 0.98 Protein of unknown function (DUF615)
DUF879               PF05947.7    602 seq1055_BIOID50965   -            323   1.5e-77  261.2   0.0   1   1   1.3e-81   1.8e-77  260.9   0.0     1   322     4   315     4   322 0.93 Bacterial protein of unknown function (DUF879)
Competence           PF03772.11   271 seq1056_BIOID50965   -            780   5.3e-54  182.9  38.5   1   1   7.8e-58   5.3e-54  182.9  26.7     3   266   228   493   226   516 0.90 Competence protein
Lactamase_B          PF00753.22   194 seq1056_BIOID50965   -            780   1.5e-12   47.4   0.0   1   1   3.6e-16   2.4e-12   46.7   0.0     4   176   533   697   530   714 0.89 Metallo-beta-lactamase superfamily
TPR_6                PF13174.1     33 seq1057_BIOID50965   -            263   1.8e-22   78.1   1.7   1   3   2.8e-07   0.00047   20.3   0.0     4    33   146   176   145   176 0.86 Tetratricopeptide repeat
TPR_6                PF13174.1     33 seq1057_BIOID50965   -            263   1.8e-22   78.1   1.7   2   3   2.2e-08   3.8e-05   23.7   0.1     3    33   183   213   181   213 0.95 Tetratricopeptide repeat
TPR_6                PF13174.1     33 seq1057_BIOID50965   -            263   1.8e-22   78.1   1.7   3   3   7.2e-11   1.2e-07   31.5   0.0     1    33   218   250   218   250 0.96 Tetratricopeptide repeat
TPR_16               PF13432.1     65 seq1057_BIOID50965   -            263   6.3e-12   45.7   0.0   1   1   1.6e-09   2.7e-06   27.7   0.0     2    65   147   214   146   214 0.92 Tetratricopeptide repeat
TPR_2                PF07719.12    34 seq1057_BIOID50965   -            263   1.2e-09   37.1   0.1   1   2   2.1e-06    0.0035   17.0   0.1     2    33   181   212   180   213 0.93 Tetratricopeptide repeat
TPR_2                PF07719.12    34 seq1057_BIOID50965   -            263   1.2e-09   37.1   0.1   2   2   5.3e-06    0.0091   15.7   0.0     1    33   217   249   217   250 0.95 Tetratricopeptide repeat
TPR_8                PF13181.1     34 seq1057_BIOID50965   -            263   2.8e-06   26.6   0.9   1   2   0.00027      0.46   10.2   0.2     2    29   181   208   180   213 0.89 Tetratricopeptide repeat
TPR_8                PF13181.1     34 seq1057_BIOID50965   -            263   2.8e-06   26.6   0.9   2   2   2.7e-05     0.046   13.3   0.0     5    29   221   245   217   250 0.85 Tetratricopeptide repeat
YscJ_FliF_C          PF08345.6    160 seq1061_BIOID50965   -            420   6.3e-38  130.1   0.2   1   1   9.2e-42   6.3e-38  130.1   0.1     1   160   131   290   131   290 0.88 Flagellar M-ring protein C-terminal
YscJ_FliF            PF01514.12   207 seq1061_BIOID50965   -            420   2.8e-28   98.3   0.9   1   1   9.3e-32   6.3e-28   97.2   0.6   107   201     1    97     1   104 0.93 Secretory protein of YscJ/FliF family
RHH_1                PF01402.16    39 seq1063_BIOID50965   -             81   4.7e-11   41.9   0.5   1   1   5.7e-15   7.7e-11   41.2   0.4     2    39    15    52    14    52 0.96 Ribbon-helix-helix protein, copG family
SopA                 PF13981.1    135 seq1064_BIOID50965   -            442   2.7e-32  111.5   7.0   1   1   1.4e-35   4.7e-32  110.7   4.9     3   135   209   342   207   342 0.97 SopA-like central domain
Pentapeptide_4       PF13599.1     78 seq1064_BIOID50965   -            442   1.8e-17   62.7  19.5   1   1   3.8e-17   1.3e-13   50.4   4.5     6    78    90   165    85   169 0.91 Pentapeptide repeats (9 copies)
Pentapeptide_3       PF13576.1     48 seq1064_BIOID50965   -            442   1.7e-11   43.7  19.6   1   1   1.5e-10   5.3e-07   29.3   0.8     1    39   102   138   102   140 0.96 Pentapeptide repeats (9 copies)
FUSC                 PF04632.7    650 seq1065_BIOID50965   -            670  5.1e-163  543.8  47.2   1   1  8.4e-167  5.8e-163  543.6  32.7     1   649    20   662    20   663 0.97 Fusaric acid resistance protein family
FUSC_2               PF13515.1    128 seq1065_BIOID50965   -            670   2.7e-16   59.5  13.2   1   1     4e-20   2.7e-16   59.5   9.2     1   125    33   163    31   166 0.86 Fusaric acid resistance protein-like
BPD_transp_1         PF00528.17   185 seq1066_BIOID50965   -            354   2.5e-26   92.2  16.2   1   1   1.8e-30   2.5e-26   92.2  11.2     1   176   163   324   163   332 0.91 Binding-protein-dependent transport system inner membrane component
Mur_ligase_M         PF08245.7    189 seq1070_BIOID50965   -            452     4e-50  170.3   0.0   1   1   1.7e-53   7.6e-50  169.4   0.0     2   188   106   292   105   293 0.97 Mur ligase middle domain
Mur_ligase_C         PF02875.16    91 seq1070_BIOID50965   -            452   3.9e-16   58.7   0.0   1   1   3.3e-19   1.5e-15   56.8   0.0     1    82   313   394   313   403 0.93 Mur ligase family, glutamate ligase domain
Mur_ligase           PF01225.20    83 seq1070_BIOID50965   -            452     3e-15   55.9   0.0   1   1   2.1e-18   9.6e-15   54.3   0.0     3    82    25    94    23    95 0.96 Mur ligase family, catalytic domain
LysR_substrate       PF03466.15   209 seq1073_BIOID50965   -            309     7e-38  129.7   0.0   1   1   1.3e-41   9.1e-38  129.3   0.0     4   207    90   291    87   293 0.95 LysR substrate binding domain
HTH_1                PF00126.22    60 seq1073_BIOID50965   -            309   2.1e-20   72.0   0.7   1   1   5.1e-24   3.5e-20   71.3   0.5     1    60     4    63     4    63 0.97 Bacterial regulatory helix-turn-helix protein, lysR family
PfkB                 PF00294.19   301 seq1075_BIOID50965   -            337   1.7e-70  237.3   0.0   1   1   1.5e-74   2.1e-70  237.1   0.0     2   297    31   331    30   335 0.97 pfkB family carbohydrate kinase
HOK_GEF              PF01848.11    43 seq1076_BIOID50965   -             83   8.4e-18   63.3   1.1   1   1   9.2e-22   1.3e-17   62.7   0.8     1    43    37    79    37    79 0.99 Hok/gef family
DUF879               PF05947.7    602 seq1078_BIOID50965   -            192   5.8e-39  133.8   0.0   1   1   4.6e-43   6.2e-39  133.7   0.0   417   599     4   189     1   192 0.95 Bacterial protein of unknown function (DUF879)
SIS                  PF01380.17   131 seq1081_BIOID50965   -            384   4.6e-53  178.2   0.0   1   2     2e-34   2.7e-30  104.5   0.0     2   130    49   188    48   189 0.98 SIS domain
SIS                  PF01380.17   131 seq1081_BIOID50965   -            384   4.6e-53  178.2   0.0   2   2   2.4e-24   3.2e-20   71.9   0.0     3   131   222   357   220   357 0.94 SIS domain
FadR_C               PF07840.7    164 seq1084_BIOID50965   -            239   6.9e-73  243.5   0.0   1   1   1.9e-76   8.5e-73  243.2   0.0     1   163    72   234    72   235 0.99 FadR C-terminal domain
GntR                 PF00392.16    64 seq1084_BIOID50965   -            239   2.3e-20   71.6   0.0   1   1     1e-23   4.7e-20   70.6   0.0     4    64    11    71     8    71 0.96 Bacterial regulatory proteins, gntR family
DDE_Tnp_1            PF01609.16   211 seq1085_BIOID50965   -            332   1.8e-29  102.6   0.0   1   1   1.7e-33   2.3e-29  102.3   0.0     2   211    69   310    68   310 0.96 Transposase DDE domain
DUF1305              PF06996.6    303 seq1087_BIOID50965   -            319   2.3e-53  181.0   0.0   1   1   2.1e-57   2.8e-53  180.8   0.0     5   302    17   305    14   306 0.93 Protein of unknown function (DUF1305)
FliG_C               PF01706.11   110 seq1088_BIOID50965   -            336   1.4e-30  105.4  14.0   1   1   2.3e-33   1.5e-29  102.0   2.3     1   110   219   328   219   328 0.99 FliG C-terminal domain
OpuAC                PF04069.7    257 seq1091_BIOID50965   -            344   4.2e-56  190.0   3.9   1   1   3.8e-60   5.2e-56  189.7   2.7     2   256    44   326    43   327 0.94 Substrate binding domain of ABC-type glycine betaine transport system
FBPase               PF00316.15   325 seq1093_BIOID50965   -            393  7.5e-144  478.3   0.0   1   1  6.4e-148  8.8e-144  478.1   0.0     2   324    64   389    63   390 0.98 Fructose-1-6-bisphosphatase
Chor_lyase           PF04345.8    168 seq1094_BIOID50965   -            165   5.1e-31  107.2   0.0   1   1   4.5e-35   6.1e-31  106.9   0.0    12   163    17   165    10   165 0.90 Chorismate lyase
Glycos_transf_4      PF00953.16   159 seq1095_BIOID50965   -            360   5.2e-34  117.2  16.1   1   1   7.7e-38   5.2e-34  117.2  11.2     2   158    99   284    98   285 0.91 Glycosyl transferase family 4
MraY_sig1            PF10555.4     13 seq1095_BIOID50965   -            360   0.00011   21.0   3.6   1   1   1.7e-08   0.00011   21.0   2.5     1    13    68    80    68    80 0.95 Phospho-N-acetylmuramoyl-pentapeptide-transferase signature 1
ABC_membrane         PF00664.18   275 seq1097_BIOID50965   -            582   2.7e-55  187.6  14.5   1   1   1.1e-58   3.9e-55  187.0  10.0     6   275    29   298    24   298 0.94 ABC transporter transmembrane region
ABC_tran             PF00005.22   118 seq1097_BIOID50965   -            582   2.2e-22   79.5   0.3   1   1   1.8e-25   6.1e-22   78.0   0.0     1   118   383   509   383   509 0.98 ABC transporter
F_bP_aldolase        PF01116.15   287 seq1098_BIOID50965   -            286  9.8e-103  343.0   0.0   1   1    8e-107  1.1e-102  342.9   0.0     4   286     5   283     2   284 0.99 Fructose-bisphosphate aldolase class-II
UbiA                 PF01040.13   257 seq1101_BIOID50965   -            290   1.1e-40  139.4  25.2   1   1   9.5e-45   1.3e-40  139.1  17.5     2   256    26   277    25   283 0.86 UbiA prenyltransferase family
Phage_GPD            PF05954.6    292 seq1102_BIOID50965   -            560   4.6e-37  127.6   0.0   1   1   9.7e-41   6.7e-37  127.1   0.0     1   270    41   322    41   336 0.87 Phage late control gene D protein (GPD)
Phage_base_V         PF04717.7     79 seq1102_BIOID50965   -            560   5.5e-23   80.5   0.3   1   1   3.3e-26   2.2e-22   78.6   0.0     1    77   370   463   370   465 0.91 Phage-related baseplate assembly protein
NadA                 PF02445.11   296 seq1103_BIOID50965   -            347  2.8e-105  351.2   0.0   1   1  2.3e-109  3.2e-105  351.0   0.0     2   295    31   340    30   341 0.98 Quinolinate synthetase A protein
FliH                 PF02108.11   128 seq1104_BIOID50965   -            236   1.2e-30  105.9   0.1   1   1   2.3e-34   1.6e-30  105.5   0.1     2   128    97   221    96   221 0.97 Flagellar assembly protein FliH
MFS_1                PF07690.11   354 seq1108_BIOID50965   -            394   8.1e-37  126.6  54.8   1   2   7.6e-32   5.2e-28   97.6  24.8     2   271    17   273    16   273 0.85 Major Facilitator Superfamily
MFS_1                PF07690.11   354 seq1108_BIOID50965   -            394   8.1e-37  126.6  54.8   2   2   1.4e-14   9.4e-11   40.9  16.1     3   175   218   387   216   394 0.90 Major Facilitator Superfamily
Sugar_tr             PF00083.19   451 seq1108_BIOID50965   -            394   3.5e-13   48.8  16.6   1   1     5e-17   3.5e-13   48.8  11.5    43   188    39   181    11   184 0.88 Sugar (and other) transporter
Mur_ligase_M         PF08245.7    189 seq1109_BIOID50965   -            438   4.7e-43  147.3   0.1   1   1     1e-46   7.1e-43  146.7   0.1     1   189   110   280   110   280 0.90 Mur ligase middle domain
Mur_ligase_C         PF02875.16    91 seq1109_BIOID50965   -            438   2.5e-11   43.3   0.0   1   1   2.2e-14   1.5e-10   40.8   0.0     2    81   301   373   300   379 0.88 Mur ligase family, glutamate ligase domain
ATP-synt_ab          PF00006.20   215 seq1111_BIOID50965   -            445   2.4e-63  213.3   0.0   1   1   2.4e-67   3.3e-63  212.9   0.0     2   215   147   357   146   357 0.99 ATP synthase alpha/beta family, nucleotide-binding domain
PTSIIB_sorb          PF03830.10   151 seq1112_BIOID50965   -            158   5.1e-52  175.6   0.7   1   1   4.2e-56   5.7e-52  175.4   0.5     1   150     5   154     5   155 0.98 PTS system sorbose subfamily IIB component
NMN_transporter      PF04973.7    182 seq1115_BIOID50965   -            239   1.6e-46  157.9  27.1   1   1   1.3e-48   1.8e-44  151.2  18.8     1   180    23   227    23   229 0.94 Nicotinamide mononucleotide transporter
EII-Sor              PF03609.9    237 seq1117_BIOID50965   -            267   3.4e-72  242.4  24.2   1   1   2.8e-76   3.9e-72  242.2  16.8     1   236     1   238     1   239 0.99 PTS system sorbose-specific iic component
DAO                  PF01266.19   358 seq1118_BIOID50965   -            432   5.6e-74  249.0   0.5   1   1   4.8e-77   6.5e-74  248.8   0.3     2   358     3   397     2   397 0.95 FAD dependent oxidoreductase
Pyr_redox_2          PF07992.9    200 seq1118_BIOID50965   -            432   7.5e-09   35.6   0.3   1   1   3.9e-08   5.3e-05   23.0   0.2     1    36     2    37     2    65 0.92 Pyridine nucleotide-disulphide oxidoreductase
Pyr_redox            PF00070.22    80 seq1118_BIOID50965   -            432   3.2e-08   33.7   0.2   1   1     7e-09   9.6e-06   25.7   0.2     1    33     2    34     2    47 0.91 Pyridine nucleotide-disulphide oxidoreductase
NAD_binding_8        PF13450.1     68 seq1118_BIOID50965   -            432   8.6e-07   28.7   0.1   1   1   5.6e-09   7.6e-06   25.7   0.0     1    34     5    38     5    69 0.85 NAD(P)-binding Rossmann-like domain
ApbA                 PF02558.11   151 seq1118_BIOID50965   -            432   2.3e-05   23.7   0.2   1   1   3.8e-08   5.3e-05   22.6   0.1     1    33     3    34     3    48 0.87 Ketopantoate reductase PanE/ApbA
AlaDh_PNT_C          PF01262.16   168 seq1118_BIOID50965   -            432   0.00013   21.5   0.1   1   1   1.7e-07   0.00023   20.6   0.1    22    59     2    39     1    52 0.85 Alanine dehydrogenase/PNT, C-terminal domain
LpxK                 PF02606.9    326 seq1119_BIOID50965   -            328  7.8e-111  370.0   0.0   1   1  6.9e-115  9.4e-111  369.7   0.0     2   322    13   318    12   323 0.95 Tetraacyldisaccharide-1-P 4'-kinase
AzlC                 PF03591.9    143 seq1122_BIOID50965   -            245   1.3e-41  141.7  10.1   1   1   9.5e-46   1.3e-41  141.7   7.0     1   141    23   165    23   167 0.97 AzlC protein
OMP_b-brl            PF13505.1    176 seq1124_BIOID50965   -            171   3.9e-27   95.2  13.5   1   1   6.8e-31   4.7e-27   94.9   9.3     2   176     9   171     6   171 0.87 Outer membrane protein beta-barrel domain
Ail_Lom              PF06316.6    199 seq1124_BIOID50965   -            171   1.5e-23   83.2   4.7   1   2   2.2e-18   1.5e-14   53.8   0.9     1   126     1   115     1   127 0.77 Enterobacterial Ail/Lom protein
Ail_Lom              PF06316.6    199 seq1124_BIOID50965   -            171   1.5e-23   83.2   4.7   2   2   2.2e-11   1.5e-07   31.0   0.1   154   199   126   171   120   171 0.93 Enterobacterial Ail/Lom protein
TetR_N               PF00440.18    47 seq1125_BIOID50965   -            199   2.5e-11   42.9   0.0   1   1   2.9e-15   3.9e-11   42.2   0.0     1    46    13    58    13    59 0.93 Bacterial regulatory proteins, tetR family
FTSW_RODA_SPOVE      PF01098.14   359 seq1126_BIOID50965   -            414  2.4e-130  434.3  23.9   1   1  2.2e-134  3.1e-130  434.0  16.5     2   358    47   402    46   403 0.98 Cell cycle protein
EIID-AGA             PF03613.9    264 seq1129_BIOID50965   -            270     1e-92  309.7   4.6   1   1   8.3e-97   1.1e-92  309.5   3.2     2   264    11   270    10   270 0.97 PTS system mannose/fructose/sorbose family IID component
FliJ                 PF02050.11   123 seq1130_BIOID50965   -            144   4.7e-09   36.2   2.7   1   1   3.5e-13   4.7e-09   36.2   1.9    37   122    51   136    41   137 0.92 Flagellar FliJ protein
AzlD                 PF05437.7     99 seq1135_BIOID50965   -            111   1.8e-12   46.9   5.7   1   1   1.5e-16   2.1e-12   46.7   4.0     1    98     5   104     5   105 0.92 Branched-chain amino acid transport protein (AzlD)
DUF1006              PF06224.7    348 seq1136_BIOID50965   -            410   1.2e-87  294.3  13.9   1   1     1e-91   1.4e-87  294.0   9.6     4   348    16   381     6   381 0.92 Protein of unknown function (DUF1006)
PAAR_motif           PF05488.8     76 seq1138_BIOID50965   -             99   1.9e-19   69.2   7.9   1   1   2.5e-22   3.4e-18   65.2   1.7     7    76    24    92    18    92 0.95 PAAR motif
Oxidored_FMN         PF00724.15   341 seq1139_BIOID50965   -            365   2.3e-90  302.9   0.0   1   1   1.9e-94   2.6e-90  302.7   0.0     1   340     5   343     5   344 0.93 NADH:flavin oxidoreductase / NADH oxidase family
CTP_transf_2         PF01467.21   157 seq1140_BIOID50965   -            131   3.6e-12   46.4   0.0   1   1   7.3e-16     5e-12   46.0   0.0     1   117     5   115     5   126 0.81 Cytidylyltransferase
Ala_racemase_N       PF01168.15   217 seq1142_BIOID50965   -            356   5.1e-58  196.0   0.1   1   1   9.8e-62   6.7e-58  195.6   0.1     2   217    10   217     9   217 0.95 Alanine racemase, N-terminal domain
Ala_racemase_C       PF00842.16   129 seq1142_BIOID50965   -            356   2.3e-39  133.6   0.4   1   1   6.2e-43   4.2e-39  132.7   0.3     1   127   232   354   232   356 0.97 Alanine racemase, C-terminal domain
ImpA-rel_N           PF06812.7     62 seq1144_BIOID50965   -            358   5.3e-22   77.2   0.4   1   1   7.1e-26   9.7e-22   76.3   0.3     1    61    57   117    57   118 0.98 ImpA-related N-terminal
MarR                 PF01047.17    59 seq1145_BIOID50965   -            176   1.6e-17   62.8   2.8   1   1   1.3e-20     6e-17   60.9   0.1     1    58    53   112    53   113 0.98 MarR family
MarR_2               PF12802.2     62 seq1145_BIOID50965   -            176     1e-08   34.5   0.1   1   1   4.8e-12   2.2e-08   33.5   0.0     5    61    55   111    51   112 0.90 MarR family
HTH_27               PF13463.1     68 seq1145_BIOID50965   -            176   3.6e-07   30.3   0.1   1   1   1.8e-10   8.1e-07   29.1   0.0    17    68    70   121    54   121 0.86 Winged helix DNA-binding domain
Glucosamine_iso      PF01182.15   199 seq1147_BIOID50965   -            251   3.2e-19   69.3   0.0   1   1   3.2e-23   4.4e-19   68.8   0.0     4   198    30   226    28   227 0.81 Glucosamine-6-phosphate isomerases/6-phosphogluconolactonase
Glyco_transf_28      PF03033.15   139 seq1149_BIOID50965   -            355   8.4e-38  129.1   1.3   1   1   7.3e-41   2.5e-37  127.6   0.3     2   138     9   145     8   146 0.98 Glycosyltransferase family 28 N-terminal domain
Glyco_tran_28_C      PF04101.11   167 seq1149_BIOID50965   -            355   5.6e-35  120.3   0.0   1   1   2.3e-38   7.9e-35  119.8   0.0     2   166   185   344   184   347 0.92 Glycosyltransferase family 28 C-terminal domain
Glyco_trans_1_3      PF13528.1    318 seq1149_BIOID50965   -            355   1.9e-11   43.6   0.0   1   1   8.6e-15   2.9e-11   43.0   0.0     6   315    10   319     6   321 0.80 Glycosyl transferase family 1
Adenylate_cycl       PF01295.13   605 seq1150_BIOID50965   -            848    9e-275  912.5   0.0   1   1  1.6e-278  1.1e-274  912.3   0.0     1   601   228   826   228   830 0.98 Adenylate cyclase, class-I
Adenyl_cycl_N        PF12633.2    204 seq1150_BIOID50965   -            848   2.4e-87  291.6   0.0   1   1   1.6e-86   1.1e-82  276.3   0.0     1   203     1   200     1   201 0.96 Adenylate cyclase NT domain
DUF1044              PF06296.7    120 seq1151_BIOID50965   -            100   3.5e-36  123.5   0.7   1   1   2.9e-40     4e-36  123.3   0.5     1    90     1    90     1    96 0.98 Protein of unknown function (DUF1044)
HlyD                 PF00529.15   306 seq1152_BIOID50965   -            390   5.6e-79  265.4  14.6   1   1     2e-82     7e-79  265.1  10.1     1   306    60   343    60   343 0.99 HlyD family secretion protein
HlyD_2               PF12700.2    328 seq1152_BIOID50965   -            390   2.9e-17   62.7   1.2   1   1   1.2e-20   4.2e-17   62.1   0.9    20   234    60   290    51   316 0.77 HlyD family secretion protein
HlyD_3               PF13437.1    105 seq1152_BIOID50965   -            390   5.6e-16   58.6   3.2   1   1   1.9e-16   6.3e-13   48.8   0.1     2   105   218   338   217   338 0.79 HlyD family secretion protein
Biotin_lipoyl_2      PF13533.1     50 seq1152_BIOID50965   -            390   7.7e-09   34.9   1.4   1   1   5.4e-11   1.9e-07   30.5   0.1     2    49    61   108    60   109 0.91 Biotin-lipoyl like
Esterase             PF00756.15   251 seq1153_BIOID50965   -            400   7.7e-50  169.5   0.0   1   1   1.1e-53   7.7e-50  169.5   0.0     1   251   172   391   172   391 0.98 Putative esterase
DUF3327              PF11806.3    122 seq1153_BIOID50965   -            400   1.2e-35  122.3   2.6   1   1   3.7e-39   2.6e-35  121.2   0.4     3   121    29   155    21   156 0.97 Domain of unknown function (DUF3327)
DAHP_synth_1         PF00793.15   272 seq1154_BIOID50965   -            350  1.3e-105  351.8   0.0   1   1  1.1e-109  1.5e-105  351.6   0.0     8   271    40   338    25   339 0.96 DAHP synthetase I family
DAGK_prokar          PF01219.14   104 seq1156_BIOID50965   -            122   5.5e-39  131.8   8.1   1   1   4.6e-43   6.3e-39  131.6   5.6     2   104    16   118    15   118 0.99 Prokaryotic diacylglycerol kinase
Glyoxalase           PF00903.20   128 seq1158_BIOID50965   -            135   3.7e-25   88.2   0.0   1   1   9.3e-29   4.2e-25   88.0   0.0     2   128     3   123     2   123 0.92 Glyoxalase/Bleomycin resistance protein/Dioxygenase superfamily
Glyoxalase_2         PF12681.2    108 seq1158_BIOID50965   -            135   3.6e-18   66.0   0.0   1   1   9.1e-22   4.2e-18   65.8   0.0     1   108     8   124     8   124 0.77 Glyoxalase-like domain
Glyoxalase_4         PF13669.1    110 seq1158_BIOID50965   -            135   5.7e-09   35.8   0.0   1   1   6.2e-12   2.8e-08   33.6   0.0     2   106     5   108     4   112 0.88 Glyoxalase/Bleomycin resistance protein/Dioxygenase superfamily
HTH_31               PF13560.1     64 seq1160_BIOID50965   -            105   2.1e-08   34.1   0.4   1   1     7e-12   3.2e-08   33.5   0.3     4    48    48    91    48    96 0.93 Helix-turn-helix domain
HTH_3                PF01381.17    55 seq1160_BIOID50965   -            105   1.3e-07   31.2   0.0   1   1     4e-11   1.8e-07   30.7   0.0     1    45    50    94    50    96 0.94 Helix-turn-helix
HTH_19               PF12844.2     64 seq1160_BIOID50965   -            105   1.9e-07   30.8   0.0   1   1   5.8e-11   2.6e-07   30.4   0.0     2    48    48    96    47   103 0.82 Helix-turn-helix domain
Trm112p              PF03966.11    68 seq1161_BIOID50965   -             60   5.7e-09   36.1   0.4   1   1   9.5e-13   1.3e-08   34.9   0.3     1    68     2    41     2    41 0.97 Trm112p-like protein
T6SS-SciN            PF12790.2    142 seq1164_BIOID50965   -            183   2.6e-15   56.1   0.0   1   1   2.3e-19   3.1e-15   55.9   0.0     2   129    15   160    14   180 0.89 Type VI secretion lipoprotein
CTP_transf_3         PF02348.14   217 seq1165_BIOID50965   -            248   8.8e-70  234.5   0.0   1   1   1.5e-73     1e-69  234.3   0.0     1   217     4   221     4   221 0.98 Cytidylyltransferase
NTP_transf_3         PF12804.2    179 seq1165_BIOID50965   -            248     2e-14   54.0   0.6   1   1   6.5e-18   4.4e-14   52.9   0.4    16   179    19   240    10   240 0.80 MobA-like NTP transferase domain
Fimbrial             PF00419.15   145 seq1169_BIOID50965   -            194   4.3e-13   49.5   0.0   1   1   4.3e-17   5.8e-13   49.1   0.0     3   144    29   193    27   194 0.76 Fimbrial protein
RNase_T              PF00929.19   164 seq1172_BIOID50965   -            215   9.4e-37  126.7   0.1   1   1   7.9e-41   1.1e-36  126.5   0.0     1   164    20   194    20   194 0.96 Exonuclease
Mur_ligase_M         PF08245.7    189 seq1174_BIOID50965   -            491   4.7e-28   98.4   0.0   1   1   1.6e-31   7.1e-28   97.8   0.0     1   189   124   304   124   304 0.89 Mur ligase middle domain
Mur_ligase           PF01225.20    83 seq1174_BIOID50965   -            491   6.4e-25   86.9   0.1   1   1   3.3e-28   1.5e-24   85.7   0.1     1    82    21   119    21   120 0.97 Mur ligase family, catalytic domain
Mur_ligase_C         PF02875.16    91 seq1174_BIOID50965   -            491   4.4e-20   71.4   0.0   1   1   3.1e-23   1.4e-19   69.7   0.0     4    89   327   418   324   420 0.85 Mur ligase family, glutamate ligase domain
DUF876               PF05936.7    425 seq1177_BIOID50965   -            459   1.1e-66  224.9   0.0   1   1   9.9e-71   1.4e-66  224.6   0.0     1   422    20   446    20   447 0.94 Bacterial protein of unknown function (DUF876)
Fe_dep_repr_C        PF02742.10    71 seq1179_BIOID50965   -            155   1.4e-13   50.2   0.9   1   1   1.5e-16   2.9e-13   49.1   0.6     1    57    95   150    95   154 0.95 Iron dependent repressor, metal binding and dimerisation domain
Fe_dep_repress       PF01325.14    60 seq1179_BIOID50965   -            155   6.9e-11   41.8   0.0   1   1   6.3e-14   1.2e-10   40.9   0.0     6    60    38    92    35    92 0.95 Iron dependent repressor, N-terminal DNA binding domain
HTH_24               PF13412.1     48 seq1179_BIOID50965   -            155   1.2e-07   30.9   0.0   1   1     9e-11   1.8e-07   30.3   0.0     3    48    40    85    38    85 0.90 Winged helix-turn-helix DNA-binding
MarR                 PF01047.17    59 seq1179_BIOID50965   -            155   1.7e-06   27.4   0.0   1   1   1.6e-09   3.1e-06   26.6   0.0    11    48    48    85    47    87 0.95 MarR family
FdhD-NarQ            PF02634.10   236 seq1181_BIOID50965   -            277   7.6e-73  244.7   0.0   1   1   6.6e-77     9e-73  244.4   0.0     1   235    38   275    38   276 0.92 FdhD/NarQ family
MFS_1                PF07690.11   354 seq1182_BIOID50965   -            512   5.7e-55  186.3  38.3   1   1   4.2e-59   5.7e-55  186.3  26.5     1   353    19   413    19   414 0.89 Major Facilitator Superfamily
MbtH                 PF03621.8     54 seq1183_BIOID50965   -             72   3.9e-21   74.0   0.6   1   1   3.5e-25   4.8e-21   73.7   0.4     1    53     1    54     1    55 0.96 MbtH-like protein
Pili_assembly_N      PF00345.15   122 seq1184_BIOID50965   -            231   9.2e-42  141.5   0.0   1   1   2.4e-45   1.6e-41  140.7   0.0     1   122    25   145    25   145 0.94 Gram-negative pili assembly chaperone, N-terminal domain
Pili_assembly_C      PF02753.12    68 seq1184_BIOID50965   -            231     3e-17   62.0   0.2   1   1     1e-20   7.1e-17   60.8   0.1     1    67   164   226   164   227 0.91 Gram-negative pili assembly chaperone, C-terminal domain
AMP-binding          PF00501.23   418 seq1186_BIOID50965   -           1335  1.2e-116  389.3   0.0   1   1    6e-120  1.6e-116  388.9   0.0     1   417   524   928   524   929 0.96 AMP-binding enzyme
Condensation         PF00668.15   301 seq1186_BIOID50965   -           1335   2.7e-60  203.6   0.0   1   1   1.5e-63   4.2e-60  203.0   0.0     2   300    44   342    43   343 0.91 Condensation domain
Thioesterase         PF00975.15   229 seq1186_BIOID50965   -           1335   3.9e-46  158.0   0.6   1   1   1.2e-46   3.4e-43  148.3   0.0     2   219  1109  1319  1108  1332 0.95 Thioesterase domain
PP-binding           PF00550.20    67 seq1186_BIOID50965   -           1335   2.8e-09   37.0   0.1   1   1   3.1e-12   8.4e-09   35.4   0.1     3    65  1022  1082  1020  1084 0.90 Phosphopantetheine attachment site
Abhydrolase_6        PF12697.2    228 seq1186_BIOID50965   -           1335   1.4e-05   25.0   0.1   1   1     5e-09   1.4e-05   25.0   0.1     2   127  1111  1240  1110  1309 0.65 Alpha/beta hydrolase family
MatE                 PF01554.13   162 seq1187_BIOID50965   -            441   5.6e-39  133.2  30.1   1   2   6.7e-35   9.1e-31  106.5   5.7     1   161    17   177    17   178 0.99 MatE
MatE                 PF01554.13   162 seq1187_BIOID50965   -            441   5.6e-39  133.2  30.1   2   2   3.3e-13   4.5e-09   36.0   6.7     2   142   241   381   241   403 0.92 MatE
DEAD_assoc           PF08494.6    187 seq1189_BIOID50965   -           1538     2e-58  197.1   0.0   1   1   1.9e-61   6.5e-58  195.4   0.0     2   186   679   867   678   868 0.96 DEAD/H associated
DEAD                 PF00270.24   173 seq1189_BIOID50965   -           1538     6e-27   94.0   0.0   1   1   4.5e-30   1.5e-26   92.7   0.0     1   167    31   218    31   224 0.88 DEAD/DEAH box helicase
Helicase_C           PF00271.26    78 seq1189_BIOID50965   -           1538     2e-13   49.8   0.1   1   1   1.9e-16   6.6e-13   48.2   0.0    12    75   354   417   348   419 0.96 Helicase conserved C-terminal domain
ResIII               PF04851.10   184 seq1189_BIOID50965   -           1538   2.2e-07   30.7   0.0   1   1   1.4e-10   4.8e-07   29.6   0.0    23   182    42   217    21   219 0.74 Type III restriction enzyme, res subunit
CitMHS               PF03600.11   349 seq1191_BIOID50965   -            372   3.2e-28   98.2  21.5   1   1   4.7e-32   3.2e-28   98.2  14.9    41   321    32   306    12   330 0.89 Citrate transporter
Na_sulph_symp        PF00939.14   471 seq1191_BIOID50965   -            372   1.3e-07   30.8   6.0   1   1   1.8e-11   1.3e-07   30.8   4.1   320   448    41   165    35   183 0.80 Sodium:sulfate symporter transmembrane region
Usher                PF00577.15   552 seq1195_BIOID50965   -            863  1.4e-207  690.7  29.9   1   1    3e-211  1.4e-207  690.7  20.7     1   552   231   773   231   773 0.99 Type VII secretion system (T7SS), usher protein
PapC_N               PF13954.1    146 seq1195_BIOID50965   -            863   1.6e-47  160.6   0.1   1   1   7.7e-51   3.5e-47  159.5   0.1     1   146    68   217    68   217 0.98 PapC N-terminal domain
PapC_C               PF13953.1     68 seq1195_BIOID50965   -            863   5.2e-21   73.9   0.1   1   1   2.6e-24   1.2e-20   72.8   0.1     2    67   784   850   783   851 0.95 PapC C-terminal domain
Pyrophosphatase      PF00719.14   156 seq1196_BIOID50965   -            176   2.9e-61  205.3   0.1   1   1   2.4e-65   3.3e-61  205.1   0.0     2   155    18   174    17   175 0.98 Inorganic pyrophosphatase
Acetyltransf_3       PF13302.1    142 seq1198_BIOID50965   -            194   8.5e-20   71.3   0.1   1   1     3e-23     1e-19   71.1   0.0     1   142    17   162    17   162 0.87 Acetyltransferase (GNAT) domain
Acetyltransf_4       PF13420.1    155 seq1198_BIOID50965   -            194   6.1e-14   52.1   0.2   1   1   2.4e-17   8.2e-14   51.7   0.1     2   154    21   181    20   182 0.78 Acetyltransferase (GNAT) domain
Acetyltransf_1       PF00583.19    83 seq1198_BIOID50965   -            194   1.9e-08   34.0   0.1   1   1   8.7e-12     3e-08   33.4   0.0     2    83    83   162    82   162 0.96 Acetyltransferase (GNAT) family
Acetyltransf_8       PF13523.1    152 seq1198_BIOID50965   -            194   1.5e-06   28.1   0.1   1   1   5.7e-10   1.9e-06   27.6   0.1    61   141    76   166    20   170 0.80 Acetyltransferase (GNAT) domain
Dala_Dala_lig_C      PF07478.8    203 seq1202_BIOID50965   -            306   3.2e-70  235.5   0.0   1   1   1.2e-73     4e-70  235.2   0.0     1   203   103   303   103   303 0.97 D-ala D-ala ligase C-terminus
Dala_Dala_lig_N      PF01820.16   117 seq1202_BIOID50965   -            306   1.3e-23   83.4   0.8   1   2   1.1e-12   3.8e-09   36.7   0.0     2    42     4    44     3    54 0.90 D-ala D-ala ligase N-terminus
Dala_Dala_lig_N      PF01820.16   117 seq1202_BIOID50965   -            306   1.3e-23   83.4   0.8   2   2   2.3e-15   7.8e-12   45.4   0.2    83   117    52    86    43    86 0.89 D-ala D-ala ligase N-terminus
ATP-grasp_4          PF13535.1    184 seq1202_BIOID50965   -            306   4.1e-16   59.1   0.0   1   1   1.9e-19   6.4e-16   58.5   0.0     3   176    95   272    93   276 0.81 ATP-grasp domain
CPSase_L_D2          PF02786.12   211 seq1202_BIOID50965   -            306   1.2e-07   31.1   0.0   1   1   1.8e-10   6.2e-07   28.7   0.0    27   179   127   274    96   301 0.82 Carbamoyl-phosphate synthase L chain, ATP binding domain
DUF2077              PF09850.4    206 seq1206_BIOID50965   -            198   6.7e-27   94.1   0.0   1   1   5.8e-31   7.9e-27   93.8   0.0     2   152    38   184    37   194 0.95 Uncharacterized protein conserved in bacteria (DUF2077)
DUF3829              PF12889.2    277 seq1207_BIOID50965   -            213   8.5e-60  202.1  12.7   1   1   6.9e-64   9.5e-60  202.0   8.8    66   277     1   213     1   213 0.97 Protein of unknown function (DUF3829)
Transgly             PF00912.17   178 seq1208_BIOID50965   -            858   1.3e-67  226.4   0.0   1   1   4.3e-71   2.9e-67  225.2   0.0     1   177    62   237    62   238 0.98 Transglycosylase
Transpeptidase       PF00905.17   304 seq1208_BIOID50965   -            858   2.4e-28   98.9   2.2   1   1   2.5e-29   1.7e-25   89.5   0.0     2   204   436   617   435   621 0.84 Penicillin binding protein transpeptidase domain
DUF480               PF04337.7    148 seq1209_BIOID50965   -            215   8.6e-65  216.9   0.5   1   1   1.1e-68   1.5e-64  216.2   0.3     1   148     5   158     5   158 0.99 Protein of unknown function, DUF480
CsbD                 PF05532.7     53 seq1211_BIOID50965   -             69   1.5e-21   75.6   8.3   1   1   1.3e-25   1.8e-21   75.4   5.8     1    53     4    56     4    56 0.97 CsbD-like
LPAM_2               PF13627.1     24 seq1213_BIOID50965   -             67   1.6e-08   33.8   3.3   1   1   1.6e-12   2.1e-08   33.4   2.3     1    24     6    29     6    29 0.94 Prokaryotic lipoprotein-attachment site
Methyltransf_31      PF13847.1    152 seq1214_BIOID50965   -            261   9.6e-21   73.8   0.0   1   1   1.3e-23   1.4e-20   73.3   0.0     4   152    45   199    43   199 0.81 Methyltransferase domain
Methyltransf_23      PF13489.1    162 seq1214_BIOID50965   -            261   2.8e-19   69.2   0.0   1   1     4e-22   4.2e-19   68.6   0.0    12   121    33   159    22   207 0.70 Methyltransferase domain
Methyltransf_18      PF12847.2    112 seq1214_BIOID50965   -            261   2.3e-17   63.4   0.1   1   1   4.1e-20   4.3e-17   62.5   0.0     3   108    46   146    44   149 0.93 Methyltransferase domain
Methyltransf_11      PF08241.7     95 seq1214_BIOID50965   -            261   3.1e-17   62.7   0.0   1   1     6e-20   6.3e-17   61.7   0.0     1    94    49   146    49   147 0.95 Methyltransferase domain
Methyltransf_12      PF08242.7     99 seq1214_BIOID50965   -            261   2.2e-15   56.7   0.0   1   1   3.8e-18     4e-15   55.9   0.0     1    99    49   145    49   145 0.83 Methyltransferase domain
Methyltransf_26      PF13659.1    117 seq1214_BIOID50965   -            261   8.4e-11   41.8   0.3   1   1   5.3e-13   5.5e-10   39.1   0.1     2   114    46   148    45   151 0.92 Methyltransferase domain
Ubie_methyltran      PF01209.13   233 seq1214_BIOID50965   -            261   8.3e-11   41.3   0.0   1   1   9.9e-14     1e-10   41.0   0.0    31   152    27   148     6   185 0.82 ubiE/COQ5 methyltransferase family
Methyltransf_25      PF13649.1    101 seq1214_BIOID50965   -            261   9.9e-10   38.5   0.0   1   1   1.6e-12   1.7e-09   37.8   0.0     1   101    48   143    48   143 0.90 Methyltransferase domain
Methyltransf_15      PF09445.5    164 seq1214_BIOID50965   -            261   1.1e-07   31.4   0.0   1   1   1.5e-10   1.6e-07   30.9   0.0     3    74    47   116    45   121 0.90 RNA cap guanine-N2 methyltransferase
MTS                  PF05175.9    170 seq1214_BIOID50965   -            261     9e-07   28.3   0.0   1   1   1.3e-09   1.3e-06   27.7   0.0    23   112    38   122    28   176 0.77 Methyltransferase small domain
DREV                 PF05219.7    265 seq1214_BIOID50965   -            261   7.3e-05   21.6   0.0   1   1   1.4e-07   0.00014   20.6   0.0    94   185    44   144    32   159 0.77 DREV methyltransferase
CMAS                 PF02353.15   273 seq1214_BIOID50965   -            261   0.00021   20.3   0.0   1   1   2.6e-07   0.00028   19.9   0.0    64   163    46   146     5   166 0.81 Mycolic acid cyclopropane synthetase
FtsQ                 PF03799.10   117 seq1217_BIOID50965   -            276   6.9e-34  116.4   0.2   1   1   1.6e-37   1.1e-33  115.7   0.1     1   117   129   247   129   247 0.93 Cell division protein FtsQ
POTRA_1              PF08478.5     69 seq1217_BIOID50965   -            276   6.4e-20   70.8   0.1   1   1   2.3e-23   1.6e-19   69.5   0.1     2    69    56   126    55   126 0.97 POTRA domain, FtsQ-type
DAP_epimerase        PF01678.14   121 seq1218_BIOID50965   -            275   1.3e-77  257.4   0.7   1   2   1.8e-43   1.2e-39  134.8   0.0     1   120     4   124     4   125 0.98 Diaminopimelate epimerase
DAP_epimerase        PF01678.14   121 seq1218_BIOID50965   -            275   1.3e-77  257.4   0.7   2   2   2.5e-39   1.7e-35  121.4   0.1     2   121   153   268   152   268 0.97 Diaminopimelate epimerase
PhzC-PhzF            PF02567.11   282 seq1218_BIOID50965   -            275   3.6e-05   23.0   0.0   1   1   7.7e-09   5.2e-05   22.5   0.0    45   224    51   224    46   229 0.86 Phenazine biosynthesis-like protein
GFO_IDH_MocA         PF01408.17   120 seq1219_BIOID50965   -            307   9.4e-26   90.5   0.0   1   1   2.2e-29   1.5e-25   89.9   0.0     1   120     4   121     4   121 0.98 Oxidoreductase family, NAD-binding Rossmann fold
GFO_IDH_MocA_C       PF02894.12   115 seq1219_BIOID50965   -            307   2.7e-07   30.2   0.1   1   1   9.2e-11   6.3e-07   29.0   0.0    19   114   141   226   132   227 0.92 Oxidoreductase family, C-terminal alpha/beta domain
FAD_binding_2        PF00890.19   421 seq1220_BIOID50965   -            540  3.5e-107  358.7   1.5   1   1  1.2e-110  4.1e-107  358.5   1.1     1   421    10   392    10   392 0.95 FAD binding domain
Succ_DH_flav_C       PF02910.15   129 seq1220_BIOID50965   -            540   3.1e-19   68.9   0.2   1   1   1.6e-22   5.5e-19   68.1   0.1     2    88   441   521   440   526 0.96 Fumarate reductase flavoprotein C-term
Pyr_redox_2          PF07992.9    200 seq1220_BIOID50965   -            540   1.9e-11   44.0   3.4   1   1   1.5e-12   5.1e-09   36.1   2.3     1   196    10   377    10   380 0.81 Pyridine nucleotide-disulphide oxidoreductase
SLT                  PF01464.15   121 seq1225_BIOID50965   -            203   1.4e-25   89.0   0.1   1   1   1.3e-29   1.8e-25   88.6   0.1     3   120    43   168    41   169 0.95 Transglycosylase SLT domain
ImcF-related_N       PF14331.1    266 seq1227_BIOID50965   -            205   6.3e-15   54.6   0.0   1   1     6e-19   8.1e-15   54.3   0.0    22   189    25   189     9   200 0.83 ImcF-related N-terminal domain
ABC_tran             PF00005.22   118 seq1230_BIOID50965   -            530   1.4e-36  125.3   0.0   1   2   1.1e-18   1.9e-15   57.1   0.0     1   118    41   184    41   184 0.98 ABC transporter
ABC_tran             PF00005.22   118 seq1230_BIOID50965   -            530   1.4e-36  125.3   0.0   2   2   2.2e-21   3.7e-18   65.8   0.0     1   118   359   467   359   467 0.95 ABC transporter
ABC_tran_2           PF12848.2     85 seq1230_BIOID50965   -            530   3.4e-23   81.1   3.0   1   1   1.8e-23     3e-20   71.7   1.4     2    85   224   309   223   309 0.91 ABC transporter
KicB                 PF03882.9    440 seq1232_BIOID50965   -            440  2.4e-269  893.0  10.9   1   1    2e-273  2.7e-269  892.8   7.6     1   440     1   440     1   440 1.00 KicB killing factor
FtsA                 PF14450.1    120 seq1233_BIOID50965   -            420   1.6e-50  169.8   3.7   1   2   2.1e-23   1.4e-19   69.9   0.7     1   119    10   195    10   196 0.97 Cell division protein FtsA
FtsA                 PF14450.1    120 seq1233_BIOID50965   -            420   1.6e-50  169.8   3.7   2   2   6.5e-33   4.5e-29  100.6   0.0     1   120   206   382   206   382 0.99 Cell division protein FtsA
SHS2_FTSA            PF02491.15    80 seq1233_BIOID50965   -            420   2.4e-32  110.5   1.4   1   1   6.8e-36   4.6e-32  109.6   1.0     1    80    84   163    84   163 0.99 SHS2 domain inserted in FTSA
DUF2713              PF10897.3    246 seq1234_BIOID50965   -            246  2.3e-165  547.7   6.8   1   1  1.9e-169  2.5e-165  547.5   4.7     1   246     1   246     1   246 1.00 Protein of unknown function (DUF2713)
DUF484               PF04340.7    225 seq1236_BIOID50965   -            235   1.1e-89  299.6   0.4   1   1   9.5e-94   1.3e-89  299.4   0.3     1   224    10   232    10   233 0.99 Protein of unknown function, DUF484
MVIN                 PF03023.9    452 seq1240_BIOID50965   -            511  3.6e-161  536.4  32.4   1   1  3.2e-165  4.4e-161  536.1  22.4     1   450    28   478    28   480 0.99 MviN-like protein
Fimbrial             PF00419.15   145 seq1242_BIOID50965   -            363     6e-21   75.0   0.5   1   1   4.4e-25     6e-21   75.0   0.4     2   143   211   361   210   363 0.85 Fimbrial protein
Phage_integrase      PF00589.17   173 seq1246_BIOID50965   -            298   4.6e-50  169.5   0.0   1   1   1.1e-53   7.7e-50  168.8   0.0     3   172   114   281   112   282 0.97 Phage integrase family
Phage_integr_N       PF02899.12    84 seq1246_BIOID50965   -            298   7.9e-27   93.1   0.7   1   1   2.9e-30     2e-26   91.8   0.5     1    83     8    90     8    91 0.98 Phage integrase, N-terminal SAM-like domain
Transgly_assoc       PF04226.8     48 seq1248_BIOID50965   -             84   1.2e-13   50.7  14.4   1   1   8.6e-18   1.2e-13   50.7   9.9     2    48    34    83    33    83 0.98 Transglycosylase associated protein
Dus                  PF01207.12   310 seq1249_BIOID50965   -            345  7.9e-100  333.5   0.0   1   1  6.8e-104  9.3e-100  333.3   0.0     2   308    30   340    29   342 0.98 Dihydrouridine synthase (Dus)
MukE                 PF04288.8    235 seq1250_BIOID50965   -            243    5e-134  444.3   0.3   1   1  4.1e-138  5.6e-134  444.1   0.2     1   235    19   243    19   243 0.99 MukE-like family
Flg_bbr_C            PF06429.8     74 seq1251_BIOID50965   -            143   1.6e-09   37.4   0.2   1   1   2.3e-13   1.6e-09   37.4   0.1    32    74    98   140    69   140 0.89 Flagellar basal body rod FlgEFG protein C-terminal
Flg_bb_rod           PF00460.15    31 seq1251_BIOID50965   -            143   1.1e-06   28.0   4.3   1   1   1.7e-10   1.2e-06   27.9   1.6     3    25     9    31     8    34 0.93 Flagella basal body rod protein
FtsZ_C               PF12327.3     95 seq1252_BIOID50965   -            383   8.6e-38  128.2   1.2   1   1   3.5e-41   2.4e-37  126.7   0.8     1    94   221   315   221   316 0.99 FtsZ family, C-terminal domain
Tubulin              PF00091.20   216 seq1252_BIOID50965   -            383   4.4e-37  127.8   1.7   1   1     2e-40   1.4e-36  126.2   1.2     2   212    13   180    12   184 0.96 Tubulin/FtsZ family, GTPase domain
Wzz                  PF02706.10   152 seq1253_BIOID50965   -            377   4.1e-25   88.2   0.9   1   1     3e-29   4.1e-25   88.2   0.6     1   150    25   173    25   175 0.92 Chain length determinant protein
FlgD                 PF03963.9     82 seq1255_BIOID50965   -            237     5e-17   61.6   8.4   1   1   2.1e-20   9.4e-17   60.7   5.8     9    79    12    81     3    84 0.77 Flagellar hook capping protein - N-terminal region
FLgD_tudor           PF13861.1     61 seq1255_BIOID50965   -            237   5.6e-13   48.5   0.8   1   1   2.1e-16   9.7e-13   47.8   0.5     2    60    91   227    90   228 0.97 FlgD Tudor-like domain
FlgD_ig              PF13860.1     81 seq1255_BIOID50965   -            237   2.7e-09   36.5   0.5   1   1   1.3e-12   6.1e-09   35.3   0.3     8    80   112   185   106   186 0.82 FlgD Ig-like domain
HAD_2                PF13419.1    176 seq1256_BIOID50965   -            238   8.5e-20   71.6   0.1   1   1   2.4e-23   1.1e-19   71.2   0.0     1   176    13   207    13   207 0.76 Haloacid dehalogenase-like hydrolase
Hydrolase_like       PF13242.1     75 seq1256_BIOID50965   -            238   4.5e-09   35.7   0.0   1   1   2.2e-12   9.9e-09   34.6   0.0     2    50   161   209   160   223 0.93 HAD-hyrolase-like
Hydrolase            PF00702.21   204 seq1256_BIOID50965   -            238   1.3e-08   35.4   0.0   1   1   4.1e-12   1.9e-08   34.9   0.0     1   202    10   199    10   201 0.71 haloacid dehalogenase-like hydrolase
DEAD                 PF00270.24   173 seq1257_BIOID50965   -            444   1.3e-45  154.7   0.0   1   1   1.1e-48   5.1e-45  152.8   0.0     1   171    28   197    28   199 0.92 DEAD/DEAH box helicase
Helicase_C           PF00271.26    78 seq1257_BIOID50965   -            444   5.9e-27   93.2   0.0   1   1   2.5e-30   1.1e-26   92.3   0.0     3    78   268   343   266   343 0.98 Helicase conserved C-terminal domain
ResIII               PF04851.10   184 seq1257_BIOID50965   -            444   8.1e-05   22.4   0.2   1   1   3.8e-08   0.00017   21.3   0.0    31   183    47   192    18   193 0.73 Type III restriction enzyme, res subunit
MukB                 PF04310.7    227 seq1259_BIOID50965   -           1486  2.4e-146  484.9   0.7   1   1    1e-149  4.7e-146  483.9   0.1     1   227     1   227     1   227 1.00 MukB N-terminal
SbcCD_C              PF13558.1     90 seq1259_BIOID50965   -           1486   5.1e-14   51.8   0.3   1   1   4.7e-17   2.2e-13   49.8   0.0     1    89  1335  1424  1335  1425 0.88 Putative exonuclease SbcCD, C subunit
AAA_29               PF13555.1     62 seq1259_BIOID50965   -           1486   5.2e-13   48.2   0.2   1   1   2.7e-16   1.2e-12   47.0   0.2     2    61     8    66     7    67 0.90 P-loop containing region of AAA domain
Phageshock_PspG      PF09583.5     65 seq1260_BIOID50965   -            139   5.7e-25   87.0  25.7   1   1   5.6e-29   7.7e-25   86.6  17.8     1    64    60   123    60   124 0.98 Phage shock protein G (Phageshock_PspG)
IgaA                 PF07095.6    706 seq1261_BIOID50965   -            711         0 1237.3   0.0   1   1         0         0 1237.0   0.0     1   705     1   706     1   707 1.00 Intracellular growth attenuator protein IgaA
UvrD_C               PF13361.1    319 seq1266_BIOID50965   -            738   1.4e-98  330.1   0.0   1   1  7.2e-102     2e-98  329.7   0.0     1   318   295   634   295   635 0.98 UvrD-like helicase C-terminal domain
UvrD-helicase        PF00580.16   315 seq1266_BIOID50965   -            738   2.3e-76  257.0   0.0   1   1   2.2e-79   6.1e-76  255.6   0.0     1   314    28   289    28   290 0.98 UvrD/REP helicase N-terminal domain
AAA_19               PF13245.1     76 seq1266_BIOID50965   -            738   5.5e-14   51.5   0.2   1   1   7.1e-17   1.9e-13   49.8   0.1     1    75    34   111    34   112 0.85 Part of AAA domain
UvrD_C_2             PF13538.1    104 seq1266_BIOID50965   -            738   1.1e-10   41.4   0.0   1   1   9.4e-14   2.6e-10   40.2   0.0    54   103   561   630   509   631 0.77 Family description
FlaE                 PF07559.9    130 seq1267_BIOID50965   -            400   6.4e-26   91.4  13.7   1   1   1.4e-29   6.4e-26   91.4   9.5     1   130   170   281   170   281 0.96 Flagellar basal body protein FlaE
Flg_bbr_C            PF06429.8     74 seq1267_BIOID50965   -            400   5.4e-17   61.3   0.1   1   1   1.2e-20   5.4e-17   61.3   0.0     2    72   322   397   321   399 0.87 Flagellar basal body rod FlgEFG protein C-terminal
Flg_bb_rod           PF00460.15    31 seq1267_BIOID50965   -            400   1.8e-06   27.4   2.4   1   1   3.9e-10   1.8e-06   27.4   1.7     3    31     5    33     4    33 0.97 Flagella basal body rod protein
LppC                 PF04348.8    536 seq1268_BIOID50965   -            678  9.6e-136  453.3  24.5   1   2   1.7e-52   2.3e-48  164.9  14.0     1   314    40   345    40   352 0.91 LppC putative lipoprotein
LppC                 PF04348.8    536 seq1268_BIOID50965   -            678  9.6e-136  453.3  24.5   2   2   7.4e-91     1e-86  291.5   0.1   245   536   346   672   342   672 0.97 LppC putative lipoprotein
AAA_2                PF07724.9    171 seq1269_BIOID50965   -            827   5.6e-41  140.1   0.0   1   1   3.5e-43   3.7e-40  137.5   0.0     2   169   576   739   575   741 0.98 AAA domain (Cdc48 subfamily)
AAA                  PF00004.24   132 seq1269_BIOID50965   -            827   1.2e-18   67.4   0.0   1   2   3.3e-12   3.4e-09   36.8   0.0     2   110   212   324   211   349 0.80 ATPase family associated with various cellular activities (AAA)
AAA                  PF00004.24   132 seq1269_BIOID50965   -            827   1.2e-18   67.4   0.0   2   2   2.1e-09   2.3e-06   27.7   0.0     2    73   581   664   580   711 0.78 ATPase family associated with various cellular activities (AAA)
AAA_16               PF13191.1    166 seq1269_BIOID50965   -            827   4.5e-13   49.8   1.5   1   1   2.6e-11   2.7e-08   34.2   0.1     2   129   189   316   188   345 0.72 AAA ATPase domain
AAA_5                PF07728.9    139 seq1269_BIOID50965   -            827   5.9e-13   48.6   0.0   1   1   1.2e-11   1.2e-08   34.6   0.0     2   125   580   701   579   711 0.84 AAA domain (dynein-related subfamily)
ClpB_D2-small        PF10431.4     81 seq1269_BIOID50965   -            827   4.2e-11   42.4   1.3   1   1     1e-13   1.1e-10   41.2   0.0     1    76   746   824   746   827 0.92 C-terminal, D2-small domain, of ClpB protein
Sigma54_activat      PF00158.21   168 seq1269_BIOID50965   -            827   8.1e-08   31.8   0.0   1   1   5.9e-09   6.2e-06   25.6   0.0    20   143   575   699   556   718 0.83 Sigma-54 interaction domain
LpxC                 PF03331.8    277 seq1270_BIOID50965   -            305  5.8e-125  415.6   0.0   1   1  5.1e-129    7e-125  415.4   0.0     1   277     2   280     2   280 0.99 UDP-3-O-acyl N-acetylglycosamine deacetylase
NLPC_P60             PF00877.14   105 seq1271_BIOID50965   -            271   1.2e-33  114.8   0.0   1   1   4.7e-37   3.2e-33  113.5   0.0     1   105   153   263   153   263 0.98 NlpC/P60 family
Peptidase_S24        PF00717.18    70 seq1272_BIOID50965   -            235     5e-12   45.1   0.1   1   1   1.1e-15   7.4e-12   44.6   0.1     1    68   136   203   136   205 0.95 Peptidase S24-like
HTH_3                PF01381.17    55 seq1272_BIOID50965   -            235   9.6e-07   28.4   0.0   1   1   3.3e-10   2.2e-06   27.2   0.0    15    55    33    73    15    73 0.90 Helix-turn-helix
Transaldolase        PF00923.14   287 seq1273_BIOID50965   -            316  1.8e-102  342.2   0.0   1   1  1.5e-106    2e-102  342.0   0.0     1   285    13   310    13   312 0.94 Transaldolase
Flg_bb_rod           PF00460.15    31 seq1276_BIOID50965   -            138   8.6e-13   47.5   0.2   1   1   1.5e-16   2.1e-12   46.3   0.2     1    31     9    39     9    39 0.98 Flagella basal body rod protein
DUF3024              PF11225.3     57 seq1277_BIOID50965   -            113   1.5e-19   69.5   0.4   1   1   1.7e-23   2.3e-19   68.9   0.3     4    57    62   112    59   112 0.97 Protein of unknown function (DUF3024)
SecM                 PF06558.7    148 seq1279_BIOID50965   -            195   1.5e-67  225.8   2.0   1   1   1.3e-71   1.7e-67  225.5   1.4     1   147    49   194    49   195 0.99 Secretion monitor precursor protein (SecM)
Flg_bbr_C            PF06429.8     74 seq1280_BIOID50965   -            245   1.1e-17   63.6   1.1   1   1   1.6e-21   1.1e-17   63.6   0.8     2    74   170   241   169   241 0.94 Flagellar basal body rod FlgEFG protein C-terminal
Flg_bb_rod           PF00460.15    31 seq1280_BIOID50965   -            245   2.9e-07   29.9   3.7   1   1   1.3e-10   8.6e-07   28.4   2.6     1    31     5    35     5    35 0.97 Flagella basal body rod protein
Sod_Fe_C             PF02777.13   106 seq1281_BIOID50965   -            193   1.9e-45  152.9   1.9   1   1   1.5e-48     1e-44  150.5   0.1     1   105    87   190    87   191 0.98 Iron/manganese superoxide dismutases, C-terminal domain
Sod_Fe_N             PF00081.17    82 seq1281_BIOID50965   -            193     3e-35  120.2   0.6   1   1   7.4e-39   5.1e-35  119.5   0.4     1    82     2    82     2    82 0.98 Iron/manganese superoxide dismutases, alpha-hairpin domain
DnaB_C               PF03796.10   265 seq1282_BIOID50965   -            471  4.1e-108  360.1   0.2   1   1  1.2e-111  5.4e-108  359.7   0.1     1   263   206   463   206   465 0.97 DnaB-like helicase C terminal domain
DnaB                 PF00772.16   103 seq1282_BIOID50965   -            471   8.7e-38  128.2   0.0   1   1   4.2e-41   1.9e-37  127.1   0.0     1   103    26   128    26   128 0.99 DnaB-like helicase N terminal domain
AAA_25               PF13481.1    194 seq1282_BIOID50965   -            471     1e-13   51.0   0.1   1   1   3.6e-17   1.6e-13   50.3   0.0    29   190   220   386   179   390 0.84 AAA domain
Flg_bbr_C            PF06429.8     74 seq1284_BIOID50965   -            134   1.5e-12   47.0   3.0   1   1   3.6e-16   2.5e-12   46.4   2.1    29    73    87   131    11   132 0.91 Flagellar basal body rod FlgEFG protein C-terminal
Flg_bb_rod           PF00460.15    31 seq1284_BIOID50965   -            134   2.7e-11   42.8   1.2   1   1   3.9e-15   2.7e-11   42.8   0.8     1    30     7    37     7    38 0.95 Flagella basal body rod protein
Peptidase_C26        PF07722.8    217 seq1287_BIOID50965   -            254     1e-68  230.8   0.0   1   1   1.8e-72   1.2e-68  230.6   0.0     1   217     8   224     8   224 0.96 Peptidase C26
GATase               PF00117.23   192 seq1287_BIOID50965   -            254     5e-12   45.5   0.0   1   1     1e-15   6.9e-12   45.1   0.0    43   190    62   241    31   243 0.70 Glutamine amidotransferase class-I
Transketolase_N      PF00456.16   333 seq1288_BIOID50965   -            667  6.2e-169  560.9   0.0   1   1    2e-172    9e-169  560.4   0.0     2   333     3   333     2   333 1.00 Transketolase, thiamine diphosphate binding domain
Transket_pyr         PF02779.19   178 seq1288_BIOID50965   -            667   5.9e-47  159.3   0.0   1   1   2.4e-50   1.1e-46  158.4   0.0     2   176   353   523   352   525 0.97 Transketolase, pyrimidine binding domain
Transketolase_C      PF02780.15   124 seq1288_BIOID50965   -            667   1.1e-16   60.8   0.0   1   1   6.9e-20   3.1e-16   59.3   0.0     1   124   539   654   539   654 0.86 Transketolase, C-terminal domain
SecA_DEAD            PF07517.9    266 seq1289_BIOID50965   -             62     3e-06   26.6   0.0   1   1   2.3e-10   3.2e-06   26.5   0.0     2    51     7    56     6    61 0.91 SecA DEAD-like domain
LysE                 PF01810.13   191 seq1290_BIOID50965   -            195   3.7e-14   52.3  17.2   1   1   3.1e-18   4.3e-14   52.1  11.9     1   188    14   194    14   195 0.81 LysE type translocator
HAD_2                PF13419.1    176 seq1291_BIOID50965   -            237   4.6e-23   82.2   0.1   1   1   8.7e-27     6e-23   81.8   0.1     1   174    28   205    28   206 0.87 Haloacid dehalogenase-like hydrolase
SecA_DEAD            PF07517.9    266 seq1293_BIOID50965   -            843  5.6e-107  356.8   0.1   1   1  4.4e-110  1.2e-106  355.7   0.1    55   265     2   343     1   344 0.99 SecA DEAD-like domain
SecA_SW              PF07516.8    214 seq1293_BIOID50965   -            843   3.6e-76  255.5   5.6   1   1   1.3e-79   3.6e-76  255.5   3.9     1   213   559   772   559   773 0.98 SecA Wing and Scaffold domain
SecA_PP_bind         PF01043.15   113 seq1293_BIOID50965   -            843   1.6e-40  137.8   0.2   1   1   1.6e-43   4.4e-40  136.4   0.1     2   113   171   300   170   300 0.94 SecA preprotein cross-linking domain
SEC-C                PF02810.10    21 seq1293_BIOID50965   -            843   8.6e-12   44.2   7.5   1   1     5e-15   1.4e-11   43.5   5.2     1    20   823   842   823   843 0.95 SEC-C motif
Flg_bbr_C            PF06429.8     74 seq1294_BIOID50965   -            261   7.9e-27   92.8   2.2   1   1   1.1e-30   7.9e-27   92.8   1.5     1    73   182   259   182   260 0.95 Flagellar basal body rod FlgEFG protein C-terminal
Flg_bb_rod           PF00460.15    31 seq1294_BIOID50965   -            261   8.2e-13   47.6   0.6   1   1   4.6e-16   3.1e-12   45.7   0.4     1    31     5    35     5    35 0.98 Flagella basal body rod protein
UPF0102              PF02021.12    93 seq1295_BIOID50965   -            131   4.5e-36  122.5   0.1   1   1     4e-40   5.4e-36  122.2   0.0     1    92    22   115    22   116 0.98 Uncharacterised protein family UPF0102
Pkinase              PF00069.20   260 seq1296_BIOID50965   -            262   1.1e-30  106.5   0.1   1   1     2e-34   1.4e-30  106.2   0.1    77   250     1   174     1   183 0.88 Protein kinase domain
Pkinase_Tyr          PF07714.12   259 seq1296_BIOID50965   -            262     3e-17   62.4   0.0   1   1   5.8e-21     4e-17   62.0   0.0    81   250     2   173     1   180 0.81 Protein tyrosine kinase
ADH_zinc_N           PF00107.21   130 seq1297_BIOID50965   -            324   1.8e-17   62.9   0.1   1   1   6.8e-21   3.1e-17   62.2   0.1     1   128   158   282   158   284 0.91 Zinc-binding dehydrogenase
ADH_N                PF08240.7    109 seq1297_BIOID50965   -            324   3.9e-06   26.4   0.1   1   1   6.4e-09   2.9e-05   23.6   0.0     2    61    28    85    27    92 0.89 Alcohol dehydrogenase GroES-like domain
AlaDh_PNT_C          PF01262.16   168 seq1297_BIOID50965   -            324   4.6e-05   22.9   0.2   1   1   2.1e-08   9.8e-05   21.8   0.1    17    69   142   197   126   211 0.82 Alanine dehydrogenase/PNT, C-terminal domain
Cupin_2              PF07883.6     71 seq1298_BIOID50965   -            185     9e-18   63.4   0.1   1   1   5.2e-21   1.4e-17   62.8   0.1     2    69   111   178   110   180 0.94 Cupin domain
HTH_3                PF01381.17    55 seq1298_BIOID50965   -            185   1.1e-14   53.9   0.4   1   1   5.9e-18   1.6e-14   53.3   0.2     2    55    13    66    12    66 0.97 Helix-turn-helix
HTH_31               PF13560.1     64 seq1298_BIOID50965   -            185     1e-10   41.4   0.0   1   1     6e-14   1.6e-10   40.8   0.0     3    60     9    65     7    68 0.95 Helix-turn-helix domain
HTH_19               PF12844.2     64 seq1298_BIOID50965   -            185   1.7e-10   40.6   0.0   1   1     1e-13   2.7e-10   40.0   0.0     1    62     9    70     9    72 0.96 Helix-turn-helix domain
PMSR                 PF01625.16   156 seq1299_BIOID50965   -            221   1.6e-62  209.8   0.0   1   1   1.5e-66   2.1e-62  209.5   0.0     2   153    54   209    53   211 0.98 Peptide methionine sulfoxide reductase
SIS_2                PF13580.1    138 seq1300_BIOID50965   -            196   1.2e-31  109.1   1.0   1   1   2.2e-35   1.5e-31  108.8   0.7     3   138    10   144     8   144 0.95 SIS domain
SIS                  PF01380.17   131 seq1300_BIOID50965   -            196   6.2e-07   28.9   0.3   1   1   7.1e-10   4.8e-06   26.0   0.0    49   105   105   164    77   182 0.82 SIS domain
FlaE                 PF07559.9    130 seq1302_BIOID50965   -            402   2.8e-22   79.6  11.7   1   1   6.2e-26   2.8e-22   79.6   8.1     1   130   170   283   170   283 0.92 Flagellar basal body protein FlaE
Flg_bbr_C            PF06429.8     74 seq1302_BIOID50965   -            402   4.1e-21   74.5   1.6   1   1   4.6e-24   2.1e-20   72.2   1.1     2    74   324   401   323   401 0.92 Flagellar basal body rod FlgEFG protein C-terminal
Flg_bb_rod           PF00460.15    31 seq1302_BIOID50965   -            402   9.7e-12   44.2   4.1   1   1   2.1e-15   9.7e-12   44.2   2.8     2    31     4    33     3    33 0.96 Flagella basal body rod protein
S4                   PF01479.20    48 seq1304_BIOID50965   -            133   7.7e-13   47.5   0.0   1   1   9.3e-17   1.3e-12   46.8   0.0     1    46     9    53     9    55 0.95 S4 domain
DUF2592              PF10766.4     41 seq1306_BIOID50965   -             49     1e-26   91.8   4.7   1   1   8.2e-31   1.1e-26   91.7   3.3     1    41     4    44     4    44 0.98 Protein of unknown function (DUF2592)
Ala_racemase_N       PF01168.15   217 seq1307_BIOID50965   -            359   3.1e-61  206.5   0.0   1   1   5.7e-65   3.9e-61  206.2   0.0     1   217     8   219     8   219 0.94 Alanine racemase, N-terminal domain
Ala_racemase_C       PF00842.16   129 seq1307_BIOID50965   -            359     8e-40  135.1   0.1   1   1   1.8e-43   1.2e-39  134.5   0.1     1   129   234   358   234   358 0.97 Alanine racemase, C-terminal domain
FlgH                 PF02107.11   180 seq1312_BIOID50965   -            221     8e-64  214.4   0.0   1   1     7e-68   9.5e-64  214.1   0.0     3   180    41   220    39   220 0.97 Flagellar L-ring protein
SBP_bac_11           PF13531.1    231 seq1313_BIOID50965   -            257   1.6e-55  188.1   4.9   1   1   2.7e-59   1.8e-55  187.9   3.4     1   231    29   255    29   255 0.95 Bacterial extracellular solute-binding protein
SBP_bac_1            PF01547.20   314 seq1313_BIOID50965   -            257   3.8e-17   62.8   6.9   1   1   7.1e-21   4.9e-17   62.5   4.8     1   313    34   246    34   247 0.89 Bacterial extracellular solute-binding protein
MFS_1                PF07690.11   354 seq1314_BIOID50965   -            416   2.4e-25   88.9  61.2   1   2   3.7e-20   2.5e-16   59.2  19.1     1   224    22   237    22   245 0.81 Major Facilitator Superfamily
MFS_1                PF07690.11   354 seq1314_BIOID50965   -            416   2.4e-25   88.9  61.2   2   2   1.9e-12   1.3e-08   33.8  20.7    10   178   237   403   229   415 0.76 Major Facilitator Superfamily
MFS_3                PF05977.8    524 seq1314_BIOID50965   -            416   4.5e-21   74.4  33.8   1   1   8.4e-25   5.7e-21   74.1  23.4     9   397    16   403    12   414 0.89 Transmembrane secretion effector
BON                  PF04972.12    64 seq1316_BIOID50965   -            191   2.5e-32  110.3   8.7   1   2   2.7e-19   3.6e-15   55.3   0.8     3    62    53   113    51   115 0.96 BON domain
BON                  PF04972.12    64 seq1316_BIOID50965   -            191   2.5e-32  110.3   8.7   2   2   1.8e-20   2.4e-16   59.1   0.8     1    57   129   184   129   188 0.97 BON domain
HSP33                PF01430.14   280 seq1318_BIOID50965   -            294     1e-97  326.5   0.0   1   1  8.3e-102   1.1e-97  326.3   0.0     1   279     6   275     6   276 0.96 Hsp33 protein
UDG                  PF03167.14   152 seq1320_BIOID50965   -            229   3.2e-30  104.4   0.1   1   1   3.4e-34   4.6e-30  103.9   0.0     6   152    54   211    50   211 0.96 Uracil DNA glycosylase superfamily
Aldedh               PF00171.17   462 seq1321_BIOID50965   -            495  1.2e-169  564.4   0.0   1   1  1.9e-173  1.3e-169  564.2   0.0     4   462    31   489    28   489 0.97 Aldehyde dehydrogenase family
DUF3702              PF12486.3    148 seq1323_BIOID50965   -            374   6.8e-11   41.9   0.3   1   1   1.1e-14   1.5e-10   40.8   0.0    56   142   274   361   264   366 0.85 ImpA domain protein
DUF21                PF01595.15   183 seq1324_BIOID50965   -            447   2.4e-44  150.7   3.6   1   1   8.2e-48   3.7e-44  150.0   2.5     3   183     5   197     3   197 0.98 Domain of unknown function DUF21
CorC_HlyC            PF03471.12    81 seq1324_BIOID50965   -            447   2.8e-23   81.4   0.1   1   1   1.3e-26     6e-23   80.3   0.0     2    80   347   425   346   426 0.94 Transporter associated domain
CBS                  PF00571.23    57 seq1324_BIOID50965   -            447   5.5e-11   41.8   0.7   1   2   4.9e-07    0.0022   17.4   0.0     9    56   222   270   215   271 0.80 CBS domain
CBS                  PF00571.23    57 seq1324_BIOID50965   -            447   5.5e-11   41.8   0.7   2   2   2.7e-08   0.00012   21.5   0.0     9    55   286   332   280   334 0.91 CBS domain
CorA                 PF01544.13   292 seq1326_BIOID50965   -            316   4.9e-56  189.7   0.4   1   1   4.4e-60     6e-56  189.5   0.2     4   292    26   312    24   312 0.95 CorA-like Mg2+ transporter protein
FlgI                 PF02119.11   342 seq1329_BIOID50965   -            371  2.3e-130  434.0  11.6   1   1  1.9e-134  2.6e-130  433.9   8.0     2   342    30   371    29   371 0.98 Flagellar P-ring protein
Peripla_BP_3         PF13377.1    160 seq1330_BIOID50965   -            341   9.6e-43  145.8   0.0   1   1   9.5e-46   3.2e-42  144.1   0.0     2   160   171   331   170   331 0.92 Periplasmic binding protein-like domain
Peripla_BP_1         PF00532.16   279 seq1330_BIOID50965   -            341   8.6e-35  120.1   0.0   1   1     3e-38     1e-34  119.9   0.0     2   275    60   325    59   329 0.93 Periplasmic binding proteins and sugar binding domain of LacI family
LacI                 PF00356.16    46 seq1330_BIOID50965   -            341   3.7e-21   74.3   0.8   1   1   2.1e-24   7.1e-21   73.4   0.6     1    46     3    48     3    48 0.99 Bacterial regulatory proteins, lacI family
Peripla_BP_4         PF13407.1    258 seq1330_BIOID50965   -            341   2.6e-20   72.7   0.0   1   1   1.1e-23   3.6e-20   72.3   0.0     1   253    62   308    62   313 0.89 Periplasmic binding protein domain
BPD_transp_1         PF00528.17   185 seq1332_BIOID50965   -            229     4e-22   78.5  13.4   1   1   3.7e-26     5e-22   78.1   9.3     2   175    26   215    25   227 0.78 Binding-protein-dependent transport system inner membrane component
Flg_bbr_C            PF06429.8     74 seq1333_BIOID50965   -            251   8.8e-21   73.4   3.2   1   1   1.7e-24   1.2e-20   73.0   0.5     2    74   170   247   169   247 0.89 Flagellar basal body rod FlgEFG protein C-terminal
Flg_bb_rod           PF00460.15    31 seq1333_BIOID50965   -            251   2.2e-10   39.9   3.3   1   1   3.2e-14   2.2e-10   39.9   2.3     1    31     5    35     5    35 0.97 Flagella basal body rod protein
Aminotran_1_2        PF00155.16   363 seq1335_BIOID50965   -            409   1.4e-85  287.3   0.0   1   1   1.1e-89   1.5e-85  287.1   0.0     2   362    41   404    40   405 0.98 Aminotransferase class I and II
YkuD                 PF03734.9    146 seq1336_BIOID50965   -            615   6.1e-30  104.2   0.1   1   1   1.4e-33   9.7e-30  103.6   0.0     4   140   377   543   374   572 0.94 L,D-transpeptidase catalytic domain
PG_binding_1         PF01471.13    57 seq1336_BIOID50965   -            615   1.2e-09   37.9   0.2   1   1   9.3e-11   6.4e-07   29.1   0.0    25    57   316   348   307   348 0.92 Putative peptidoglycan binding domain
Biotin_lipoyl        PF00364.17    74 seq1338_BIOID50965   -            156   5.4e-27   93.1   0.5   1   1   7.9e-31   5.4e-27   93.1   0.4     2    74    82   155    81   155 0.98 Biotin-requiring enzyme
ABC_tran             PF00005.22   118 seq1339_BIOID50965   -            352   4.2e-26   91.5   0.0   1   1     2e-29     9e-26   90.4   0.0     1   117    38   156    38   157 0.91 ABC transporter
TOBE                 PF03459.12    64 seq1339_BIOID50965   -            352   3.5e-19   68.5   0.0   1   1     2e-20   9.2e-17   60.7   0.0     1    62   290   350   290   352 0.97 TOBE domain
NUDIX                PF00293.23   135 seq1341_BIOID50965   -            129   7.2e-22   77.3   0.2   1   1   6.1e-26   8.3e-22   77.1   0.1     4   132     7   126     4   129 0.85 NUDIX domain
DAO                  PF01266.19   358 seq1343_BIOID50965   -            426   5.5e-72  242.5   0.2   1   1   2.8e-75   6.3e-72  242.3   0.1     1   358    29   381    29   381 0.96 FAD dependent oxidoreductase
Thi4                 PF01946.12   230 seq1343_BIOID50965   -            426   1.7e-07   30.4   0.2   1   1   1.4e-10   3.1e-07   29.6   0.1     9    64    19    75    12   102 0.91 Thi4 family
NAD_binding_8        PF13450.1     68 seq1343_BIOID50965   -            426   2.2e-06   27.4   0.7   1   1   3.9e-09   8.8e-06   25.5   0.5     1    42    32    71    32    88 0.82 NAD(P)-binding Rossmann-like domain
FAD_binding_3        PF01494.14   356 seq1343_BIOID50965   -            426   6.4e-06   25.3   0.6   1   1   2.8e-09   6.4e-06   25.3   0.4     2    33    28    59    27    68 0.94 FAD binding domain
FAD_binding_2        PF00890.19   421 seq1343_BIOID50965   -            426   2.1e-05   23.4   0.6   1   1   1.5e-08   3.4e-05   22.7   0.5     1    43    29    71    29    82 0.85 FAD binding domain
Flg_bbr_C            PF06429.8     74 seq1344_BIOID50965   -            260   5.3e-27   93.4   3.1   1   1   1.6e-30   1.1e-26   92.4   1.3     2    74   183   260   182   260 0.91 Flagellar basal body rod FlgEFG protein C-terminal
Flg_bb_rod           PF00460.15    31 seq1344_BIOID50965   -            260   2.9e-14   52.2   1.2   1   1   1.1e-17   7.4e-14   50.9   0.8     1    31     5    35     5    35 0.98 Flagella basal body rod protein
Rod-binding          PF10135.4     49 seq1346_BIOID50965   -             99   1.1e-17   63.6   0.0   1   1   1.4e-21   1.9e-17   62.8   0.0     1    49    42    93    42    93 0.98 Rod binding protein
CPSase_L_D2          PF02786.12   211 seq1347_BIOID50965   -            449   1.5e-86  288.9   0.0   1   1   1.3e-89   2.2e-86  288.4   0.0     1   210   115   323   115   324 0.99 Carbamoyl-phosphate synthase L chain, ATP binding domain
CPSase_L_chain       PF00289.17   110 seq1347_BIOID50965   -            449   4.7e-41  139.2   0.1   1   1   5.6e-44   9.7e-41  138.2   0.1     1   110     1   110     1   110 0.99 Carbamoyl-phosphate synthase L chain, N-terminal domain
Biotin_carb_C        PF02785.14   107 seq1347_BIOID50965   -            449   5.6e-38  129.0   0.0   1   1   6.7e-41   1.2e-37  128.0   0.0     1   107   336   441   336   441 0.99 Biotin carboxylase C-terminal domain
ATP-grasp_4          PF13535.1    184 seq1347_BIOID50965   -            449   7.3e-13   48.5   0.0   1   1   1.8e-15     3e-12   46.5   0.0     4   179   115   293   112   294 0.76 ATP-grasp domain
ATP-grasp_3          PF02655.9    161 seq1347_BIOID50965   -            449   1.6e-07   31.2   0.0   1   1   1.6e-10   2.8e-07   30.4   0.0     2   159   114   294   113   296 0.87 ATP-grasp domain
Dala_Dala_lig_C      PF07478.8    203 seq1347_BIOID50965   -            449   1.8e-07   30.6   0.0   1   1   3.1e-10   5.3e-07   29.1   0.0    25   173   145   291   123   292 0.80 D-ala D-ala ligase C-terminus
ATP-grasp            PF02222.17   172 seq1347_BIOID50965   -            449   1.1e-06   28.0   0.0   1   1   1.2e-09   2.1e-06   27.0   0.0    18   160   143   292   138   294 0.81 ATP-grasp domain
Sigma54_activat      PF00158.21   168 seq1348_BIOID50965   -            642   6.2e-36  123.2   0.0   1   1   4.9e-39   1.1e-35  122.4   0.0     5   168   334   494   330   494 0.96 Sigma-54 interaction domain
PAS                  PF00989.19   113 seq1348_BIOID50965   -            642   4.3e-14   52.1   0.0   1   1     6e-17   1.4e-13   50.5   0.0     2   113   207   309   206   309 0.97 PAS fold
HTH_8                PF02954.14    42 seq1348_BIOID50965   -            642   1.7e-13   49.7   0.1   1   1   7.4e-17   1.7e-13   49.7   0.1     2    42   591   631   590   631 0.96 Bacterial regulatory protein, Fis family
GAF                  PF01590.21   154 seq1348_BIOID50965   -            642   1.2e-05   25.3   0.2   1   1   1.4e-08   3.2e-05   24.0   0.2     4   151    58   189    56   192 0.92 GAF domain
PAS_8                PF13188.1     64 seq1348_BIOID50965   -            642   0.00012   21.6   0.0   1   1   1.4e-07   0.00032   20.3   0.0     2    46   207   255   206   276 0.70 PAS domain
Transaldolase        PF00923.14   287 seq1349_BIOID50965   -            222   2.5e-44  151.4   0.1   1   1   4.4e-48   6.1e-44  150.1   0.1     1   243     5   207     5   219 0.95 Transaldolase
Thioredoxin          PF00085.15   104 seq1350_BIOID50965   -            139   4.4e-30  103.3   0.9   1   1   2.9e-32   6.6e-29   99.5   0.0     2   102    37   136    36   138 0.94 Thioredoxin
Thioredoxin_2        PF13098.1    112 seq1350_BIOID50965   -            139   1.4e-12   47.6   0.0   1   1     4e-15     9e-12   45.0   0.0     7   112    54   135    49   135 0.88 Thioredoxin-like domain
Thioredoxin_7        PF13899.1     82 seq1350_BIOID50965   -            139   5.9e-08   32.5   0.4   1   1     3e-10   6.7e-07   29.1   0.0     7    81    42   114    36   115 0.82 Thioredoxin-like
Redoxin              PF08534.5    146 seq1350_BIOID50965   -            139   2.6e-06   26.9   0.0   1   1     4e-08     9e-05   21.9   0.0    28    73    52    95    34   103 0.87 Redoxin
HyaE                 PF07449.6    107 seq1350_BIOID50965   -            139   8.6e-05   22.2   0.0   1   1   6.1e-08   0.00014   21.6   0.0    52   100    76   124    67   129 0.87 Hydrogenase-1 expression protein HyaE
YtfJ_HI0045          PF09695.5    160 seq1352_BIOID50965   -            185   4.4e-75  250.2   0.2   1   1   3.7e-79     5e-75  250.0   0.2     2   159    24   181    23   182 0.99 Bacterial protein of unknown function (YtfJ_HI0045)
Flg_bbr_C            PF06429.8     74 seq1357_BIOID50965   -            458   2.3e-10   40.1   4.5   1   1   1.7e-14   2.3e-10   40.1   3.1    17    73   397   455   386   456 0.78 Flagellar basal body rod FlgEFG protein C-terminal
DUF2819              PF10995.3    317 seq1359_BIOID50965   -            523  3.2e-129  430.1   0.0   1   1    3e-133  4.1e-129  429.7   0.0     2   317   163   474   162   474 0.99 Protein of unknown function (DUF2819)
FlgH                 PF02107.11   180 seq1360_BIOID50965   -            232   3.4e-69  231.9   0.3   1   1   2.9e-73   3.9e-69  231.6   0.2     4   180    44   231    41   231 0.95 Flagellar L-ring protein
DJ-1_PfpI            PF01965.19   147 seq1361_BIOID50965   -            172   1.6e-42  144.3   0.0   1   1   2.7e-46   1.9e-42  144.1   0.0     1   147    31   171    31   171 0.97 DJ-1/PfpI family
DUF4066              PF13278.1    166 seq1361_BIOID50965   -            172   3.4e-13   49.1   0.0   1   1   5.9e-17     4e-13   48.8   0.0     1   151     8   153     8   155 0.89 Putative amidotransferase
Chorismate_bind      PF00425.13   257 seq1362_BIOID50965   -            391   2.1e-68  230.3   0.0   1   1   1.8e-72   2.5e-68  230.0   0.0     2   257   126   380   125   380 0.97 chorismate binding enzyme
DTW                  PF03942.10   204 seq1363_BIOID50965   -            240   2.8e-60  202.9   0.0   1   1   2.4e-64   3.3e-60  202.6   0.0     1   202    35   224    35   226 0.97 DTW domain
MFS_1                PF07690.11   354 seq1365_BIOID50965   -            403   1.5e-43  148.8  41.6   1   1   2.1e-47   1.5e-43  148.8  28.8     4   347    14   341    11   348 0.86 Major Facilitator Superfamily
Sugar_tr             PF00083.19   451 seq1365_BIOID50965   -            403   4.4e-09   35.3   4.8   1   1   6.5e-13   4.4e-09   35.3   3.3    44   123    39   115    16   185 0.88 Sugar (and other) transporter
Aminotran_3          PF00202.16   339 seq1368_BIOID50965   -            421  1.1e-108  362.9   0.6   1   1    2e-112  1.4e-108  362.6   0.4     3   338    27   359    25   360 0.97 Aminotransferase class-III
Aminotran_1_2        PF00155.16   363 seq1368_BIOID50965   -            421   2.9e-05   23.0   0.1   1   1   1.9e-08   0.00013   20.9   0.0   125   281   159   326    40   391 0.61 Aminotransferase class I and II
DDE_Tnp_Tn3          PF01526.12   388 seq1372_BIOID50965   -            296   9.4e-10   37.5   0.0   1   1   9.1e-14   1.2e-09   37.1   0.0     1    64   233   295   233   296 0.96 Tn3 transposase DDE domain
PEPCK_ATP            PF01293.15   467 seq1373_BIOID50965   -            540  2.4e-216  718.6   0.0   1   1    2e-220  2.8e-216  718.4   0.0     3   467    21   493    19   493 0.98 Phosphoenolpyruvate carboxykinase
Acid_phosphat_B      PF03767.9    230 seq1374_BIOID50965   -            317   8.9e-50  169.0   0.0   1   1   8.4e-54   1.1e-49  168.7   0.0     2   229    91   300    90   301 0.96 HAD superfamily, subfamily IIIB (Acid phosphatase)
Peptidase_M15_2      PF05951.8    153 seq1375_BIOID50965   -            182   1.2e-61  206.5   0.0   1   1   2.1e-65   1.4e-61  206.3   0.0     3   153    34   182    32   182 0.99 Bacterial protein of unknown function (DUF882)
Peptidase_M15_3      PF08291.6    110 seq1375_BIOID50965   -            182   8.5e-12   44.7   0.0   1   1   1.7e-15   1.1e-11   44.3   0.0    28   110    86   175    62   175 0.84 Peptidase M15
DUF997               PF06196.7     80 seq1376_BIOID50965   -             80     2e-31  107.1   1.1   1   1   1.6e-35   2.2e-31  107.0   0.8     2    78     7    78     6    80 0.97 Protein of unknown function (DUF997)
HTH_18               PF12833.2     81 seq1377_BIOID50965   -            278   5.5e-26   90.3   2.2   1   1     2e-29   6.7e-26   90.0   0.8     1    80   193   271   193   272 0.97 Helix-turn-helix domain
AraC_binding         PF02311.14   136 seq1377_BIOID50965   -            278   7.2e-24   83.8   2.1   1   1   2.1e-27   7.2e-24   83.8   1.5     4   136    16   154    14   154 0.96 AraC-like ligand binding domain
HTH_AraC             PF00165.18    42 seq1377_BIOID50965   -            278   8.6e-21   72.9   0.1   1   2   1.9e-11   6.5e-08   32.0   0.0     1    42   180   221   180   221 0.97 Bacterial regulatory helix-turn-helix proteins, AraC family
HTH_AraC             PF00165.18    42 seq1377_BIOID50965   -            278   8.6e-21   72.9   0.1   2   2   1.3e-13   4.5e-10   38.9   0.0     1    42   232   271   232   271 0.93 Bacterial regulatory helix-turn-helix proteins, AraC family
FlgI                 PF02119.11   342 seq1379_BIOID50965   -            366  3.2e-138  459.9  15.5   1   1  2.7e-142  3.6e-138  459.7  10.8     1   342    22   366    22   366 0.99 Flagellar P-ring protein
ATP-grasp_5          PF13549.1    222 seq1380_BIOID50965   -            886   3.7e-75  251.8   0.2   1   1   3.9e-78     9e-75  250.5   0.1     1   221   472   693   472   694 0.96 ATP-grasp domain
Succ_CoA_lig         PF13607.1    138 seq1380_BIOID50965   -            886   1.1e-46  157.7   0.1   1   1   8.9e-50     2e-46  156.8   0.1     1   138   147   280   147   280 0.97 Succinyl-CoA ligase like flavodoxin domain
CoA_binding_2        PF13380.1    115 seq1380_BIOID50965   -            886     2e-23   82.6   0.0   1   1   1.1e-25   2.6e-22   79.0   0.0     1   113    13   130    13   132 0.95 CoA binding domain
Acetyltransf_1       PF00583.19    83 seq1380_BIOID50965   -            886   9.9e-11   41.4   0.0   1   1   1.6e-13   3.7e-10   39.5   0.0    10    82   781   863   775   864 0.81 Acetyltransferase (GNAT) family
Acetyltransf_3       PF13302.1    142 seq1380_BIOID50965   -            886   1.9e-09   37.8   0.0   1   1   1.7e-12   3.9e-09   36.8   0.0     1   142   725   864   725   864 0.80 Acetyltransferase (GNAT) domain
Acetyltransf_4       PF13420.1    155 seq1380_BIOID50965   -            886     1e-06   28.6   0.0   1   1   4.8e-08   0.00011   22.0   0.0     4   135   731   864   728   871 0.80 Acetyltransferase (GNAT) domain
SSF                  PF00474.12   406 seq1382_BIOID50965   -            485  1.1e-142  475.3  29.6   1   1    1e-146  1.4e-142  475.0  20.5     1   406    38   434    38   434 1.00 Sodium:solute symporter family
Lactonase            PF10282.4    344 seq1383_BIOID50965   -            331   4.7e-87  292.1   0.0   1   1   1.3e-90     6e-87  291.7   0.0     2   343     5   327     4   328 0.95 Lactonase, 7-bladed beta-propeller
Exonuc_VIII          PF06630.6    182 seq1384_BIOID50965   -            690     3e-52  176.4   0.4   1   1     1e-55   1.4e-51  174.3   0.0     3   182    10   197     8   197 0.84 Enterobacterial exodeoxyribonuclease VIII
GIY-YIG              PF01541.19    80 seq1385_BIOID50965   -            100   6.9e-10   39.0   0.0   1   1     6e-14   8.3e-10   38.7   0.0     2    76     4    73     3    77 0.91 GIY-YIG catalytic domain
Lactamase_B          PF00753.22   194 seq1386_BIOID50965   -            215   2.7e-33  115.1   0.6   1   1   4.4e-37     3e-33  114.9   0.4     4   194    11   192     8   192 0.94 Metallo-beta-lactamase superfamily
Lactamase_B_2        PF12706.2    194 seq1386_BIOID50965   -            215   9.7e-08   31.6   0.1   1   1   1.7e-11   1.2e-07   31.3   0.1     4   153    28   189    25   194 0.59 Beta-lactamase superfamily domain
5_nucleotid_C        PF02872.13   156 seq1387_BIOID50965   -            650   2.1e-27   95.8   0.1   1   1   8.6e-31   5.8e-27   94.4   0.1     1   149   358   553   358   558 0.82 5'-nucleotidase, C-terminal domain
Metallophos          PF00149.23   201 seq1387_BIOID50965   -            650   5.6e-21   74.7   0.0   1   1   1.4e-24   9.9e-21   73.9   0.0     1   199    27   262    27   264 0.94 Calcineurin-like phosphoesterase
AMP-binding          PF00501.23   418 seq1388_BIOID50965   -            536     1e-85  287.5   0.0   1   1   1.8e-89   1.2e-85  287.2   0.0     1   417    50   461    50   462 0.95 AMP-binding enzyme
DUF4009              PF13193.1     41 seq1388_BIOID50965   -            536   7.9e-08   31.4   0.1   1   1   3.6e-11   2.4e-07   29.9   0.0     1    29   501   529   501   535 0.92 Domain of unknown function (DUF4009)
Flagellin_N          PF00669.15   139 seq1389_BIOID50965   -            309   9.9e-12   44.7   9.1   1   1   1.4e-15   9.9e-12   44.7   6.3     2   137     4   139     3   141 0.97 Bacterial flagellin N-terminal helical region
PLA1                 PF02253.10   260 seq1391_BIOID50965   -            289   1.6e-93  312.8   5.0   1   1   1.4e-97   1.9e-93  312.5   3.4     8   260    39   286    33   286 0.98 Phospholipase A1
IMPDH                PF00478.20   351 seq1392_BIOID50965   -            347  2.7e-113  378.3   0.2   1   1  2.4e-117  3.3e-113  378.0   0.2     3   346     9   342     7   346 0.94 IMP dehydrogenase / GMP reductase domain
AraC_binding         PF02311.14   136 seq1393_BIOID50965   -            312   7.8e-23   80.5   1.3   1   1   3.5e-26   1.2e-22   79.9   0.2     7   120    52   170    48   186 0.89 AraC-like ligand binding domain
HTH_18               PF12833.2     81 seq1393_BIOID50965   -            312     9e-22   76.8   0.1   1   1   5.5e-25   1.9e-21   75.8   0.1     2    79   229   305   228   307 0.97 Helix-turn-helix domain
HTH_AraC             PF00165.18    42 seq1393_BIOID50965   -            312   1.5e-20   72.2   0.2   1   2   3.2e-10   1.1e-06   28.1   0.0     2    42   216   256   215   256 0.93 Bacterial regulatory helix-turn-helix proteins, AraC family
HTH_AraC             PF00165.18    42 seq1393_BIOID50965   -            312   1.5e-20   72.2   0.2   2   2   1.6e-14   5.3e-11   41.8   0.0     2    42   268   306   267   306 0.94 Bacterial regulatory helix-turn-helix proteins, AraC family
Cupin_2              PF07883.6     71 seq1393_BIOID50965   -            312   1.4e-06   27.5   0.0   1   1   8.3e-10   2.8e-06   26.6   0.0     7    60    57   109    53   116 0.92 Cupin domain
DUF2636              PF11120.3     62 seq1394_BIOID50965   -             63   5.2e-33  112.2   0.6   1   1   4.2e-37   5.7e-33  112.1   0.4     1    62     2    63     2    63 0.99 Protein of unknown function (DUF2636)
UPF0047              PF01894.12   118 seq1396_BIOID50965   -            138   4.5e-39  132.8   0.0   1   1   3.7e-43   5.1e-39  132.6   0.0     1   117    17   135    17   136 0.97 Uncharacterised protein family UPF0047
DUF3260              PF11658.3    518 seq1397_BIOID50965   -            559  1.7e-233  775.3   0.0   1   1  1.4e-237  1.9e-233  775.1   0.0     2   518    24   554    23   554 0.99 Protein of unknown function (DUF3260)
Peptidase_S6         PF02395.11   769 seq1398_BIOID50965   -           1262  5.6e-152  507.4  55.8   1   1  8.3e-156  5.6e-152  507.4  38.7     3   762     3   686     1   693 0.92 Immunoglobulin A1 protease
Autotransporter      PF03797.14   265 seq1398_BIOID50965   -           1262   2.8e-43  148.0  12.4   1   1     4e-47   2.8e-43  148.0   8.6     4   260  1000  1243   998  1252 0.92 Autotransporter beta-domain
CMAS                 PF02353.15   273 seq1399_BIOID50965   -            382  1.8e-106  355.1   0.2   1   1  1.6e-109  2.4e-106  354.6   0.2     2   273   108   368   107   368 0.98 Mycolic acid cyclopropane synthetase
Methyltransf_23      PF13489.1    162 seq1399_BIOID50965   -            382   1.5e-14   53.9   0.0   1   1   1.6e-17   2.4e-14   53.2   0.0    14   135   157   287   144   315 0.73 Methyltransferase domain
Methyltransf_11      PF08241.7     95 seq1399_BIOID50965   -            382   8.7e-13   48.4   0.0   1   1   1.1e-15   1.6e-12   47.5   0.0     1    94   172   264   172   265 0.97 Methyltransferase domain
Methyltransf_18      PF12847.2    112 seq1399_BIOID50965   -            382   8.2e-11   42.3   0.0   1   1   1.4e-13   2.1e-10   41.0   0.0     1   111   167   267   167   268 0.91 Methyltransferase domain
Methyltransf_31      PF13847.1    152 seq1399_BIOID50965   -            382   5.2e-11   42.2   0.0   1   1   5.6e-14   8.6e-11   41.5   0.0     2   112   166   269   165   329 0.85 Methyltransferase domain
Methyltransf_12      PF08242.7     99 seq1399_BIOID50965   -            382   4.1e-08   33.4   0.0   1   1   5.5e-11   8.4e-08   32.4   0.0     1    99   172   263   172   263 0.83 Methyltransferase domain
Methyltransf_25      PF13649.1    101 seq1399_BIOID50965   -            382   2.1e-07   31.0   0.0   1   1   2.8e-10   4.2e-07   30.1   0.0     1   101   171   261   171   261 0.90 Methyltransferase domain
PCMT                 PF01135.14   210 seq1399_BIOID50965   -            382   3.9e-06   26.4   0.0   1   1   3.8e-09   5.7e-06   25.8   0.0    61   123   155   215   135   230 0.82 Protein-L-isoaspartate(D-aspartate) O-methyltransferase (PCMT)
MTS                  PF05175.9    170 seq1399_BIOID50965   -            382   3.8e-05   23.0   0.0   1   1     4e-08   6.1e-05   22.3   0.0    22   104   158   234   152   265 0.81 Methyltransferase small domain
Glucosaminidase      PF01832.15   134 seq1400_BIOID50965   -            323   9.4e-38  129.2   0.9   1   1   2.5e-41   1.7e-37  128.4   0.6     5   133   170   305   167   306 0.96 Mannosyl-glycoprotein endo-beta-N-acetylglucosaminidase
Rod-binding          PF10135.4     49 seq1400_BIOID50965   -            323   9.2e-20   70.2   2.8   1   1   3.3e-23   2.2e-19   69.0   1.9     1    49    60   107    60   107 0.99 Rod binding protein
DUF419               PF04237.8     92 seq1403_BIOID50965   -            118   1.2e-22   79.9   0.1   1   1   1.1e-26   1.5e-22   79.6   0.0     1    91    10   102    10   103 0.98 Protein of unknown function (DUF419)
EII-GUT              PF03608.8    168 seq1406_BIOID50965   -            187     7e-77  256.8   0.7   1   1   5.9e-81     8e-77  256.6   0.5     2   168     5   171     4   171 0.99 PTS system enzyme II sorbitol-specific factor
PilJ                 PF13675.1    112 seq1407_BIOID50965   -            571   1.4e-24   86.4   0.9   1   1     4e-28   1.4e-24   86.4   0.6     1   112    34   138    34   138 0.97 Type IV pili methyl-accepting chemotaxis transducer N-term
HisKA_3              PF07730.8     68 seq1407_BIOID50965   -            571     6e-19   68.0   1.8   1   1   1.8e-22     6e-19   68.0   1.2     1    65   366   430   366   434 0.97 Histidine kinase
HAMP                 PF00672.20    70 seq1407_BIOID50965   -            571   4.8e-13   48.9   0.0   1   1   1.4e-16   4.8e-13   48.9   0.0     2    69   160   228   159   229 0.93 HAMP domain
HATPase_c            PF02518.21   111 seq1407_BIOID50965   -            571   1.3e-12   47.2   0.0   1   1   7.5e-16   2.6e-12   46.3   0.0     4   108   473   560   470   563 0.89 Histidine kinase-, DNA gyrase B-, and HSP90-like ATPase
RQC                  PF09382.5    106 seq1408_BIOID50965   -            611   4.4e-28   96.9   0.0   1   1   3.5e-31   1.2e-27   95.6   0.0     1   104   413   514   413   516 0.97 RQC domain
Helicase_C           PF00271.26    78 seq1408_BIOID50965   -            611   4.6e-24   83.9   0.0   1   1   2.6e-24   8.9e-21   73.4   0.1     3    78   258   333   256   333 0.98 Helicase conserved C-terminal domain
HRDC                 PF00570.18    68 seq1408_BIOID50965   -            611   8.1e-24   83.0   0.1   1   1   6.4e-27   2.2e-23   81.6   0.0     2    68   535   601   534   601 0.97 HRDC domain
DEAD                 PF00270.24   173 seq1408_BIOID50965   -            611   2.6e-21   75.7   0.0   1   1   8.5e-24   2.9e-20   72.3   0.0     2   168    30   189    29   194 0.85 DEAD/DEAH box helicase
Asparaginase_2       PF01112.13   319 seq1409_BIOID50965   -            321  3.1e-125  417.0   2.9   1   1  2.8e-129  3.8e-125  416.7   2.0     2   315     3   315     2   317 0.99 Asparaginase
PrmA                 PF06325.8    295 seq1410_BIOID50965   -            293  1.2e-105  352.7   0.0   1   1  9.1e-109  1.4e-105  352.5   0.0     1   294     2   292     2   293 0.99 Ribosomal protein L11 methyltransferase (PrmA)
Methyltransf_18      PF12847.2    112 seq1410_BIOID50965   -            293   2.2e-11   44.2   0.1   1   1   2.4e-14   3.6e-11   43.5   0.1     2    77   159   230   158   273 0.82 Methyltransferase domain
Methyltransf_26      PF13659.1    117 seq1410_BIOID50965   -            293   1.5e-11   44.2   0.0   1   1   2.2e-14   3.4e-11   43.0   0.0     1    78   159   231   159   252 0.80 Methyltransferase domain
MTS                  PF05175.9    170 seq1410_BIOID50965   -            293   4.3e-11   42.3   0.0   1   1   4.4e-14   6.7e-11   41.7   0.0    17   105   142   230   127   238 0.81 Methyltransferase small domain
Methyltransf_31      PF13847.1    152 seq1410_BIOID50965   -            293   1.5e-10   40.7   0.0   1   1   1.5e-13   2.2e-10   40.1   0.0     4    80   159   230   156   277 0.79 Methyltransferase domain
Methyltransf_23      PF13489.1    162 seq1410_BIOID50965   -            293   1.1e-07   31.5   0.0   1   1   1.3e-10     2e-07   30.7   0.0    21    86   157   230   141   268 0.73 Methyltransferase domain
UPF0020              PF01170.13   180 seq1410_BIOID50965   -            293   8.9e-06   25.2   0.1   1   1     1e-08   1.5e-05   24.5   0.1    29   113   159   230   155   231 0.85 Putative RNA methylase family UPF0020
Methyltransf_11      PF08241.7     95 seq1410_BIOID50965   -            293   2.2e-05   24.7   0.0   1   1   2.6e-08     4e-05   23.9   0.0     2    65   164   228   163   238 0.76 Methyltransferase domain
Cons_hypoth95        PF03602.10   183 seq1410_BIOID50965   -            293   1.3e-05   24.5   0.0   1   1   1.5e-08   2.3e-05   23.7   0.0    34    98   150   214   138   234 0.86 Conserved hypothetical protein 95
Peptidase_U32        PF01136.14   233 seq1411_BIOID50965   -            331   7.7e-62  208.1   0.0   1   1   7.3e-66     1e-61  207.7   0.0     3   232    76   330    74   331 0.94 Peptidase family U32
Flg_bbr_C            PF06429.8     74 seq1413_BIOID50965   -            547     6e-08   32.3   2.6   1   1   8.8e-12     6e-08   32.3   1.8    23    74   491   546   469   546 0.81 Flagellar basal body rod FlgEFG protein C-terminal
Flg_bb_rod           PF00460.15    31 seq1413_BIOID50965   -            547   2.8e-05   23.5  11.0   1   1   4.2e-09   2.8e-05   23.5   7.6     1    31     5    35     5    35 0.97 Flagella basal body rod protein
Isochorismatase      PF00857.15   174 seq1414_BIOID50965   -            285     6e-38  130.3   0.0   1   1   1.1e-41   7.6e-38  130.0   0.0     2   173    32   204    31   205 0.97 Isochorismatase family
PP-binding           PF00550.20    67 seq1414_BIOID50965   -            285   2.5e-08   33.9   0.0   1   1   9.9e-12   6.8e-08   32.5   0.0     2    62   217   275   216   280 0.86 Phosphopantetheine attachment site
EIIBC-GUT_N          PF03612.9    183 seq1415_BIOID50965   -            319   9.6e-72  240.3   1.9   1   1   2.7e-75   1.8e-71  239.3   1.3     2   183     3   171     2   171 0.95 Sorbitol phosphotransferase enzyme II N-terminus
EIIBC-GUT_C          PF07663.6     93 seq1415_BIOID50965   -            319   6.4e-48  160.7   5.0   1   1   9.3e-52   6.4e-48  160.7   3.5     1    93   226   318   226   318 0.99 Sorbitol phosphotransferase enzyme II C-terminus
PspA_IM30            PF04012.7    221 seq1417_BIOID50965   -            222   6.9e-48  162.8  32.6   1   1     6e-52   8.2e-48  162.5  22.6     1   220     2   217     2   219 0.97 PspA/IM30 family
Gam                  PF06064.6     98 seq1418_BIOID50965   -             98   3.2e-52  174.5   1.2   1   1   2.6e-56   3.5e-52  174.4   0.8     1    98     1    98     1    98 0.99 Host-nuclease inhibitor protein Gam
PrpF                 PF04303.8    371 seq1421_BIOID50965   -            350  2.2e-161  536.6   2.0   1   1  3.6e-165  2.4e-161  536.4   1.4     1   371     1   350     1   350 0.99 PrpF protein
ABC_tran             PF00005.22   118 seq1424_BIOID50965   -            623   7.1e-41  139.1   0.1   1   2   5.7e-21   7.1e-18   64.9   0.1    24   118    90   197    56   197 0.80 ABC transporter
ABC_tran             PF00005.22   118 seq1424_BIOID50965   -            623   7.1e-41  139.1   0.1   2   2   4.1e-23   5.1e-20   71.9   0.0     1   117   364   491   364   492 0.93 ABC transporter
oligo_HPY            PF08352.7     64 seq1424_BIOID50965   -            623   8.6e-21   73.9   0.4   1   2   8.8e-12   1.1e-08   35.1   0.0     1    33   248   280   248   303 0.88 Oligopeptide/dipeptide transporter, C-terminal region
oligo_HPY            PF08352.7     64 seq1424_BIOID50965   -            623   8.6e-21   73.9   0.4   2   2     3e-12   3.8e-09   36.6   0.0     1    33   543   575   543   594 0.85 Oligopeptide/dipeptide transporter, C-terminal region
RecT                 PF03837.9    199 seq1425_BIOID50965   -            261   1.4e-28   99.4   0.0   1   1   2.1e-30   2.9e-26   91.8   0.0     5   195    24   182    22   189 0.90 RecT family
Peptidase_U32        PF01136.14   233 seq1428_BIOID50965   -            298   1.3e-34  118.9   0.0   1   1   1.3e-38   1.8e-34  118.5   0.0     5   195    88   269    82   293 0.89 Peptidase family U32
PLDc_2               PF13091.1    126 seq1429_BIOID50965   -            451   1.4e-22   79.6   0.0   1   1   3.2e-19   2.2e-15   56.4   0.0     4   123   259   406   256   409 0.84 PLD-like domain
PLDc                 PF00614.17    28 seq1429_BIOID50965   -            451   1.3e-13   50.0   2.2   1   1   2.4e-11   1.6e-07   30.7   0.1     2    28   353   379   352   379 0.94 Phospholipase D Active site motif
Dus                  PF01207.12   310 seq1430_BIOID50965   -            321  2.7e-115  384.3   0.0   1   1  4.4e-119    3e-115  384.2   0.0     2   307    14   318    12   321 0.98 Dihydrouridine synthase (Dus)
adh_short_C2         PF13561.1    243 seq1431_BIOID50965   -            258     6e-29  101.4   0.1   1   1   1.7e-32   7.7e-29  101.0   0.1     3   242    24   254    22   255 0.92 Enoyl-(Acyl carrier protein) reductase
adh_short            PF00106.20   167 seq1431_BIOID50965   -            258   2.8e-27   95.5   9.7   1   1   5.8e-30   2.6e-26   92.3   6.7     2   164    17   170    16   173 0.88 short chain dehydrogenase
KR                   PF08659.5    181 seq1431_BIOID50965   -            258   3.2e-11   43.1   8.8   1   1   1.3e-13   5.8e-10   39.0   5.9    56   160    57   165    17   183 0.91 KR domain
PspB                 PF06667.7     75 seq1432_BIOID50965   -             74   7.7e-32  108.9   0.4   1   1   6.1e-36   8.4e-32  108.8   0.3     1    74     1    73     1    74 0.97 Phage shock protein B
NmrA                 PF05368.8    233 seq1433_BIOID50965   -            286   1.2e-24   86.7   0.6   1   1   9.3e-28   1.8e-24   86.1   0.4     1   232     2   220     2   221 0.89 NmrA-like family
NAD_binding_10       PF13460.1    183 seq1433_BIOID50965   -            286     5e-19   68.8   3.3   1   1   4.1e-22     8e-19   68.2   2.3     1   181     2   182     2   184 0.90 NADH(P)-binding
3Beta_HSD            PF01073.14   280 seq1433_BIOID50965   -            286   1.4e-06   27.0   0.1   1   1   1.8e-09   3.6e-06   25.7   0.0     2   117     4   105     3   128 0.83 3-beta hydroxysteroid dehydrogenase/isomerase family
TrkA_N               PF02254.13   116 seq1433_BIOID50965   -            286   1.2e-05   25.1   0.1   1   1   1.4e-08   2.8e-05   23.9   0.1     1    58     2    62     2    79 0.88 TrkA-N domain
NAD_binding_4        PF07993.7    249 seq1433_BIOID50965   -            286     1e-05   24.4   0.0   1   1     1e-08     2e-05   23.5   0.0     1    40     4    43     4    93 0.86 Male sterility protein
adh_short            PF00106.20   167 seq1433_BIOID50965   -            286   3.9e-05   23.5   0.5   1   1     2e-08   3.9e-05   23.5   0.4     4    75     3    67     1    73 0.84 short chain dehydrogenase
Sod_Fe_C             PF02777.13   106 seq1434_BIOID50965   -            208   5.1e-40  135.4   0.6   1   1   1.1e-43   7.5e-40  134.9   0.1     4   106    98   204    95   204 0.91 Iron/manganese superoxide dismutases, C-terminal domain
Sod_Fe_N             PF00081.17    82 seq1434_BIOID50965   -            208   9.5e-34  115.4   2.3   1   1   2.3e-37   1.5e-33  114.7   1.6     1    81     4    91     4    92 0.97 Iron/manganese superoxide dismutases, alpha-hairpin domain
MatE                 PF01554.13   162 seq1435_BIOID50965   -            457   2.3e-73  245.0  36.2   1   2   1.4e-41   1.9e-37  128.2   3.8     1   162    17   177    17   177 0.98 MatE
MatE                 PF01554.13   162 seq1435_BIOID50965   -            457   2.3e-73  245.0  36.2   2   2   3.8e-42   5.2e-38  130.0   8.5     1   162   244   405   244   405 1.00 MatE
PTSIIA_gutA          PF03829.8    117 seq1436_BIOID50965   -            123   6.9e-44  148.1   0.0   1   1   6.1e-48   8.4e-44  147.8   0.0     1   116     1   116     1   118 0.98 PTS system glucitol/sorbitol-specific IIA component
PspC                 PF04024.7     61 seq1437_BIOID50965   -            119   3.6e-19   67.8   0.5   1   1   3.4e-23   4.6e-19   67.5   0.3     1    60     7    68     7    69 0.92 PspC domain
Trp_Tyr_perm         PF03222.8    394 seq1438_BIOID50965   -            444   7.4e-06   24.9  35.8   1   1   9.1e-10   1.2e-05   24.1  24.8     7   374    42   425    38   437 0.76 Tryptophan/tyrosine permease family
YqaJ                 PF09588.5    152 seq1439_BIOID50965   -            226   3.7e-26   91.8   0.0   1   1   4.3e-30   5.9e-26   91.1   0.0     2   150    24   166    23   168 0.86 YqaJ-like viral recombinase domain
ACR_tran             PF00873.14  1021 seq1440_BIOID50965   -           1037         0 1450.9  10.0   1   1         0         0 1450.7   6.9     1  1021     1  1027     1  1027 1.00 AcrB/AcrD/AcrF family
MMPL                 PF03176.10   333 seq1440_BIOID50965   -           1037   9.6e-13   47.4  29.9   1   2   1.9e-12   8.6e-09   34.4   6.3   138   317   333   513   310   537 0.82 MMPL family
MMPL                 PF03176.10   333 seq1440_BIOID50965   -           1037   9.6e-13   47.4  29.9   2   2   1.1e-08     5e-05   22.0   4.6   145   311   871  1035   858  1037 0.85 MMPL family
adh_short            PF00106.20   167 seq1441_BIOID50965   -            259     4e-26   91.7   1.6   1   1   1.1e-29   4.9e-26   91.5   1.1     2   166     4   172     3   173 0.94 short chain dehydrogenase
adh_short_C2         PF13561.1    243 seq1441_BIOID50965   -            259   2.6e-16   60.0   0.0   1   1   8.4e-20   3.8e-16   59.4   0.0     7   241    13   255     9   256 0.87 Enoyl-(Acyl carrier protein) reductase
Na_sulph_symp        PF00939.14   471 seq1442_BIOID50965   -            477  2.2e-177  590.5  46.1   1   1  1.8e-181  2.5e-177  590.3  32.0     2   471     4   474     3   474 0.99 Sodium:sulfate symporter transmembrane region
LysE                 PF01810.13   191 seq1443_BIOID50965   -            206   5.7e-54  182.1  12.2   1   1   4.9e-58   6.7e-54  181.9   8.5     2   190    14   205    13   206 0.98 LysE type translocator
Phageshock_PspD      PF09584.5     66 seq1444_BIOID50965   -             39   3.5e-17   61.7   1.5   1   1   2.7e-21   3.6e-17   61.6   1.0    28    64     1    37     1    39 0.97 Phage shock protein PspD (Phageshock_PspD)
4HBT                 PF03061.17    79 seq1445_BIOID50965   -            137   7.5e-17   61.1   0.1   1   1   8.9e-21   1.2e-16   60.4   0.1     1    79    50   127    50   127 0.98 Thioesterase superfamily
Flagellin_N          PF00669.15   139 seq1446_BIOID50965   -            317   4.4e-34  117.1   9.6   1   1   3.2e-38   4.4e-34  117.1   6.7     2   139     4   141     3   141 0.99 Bacterial flagellin N-terminal helical region
GreA_GreB_N          PF03449.10    74 seq1447_BIOID50965   -            170   3.6e-30  103.6   0.7   1   1   8.7e-34   5.9e-30  103.0   0.5     1    74    13    86    13    86 0.97 Transcription elongation factor, N-terminal
GreA_GreB            PF01272.14    77 seq1447_BIOID50965   -            170   1.6e-22   78.8   0.0   1   1   3.8e-26   2.6e-22   78.2   0.0     2    77    93   167    92   167 0.98 Transcription elongation factor, GreA/GreB, C-term
Bac_luciferase       PF00296.15   307 seq1448_BIOID50965   -            335   1.6e-31  109.4   0.4   1   1   2.1e-34   2.9e-30  105.3   0.2    18   300    23   299     8   306 0.77 Luciferase-like monooxygenase
HTH_8                PF02954.14    42 seq1451_BIOID50965   -             98     1e-14   53.6   0.3   1   1   1.1e-18   1.5e-14   53.0   0.2     2    42    55    95    54    95 0.98 Bacterial regulatory protein, Fis family
Rhodanese            PF00581.15   113 seq1453_BIOID50965   -            104   1.2e-14   54.5   0.0   1   1   1.1e-18   1.5e-14   54.1   0.0    16   109    23    96    20    99 0.88 Rhodanese-like domain
Flagellin_N          PF00669.15   139 seq1454_BIOID50965   -            304   1.7e-29  102.2  18.9   1   1   2.5e-33   1.7e-29  102.2  13.1     1   135     4   138     4   144 0.98 Bacterial flagellin N-terminal helical region
Flagellin_C          PF00700.16    86 seq1454_BIOID50965   -            304   1.1e-20   73.4  11.2   1   1   1.6e-24   1.1e-20   73.4   7.8     1    86   218   303   218   303 0.98 Bacterial flagellin C-terminal helical region
KdgT                 PF03812.8    314 seq1455_BIOID50965   -            329  9.4e-181  599.7  30.6   1   1  7.8e-185  1.1e-180  599.6  21.2     1   314     3   316     3   316 1.00 2-keto-3-deoxygluconate permease
EamA                 PF00892.15   126 seq1459_BIOID50965   -            324   2.6e-13   49.9  26.7   1   1   5.2e-14   3.6e-10   39.8   3.9     1   114    16   128    16   144 0.86 EamA-like transporter family
EmrE                 PF13536.1    113 seq1459_BIOID50965   -            324     3e-07   30.5   4.3   1   1   4.4e-11     3e-07   30.5   3.0     4   111    40   149    37   151 0.78 Multidrug resistance efflux transporter
DUF4222              PF13973.1     53 seq1461_BIOID50965   -             83   2.3e-15   55.6   0.1   1   1     2e-19   2.8e-15   55.3   0.0     2    53     4    54     3    54 0.97 Domain of unknown function (DUF4222)
N6_N4_Mtase          PF01555.13   231 seq1462_BIOID50965   -            294   7.1e-54  182.6   0.0   1   1   1.9e-57   8.8e-54  182.2   0.0     1   227    34   250    34   254 0.92 DNA methylase
DUF2279              PF10043.4     85 seq1464_BIOID50965   -             90   5.2e-33  113.0   4.0   1   1   4.2e-37   5.8e-33  112.9   2.8     2    84     3    87     2    88 0.96 Predicted periplasmic lipoprotein (DUF2279)
CstA                 PF02554.9    376 seq1465_BIOID50965   -            701  5.2e-156  518.8  28.7   1   1  7.7e-160  5.2e-156  518.8  19.9     1   359    32   420    32   436 0.95 Carbon starvation protein CstA
DUF4161              PF13722.1    127 seq1465_BIOID50965   -            701   1.8e-46  157.4   7.5   1   1   2.7e-50   1.8e-46  157.4   5.2     3   127   467   596   464   596 0.98 C-terminal domain on CstA (DUF4161)
GutM                 PF06923.6    109 seq1466_BIOID50965   -            119   6.1e-37  125.5   0.0   1   1   5.1e-41   6.9e-37  125.3   0.0     2   109     3   110     2   110 0.98 Glucitol operon activator protein (GutM)
Alpha-amylase        PF00128.19   316 seq1468_BIOID50965   -            568   2.5e-18   66.4   0.0   1   1   1.3e-20   1.8e-16   60.3   0.0    21   271    93   347    82   351 0.76 Alpha amylase, catalytic domain
Tex_N                PF09371.5    193 seq1469_BIOID50965   -            773   2.9e-80  268.0   0.4   1   1   1.2e-83   5.5e-80  267.1   0.3     1   192    10   201    10   202 0.99 Tex-like protein N-terminal domain
HHH_3                PF12836.2     65 seq1469_BIOID50965   -            773   4.9e-27   93.5   0.0   1   1   2.5e-30   1.1e-26   92.3   0.0     1    65   491   555   491   555 0.99 Helix-hairpin-helix motif
S1                   PF00575.18    74 seq1469_BIOID50965   -            773   4.2e-24   84.3   0.6   1   1   1.7e-27   7.8e-24   83.4   0.4     2    74   648   720   647   720 0.98 S1 RNA binding domain
SBP_bac_5            PF00496.17   374 seq1471_BIOID50965   -            512   1.2e-94  317.0  11.9   1   1   1.2e-98   1.6e-94  316.6   8.3     1   372    70   429    70   431 0.95 Bacterial extracellular solute-binding proteins, family 5 Middle
Phage_integrase      PF00589.17   173 seq1472_BIOID50965   -            387   1.6e-44  151.5   0.3   1   1   1.2e-47   1.7e-43  148.1   0.0     1   172   184   355   184   356 0.98 Phage integrase family
DeoRC                PF00455.17   162 seq1473_BIOID50965   -            257   8.3e-53  178.2   0.7   1   1   2.8e-56   1.3e-52  177.6   0.3     3   161    74   232    72   233 0.97 DeoR C terminal sensor domain
HTH_DeoR             PF08220.7     57 seq1473_BIOID50965   -            257     9e-22   76.2   0.1   1   1   3.8e-25   1.7e-21   75.3   0.1     1    56     6    61     6    62 0.98 DeoR-like helix-turn-helix domain
HTH_11               PF08279.7     55 seq1473_BIOID50965   -            257   5.3e-09   35.4   0.1   1   1   3.9e-12   1.8e-08   33.8   0.0     1    46     6    50     6    56 0.92 HTH domain
SSB                  PF00436.20   104 seq1474_BIOID50965   -            178   8.4e-43  144.3   0.5   1   1   7.4e-47     1e-42  144.1   0.4     1   103     6   112     6   113 0.97 Single-strand binding protein family
Abhydrolase_1        PF00561.15   230 seq1475_BIOID50965   -            340   2.3e-31  109.0   0.0   1   1   8.6e-35     3e-31  108.6   0.0     1   228    82   319    82   321 0.97 alpha/beta hydrolase fold
Hydrolase_4          PF12146.3     79 seq1475_BIOID50965   -            340     4e-24   84.1   0.5   1   1   1.9e-27   6.4e-24   83.4   0.3     3    79    42   122    40   122 0.90 Putative lysophospholipase
Abhydrolase_6        PF12697.2    228 seq1475_BIOID50965   -            340   3.5e-20   72.7   3.3   1   1   1.5e-23   5.2e-20   72.2   2.3     2   220    58   310    57   316 0.72 Alpha/beta hydrolase family
Abhydrolase_5        PF12695.2    142 seq1475_BIOID50965   -            340     3e-12   46.3   0.0   1   1   1.5e-15     5e-12   45.6   0.0     1   141    56   305    56   306 0.79 Alpha/beta hydrolase family
MOSC                 PF03473.12   133 seq1477_BIOID50965   -            224   3.1e-27   94.5   0.0   1   1   6.2e-31   4.2e-27   94.1   0.0     2   132    38   161    37   162 0.97 MOSC domain
3-alpha              PF03475.9     47 seq1477_BIOID50965   -            224   1.7e-16   59.5   0.1   1   1   4.6e-20   3.1e-16   58.6   0.0     1    47   168   214   168   214 0.97 3-alpha domain
Hemerythrin          PF01814.18   132 seq1479_BIOID50965   -            220     1e-28   99.9   0.2   1   1   2.6e-32   1.8e-28   99.2   0.1     2   132    76   216    75   216 0.98 Hemerythrin HHE cation binding domain
ScdA_N               PF04405.9     56 seq1479_BIOID50965   -            220   1.6e-20   72.1   0.0   1   1   3.8e-24   2.6e-20   71.4   0.0     2    55     5    58     4    59 0.97 Domain of Unknown function (DUF542)
FliD_C               PF07195.7    239 seq1482_BIOID50965   -            438   6.4e-43  146.6  11.4   1   1   9.4e-47   6.4e-43  146.6   7.9     1   232   209   423   209   431 0.94 Flagellar hook-associated protein 2 C-terminus
FliD_N               PF02465.13    99 seq1482_BIOID50965   -            438   1.3e-14   54.2   6.8   1   1   1.8e-18   1.3e-14   54.2   4.7     8    99     6    98     1    98 0.85 Flagellar hook-associated protein 2 C-terminus
Aconitase            PF00330.15   465 seq1483_BIOID50965   -            753   7.2e-46  156.5   0.1   1   1   1.5e-49     1e-45  155.9   0.1    91   450   113   456    38   471 0.87 Aconitase family (aconitate hydratase)
Aconitase_C          PF00694.14   131 seq1483_BIOID50965   -            753   6.7e-06   26.1   0.0   1   1     2e-09   1.4e-05   25.1   0.0    84   129   637   683   624   685 0.89 Aconitase C-terminal domain
Transposase_mut      PF00872.13   381 seq1486_BIOID50965   -            201   1.8e-45  155.0   0.0   1   1   1.7e-48   2.3e-44  151.3   0.0    42   196     1   152     1   153 0.96 Transposase, Mutator family
DUF2556              PF10831.3     53 seq1487_BIOID50965   -             59   9.6e-40  133.9   6.0   1   1   7.8e-44   1.1e-39  133.7   4.2     1    53     1    53     1    53 0.99 Protein of unknown function (DUF2556)
SIS                  PF01380.17   131 seq1488_BIOID50965   -            321   3.9e-27   94.3   0.0   1   1   9.9e-31   6.8e-27   93.5   0.0     2   130    39   169    38   170 0.98 SIS domain
CBS                  PF00571.23    57 seq1488_BIOID50965   -            321   7.1e-15   54.3   0.0   1   2   1.9e-08   0.00013   21.4   0.0     1    56   199   256   199   257 0.92 CBS domain
CBS                  PF00571.23    57 seq1488_BIOID50965   -            321   7.1e-15   54.3   0.0   2   2   4.7e-10   3.2e-06   26.5   0.0     8    51   272   315   265   318 0.82 CBS domain
Fer4_11              PF13247.1     99 seq1492_BIOID50965   -            184   6.9e-32  109.1  10.9   1   1   5.8e-35   8.8e-32  108.8   7.5     3    97    39   132    37   134 0.97 4Fe-4S dicluster domain
Fer4_7               PF12838.2     52 seq1492_BIOID50965   -            184   3.5e-11   43.1  15.7   1   1   7.1e-10   1.1e-06   28.8   7.3     2    50    78   126    77   128 0.87 4Fe-4S dicluster domain
Fer4_9               PF13187.1     55 seq1492_BIOID50965   -            184   1.6e-10   40.9  15.4   1   1   4.1e-10   6.2e-07   29.4   7.4     2    53    78   127    77   129 0.95 4Fe-4S dicluster domain
Fer4                 PF00037.22    24 seq1492_BIOID50965   -            184   1.3e-08   33.9  26.3   1   1   6.6e-11     1e-07   31.1   3.3     1    23    71    93    71    94 0.94 4Fe-4S binding domain
Fer4_4               PF12800.2     17 seq1492_BIOID50965   -            184   3.4e-08   33.0  21.3   1   2   2.6e-05     0.039   14.1   2.0     2    16    44    60    43    64 0.86 4Fe-4S binding domain
Fer4_4               PF12800.2     17 seq1492_BIOID50965   -            184   3.4e-08   33.0  21.3   2   2   2.3e-07   0.00035   20.5   2.0     2    17    76    91    75    91 0.91 4Fe-4S binding domain
Fer4_6               PF12837.2     24 seq1492_BIOID50965   -            184   1.5e-07   30.8  30.5   1   1   2.4e-09   3.6e-06   26.4   3.2     1    23    70    92    70    93 0.95 4Fe-4S binding domain
Fer4_10              PF13237.1     52 seq1492_BIOID50965   -            184   3.5e-07   29.8  22.7   1   1   6.2e-09   9.4e-06   25.2   8.0     2    52    71   125    70   125 0.76 4Fe-4S dicluster domain
Fer4_3               PF12798.2     15 seq1492_BIOID50965   -            184   1.8e-06   27.9  29.8   1   3   7.3e-06     0.011   16.1   4.2     1    15    46    62    46    62 0.98 4Fe-4S binding domain
Fer4_3               PF12798.2     15 seq1492_BIOID50965   -            184   1.8e-06   27.9  29.8   2   3   0.00057      0.87   10.1   4.0     1    15    78    92    78    92 0.98 4Fe-4S binding domain
Fer4_3               PF12798.2     15 seq1492_BIOID50965   -            184   1.8e-06   27.9  29.8   3   3   3.7e-05     0.056   13.9   1.6     1    13   105   126   105   128 0.94 4Fe-4S binding domain
Hydrolase_3          PF08282.7    254 seq1495_BIOID50965   -            266   4.6e-61  206.5   0.0   1   1   1.1e-64   5.2e-61  206.3   0.0     1   254     5   260     5   260 0.95 haloacid dehalogenase-like hydrolase
S6PP                 PF05116.8    247 seq1495_BIOID50965   -            266   3.9e-16   58.9   0.0   1   2     4e-09   1.8e-05   24.0   0.0     4    75     4    73     1    91 0.89 Sucrose-6F-phosphate phosphohydrolase
S6PP                 PF05116.8    247 seq1495_BIOID50965   -            266   3.9e-16   58.9   0.0   2   2   6.9e-12   3.2e-08   33.0   0.0   135   218   159   242   140   251 0.83 Sucrose-6F-phosphate phosphohydrolase
Hydrolase            PF00702.21   204 seq1495_BIOID50965   -            266   2.4e-11   44.4   0.1   1   1     2e-13   9.1e-10   39.2   0.1     2   204     3   226     2   226 0.59 haloacid dehalogenase-like hydrolase
Amidase_2            PF01510.20   132 seq1496_BIOID50965   -            183   8.6e-28   96.8   0.0   1   1   8.5e-32   1.2e-27   96.4   0.0     3   132    22   168    20   168 0.85 N-acetylmuramoyl-L-alanine amidase
BPD_transp_1         PF00528.17   185 seq1498_BIOID50965   -            306     4e-43  146.9  10.6   1   1   2.9e-47     4e-43  146.9   7.4     1   184   113   304   113   305 0.99 Binding-protein-dependent transport system inner membrane component
SBP_bac_1            PF01547.20   314 seq1499_BIOID50965   -            430   2.3e-38  132.5   4.0   1   1   4.6e-42   3.1e-38  132.1   2.7     7   310    43   325    36   329 0.88 Bacterial extracellular solute-binding protein
SBP_bac_8            PF13416.1    281 seq1499_BIOID50965   -            430   3.7e-30  105.4   9.7   1   1   7.7e-34   5.2e-30  105.0   6.7     1   276    48   355    48   360 0.77 Bacterial extracellular solute-binding protein
EAL                  PF00563.15   236 seq1500_BIOID50965   -            528   1.2e-66  224.5   0.2   1   1   2.5e-70   1.7e-66  223.9   0.2     2   235   273   505   272   506 0.96 EAL domain
CSS-motif            PF12792.2    208 seq1500_BIOID50965   -            528   6.2e-39  133.3   1.0   1   1   1.3e-42   8.9e-39  132.8   0.7     2   207    37   246    36   247 0.91 CSS motif domain associated with EAL
DmsC                 PF04976.7    276 seq1501_BIOID50965   -            364  1.7e-115  384.9  19.9   1   1  1.5e-119  2.1e-115  384.6  13.8     1   276    81   354    81   354 0.99 DMSO reductase anchor subunit (DmsC)
ydhR                 PF08803.6     97 seq1504_BIOID50965   -            101   1.1e-43  147.1   0.0   1   1   8.6e-48   1.2e-43  146.9   0.0     1    97     4   100     4   100 0.99 Putative mono-oxygenase ydhR
DUF2583              PF10762.4     89 seq1506_BIOID50965   -             92     1e-51  172.9   1.0   1   1   8.5e-56   1.2e-51  172.7   0.7     1    89     1    89     1    89 0.99 Protein of unknown function (DUF2583)
FliS                 PF02561.9    122 seq1508_BIOID50965   -            130   2.8e-23   81.9   0.0   1   1   2.5e-27   3.4e-23   81.6   0.0     2   118     5   125     4   128 0.94 Flagellar protein FliS
HlyD                 PF00529.15   306 seq1509_BIOID50965   -            385   1.5e-81  273.9  13.7   1   1     5e-85   1.7e-81  273.7   9.5     1   306    63   360    63   360 0.99 HlyD family secretion protein
HlyD_2               PF12700.2    328 seq1509_BIOID50965   -            385   4.2e-19   68.7   2.2   1   1   1.4e-22   4.9e-19   68.5   1.5     2   328    44   360    43   360 0.82 HlyD family secretion protein
HlyD_3               PF13437.1    105 seq1509_BIOID50965   -            385   1.2e-15   57.6   4.6   1   1   7.4e-15   2.5e-11   43.7   0.2     1   105   174   289   174   289 0.94 HlyD family secretion protein
Biotin_lipoyl_2      PF13533.1     50 seq1509_BIOID50965   -            385     3e-13   49.0   0.2   1   1   8.2e-12   2.8e-08   33.1   0.0     4    49    66   111    59   121 0.88 Biotin-lipoyl like
DUF466               PF04328.8     65 seq1510_BIOID50965   -             65   2.9e-32  110.1   0.5   1   1   2.3e-36   3.1e-32  110.0   0.3     1    65     1    65     1    65 0.99 Protein of unknown function (DUF466)
NAD_binding_9        PF13454.1    156 seq1512_BIOID50965   -            534   1.3e-32  112.6   0.2   1   1     2e-36   2.8e-32  111.5   0.0     1   155     5   164     5   165 0.90 FAD-NAD(P)-binding
EamA                 PF00892.15   126 seq1514_BIOID50965   -            299   3.3e-18   65.8  28.8   1   2   5.4e-10   7.4e-06   25.9   9.3     1   124     9   128     9   130 0.91 EamA-like transporter family
EamA                 PF00892.15   126 seq1514_BIOID50965   -            299   3.3e-18   65.8  28.8   2   2   2.7e-16   3.8e-12   46.2   5.2     1   123   149   274   149   277 0.89 EamA-like transporter family
BPD_transp_1         PF00528.17   185 seq1517_BIOID50965   -            303   8.4e-31  106.8  12.8   1   1   1.2e-34   8.4e-31  106.8   8.9     1   184   119   302   119   303 0.99 Binding-protein-dependent transport system inner membrane component
OppC_N               PF12911.2     56 seq1517_BIOID50965   -            303   1.3e-17   62.7   0.2   1   1     2e-21   1.3e-17   62.7   0.2     2    56    24    79    23    79 0.86 N-terminal TM domain of oligopeptide transport permease C
ArsC                 PF03960.10   110 seq1519_BIOID50965   -            118   2.3e-32  111.2   0.0   1   1   1.8e-36   2.5e-32  111.0   0.0     1   110     5   114     5   114 0.97 ArsC family
Flg_hook             PF02120.11    85 seq1520_BIOID50965   -            353   1.4e-18   66.2   4.8   1   1   2.5e-22   3.5e-18   64.9   3.3     3    85   239   321   237   322 0.94 Flagellar hook-length control protein FliK
FeoA                 PF04023.9     74 seq1521_BIOID50965   -             75   3.5e-09   36.3   0.0   1   1     3e-13   4.1e-09   36.1   0.0     7    73     4    71     2    72 0.90 FeoA domain
Nitrate_red_del      PF02613.10   136 seq1523_BIOID50965   -            204   3.8e-31  107.6   1.0   1   1   3.9e-35   5.3e-31  107.1   0.7     7   134    41   164    20   166 0.93 Nitrate reductase delta subunit
BPD_transp_1         PF00528.17   185 seq1524_BIOID50965   -            293   7.9e-24   84.0  16.9   1   1   5.8e-28   7.9e-24   84.0  11.7     2   171    88   282    87   285 0.88 Binding-protein-dependent transport system inner membrane component
FeoB_N               PF02421.13   189 seq1525_BIOID50965   -            773   2.6e-71  238.6   0.1   1   1   2.2e-74   4.9e-71  237.7   0.0     2   187     5   192     4   194 0.94 Ferrous iron transport protein B
Gate                 PF07670.9    109 seq1525_BIOID50965   -            773   7.3e-48  160.8  20.5   1   2   5.2e-18   1.2e-14   54.0   2.5     3   106   352   443   350   450 0.94 Nucleoside recognition
Gate                 PF07670.9    109 seq1525_BIOID50965   -            773   7.3e-48  160.8  20.5   2   2   2.7e-38   6.2e-35  119.2   0.3     1   107   512   689   512   691 0.99 Nucleoside recognition
FeoB_C               PF07664.7     54 seq1525_BIOID50965   -            773   3.2e-21   74.3   2.1   1   1   1.4e-24   3.2e-21   74.3   1.5     1    54   454   507   454   507 0.99 Ferrous iron transport protein B C terminus
MMR_HSR1             PF01926.18   114 seq1525_BIOID50965   -            773     2e-17   63.1   0.0   1   1   1.6e-20   3.7e-17   62.2   0.0     2   113     6   120     5   121 0.68 50S ribosome-binding GTPase
SRPRB                PF09439.5    181 seq1525_BIOID50965   -            773   3.1e-06   26.4   0.0   1   1   2.2e-09     5e-06   25.7   0.0     5    71     5    72     1   126 0.67 Signal recognition particle receptor beta subunit
DUF3458              PF11940.3    367 seq1526_BIOID50965   -            870  1.8e-140  467.8   5.1   1   1  6.5e-144    3e-140  467.1   3.5     2   367   458   827   457   827 0.99 Domain of unknown function (DUF3458)
Peptidase_M1         PF01433.15   390 seq1526_BIOID50965   -            870   2.9e-66  224.0   0.0   1   1   1.5e-69   6.9e-66  222.8   0.0   122   390   112   384    19   384 0.88 Peptidase family M1
Peptidase_MA_2       PF13485.1    128 seq1526_BIOID50965   -            870   4.7e-18   65.3   0.1   1   1   3.2e-21   1.5e-17   63.7   0.0    16   128   282   407   262   407 0.80 Peptidase MA superfamily
Peptidase_M20        PF01546.23   171 seq1527_BIOID50965   -            375   5.5e-37  126.8   0.1   1   1   9.6e-41   6.6e-37  126.6   0.1     1   170    62   371    62   372 0.96 Peptidase family M20/M25/M40
M20_dimer            PF07687.9    109 seq1527_BIOID50965   -            375   3.5e-25   87.7   0.1   1   1   1.3e-28   8.7e-25   86.4   0.0     1   108   175   282   175   283 0.98 Peptidase dimerisation domain
ACR_tran             PF00873.14  1021 seq1528_BIOID50965   -           1034         0 1450.4  22.8   1   1         0         0 1450.2  15.8     1  1021     1  1029     1  1029 1.00 AcrB/AcrD/AcrF family
SecD_SecF            PF02355.11   189 seq1528_BIOID50965   -           1034   1.1e-07   31.1  31.7   1   1   3.1e-08   0.00014   21.0   5.2    31   180   870  1018   856  1029 0.84 Protein export membrane protein
MMPL                 PF03176.10   333 seq1528_BIOID50965   -           1034   8.7e-06   24.5   9.7   1   1   1.9e-09   8.7e-06   24.5   6.7   135   306   330   500   289   525 0.78 MMPL family
EAL                  PF00563.15   236 seq1529_BIOID50965   -            808   1.6e-63  214.2   0.1   1   1   1.9e-67   2.6e-63  213.5   0.1     2   236   558   793   557   793 0.97 EAL domain
Aminotran_1_2        PF00155.16   363 seq1530_BIOID50965   -            386   2.2e-58  197.8   0.0   1   1   7.2e-62   2.5e-58  197.6   0.0     3   363    32   383    30   383 0.95 Aminotransferase class I and II
Cys_Met_Meta_PP      PF01053.15   386 seq1530_BIOID50965   -            386   5.3e-08   31.4   0.0   1   1   2.7e-11   9.1e-08   30.6   0.0    75   180    96   205    53   212 0.86 Cys/Met metabolism PLP-dependent enzyme
DegT_DnrJ_EryC1      PF01041.12   363 seq1530_BIOID50965   -            386     4e-06   26.0   0.1   1   1   2.7e-09   9.3e-06   24.8   0.0    46   146    97   202    85   204 0.88 DegT/DnrJ/EryC1/StrS aminotransferase family
Aminotran_5          PF00266.14   371 seq1530_BIOID50965   -            386   2.4e-05   23.1   0.0   1   1     1e-08   3.5e-05   22.5   0.0    41   165    69   189    47   236 0.78 Aminotransferase class-V
LTXXQ                PF07813.7    100 seq1531_BIOID50965   -            167     4e-20   72.0  12.1   1   1   5.8e-24     4e-20   72.0   8.4     4   100    41   137    38   137 0.96 LTXXQ motif family protein
Metal_resist         PF13801.1    125 seq1531_BIOID50965   -            167   1.5e-09   37.7   9.4   1   1   2.2e-13   1.5e-09   37.7   6.5    19   124    30   131     8   132 0.85 Heavy-metal resistance
Voltage_CLC          PF00654.15   355 seq1532_BIOID50965   -            438   1.1e-72  244.9  33.6   1   1   7.9e-77   1.1e-72  244.9  23.3     5   354    83   422    79   423 0.91 Voltage gated chloride channel
MerR-DNA-bind        PF09278.6     65 seq1535_BIOID50965   -            154     7e-15   55.0   0.1   1   1   2.6e-18   1.2e-14   54.3   0.0     2    65    55   119    54   119 0.96 MerR, DNA binding
MerR                 PF00376.18    38 seq1535_BIOID50965   -            154   4.6e-14   51.5   0.3   1   1   2.5e-17   1.1e-13   50.3   0.1     1    38    13    49    13    49 0.98 MerR family regulatory protein
MerR_1               PF13411.1     69 seq1535_BIOID50965   -            154   2.8e-12   46.1   0.0   1   1     1e-15   4.6e-12   45.4   0.0     2    65    13    76    12    78 0.96 MerR HTH family regulatory protein
Lactamase_B          PF00753.22   194 seq1536_BIOID50965   -            479   5.3e-28   97.8   0.2   1   1   1.6e-31   7.4e-28   97.4   0.1     2   158    31   179    30   246 0.90 Metallo-beta-lactamase superfamily
Rubredoxin           PF00301.15    47 seq1536_BIOID50965   -            479   2.4e-19   68.7   2.3   1   1   9.9e-23   4.5e-19   67.9   1.6     1    47   425   471   425   471 0.98 Rubredoxin
Flavodoxin_1         PF00258.20   143 seq1536_BIOID50965   -            479     1e-11   44.9   0.0   1   1   3.8e-15   1.7e-11   44.1   0.0     1   142   256   388   256   389 0.78 Flavodoxin
FliL                 PF03748.9     99 seq1537_BIOID50965   -            155   2.4e-12   46.5   0.3   1   1   2.3e-16   3.1e-12   46.2   0.2     2    99    54   155    53   155 0.89 Flagellar basal body-associated protein FliL
DUF2655              PF10848.3     82 seq1538_BIOID50965   -            106   1.4e-57  191.3   1.3   1   1   1.3e-61   1.8e-57  191.0   0.9     1    82     1    82     1    82 1.00 Protein of unknown function (DUF2655)
BPD_transp_1         PF00528.17   185 seq1540_BIOID50965   -            280   2.2e-17   63.0  17.9   1   1   1.6e-21   2.2e-17   63.0  12.4     2   178    89   267    88   271 0.81 Binding-protein-dependent transport system inner membrane component
OapA                 PF04225.7     85 seq1542_BIOID50965   -            224   5.8e-35  118.9   0.0   1   1   1.2e-38   8.1e-35  118.4   0.0     1    84   139   223   139   224 0.98 Opacity-associated protein A LysM-like domain
OapA_N               PF08525.6     30 seq1542_BIOID50965   -            224   2.4e-09   36.5   0.5   1   1   5.1e-13   3.5e-09   36.0   0.4     1    30    34    63    34    63 0.96 Opacity-associated protein A N-terminal motif
UPF0370              PF13980.1     63 seq1543_BIOID50965   -             74   5.1e-34  115.7  11.7   1   1   4.1e-38   5.6e-34  115.6   8.1     1    61     9    70     9    74 0.94 Uncharacterised protein family (UPF0370)
PseudoU_synth_2      PF00849.17   164 seq1544_BIOID50965   -            319   2.6e-30  105.3   0.1   1   1   6.1e-34   4.2e-30  104.6   0.0     1   163   101   249   101   250 0.90 RNA pseudouridylate synthase
S4                   PF01479.20    48 seq1544_BIOID50965   -            319   1.7e-10   40.0   0.2   1   1   4.7e-14   3.2e-10   39.1   0.2     1    48    20    66    20    66 0.96 S4 domain
Cation_efflux        PF01545.16   285 seq1546_BIOID50965   -            300   2.3e-65  220.4   5.4   1   1   1.9e-69   2.5e-65  220.2   3.7     2   283    14   289    13   291 0.97 Cation efflux family
Sigma70_r4           PF04545.11    50 seq1547_BIOID50965   -            238   5.2e-14   51.1   0.6   1   1   2.7e-17   1.2e-13   49.9   0.4     1    50   184   233   184   233 0.98 Sigma-70, region 4
Sigma70_r2           PF04542.9     71 seq1547_BIOID50965   -            238   1.2e-12   47.1   0.7   1   1   4.1e-16   1.8e-12   46.5   0.1     2    71    26    97    25    97 0.94 Sigma-70 region 2
Sigma70_r4_2         PF08281.7     54 seq1547_BIOID50965   -            238   9.1e-08   31.3   1.7   1   1   6.6e-11     3e-07   29.6   1.2     2    41   179   218   178   220 0.95 Sigma-70, region 4
Meth_synt_2          PF01717.13   324 seq1548_BIOID50965   -            753  2.9e-162  539.0   0.0   1   2   2.3e-10   1.6e-06   27.2   0.0   120   186   154   221   114   237 0.85 Cobalamin-independent synthase, Catalytic domain
Meth_synt_2          PF01717.13   324 seq1548_BIOID50965   -            753  2.9e-162  539.0   0.0   2   2  4.6e-157  3.1e-153  509.3   0.0     1   324   426   749   426   749 1.00 Cobalamin-independent synthase, Catalytic domain
Meth_synt_1          PF08267.7    311 seq1548_BIOID50965   -            753  8.7e-141  468.5   0.0   1   2  2.6e-129  1.8e-125  418.2   0.0     2   308     5   313     4   316 0.98 Cobalamin-independent synthase, N-terminal domain
Meth_synt_1          PF08267.7    311 seq1548_BIOID50965   -            753  8.7e-141  468.5   0.0   2   2   3.6e-14   2.5e-10   40.0   0.0   141   285   538   690   528   715 0.80 Cobalamin-independent synthase, N-terminal domain
Xan_ur_permease      PF00860.15   389 seq1551_BIOID50965   -            449   1.7e-88  296.6  48.3   1   1   1.6e-92   2.1e-88  296.3  33.5     1   388    26   409    26   410 0.99 Permease family
ADH_zinc_N           PF00107.21   130 seq1552_BIOID50965   -            350   5.7e-26   90.4   0.0   1   1   6.9e-30   9.4e-26   89.7   0.0     1   101   168   269   168   297 0.89 Zinc-binding dehydrogenase
GntR                 PF00392.16    64 seq1555_BIOID50965   -            254   5.4e-26   89.6   0.4   1   1   1.8e-29   1.2e-25   88.5   0.3     2    64    12    74    11    74 0.97 Bacterial regulatory proteins, gntR family
FCD                  PF07729.7    125 seq1555_BIOID50965   -            254   1.2e-16   60.9  11.2   1   1   3.5e-20   2.4e-16   60.0   7.8     1   124    99   226    99   227 0.90 FCD domain
MotA_ExbB            PF01618.11   139 seq1556_BIOID50965   -            287   6.9e-08   32.0   0.3   1   1     8e-12   1.1e-07   31.4   0.2    26   134   133   238   115   242 0.87 MotA/TolQ/ExbB proton channel family
Pyr_redox_2          PF07992.9    200 seq1559_BIOID50965   -            377   1.2e-26   93.6   0.0   1   1   2.8e-29   4.2e-26   91.9   0.0     2   198     5   277     4   279 0.90 Pyridine nucleotide-disulphide oxidoreductase
Pyr_redox            PF00070.22    80 seq1559_BIOID50965   -            377   3.2e-18   65.7   0.1   1   1   4.2e-20   6.4e-17   61.6   0.0     1    75   143   216   143   223 0.95 Pyridine nucleotide-disulphide oxidoreductase
Pyr_redox_3          PF13738.1    203 seq1559_BIOID50965   -            377   3.4e-11   43.4   0.0   1   1   4.6e-10   7.1e-07   29.3   0.0    65   199    37   173     8   177 0.76 Pyridine nucleotide-disulphide oxidoreductase
K_oxygenase          PF13434.1    341 seq1559_BIOID50965   -            377   1.1e-09   37.6   0.1   1   1     3e-09   4.6e-06   25.6   0.0   139   216    91   167    68   177 0.85 L-lysine 6-monooxygenase (NADPH-requiring)
PFK                  PF00365.15   282 seq1560_BIOID50965   -            340  1.5e-129  430.8   2.2   1   1  1.3e-133  1.8e-129  430.5   1.6     1   281    23   297    23   298 0.98 Phosphofructokinase
FeoC                 PF09012.5     69 seq1561_BIOID50965   -             78   1.9e-15   56.1   0.4   1   1   3.3e-19   2.3e-15   55.9   0.3     1    65     3    69     3    75 0.92 FeoC like transcriptional regulator
TrmB                 PF01978.14    68 seq1561_BIOID50965   -             78   2.2e-06   27.1   0.0   1   1   4.3e-10   2.9e-06   26.7   0.0    17    59    10    53     7    56 0.92 Sugar-specific transcriptional regulator TrmB
Transposase_mut      PF00872.13   381 seq1562_BIOID50965   -            167   1.1e-14   53.7   0.1   1   1   2.7e-18   1.2e-14   53.5   0.1    63   149    61   146    17   151 0.91 Transposase, Mutator family
HTH_Tnp_1            PF01527.15    76 seq1562_BIOID50965   -            167   3.1e-08   33.3   0.3   1   1   1.4e-11   6.5e-08   32.3   0.2     2    76     4    73     3    79 0.79 Transposase
adh_short            PF00106.20   167 seq1563_BIOID50965   -            263     7e-25   87.7   0.0   1   1   1.9e-28   8.6e-25   87.4   0.0     2   165     7   184     6   186 0.92 short chain dehydrogenase
adh_short_C2         PF13561.1    243 seq1563_BIOID50965   -            263   2.3e-15   56.9   0.0   1   1   6.1e-19   2.8e-15   56.6   0.0     1   243    12   259    12   259 0.90 Enoyl-(Acyl carrier protein) reductase
KR                   PF08659.5    181 seq1563_BIOID50965   -            263   1.6e-09   37.5   0.0   1   1   5.5e-13   2.5e-09   36.9   0.0     3   166     8   184     7   191 0.86 KR domain
Transposase_31       PF04754.7    205 seq1565_BIOID50965   -            292   5.7e-84  280.4   0.0   1   1   5.7e-88   7.8e-84  280.0   0.0     1   204     8   209     8   210 0.99 Putative transposase, YhgA-like
AP_endonuc_2         PF01261.19   211 seq1566_BIOID50965   -            265   1.7e-24   86.2   0.2   1   1   1.4e-28   1.9e-24   86.0   0.1     1   210    22   221    22   246 0.90 Xylose isomerase-like TIM barrel
Transketolase_N      PF00456.16   333 seq1567_BIOID50965   -            887   1.4e-22   79.8   0.1   1   2   3.1e-18   4.2e-14   51.9   0.0     7   217    84   297    78   306 0.76 Transketolase, thiamine diphosphate binding domain
Transketolase_N      PF00456.16   333 seq1567_BIOID50965   -            887   1.4e-22   79.8   0.1   2   2   3.4e-10   4.6e-06   25.5   0.1   213   281   361   431   351   475 0.79 Transketolase, thiamine diphosphate binding domain
MotB_plug            PF13677.1     58 seq1568_BIOID50965   -            318   2.1e-18   65.2   0.1   1   1   6.4e-22   4.4e-18   64.2   0.1     3    55    28    82    26    85 0.88 Membrane MotB of proton-channel complex MotA/MotB
OmpA                 PF00691.15    97 seq1568_BIOID50965   -            318   9.2e-15   54.7   0.1   1   1   4.8e-18   3.3e-14   52.9   0.0     1    94   177   271   177   274 0.83 OmpA family
Transposase_mut      PF00872.13   381 seq1569_BIOID50965   -             71   1.1e-15   57.0   0.0   1   1   7.8e-20   1.1e-15   57.0   0.0   186   249     2    62     1    70 0.87 Transposase, Mutator family
GGDEF                PF00990.16   161 seq1570_BIOID50965   -            442   2.3e-26   92.1   0.0   1   1   3.3e-30   4.5e-26   91.2   0.0     1   160   295   437   295   438 0.89 GGDEF domain
DUF177               PF02620.12   119 seq1572_BIOID50965   -            173   4.8e-23   81.3   0.7   1   1   5.4e-27   7.4e-23   80.7   0.5     1   119    61   171    61   171 0.90 Uncharacterized ACR, COG1399
AP_endonuc_2         PF01261.19   211 seq1574_BIOID50965   -            280     2e-25   89.2   0.0   1   1   2.1e-29   2.9e-25   88.7   0.0     2   211    29   233    28   233 0.90 Xylose isomerase-like TIM barrel
Na_H_Exchanger       PF00999.16   384 seq1575_BIOID50965   -            549   3.4e-72  242.9  43.6   1   1   3.1e-76   4.2e-72  242.6  30.2     2   383     8   421     5   422 0.91 Sodium/hydrogen exchanger family
DUF3521              PF12035.3     35 seq1578_BIOID50965   -             65     1e-19   69.9   1.5   1   1   9.6e-24   1.3e-19   69.5   0.4     1    34     6    39     6    40 0.99 Protein of unknown function (DUF3521)
DDE_Tnp_IS1          PF03400.8    131 seq1580_BIOID50965   -            116   3.1e-43  146.8   0.2   1   1   2.7e-47   3.7e-43  146.6   0.1     1    77    37   113    37   116 0.97 IS1 transposase
GFO_IDH_MocA         PF01408.17   120 seq1583_BIOID50965   -            351     4e-32  111.1   0.0   1   1   2.1e-35   9.5e-32  109.9   0.0     1   118    10   128    10   130 0.97 Oxidoreductase family, NAD-binding Rossmann fold
GFO_IDH_MocA_C       PF02894.12   115 seq1583_BIOID50965   -            351   1.9e-12   46.8   0.0   1   1   8.1e-16   3.7e-12   45.9   0.0     1   112   142   250   142   253 0.94 Oxidoreductase family, C-terminal alpha/beta domain
NAD_binding_3        PF03447.11   117 seq1583_BIOID50965   -            351   8.7e-06   26.0   0.1   1   1   1.6e-08   7.5e-05   22.9   0.0    16   112    31   124    16   129 0.80 Homoserine dehydrogenase, NAD binding domain
SBP_bac_11           PF13531.1    231 seq1584_BIOID50965   -            329   1.4e-44  152.3   0.2   1   1     5e-48   1.7e-44  152.0   0.1     4   231    28   280    25   280 0.87 Bacterial extracellular solute-binding protein
SBP_bac_1            PF01547.20   314 seq1584_BIOID50965   -            329   1.5e-18   67.5   2.8   1   1   5.5e-22   1.9e-18   67.1   2.0     4   314    32   272    29   272 0.88 Bacterial extracellular solute-binding protein
SBP_bac_8            PF13416.1    281 seq1584_BIOID50965   -            329   1.8e-13   50.7   1.2   1   1     9e-17   3.1e-13   49.9   0.8    85   262   108   281    34   300 0.75 Bacterial extracellular solute-binding protein
SBP_bac_6            PF13343.1    242 seq1584_BIOID50965   -            329   3.7e-13   49.2   1.1   1   1     2e-16   6.8e-13   48.3   0.8    53   235   112   303    77   306 0.83 Bacterial extracellular solute-binding protein
GlutR_N              PF05201.10   152 seq1585_BIOID50965   -            484     6e-57  191.3   0.1   1   1   4.2e-60   1.4e-56  190.1   0.0     1   152    72   223    72   223 0.99 Glutamyl-tRNAGlu reductase, N-terminal domain
Shikimate_DH         PF01488.15   135 seq1585_BIOID50965   -            484   4.2e-43  146.5   0.4   1   1   2.1e-46   7.1e-43  145.8   0.3     2   135   238   372   237   372 0.96 Shikimate / quinate 5-dehydrogenase
GlutR_dimer          PF00745.15   101 seq1585_BIOID50965   -            484   1.4e-27   95.4   2.9   1   1     4e-31   1.4e-27   95.4   2.0     2   100   386   483   385   484 0.97 Glutamyl-tRNAGlu reductase, dimerisation domain
OCD_Mu_crystall      PF02423.10   314 seq1585_BIOID50965   -            484   0.00019   20.2   0.6   1   1   5.4e-08   0.00019   20.2   0.4   130   216   249   329   222   332 0.87 Ornithine cyclodeaminase/mu-crystallin family
Ribosomal_L32p       PF01783.18    56 seq1586_BIOID50965   -             57   4.1e-19   68.3   0.9   1   1   3.3e-23   4.4e-19   68.2   0.7     1    56     2    57     2    57 0.98 Ribosomal L32p protein family
IMS                  PF00817.15   148 seq1587_BIOID50965   -            351     9e-48  161.7   0.0   1   1   3.2e-51   1.4e-47  161.0   0.0     1   148     7   154     7   154 0.98 impB/mucB/samB family
IMS_C                PF11799.3    137 seq1587_BIOID50965   -            351   2.1e-09   37.7   0.1   1   1   8.2e-13   3.7e-09   36.9   0.0     3    99   211   309   210   327 0.85 impB/mucB/samB family C-terminal
IMS_HHH              PF11798.3     32 seq1587_BIOID50965   -            351   1.3e-08   34.2   0.0   1   1   7.1e-12   3.2e-08   33.0   0.0     1    32   166   197   166   197 0.96 IMS family HHH motif
FA_synthesis         PF02504.10   323 seq1588_BIOID50965   -            346  4.2e-124  413.5   0.0   1   1  3.4e-128  4.7e-124  413.3   0.0     8   323     1   321     1   321 0.99 Fatty acid synthesis protein
ECH                  PF00378.15   245 seq1591_BIOID50965   -            260   7.9e-48  162.6   0.1   1   1   7.1e-52   9.6e-48  162.3   0.0     9   245    17   252    11   252 0.93 Enoyl-CoA hydratase/isomerase family
SBP_bac_3            PF00497.15   225 seq1592_BIOID50965   -            341   1.2e-33  116.2   0.0   1   1   1.2e-37   1.7e-33  115.6   0.0     2   211    38   251    37   256 0.91 Bacterial extracellular solute-binding proteins, family 3
Pribosyltran         PF00156.22   125 seq1595_BIOID50965   -            227   2.4e-09   36.8   0.0   1   1   2.9e-13     4e-09   36.1   0.0    45   124   141   223   136   224 0.82 Phosphoribosyl transferase domain
CDH                  PF02611.10   222 seq1598_BIOID50965   -            300   9.7e-96  319.1   0.0   1   1  8.4e-100   1.1e-95  318.9   0.0     2   221    80   299    79   300 0.99 CDP-diacylglycerol pyrophosphatase
Glyco_hydro_65m      PF03632.10   370 seq1599_BIOID50965   -            755  4.2e-130  433.6   0.1   1   1  1.2e-133  5.6e-130  433.2   0.1     2   370   299   677   298   677 0.97 Glycosyl hydrolase family 65 central catalytic domain
Glyco_hydro_65N      PF03636.10   255 seq1599_BIOID50965   -            755   1.3e-63  214.5   0.0   1   1   4.4e-67     2e-63  213.9   0.0     1   255     6   241     6   241 0.96 Glycosyl hydrolase family 65, N-terminal domain
Glyco_hydro_65C      PF03633.10    54 seq1599_BIOID50965   -            755   4.4e-14   52.1   0.0   1   1   2.9e-17   1.3e-13   50.6   0.0     1    52   681   729   681   731 0.97 Glycosyl hydrolase family 65, C-terminal domain
PNP_UDP_1            PF01048.15   234 seq1600_BIOID50965   -            253   1.2e-41  142.1   1.5   1   1   9.9e-46   1.3e-41  141.9   1.0     2   227    21   247    20   253 0.85 Phosphorylase superfamily
CoA_trans            PF01144.18   217 seq1602_BIOID50965   -            151   2.1e-10   40.0   0.6   1   1   1.7e-14   2.4e-10   39.8   0.4     3   125     5   133     3   146 0.88 Coenzyme A transferase
PhdYeFM_antitox      PF02604.14    75 seq1603_BIOID50965   -             97   1.5e-09   37.1   0.1   1   1     2e-13   2.8e-09   36.3   0.1     2    73     8    74     7    79 0.90 Antitoxin Phd_YefM, type II toxin-antitoxin system
ACP_syn_III_C        PF08541.5     90 seq1604_BIOID50965   -            317   2.8e-37  126.5   0.0   1   1   2.8e-40   9.5e-37  124.7   0.0     1    90   228   317   228   317 0.98 3-Oxoacyl-[acyl-carrier-protein (ACP)] synthase III C terminal
ACP_syn_III          PF08545.5     80 seq1604_BIOID50965   -            317   4.2e-30  103.1   1.3   1   1   2.3e-33     8e-30  102.2   0.9     1    80   106   183   106   183 0.99 3-Oxoacyl-[acyl-carrier-protein (ACP)] synthase III
HMG_CoA_synt_N       PF01154.12   174 seq1604_BIOID50965   -            317   1.2e-05   24.8   0.1   1   1   5.7e-09     2e-05   24.1   0.1     7   150     5   143     2   167 0.85 Hydroxymethylglutaryl-coenzyme A synthase N terminal
Chal_sti_synt_N      PF00195.14   227 seq1604_BIOID50965   -            317   2.5e-05   23.5   0.7   1   1   1.3e-08   4.5e-05   22.6   0.5    98   225    48   168    21   170 0.81 Chalcone and stilbene synthases, N-terminal domain
MFS_1                PF07690.11   354 seq1605_BIOID50965   -            417   5.8e-39  133.7  62.6   1   2   3.2e-31   2.2e-27   95.6  18.9     1   224    41   261    40   270 0.82 Major Facilitator Superfamily
MFS_1                PF07690.11   354 seq1605_BIOID50965   -            417   5.8e-39  133.7  62.6   2   2   9.1e-15   6.2e-11   41.5  23.0     7   168   249   407   247   415 0.82 Major Facilitator Superfamily
Sugar_tr             PF00083.19   451 seq1605_BIOID50965   -            417   2.8e-14   52.4  34.3   1   1   9.1e-18   6.2e-14   51.2   7.0    46   197    71   217    11   223 0.90 Sugar (and other) transporter
PCRF                 PF03462.13   116 seq1606_BIOID50965   -            360   2.6e-43  146.2   0.4   1   1   8.7e-47     6e-43  145.1   0.3     3   116    65   178    63   178 0.98 PCRF domain
RF-1                 PF00472.15   114 seq1606_BIOID50965   -            360   3.2e-39  133.1   0.0   1   1   4.7e-43   3.2e-39  133.1   0.0     9   114   216   321   208   321 0.97 RF-1 domain
Fe-S_biosyn          PF01521.15    91 seq1607_BIOID50965   -            191   2.1e-23   81.7   0.0   1   1   1.6e-26   1.1e-22   79.4   0.0     1    91     2    94     2    94 0.98 Iron-sulphur cluster biosynthesis
NifU                 PF01106.12    68 seq1607_BIOID50965   -            191     2e-10   40.1   0.0   1   1   4.4e-14     3e-10   39.5   0.0     2    65   112   177   111   180 0.90 NifU-like domain
YafO_toxin           PF13957.1    109 seq1609_BIOID50965   -            132   7.8e-34  115.6   0.0   1   1   6.6e-38     9e-34  115.4   0.0     1   109    25   132    25   132 0.98 Toxin YafO, type II toxin-antitoxin system
BPD_transp_1         PF00528.17   185 seq1610_BIOID50965   -            399   7.5e-16   58.0  32.3   1   1   9.3e-19   1.3e-14   54.0  18.2     2   183   109   394   108   396 0.88 Binding-protein-dependent transport system inner membrane component
CoA_trans            PF01144.18   217 seq1611_BIOID50965   -            344   8.7e-07   28.2   0.6   1   1   3.6e-10   4.9e-06   25.7   0.0   150   216     2    72     1    73 0.94 Coenzyme A transferase
2-oxoacid_dh         PF00198.18   231 seq1612_BIOID50965   -            630   3.4e-78  261.9   0.0   1   1   3.2e-81   4.8e-78  261.4   0.0     3   230   399   629   397   630 0.98 2-oxoacid dehydrogenases acyltransferase (catalytic domain)
Biotin_lipoyl        PF00364.17    74 seq1612_BIOID50965   -            630     1e-66  220.3  35.1   1   3   1.3e-24     2e-21   75.3   4.6     2    73     4    73     3    74 0.97 Biotin-requiring enzyme
Biotin_lipoyl        PF00364.17    74 seq1612_BIOID50965   -            630     1e-66  220.3  35.1   2   3   2.8e-26   4.3e-23   80.6   3.8     2    73   107   176   106   177 0.96 Biotin-requiring enzyme
Biotin_lipoyl        PF00364.17    74 seq1612_BIOID50965   -            630     1e-66  220.3  35.1   3   3   4.5e-25   6.9e-22   76.7   4.9     1    73   207   277   207   278 0.97 Biotin-requiring enzyme
E3_binding           PF02817.12    39 seq1612_BIOID50965   -            630   3.6e-16   58.4   0.1   1   1   2.3e-19   3.6e-16   58.4   0.1     3    39   327   363   325   363 0.97 e3 binding domain
FtsX                 PF02687.16   121 seq1613_BIOID50965   -            400   2.6e-07   30.3  10.9   1   1   1.9e-11   2.6e-07   30.3   7.5     3   121   279   391   277   391 0.95 FtsX-like permease family
RmuC                 PF02646.11   305 seq1615_BIOID50965   -            475  7.2e-112  373.0   2.2   1   1  5.3e-116  7.2e-112  373.0   1.5     1   304   135   437   135   438 0.99 RmuC family
Acetyltransf_10      PF13673.1    117 seq1616_BIOID50965   -            124   1.1e-17   64.1   0.0   1   1   2.8e-21   1.3e-17   63.8   0.0    17   117     4    98     1    98 0.92 Acetyltransferase (GNAT) domain
Acetyltransf_7       PF13508.1     79 seq1616_BIOID50965   -            124   5.8e-09   35.8   0.0   1   1     2e-12     9e-09   35.2   0.0     2    78    29    99    28   100 0.90 Acetyltransferase (GNAT) domain
Acetyltransf_1       PF00583.19    83 seq1616_BIOID50965   -            124   4.5e-07   29.6   0.0   1   1   2.2e-10     1e-06   28.5   0.0    24    83    48    99     9    99 0.78 Acetyltransferase (GNAT) family
DUF1364              PF07102.7     94 seq1617_BIOID50965   -             96   2.8e-40  135.9   0.8   1   1   2.3e-44   3.1e-40  135.8   0.6     1    94     1    94     1    94 0.98 Protein of unknown function (DUF1364)
YliH                 PF10799.3    127 seq1619_BIOID50965   -            127   2.3e-73  243.8   4.9   1   1   1.8e-77   2.5e-73  243.6   3.4     1   127     1   127     1   127 0.99 Biofilm formation protein (YliH/bssR)
AhpC-TSA             PF00578.16   124 seq1620_BIOID50965   -            187   1.5e-33  114.9   0.1   1   1   4.3e-37     2e-33  114.6   0.1     4   123     7   133     4   134 0.94 AhpC/TSA family
Redoxin              PF08534.5    146 seq1620_BIOID50965   -            187   1.8e-13   50.1   0.0   1   1   4.7e-17   2.2e-13   49.9   0.0    15   140    18   146     4   152 0.84 Redoxin
1-cysPrx_C           PF10417.4     40 seq1620_BIOID50965   -            187   1.6e-06   27.4   0.1   1   1   6.5e-10     3e-06   26.6   0.1     1    31   154   182   154   186 0.88 C-terminal domain of 1-Cys peroxiredoxin
Acyl_transf_1        PF00698.16   318 seq1623_BIOID50965   -            309   8.7e-43  146.7   3.3   1   1   7.6e-47     1e-42  146.4   2.3     2   281     6   290     5   306 0.90 Acyl transferase domain
RusA                 PF05866.6    116 seq1624_BIOID50965   -            120   3.9e-26   91.6   0.0   1   1   3.2e-30   4.4e-26   91.4   0.0     1   116     8   117     8   117 0.94 Endodeoxyribonuclease RusA
GntP_permease        PF02447.11   441 seq1625_BIOID50965   -            438  3.7e-188  625.3  46.2   1   1  9.2e-192  4.2e-188  625.2  32.0     1   441     1   437     1   437 0.99 GntP family permease
CitMHS               PF03600.11   349 seq1625_BIOID50965   -            438   1.2e-08   33.8  40.1   1   1   3.7e-12   1.7e-08   33.3  27.6     5   348     8   386     3   387 0.78 Citrate transporter
Na_H_antiporter      PF03553.9    303 seq1625_BIOID50965   -            438   2.8e-06   26.5  18.1   1   1   6.1e-10   2.8e-06   26.5  12.6   125   257   265   393   186   394 0.76 Na+/H+ antiporter family
Methyltransf_31      PF13847.1    152 seq1627_BIOID50965   -            277   1.8e-21   76.1   0.0   1   1   2.1e-24   2.6e-21   75.6   0.0     2   117   108   242   107   268 0.85 Methyltransferase domain
MTS                  PF05175.9    170 seq1627_BIOID50965   -            277   1.7e-20   72.9   0.0   1   1   2.4e-23     3e-20   72.1   0.0    26   138   105   236    94   253 0.87 Methyltransferase small domain
Methyltransf_18      PF12847.2    112 seq1627_BIOID50965   -            277   2.1e-16   60.3   0.1   1   1   3.9e-19   4.9e-16   59.1   0.1     4   110   112   237   109   239 0.73 Methyltransferase domain
Methyltransf_26      PF13659.1    117 seq1627_BIOID50965   -            277   5.8e-16   58.4   0.1   1   1   1.2e-18   1.5e-15   57.1   0.0     3   114   112   237   110   240 0.89 Methyltransferase domain
Methyltransf_4       PF02390.12   197 seq1627_BIOID50965   -            277   1.1e-08   34.2   0.0   1   1   1.4e-11   1.8e-08   33.5   0.0    22    77   112   167    90   183 0.88 Putative methyltransferase
PrmA                 PF06325.8    295 seq1627_BIOID50965   -            277   2.3e-06   26.8   0.0   1   1   2.9e-09   3.7e-06   26.1   0.0   153   232   101   183    94   184 0.78 Ribosomal protein L11 methyltransferase (PrmA)
UPF0020              PF01170.13   180 seq1627_BIOID50965   -            277   6.6e-06   25.6   0.0   1   1   8.7e-09   1.1e-05   25.0   0.0    38   116   117   186   102   195 0.81 Putative RNA methylase family UPF0020
PCMT                 PF01135.14   210 seq1627_BIOID50965   -            277   6.6e-06   25.6   0.0   1   1   7.7e-09   9.6e-06   25.1   0.0    53   132    87   167    71   175 0.82 Protein-L-isoaspartate(D-aspartate) O-methyltransferase (PCMT)
Cons_hypoth95        PF03602.10   183 seq1627_BIOID50965   -            277   9.5e-06   25.0   0.0   1   1   1.6e-08     2e-05   23.9   0.0    42   128   109   190    92   198 0.85 Conserved hypothetical protein 95
Methyltransf_11      PF08241.7     95 seq1627_BIOID50965   -            277   3.4e-05   24.1   0.0   1   1   4.7e-08   5.8e-05   23.3   0.0     1    46   114   163   114   236 0.89 Methyltransferase domain
Methyltransf_16      PF10294.4    174 seq1627_BIOID50965   -            277   4.3e-05   22.9   0.0   1   1   5.4e-08   6.8e-05   22.2   0.0    45   111   108   172    96   184 0.84 Putative methyltransferase
GSDH                 PF07995.6    331 seq1630_BIOID50965   -            371  6.2e-128  426.4   0.1   1   1  5.2e-132  7.1e-128  426.2   0.1     1   331    34   366    34   366 0.98 Glucose / Sorbosone dehydrogenase
FAD_binding_2        PF00890.19   421 seq1631_BIOID50965   -            693     2e-29  102.6   1.4   1   1   6.7e-33   4.6e-29  101.4   1.0     1   421    43   475    43   475 0.79 FAD binding domain
Pyr_redox_2          PF07992.9    200 seq1631_BIOID50965   -            693   5.2e-09   36.1   0.0   1   1   3.1e-11   2.1e-07   30.8   0.0     2   197    44   463    43   466 0.80 Pyridine nucleotide-disulphide oxidoreductase
UPF0027              PF01139.12   420 seq1632_BIOID50965   -             88     3e-12   46.1   0.0   1   1   2.4e-16   3.3e-12   46.0   0.0     6    61    18    73    13    74 0.92 Uncharacterized protein family UPF0027
BPD_transp_1         PF00528.17   185 seq1634_BIOID50965   -            368   3.2e-26   91.8  11.3   1   1   2.4e-30   3.2e-26   91.8   7.8     2   183   175   361   174   363 0.94 Binding-protein-dependent transport system inner membrane component
RF-1                 PF00472.15   114 seq1635_BIOID50965   -            185   1.1e-23   83.0   2.0   1   1   1.2e-27   1.6e-23   82.5   1.4     9   104    84   178    78   181 0.86 RF-1 domain
Phage_antitermQ      PF06530.7    126 seq1636_BIOID50965   -            127   6.6e-56  187.1   0.6   1   1   5.4e-60   7.4e-56  187.0   0.4     1   125     1   125     1   126 0.99 Phage antitermination protein Q
Asr                  PF06392.6     19 seq1638_BIOID50965   -            111   7.1e-07   29.3  23.9   1   1   5.2e-11   7.1e-07   29.3  16.6     1    19    53    71    53    71 0.99 Acid shock protein repeat
Pyr_redox_2          PF07992.9    200 seq1639_BIOID50965   -            531   1.5e-32  113.0   0.0   1   1   2.4e-34   4.7e-31  108.1   0.0     1   199   224   503   224   504 0.91 Pyridine nucleotide-disulphide oxidoreductase
Pyr_redox            PF00070.22    80 seq1639_BIOID50965   -            531   1.9e-14   53.6   7.3   1   1   1.4e-17   2.7e-14   53.2   0.3     1    75   367   437   367   442 0.93 Pyridine nucleotide-disulphide oxidoreductase
Pyr_redox_3          PF13738.1    203 seq1639_BIOID50965   -            531   3.9e-11   43.2   1.9   1   1   7.1e-13   1.4e-09   38.2   0.6    15   196   216   394   213   400 0.80 Pyridine nucleotide-disulphide oxidoreductase
Thioredoxin_3        PF13192.1     76 seq1639_BIOID50965   -            531   2.5e-08   33.4   0.0   1   1   3.9e-11   7.6e-08   31.9   0.0     4    74   132   205   129   207 0.82 Thioredoxin domain
HAD_2                PF13419.1    176 seq1642_BIOID50965   -            219   6.6e-23   81.7   0.0   1   1   1.7e-26   7.9e-23   81.4   0.0     1   176     6   190     6   190 0.87 Haloacid dehalogenase-like hydrolase
Hydrolase            PF00702.21   204 seq1642_BIOID50965   -            219   9.7e-11   42.4   0.0   1   1   3.2e-14   1.5e-10   41.8   0.0     3   203     5   183     3   184 0.83 haloacid dehalogenase-like hydrolase
Hydrolase_like       PF13242.1     75 seq1642_BIOID50965   -            219   5.1e-07   29.1   0.0   1   1   2.1e-10   9.5e-07   28.3   0.0     3    56   146   198   144   208 0.93 HAD-hyrolase-like
adh_short            PF00106.20   167 seq1643_BIOID50965   -            244   5.1e-40  136.9   1.7   1   1   3.2e-43   8.7e-40  136.2   1.2     1   166     6   169     6   170 0.92 short chain dehydrogenase
adh_short_C2         PF13561.1    243 seq1643_BIOID50965   -            244     3e-33  115.5   1.8   1   1   1.3e-36   3.7e-33  115.2   1.3     5   242    14   241    12   242 0.94 Enoyl-(Acyl carrier protein) reductase
KR                   PF08659.5    181 seq1643_BIOID50965   -            244   4.7e-21   75.1   0.9   1   1   2.8e-24   7.5e-21   74.4   0.6     3   174     8   180     7   196 0.84 KR domain
NAD_binding_10       PF13460.1    183 seq1643_BIOID50965   -            244   2.7e-06   27.3   0.4   1   1   2.5e-09   6.8e-06   26.0   0.3     2   125     9   156     8   190 0.72 NADH(P)-binding
Epimerase            PF01370.16   236 seq1643_BIOID50965   -            244   2.1e-05   23.9   0.2   1   1   1.1e-08   2.9e-05   23.4   0.1     1   119     8   142     8   192 0.77 NAD dependent epimerase/dehydratase family
SirB                 PF04247.7    123 seq1645_BIOID50965   -            130   9.9e-39  131.7   8.6   1   1   8.2e-43   1.1e-38  131.5   6.0     2   123     4   129     3   129 0.97 Invasion gene expression up-regulator, SirB
DUF805               PF05656.9    117 seq1646_BIOID50965   -            146   2.4e-20   72.4  11.7   1   1   3.8e-24   5.2e-20   71.3   8.1     2   116     7   134     6   135 0.82 Protein of unknown function (DUF805)
Ubie_methyltran      PF01209.13   233 seq1649_BIOID50965   -            251  5.9e-114  378.8   0.0   1   1  5.4e-117  6.7e-114  378.6   0.0     2   233    15   250    14   250 0.99 ubiE/COQ5 methyltransferase family
Methyltransf_31      PF13847.1    152 seq1649_BIOID50965   -            251     4e-23   81.5   0.0   1   1   4.7e-26   5.8e-23   81.0   0.0     3   113    63   179    61   229 0.81 Methyltransferase domain
Methyltransf_11      PF08241.7     95 seq1649_BIOID50965   -            251   1.6e-21   76.4   0.1   1   1   3.2e-24   3.9e-21   75.2   0.0     1    94    68   167    68   168 0.97 Methyltransferase domain
Methyltransf_23      PF13489.1    162 seq1649_BIOID50965   -            251     5e-19   68.4   0.0   1   1   5.9e-22   7.3e-19   67.9   0.0    20   160    61   233    43   235 0.85 Methyltransferase domain
Methyltransf_25      PF13649.1    101 seq1649_BIOID50965   -            251   1.2e-16   60.7   0.0   1   1     2e-19   2.5e-16   59.7   0.0     1   101    67   164    67   164 0.93 Methyltransferase domain
Methyltransf_12      PF08242.7     99 seq1649_BIOID50965   -            251   4.1e-14   52.7   0.0   1   1   6.8e-17   8.4e-14   51.7   0.0     1    99    68   166    68   166 0.93 Methyltransferase domain
Methyltransf_18      PF12847.2    112 seq1649_BIOID50965   -            251   2.3e-13   50.5   0.0   1   1   3.3e-16   4.1e-13   49.7   0.0     2   109    64   168    63   171 0.88 Methyltransferase domain
Methyltransf_26      PF13659.1    117 seq1649_BIOID50965   -            251   5.2e-09   36.0   0.0   1   1   8.1e-12     1e-08   35.1   0.0     1   114    64   169    64   171 0.91 Methyltransferase domain
PCMT                 PF01135.14   210 seq1649_BIOID50965   -            251   4.5e-07   29.5   0.0   1   1   5.7e-10   7.1e-07   28.8   0.0    71   171    61   168    51   179 0.86 Protein-L-isoaspartate(D-aspartate) O-methyltransferase (PCMT)
MTS                  PF05175.9    170 seq1649_BIOID50965   -            251   5.5e-06   25.7   0.0   1   1   7.6e-09   9.5e-06   24.9   0.0    31   140    63   169    53   188 0.85 Methyltransferase small domain
Trypsin              PF00089.21   220 seq1652_BIOID50965   -            273   1.1e-11   44.6   0.0   1   1   4.4e-15     3e-11   43.2   0.0     9   198    50   244    44   266 0.72 Trypsin
Trypsin_2            PF13365.1    120 seq1652_BIOID50965   -            273   1.5e-07   31.2   0.0   1   1   3.8e-11   2.6e-07   30.5   0.0     1   120    69   240    69   240 0.66 Trypsin-like peptidase domain
Transglut_core2      PF13369.1    153 seq1655_BIOID50965   -            269     9e-38  129.0   0.0   1   1   1.8e-41   1.2e-37  128.5   0.0     2   152    33   184    32   185 0.97 Transglutaminase-like superfamily
TPR_9                PF13371.1     73 seq1655_BIOID50965   -            269   2.8e-28   97.4   0.3   1   1   8.9e-32   6.1e-28   96.3   0.2     1    73   187   259   187   259 0.99 Tetratricopeptide repeat
ABC_tran             PF00005.22   118 seq1657_BIOID50965   -            360   1.4e-20   73.7   0.0   1   1     1e-23   2.8e-20   72.7   0.0     1   117    44   162    44   163 0.93 ABC transporter
TOBE                 PF03459.12    64 seq1657_BIOID50965   -            360   4.8e-09   36.0   0.0   1   1   1.2e-08   3.3e-05   23.7   0.0     4    64   295   350   292   350 0.92 TOBE domain
TOBE_2               PF08402.5     75 seq1657_BIOID50965   -            360   1.4e-08   34.4   0.0   1   1   1.1e-11   2.9e-08   33.4   0.0     2    75   282   351   281   351 0.88 TOBE domain
ABC_tran             PF00005.22   118 seq1658_BIOID50965   -            252   3.7e-26   91.7   0.0   1   1   7.8e-30   5.3e-26   91.1   0.0     1   118    52   176    52   176 0.91 ABC transporter
PK                   PF00224.16   348 seq1661_BIOID50965   -            542  3.9e-150  499.1   9.5   1   1  7.1e-154  4.9e-150  498.8   6.6     1   345    73   414    73   417 0.98 Pyruvate kinase, barrel domain
PK_C                 PF02887.11   117 seq1661_BIOID50965   -            542   6.9e-28   96.4   3.0   1   1   1.3e-31   8.9e-28   96.0   0.6     1   116   427   540   427   541 0.97 Pyruvate kinase, alpha/beta domain
Pyr_redox_2          PF07992.9    200 seq1662_BIOID50965   -            485   1.6e-44  152.1   1.7   1   1   1.9e-47   2.5e-44  151.4   1.2     1   198    19   328    19   330 0.94 Pyridine nucleotide-disulphide oxidoreductase
Pyr_redox_dim        PF02852.17   110 seq1662_BIOID50965   -            485   9.1e-35  118.9   0.0   1   1   1.6e-37   2.2e-34  117.6   0.0     1   109   358   466   358   467 0.98 Pyridine nucleotide-disulphide oxidoreductase, dimerisation domain
Pyr_redox            PF00070.22    80 seq1662_BIOID50965   -            485   2.7e-15   56.4   0.8   1   1   1.9e-18   2.7e-15   56.4   0.5     1    78   188   264   188   267 0.94 Pyridine nucleotide-disulphide oxidoreductase
GIDA                 PF01134.17   392 seq1662_BIOID50965   -            485   1.9e-08   33.4   1.1   1   1   9.3e-11   1.3e-07   30.7   0.4     1    60    19    81    19    94 0.91 Glucose inhibited division protein A
FAD_oxidored         PF12831.2    428 seq1662_BIOID50965   -            485   2.9e-08   33.0   0.9   1   1   4.5e-11   6.2e-08   32.0   0.6     1    38    19    56    19    74 0.94 FAD dependent oxidoreductase
FAD_binding_2        PF00890.19   421 seq1662_BIOID50965   -            485   1.5e-06   27.2   0.7   1   1   3.4e-08   4.6e-05   22.3   0.2     2    35    20    53    19    58 0.90 FAD binding domain
Thi4                 PF01946.12   230 seq1662_BIOID50965   -            485   1.5e-05   24.1   0.1   1   1   2.7e-08   3.7e-05   22.8   0.1    11    63    11    63     4    95 0.79 Thi4 family
DUF406               PF04175.7     94 seq1664_BIOID50965   -             99   2.1e-28   98.5   3.1   1   1   1.6e-32   2.3e-28   98.4   2.2     4    94     3    96     1    96 0.96 Protein of unknown function (DUF406)
PTS_EIIC             PF02378.13   321 seq1666_BIOID50965   -            485   2.3e-41  141.6  32.4   1   1   3.3e-45   2.3e-41  141.6  22.4     3   321   113   396   111   396 0.92 Phosphotransferase system, EIIC
PTS_EIIB             PF00367.15    35 seq1666_BIOID50965   -            485   2.5e-16   58.4   0.3   1   1   6.2e-20   4.2e-16   57.7   0.2     1    35     9    43     9    43 0.98 phosphotransferase system, EIIB
PP-binding           PF00550.20    67 seq1667_BIOID50965   -             78   2.7e-16   59.4   0.4   1   1   4.4e-20     3e-16   59.3   0.3     1    67     6    73     6    73 0.96 Phosphopantetheine attachment site
DUF1493              PF07377.7    111 seq1667_BIOID50965   -             78   0.00024   21.0   0.4   1   1   4.1e-08   0.00028   20.8   0.3     1    59     1    55     1    62 0.91 Protein of unknown function (DUF1493)
SCP2                 PF02036.12   101 seq1668_BIOID50965   -            201     2e-20   72.8   0.0   1   1   2.2e-24     3e-20   72.2   0.0     1   100    15   112    15   113 0.97 SCP-2 sterol transfer family
Pili_assembly_N      PF00345.15   122 seq1669_BIOID50965   -            166     3e-24   85.0   0.1   1   1   6.7e-28   4.6e-24   84.4   0.0    44   122     4    82     1    82 0.90 Gram-negative pili assembly chaperone, N-terminal domain
Pili_assembly_C      PF02753.12    68 seq1669_BIOID50965   -            166   1.7e-21   75.7   1.2   1   1   3.8e-25   2.6e-21   75.1   0.9     2    66   102   161   101   163 0.96 Gram-negative pili assembly chaperone, C-terminal domain
Usp                  PF00582.21   140 seq1670_BIOID50965   -            142   3.2e-17   62.8   0.0   1   1   2.7e-21   3.7e-17   62.7   0.0     2   140     3   138     2   138 0.95 Universal stress protein family
ketoacyl-synt        PF00109.21   255 seq1673_BIOID50965   -            413     6e-60  202.7   1.1   1   1   1.7e-63     6e-60  202.7   0.8     2   255     4   247     3   247 0.93 Beta-ketoacyl synthase, N-terminal domain
Ketoacyl-synt_C      PF02801.17   119 seq1673_BIOID50965   -            413   2.5e-39  133.6   1.7   1   1   1.4e-42   4.7e-39  132.7   1.2     1   119   255   370   255   370 0.97 Beta-ketoacyl synthase, C-terminal domain
Thiolase_N           PF00108.18   264 seq1673_BIOID50965   -            413   1.2e-06   27.6   0.1   1   1   8.7e-10     3e-06   26.3   0.0    80   120   156   196   145   216 0.93 Thiolase, N-terminal domain
Adenine_glyco        PF03352.8    179 seq1674_BIOID50965   -            266   1.8e-83  278.3   0.0   1   1   1.6e-87   2.1e-83  278.0   0.0     1   177    85   261    85   263 0.99 Methyladenine glycosylase
DAHP_synth_1         PF00793.15   272 seq1675_BIOID50965   -            284   5.8e-82  274.3   0.0   1   1     5e-86   6.8e-82  274.0   0.0     9   271    10   275     2   276 0.97 DAHP synthetase I family
Peptidase_S11        PF00768.15   241 seq1676_BIOID50965   -            407  8.9e-101  336.0   0.4   1   1  2.5e-104  1.1e-100  335.7   0.2     2   241    36   273    35   273 0.99 D-alanyl-D-alanine carboxypeptidase
PBP5_C               PF07943.8     91 seq1676_BIOID50965   -            407     2e-24   85.2   0.1   1   1   8.3e-28   3.8e-24   84.4   0.0     1    91   292   383   292   383 0.99 Penicillin-binding protein 5, C-terminal domain
Beta-lactamase2      PF13354.1    197 seq1676_BIOID50965   -            407     1e-13   51.0   0.1   1   1   3.1e-17   1.4e-13   50.6   0.1     4   144    57   209    54   262 0.75 Beta-lactamase enzyme family
ACT_6                PF13740.1     76 seq1677_BIOID50965   -            190     4e-30  103.2   0.5   1   1   1.1e-31   5.1e-28   96.4   0.0     1    76     7    82     7    82 0.98 ACT domain
ACT                  PF01842.20    66 seq1677_BIOID50965   -            190   8.7e-13   47.3   0.2   1   1     1e-09   4.6e-06   25.8   0.0     2    65    97   166    96   167 0.97 ACT domain
DctQ                 PF04290.7    133 seq1678_BIOID50965   -            166   5.8e-28   97.1   4.5   1   1   6.6e-32     9e-28   96.5   3.1     1   131    31   162    31   164 0.92 Tripartite ATP-independent periplasmic transporters, DctQ component
ABC1                 PF03109.11   119 seq1679_BIOID50965   -            546   1.9e-35  121.3   0.0   1   1   2.7e-39   3.7e-35  120.3   0.0     4   119   115   232   112   232 0.97 ABC1 family
Usher                PF00577.15   552 seq1680_BIOID50965   -            866  9.7e-212  704.4  27.8   1   1  2.5e-215  1.2e-211  704.1  19.3     1   552   200   777   200   777 0.99 Type VII secretion system (T7SS), usher protein
PapC_N               PF13954.1    146 seq1680_BIOID50965   -            866   1.6e-46  157.4   0.0   1   1   7.1e-50   3.2e-46  156.3   0.0     2   145    38   183    37   184 0.98 PapC N-terminal domain
PapC_C               PF13953.1     68 seq1680_BIOID50965   -            866   8.7e-19   66.8   0.1   1   1   7.4e-22   3.4e-18   64.9   0.0     5    67   790   853   787   854 0.91 PapC C-terminal domain
Porin_OmpG           PF09381.5    301 seq1682_BIOID50965   -            301  2.9e-219  725.8  13.9   1   1  7.2e-223  3.3e-219  725.6   9.6     1   301     1   301     1   301 1.00 Outer membrane protein G (OmpG)
DUF481               PF04338.7    210 seq1682_BIOID50965   -            301   5.9e-06   26.0   2.4   1   1   1.3e-09   5.9e-06   26.0   1.7    93   197    95   206    91   212 0.85 Protein of unknown function, DUF481
AAA_21               PF13304.1    303 seq1685_BIOID50965   -            209   3.8e-18   66.3   1.6   1   1   1.1e-19   4.9e-16   59.4   1.1     1   303    29   198    29   198 0.65 AAA domain
[truncated: 1,385,561 more chars]
