# Supplementary material for: A domain sequence approach to pangenomics: applications to Escherichia coli
Source: F1000Res. 2013 May 29;1:19. Originally published 2012 Oct 1. [Version 2] doi: 10.12688/f1000research.1-19.v2 (PMC3901455; doi:10.12688/f1000research.1-19.v2)
Supplement: The 347 text files show the results from scanning each of the fasta-files against the Pfam-A database [file f1000research-1-1101-s0002.tgz › Escherichia_coli_DEC7A_BIOID50967.txt]

#                                                                            --- full sequence --- -------------- this domain -------------   hmm coord   ali coord   env coord
# target name        accession   tlen query name           accession   qlen   E-value  score  bias   #  of  c-Evalue  i-Evalue  score  bias  from    to  from    to  from    to  acc description of target
#------------------- ---------- ----- -------------------- ---------- ----- --------- ------ ----- --- --- --------- --------- ------ ----- ----- ----- ----- ----- ----- ----- ---- ---------------------
ABC_tran             PF00005.22   118 seq1_BIOID50967      -            241   1.2e-22   80.4   0.0   1   1   1.2e-25   5.3e-22   78.2   0.0     1   118    43   166    43   166 0.92 ABC transporter
BCA_ABC_TP_C         PF12399.3     23 seq1_BIOID50967      -            241   8.9e-08   31.5   0.0   1   1   3.9e-11   1.8e-07   30.5   0.0     2    23   215   236   214   236 0.97 Branched-chain amino acid ATP-binding cassette transporter
HTH_Tnp_1            PF01527.15    76 seq2_BIOID50967      -            315     4e-18   65.0   1.8   1   1   1.6e-21   5.4e-18   64.6   0.4     2    74    23   102    22   104 0.89 Transposase
HTH_21               PF13276.1     60 seq2_BIOID50967      -            315   6.4e-15   54.8   1.4   1   1   3.5e-18   1.2e-14   53.9   0.3     6    57   172   229   167   232 0.80 HTH-like domain
HTH_28               PF13518.1     52 seq2_BIOID50967      -            315   8.4e-07   28.7   1.7   1   1   5.5e-09   1.9e-05   24.4   0.0     1    43    32    75    32    78 0.93 Helix-turn-helix domain
HTH_Tnp_IS1          PF12759.2     50 seq3_BIOID50967      -             91   2.2e-32  110.1   0.1   1   1   4.8e-36   3.3e-32  109.6   0.1     1    50    39    88    39    88 0.99 InsA C-terminal domain
Zn_Tnp_IS1           PF03811.8     36 seq3_BIOID50967      -             91   1.1e-21   75.9   4.5   1   1   3.1e-25   2.1e-21   74.9   3.1     1    36     1    36     1    36 0.99 InsA N-terminal domain
DDE_Tnp_IS66_C       PF13817.1     39 seq4_BIOID50967      -             61   2.3e-21   75.3   0.2   1   1     2e-25   2.8e-21   75.1   0.1     2    39    18    55    17    55 0.99 IS66 C-terminal element
Iso_dh               PF00180.15   348 seq5_BIOID50967      -             50   1.6e-07   30.4   0.0   1   1   1.3e-11   1.8e-07   30.3   0.0   305   348     1    46     1    46 0.97 Isocitrate/isopropylmalate dehydrogenase
MbeD_MobD            PF04899.7     70 seq8_BIOID50967      -             77   4.9e-32  109.5   6.7   1   1     4e-36   5.5e-32  109.3   4.6     1    70     1    70     1    70 0.99 MbeD/MobD like
TrwB_AAD_bind        PF10412.4    386 seq9_BIOID50967      -            741  3.6e-148  493.1   0.0   1   1  1.6e-151  4.4e-148  492.8   0.0     2   386   172   561   171   561 0.99 Type IV secretion-system coupling protein DNA-binding domain
TraD_N               PF12615.3    101 seq9_BIOID50967      -            741   1.6e-33  114.9  12.2   1   1   2.4e-36   6.5e-33  112.9   8.2     1   101    31   129    31   129 0.99 F sex factor protein N terminal
TraG-D_C             PF12696.2    128 seq9_BIOID50967      -            741   1.1e-18   67.1   0.0   1   1   7.2e-22     2e-18   66.3   0.0     1   127   419   541   419   542 0.86 TraM recognition site of TraD and TraG
T4SS-DNA_transf      PF02534.9    469 seq9_BIOID50967      -            741   6.4e-08   31.5   0.0   1   1   5.2e-11   1.4e-07   30.3   0.0   250   361   362   476   198   500 0.76 Type IV secretory system Conjugative DNA transfer
DUF1471              PF07338.8     56 seq11_BIOID50967     -            314   4.1e-62  205.5   5.4   1   3   2.8e-22   3.9e-18   64.7   0.0     2    56    34    90    33    90 0.98 Protein of unknown function (DUF1471)
DUF1471              PF07338.8     56 seq11_BIOID50967     -            314   4.1e-62  205.5   5.4   2   3     3e-22   4.1e-18   64.6   0.1     3    56   119   174   117   174 0.98 Protein of unknown function (DUF1471)
DUF1471              PF07338.8     56 seq11_BIOID50967     -            314   4.1e-62  205.5   5.4   3   3   3.1e-26   4.3e-22   77.3   0.1     2    56   259   314   258   314 0.99 Protein of unknown function (DUF1471)
Alpha-amylase        PF00128.19   316 seq14_BIOID50967     -            380   7.7e-14   51.6   0.7   1   1   2.2e-17     3e-13   49.7   0.5    23   303    14   355     9   359 0.68 Alpha amylase, catalytic domain
Fimbrial             PF00419.15   145 seq22_BIOID50967     -            184   9.4e-21   74.4   9.3   1   1   6.9e-25   9.4e-21   74.4   6.4     1   145    35   184    35   184 0.87 Fimbrial protein
Y2_Tnp               PF04986.8    183 seq23_BIOID50967     -            107   1.4e-08   34.6   0.0   1   1   1.7e-12   2.3e-08   33.9   0.0   149   181     2    34     1    36 0.90 Putative transposase
DUF772               PF05598.6     77 seq26_BIOID50967     -            241   7.7e-22   76.8   0.3   1   1   3.2e-25   1.5e-21   75.9   0.2     1    77    51   126    51   126 0.99 Transposase domain (DUF772)
DDE_Tnp_1            PF01609.16   211 seq26_BIOID50967     -            241   1.5e-19   70.2   0.0   1   1   7.2e-23   3.3e-19   69.2   0.0     5    88   138   227   135   232 0.97 Transposase DDE domain
DDE_Tnp_1_3          PF13612.1    155 seq26_BIOID50967     -            241   5.6e-07   29.3   0.1   1   1   2.5e-10   1.1e-06   28.3   0.0     5    98   137   230   134   234 0.82 Transposase DDE domain
DDE_Tnp_IS1          PF03400.8    131 seq27_BIOID50967     -            128   5.3e-72  239.9   1.5   1   1   4.3e-76   5.9e-72  239.7   1.0     7   131     1   128     1   128 0.97 IS1 transposase
Tautomerase          PF01361.16    60 seq31_BIOID50967     -             75   3.6e-14   51.9   0.0   1   1   3.7e-18   5.1e-14   51.5   0.0     1    51     2    53     2    55 0.98 Tautomerase enzyme
DUF905               PF06006.7     71 seq33_BIOID50967     -             64   1.1e-19   69.4   0.0   1   1   9.3e-24   1.3e-19   69.2   0.0     3    47    20    64    18    64 0.98 Bacterial protein of unknown function (DUF905)
Transthyretin        PF00576.16   112 seq34_BIOID50967     -            137   1.9e-42  143.5   0.1   1   1   1.6e-46   2.2e-42  143.3   0.1     2   112    28   136    27   136 0.98 HIUase/Transthyretin family
SecE                 PF00584.15    57 seq38_BIOID50967     -            127   2.4e-21   74.9   1.0   1   1   1.8e-25   2.4e-21   74.9   0.7     2    56    68   122    67   123 0.97 SecE/Sec61-gamma subunits of protein translocation complex
RHS                  PF03527.9     41 seq39_BIOID50967     -            268   2.1e-20   72.0   2.6   1   1   3.7e-24   5.1e-20   70.8   0.5     1    40    11    50    11    51 0.97 RHS protein
SLT                  PF01464.15   121 seq43_BIOID50967     -            158   4.9e-29  100.1   0.1   1   1   4.1e-33   5.6e-29   99.9   0.1     2   117    28   149    27   153 0.95 Transglycosylase SLT domain
SLT                  PF01464.15   121 seq50_BIOID50967     -            215   2.8e-31  107.4   0.0   1   1   2.6e-35   3.6e-31  107.0   0.0     2   117    68   182    67   186 0.95 Transglycosylase SLT domain
TraC_F_IV            PF11130.3    235 seq51_BIOID50967     -            157   5.8e-28   97.8   0.0   1   1   5.4e-32   7.4e-28   97.4   0.0     2   121    37   157    36   157 0.95 F pilus assembly Type-IV secretion system for plasmid transfer
SDF                  PF00375.13   390 seq56_BIOID50967     -            477  1.7e-102  343.0  34.3   1   1  1.5e-106  2.1e-102  342.7  23.8     1   390    43   457    43   457 0.96 Sodium:dicarboxylate symporter family
HEAT_2               PF13646.1     88 seq58_BIOID50967     -            247   3.3e-24   84.8   0.2   1   2   5.8e-10     2e-06   27.8   0.0     3    86    27   114    26   116 0.94 HEAT repeats
HEAT_2               PF13646.1     88 seq58_BIOID50967     -            247   3.3e-24   84.8   0.2   2   2   3.9e-11   1.3e-07   31.6   0.0    11    56   139   184   131   190 0.92 HEAT repeats
HEAT                 PF02985.17    31 seq58_BIOID50967     -            247   2.2e-16   58.2   1.4   1   1   2.1e-07   0.00071   19.3   0.0     2    24   161   183   160   184 0.95 HEAT repeat
HEAT_PBS             PF03130.11    27 seq58_BIOID50967     -            247   1.5e-05   24.8   0.8   1   1   3.6e-06     0.012   15.8   0.0     1    27   144   170   144   170 0.98 PBS lyase HEAT-like repeat
DUF932               PF06067.6    239 seq60_BIOID50967     -            272   4.8e-63  212.5   0.0   1   1     4e-67   5.5e-63  212.3   0.0     2   239    37   261    36   261 0.99 Domain of unknown function (DUF932)
Sigma54_CBD          PF04963.8    195 seq62_BIOID50967     -            477   8.2e-76  253.6   1.0   1   1   1.8e-79   8.2e-76  253.6   0.7     2   195   107   304   106   304 0.97 Sigma-54 factor, core binding domain
Sigma54_DBD          PF04552.8    160 seq62_BIOID50967     -            477   3.8e-70  234.3   0.4   1   1   1.6e-73   7.5e-70  233.4   0.3     2   160   317   475   316   475 0.99 Sigma-54, DNA binding domain
Sigma54_AID          PF00309.15    49 seq62_BIOID50967     -            477   7.9e-19   66.7  20.7   1   1   3.8e-22   1.8e-18   65.6  14.3     1    47     3    49     3    51 0.97 Sigma-54 factor, Activator interacting domain (AID)
GerE                 PF00196.14    58 seq63_BIOID50967     -            166   8.2e-09   34.5   0.0   1   1   8.9e-13   1.2e-08   33.9   0.0     2    55    94   146    93   149 0.94 Bacterial regulatory proteins, luxR family
RHH_2                PF03693.9     81 seq65_BIOID50967     -             67   8.5e-05   22.5   0.0   1   1   7.4e-09    0.0001   22.2   0.0     8    41    16    49     8    61 0.86 Uncharacterised protein family (UPF0156)
NusG                 PF02357.14    92 seq66_BIOID50967     -            181   5.3e-25   87.3   0.0   1   1   1.1e-28   7.7e-25   86.8   0.0     1    92     7   106     7   106 0.93 Transcription termination factor nusG
KOW                  PF00467.24    32 seq66_BIOID50967     -            181   1.3e-08   33.9   0.1   1   1   9.1e-12   6.2e-08   31.7   0.0     1    28   130   161   130   165 0.86 KOW motif
rve_3                PF13683.1     67 seq69_BIOID50967     -            126   3.4e-18   64.7   0.0   1   1   1.5e-21     1e-17   63.3   0.0     2    67    41   106    40   106 0.98 Integrase core domain
rve                  PF00665.21   120 seq69_BIOID50967     -            126   2.5e-15   56.5   0.0   1   1   5.6e-19   3.9e-15   55.9   0.0    59   119     4    68     1    69 0.95 Integrase core domain
Fimbrial             PF00419.15   145 seq71_BIOID50967     -            165   5.1e-16   59.0   0.0   1   1   4.4e-20     6e-16   58.8   0.0     2   145    19   165    18   165 0.86 Fimbrial protein
Oxidored_molyb       PF00174.14   169 seq72_BIOID50967     -            334   8.3e-41  139.0   0.0   1   1   9.6e-45   1.3e-40  138.4   0.0    11   168   108   268    97   269 0.94 Oxidoreductase molybdopterin binding domain
Phage_integrase      PF00589.17   173 seq73_BIOID50967     -            198   4.1e-44  150.1   0.5   1   1   3.5e-48   4.7e-44  149.9   0.3     1   172     5   177     5   178 0.98 Phage integrase family
DUF308               PF03729.8     72 seq74_BIOID50967     -            190   3.5e-19   68.4  37.0   1   2   1.1e-15   1.5e-11   43.9   9.4     2    71    27    97    26    98 0.93 Short repeat of unknown function (DUF308)
DUF308               PF03729.8     72 seq74_BIOID50967     -            190   3.5e-19   68.4  37.0   2   2   6.2e-13   8.5e-09   35.1   9.2     1    71    84   153    84   154 0.94 Short repeat of unknown function (DUF308)
AAA_10               PF12846.2    328 seq77_BIOID50967     -            154     7e-14   51.6   0.0   1   1   1.2e-17   8.4e-14   51.4   0.0     1   121    34   137    34   147 0.83 AAA-like domain
TrwB_AAD_bind        PF10412.4    386 seq77_BIOID50967     -            154   1.6e-05   23.6   0.0   1   1   2.7e-09   1.9e-05   23.3   0.0    15    54    34    73    24   111 0.79 Type IV secretion-system coupling protein DNA-binding domain
RHS_repeat           PF05593.9     38 seq80_BIOID50967     -            254   1.9e-11   43.7  13.6   1   1   8.9e-14   1.2e-09   37.9   3.1     1    37    17    62    17    63 0.92 RHS Repeat
InvH                 PF04741.7    147 seq84_BIOID50967     -             97   6.3e-08   32.4   0.2   1   1   5.3e-12   7.2e-08   32.2   0.2    90   144    41    95    14    97 0.84 InvH outer membrane lipoprotein
AA_permease_2        PF13520.1    426 seq85_BIOID50967     -            460   8.4e-79  264.9  40.0   1   1   7.3e-83   9.9e-79  264.7  27.8     1   420     5   441     5   449 0.90 Amino acid permease
Acetyltransf_2       PF00797.12   240 seq91_BIOID50967     -            281   5.5e-82  274.8   0.4   1   1   4.7e-86   6.5e-82  274.5   0.3     1   237    21   256    21   259 0.97 N-acetyltransferase
RHS_repeat           PF05593.9     38 seq95_BIOID50967     -            529   3.2e-46  154.5  73.4   1   5   8.3e-10   1.1e-05   25.3   0.2     1    36     3    38     3    40 0.92 RHS Repeat
RHS_repeat           PF05593.9     38 seq95_BIOID50967     -            529   3.2e-46  154.5  73.4   2   5     3e-14   4.1e-10   39.4   1.2     1    37    45    81    45    82 0.98 RHS Repeat
RHS_repeat           PF05593.9     38 seq95_BIOID50967     -            529   3.2e-46  154.5  73.4   3   5   9.7e-13   1.3e-08   34.6   0.3     1    38   107   144   107   144 0.99 RHS Repeat
RHS_repeat           PF05593.9     38 seq95_BIOID50967     -            529   3.2e-46  154.5  73.4   4   5   1.5e-09   2.1e-05   24.4   1.0     1    31   169   199   169   206 0.93 RHS Repeat
RHS_repeat           PF05593.9     38 seq95_BIOID50967     -            529   3.2e-46  154.5  73.4   5   5   2.6e-13   3.5e-09   36.4   3.1     1    37   409   454   409   455 0.92 RHS Repeat
Pili_assembly_N      PF00345.15   122 seq96_BIOID50967     -            241   1.1e-40  138.0   0.1   1   1   2.7e-44   1.9e-40  137.3   0.0     1   121    37   156    37   157 0.91 Gram-negative pili assembly chaperone, N-terminal domain
Pili_assembly_C      PF02753.12    68 seq96_BIOID50967     -            241   9.5e-17   60.4   0.3   1   1   8.1e-20   5.6e-16   58.0   0.1     1    65   176   234   176   237 0.95 Gram-negative pili assembly chaperone, C-terminal domain
Antirestrict         PF03230.8     94 seq99_BIOID50967     -            271   3.5e-38  129.3   0.2   1   1   3.8e-42   5.2e-38  128.8   0.1     1    94   174   271   174   271 0.98 Antirestriction protein
Ribosomal_L11_N      PF03946.9     60 seq100_BIOID50967    -            142   3.2e-32  109.6   0.3   1   1   8.7e-36   5.9e-32  108.7   0.2     1    60     8    67     8    67 0.99 Ribosomal protein L11, N-terminal domain
Ribosomal_L11        PF00298.14    69 seq100_BIOID50967    -            142   6.6e-29   99.7   2.9   1   1   1.8e-32   1.2e-28   98.8   2.0     1    69    72   140    72   140 0.99 Ribosomal protein L11, RNA binding domain
AAA_10               PF12846.2    328 seq101_BIOID50967    -            280   4.4e-24   85.2   0.0   1   1   4.2e-28   5.8e-24   84.8   0.0   151   322     9   177     1   180 0.79 AAA-like domain
rve                  PF00665.21   120 seq102_BIOID50967    -            323   2.6e-19   69.3   0.0   1   1   2.1e-22   4.9e-19   68.5   0.0     2   120   130   241   129   241 0.89 Integrase core domain
rve_3                PF13683.1     67 seq102_BIOID50967    -            323   1.9e-17   62.4   0.6   1   1   1.8e-20     4e-17   61.3   0.4     2    67   213   277   212   277 0.97 Integrase core domain
HTH_28               PF13518.1     52 seq102_BIOID50967    -            323   2.6e-13   49.5   1.3   1   1   1.2e-16   2.6e-13   49.5   0.9     1    52     7    58     7    58 0.99 Helix-turn-helix domain
HTH_32               PF13565.1     77 seq102_BIOID50967    -            323   2.2e-10   41.0   5.9   1   1   1.3e-13   2.9e-10   40.6   1.4     1    77    34   108    34   108 0.81 Homeodomain-like domain
HTH_29               PF13551.1    113 seq102_BIOID50967    -            323   7.6e-10   38.7   4.0   1   1   1.5e-12   3.5e-09   36.6   0.9     1   109     8   108     8   112 0.80 Winged helix-turn helix
LZ_Tnp_IS481         PF13011.1     85 seq102_BIOID50967    -            323   1.2e-05   25.4   0.2   1   1   1.2e-08   2.7e-05   24.3   0.1    31    71    24    64    11    78 0.85 leucine-zipper of insertion element IS481
DUF4329              PF14220.1    124 seq103_BIOID50967    -            277   1.2e-28   99.7   0.4   1   1   2.9e-32     2e-28   99.0   0.3     2    94   159   261   158   271 0.92 Domain of unknown function (DUF4329)
RHS                  PF03527.9     41 seq103_BIOID50967    -            277   6.9e-22   76.8   0.5   1   1     2e-25   1.4e-21   75.8   0.3     1    41    46    86    46    86 0.98 RHS protein
HTH_Tnp_1            PF01527.15    76 seq104_BIOID50967    -            136   4.1e-19   68.1   0.8   1   1   1.1e-22   7.4e-19   67.3   0.5     2    74    23   102    22   104 0.89 Transposase
HTH_28               PF13518.1     52 seq104_BIOID50967    -            136   1.9e-06   27.6   0.0   1   1   6.5e-10   4.4e-06   26.4   0.0     1    43    32    75    32    78 0.93 Helix-turn-helix domain
DUF2776              PF10951.3    347 seq105_BIOID50967    -            383  1.1e-165  550.7  33.0   1   1  9.5e-170  1.3e-165  550.5  22.9     1   347    34   381    34   381 0.99 Protein of unknown function (DUF2776)
Phage_integrase      PF00589.17   173 seq107_BIOID50967    -            146   1.8e-09   37.3   0.0   1   1   1.7e-13   2.3e-09   37.0   0.0     2    85    44   134    43   142 0.92 Phage integrase family
TPR_3                PF07720.7     36 seq108_BIOID50967    -            163   1.7e-21   75.4  16.3   1   2   4.3e-15   5.9e-11   41.8   2.9     1    36    40    73    40    73 0.98 Tetratricopeptide repeat
TPR_3                PF07720.7     36 seq108_BIOID50967    -            163   1.7e-21   75.4  16.3   2   2   2.5e-14   3.4e-10   39.3   2.9     1    36    74   107    74   107 0.96 Tetratricopeptide repeat
HATPase_c            PF02518.21   111 seq109_BIOID50967    -            572     2e-19   69.1   0.0   1   1     1e-22   3.5e-19   68.4   0.0     2   110   449   559   448   560 0.95 Histidine kinase-, DNA gyrase B-, and HSP90-like ATPase
PAS_8                PF13188.1     64 seq109_BIOID50967    -            572   2.9e-06   26.8   0.0   1   1   4.1e-09   1.4e-05   24.6   0.0     2    49   243   296   242   312 0.73 PAS domain
PAS                  PF00989.19   113 seq109_BIOID50967    -            572   1.2e-05   24.9   0.0   1   1     1e-08   3.5e-05   23.4   0.0     4    64   245   305   242   313 0.88 PAS fold
PapB                 PF03333.8     91 seq111_BIOID50967    -            125   1.3e-35  120.9   0.0   1   1   1.1e-39   1.5e-35  120.7   0.0    10    91    32   113    22   113 0.96 Adhesin biosynthesis transcription regulatory protein
Ferric_reduct        PF01794.14   125 seq113_BIOID50967    -            211   3.5e-13   49.6  11.2   1   1   2.6e-17   3.5e-13   49.6   7.8     5   124    51   161    18   162 0.90 Ferric reductase like transmembrane component
CsiD                 PF08943.5    297 seq116_BIOID50967    -            360  1.1e-148  493.8   0.2   1   1  2.6e-152  1.8e-148  493.1   0.0     1   297    55   350    55   350 1.00 CsiD
TauD                 PF02668.11   258 seq116_BIOID50967    -            360   4.7e-11   42.7   0.1   1   1     1e-14   6.8e-11   42.1   0.1    33   256   123   344    99   346 0.80 Taurine catabolism dioxygenase TauD, TfdA family
Ribosomal_L1         PF00687.16   221 seq117_BIOID50967    -            234   9.2e-50  168.8   0.2   1   1   7.9e-54   1.1e-49  168.6   0.2    13   220    28   220     8   221 0.90 Ribosomal protein L1p/L10e family
rve                  PF00665.21   120 seq119_BIOID50967    -            301   1.7e-23   82.8   0.0   1   1   7.2e-27   3.3e-23   81.9   0.0     3   119   123   243   121   244 0.97 Integrase core domain
rve_3                PF13683.1     67 seq119_BIOID50967    -            301   6.9e-17   60.6   0.1   1   1     4e-20   1.8e-16   59.2   0.0     2    67   216   281   215   281 0.98 Integrase core domain
HTH_21               PF13276.1     60 seq119_BIOID50967    -            301   2.7e-16   59.2   1.8   1   1   1.7e-18   7.9e-15   54.5   0.3     6    57    49   106    44   109 0.82 HTH-like domain
Phage_integrase      PF00589.17   173 seq127_BIOID50967    -            100   2.8e-15   56.2   0.6   1   1   2.4e-19   3.3e-15   56.0   0.4   106   171     1    71     1    73 0.96 Phage integrase family
Ribosomal_S30AE      PF02482.14    94 seq128_BIOID50967    -             95   6.8e-34  115.9   1.8   1   1   5.5e-38   7.5e-34  115.8   1.3     1    94     2    95     2    95 0.99 Sigma 54 modulation protein / S30EA ribosomal protein
Usher                PF00577.15   552 seq130_BIOID50967    -            878    8e-223  741.0  25.6   1   1  2.2e-226  9.9e-223  740.7  17.8     1   552   208   790   208   790 0.99 Type VII secretion system (T7SS), usher protein
PapC_N               PF13954.1    146 seq130_BIOID50967    -            878     5e-48  162.2   0.0   1   1   2.8e-51   1.3e-47  160.9   0.0     2   146    48   194    47   194 0.98 PapC N-terminal domain
PapC_C               PF13953.1     68 seq130_BIOID50967    -            878   1.4e-27   95.0   0.1   1   1   1.1e-30   4.8e-27   93.2   0.1     1    67   800   865   800   866 0.97 PapC C-terminal domain
Fimbrial             PF00419.15   145 seq131_BIOID50967    -            181   2.4e-06   27.7   0.1   1   1   2.2e-10   2.9e-06   27.4   0.1     3   145    28   181    26   181 0.74 Fimbrial protein
TrwC                 PF08751.6    297 seq133_BIOID50967    -           1756   3.6e-87  292.4   2.0   1   1   2.6e-90   1.2e-86  290.7   1.4     2   296     7   287     6   288 0.97 TrwC relaxase
TraI                 PF07057.6    126 seq133_BIOID50967    -           1756   5.1e-59  197.6   0.0   1   1   3.7e-62   1.7e-58  195.9   0.0     1   126  1434  1560  1434  1560 0.98 DNA helicase TraI
AAA_30               PF13604.1    196 seq133_BIOID50967    -           1756   3.4e-41  140.8  16.1   1   1   1.5e-42   6.7e-39  133.3   1.6     1   186   968  1156   968  1162 0.93 AAA domain
RadC                 PF04002.10   123 seq135_BIOID50967    -            158     2e-47  159.7   0.0   1   1   1.9e-51   2.5e-47  159.4   0.0     2   123    37   158    36   158 0.98 RadC-like JAB domain
GerE                 PF00196.14    58 seq136_BIOID50967    -            186   8.2e-06   24.9   0.9   1   1   1.3e-09   1.8e-05   23.8   0.6     8    55   131   178   126   180 0.89 Bacterial regulatory proteins, luxR family
TrbI_Ftype           PF09677.5    111 seq137_BIOID50967    -            128   2.9e-51  171.8   0.6   1   1   2.5e-55   3.4e-51  171.6   0.4     1   111    15   125    15   125 0.99 Type-F conjugative transfer system protein (TrbI_Ftype)
PTS_EIIA_2           PF00359.17   142 seq147_BIOID50967    -            163   3.5e-37  127.1   0.1   1   1   2.9e-41     4e-37  126.9   0.0     2   141    13   155    12   156 0.96 Phosphoenolpyruvate-dependent sugar phosphotransferase system, EIIA 2
Trans_reg_C          PF00486.23    77 seq149_BIOID50967    -            173   7.7e-13   48.0   0.0   1   1   9.7e-17   1.3e-12   47.2   0.0     2    77    28   101    26   101 0.93 Transcriptional regulatory protein, C terminal
HTH_Tnp_1            PF01527.15    76 seq151_BIOID50967    -            174   4.8e-15   55.1   0.4   1   1   5.6e-19   7.6e-15   54.5   0.3     2    74    23   102    22   104 0.90 Transposase
adh_short            PF00106.20   167 seq152_BIOID50967    -            240   5.4e-16   58.8   0.3   1   1   1.6e-19   7.3e-16   58.4   0.2     3   166     9   170     8   171 0.87 short chain dehydrogenase
adh_short_C2         PF13561.1    243 seq152_BIOID50967    -            240   2.7e-07   30.5   0.0   1   1   7.8e-11   3.5e-07   30.1   0.0     8   192    18   193    13   238 0.71 Enoyl-(Acyl carrier protein) reductase
KR                   PF08659.5    181 seq152_BIOID50967    -            240   3.4e-07   30.0   0.7   1   1   1.4e-10   6.2e-07   29.1   0.5     4   172    10   175     8   184 0.84 KR domain
Phage_integrase      PF00589.17   173 seq154_BIOID50967    -            271     1e-24   87.0   0.1   1   1   7.6e-28     1e-23   83.7   0.0     2   170    43   242    42   245 0.86 Phage integrase family
YodA                 PF09223.6    182 seq156_BIOID50967    -            223   1.2e-86  288.8   5.0   1   1     1e-90   1.4e-86  288.6   3.5     2   182    43   223    42   223 0.99 YodA lipocalin-like domain
Rep_3                PF01051.16   218 seq159_BIOID50967    -            269     3e-26   92.2   6.1   1   1   2.7e-30   3.7e-26   91.9   4.2     4   218    15   264    13   264 0.83 Initiator Replication protein
DDE_Tnp_1            PF01609.16   211 seq162_BIOID50967    -            114   3.3e-09   36.5   0.0   1   1   7.5e-13   5.1e-09   35.8   0.0    84   210    11   100     9   101 0.80 Transposase DDE domain
DDE_Tnp_1_6          PF13751.1    125 seq162_BIOID50967    -            114     1e-07   31.9   0.2   1   1   2.1e-11   1.4e-07   31.4   0.2    62   123    44   102    31   104 0.80 Transposase DDE domain
DUF987               PF06174.6     66 seq165_BIOID50967    -             73   1.7e-43  145.8   0.2   1   1   1.4e-47   1.9e-43  145.6   0.1     1    66     1    66     1    66 0.99 Protein of unknown function (DUF987)
DAO                  PF01266.19   358 seq168_BIOID50967    -            444   3.2e-61  207.1   0.0   1   1   2.8e-65   3.8e-61  206.8   0.0     1   356    25   412    25   414 0.86 FAD dependent oxidoreductase
Usher                PF00577.15   552 seq172_BIOID50967    -            728  9.7e-153  509.6  21.1   1   1  1.8e-156  1.3e-152  509.3  14.6     2   552   102   650   101   650 0.96 Type VII secretion system (T7SS), usher protein
PapC_N               PF13954.1    146 seq172_BIOID50967    -            728   6.4e-21   74.3   0.0   1   1   2.3e-24   1.6e-20   73.0   0.0    56   146     5    92     1    92 0.91 PapC N-terminal domain
MobC                 PF05713.6     48 seq173_BIOID50967    -            112   9.4e-18   63.8   1.5   1   1     1e-21   1.4e-17   63.2   1.1     1    48    54   101    54   101 0.97 Bacterial mobilisation protein (MobC)
Ribosomal_L10        PF00466.15   100 seq174_BIOID50967    -            165   2.5e-26   91.3   0.0   1   1   2.6e-30   3.6e-26   90.8   0.0     3   100     5   101     3   101 0.98 Ribosomal protein L10
RHS                  PF03527.9     41 seq176_BIOID50967    -            321   2.6e-20   71.7   0.6   1   1   1.9e-24   2.6e-20   71.7   0.4     1    41    55    95    55    95 0.98 RHS protein
ATP_bind_2           PF03668.10   284 seq179_BIOID50967    -            284    2e-147  489.6   0.0   1   1  1.6e-151  2.2e-147  489.4   0.0     1   284     1   282     1   282 1.00 P-loop ATPase protein family
Caudo_TAP            PF02413.12   130 seq182_BIOID50967    -            136   1.7e-22   79.8   0.0   1   1   1.5e-26   2.1e-22   79.5   0.0    25   130    32   135     7   135 0.83 Caudovirales tail fibre assembly protein
HlyD                 PF00529.15   306 seq185_BIOID50967    -            385   3.5e-73  246.4  15.7   1   1   1.4e-76   4.8e-73  246.0  10.9     1   306    60   357    60   357 0.98 HlyD family secretion protein
HlyD_2               PF12700.2    328 seq185_BIOID50967    -            385   7.8e-21   74.4   2.7   1   1   3.2e-24   1.1e-20   73.9   1.9    11   328    50   357    40   357 0.86 HlyD family secretion protein
HlyD_3               PF13437.1    105 seq185_BIOID50967    -            385   5.3e-09   36.2   5.0   1   1   6.4e-11   2.2e-07   31.0   0.7     2   105   172   286   171   286 0.85 HlyD family secretion protein
Biotin_lipoyl_2      PF13533.1     50 seq185_BIOID50967    -            385   1.8e-08   33.7   0.2   1   1   5.3e-12   1.8e-08   33.7   0.1     1    47    60   106    60   109 0.94 Biotin-lipoyl like
YagB_YeeU_YfjZ       PF06154.6    105 seq186_BIOID50967    -            122   4.8e-54  180.9   0.0   1   1   4.2e-58   5.7e-54  180.6   0.0     2   104    16   118    15   119 0.98 YagB/YeeU/YfjZ family
TraU                 PF06834.6    280 seq189_BIOID50967    -            126   1.4e-16   60.3   0.0   1   1   1.1e-20   1.5e-16   60.2   0.0     2    72    29   115    28   126 0.89 TraU protein
HlyC                 PF02794.11   134 seq190_BIOID50967    -            170   2.4e-53  179.2   0.1   1   1   4.1e-57   5.6e-53  178.0   0.0     1   132     8   137     8   143 0.97 RTX toxin acyltransferase family
DDE_Tnp_1_assoc      PF13808.1     90 seq191_BIOID50967    -             78   7.8e-27   92.6   0.0   1   1   6.4e-31   8.8e-27   92.5   0.0     2    75     1    74     1    77 0.97 DDE_Tnp_1-associated
Transposase_mut      PF00872.13   381 seq192_BIOID50967    -             56   7.5e-17   60.8   0.0   1   1   5.8e-21     8e-17   60.7   0.0   147   202     2    56     1    56 0.97 Transposase, Mutator family
Response_reg         PF00072.19   112 seq193_BIOID50967    -            226   1.2e-18   67.0   0.0   1   1   9.1e-22   6.2e-18   64.7   0.0     1   111     7   118     7   119 0.97 Response regulator receiver domain
CitT                 PF12431.3     30 seq193_BIOID50967    -            226   5.6e-08   32.5   0.0   1   1   1.5e-11     1e-07   31.6   0.0     1    28   134   160   134   162 0.97 Transcriptional regulator
PTS_EIIA_2           PF00359.17   142 seq196_BIOID50967    -            637   6.7e-33  113.2   0.0   1   1   2.5e-36   1.1e-32  112.5   0.0     5   140   498   634   495   636 0.95 Phosphoenolpyruvate-dependent sugar phosphotransferase system, EIIA 2
PTS_EIIC             PF02378.13   321 seq196_BIOID50967    -            637   2.5e-19   69.1  33.4   1   1   5.5e-23   2.5e-19   69.1  23.2     1   321    17   277    17   277 0.92 Phosphotransferase system, EIIC
PTS_IIB              PF02302.12    90 seq196_BIOID50967    -            637   1.9e-09   37.7   0.3   1   1   1.1e-12   4.9e-09   36.3   0.0     1    79   379   453   379   458 0.87 PTS system, Lactose/Cellobiose specific IIB subunit
Transposase_mut      PF00872.13   381 seq198_BIOID50967    -             96   2.5e-24   85.4   0.0   1   1   4.5e-28   3.1e-24   85.1   0.0   218   302     3    87     2    93 0.97 Transposase, Mutator family
MULE                 PF10551.4     93 seq198_BIOID50967    -             96   4.3e-07   29.8   0.0   1   1     1e-10   6.8e-07   29.2   0.0    59    91    15    47     4    49 0.88 MULE transposase domain
Ribosomal_L12        PF00542.14    68 seq200_BIOID50967    -            121   1.8e-31  107.8   8.6   1   1   2.8e-35   3.8e-31  106.7   6.0     1    68    54   121    54   121 0.99 Ribosomal protein L7/L12 C-terminal domain
Catalase             PF00199.14   384 seq201_BIOID50967    -            753  2.1e-170  566.3   0.1   1   1    4e-174  2.8e-170  566.0   0.1     1   382    81   467    81   469 0.99 Catalase
Catalase-rel         PF06628.7     68 seq201_BIOID50967    -            753     4e-20   71.3   0.0   1   1   1.3e-23   8.7e-20   70.2   0.0     1    68   495   563   495   563 0.98 Catalase-related immune-responsive
CbiA                 PF01656.18   195 seq206_BIOID50967    -            219   1.1e-16   60.6   0.0   1   1   3.3e-20   1.5e-16   60.2   0.0     1   184     5   172     5   186 0.79 CobQ/CobB/MinD/ParA nucleotide binding domain
VirC1                PF07015.6    231 seq206_BIOID50967    -            219     2e-06   26.9   0.0   1   1   7.3e-10   3.3e-06   26.2   0.0     2    96     3    93     2   110 0.74 VirC1 protein
DUF1219              PF06755.7    117 seq207_BIOID50967    -            124   2.8e-58  194.3   0.0   1   1   2.4e-62   3.2e-58  194.2   0.0     1   113     1   113     1   123 0.98 Protein of unknown function (DUF1219)
TraU                 PF06834.6    280 seq208_BIOID50967    -            204   4.3e-62  209.6   0.8   1   1   3.5e-66   4.8e-62  209.5   0.6    92   279     2   203     1   204 0.99 TraU protein
Cytochrom_B_N        PF00033.14   188 seq210_BIOID50967    -            176   1.4e-22   79.8  12.3   1   1   2.3e-26   1.6e-22   79.6   8.5     2   187     2   173     1   174 0.96 Cytochrome b(N-terminal)/b6/petB
Ni_hydr_CYTB         PF01292.15   182 seq210_BIOID50967    -            176   7.4e-19   67.7  11.6   1   1   1.3e-22   8.9e-19   67.4   8.0     1   181     3   173     3   174 0.85 Prokaryotic cytochrome b561
Response_reg         PF00072.19   112 seq211_BIOID50967    -            251   1.6e-20   73.0   0.1   1   1   3.6e-24   2.5e-20   72.4   0.1     2   111    17   124    16   125 0.97 Response regulator receiver domain
Trans_reg_C          PF00486.23    77 seq211_BIOID50967    -            251   1.2e-20   73.0   0.2   1   1   6.4e-24   4.3e-20   71.2   0.0     2    77   170   245   169   245 0.98 Transcriptional regulatory protein, C terminal
RTX                  PF02382.10   653 seq213_BIOID50967    -           1024         0 1117.7  26.9   1   1         0         0 1117.7  18.7     2   653     6   656     5   656 1.00 RTX N-terminal domain
RTX_C                PF08339.5    145 seq213_BIOID50967    -           1024   8.4e-42  142.1   1.4   1   1   1.8e-45   8.4e-42  142.1   1.0     1   145   873  1024   873  1024 0.98 RTX C-terminal domain
HemolysinCabind      PF00353.14    18 seq213_BIOID50967    -           1024   4.6e-13   48.1  85.4   1   6    0.0011       4.9    7.6   0.4     1    18   732   749   732   749 0.91 Hemolysin-type calcium-binding repeat (2 copies)
HemolysinCabind      PF00353.14    18 seq213_BIOID50967    -           1024   4.6e-13   48.1  85.4   2   6   1.4e-07   0.00065   19.7   3.0     2    18   751   767   750   767 0.95 Hemolysin-type calcium-binding repeat (2 copies)
HemolysinCabind      PF00353.14    18 seq213_BIOID50967    -           1024   4.6e-13   48.1  85.4   3   6   1.7e-06    0.0076   16.4   5.5     1    18   768   785   768   785 0.95 Hemolysin-type calcium-binding repeat (2 copies)
HemolysinCabind      PF00353.14    18 seq213_BIOID50967    -           1024   4.6e-13   48.1  85.4   4   6   8.3e-06     0.038   14.2   5.6     1    18   786   803   786   803 0.94 Hemolysin-type calcium-binding repeat (2 copies)
HemolysinCabind      PF00353.14    18 seq213_BIOID50967    -           1024   4.6e-13   48.1  85.4   5   6   1.8e-07   0.00084   19.3   0.4     1    18   816   833   816   833 0.95 Hemolysin-type calcium-binding repeat (2 copies)
HemolysinCabind      PF00353.14    18 seq213_BIOID50967    -           1024   4.6e-13   48.1  85.4   6   6   1.2e-05     0.056   13.7   4.7     1    18   834   851   834   851 0.94 Hemolysin-type calcium-binding repeat (2 copies)
PTS-HPr              PF00381.14    84 seq215_BIOID50967    -             90   6.4e-25   86.7   0.4   1   1   5.5e-29   7.6e-25   86.5   0.3     2    84     3    86     2    86 0.96 PTS HPr component phosphorylation site
Peptidase_S6         PF02395.11   769 seq219_BIOID50967    -           1363  2.7e-279  928.4  38.5   1   1    6e-283  2.7e-279  928.4  26.7     5   767    50   798    46   800 0.96 Immunoglobulin A1 protease
Autotransporter      PF03797.14   265 seq219_BIOID50967    -           1363   9.1e-46  156.2  13.7   1   1     2e-49   9.1e-46  156.2   9.5     2   259  1099  1343  1098  1353 0.90 Autotransporter beta-domain
ESPR                 PF13018.1     24 seq219_BIOID50967    -           1363   7.6e-08   31.5   0.1   1   1   4.2e-11   1.9e-07   30.2   0.1     1    24     1    24     1    24 0.98 Extended Signal Peptide of Type V secretion system
MbeB_N               PF04837.7     52 seq221_BIOID50967    -            186     5e-22   77.6   3.9   1   1   3.7e-26     5e-22   77.6   2.7     1    52     1    52     1    52 1.00 MbeB-like, N-term conserved region
Nuc_H_symport        PF03825.11   400 seq228_BIOID50967    -            425  1.6e-185  616.5  32.8   1   1  2.6e-189  1.8e-185  616.3  22.7     1   400     1   405     1   405 0.99 Nucleoside H+ symporter
MFS_1                PF07690.11   354 seq228_BIOID50967    -            425   1.8e-16   59.7  44.1   1   1   2.7e-20   1.8e-16   59.7  30.5     2   353     8   353     7   354 0.78 Major Facilitator Superfamily
DDE_Tnp_1            PF01609.16   211 seq229_BIOID50967    -            205     2e-18   66.6   0.1   1   1   2.2e-22     3e-18   66.0   0.0    84   211     2   170     1   170 0.92 Transposase DDE domain
Aldedh               PF00171.17   462 seq230_BIOID50967    -            482  3.9e-175  582.5   0.1   1   1  3.2e-179  4.4e-175  582.3   0.1     1   461    19   477    19   478 0.99 Aldehyde dehydrogenase family
RNA_pol_Rpb2_6       PF00562.23   386 seq231_BIOID50967    -           1342  4.7e-162  539.0   0.0   1   1  3.5e-162  7.9e-159  528.4   0.1     2   386   716  1264   715  1264 0.98 RNA polymerase Rpb2, domain 6
RNA_pol_Rpb2_7       PF04560.15    83 seq231_BIOID50967    -           1342   5.7e-32  109.6   0.1   1   1   8.2e-35   1.9e-31  108.0   0.0     1    82  1266  1341  1266  1342 0.98 RNA polymerase Rpb2, domain 7
RNA_pol_Rpb2_3       PF04565.11    68 seq231_BIOID50967    -           1342   7.1e-30  102.4   0.0   1   1   7.4e-33   1.7e-29  101.2   0.0     1    68   513   582   513   582 0.98 RNA polymerase Rpb2, domain 3
RNA_pol_Rpb2_45      PF10385.4     66 seq231_BIOID50967    -           1342   4.6e-29   99.9   0.3   1   1   1.5e-31   3.5e-28   97.0   0.2     1    66   591   656   591   656 1.00 RNA polymerase beta subunit external 1 domain
RNA_pol_Rpb2_1       PF04563.10   203 seq231_BIOID50967    -           1342   1.5e-26   92.4   0.0   1   1   1.4e-29   3.1e-26   91.4   0.0     2   203    27   509    26   509 0.98 RNA polymerase beta subunit
RNA_pol_Rpb2_2       PF04561.9    190 seq231_BIOID50967    -           1342   1.6e-25   89.5   0.9   1   2   8.4e-11   1.9e-07   30.5   0.0     1    74   151   225   151   276 0.82 RNA polymerase Rpb2, domain 2
RNA_pol_Rpb2_2       PF04561.9    190 seq231_BIOID50967    -           1342   1.6e-25   89.5   0.9   2   2   1.9e-18   4.4e-15   55.4   0.0    80   190   340   454   329   454 0.88 RNA polymerase Rpb2, domain 2
STb_secrete          PF09075.5     48 seq234_BIOID50967    -             50   2.8e-16   58.9   1.0   1   1   2.6e-20   3.6e-16   58.6   0.7     1    27    24    50    24    50 0.96 Heat-stable enterotoxin B, secretory
YmgB                 PF10798.3     61 seq235_BIOID50967    -             78   3.4e-05   23.4   0.0   1   1   3.6e-09   4.9e-05   22.9   0.0     4    35    27    58    25    64 0.93 Biofilm development protein YmgB/AriR
ACR_tran             PF00873.14  1021 seq240_BIOID50967    -           1037         0 1417.8  26.5   1   1         0         0 1417.6  18.4     1  1020     1  1027     1  1028 0.99 AcrB/AcrD/AcrF family
MMPL                 PF03176.10   333 seq240_BIOID50967    -           1037   1.2e-06   27.3  11.3   1   1   2.7e-10   1.2e-06   27.3   7.8   139   305   334   499   288   523 0.84 MMPL family
YrbL-PhoP_reg        PF10707.4    199 seq241_BIOID50967    -            210   1.2e-62  210.6   0.0   1   1   1.1e-66   1.5e-62  210.3   0.0     1   198     2   185     2   186 0.97 PhoP regulatory network protein YrbL
PHO4                 PF01384.15   326 seq243_BIOID50967    -            499  4.3e-100  334.4  19.9   1   1  3.7e-104    5e-100  334.2  13.8     1   326    30   488    30   488 0.88 Phosphate transporter family
HATPase_c            PF02518.21   111 seq244_BIOID50967    -            433   1.9e-22   78.9   0.0   1   1   8.1e-26   3.7e-22   78.0   0.0     6   110   320   423   316   424 0.96 Histidine kinase-, DNA gyrase B-, and HSP90-like ATPase
HisKA                PF00512.20    68 seq244_BIOID50967    -            433   6.3e-08   32.3   1.3   1   1   3.7e-11   1.7e-07   30.9   0.9     1    67   211   270   211   271 0.90 His Kinase A (phospho-acceptor) domain
HAMP                 PF00672.20    70 seq244_BIOID50967    -            433   1.6e-06   28.0   0.0   1   1   3.6e-10   1.6e-06   28.0   0.0     3    69   140   206   139   207 0.90 HAMP domain
DDE_Tnp_1_5          PF13737.1    112 seq245_BIOID50967    -            322   1.7e-45  153.6   0.3   1   1     1e-48   6.9e-45  151.6   0.0     1   112    34   145    34   145 0.96 Transposase DDE domain
DDE_Tnp_1            PF01609.16   211 seq245_BIOID50967    -            322   2.8e-21   75.9   0.9   1   1   6.4e-25   4.4e-21   75.3   0.6     4   205   130   303   127   308 0.86 Transposase DDE domain
Fimbrial             PF00419.15   145 seq253_BIOID50967    -            176   1.6e-21   76.9   4.0   1   1   1.4e-25   1.9e-21   76.7   2.8     1   145    27   176    27   176 0.94 Fimbrial protein
DDE_Tnp_ISL3         PF01610.12   248 seq254_BIOID50967    -            444   3.8e-19   69.1   0.0   1   1   8.1e-23   5.5e-19   68.5   0.0     1   139   160   294   160   338 0.81 Transposase
HTH_Tnp_ISL3         PF13542.1     65 seq254_BIOID50967    -            444   1.4e-08   34.1   5.6   1   1   5.4e-12   3.7e-08   32.8   3.9     3    57    39    96    37   104 0.90 Helix-turn-helix domain of transposase family ISL3
Cys_Met_Meta_PP      PF01053.15   386 seq255_BIOID50967    -            445  4.4e-140  466.2   0.0   1   1  1.1e-143  5.1e-140  466.0   0.0     1   385    65   439    65   440 0.99 Cys/Met metabolism PLP-dependent enzyme
Aminotran_1_2        PF00155.16   363 seq255_BIOID50967    -            445   1.2e-07   30.9   0.0   1   1   3.8e-11   1.7e-07   30.3   0.0    49   192   116   237   102   270 0.84 Aminotransferase class I and II
Aminotran_5          PF00266.14   371 seq255_BIOID50967    -            445   0.00011   20.9   0.0   1   1     4e-08   0.00018   20.2   0.0    68   201   132   257   103   273 0.84 Aminotransferase class-V
YmgB                 PF10798.3     61 seq257_BIOID50967    -             88   5.3e-29   99.7   2.6   1   1   3.8e-33   5.3e-29   99.7   1.8     1    61    28    88    28    88 0.98 Biofilm development protein YmgB/AriR
HTH_Tnp_1            PF01527.15    76 seq258_BIOID50967    -             92     6e-18   64.4   0.0   1   1   1.9e-21   8.8e-18   63.9   0.0     1    75     1    71     1    72 0.96 Transposase
HTH_23               PF13384.1     50 seq258_BIOID50967    -             92     3e-07   29.7   0.0   1   1   1.1e-10   5.1e-07   29.0   0.0     9    47    13    49     7    52 0.89 Homeodomain-like domain
HTH_28               PF13518.1     52 seq258_BIOID50967    -             92   4.2e-07   29.7   0.2   1   1   1.5e-10   7.1e-07   28.9   0.1     3    37    12    46    10    57 0.90 Helix-turn-helix domain
DDE_Tnp_1            PF01609.16   211 seq259_BIOID50967    -            370   2.5e-29  102.2   0.0   1   1   2.3e-33   3.2e-29  101.9   0.0     2   211   107   348   106   348 0.96 Transposase DDE domain
Hexapep              PF00132.19    36 seq260_BIOID50967    -            293   8.4e-19   66.0   6.7   1   3   1.6e-09   2.2e-05   23.5   0.0     2    36   122   156   121   156 0.96 Bacterial transferase hexapeptide (six repeats)
Hexapep              PF00132.19    36 seq260_BIOID50967    -            293   8.4e-19   66.0   6.7   2   3   2.3e-10   3.1e-06   26.3   0.7     3    33   191   220   189   221 0.94 Bacterial transferase hexapeptide (six repeats)
Hexapep              PF00132.19    36 seq260_BIOID50967    -            293   8.4e-19   66.0   6.7   3   3   1.8e-11   2.5e-07   29.7   0.6     1    34   206   239   206   241 0.95 Bacterial transferase hexapeptide (six repeats)
Pili_assembly_N      PF00345.15   122 seq271_BIOID50967    -            258   1.9e-34  117.9   0.0   1   1   8.7e-38     6e-34  116.3   0.0     2   121    36   150    35   151 0.91 Gram-negative pili assembly chaperone, N-terminal domain
Pili_assembly_C      PF02753.12    68 seq271_BIOID50967    -            258   8.9e-17   60.5   0.4   1   1   2.7e-20   1.8e-16   59.5   0.3     1    64   171   232   171   240 0.94 Gram-negative pili assembly chaperone, C-terminal domain
MurB_C               PF02873.11   105 seq272_BIOID50967    -            342   5.1e-42  141.7   0.0   1   1   1.3e-45     9e-42  140.9   0.0     1   105   203   330   203   330 0.99 UDP-N-acetylenolpyruvoylglucosamine reductase, C-terminal domain
FAD_binding_4        PF01565.18   139 seq272_BIOID50967    -            342   2.3e-27   95.0   0.0   1   1   2.7e-30   1.8e-26   92.1   0.0     2   138    18   149    17   150 0.91 FAD binding domain
DUF1722              PF08349.6    117 seq278_BIOID50967    -            169   6.7e-38  129.0   0.1   1   1     6e-42   8.3e-38  128.7   0.0     1   116    41   157    41   158 0.98 Protein of unknown function (DUF1722)
Fimbrial             PF00419.15   145 seq280_BIOID50967    -            169   1.3e-09   38.3   8.2   1   1   1.2e-13   1.6e-09   37.9   5.7     1   144    30   168    30   169 0.74 Fimbrial protein
ADP_ribosyl_GH       PF03747.9    289 seq281_BIOID50967    -            334   2.2e-62  211.3   2.0   1   1   1.9e-66   2.6e-62  211.1   1.4     1   287     8   303     8   305 0.95 ADP-ribosylglycohydrolase
Mannitol_dh_C        PF08125.8    245 seq282_BIOID50967    -            443   2.8e-71  239.4   0.0   1   1   1.2e-74   5.6e-71  238.4   0.0     1   244   209   434   209   435 0.98 Mannitol dehydrogenase C-terminal domain
Mannitol_dh          PF01232.18   151 seq282_BIOID50967    -            443   8.6e-28   97.0   0.1   1   1   3.7e-31   1.7e-27   96.1   0.1     1   151    62   184    62   184 0.97 Mannitol dehydrogenase Rossmann domain
DUF3521              PF12035.3     35 seq282_BIOID50967    -            443   6.3e-08   32.2   5.3   1   1   3.1e-11   1.4e-07   31.0   3.6     1    33     1    31     1    32 0.97 Protein of unknown function (DUF3521)
rve                  PF00665.21   120 seq284_BIOID50967    -             75   2.1e-07   30.9   0.0   1   1   1.6e-11   2.2e-07   30.8   0.0    27    88    13    72     5    75 0.94 Integrase core domain
TrbC_Ftype           PF09673.5    113 seq287_BIOID50967    -            218   5.8e-28   96.6   0.0   1   1   7.7e-32   1.1e-27   95.8   0.0     1   113    99   197    99   197 0.97 Type-F conjugative transfer system pilin assembly protein
T4SS-DNA_transf      PF02534.9    469 seq288_BIOID50967    -            473   9.4e-69  232.0   0.0   1   1   3.2e-72   1.4e-68  231.4   0.0    74   456     2   418     1   428 0.87 Type IV secretory system Conjugative DNA transfer
TraG-D_C             PF12696.2    128 seq288_BIOID50967    -            473   2.5e-24   85.4   0.0   1   1   1.2e-27   5.5e-24   84.3   0.0     2   127   254   378   253   379 0.88 TraM recognition site of TraD and TraG
TrwB_AAD_bind        PF10412.4    386 seq288_BIOID50967    -            473   2.8e-18   65.6   0.0   1   2   1.3e-08     6e-05   21.7   0.0    74   129    47   104    45   117 0.85 Type IV secretion-system coupling protein DNA-binding domain
TrwB_AAD_bind        PF10412.4    386 seq288_BIOID50967    -            473   2.8e-18   65.6   0.0   2   2   9.3e-15   4.2e-11   41.9   0.0   162   369   166   381   115   395 0.74 Type IV secretion-system coupling protein DNA-binding domain
FAD_binding_7        PF03441.9    277 seq292_BIOID50967    -            472  5.6e-107  356.9   0.9   1   1  1.1e-110  7.2e-107  356.5   0.6     3   276   205   468   203   469 0.96 FAD binding domain of DNA photolyase
DNA_photolyase       PF00875.13   165 seq292_BIOID50967    -            472     5e-46  156.3   0.4   1   1   1.8e-49   1.2e-45  155.0   0.1     2   159     5   168     4   174 0.93 DNA photolyase
EAL                  PF00563.15   236 seq293_BIOID50967    -            521   1.7e-61  207.6   0.0   1   1   3.8e-65   2.6e-61  207.0   0.0     2   236   265   500   264   500 0.96 EAL domain
CSS-motif            PF12792.2    208 seq293_BIOID50967    -            521     2e-30  105.5   0.0   1   1   4.1e-34   2.8e-30  105.1   0.0     3   207    44   238    42   239 0.91 CSS motif domain associated with EAL
FimH_man-bind        PF09160.5    147 seq296_BIOID50967    -            303   1.5e-57  193.4   0.2   1   1     4e-61   2.8e-57  192.5   0.1     1   147    27   171    27   171 0.99 FimH, mannose binding
Fimbrial             PF00419.15   145 seq296_BIOID50967    -            303   1.1e-09   38.4   7.6   1   1   1.7e-13   1.1e-09   38.4   5.3     7   145   176   303   170   303 0.85 Fimbrial protein
Ter                  PF05472.6    290 seq297_BIOID50967    -            309  6.8e-115  383.0   6.7   1   1  5.6e-119  7.6e-115  382.8   4.6     2   290     9   307     8   307 0.99 DNA replication terminus site-binding protein (Ter protein)
rve                  PF00665.21   120 seq298_BIOID50967    -            317   1.6e-20   73.2   0.0   1   1   2.1e-23   3.2e-20   72.2   0.0     3   118   118   242   117   244 0.96 Integrase core domain
HTH_38               PF13936.1     44 seq298_BIOID50967    -            317   1.5e-09   37.1   0.5   1   1   4.2e-12   6.4e-09   35.1   0.1     6    41     3    38     2    40 0.94 Helix-turn-helix domain
HTH_7                PF02796.10    45 seq298_BIOID50967    -            317   2.9e-09   36.5   0.3   1   1   5.5e-12   8.4e-09   35.0   0.2    13    44     9    40     5    41 0.93 Helix-turn-helix domain of resolvase
HTH_23               PF13384.1     50 seq298_BIOID50967    -            317   9.7e-07   28.1   0.0   1   1   2.1e-09   3.1e-06   26.5   0.0     9    40     9    40     2    43 0.89 Homeodomain-like domain
HTH_28               PF13518.1     52 seq298_BIOID50967    -            317   8.6e-06   25.4   0.1   1   1   1.5e-08   2.3e-05   24.1   0.1     7    34    12    39     8    40 0.89 Helix-turn-helix domain
Sigma70_r4_2         PF08281.7     54 seq298_BIOID50967    -            317   9.6e-06   24.8   0.0   1   1   1.5e-08   2.3e-05   23.6   0.0    25    48    16    39    12    40 0.94 Sigma-70, region 4
HTH_3                PF01381.17    55 seq298_BIOID50967    -            317   0.00011   21.8   0.1   1   1   1.4e-07   0.00022   20.8   0.1     7    37    15    45     8    48 0.91 Helix-turn-helix
PagP                 PF07017.6    147 seq304_BIOID50967    -            186   4.2e-75  249.8   5.4   1   1   3.7e-79   5.1e-75  249.5   3.7     1   147    36   183    36   183 0.99 Antimicrobial peptide resistance and lipid A acylation protein PagP
HTS                  PF04204.11   298 seq306_BIOID50967    -            309  2.3e-131  436.7   0.0   1   1  1.9e-135  2.6e-131  436.6   0.0     1   298     2   299     2   299 1.00 Homoserine O-succinyltransferase
Homoserine_dh        PF00742.14   179 seq307_BIOID50967    -            810   6.9e-51  172.3   0.0   1   1   2.3e-54   1.1e-50  171.7   0.0     1   178   608   803   608   804 0.99 Homoserine dehydrogenase
AA_kinase            PF00696.23   241 seq307_BIOID50967    -            810   1.8e-42  145.4   0.0   1   1   8.3e-46   3.8e-42  144.3   0.0     2   238    12   284    11   287 0.89 Amino acid kinase family
NAD_binding_3        PF03447.11   117 seq307_BIOID50967    -            810   3.5e-24   85.3   0.0   1   1   1.8e-27   8.4e-24   84.1   0.0     1   116   465   599   465   600 0.98 Homoserine dehydrogenase, NAD binding domain
BPL_LplA_LipB        PF03099.14   125 seq308_BIOID50967    -            321   5.1e-21   74.8   0.0   1   1   1.7e-24   7.6e-21   74.2   0.0     4   125    86   208    83   208 0.89 Biotin/lipoate A/B protein ligase family
HTH_11               PF08279.7     55 seq308_BIOID50967    -            321   8.4e-13   47.6   0.0   1   1   4.4e-16     2e-12   46.4   0.0     4    54     9    58     8    59 0.92 HTH domain
BPL_C                PF02237.12    48 seq308_BIOID50967    -            321   1.6e-11   43.5   0.2   1   1   8.9e-15   4.1e-11   42.2   0.1     1    48   271   317   271   317 0.97 Biotin protein ligase C terminal domain
TnpB_IS66            PF05717.8    108 seq310_BIOID50967    -            112   2.3e-41  139.4   0.0   1   1   1.8e-45   2.5e-41  139.3   0.0     2   104     7   107     6   111 0.97 IS66 Orf2 like protein
TraN                 PF06986.6    248 seq311_BIOID50967    -            602   3.2e-74  249.2  25.2   1   1   2.4e-78   3.2e-74  249.2  17.5     4   247   306   552   303   553 0.95 Type-1V conjugative transfer system mating pair stabilisation
DUF413               PF04219.7     94 seq313_BIOID50967    -            112   1.5e-38  130.2   0.1   1   1   1.4e-42   1.9e-38  129.9   0.1     1    90    10    99    10   102 0.97 Protein of unknown function, DUF
DUF1040              PF06288.8     86 seq318_BIOID50967    -             89   1.6e-46  156.3   0.5   1   1   1.3e-50   1.8e-46  156.2   0.3     1    86     1    86     1    86 1.00 Protein of unknown function (DUF1040)
DinI                 PF06183.8     65 seq320_BIOID50967    -             82   2.4e-26   91.4   0.2   1   1   2.1e-30   2.9e-26   91.1   0.1     1    65    16    80    16    80 0.97 DinI-like family
PfkB                 PF00294.19   301 seq321_BIOID50967    -            321   8.5e-51  172.7   0.0   1   1   7.5e-55     1e-50  172.4   0.0     4   294    19   305    16   311 0.90 pfkB family carbohydrate kinase
rve                  PF00665.21   120 seq322_BIOID50967    -            207   8.3e-10   38.7   0.0   1   1   3.3e-13   2.2e-09   37.3   0.0     3    66   126   187   124   196 0.92 Integrase core domain
HTH_21               PF13276.1     60 seq322_BIOID50967    -            207   2.8e-09   36.7   1.6   1   1   2.1e-12   1.4e-08   34.4   0.1     4    59    47   101    41   102 0.90 HTH-like domain
Fimbrial_K88         PF02432.10   241 seq323_BIOID50967    -            291   1.6e-77  260.0   2.6   1   1   1.4e-81   1.9e-77  259.8   1.8     1   241    35   291    35   291 0.97 Fimbrial, major and minor subunit
APH                  PF01636.18   239 seq326_BIOID50967    -            328   2.2e-41  142.0   1.9   1   1     5e-45   3.4e-41  141.4   1.3     2   232    31   259    30   269 0.82 Phosphotransferase enzyme family
EcKinase             PF02958.15   293 seq326_BIOID50967    -            328   0.00012   21.2   0.0   1   1     3e-08   0.00021   20.4   0.0   197   280   176   252   149   257 0.79 Ecdysteroid kinase
Usp                  PF00582.21   140 seq327_BIOID50967    -            144   5.2e-21   75.1   0.0   1   1   4.3e-25   5.9e-21   75.0   0.0     2   140     3   138     2   138 0.98 Universal stress protein family
MtlR                 PF05068.7    170 seq328_BIOID50967    -            195   4.1e-76  254.0   0.0   1   1   3.5e-80   4.8e-76  253.8   0.0     5   169    26   188     2   189 0.96 Mannitol repressor
CSD                  PF00313.17    66 seq329_BIOID50967    -             69   5.2e-34  115.7   0.7   1   1   8.2e-38   5.6e-34  115.6   0.5     2    65     5    68     4    69 0.97 'Cold-shock' DNA-binding domain
OB_RNB               PF08206.6     58 seq329_BIOID50967    -             69   1.2e-05   24.6   0.3   1   1   2.5e-09   1.7e-05   24.1   0.2     7    30    14    37     6    67 0.82 Ribonuclease B OB domain
IstB_IS21            PF01695.12   178 seq331_BIOID50967    -            259   6.1e-71  237.3   0.1   1   1   3.9e-74   1.3e-70  236.3   0.0     1   178    56   235    56   235 0.98 IstB-like ATP binding protein
Bac_DnaA             PF00308.13   219 seq331_BIOID50967    -            259   1.4e-07   31.2   0.0   1   1   6.2e-11   2.1e-07   30.6   0.0    37   136   105   202    75   207 0.85 Bacterial dnaA  protein
AAA                  PF00004.24   132 seq331_BIOID50967    -            259   2.5e-05   24.3   0.0   1   1   1.3e-08   4.3e-05   23.6   0.0     1    74   105   180   105   214 0.77 ATPase family associated with various cellular activities (AAA)
PhoH                 PF02562.11   205 seq331_BIOID50967    -            259   1.4e-05   24.3   0.1   1   1   1.6e-08   5.5e-05   22.3   0.0    11    48    94   131    83   142 0.80 PhoH-like protein
Peptidase_C39        PF03412.10   131 seq333_BIOID50967    -             66   5.5e-13   48.7   0.0   1   1   4.8e-17   6.6e-13   48.5   0.0    12    67     8    63     3    65 0.96 Peptidase C39 family
TrbM                 PF07424.6    166 seq334_BIOID50967    -            104   8.3e-07   29.0   0.1   1   1   7.4e-11     1e-06   28.7   0.1    10    59    31    89    27   103 0.77 TrbM
Peptidase_C39        PF03412.10   131 seq337_BIOID50967    -            137     6e-10   38.9   0.0   1   1   5.2e-14   7.1e-10   38.6   0.0    57   130     8    84     1    85 0.89 Peptidase C39 family
AA_permease          PF00324.16   479 seq339_BIOID50967    -            487  4.2e-122  407.8  48.2   1   1    7e-126  4.8e-122  407.6  33.4     1   476    39   476    39   479 0.98 Amino acid permease
AA_permease_2        PF13520.1    426 seq339_BIOID50967    -            487   1.9e-42  145.2  48.0   1   1   3.3e-46   2.3e-42  144.9  33.3     5   424    39   460    35   466 0.86 Amino acid permease
Malate_synthase      PF01274.17   523 seq340_BIOID50967    -            539  1.9e-214  712.4   0.0   1   1  1.5e-218  2.1e-214  712.2   0.0     3   522    19   538    17   539 0.99 Malate synthase
TraX                 PF05857.6    219 seq345_BIOID50967    -            266   3.1e-52  177.2   9.7   1   1   2.7e-56   3.7e-52  177.0   6.7     2   218    50   265    49   266 0.96 TraX protein
ABC_membrane         PF00664.18   275 seq347_BIOID50967    -            529   9.8e-51  172.6   9.9   1   1   2.6e-54   1.2e-50  172.3   6.9    39   275    12   246     1   246 0.96 ABC transporter transmembrane region
ABC_tran             PF00005.22   118 seq347_BIOID50967    -            529   8.6e-21   74.3   0.0   1   1   3.5e-24   1.6e-20   73.5   0.0     1   118   331   456   331   456 0.94 ABC transporter
PTR2                 PF00854.16   373 seq349_BIOID50967    -            489     2e-79  266.9  25.0   1   1   3.9e-83   2.6e-79  266.5  17.3     2   372    82   427    81   428 0.97 POT family
MFS_1                PF07690.11   354 seq349_BIOID50967    -            489     5e-15   54.9  59.4   1   1   1.4e-16   9.4e-13   47.5  20.8    12   304    30   291    16   341 0.65 Major Facilitator Superfamily
CN_hydrolase         PF00795.17   184 seq351_BIOID50967    -            262   6.5e-21   74.3   0.1   1   1   6.6e-25     9e-21   73.9   0.0     6   184     7   172     2   172 0.85 Carbon-nitrogen hydrolase
Fimbrial_K88         PF02432.10   241 seq354_BIOID50967    -            290     3e-67  226.4   0.5   1   1   2.5e-71   3.5e-67  226.2   0.4     1   241    56   290    56   290 0.99 Fimbrial, major and minor subunit
DSBA                 PF01323.15   193 seq355_BIOID50967    -            208   6.8e-32  110.4   3.3   1   1   7.9e-35   5.4e-31  107.5   2.3     1   192    40   197    40   198 0.95 DSBA-like thioredoxin domain
Thioredoxin_4        PF13462.1    163 seq355_BIOID50967    -            208   4.4e-10   39.7   0.0   1   1   9.2e-14   6.3e-10   39.1   0.0    16   149    40   180    33   191 0.69 Thioredoxin
CbiA                 PF01656.18   195 seq356_BIOID50967    -            401   2.5e-21   75.8   0.0   1   1   3.2e-25   4.4e-21   75.0   0.0     1   158   112   319   112   351 0.70 CobQ/CobB/MinD/ParA nucleotide binding domain
PduV-EutP            PF10662.4    143 seq360_BIOID50967    -            121   1.7e-14   53.3   0.0   1   1   2.4e-18   3.3e-14   52.4   0.0    86   142    60   115    47   116 0.93 Ethanolamine utilisation - propanediol utilisation
DUF2810              PF10928.3     54 seq363_BIOID50967    -            120   2.4e-32  110.2   2.4   1   1   2.4e-36   3.3e-32  109.8   1.1     1    53    66   118    66   119 0.96 Protein of unknown function (DUF2810)
Glycos_transf_N      PF04413.11   186 seq367_BIOID50967    -            425   4.5e-75  250.8   0.0   1   1   6.1e-78   4.2e-74  247.6   0.0     1   185    31   212    31   213 0.98 3-Deoxy-D-manno-octulosonic-acid transferase (kdotransferase)
Glycos_transf_1      PF00534.15   172 seq367_BIOID50967    -            425   3.5e-10   39.4   0.0   1   1   9.8e-14   6.7e-10   38.5   0.0    65   169   291   398   231   401 0.75 Glycosyl transferases group 1
TrbE                 PF11100.3     66 seq368_BIOID50967    -             86   7.1e-31  105.7   4.0   1   1   6.2e-35   8.5e-31  105.5   2.8     1    65    10    74    10    75 0.97 Conjugal transfer protein TrbE
Autotransporter      PF03797.14   265 seq370_BIOID50967    -            887   5.3e-46  157.0  19.7   1   1   7.7e-50   5.3e-46  157.0  13.6     3   265   602   873   600   876 0.95 Autotransporter beta-domain
Pertactin            PF03212.9    121 seq370_BIOID50967    -            887   2.5e-09   36.8   1.0   1   1   3.6e-13   2.5e-09   36.8   0.7     1   120   411   536   411   537 0.84 Pertactin
Topoisom_bac         PF01131.15   403 seq372_BIOID50967    -            718  4.6e-103  345.0   0.6   1   1  1.3e-106  5.9e-103  344.6   0.4     4   402   153   598   150   599 0.90 DNA topoisomerase
Toprim_Crpt          PF13342.1     62 seq372_BIOID50967    -            718   3.1e-18   65.0   4.2   1   1   6.7e-22   3.1e-18   65.0   2.9     1    61   652   715   652   716 0.95 C-terminal repeat of topoisomerase
Toprim               PF01751.17    88 seq372_BIOID50967    -            718   1.5e-11   43.9   0.0   1   1   9.8e-15   4.5e-11   42.3   0.0     2    86     3   132     2   134 0.94 Toprim domain
Peptidase_S24        PF00717.18    70 seq373_BIOID50967    -             81   3.9e-13   48.6   0.0   1   1   3.3e-17   4.6e-13   48.4   0.0     7    67     1    61     1    64 0.91 Peptidase S24-like
ProQ                 PF04352.8    115 seq376_BIOID50967    -            186   1.4e-30  105.1   2.4   1   1   3.1e-33   2.1e-29  101.3   0.0     6   113    73   180    68   181 0.96 ProQ/FINO family
FinO_N               PF12602.3     72 seq376_BIOID50967    -            186   6.7e-26   90.2  12.5   1   1   2.1e-29   1.4e-25   89.2   8.6     1    72     1    62     1    62 0.99 Fertility inhibition protein N terminal
TraF                 PF13728.1    215 seq377_BIOID50967    -            247   5.2e-78  261.3   0.2   1   1   4.3e-82   5.9e-78  261.1   0.2     1   215    23   237    23   237 1.00 F plasmid transfer operon protein
HTH_Tnp_IS1          PF12759.2     50 seq379_BIOID50967    -             90   8.8e-33  111.4   0.2   1   1   1.7e-36   1.2e-32  111.0   0.2     1    50    38    87    38    87 0.99 InsA C-terminal domain
Zn_Tnp_IS1           PF03811.8     36 seq379_BIOID50967    -             90   1.3e-19   69.2   8.5   1   1   2.6e-23   1.8e-19   68.8   5.9     1    36     1    35     1    35 0.99 InsA N-terminal domain
RNA_pol_Rpb1_1       PF04997.7    338 seq380_BIOID50967    -           1407  1.8e-100  336.3   0.1   1   1  1.8e-103  4.8e-100  335.0   0.1     2   338    15   342    14   342 0.95 RNA polymerase Rpb1, domain 1
RNA_pol_Rpb1_5       PF04998.12   277 seq380_BIOID50967    -           1407   1.1e-80  270.7   0.0   1   1     8e-84   2.2e-80  269.7   0.0     1   276   766  1321   766  1322 1.00 RNA polymerase Rpb1, domain 5
RNA_pol_Rpb1_2       PF00623.15   166 seq380_BIOID50967    -           1407   6.1e-51  172.5   0.0   1   1   5.3e-53   1.5e-49  168.0   0.0     1   166   344   486   344   486 0.95 RNA polymerase Rpb1, domain 2
RNA_pol_Rpb1_3       PF04983.13   157 seq380_BIOID50967    -           1407   1.4e-27   96.2   0.0   1   1   1.2e-30   3.3e-27   95.0   0.0     1   157   489   644   489   644 0.93 RNA polymerase Rpb1, domain 3
RNA_pol_Rpb1_4       PF05000.12   108 seq380_BIOID50967    -           1407   2.5e-18   65.7   0.3   1   1   9.1e-22   2.5e-18   65.7   0.2     2   107   674   763   673   764 0.82 RNA polymerase Rpb1, domain 4
IMS                  PF00817.15   148 seq382_BIOID50967    -            423   4.6e-38  130.2   0.0   1   1   2.6e-41   8.8e-38  129.3   0.0     2   146     6   149     5   151 0.95 impB/mucB/samB family
DUF4113              PF13438.1     75 seq382_BIOID50967    -            423     1e-27   95.7   0.0   1   1   9.5e-31   3.2e-27   94.1   0.0     1    74   348   420   348   421 0.98 Domain of unknown function (DUF4113)
IMS_C                PF11799.3    137 seq382_BIOID50967    -            423   6.8e-11   42.6   0.0   1   1   3.5e-14   1.2e-10   41.8   0.0     4   126   216   338   213   345 0.85 impB/mucB/samB family C-terminal
IMS_HHH              PF11798.3     32 seq382_BIOID50967    -            423     1e-06   28.3   0.8   1   1   9.4e-10   3.2e-06   26.7   0.5     6    32   175   201   173   201 0.92 IMS family HHH motif
MttA_Hcf106          PF02416.11    53 seq383_BIOID50967    -             67   1.7e-12   46.1   0.4   1   1   1.4e-16   1.9e-12   46.0   0.2     1    48     4    51     4    62 0.92 mttA/Hcf106 family
DUF945               PF06097.6    459 seq384_BIOID50967    -            476  9.8e-106  354.1  12.9   1   1  8.6e-110  1.2e-105  353.8   8.9     3   459     4   467     2   467 0.98 Bacterial protein of unknown function (DUF945)
Fimbrial_K88         PF02432.10   241 seq385_BIOID50967    -            254   1.8e-74  250.0   0.8   1   1   1.5e-78   2.1e-74  249.9   0.6     1   241    28   254    28   254 0.99 Fimbrial, major and minor subunit
Dynamin_N            PF00350.18   168 seq386_BIOID50967    -            742   9.2e-19   67.7   0.0   1   1     6e-22   2.7e-18   66.2   0.0     1   148    72   278    72   300 0.78 Dynamin family
MMR_HSR1             PF01926.18   114 seq386_BIOID50967    -            742   3.7e-08   33.2   0.1   1   1   1.1e-10   5.2e-07   29.5   0.0     2   114    72   298    71   298 0.78 50S ribosome-binding GTPase
UxuA                 PF03786.8    351 seq389_BIOID50967    -            394  4.2e-163  541.7   0.2   1   1    7e-167  4.8e-163  541.6   0.1     1   350     1   388     1   389 0.99 D-mannonate dehydratase (UxuA)
AP_endonuc_2         PF01261.19   211 seq389_BIOID50967    -            394   7.7e-09   35.0   0.0   1   1   7.8e-12   5.3e-08   32.3   0.0     3   189    18   299    16   322 0.81 Xylose isomerase-like TIM barrel
FCD                  PF07729.7    125 seq390_BIOID50967    -            226   5.6e-18   65.3  11.5   1   1   1.3e-21   8.7e-18   64.7   8.0     1   124    82   213    82   214 0.85 FCD domain
GntR                 PF00392.16    64 seq390_BIOID50967    -            226     1e-12   47.1   0.0   1   1   3.3e-16   2.2e-12   46.0   0.0     7    64    16    72    12    72 0.96 Bacterial regulatory proteins, gntR family
TPP_enzyme_N         PF02776.13   172 seq392_BIOID50967    -            548   1.6e-58  196.8   4.4   1   1   3.8e-62   1.7e-58  196.7   0.2     1   169     1   167     1   170 0.98 Thiamine pyrophosphate enzyme, N-terminal TPP binding domain
TPP_enzyme_C         PF02775.16   153 seq392_BIOID50967    -            548   6.8e-52  174.9   0.4   1   1   5.3e-54   2.4e-50  169.9   0.0     1   153   374   522   374   522 0.98 Thiamine pyrophosphate enzyme, C-terminal TPP binding domain
TPP_enzyme_M         PF00205.17   137 seq392_BIOID50967    -            548     2e-41  140.8   0.1   1   1   1.1e-44   4.9e-41  139.5   0.1     1   137   186   321   186   321 0.98 Thiamine pyrophosphate enzyme, central domain
DUF3251              PF11622.3    165 seq393_BIOID50967    -            227     4e-07   29.4   3.5   1   1   1.7e-10   2.3e-06   27.0   2.4    12   152    50   203    36   215 0.67 Protein of unknown function (DUF3251)
HTH_Tnp_1            PF01527.15    76 seq394_BIOID50967    -            126   2.5e-21   75.2   0.0   1   1   2.5e-25   3.5e-21   74.8   0.0     1    70    10    86    10    92 0.86 Transposase
ParB                 PF08775.5    127 seq395_BIOID50967    -            320   5.5e-36  123.5   5.9   1   1   1.5e-39     1e-35  122.6   4.1     1   126   194   316   194   317 0.98 ParB family
ParBc                PF02195.13    90 seq395_BIOID50967    -            320   1.5e-10   40.9   0.1   1   1   6.9e-14   4.7e-10   39.3   0.0    11    90    63   138    55   138 0.89 ParB-like nuclease domain
MTHFR                PF02219.12   287 seq396_BIOID50967    -            296  3.9e-109  364.0   0.0   1   1  3.2e-113  4.4e-109  363.8   0.0     4   287    14   291    11   291 0.97 Methylenetetrahydrofolate reductase
ICL                  PF00463.16   526 seq397_BIOID50967    -            439  3.2e-200  665.6   1.7   1   2  4.6e-118  3.2e-114  381.9   0.0     1   255    12   262    12   264 0.99 Isocitrate lyase family
ICL                  PF00463.16   526 seq397_BIOID50967    -            439  3.2e-200  665.6   1.7   2   2   1.5e-88     1e-84  284.5   1.0   353   526   262   439   260   439 0.98 Isocitrate lyase family
PEP_mutase           PF13714.1    238 seq397_BIOID50967    -            439   4.8e-19   68.4   0.0   1   1   2.3e-22   1.6e-18   66.7   0.0    26   198    86   320    74   352 0.86 Phosphoenolpyruvate phosphomutase
HlyD                 PF00529.15   306 seq401_BIOID50967    -            478   5.8e-32  111.0  13.3   1   1   2.1e-35   7.1e-32  110.8   9.2     1   305    95   407    95   408 0.93 HlyD family secretion protein
HlyD_3               PF13437.1    105 seq401_BIOID50967    -            478   1.3e-20   73.5   1.9   1   1   1.5e-21   5.1e-18   65.2   0.3     1    96   329   431   329   445 0.90 HlyD family secretion protein
HlyD_2               PF12700.2    328 seq401_BIOID50967    -            478   5.7e-09   35.4  15.6   1   1   3.3e-11   1.1e-07   31.1  10.8    11   226    84   396    77   460 0.75 HlyD family secretion protein
TnpB_IS66            PF05717.8    108 seq404_BIOID50967    -            115   2.6e-42  142.4   0.0   1   1   2.1e-46   2.9e-42  142.3   0.0     2   104     7   107     6   111 0.97 IS66 Orf2 like protein
CTP_transf_2         PF01467.21   157 seq406_BIOID50967    -            159   6.5e-25   87.9   0.1   1   1   1.1e-28   7.8e-25   87.6   0.0     1   156     6   134     6   135 0.98 Cytidylyltransferase
Citrate_ly_lig       PF08218.6    182 seq406_BIOID50967    -            159   1.1e-06   28.0   0.1   1   1   2.7e-10   1.9e-06   27.3   0.0     9   106    12   113    10   117 0.81 Citrate lyase ligase C-terminal domain
TraQ                 PF09679.5     93 seq409_BIOID50967    -             94   2.3e-51  171.5   0.5   1   1   1.9e-55   2.6e-51  171.3   0.3     1    93     2    94     2    94 0.99 Type-F conjugative transfer system pilin chaperone (TraQ)
HIM                  PF05662.9     21 seq410_BIOID50967    -           1616   8.5e-85  275.1 100.7   1   8   1.7e-09   4.8e-06   25.9   0.2     1    21   382   405   382   405 0.99 Haemagglutinin
HIM                  PF05662.9     21 seq410_BIOID50967    -           1616   8.5e-85  275.1 100.7   2   8   7.3e-11     2e-07   30.3   1.2     2    21   570   592   569   592 0.97 Haemagglutinin
HIM                  PF05662.9     21 seq410_BIOID50967    -           1616   8.5e-85  275.1 100.7   3   8   3.5e-11   9.5e-08   31.3   0.9     2    21   655   677   654   677 0.97 Haemagglutinin
HIM                  PF05662.9     21 seq410_BIOID50967    -           1616   8.5e-85  275.1 100.7   4   8   3.1e-11   8.4e-08   31.5   0.7     3    21  1028  1049  1026  1049 0.97 Haemagglutinin
HIM                  PF05662.9     21 seq410_BIOID50967    -           1616   8.5e-85  275.1 100.7   5   8   1.3e-09   3.5e-06   26.4   0.0     1    21  1183  1203  1183  1203 0.98 Haemagglutinin
HIM                  PF05662.9     21 seq410_BIOID50967    -           1616   8.5e-85  275.1 100.7   6   8   3.6e-12   9.8e-09   34.4   1.9     1    21  1319  1339  1319  1339 0.98 Haemagglutinin
HIM                  PF05662.9     21 seq410_BIOID50967    -           1616   8.5e-85  275.1 100.7   7   8   1.9e-13   5.1e-10   38.5   1.8     1    21  1440  1460  1440  1460 0.98 Haemagglutinin
HIM                  PF05662.9     21 seq410_BIOID50967    -           1616   8.5e-85  275.1 100.7   8   8   6.1e-10   1.7e-06   27.4   1.5     1    21  1493  1513  1493  1513 0.96 Haemagglutinin
Hep_Hag              PF05658.9     28 seq410_BIOID50967    -           1616   1.5e-69  227.1 188.8   1  14   1.1e-07   0.00031   20.7   0.0     1    27   130   156   130   157 0.94 Hep_Hag
Hep_Hag              PF05658.9     28 seq410_BIOID50967    -           1616   1.5e-69  227.1 188.8   2  14   5.9e-09   1.6e-05   24.7   1.5     1    26   158   183   158   185 0.94 Hep_Hag
Hep_Hag              PF05658.9     28 seq410_BIOID50967    -           1616   1.5e-69  227.1 188.8   3  14   1.1e-08     3e-05   23.9   1.5     1    27   200   226   200   227 0.95 Hep_Hag
Hep_Hag              PF05658.9     28 seq410_BIOID50967    -           1616   1.5e-69  227.1 188.8   4  14   3.5e-09   9.5e-06   25.5   0.2     1    27   214   240   214   241 0.95 Hep_Hag
Hep_Hag              PF05658.9     28 seq410_BIOID50967    -           1616   1.5e-69  227.1 188.8   5  14     7e-09   1.9e-05   24.5   2.5     1    26   228   253   228   255 0.96 Hep_Hag
Hep_Hag              PF05658.9     28 seq410_BIOID50967    -           1616   1.5e-69  227.1 188.8   6  14   7.3e-09     2e-05   24.4   2.2     3    27   257   281   256   282 0.94 Hep_Hag
Hep_Hag              PF05658.9     28 seq410_BIOID50967    -           1616   1.5e-69  227.1 188.8   7  14     6e-10   1.6e-06   27.9   0.5     1    28   269   296   269   296 0.97 Hep_Hag
Hep_Hag              PF05658.9     28 seq410_BIOID50967    -           1616   1.5e-69  227.1 188.8   8  14   1.3e-09   3.5e-06   26.8   2.2     1    28   297   324   297   324 0.95 Hep_Hag
Hep_Hag              PF05658.9     28 seq410_BIOID50967    -           1616   1.5e-69  227.1 188.8   9  14   4.2e-09   1.1e-05   25.2   2.4     3    27   327   351   325   352 0.94 Hep_Hag
Hep_Hag              PF05658.9     28 seq410_BIOID50967    -           1616   1.5e-69  227.1 188.8  10  14   2.2e-08     6e-05   22.9   2.5     1    27   353   379   353   380 0.96 Hep_Hag
Hep_Hag              PF05658.9     28 seq410_BIOID50967    -           1616   1.5e-69  227.1 188.8  11  14   3.4e-10   9.3e-07   28.6   3.9     1    27  1099  1125  1099  1126 0.95 Hep_Hag
Hep_Hag              PF05658.9     28 seq410_BIOID50967    -           1616   1.5e-69  227.1 188.8  12  14   1.3e-07   0.00034   20.5   4.4     1    28  1259  1286  1259  1286 0.96 Hep_Hag
Hep_Hag              PF05658.9     28 seq410_BIOID50967    -           1616   1.5e-69  227.1 188.8  13  14   2.9e-10   7.9e-07   28.9   4.4     1    28  1397  1424  1397  1424 0.96 Hep_Hag
Hep_Hag              PF05658.9     28 seq410_BIOID50967    -           1616   1.5e-69  227.1 188.8  14  14   1.2e-07   0.00033   20.6   2.5     1    27  1411  1437  1411  1438 0.93 Hep_Hag
YadA                 PF03895.10    78 seq410_BIOID50967    -           1616   7.5e-24   83.4  10.1   1   1   2.7e-27   7.5e-24   83.4   7.0     2    78  1539  1616  1538  1616 0.98 YadA-like C-terminal region
ESPR                 PF13018.1     24 seq410_BIOID50967    -           1616   1.7e-09   36.7   1.3   1   1   3.8e-12     1e-08   34.3   0.2     1    24     1    24     1    24 0.98 Extended Signal Peptide of Type V secretion system
LZ_Tnp_IS66          PF13007.2     78 seq411_BIOID50967    -             86     2e-08   34.6   0.4   1   1   1.5e-12     2e-08   34.6   0.3     1    41    38    78    38    85 0.85 Transposase C of IS166 homeodomain
CbiA                 PF01656.18   195 seq412_BIOID50967    -            188   8.4e-06   25.2   0.6   1   1   1.3e-09   1.8e-05   24.0   0.4     3   145     8   150     7   185 0.61 CobQ/CobB/MinD/ParA nucleotide binding domain
AHS1                 PF02682.11   202 seq414_BIOID50967    -            218   2.9e-69  232.4   0.0   1   1   2.4e-73   3.3e-69  232.2   0.0     2   202     5   202     4   202 0.95 Allophanate hydrolase subunit 1
Pep_deformylase      PF01327.16   157 seq415_BIOID50967    -            169   6.4e-53  178.2   0.1   1   1   5.6e-57   7.6e-53  177.9   0.1     2   156     4   152     3   153 0.94 Polypeptide deformylase
TraF                 PF13728.1    215 seq416_BIOID50967    -            184   5.2e-14   52.1   0.0   1   1   5.9e-18   8.1e-14   51.5   0.0   121   206    73   162    66   170 0.86 F plasmid transfer operon protein
Mannitol_dh_C        PF08125.8    245 seq420_BIOID50967    -            486   1.8e-96  321.9   0.0   1   1  3.5e-100   2.4e-96  321.5   0.0     1   245   216   463   216   463 0.99 Mannitol dehydrogenase C-terminal domain
Mannitol_dh          PF01232.18   151 seq420_BIOID50967    -            486   2.9e-54  182.9   0.0   1   1   7.2e-58   4.9e-54  182.2   0.0     2   151    24   188    23   188 0.99 Mannitol dehydrogenase Rossmann domain
PMI_typeI            PF01238.16   373 seq427_BIOID50967    -            417  2.3e-123  411.7   0.0   1   1  2.7e-126  1.9e-122  408.7   0.0     1   372    27   382    27   383 0.98 Phosphomannose isomerase type I
peroxidase           PF00141.18   229 seq428_BIOID50967    -            739   4.5e-87  291.2   0.0   1   2   4.1e-53   5.6e-49  166.5   0.0     3   229    89   409    87   409 0.87 Peroxidase
peroxidase           PF00141.18   229 seq428_BIOID50967    -            739   4.5e-87  291.2   0.0   2   2   1.3e-39   1.8e-35  122.4   0.0     3   229   416   713   414   713 0.88 Peroxidase
HTH_5                PF01022.15    47 seq430_BIOID50967    -             99   1.2e-14   53.5   0.1   1   1   7.3e-18     2e-14   52.8   0.1     1    47    23    70    23    70 0.97 Bacterial regulatory protein, arsR family
HTH_20               PF12840.2     61 seq430_BIOID50967    -             99   2.4e-11   43.1   0.4   1   1   1.3e-14   3.5e-11   42.6   0.3     2    58    16    72    15    75 0.96 Helix-turn-helix domain
MarR_2               PF12802.2     62 seq430_BIOID50967    -             99     2e-09   36.8   0.1   1   1   1.2e-12   3.3e-09   36.1   0.1     5    60    24    75    19    77 0.89 MarR family
HTH_24               PF13412.1     48 seq430_BIOID50967    -             99     2e-08   33.3   0.0   1   1   1.9e-11   5.1e-08   32.0   0.0     5    47    26    68    24    69 0.96 Winged helix-turn-helix DNA-binding
MarR                 PF01047.17    59 seq430_BIOID50967    -             99   6.7e-06   25.6   0.0   1   1   4.6e-09   1.3e-05   24.7   0.0     5    53    26    74    23    75 0.95 MarR family
Formyl_trans_N       PF00551.14   181 seq435_BIOID50967    -            315   9.4e-56  188.1   0.0   1   1     2e-59   1.3e-55  187.5   0.0     2   180     6   183     5   184 0.98 Formyl transferase
Formyl_trans_C       PF02911.13   100 seq435_BIOID50967    -            315   1.1e-33  115.1   0.1   1   1   2.5e-37   1.7e-33  114.5   0.0     1    99   207   304   207   305 0.98 Formyl transferase, C-terminal domain
ACT_5                PF13710.1     63 seq439_BIOID50967    -             87   2.1e-26   91.4   0.1   1   1   1.9e-30   2.6e-26   91.0   0.1     2    63    13    73    12    73 0.98 ACT domain
AHS2                 PF02626.10   272 seq440_BIOID50967    -            310  1.4e-100  335.9   0.0   1   1  1.2e-104  1.6e-100  335.7   0.0     2   272    24   288    23   288 0.98 Allophanate hydrolase subunit 2
AceK                 PF06315.6    562 seq443_BIOID50967    -            578    7e-240  796.9   0.0   1   1  5.8e-244  7.9e-240  796.7   0.0     1   562     9   568     9   568 0.99 Isocitrate dehydrogenase kinase/phosphatase (AceK)
Rhodanese            PF00581.15   113 seq445_BIOID50967    -            174   1.4e-11   44.5   0.0   1   1   3.2e-15   2.2e-11   43.9   0.0     2   112     8    98     7    99 0.80 Rhodanese-like domain
DUF2892              PF11127.3     66 seq445_BIOID50967    -            174   3.8e-11   42.5   3.5   1   1   8.3e-15   5.7e-11   41.9   2.4    10    60   115   170   112   174 0.88 Protein of unknown function (DUF2892)
Glu_synthase         PF01645.12   368 seq447_BIOID50967    -           1522  1.2e-158  527.7   0.0   1   1  7.4e-162  2.5e-158  526.6   0.0     1   367   829  1192   829  1193 0.99 Conserved region in glutamate synthase
GATase_2             PF00310.16   361 seq447_BIOID50967    -           1522  3.4e-133  443.7   0.0   1   1  1.3e-136  4.5e-133  443.3   0.0     1   360    48   410    48   411 0.99 Glutamine amidotransferases class-II
Glu_syn_central      PF04898.9    288 seq447_BIOID50967    -           1522  3.6e-113  377.4   0.0   1   1    2e-116  6.7e-113  376.5   0.0     3   287   492   773   490   774 0.99 Glutamate synthase central domain
GXGXG                PF01493.14   202 seq447_BIOID50967    -           1522   6.6e-67  224.3   4.5   1   1   3.4e-70   1.2e-66  223.5   3.1     3   201  1271  1465  1269  1466 0.98 GXGXG motif
Aminotran_4          PF01063.14   231 seq450_BIOID50967    -            309   1.1e-46  159.0   0.0   1   1   9.6e-51   1.3e-46  158.8   0.0     3   231    54   289    52   289 0.96 Aminotransferase class IV
YjcZ                 PF13990.1    270 seq453_BIOID50967    -            292  7.1e-119  395.7   5.7   1   1  5.8e-123    8e-119  395.6   3.9     1   270    21   287    21   287 0.99 YjcZ-like protein
TraH                 PF06122.6    361 seq458_BIOID50967    -            457  2.8e-117  391.4   4.8   1   1  2.7e-121  3.7e-117  391.0   3.3     1   361    29   378    29   378 0.96 Conjugative relaxosome accessory transposon protein
DUF1281              PF06924.6    134 seq459_BIOID50967    -             47   1.7e-10   40.3   0.0   1   1   1.2e-14   1.7e-10   40.3   0.0    57    88    16    47     5    47 0.92 Protein of unknown function (DUF1281)
DUF1281              PF06924.6    134 seq461_BIOID50967    -            119   6.4e-13   48.1   0.1   1   1   6.8e-17   9.3e-13   47.6   0.0    93   134     2    43     1    43 0.96 Protein of unknown function (DUF1281)
DNA_pol_A            PF00476.15   383 seq463_BIOID50967    -            928  2.7e-160  533.0   0.0   1   1  1.1e-163  3.7e-160  532.6   0.0     2   383   548   927   547   927 0.99 DNA polymerase family A
5_3_exonuc_N         PF02739.11   169 seq463_BIOID50967    -            928   3.4e-59  198.8   0.0   1   1   2.3e-62   7.8e-59  197.7   0.0     2   169     8   169     7   169 0.99 5'-3' exonuclease, N-terminal resolvase-like domain
DNA_pol_A_exo1       PF01612.15   174 seq463_BIOID50967    -            928   6.4e-45  152.5   0.1   1   1   3.6e-48   1.2e-44  151.6   0.1     1   174   330   517   330   517 0.97 3'-5' exonuclease
5_3_exonuc           PF01367.15   101 seq463_BIOID50967    -            928     3e-31  107.5   0.0   1   1   2.2e-34   7.5e-31  106.2   0.0     1    99   171   275   171   277 0.97 5'-3' exonuclease, C-terminal SAM fold
Nol1_Nop2_Fmu        PF01189.12   283 seq464_BIOID50967    -            429  7.4e-105  350.2   0.0   1   1  4.8e-108  9.4e-105  349.9   0.0     1   282   164   426   164   427 0.99 NOL1/NOP2/sun family
NusB                 PF01029.13   134 seq464_BIOID50967    -            429   6.1e-26   90.8   0.0   1   1   5.1e-29   9.9e-26   90.1   0.0     1   134     5   127     5   127 0.97 NusB family
Methyltransf_26      PF13659.1    117 seq464_BIOID50967    -            429   3.7e-11   42.9   0.0   1   1   3.7e-14   7.3e-11   42.0   0.0     2   116   248   375   247   376 0.90 Methyltransferase domain
Methyltransf_18      PF12847.2    112 seq464_BIOID50967    -            429   2.3e-10   40.8   0.0   1   1   2.2e-13   4.2e-10   40.0   0.0     2   112   247   375   246   375 0.84 Methyltransferase domain
Methyltransf_31      PF13847.1    152 seq464_BIOID50967    -            429   1.9e-09   37.1   0.0   1   1   1.7e-12   3.4e-09   36.3   0.0     2   113   245   381   244   417 0.82 Methyltransferase domain
MTS                  PF05175.9    170 seq464_BIOID50967    -            429   1.1e-06   28.0   0.0   1   1   1.1e-09   2.1e-06   27.1   0.0    24   151   239   385   229   397 0.86 Methyltransferase small domain
FtsJ                 PF01728.14   181 seq464_BIOID50967    -            429     9e-05   22.4   0.0   1   1   9.1e-08   0.00018   21.4   0.0    19    99   242   323   233   400 0.60 FtsJ-like methyltransferase
NicO                 PF03824.11   282 seq465_BIOID50967    -            274   4.6e-59  199.9  19.2   1   1   1.1e-62   5.2e-59  199.7  13.3     1   280    13   273    13   274 0.93 High-affinity nickel-transport protein
DsbD_2               PF13386.1    199 seq465_BIOID50967    -            274   4.6e-08   32.9  17.5   1   1   4.5e-11     2e-07   30.8   0.9   104   186   154   240   139   249 0.86 Family description
DUF2910              PF11139.3    214 seq465_BIOID50967    -            274     3e-08   32.9   0.2   1   1   1.3e-11   5.7e-08   32.0   0.1    34   213    53   269    21   270 0.88 Protein of unknown function (DUF2910)
LamB_YcsF            PF03746.11   242 seq466_BIOID50967    -            244    3e-102  340.7   1.3   1   1  2.5e-106  3.4e-102  340.5   0.9     1   241     2   237     2   238 0.99 LamB/YcsF family
CbiA                 PF01656.18   195 seq467_BIOID50967    -            214   9.6e-16   57.6   0.0   1   1   5.8e-19   1.3e-15   57.1   0.0     2   148     4   138     3   182 0.72 CobQ/CobB/MinD/ParA nucleotide binding domain
MipZ                 PF09140.6    261 seq467_BIOID50967    -            214   1.2e-13   50.6   3.5   1   1   1.1e-10   2.6e-07   29.9   0.1     2    53     2    52     1    61 0.88 ATPase MipZ
SRP54                PF00448.17   196 seq467_BIOID50967    -            214   3.2e-09   36.3   0.4   1   1   2.6e-12     6e-09   35.5   0.3     6    98     4    93     1   100 0.79 SRP54-type protein, GTPase domain
VirC1                PF07015.6    231 seq467_BIOID50967    -            214   2.5e-06   26.6   0.1   1   1   1.4e-09   3.1e-06   26.3   0.1     8   200     7   199     1   209 0.72 VirC1 protein
DUF945               PF06097.6    459 seq470_BIOID50967    -            502  1.1e-150  502.3  18.0   1   1  8.7e-155  1.2e-150  502.2  12.5     1   459     1   482     1   482 0.99 Bacterial protein of unknown function (DUF945)
GntR                 PF00392.16    64 seq471_BIOID50967    -            257   1.8e-23   81.5   1.4   1   1     7e-27   3.2e-23   80.8   0.2     1    64    10    73    10    73 0.99 Bacterial regulatory proteins, gntR family
FCD                  PF07729.7    125 seq471_BIOID50967    -            257   7.8e-21   74.5   6.9   1   1   2.6e-24   1.2e-20   74.0   4.8     1   125    97   226    97   226 0.92 FCD domain
Rrf2                 PF02082.15    83 seq471_BIOID50967    -            257   6.5e-05   22.8   0.1   1   1   3.8e-08   0.00017   21.4   0.0    28    67    36    74    23    80 0.88 Transcriptional regulator
HOK_GEF              PF01848.11    43 seq475_BIOID50967    -             58   2.2e-15   55.5   4.5   1   1   1.9e-19   2.6e-15   55.3   3.1     6    43    17    54    12    54 0.96 Hok/gef family
ILVD_EDD             PF00920.16   521 seq476_BIOID50967    -            616  5.1e-195  648.6   1.9   1   1  4.3e-199  5.9e-195  648.5   1.3     1   521    34   607    34   607 0.95 Dehydratase family
Sugar_tr             PF00083.19   451 seq485_BIOID50967    -            508   9.3e-71  238.6  25.4   1   1   3.7e-74   1.3e-70  238.1  17.6     3   446    36   456    33   461 0.95 Sugar (and other) transporter
MFS_1                PF07690.11   354 seq485_BIOID50967    -            508   5.1e-37  127.3  39.4   1   2   4.3e-30   1.5e-26   92.9  10.8     9   257    46   318    38   319 0.75 Major Facilitator Superfamily
MFS_1                PF07690.11   354 seq485_BIOID50967    -            508   5.1e-37  127.3  39.4   2   2   2.1e-14   7.3e-11   41.2  14.2    38   171   309   445   307   475 0.79 Major Facilitator Superfamily
Osmo_CC              PF08946.5     46 seq485_BIOID50967    -            508   3.8e-25   87.5   8.5   1   1   2.2e-28   7.4e-25   86.6   5.9     1    46   462   507   462   507 0.99 Osmosensory transporter coiled coil
Exonuc_X-T_C         PF08411.5    269 seq488_BIOID50967    -            491  9.2e-104  346.0   0.2   1   1  1.7e-107  1.1e-103  345.7   0.1     1   268   228   489   228   490 0.99 Exonuclease C-terminal
RNase_T              PF00929.19   164 seq488_BIOID50967    -            491   3.9e-25   88.9   0.0   1   1   1.1e-28   7.4e-25   88.0   0.0     2   162    29   208    28   210 0.95 Exonuclease
NAD_synthase         PF02540.12   242 seq490_BIOID50967    -            275   1.5e-78  262.8   0.0   1   1   1.3e-82   1.8e-78  262.6   0.0     2   242    23   265    22   265 0.98 NAD synthase
DUF519               PF04378.8    245 seq493_BIOID50967    -            280  1.3e-115  384.4   0.0   1   1  1.1e-119  1.5e-115  384.2   0.0     1   245    33   278    33   278 1.00 Protein of unknown function (DUF519)
H2TH                 PF06831.9     93 seq494_BIOID50967    -            263   3.4e-18   65.0   0.0   1   1   1.4e-21   6.4e-18   64.1   0.0     1    77   126   205   126   215 0.85 Formamidopyrimidine-DNA glycosylase H2TH domain
Fapy_DNA_glyco       PF01149.19   116 seq494_BIOID50967    -            263   7.7e-15   55.1   0.0   1   1   2.9e-18   1.3e-14   54.3   0.0     1   106     2   104     2   111 0.88 Formamidopyrimidine-DNA glycosylase N-terminal domain
zf-FPG_IleRS         PF06827.9     30 seq494_BIOID50967    -            263     7e-07   28.6   2.7   1   1   2.8e-10   1.3e-06   27.8   1.9     1    29   235   263   235   263 0.97 Zinc finger found in FPG and IleRS
RepB-RCR_reg         PF10723.4     85 seq495_BIOID50967    -             85   8.4e-35  118.2   1.7   1   1   7.1e-39   9.7e-35  118.0   1.1     1    83     1    83     1    84 0.99 Replication regulatory protein RepB
DUF1144              PF06610.8    143 seq496_BIOID50967    -            149   4.1e-71  237.2   7.6   1   1   3.3e-75   4.5e-71  237.0   5.3     4   143     3   142     1   142 0.98 Protein of unknown function (DUF1144)
DFP                  PF04127.10   183 seq501_BIOID50967    -            382   7.1e-72  240.7   0.2   1   1     1e-75   7.1e-72  240.7   0.2     2   182   163   347   162   348 0.97 DNA / pantothenate metabolism flavoprotein
Flavoprotein         PF02441.14   129 seq501_BIOID50967    -            382     1e-21   76.8   0.3   1   1   3.2e-25   2.2e-21   75.7   0.2    21   128     2   109     1   110 0.87 Flavoprotein
DUF3315              PF11776.3     52 seq502_BIOID50967    -            112   7.1e-23   79.7   0.2   1   1   7.5e-27     1e-22   79.2   0.1     1    51    52   102    52   103 0.98 Domain of unknown function (DUF3315)
Ald_Xan_dh_C2        PF02738.13   543 seq503_BIOID50967    -            765  6.7e-175  582.3   0.0   1   1  1.2e-178  8.5e-175  582.0   0.0    12   543   159   700   147   700 0.98 Molybdopterin-binding domain of aldehyde dehydrogenase
Ald_Xan_dh_C         PF01315.17   111 seq503_BIOID50967    -            765   6.8e-35  119.3   0.1   1   1   2.2e-38   1.5e-34  118.2   0.0     1   111    23   139    23   139 0.92 Aldehyde oxidase and xanthine dehydrogenase, a/b hammerhead domain
TraG_N               PF07916.6    466 seq505_BIOID50967    -            939  2.1e-127  425.2  14.5   1   1  1.5e-131  2.1e-127  425.2  10.1     1   465     3   450     3   451 0.98 TraG-like protein, N-terminal region
EamA                 PF00892.15   126 seq506_BIOID50967    -            312     5e-47  158.9  37.1   1   2   1.7e-24   1.1e-20   73.7  11.8     1   125    31   152    31   153 0.93 EamA-like transporter family
EamA                 PF00892.15   126 seq506_BIOID50967    -            312     5e-47  158.9  37.1   2   2   5.6e-30   3.8e-26   91.4   8.4     1   125   173   300   173   301 0.98 EamA-like transporter family
TrkA_N               PF02254.13   116 seq509_BIOID50967    -            458   4.2e-58  194.2   3.5   1   2   5.4e-33   5.3e-30  103.6   0.0     1   108     3   111     3   125 0.92 TrkA-N domain
TrkA_N               PF02254.13   116 seq509_BIOID50967    -            458   4.2e-58  194.2   3.5   2   2   5.9e-29   5.7e-26   90.6   0.7     1   116   235   350   235   350 0.95 TrkA-N domain
TrkA_C               PF02080.16    71 seq509_BIOID50967    -            458   1.9e-21   75.3   0.7   1   2   4.7e-13   4.5e-10   38.8   0.0     3    70   157   225   155   226 0.91 TrkA-C domain
TrkA_C               PF02080.16    71 seq509_BIOID50967    -            458   1.9e-21   75.3   0.7   2   2     2e-11   1.9e-08   33.6   0.2     8    70   390   451   388   452 0.89 TrkA-C domain
F420_oxidored        PF03807.12    96 seq509_BIOID50967    -            458   1.9e-12   47.2   2.2   1   2   1.5e-07   0.00015   22.0   0.0     1    52     2    49     2    88 0.87 NADP oxidoreductase coenzyme F420-dependent
F420_oxidored        PF03807.12    96 seq509_BIOID50967    -            458   1.9e-12   47.2   2.2   2   2   1.5e-07   0.00015   22.0   0.3     2    48   235   279   234   355 0.80 NADP oxidoreductase coenzyme F420-dependent
NAD_binding_7        PF13241.1    103 seq509_BIOID50967    -            458   1.2e-11   44.6   3.0   1   1   7.5e-08   7.3e-05   22.8   0.0     8    82   233   319   228   323 0.75 Putative NAD(P)-binding
Shikimate_DH         PF01488.15   135 seq509_BIOID50967    -            458   1.4e-11   44.4   0.6   1   1   5.3e-09   5.2e-06   26.4   0.2    12   102   232   332   222   367 0.77 Shikimate / quinate 5-dehydrogenase
IncFII_repA          PF02387.10   281 seq511_BIOID50967    -            344   1.4e-10   40.6   0.1   1   1   1.4e-14     2e-10   40.2   0.1    60   248   112   308    56   333 0.73 IncFII RepA protein family
PemK                 PF02452.12   110 seq512_BIOID50967    -            125     1e-12   48.0   0.1   1   1   2.1e-16   2.9e-12   46.6   0.1     2    87    25   112     8   121 0.86 PemK-like protein
RdgC                 PF04381.7    301 seq517_BIOID50967    -            301  1.2e-111  372.4   0.4   1   1  9.5e-116  1.3e-111  372.2   0.3     3   300     5   299     1   300 0.99 Putative exonuclease, RdgC
Pyr_redox_2          PF07992.9    200 seq518_BIOID50967    -            450   4.6e-43  147.3   1.5   1   1   2.2e-46   7.4e-43  146.6   0.7     2   196     7   305     6   308 0.95 Pyridine nucleotide-disulphide oxidoreductase
Pyr_redox_dim        PF02852.17   110 seq518_BIOID50967    -            450   3.9e-37  126.5   0.7   1   1   1.8e-39   6.1e-36  122.6   0.2     1   110   339   450   339   450 0.99 Pyridine nucleotide-disulphide oxidoreductase, dimerisation domain
Pyr_redox            PF00070.22    80 seq518_BIOID50967    -            450   5.3e-18   65.0   0.0   1   1   5.6e-21   1.9e-17   63.2   0.0     1    80   169   249   169   250 0.96 Pyridine nucleotide-disulphide oxidoreductase
Pyr_redox_3          PF13738.1    203 seq518_BIOID50967    -            450   3.3e-09   36.9   0.1   1   1   7.3e-11   2.5e-07   30.8   0.0     3   200    10   200     8   203 0.77 Pyridine nucleotide-disulphide oxidoreductase
GIY-YIG              PF01541.19    80 seq519_BIOID50967    -            295   3.2e-05   24.1   0.0   1   1   4.7e-09   6.4e-05   23.1   0.0     2    76    35   104    34   109 0.76 GIY-YIG catalytic domain
DUF883               PF05957.8     94 seq520_BIOID50967    -            113   6.8e-27   93.5   1.2   1   1   5.9e-31   8.1e-27   93.3   0.9     1    94    19   111    19   111 0.97 Bacterial protein of unknown function (DUF883)
Porin_1              PF00267.16   337 seq521_BIOID50967    -            370  3.7e-140  466.8  27.2   1   1  6.2e-144  4.2e-140  466.6  18.9     1   337    29   370    29   370 0.97 Gram-negative porin
Porin_4              PF13609.1    311 seq521_BIOID50967    -            370   3.9e-21   75.7  37.0   1   1   8.4e-25   5.8e-21   75.2  25.6     1   304    10   341     7   343 0.79 Gram-negative porin
Y2_Tnp               PF04986.8    183 seq523_BIOID50967    -             97   4.4e-10   39.4   3.0   1   1   9.3e-14   6.4e-10   38.9   2.1     1    32    65    96    65    97 0.96 Putative transposase
Zn_Tnp_IS91          PF14319.1    111 seq523_BIOID50967    -             97   3.2e-07   29.7   0.1   1   1   6.9e-11   4.7e-07   29.1   0.0    69   109     2    41     1    44 0.90 Transposase zinc-binding domain
dUTPase              PF00692.14   129 seq525_BIOID50967    -            152   1.2e-41  141.0   0.0   1   1   9.9e-46   1.4e-41  140.9   0.0     2   129    17   150    16   150 0.98 dUTPase
PALP                 PF00291.20   307 seq529_BIOID50967    -            514   9.6e-70  235.0   2.1   1   1   1.9e-73   1.3e-69  234.6   1.5     5   307    29   316    25   316 0.91 Pyridoxal-phosphate dependent enzyme
Thr_dehydrat_C       PF00585.13    91 seq529_BIOID50967    -            514   3.8e-64  212.2   0.0   1   2   3.6e-35   2.4e-31  107.0   0.0     1    91   329   419   329   419 0.98 C-terminal regulatory domain of Threonine dehydratase
Thr_dehydrat_C       PF00585.13    91 seq529_BIOID50967    -            514   3.8e-64  212.2   0.0   2   2   6.7e-34   4.6e-30  102.9   0.0     2    91   425   512   424   512 0.96 C-terminal regulatory domain of Threonine dehydratase
Trehalase            PF01204.13   512 seq531_BIOID50967    -            549  1.2e-161  538.6   0.1   1   1  1.1e-165  1.5e-161  538.3   0.1     1   511    70   546    70   547 0.96 Trehalase
Glutaredoxin         PF00462.19    60 seq534_BIOID50967    -             81   7.9e-14   51.2   0.0   1   1   6.6e-18     9e-14   51.0   0.0     1    57     3    58     3    61 0.95 Glutaredoxin
Y2_Tnp               PF04986.8    183 seq535_BIOID50967    -            128   1.1e-23   83.7   0.1   1   1   8.9e-28   1.2e-23   83.6   0.0    49   171     2   128     1   128 0.94 Putative transposase
MethyltransfD12      PF02086.10   260 seq536_BIOID50967    -            672   8.6e-54  182.5   0.0   1   1   1.8e-57   1.2e-53  182.1   0.0     1   245   411   640   411   653 0.94 D12 class N6 adenine-specific DNA methyltransferase
DNA_methylase        PF00145.12   335 seq536_BIOID50967    -            672   1.5e-35  122.7   0.0   1   2   9.5e-24   6.5e-20   71.3   0.0     5   119     8   135     6   145 0.92 C-5 cytosine-specific DNA methylase
DNA_methylase        PF00145.12   335 seq536_BIOID50967    -            672   1.5e-35  122.7   0.0   2   2   1.4e-08   9.8e-05   21.5   0.1   136   161   192   217   187   237 0.87 C-5 cytosine-specific DNA methylase
Flavodoxin_NdrI      PF07972.6    122 seq538_BIOID50967    -            136   3.2e-47  159.3   0.0   1   1   2.6e-51   3.6e-47  159.1   0.0     1   122     5   123     5   123 0.97 NrdI Flavodoxin like
GPW_gp25             PF04965.9     99 seq539_BIOID50967    -            130   6.7e-13   47.9   0.0   1   1   6.2e-17   8.4e-13   47.5   0.0     3    94    18   108    16   113 0.90 Gene 25-like lysozyme
TetR_N               PF00440.18    47 seq540_BIOID50967    -            198   2.9e-11   42.7   0.0   1   1   3.4e-15   4.6e-11   42.0   0.0     3    46    18    61    16    62 0.94 Bacterial regulatory proteins, tetR family
MscL                 PF01741.13   128 seq541_BIOID50967    -            136   2.3e-57  192.5   3.1   1   1   1.9e-61   2.6e-57  192.3   2.2     1   128     3   132     3   132 0.98 Large-conductance mechanosensitive channel, MscL
Ribonuc_red_lgC      PF02867.10   537 seq544_BIOID50967    -            714  1.9e-151  505.1   0.0   1   1    2e-153  8.9e-150  499.6   0.0     1   537   175   694   175   694 0.96 Ribonucleotide reductase, barrel domain
RNR_N                PF08343.5     82 seq544_BIOID50967    -            714   1.7e-29  101.2   0.1   1   1   9.8e-33   4.5e-29   99.9   0.1     1    82    16    97    16    97 0.99 Ribonucleotide reductase N-terminal
Ribonuc_red_lgN      PF00317.16    83 seq544_BIOID50967    -            714   3.3e-12   45.9   0.0   1   1   1.9e-15   8.6e-12   44.5   0.0     2    82    99   171    98   172 0.95 Ribonucleotide reductase, all-alpha domain
N6_N4_Mtase          PF01555.13   231 seq547_BIOID50967    -            248   1.1e-32  113.3   0.0   1   1     3e-34   4.1e-30  104.8   0.0     5   228    46   221    44   224 0.91 DNA methylase
ANT                  PF03374.9    112 seq552_BIOID50967    -            347   3.1e-32  110.8   0.0   1   1   4.5e-36   6.2e-32  109.8   0.0     1   111   233   341   233   342 0.97 Phage antirepressor protein KilAC domain
Molybdop_Fe4S4       PF04879.11    55 seq555_BIOID50967    -            195   2.2e-21   75.3   0.2   1   1   2.6e-24   1.8e-20   72.4   0.1     2    55    44   104    43   104 0.96 Molybdopterin oxidoreductase Fe4S4 domain
Molybdopterin        PF00384.17   432 seq555_BIOID50967    -            195   2.4e-06   26.4   0.1   1   1   4.2e-10   2.9e-06   26.1   0.0     1    35   107   139   107   190 0.79 Molybdopterin oxidoreductase
FAD_binding_5        PF00941.16   171 seq558_BIOID50967    -            292   4.4e-50  169.3   0.0   1   1   9.1e-54   6.2e-50  168.8   0.0     4   170     6   173     3   174 0.98 FAD binding domain in molybdopterin dehydrogenase
CO_deh_flav_C        PF03450.12   103 seq558_BIOID50967    -            292   5.1e-25   87.2   0.1   1   1   2.5e-28   1.7e-24   85.6   0.0     2   103   183   283   182   283 0.97 CO dehydrogenase flavoprotein C-terminal domain
Lactate_perm         PF02652.9    522 seq560_BIOID50967    -            560  6.8e-234  777.0  41.5   1   1  5.7e-238  7.8e-234  776.8  28.8     1   522    25   551    25   551 0.99 L-lactate permease
Fels1                PF05666.6     45 seq563_BIOID50967    -            122   9.3e-40  133.6   2.2   1   2   1.7e-21   2.4e-17   61.9   0.1     2    45    20    62    19    62 0.96 Fels-1 Prophage Protein-like
Fels1                PF05666.6     45 seq563_BIOID50967    -            122   9.3e-40  133.6   2.2   2   2   1.2e-24   1.7e-20   72.0   0.2     1    45    66   121    66   121 0.98 Fels-1 Prophage Protein-like
Plasmid_stabil       PF05016.9     90 seq564_BIOID50967    -             93   5.6e-16   58.6   0.1   1   1   4.5e-20   6.1e-16   58.4   0.1     1    90     4    92     4    92 0.90 Plasmid stabilisation system protein
Pyr_redox_2          PF07992.9    200 seq571_BIOID50967    -            472   2.2e-14   53.7   0.5   1   1   7.4e-09   8.4e-06   25.6   0.0     1    47   148   195   148   270 0.80 Pyridine nucleotide-disulphide oxidoreductase
Pyr_redox            PF00070.22    80 seq571_BIOID50967    -            472   5.6e-12   45.7   4.0   1   1   1.6e-08   1.8e-05   24.9   0.2     1    77   289   364   289   369 0.87 Pyridine nucleotide-disulphide oxidoreductase
NAD_binding_8        PF13450.1     68 seq571_BIOID50967    -            472   1.1e-08   34.7   0.2   1   1   2.6e-11   2.9e-08   33.4   0.2     1    35   151   185   151   189 0.96 NAD(P)-binding Rossmann-like domain
Thi4                 PF01946.12   230 seq571_BIOID50967    -            472   8.8e-07   28.1   1.0   1   1   1.2e-09   1.3e-06   27.5   0.1    18    83   147   213   138   223 0.80 Thi4 family
FAD_binding_3        PF01494.14   356 seq571_BIOID50967    -            472   1.2e-06   27.7   0.1   1   1   1.9e-09   2.1e-06   26.9   0.0     3    34   148   179   147   182 0.95 FAD binding domain
HTH_5                PF01022.15    47 seq574_BIOID50967    -            117   2.6e-18   65.2   1.9   1   1   6.1e-22   4.2e-18   64.6   1.3     1    45    15    60    15    62 0.98 Bacterial regulatory protein, arsR family
HTH_20               PF12840.2     61 seq574_BIOID50967    -            117   4.7e-11   42.2   0.3   1   1   9.9e-15   6.8e-11   41.7   0.2     2    61     8    67     7    67 0.97 Helix-turn-helix domain
Phage_lysozyme       PF00959.14   110 seq575_BIOID50967    -            199   3.2e-35  120.6   0.2   1   1   3.4e-39   4.7e-35  120.0   0.1     1   110    69   187    69   187 0.99 Phage lysozyme
Molybdopterin        PF00384.17   432 seq576_BIOID50967    -            803   9.9e-25   87.0   0.0   1   1   3.2e-25   2.2e-21   75.9   0.0   103   379     2   377     1   381 0.85 Molybdopterin oxidoreductase
Molydop_binding      PF01568.16   109 seq576_BIOID50967    -            803   5.6e-17   61.4   0.1   1   1     3e-20     2e-16   59.6   0.1     4   108   681   796   678   797 0.93 Molydopterin dinucleotide binding domain
DUF1380              PF07128.7    139 seq580_BIOID50967    -            144     1e-72  242.3   1.2   1   1   8.2e-77   1.1e-72  242.2   0.8     1   139     1   138     1   138 1.00 Protein of unknown function (DUF1380)
RNase_T              PF00929.19   164 seq583_BIOID50967    -            214   4.3e-17   62.7   0.0   1   1   4.2e-21   5.7e-17   62.3   0.0     1   152    44   191    44   191 0.94 Exonuclease
Y2_Tnp               PF04986.8    183 seq584_BIOID50967    -            418   1.6e-45  154.9   1.9   1   1     4e-49   2.7e-45  154.2   1.3     1   181   165   345   165   347 0.96 Putative transposase
Zn_Tnp_IS91          PF14319.1    111 seq584_BIOID50967    -            418   2.9e-27   94.2   5.7   1   1   6.8e-31   4.7e-27   93.5   3.9     2   109    30   141    29   144 0.92 Transposase zinc-binding domain
Y2_Tnp               PF04986.8    183 seq585_BIOID50967    -            195   7.2e-29  100.7   0.8   1   1   1.3e-32     9e-29  100.3   0.6     1   128    65   191    65   195 0.96 Putative transposase
Zn_Tnp_IS91          PF14319.1    111 seq585_BIOID50967    -            195   1.1e-06   27.9   0.1   1   1   2.7e-10   1.8e-06   27.2   0.0    69   109     2    41     1    44 0.90 Transposase zinc-binding domain
Fer2_2               PF01799.15    75 seq586_BIOID50967    -            159     4e-27   93.8   0.4   1   1   5.8e-31     4e-27   93.8   0.3     1    73    78   152    78   154 0.93 [2Fe-2S] binding domain
Fer2                 PF00111.22    78 seq586_BIOID50967    -            159   4.4e-07   29.4   1.1   1   1   6.5e-11   4.4e-07   29.4   0.8     2    55    12    64    11    85 0.81 2Fe-2S iron-sulfur cluster binding domain
ArsB                 PF02040.10   423 seq588_BIOID50967    -            429  1.8e-230  765.0  39.5   1   1    3e-234    2e-230  764.8  27.4     1   423     3   425     3   425 1.00 Arsenical pump membrane protein
CitMHS               PF03600.11   349 seq588_BIOID50967    -            429   2.2e-15   56.0  35.6   1   1   4.5e-19   3.1e-15   55.5  24.7     3   343     7   363     5   369 0.82 Citrate transporter
YihI                 PF04220.7    169 seq589_BIOID50967    -            169   7.8e-56  187.9  15.0   1   1   6.4e-60   8.8e-56  187.7  10.4     3   167     5   165     2   167 0.94 Der GTPase activator (YihI)
ANT                  PF03374.9    112 seq590_BIOID50967    -            266   2.3e-34  117.6   0.0   1   1   6.6e-38   4.5e-34  116.7   0.0     1   111   151   259   151   260 0.97 Phage antirepressor protein KilAC domain
KilA-N               PF04383.8    111 seq590_BIOID50967    -            266   3.6e-18   65.0   0.0   1   1   9.4e-22   6.4e-18   64.2   0.0     6   109    28   122    25   124 0.91 KilA-N domain
DDE_Tnp_1            PF01609.16   211 seq595_BIOID50967    -            402     8e-25   87.5   0.0   1   1   9.1e-29   1.2e-24   86.9   0.0     4   208    91   328    88   331 0.93 Transposase DDE domain
YcgL                 PF05166.8     74 seq599_BIOID50967    -            108   4.9e-34  116.1   0.2   1   1   4.7e-38   6.5e-34  115.7   0.1     1    74    14    87    14    87 0.99 YcgL domain
IlvN                 PF07991.7    165 seq601_BIOID50967    -            536   7.9e-61  204.1   0.2   1   1   1.9e-64   1.3e-60  203.3   0.1     2   165    80   249    79   249 0.98 Acetohydroxy acid isomeroreductase, catalytic domain
IlvC                 PF01450.14   145 seq601_BIOID50967    -            536   5.2e-56  188.4   0.1   1   2   3.9e-21   2.7e-17   62.9   0.0     1   128   255   382   255   390 0.91 Acetohydroxy acid isomeroreductase, catalytic domain
IlvC                 PF01450.14   145 seq601_BIOID50967    -            536   5.2e-56  188.4   0.1   2   2   9.1e-40   6.2e-36  123.3   0.0    15   145   404   530   394   530 0.93 Acetohydroxy acid isomeroreductase, catalytic domain
HTH_Tnp_1            PF01527.15    76 seq603_BIOID50967    -             99   7.6e-09   35.2   2.9   1   1   7.1e-13   9.7e-09   34.9   2.0     3    76    11    79     9    79 0.90 Transposase
LysR_substrate       PF03466.15   209 seq607_BIOID50967    -            323   5.7e-42  143.0   0.2   1   1   1.1e-45   7.8e-42  142.6   0.1     3   206   113   316   111   319 0.97 LysR substrate binding domain
HTH_1                PF00126.22    60 seq607_BIOID50967    -            323   7.3e-19   67.1   0.6   1   1     2e-22   1.3e-18   66.3   0.4     2    59    29    86    28    87 0.97 Bacterial regulatory helix-turn-helix protein, lysR family
Radical_SAM          PF04055.16   166 seq609_BIOID50967    -            457   3.7e-15   56.3   0.0   1   1     8e-19   5.4e-15   55.8   0.0     2   164    57   227    56   229 0.79 Radical SAM superfamily
HemN_C               PF06969.11    66 seq609_BIOID50967    -            457     4e-12   45.8   0.3   1   1   2.7e-15   1.8e-11   43.7   0.0     1    66   363   431   363   431 0.94 HemN C-terminal domain
FAA_hydrolase        PF01557.13   217 seq610_BIOID50967    -            219   6.6e-56  189.0   0.0   1   1   5.6e-60   7.6e-56  188.8   0.0     1   208    18   210    18   219 0.93 Fumarylacetoacetate (FAA) hydrolase family
S-methyl_trans       PF02574.11   305 seq611_BIOID50967    -           1232  1.4e-104  349.6   0.1   1   1  9.1e-108  2.5e-104  348.7   0.1     1   304    21   331    21   332 0.98 Homocysteine S-methyltransferase
Met_synt_B12         PF02965.12   136 seq611_BIOID50967    -           1232   9.2e-54  180.5   0.0   1   1     9e-57   2.4e-53  179.2   0.0     1   136  1060  1197  1060  1197 0.99 Vitamin B12 dependent methionine synthase, activation domain
Pterin_bind          PF00809.17   210 seq611_BIOID50967    -           1232   1.5e-48  164.8   0.4   1   1   1.7e-51   4.6e-48  163.2   0.3     1   210   361   573   361   573 0.98 Pterin binding enzyme
B12-binding_2        PF02607.12    79 seq611_BIOID50967    -           1232   4.4e-21   74.5   0.0   1   1   6.5e-24   1.8e-20   72.6   0.0     4    79   664   739   662   739 0.96 B12 binding domain
B12-binding          PF02310.14   121 seq611_BIOID50967    -           1232   6.5e-20   71.0   0.2   1   1   1.8e-22     5e-19   68.2   0.1     2    94   753   845   752   856 0.93 B12 binding domain
FCD                  PF07729.7    125 seq613_BIOID50967    -            258   3.1e-23   82.3   2.7   1   1   4.6e-27   3.1e-23   82.3   1.9     1   124   100   223   100   224 0.90 FCD domain
GntR                 PF00392.16    64 seq613_BIOID50967    -            258   2.1e-22   78.2   0.4   1   1   6.1e-26   4.2e-22   77.2   0.3     1    64     8    71     8    71 0.98 Bacterial regulatory proteins, gntR family
Ribonuc_red_sm       PF00268.16   281 seq615_BIOID50967    -            319   1.1e-80  270.5   0.1   1   1   9.6e-85   1.3e-80  270.2   0.0     1   280     1   280     1   281 0.97 Ribonucleotide reductase, small chain
DDE_Tnp_1            PF01609.16   211 seq617_BIOID50967    -            376   2.6e-29  102.2   0.0   1   1   2.4e-33   3.3e-29  101.8   0.0     2   211   107   348   106   348 0.96 Transposase DDE domain
DUF1016              PF06250.6    320 seq619_BIOID50967    -            375  2.6e-139  463.5   0.2   1   2   2.4e-40   3.3e-36  124.7   0.0     1    97    15   112    15   117 0.98 Protein of unknown function (DUF1016)
DUF1016              PF06250.6    320 seq619_BIOID50967    -            375  2.6e-139  463.5   0.2   2   2  5.4e-105  7.4e-101  337.1   0.0    81   319   122   363   117   364 0.96 Protein of unknown function (DUF1016)
ArsC                 PF03960.10   110 seq620_BIOID50967    -            141     1e-31  109.1   0.0   1   1     9e-36   1.2e-31  108.8   0.0     1   109     7   114     7   115 0.99 ArsC family
FliB                 PF03692.10    85 seq621_BIOID50967    -            153   1.4e-08   34.9  10.0   1   1   1.9e-12   2.6e-08   34.0   7.0     2    85    29    97    28    97 0.97 Flagellin N-methylase
FMN_dh               PF01070.13   357 seq624_BIOID50967    -            396  1.7e-124  415.1   0.0   1   1  6.9e-128  2.3e-124  414.7   0.0     1   355    13   375    13   377 0.96 FMN-dependent dehydrogenase
NMO                  PF03060.10   330 seq624_BIOID50967    -            396   3.1e-05   23.1   2.9   1   1   1.3e-08   4.5e-05   22.6   2.0   138   225   248   335   244   372 0.87 Nitronate monooxygenase
Virul_fac_BrkB       PF03631.10   260 seq625_BIOID50967    -            337   3.4e-49  167.4  16.0   1   1     3e-53   4.1e-49  167.1  11.1     4   258    65   325    62   327 0.91 Virulence factor BrkB
YicC_N               PF03755.8    159 seq627_BIOID50967    -            287   2.6e-49  167.0   0.1   1   1   3.8e-53   2.6e-49  167.0   0.1     1   158     2   154     2   155 0.96 YicC-like family, N-terminal region
DUF1732              PF08340.6     87 seq627_BIOID50967    -            287     2e-34  117.1   7.3   1   1   2.9e-38     2e-34  117.1   5.0     1    87   202   287   202   287 0.97 Domain of unknown function (DUF1732)
ABC_tran             PF00005.22   118 seq630_BIOID50967    -            467   5.4e-26   91.1   0.0   1   1   3.3e-29   1.1e-25   90.1   0.0     1   117   135   259   135   260 0.97 ABC transporter
CBS                  PF00571.23    57 seq630_BIOID50967    -            467   2.8e-06   26.7   0.0   1   1   4.2e-07    0.0014   18.0   0.0    32    55   436   459   413   461 0.86 CBS domain
Fer4_11              PF13247.1     99 seq631_BIOID50967    -            294   1.2e-29  101.9  13.1   1   1   1.8e-32   2.2e-29  101.1   5.5     2    98    92   188    91   189 0.94 4Fe-4S dicluster domain
Form-deh_trans       PF09163.6     44 seq631_BIOID50967    -            294   7.8e-20   69.9   0.0   1   1   1.1e-22   1.4e-19   69.1   0.0     1    44   246   289   246   290 0.96 Formate dehydrogenase N, transmembrane
Fer4_7               PF12838.2     52 seq631_BIOID50967    -            294   4.9e-15   55.5  25.2   1   1   8.3e-11     1e-07   32.0   5.6     1    50    38   114    38   117 0.90 4Fe-4S dicluster domain
Fer4_9               PF13187.1     55 seq631_BIOID50967    -            294   3.3e-13   49.5  27.2   1   1   4.6e-11   5.7e-08   32.7   7.7     1    55   132   184   132   184 0.97 4Fe-4S dicluster domain
Fer4_10              PF13237.1     52 seq631_BIOID50967    -            294   2.6e-12   46.2  27.8   1   1   3.4e-11   4.2e-08   32.7   7.1     2    52    93   144    92   144 0.86 4Fe-4S dicluster domain
Fer4_2               PF12797.2     22 seq631_BIOID50967    -            294   3.3e-10   39.1  34.5   1   1   6.4e-09     8e-06   25.3   2.4     4    20    33    49    31    51 0.91 4Fe-4S binding domain
Fer4_3               PF12798.2     15 seq631_BIOID50967    -            294   9.7e-08   31.9  41.1   1   3   0.00035      0.43   11.1   3.8     1    15   100   117   100   117 0.89 4Fe-4S binding domain
Fer4_3               PF12798.2     15 seq631_BIOID50967    -            294   9.7e-08   31.9  41.1   2   3   6.7e-05     0.083   13.3   2.9     1    14   133   146   133   147 0.94 4Fe-4S binding domain
Fer4_3               PF12798.2     15 seq631_BIOID50967    -            294   9.7e-08   31.9  41.1   3   3   3.4e-06    0.0042   17.4   2.5     1    15   160   183   160   183 0.98 4Fe-4S binding domain
Fer4_4               PF12800.2     17 seq631_BIOID50967    -            294   3.1e-07   30.0  31.6   1   2   4.7e-05     0.059   13.6   1.8     3    15    38    50    36    56 0.91 4Fe-4S binding domain
Fer4_4               PF12800.2     17 seq631_BIOID50967    -            294   3.1e-07   30.0  31.6   2   2     1e-07   0.00013   21.9   1.8     1    17   130   146   130   146 0.92 4Fe-4S binding domain
Fer4                 PF00037.22    24 seq631_BIOID50967    -            294   3.1e-07   29.6  37.3   1   1   4.1e-08   5.1e-05   22.5   2.0     5    22   130   147   126   149 0.87 4Fe-4S binding domain
HOK_GEF              PF01848.11    43 seq638_BIOID50967    -             51   1.4e-18   65.7   5.2   1   1   1.1e-22   1.6e-18   65.6   3.6     1    43     5    47     5    47 0.98 Hok/gef family
PTS_2-RNA            PF01885.11   186 seq642_BIOID50967    -            184   1.7e-52  177.3   0.0   1   1   1.5e-56     2e-52  177.0   0.0     2   180     6   175     5   180 0.96 RNA 2'-phosphotransferase, Tpt1 / KptA family
HTH_Tnp_IS1          PF12759.2     50 seq648_BIOID50967    -             91   2.6e-31  106.7   0.1   1   1   5.7e-35   3.9e-31  106.1   0.1     1    50    39    88    39    88 0.99 InsA C-terminal domain
Zn_Tnp_IS1           PF03811.8     36 seq648_BIOID50967    -             91   1.1e-21   75.9   4.5   1   1   3.1e-25   2.1e-21   74.9   3.1     1    36     1    36     1    36 0.99 InsA N-terminal domain
Band_7               PF01145.20   179 seq650_BIOID50967    -            275   4.5e-24   85.2   0.2   1   1   3.3e-28   4.5e-24   85.2   0.1     2   179    22   208    21   215 0.87 SPFH domain / Band 7 family
Phage_AlpA           PF05930.7     51 seq652_BIOID50967    -             68     4e-20   71.1   0.1   1   1   6.9e-24   4.7e-20   70.9   0.0     1    51    10    59    10    59 0.98 Prophage CP4-57 regulatory protein (AlpA)
HTH_17               PF12728.2     51 seq652_BIOID50967    -             68   2.1e-07   30.9   0.1   1   1   3.7e-11   2.5e-07   30.7   0.0     9    50    20    62    15    63 0.90 Helix-turn-helix domain
OTCace               PF00185.19   158 seq654_BIOID50967    -            396   9.6e-35  119.6   0.0   1   1   2.4e-38   1.7e-34  118.8   0.0     1   156   187   373   187   374 0.91 Aspartate/ornithine carbamoyltransferase, Asp/Orn binding domain
OTCace_N             PF02729.16   142 seq654_BIOID50967    -            396   3.4e-28   97.9   0.0   1   1     2e-31   1.4e-27   95.9   0.0     1   142    22   179    22   179 0.88 Aspartate/ornithine carbamoyltransferase, carbamoyl-P binding domain
DDE_Tnp_IS1          PF03400.8    131 seq658_BIOID50967    -            128   5.3e-72  239.9   1.5   1   1   4.3e-76   5.9e-72  239.7   1.0     7   131     1   128     1   128 0.97 IS1 transposase
Phage_integrase      PF00589.17   173 seq660_BIOID50967    -            447   5.4e-21   74.8   0.0   1   1   1.3e-24   8.7e-21   74.2   0.0     1   170   241   413   241   416 0.90 Phage integrase family
DUF4102              PF13356.1     89 seq660_BIOID50967    -            447   2.7e-17   62.3   0.2   1   1   1.3e-20   8.8e-17   60.6   0.1     1    88    32   120    32   121 0.89 Domain of unknown function (DUF4102)
Cytochrom_B_N        PF00033.14   188 seq662_BIOID50967    -            217   1.4e-20   73.3  19.2   1   1   2.5e-24   1.7e-20   73.0  13.3     4   188    10   186     7   186 0.92 Cytochrome b(N-terminal)/b6/petB
Ni_hydr_CYTB         PF01292.15   182 seq662_BIOID50967    -            217   1.4e-18   66.8  17.8   1   1   2.5e-22   1.7e-18   66.5  12.3     5   182    13   186     9   186 0.89 Prokaryotic cytochrome b561
SpoU_methylase       PF00588.14   142 seq663_BIOID50967    -            157   4.4e-34  117.2   0.0   1   1   3.6e-38   4.9e-34  117.1   0.0     1   142     1   142     1   142 0.95 SpoU rRNA Methylase family
Sugar_tr             PF00083.19   451 seq668_BIOID50967    -            440   8.3e-35  120.1  33.5   1   2   5.3e-31   3.6e-27   94.9   5.5     2   203    23   232    22   236 0.89 Sugar (and other) transporter
Sugar_tr             PF00083.19   451 seq668_BIOID50967    -            440   8.3e-35  120.1  33.5   2   2   3.9e-12   2.7e-08   32.7  11.8   241   443   239   439   225   440 0.69 Sugar (and other) transporter
MFS_1                PF07690.11   354 seq668_BIOID50967    -            440   1.7e-29  102.5  60.5   1   2   4.4e-21     3e-17   62.3  18.7     2   239    28   275    27   286 0.71 Major Facilitator Superfamily
MFS_1                PF07690.11   354 seq668_BIOID50967    -            440   1.7e-29  102.5  60.5   2   2   8.5e-16   5.8e-12   44.9  19.6    27   176   283   435   271   440 0.81 Major Facilitator Superfamily
UvrD_C               PF13361.1    319 seq671_BIOID50967    -            690   8.6e-93  311.1   0.0   1   1   3.7e-95   8.4e-92  307.9   0.0     1   318   288   630   288   631 0.97 UvrD-like helicase C-terminal domain
UvrD-helicase        PF00580.16   315 seq671_BIOID50967    -            690   1.4e-73  247.8   0.3   1   1   8.9e-76     2e-72  244.0   0.2     1   314    20   282    20   283 0.94 UvrD/REP helicase N-terminal domain
AAA_19               PF13245.1     76 seq671_BIOID50967    -            690     2e-13   49.7   0.6   1   1   2.1e-16   4.9e-13   48.5   0.4     8    75    32   104    25   105 0.82 Part of AAA domain
UvrD_C_2             PF13538.1    104 seq671_BIOID50967    -            690   2.2e-10   40.4   0.0   1   1   5.8e-13   1.3e-09   37.9   0.0    54   103   563   626   513   627 0.80 Family description
SNF2_N               PF00176.18   296 seq674_BIOID50967    -           2255   1.9e-15   56.3   0.0   1   1   1.1e-18     5e-15   55.0   0.0    21   290   849  1262   836  1268 0.79 SNF2 family N-terminal domain
Methyltransf_26      PF13659.1    117 seq674_BIOID50967    -           2255   3.8e-07   30.0   1.4   1   1     4e-10   1.8e-06   27.8   0.0     5   116   116   225   113   226 0.81 Methyltransferase domain
Helicase_C           PF00271.26    78 seq674_BIOID50967    -           2255   8.5e-07   28.6   0.0   1   1   4.6e-10   2.1e-06   27.3   0.0    16    78  1454  1517  1435  1517 0.87 Helicase conserved C-terminal domain
BPD_transp_1         PF00528.17   185 seq675_BIOID50967    -            354   2.5e-26   92.2  16.2   1   1   1.8e-30   2.5e-26   92.2  11.2     1   176   163   324   163   332 0.91 Binding-protein-dependent transport system inner membrane component
Peptidase_S24        PF00717.18    70 seq677_BIOID50967    -            139   1.7e-13   49.8   0.0   1   1   1.8e-17   2.5e-13   49.3   0.0     2    68    56   120    55   122 0.91 Peptidase S24-like
Slp                  PF03843.8    160 seq678_BIOID50967    -            246   1.1e-45  154.4   0.0   1   1     1e-49   1.4e-45  154.0   0.0     1   157    74   231    74   234 0.91 Outer membrane lipoprotein Slp family
DnaB                 PF00772.16   103 seq680_BIOID50967    -             57   1.7e-07   30.9   0.0   1   1   1.4e-11   1.9e-07   30.7   0.0     2    36     9    43     8    45 0.95 DnaB-like helicase N terminal domain
HisG                 PF01634.13   163 seq682_BIOID50967    -            299   8.2e-55  184.7   0.0   1   1   1.7e-58   1.2e-54  184.1   0.0     1   163    53   221    53   221 0.94 ATP phosphoribosyltransferase
HisG_C               PF08029.6     75 seq682_BIOID50967    -            299   5.6e-28   96.5   0.1   1   1   2.2e-31   1.5e-27   95.2   0.0     1    75   222   297   222   297 0.98 HisG, C-terminal domain
IMS                  PF00817.15   148 seq683_BIOID50967    -            422   6.4e-39  133.0   0.0   1   1     6e-42   2.1e-38  131.3   0.0     1   147     5   150     5   151 0.96 impB/mucB/samB family
DUF4113              PF13438.1     75 seq683_BIOID50967    -            422   7.7e-29   99.3   0.1   1   1   1.2e-31     4e-28   97.0   0.0     1    75   347   421   347   421 0.98 Domain of unknown function (DUF4113)
IMS_C                PF11799.3    137 seq683_BIOID50967    -            422     1e-09   38.8   0.0   1   1     6e-13     2e-09   37.8   0.0     3   122   214   333   212   344 0.89 impB/mucB/samB family C-terminal
DnaB_C               PF03796.10   265 seq684_BIOID50967    -            401  6.6e-107  356.1   0.2   1   1  2.5e-110  8.5e-107  355.8   0.1     1   263   135   392   135   394 0.97 DnaB-like helicase C terminal domain
DnaB                 PF00772.16   103 seq684_BIOID50967    -            401   7.1e-16   57.8   0.0   1   1     1e-18   3.5e-15   55.6   0.0    47   103     1    57     1    57 0.98 DnaB-like helicase N terminal domain
AAA_25               PF13481.1    194 seq684_BIOID50967    -            401   8.5e-13   48.0   0.1   1   1   4.1e-16   1.4e-12   47.3   0.1    13   190   134   315   121   319 0.82 AAA domain
PALP                 PF00291.20   307 seq687_BIOID50967    -            398   1.1e-44  152.7   0.2   1   1     1e-48   1.4e-44  152.4   0.1     4   305    41   374    39   377 0.81 Pyridoxal-phosphate dependent enzyme
NUDIX                PF00293.23   135 seq690_BIOID50967    -            257   1.9e-21   75.9   0.1   1   1   1.3e-24     6e-21   74.3   0.0     6   125   132   240   127   249 0.90 NUDIX domain
zf-NADH-PPase        PF09297.6     32 seq690_BIOID50967    -            257   2.8e-10   39.4   5.4   1   1     1e-13   4.8e-10   38.6   3.8     1    32    93   124    93   124 0.98 NADH pyrophosphatase zinc ribbon domain
NUDIX-like           PF09296.6     98 seq690_BIOID50967    -            257   3.7e-06   27.0   0.1   1   1   1.6e-09   7.3e-06   26.1   0.1     2    97    11    90    10    91 0.96 NADH pyrophosphatase-like rudimentary NUDIX domain
PTS_IIB              PF02302.12    90 seq691_BIOID50967    -            106   5.2e-21   74.7   1.5   1   1   4.5e-25   6.1e-21   74.5   1.0     2    88     6    95     5    97 0.94 PTS system, Lactose/Cellobiose specific IIB subunit
OpuAC                PF04069.7    257 seq693_BIOID50967    -            344   3.7e-56  190.2   3.6   1   1   3.3e-60   4.5e-56  189.9   2.5     2   256    44   326    43   327 0.94 Substrate binding domain of ABC-type glycine betaine transport system
GerE                 PF00196.14    58 seq695_BIOID50967    -            176   9.7e-09   34.3   1.4   1   1   1.3e-12   1.8e-08   33.4   1.0     3    56   115   168   113   170 0.96 Bacterial regulatory proteins, luxR family
Na_Pi_cotrans        PF02690.10   142 seq697_BIOID50967    -            543   1.6e-44  150.9  30.2   1   2   1.4e-39   9.5e-36  122.5   7.0     1   140    13   148    13   150 0.98 Na+/Pi-cotransporter
Na_Pi_cotrans        PF02690.10   142 seq697_BIOID50967    -            543   1.6e-44  150.9  30.2   2   2   1.6e-13   1.1e-09   38.0  10.2     1   123   139   265   139   284 0.90 Na+/Pi-cotransporter
Histidinol_dh        PF00815.15   413 seq698_BIOID50967    -            432  3.3e-182  605.5   1.6   1   1  2.8e-186  3.8e-182  605.3   1.1     2   413    18   428    17   428 0.99 Histidinol dehydrogenase
PFL                  PF02901.10   648 seq699_BIOID50967    -            765  3.8e-205  683.0   0.0   1   1  6.8e-209  4.7e-205  682.7   0.0     1   648     1   626     1   626 0.98 Pyruvate formate lyase
Gly_radical          PF01228.16   106 seq699_BIOID50967    -            765   2.7e-25   88.6   0.0   1   1   9.7e-29   6.6e-25   87.4   0.0     3   106   645   747   643   747 0.97 Glycine radical
PTS_EIIC             PF02378.13   321 seq702_BIOID50967    -            598   8.4e-83  277.7  29.4   1   1   1.2e-86   8.4e-83  277.7  20.3     1   321    87   429    87   429 0.94 Phosphotransferase system, EIIC
PTS_EIIB             PF00367.15    35 seq702_BIOID50967    -            598   1.4e-16   59.2   0.1   1   1   4.6e-20   3.1e-16   58.1   0.1     3    35   522   554   520   554 0.97 phosphotransferase system, EIIB
Glycos_transf_1      PF00534.15   172 seq704_BIOID50967    -            332   1.2e-05   24.6   0.0   1   1   1.4e-09     2e-05   23.9   0.0    85   159   231   304   226   318 0.83 Glycosyl transferases group 1
URO-D                PF01208.12   343 seq706_BIOID50967    -            354  1.6e-140  467.8   0.0   1   1  1.3e-144  1.8e-140  467.6   0.0     2   342     5   347     4   348 0.98 Uroporphyrinogen decarboxylase (URO-D)
Peptidase_M20        PF01546.23   171 seq707_BIOID50967    -            403   4.4e-20   71.8   0.0   1   1     1e-23   7.1e-20   71.1   0.0     1   168    77   395    77   398 0.94 Peptidase family M20/M25/M40
M20_dimer            PF07687.9    109 seq707_BIOID50967    -            403   2.4e-17   62.5   0.0   1   1   6.5e-21   4.5e-17   61.6   0.0     2   100   183   282   182   290 0.96 Peptidase dimerisation domain
tRNA-synt_1g         PF09334.6    391 seq710_BIOID50967    -            680  2.4e-156  520.2   0.1   1   1  1.1e-159    3e-156  519.8   0.0     1   390    11   400    11   401 0.98 tRNA synthetases class I (M)
tRNA_bind            PF01588.15    95 seq710_BIOID50967    -            680   1.5e-22   79.0   0.0   1   1   1.2e-25   3.4e-22   77.9   0.0     1    94   584   677   584   678 0.98 Putative tRNA binding domain
tRNA-synt_1          PF00133.17   601 seq710_BIOID50967    -            680   2.6e-18   65.2   1.5   1   1   3.1e-15   8.5e-12   43.7   0.1    25   103    11    88     3   116 0.83 tRNA synthetases class I (I, L, M and V)
tRNA-synt_1e         PF01406.14   301 seq710_BIOID50967    -            680   3.5e-14   52.4   0.4   1   2   5.3e-09   1.4e-05   24.2   0.0    10   120    11   122     3   135 0.87 tRNA synthetases class I (C) catalytic domain
tRNA-synt_1e         PF01406.14   301 seq710_BIOID50967    -            680   3.5e-14   52.4   0.4   2   2   1.5e-09   4.2e-06   25.9   0.0   213   282   297   365   290   383 0.82 tRNA synthetases class I (C) catalytic domain
Sdh_cyt              PF01127.17   121 seq713_BIOID50967    -            133   4.1e-30  103.9   4.2   1   1   3.6e-34     5e-30  103.7   2.9     3   120    11   127    10   128 0.90 Succinate dehydrogenase/Fumarate reductase transmembrane subunit
MFS_1                PF07690.11   354 seq715_BIOID50967    -            394   1.1e-36  126.1  55.2   1   2   1.5e-29     1e-25   90.1  17.3     2   188    17   198    16   220 0.86 Major Facilitator Superfamily
MFS_1                PF07690.11   354 seq715_BIOID50967    -            394   1.1e-36  126.1  55.2   2   2     1e-14   7.2e-11   41.3  16.1     3   175   218   387   216   394 0.89 Major Facilitator Superfamily
Sugar_tr             PF00083.19   451 seq715_BIOID50967    -            394   3.2e-12   45.6  16.5   1   1   4.7e-16   3.2e-12   45.6  11.4    43   188    39   181    11   184 0.83 Sugar (and other) transporter
Aminotran_1_2        PF00155.16   363 seq719_BIOID50967    -            356   3.7e-68  230.0   0.0   1   1   3.3e-72   4.5e-68  229.7   0.0    31   363    46   351    30   351 0.94 Aminotransferase class I and II
Sdh_cyt              PF01127.17   121 seq720_BIOID50967    -            115   8.9e-12   44.7  15.1   1   1   7.9e-16   1.1e-11   44.5  10.5    18   120    11   104     2   113 0.83 Succinate dehydrogenase/Fumarate reductase transmembrane subunit
Plasmid_stabil       PF05016.9     90 seq721_BIOID50967    -             70   1.3e-07   31.7   0.0   1   1   1.1e-11   1.5e-07   31.5   0.0     1    61     4    64     4    67 0.89 Plasmid stabilisation system protein
Endonuclease_5       PF04493.9    206 seq723_BIOID50967    -            223   1.1e-70  237.0   0.0   1   1   9.3e-75   1.3e-70  236.8   0.0     1   205     9   208     9   209 0.99 Endonuclease V
Amidohydro_4         PF13147.1    304 seq728_BIOID50967    -            461   4.4e-28   98.9   0.7   1   1   1.6e-31   5.4e-28   98.6   0.5     1   304    45   392    45   392 0.90 Amidohydrolase
Amidohydro_1         PF01979.15   333 seq728_BIOID50967    -            461   7.6e-13   48.6   0.1   1   1   3.3e-15   1.1e-11   44.8   0.0     1   333    50   395    50   395 0.75 Amidohydrolase family
Amidohydro_5         PF13594.1     68 seq728_BIOID50967    -            461   1.7e-11   43.6   0.6   1   1   2.3e-14   7.9e-11   41.5   0.4     2    68    22    90     3    90 0.76 Amidohydrolase
FAD_binding_2        PF00890.19   421 seq729_BIOID50967    -            588  2.6e-117  392.1   6.1   1   1    7e-121  3.2e-117  391.8   4.2     1   421     9   405     9   405 0.98 FAD binding domain
Succ_DH_flav_C       PF02910.15   129 seq729_BIOID50967    -            588   3.1e-38  130.4   0.1   1   1   1.1e-41   5.1e-38  129.7   0.1     1   129   460   588   460   588 0.96 Fumarate reductase flavoprotein C-term
Phage_AlpA           PF05930.7     51 seq732_BIOID50967    -             67     9e-12   44.4   0.0   1   1   1.5e-15     1e-11   44.2   0.0     4    51    12    59     9    59 0.95 Prophage CP4-57 regulatory protein (AlpA)
HTH_17               PF12728.2     51 seq732_BIOID50967    -             67   4.6e-07   29.8   0.1   1   1   1.3e-10   8.8e-07   28.9   0.0     7    51    17    63    16    63 0.87 Helix-turn-helix domain
Peripla_BP_1         PF00532.16   279 seq734_BIOID50967    -            336   4.6e-90  301.4   0.0   1   1   1.6e-93   5.6e-90  301.2   0.0     1   277    58   328    58   330 0.98 Periplasmic binding proteins and sugar binding domain of LacI family
Peripla_BP_3         PF13377.1    160 seq734_BIOID50967    -            336   3.7e-14   52.9   0.3   1   1   3.7e-17   1.3e-13   51.1   0.0     2   157   171   328   170   331 0.78 Periplasmic binding protein-like domain
LacI                 PF00356.16    46 seq734_BIOID50967    -            336   2.3e-09   36.6   0.1   1   1     2e-12   6.9e-09   35.0   0.1     2    46     3    47     2    47 0.97 Bacterial regulatory proteins, lacI family
Peripla_BP_4         PF13407.1    258 seq734_BIOID50967    -            336   1.6e-08   34.0   0.0   1   1   6.9e-12   2.3e-08   33.5   0.0    57   256   119   311   112   313 0.83 Periplasmic binding protein domain
RepB-RCR_reg         PF10723.4     85 seq736_BIOID50967    -            170   0.00011   21.7   0.6   1   1   1.4e-08   0.00019   21.0   0.4    36    81   100   146    87   151 0.84 Replication regulatory protein RepB
Aminotran_1_2        PF00155.16   363 seq739_BIOID50967    -            390   2.5e-60  204.2   0.0   1   1   2.1e-64   2.8e-60  204.0   0.0     3   360    30   379    28   382 0.94 Aminotransferase class I and II
DUF416               PF04222.7    191 seq741_BIOID50967    -            196   2.2e-87  291.0   0.1   1   1   1.8e-91   2.5e-87  290.8   0.0     1   189     4   192     4   194 0.99 Protein of unknown function (DUF416)
Radical_SAM          PF04055.16   166 seq743_BIOID50967    -            292   1.9e-22   80.0   0.0   1   1   5.8e-26   2.6e-22   79.6   0.0     1   157    41   222    41   231 0.94 Radical SAM superfamily
Fer4_12              PF13353.1    139 seq743_BIOID50967    -            292   1.1e-10   41.6   0.1   1   1   9.2e-14   4.2e-10   39.7   0.1     2    82    34   145    33   186 0.81 4Fe-4S single cluster domain
Fer4_14              PF13394.1    117 seq743_BIOID50967    -            292     1e-06   28.6   0.6   1   1     6e-09   2.7e-05   24.0   0.4     3   103    42   171    40   183 0.83 4Fe-4S single cluster domain
Metalloenzyme        PF01676.13   262 seq744_BIOID50967    -            514  4.5e-101  337.4   0.5   1   1  1.1e-104  5.2e-101  337.2   0.3     1   261     6   507     6   508 0.99 Metalloenzyme superfamily
iPGM_N               PF06415.8    223 seq744_BIOID50967    -            514   6.9e-89  296.9   0.6   1   1   2.2e-92     1e-88  296.3   0.4     2   223    85   308    84   308 0.99 BPG-independent PGAM N-terminus (iPGM_N)
Phosphodiest         PF01663.17   364 seq744_BIOID50967    -            514   2.3e-05   23.7   0.0   1   1   7.7e-09   3.5e-05   23.1   0.0   104   246   303   449   259   491 0.73 Type I phosphodiesterase / nucleotide pyrophosphatase
IGPD                 PF00475.13   145 seq746_BIOID50967    -            355   1.3e-64  216.3   0.3   1   1   6.7e-68   2.3e-64  215.5   0.2     1   145   196   338   196   338 0.99 Imidazoleglycerol-phosphate dehydratase
HAD_2                PF13419.1    176 seq746_BIOID50967    -            355   5.6e-07   29.8   0.0   1   1   5.3e-09   1.8e-05   24.9   0.0    76   173    30   145    19   148 0.81 Haloacid dehalogenase-like hydrolase
PNK3P                PF08645.6    158 seq746_BIOID50967    -            355   9.3e-07   28.3   0.0   1   1   4.9e-10   1.7e-06   27.4   0.0     5   129     8   134     4   183 0.77 Polynucleotide kinase 3 phosphatase
Hydrolase_like       PF13242.1     75 seq746_BIOID50967    -            355   1.8e-06   27.4   0.0   1   1   1.1e-09   3.8e-06   26.4   0.0     1    44   102   144   102   149 0.90 HAD-hyrolase-like
GTP_EFTU             PF00009.22   188 seq747_BIOID50967    -            607     1e-56  191.2   0.0   1   1   7.2e-60     2e-56  190.3   0.0     2   187     4   195     3   196 0.96 Elongation factor Tu GTP binding domain
EFG_C                PF00679.19    89 seq747_BIOID50967    -            607   1.9e-21   75.6   0.0   1   1   1.6e-24   4.3e-21   74.4   0.0     3    83   397   477   395   483 0.96 Elongation factor G C-terminus
GTP_EFTU_D2          PF03144.20    74 seq747_BIOID50967    -            607   7.4e-10   38.6   3.2   1   1   8.1e-13   2.2e-09   37.1   2.2     1    74   219   289   219   289 0.94 Elongation factor Tu domain 2
MMR_HSR1             PF01926.18   114 seq747_BIOID50967    -            607   1.3e-05   25.0   0.2   1   1   1.5e-08   4.1e-05   23.4   0.0     2   113     8   128     7   129 0.55 50S ribosome-binding GTPase
AzlC                 PF03591.9    143 seq748_BIOID50967    -            245   7.3e-42  142.5  10.2   1   1   5.3e-46   7.3e-42  142.5   7.1     1   141    23   165    23   167 0.97 AzlC protein
AntA                 PF08346.7     71 seq750_BIOID50967    -            277   1.3e-21   76.4   0.0   1   1   3.6e-25   4.9e-21   74.5   0.0     1    71    47   129    47   129 0.95 AntA/AntB antirepressor
DUF3521              PF12035.3     35 seq752_BIOID50967    -             51   1.7e-14   53.2   0.6   1   1   1.5e-18     2e-14   52.9   0.4     1    33     6    38     6    40 0.94 Protein of unknown function (DUF3521)
MMR_HSR1             PF01926.18   114 seq755_BIOID50967    -            303   1.2e-13   50.9   0.0   1   1   2.1e-16   4.7e-13   49.0   0.0     2   111    52   163    51   169 0.75 50S ribosome-binding GTPase
DUF258               PF03193.11   161 seq755_BIOID50967    -            303   1.9e-06   27.0   0.0   1   1   1.4e-09   3.2e-06   26.3   0.0    24   103    37   113    17   130 0.69 Protein of unknown function, DUF258
DUF4132              PF13569.1    180 seq761_BIOID50967    -           1264   6.5e-53  178.8   0.0   1   1   2.6e-56   1.7e-52  177.4   0.0     1   179   988  1173   988  1174 0.96 Domain of unknown function (DUF4132)
WGR                  PF05406.10    81 seq761_BIOID50967    -           1264   4.3e-15   55.3   1.5   1   1   2.1e-18   1.4e-14   53.6   0.5    11    78     4    68     1    71 0.91 WGR domain
FadR_C               PF07840.7    164 seq762_BIOID50967    -            239   6.9e-73  243.5   0.0   1   1   1.9e-76   8.5e-73  243.2   0.0     1   163    72   234    72   235 0.99 FadR C-terminal domain
GntR                 PF00392.16    64 seq762_BIOID50967    -            239   2.3e-20   71.6   0.0   1   1     1e-23   4.7e-20   70.6   0.0     4    64    11    71     8    71 0.96 Bacterial regulatory proteins, gntR family
Exo_endo_phos        PF03372.18   251 seq763_BIOID50967    -            272     2e-26   93.3   0.0   1   1   1.7e-30   2.3e-26   93.0   0.0     1   251     8   263     8   263 0.80 Endonuclease/Exonuclease/phosphatase family
Bac_DNA_binding      PF00216.16    90 seq764_BIOID50967    -             90   3.2e-33  113.4   1.4   1   1   2.6e-37   3.6e-33  113.3   1.0     1    90     1    90     1    90 0.99 Bacterial DNA-binding protein
Glyco_hydro_4C       PF11975.3    232 seq765_BIOID50967    -            451   2.6e-86  289.0   0.0   1   1   5.2e-90   3.5e-86  288.6   0.0     2   232   193   421   192   421 0.99 Family 4 glycosyl hydrolase C-terminal domain
Glyco_hydro_4        PF02056.11   183 seq765_BIOID50967    -            451   5.9e-80  266.7   0.1   1   1   1.2e-83     8e-80  266.3   0.1     1   182     6   188     6   189 0.99 Family 4 glycosyl hydrolase
PfkB                 PF00294.19   301 seq766_BIOID50967    -            337   5.5e-70  235.7   0.0   1   1   4.9e-74   6.7e-70  235.4   0.0     2   297    31   331    30   335 0.97 pfkB family carbohydrate kinase
AzlD                 PF05437.7     99 seq767_BIOID50967    -            111   3.3e-12   46.0   5.5   1   1   2.8e-16   3.9e-12   45.8   3.8     1    98     5   104     5   105 0.92 Branched-chain amino acid transport protein (AzlD)
Melibiase            PF02065.13   394 seq768_BIOID50967    -            708  1.1e-158  527.9   0.0   1   1  9.9e-163  1.4e-158  527.6   0.0     2   393   254   642   253   643 0.99 Melibiase
PTS_IIB              PF02302.12    90 seq769_BIOID50967    -            113   7.1e-13   48.6   0.0   1   1   6.3e-17   8.6e-13   48.4   0.0     2    87     6    94     5    97 0.92 PTS system, Lactose/Cellobiose specific IIB subunit
AA_kinase            PF00696.23   241 seq770_BIOID50967    -            310   1.4e-27   96.6   0.8   1   1   1.3e-31   1.8e-27   96.3   0.6     1   239     3   290     3   291 0.88 Amino acid kinase family
DUF4222              PF13973.1     53 seq771_BIOID50967    -             60   7.6e-25   85.9   0.1   1   1     6e-29   8.2e-25   85.8   0.0     2    53     7    58     6    58 0.97 Domain of unknown function (DUF4222)
DUF1481              PF07356.7    195 seq772_BIOID50967    -            211   5.4e-71  237.9   0.6   1   1   4.5e-75   6.2e-71  237.7   0.4     1   195    22   207    22   207 0.99 Protein of unknown function (DUF1481)
OsmC                 PF02566.14   100 seq773_BIOID50967    -            143   1.5e-19   69.9   0.1   1   1   1.4e-23   1.9e-19   69.5   0.0     2    99    42   139    41   140 0.89 OsmC-like protein
A_deaminase          PF00962.17   330 seq775_BIOID50967    -            333  7.1e-101  337.3   0.0   1   1  5.8e-105  7.9e-101  337.2   0.0     2   329     6   328     5   329 0.99 Adenosine/AMP deaminase
GATase               PF00117.23   192 seq777_BIOID50967    -            196   5.4e-28   97.6   0.0   1   1   1.8e-31   6.2e-28   97.4   0.0     1   189     4   194     4   196 0.81 Glutamine amidotransferase class-I
GATase_3             PF07685.9    158 seq777_BIOID50967    -            196   1.7e-06   27.5   0.0   1   1   7.5e-10   2.6e-06   27.0   0.0     8    79    39   100    32   106 0.89 CobB/CobQ-like glutamine amidotransferase domain
DcuC                 PF03606.10   463 seq779_BIOID50967    -            455  3.3e-128  427.7  48.6   1   1  2.8e-132  3.8e-128  427.5  33.7     1   462     2   454     2   455 0.98 C4-dicarboxylate anaerobic carrier
Phage_ASH            PF10554.4    108 seq780_BIOID50967    -            342   1.1e-17   64.2   0.1   1   1   1.5e-21   2.1e-17   63.2   0.1     1   100   124   213   124   235 0.90 Ash protein family
Fer2_3               PF13085.1    110 seq781_BIOID50967    -            238   3.8e-31  107.0   0.0   1   1   1.6e-34   5.5e-31  106.5   0.0     2   109     5   111     4   112 0.93 2Fe-2S iron-sulfur cluster binding domain
Fer4_17              PF13534.1     61 seq781_BIOID50967    -            238     2e-10   40.7   0.8   1   1   1.1e-13   3.9e-10   39.8   0.5     1    61   148   221   148   221 0.80 4Fe-4S dicluster domain
Fer4_8               PF13183.1     57 seq781_BIOID50967    -            238   1.3e-09   37.8   1.5   1   1     8e-13   2.7e-09   36.7   1.0     2    56   146   219   145   220 0.71 4Fe-4S dicluster domain
Fer4_18              PF13746.1     69 seq781_BIOID50967    -            238   3.2e-07   30.5   1.1   1   1     1e-09   3.5e-06   27.2   0.1     2    67   155   221   154   223 0.97 4Fe-4S dicluster domain
MarR                 PF01047.17    59 seq782_BIOID50967    -            176   1.6e-17   62.8   2.8   1   1   1.3e-20     6e-17   60.9   0.1     1    58    53   112    53   113 0.98 MarR family
MarR_2               PF12802.2     62 seq782_BIOID50967    -            176     1e-08   34.5   0.1   1   1   4.8e-12   2.2e-08   33.5   0.0     5    61    55   111    51   112 0.90 MarR family
HTH_27               PF13463.1     68 seq782_BIOID50967    -            176   3.6e-07   30.3   0.1   1   1   1.8e-10   8.1e-07   29.1   0.0    17    68    70   121    54   121 0.86 Winged helix DNA-binding domain
Thioredoxin          PF00085.15   104 seq785_BIOID50967    -            109   3.5e-34  116.5   0.0   1   1   8.4e-38   3.8e-34  116.3   0.0     2   103     5   106     4   107 0.98 Thioredoxin
Thioredoxin_2        PF13098.1    112 seq785_BIOID50967    -            109   1.6e-10   41.0   0.1   1   1   3.2e-13   1.4e-09   37.9   0.0     7   112    23   104    17   104 0.90 Thioredoxin-like domain
Autotransporter      PF03797.14   265 seq786_BIOID50967    -           1004   5.8e-55  186.3  17.7   1   1   8.5e-59   5.8e-55  186.3  12.3     2   264   704   987   703   988 0.98 Autotransporter beta-domain
ESPR                 PF13018.1     24 seq786_BIOID50967    -           1004   3.3e-08   32.7   0.1   1   1   1.1e-11   7.3e-08   31.5   0.1     2    24    62    84    62    84 0.96 Extended Signal Peptide of Type V secretion system
DUF796               PF05638.7    134 seq787_BIOID50967    -            172   9.9e-35  119.3   0.0   1   1   8.3e-39   1.1e-34  119.1   0.0     1   133     6   155     6   156 0.94 Protein of unknown function (DUF796)
Peptidase_M23        PF01551.17    96 seq789_BIOID50967    -            427   2.2e-25   88.4   0.2   1   1   3.6e-29     5e-25   87.2   0.1     3    96   328   421   327   421 0.98 Peptidase family M23
SNARE_assoc          PF09335.6    123 seq790_BIOID50967    -            236   1.1e-27   96.5   6.3   1   1   7.9e-32   1.1e-27   96.5   4.4     1   121    63   180    63   182 0.98 SNARE associated Golgi protein
His_biosynth         PF00977.16   228 seq791_BIOID50967    -            245   9.9e-76  253.8   0.2   1   1   3.3e-79   1.1e-75  253.7   0.2     1   228     1   234     1   234 0.98 Histidine biosynthesis protein
Trp_syntA            PF00290.15   259 seq791_BIOID50967    -            245   2.6e-06   25.9   0.9   1   1   1.5e-08     5e-05   21.7   0.1   174   232    51   108    33   114 0.88 Tryptophan synthase alpha chain
HlyD                 PF00529.15   306 seq793_BIOID50967    -            390   3.6e-79  266.1  15.0   1   1   1.3e-82   4.5e-79  265.8  10.4     1   306    60   343    60   343 0.99 HlyD family secretion protein
HlyD_2               PF12700.2    328 seq793_BIOID50967    -            390   2.2e-17   63.1   1.3   1   1   9.2e-21   3.1e-17   62.6   0.9    20   234    60   290    51   316 0.77 HlyD family secretion protein
HlyD_3               PF13437.1    105 seq793_BIOID50967    -            390   5.2e-16   58.7   3.5   1   1   1.4e-16   4.9e-13   49.2   0.2     2   105   218   338   217   338 0.79 HlyD family secretion protein
Biotin_lipoyl_2      PF13533.1     50 seq793_BIOID50967    -            390   1.1e-08   34.4   1.6   1   1   5.4e-11   1.9e-07   30.5   0.1     2    49    61   108    60   109 0.91 Biotin-lipoyl like
ATP-synt_ab          PF00006.20   215 seq794_BIOID50967    -            443   5.9e-42  143.4   0.0   1   1   2.9e-45   7.9e-42  143.0   0.0     3   214   183   388   181   389 0.95 ATP synthase alpha/beta family, nucleotide-binding domain
Rho_RNA_bind         PF07497.7     78 seq794_BIOID50967    -            443   6.5e-42  140.9   0.1   1   1   4.2e-45   1.1e-41  140.1   0.0     1    78    73   150    73   150 0.98 Rho termination factor, RNA-binding domain
Rho_N                PF07498.7     43 seq794_BIOID50967    -            443   8.2e-18   63.7   0.8   1   1   1.7e-20   4.8e-17   61.3   0.2     1    43    29    71    29    71 0.98 Rho termination factor, N-terminal domain
NACHT                PF05729.7    167 seq794_BIOID50967    -            443   8.9e-05   22.0   0.0   1   1   6.2e-08   0.00017   21.1   0.0    12    96   207   297   203   311 0.80 NACHT domain
DUF1451              PF07295.6    146 seq795_BIOID50967    -            160   7.1e-53  178.2   0.3   1   1   6.1e-57   8.3e-53  177.9   0.2     2   145    12   157    11   158 0.98 Protein of unknown function (DUF1451)
UTRA                 PF07702.8    141 seq797_BIOID50967    -            236   3.7e-20   71.8   0.0   1   1   9.6e-24   6.6e-20   71.0   0.0     1   140    91   230    91   231 0.97 UTRA domain
GntR                 PF00392.16    64 seq797_BIOID50967    -            236   6.4e-20   70.2   0.0   1   1   1.4e-23   9.4e-20   69.7   0.0     2    64     8    70     7    70 0.97 Bacterial regulatory proteins, gntR family
MFS_2                PF13347.1    427 seq798_BIOID50967    -            473  1.2e-108  363.1  43.1   1   1    1e-112  1.4e-108  362.9  29.9     3   426     8   436     6   437 0.97 MFS/sugar transport protein
Phage_GPD            PF05954.6    292 seq799_BIOID50967    -            713   2.2e-62  210.8   0.0   1   1   4.6e-66   3.1e-62  210.2   0.0     2   291    28   328    27   329 0.92 Phage late control gene D protein (GPD)
Phage_base_V         PF04717.7     79 seq799_BIOID50967    -            713   1.9e-26   91.6   0.1   1   1   5.5e-30   3.8e-26   90.7   0.1     1    77   366   458   366   460 0.91 Phage-related baseplate assembly protein
Transket_pyr         PF02779.19   178 seq802_BIOID50967    -            933   5.3e-67  224.6   0.0   1   1   1.3e-70     9e-67  223.8   0.0     3   178   591   785   589   785 0.99 Transketolase, pyrimidine binding domain
E1_dh                PF00676.15   300 seq802_BIOID50967    -            933   1.7e-46  158.1   0.0   1   1   5.4e-50   3.7e-46  157.1   0.0    15   282   219   511   207   516 0.84 Dehydrogenase E1 component
HATPase_c            PF02518.21   111 seq803_BIOID50967    -            458   1.5e-28   98.5   0.8   1   1   6.1e-32   4.2e-28   97.1   0.1     2   110   346   449   345   450 0.98 Histidine kinase-, DNA gyrase B-, and HSP90-like ATPase
HisKA                PF00512.20    68 seq803_BIOID50967    -            458   1.5e-14   53.5   0.4   1   1     8e-18   5.5e-14   51.7   0.0     2    65   238   300   237   302 0.91 His Kinase A (phospho-acceptor) domain
His_biosynth         PF00977.16   228 seq808_BIOID50967    -            258   1.7e-78  262.9   0.6   1   1   5.5e-82   1.9e-78  262.7   0.4     1   227     5   239     5   240 0.96 Histidine biosynthesis protein
Polysacc_deac_2      PF04748.8    213 seq810_BIOID50967    -            319   9.8e-81  269.7   0.4   1   1   8.6e-85   1.2e-80  269.4   0.3     1   212    28   238    28   239 0.99 Divergent polysaccharide deacetylase
AP_endonuc_2         PF01261.19   211 seq811_BIOID50967    -            326   2.9e-14   52.7   0.1   1   1   3.2e-18   4.4e-14   52.1   0.1     1   201    41   219    41   229 0.91 Xylose isomerase-like TIM barrel
LacY_symp            PF01306.14   413 seq814_BIOID50967    -            115   9.8e-44  149.4  10.7   1   1   2.6e-47   1.2e-43  149.1   7.4     2    97    10   105     9   110 0.95 LacY proton/sugar symporter
MFS_1                PF07690.11   354 seq814_BIOID50967    -            115   1.3e-11   43.7   9.8   1   1   3.4e-15   1.5e-11   43.5   6.8   206   295    14   101     7   111 0.71 Major Facilitator Superfamily
MFS_1_like           PF12832.2     77 seq814_BIOID50967    -            115   3.9e-05   23.2   5.8   1   1   8.5e-09   3.9e-05   23.2   4.0     2    69    17    85    16    93 0.92 MFS_1 like family
SNARE_assoc          PF09335.6    123 seq815_BIOID50967    -            235   1.2e-24   86.7   8.0   1   1   8.7e-29   1.2e-24   86.7   5.5     1   122    80   197    78   198 0.96 SNARE associated Golgi protein
MFS_1                PF07690.11   354 seq816_BIOID50967    -            512   5.7e-55  186.3  38.3   1   1   4.2e-59   5.7e-55  186.3  26.5     1   353    19   413    19   414 0.89 Major Facilitator Superfamily
PRA-CH               PF01502.13    75 seq819_BIOID50967    -            203   1.1e-33  114.5   0.0   1   1   3.3e-37   2.2e-33  113.5   0.0     1    74    33   106    33   107 0.99 Phosphoribosyl-AMP cyclohydrolase
PRA-PH               PF01503.12    83 seq819_BIOID50967    -            203   1.5e-13   50.6   0.5   1   1   3.2e-17   2.2e-13   50.1   0.4     2    82   116   201   115   202 0.96 Phosphoribosyl-ATP pyrophosphohydrolase
DAO                  PF01266.19   358 seq820_BIOID50967    -            432   5.6e-74  249.0   0.5   1   1   4.8e-77   6.5e-74  248.8   0.3     2   358     3   397     2   397 0.95 FAD dependent oxidoreductase
Pyr_redox_2          PF07992.9    200 seq820_BIOID50967    -            432   7.5e-09   35.6   0.3   1   1   3.9e-08   5.3e-05   23.0   0.2     1    36     2    37     2    65 0.92 Pyridine nucleotide-disulphide oxidoreductase
Pyr_redox            PF00070.22    80 seq820_BIOID50967    -            432   3.2e-08   33.7   0.2   1   1     7e-09   9.6e-06   25.7   0.2     1    33     2    34     2    47 0.91 Pyridine nucleotide-disulphide oxidoreductase
NAD_binding_8        PF13450.1     68 seq820_BIOID50967    -            432   8.6e-07   28.7   0.1   1   1   5.6e-09   7.6e-06   25.7   0.0     1    34     5    38     5    69 0.85 NAD(P)-binding Rossmann-like domain
ApbA                 PF02558.11   151 seq820_BIOID50967    -            432   2.3e-05   23.7   0.2   1   1   3.8e-08   5.3e-05   22.6   0.1     1    33     3    34     3    48 0.87 Ketopantoate reductase PanE/ApbA
AlaDh_PNT_C          PF01262.16   168 seq820_BIOID50967    -            432   0.00013   21.5   0.1   1   1   1.7e-07   0.00023   20.6   0.1    22    59     2    39     1    52 0.85 Alanine dehydrogenase/PNT, C-terminal domain
LacY_symp            PF01306.14   413 seq824_BIOID50967    -            315  7.1e-155  515.4  21.7   1   1  1.2e-158  8.1e-155  515.2  15.0   108   412     1   304     1   305 0.99 LacY proton/sugar symporter
MFS_1                PF07690.11   354 seq824_BIOID50967    -            315   1.3e-10   40.5  35.4   1   1   3.5e-12   2.4e-08   33.0  17.9    96   304     3   211     1   234 0.82 Major Facilitator Superfamily
DDE_Tnp_IS1          PF03400.8    131 seq826_BIOID50967    -             97     2e-30  105.4   0.2   1   1   1.8e-34   2.5e-30  105.1   0.1     1    61    37    97    37    97 0.98 IS1 transposase
DUF927               PF06048.6    285 seq828_BIOID50967    -            918   2.5e-56  190.9   0.0   1   1   1.3e-59   4.4e-56  190.1   0.0     4   284   364   644   361   645 0.93 Domain of unknown function (DUF927)
Prim_Zn_Ribbon       PF08273.7     40 seq828_BIOID50967    -            918   8.3e-14   51.2   8.7   1   1   4.7e-17   1.6e-13   50.3   6.0     2    40    35    69    34    69 0.96 Zinc-binding domain of primase-helicase
Toprim_3             PF13362.1     96 seq828_BIOID50967    -            918   1.1e-13   51.0   0.2   1   1   8.2e-17   2.8e-13   49.7   0.1     2    95   221   318   220   319 0.87 Toprim domain
Toprim_4             PF13662.1     81 seq828_BIOID50967    -            918   3.6e-10   39.5   0.1   1   1   2.6e-13     9e-10   38.3   0.1     3    70   221   289   219   298 0.90 Toprim domain
Glycos_transf_4      PF00953.16   159 seq829_BIOID50967    -            367   1.1e-28   99.9  21.3   1   1   7.8e-33   1.1e-28   99.9  14.8     3   157    75   233    73   235 0.94 Glycosyl transferase family 4
DUF1266              PF06889.6    172 seq833_BIOID50967    -            235   1.8e-43  148.2   9.2   1   1   1.5e-47     2e-43  147.9   6.4     3   172    40   217    38   217 0.99 Protein of unknown function (DUF1266)
DDE_Tnp_IS1          PF03400.8    131 seq835_BIOID50967    -             69   1.6e-36  125.1   0.8   1   1   1.3e-40   1.8e-36  125.0   0.6    63   131     1    69     1    69 0.99 IS1 transposase
Sigma54_activat      PF00158.21   168 seq836_BIOID50967    -            441   1.1e-72  242.8   0.1   1   1   6.6e-76   1.8e-72  242.1   0.1     1   168   141   308   141   308 0.99 Sigma-54 interaction domain
Response_reg         PF00072.19   112 seq836_BIOID50967    -            441   7.3e-30  103.1   0.2   1   1   5.4e-33   1.5e-29  102.1   0.1     1   111     8   117     8   118 0.98 Response regulator receiver domain
HTH_8                PF02954.14    42 seq836_BIOID50967    -            441     2e-14   52.7   0.6   1   1   7.2e-18     2e-14   52.7   0.4     3    39   403   439   401   441 0.93 Bacterial regulatory protein, Fis family
AAA_5                PF07728.9    139 seq836_BIOID50967    -            441   1.4e-07   31.2   0.0   1   1   9.7e-11   2.7e-07   30.3   0.0     2   123   165   283   164   301 0.84 AAA domain (dynein-related subfamily)
AAA                  PF00004.24   132 seq836_BIOID50967    -            441   1.6e-05   24.9   0.0   1   1   1.2e-08   3.4e-05   23.9   0.0     1   126   165   296   165   302 0.72 ATPase family associated with various cellular activities (AAA)
HHA                  PF05321.6     57 seq839_BIOID50967    -             71   3.8e-25   87.6   0.0   1   1   3.2e-29   4.3e-25   87.4   0.0     1    57     8    68     8    68 0.97 Haemolysin expression modulating protein
MFS_1                PF07690.11   354 seq842_BIOID50967    -            421   5.4e-23   81.1  40.2   1   1   5.8e-27   7.9e-23   80.6  23.2    22   351    33   365    25   366 0.79 Major Facilitator Superfamily
DUF497               PF04365.8     80 seq846_BIOID50967    -             98   8.4e-27   92.7   0.7   1   1   7.1e-31   9.7e-27   92.6   0.5     1    80    10    92    10    92 0.96 Protein of unknown function (DUF497)
DUF2569              PF10754.4    149 seq848_BIOID50967    -            146     4e-48  163.2  10.5   1   1   3.3e-52   4.5e-48  163.1   7.3     2   149     4   145     3   145 0.99 Protein of unknown function (DUF2569)
DUF4415              PF14384.1     62 seq851_BIOID50967    -            147   9.2e-18   64.0   0.1   1   1   1.1e-21   1.5e-17   63.3   0.1     1    62    84   140    84   140 0.96 Domain of unknown function (DUF4415)
VRR_NUC              PF08774.6    100 seq852_BIOID50967    -            192   2.6e-15   56.1   0.0   1   1   5.6e-19   7.6e-15   54.6   0.0     3   100    61   161    59   161 0.95 VRR-NUC domain
Glyco_hydro_32N      PF00251.15   308 seq854_BIOID50967    -            476     8e-97  324.1   0.0   1   1  1.4e-100   9.7e-97  323.9   0.0     1   308    28   329    28   329 0.95 Glycosyl hydrolases family 32 N-terminal domain
Glyco_hydro_32C      PF08244.7     86 seq854_BIOID50967    -            476   1.2e-08   35.1   0.0   1   1   2.9e-12     2e-08   34.3   0.0    21    86   381   439   372   439 0.88 Glycosyl hydrolases family 32 C terminal
SBP_bac_8            PF13416.1    281 seq855_BIOID50967    -            389   1.9e-30  106.4   0.6   1   1   4.2e-34   2.8e-30  105.8   0.2    10   265    61   343    53   354 0.84 Bacterial extracellular solute-binding protein
SBP_bac_1            PF01547.20   314 seq855_BIOID50967    -            389   9.1e-06   25.4   1.8   1   1   1.3e-09   9.1e-06   25.4   1.3    19   313    58   327    46   328 0.82 Bacterial extracellular solute-binding protein
DnaJ                 PF00226.26    64 seq857_BIOID50967    -            475     9e-06   25.2   0.1   1   1   3.1e-09   4.2e-05   23.0   0.0     1    52     3    47     3    52 0.93 DnaJ domain
NTP_transf_3         PF12804.2    179 seq861_BIOID50967    -            192   6.9e-31  107.6   0.0   1   1   5.7e-35   7.8e-31  107.5   0.0     1   179     6   182     6   182 0.86 MobA-like NTP transferase domain
DUF905               PF06006.7     71 seq863_BIOID50967    -             89   8.4e-38  127.4   0.0   1   1   7.1e-42   9.7e-38  127.2   0.0     3    71    20    88    18    88 0.97 Bacterial protein of unknown function (DUF905)
Ala_racemase_N       PF01168.15   217 seq864_BIOID50967    -            356   5.2e-59  199.3   0.1   1   1   9.8e-63   6.7e-59  198.9   0.0     2   217    10   217     9   217 0.95 Alanine racemase, N-terminal domain
Ala_racemase_C       PF00842.16   129 seq864_BIOID50967    -            356   2.4e-39  133.5   0.4   1   1   6.2e-43   4.2e-39  132.7   0.3     1   127   232   354   232   356 0.97 Alanine racemase, C-terminal domain
Rnf-Nqr              PF02508.9    190 seq866_BIOID50967    -            193   2.6e-71  239.0  21.0   1   1   2.1e-75   2.9e-71  238.8  14.6     1   189     1   191     1   192 0.99 Rnf-Nqr subunit, membrane protein
Wzz                  PF02706.10   152 seq867_BIOID50967    -            348   5.4e-15   55.4   1.7   1   1   8.6e-19   1.2e-14   54.3   1.2     1   113    15   188    15   247 0.69 Chain length determinant protein
DUF4132              PF13569.1    180 seq869_BIOID50967    -           1117   1.4e-41  141.8   0.0   1   1   2.8e-45   3.8e-41  140.4   0.0     3   180   861  1046   859  1046 0.96 Domain of unknown function (DUF4132)
TerC                 PF03741.11   184 seq871_BIOID50967    -            540   4.9e-49  166.1  13.4   1   1   1.6e-52   7.4e-49  165.5   9.3     1   183    27   216    27   217 0.94 Integral membrane protein TerC family
CorC_HlyC            PF03471.12    81 seq871_BIOID50967    -            540   2.6e-20   71.8   0.1   1   1   6.2e-23   2.8e-19   68.5   0.0     2    79   453   529   452   531 0.93 Transporter associated domain
CBS                  PF00571.23    57 seq871_BIOID50967    -            540   7.2e-16   57.4   1.3   1   2   8.5e-09   3.9e-05   23.1   0.4     1    53   315   371   315   374 0.94 CBS domain
CBS                  PF00571.23    57 seq871_BIOID50967    -            540   7.2e-16   57.4   1.3   2   2   9.7e-12   4.4e-08   32.5   0.0     3    53   382   432   381   436 0.93 CBS domain
DUF932               PF06067.6    239 seq874_BIOID50967    -            272     1e-61  208.1   0.0   1   1   8.7e-66   1.2e-61  207.9   0.0     1   239    36   261    36   261 0.99 Domain of unknown function (DUF932)
2-oxoacid_dh         PF00198.18   231 seq877_BIOID50967    -            405   7.8e-82  273.8   0.0   1   1   2.2e-85     1e-81  273.5   0.0     3   231   175   403   173   403 0.98 2-oxoacid dehydrogenases acyltransferase (catalytic domain)
Biotin_lipoyl        PF00364.17    74 seq877_BIOID50967    -            405   6.9e-18   63.9   0.3   1   1   3.6e-21   1.6e-17   62.7   0.2     2    73     5    76     4    77 0.96 Biotin-requiring enzyme
E3_binding           PF02817.12    39 seq877_BIOID50967    -            405     4e-15   55.0   2.3   1   1     1e-18   4.6e-15   54.8   0.1     5    39   114   148   111   148 0.96 e3 binding domain
FeS                  PF04060.8     35 seq878_BIOID50967    -            192     1e-14   53.6   5.2   1   1   1.9e-17   2.8e-14   52.2   3.6     1    35    43    77    43    77 0.97 Putative Fe-S cluster
Fer4                 PF00037.22    24 seq878_BIOID50967    -            192   8.5e-13   47.2  25.0   1   2     1e-10   1.5e-07   30.5   4.8     2    23   111   132   110   133 0.95 4Fe-4S binding domain
Fer4                 PF00037.22    24 seq878_BIOID50967    -            192   8.5e-13   47.2  25.0   2   2   2.5e-09   3.8e-06   26.1   2.4     2    24   141   163   140   163 0.91 4Fe-4S binding domain
Fer4_9               PF13187.1     55 seq878_BIOID50967    -            192   2.1e-10   40.5  31.8   1   1   1.1e-10   1.6e-07   31.3  10.3     1    55   116   162   116   162 0.95 4Fe-4S dicluster domain
Fer4_6               PF12837.2     24 seq878_BIOID50967    -            192   2.9e-08   33.0  28.2   1   1   4.9e-10   7.5e-07   28.6   4.5     1    24   109   132   109   132 0.96 4Fe-4S binding domain
Fer4_10              PF13237.1     52 seq878_BIOID50967    -            192   3.3e-08   33.0  25.8   1   1   1.2e-10   1.8e-07   30.7   9.6     3    52   111   158   109   158 0.86 4Fe-4S dicluster domain
Fer4_2               PF12797.2     22 seq878_BIOID50967    -            192   1.6e-07   30.6  20.1   1   1   8.7e-09   1.3e-05   24.6   2.9     3    22   110   129   108   129 0.93 4Fe-4S binding domain
Pyr_redox_2          PF07992.9    200 seq881_BIOID50967    -           1032   3.3e-19   69.4   0.0   1   1   5.2e-22   7.9e-19   68.2   0.0     2   198   553   829   552   831 0.84 Pyridine nucleotide-disulphide oxidoreductase
NAD_binding_8        PF13450.1     68 seq881_BIOID50967    -           1032     2e-08   34.0   1.4   1   1   3.4e-11   5.2e-08   32.6   0.1     1    37   555   591   555   615 0.90 NAD(P)-binding Rossmann-like domain
Fer4_9               PF13187.1     55 seq881_BIOID50967    -           1032   3.1e-06   27.2   7.6   1   1     2e-09   3.1e-06   27.2   5.3     1    53   897   951   867   952 0.90 4Fe-4S dicluster domain
Thi4                 PF01946.12   230 seq881_BIOID50967    -           1032   2.4e-06   26.7   0.2   1   1   6.6e-08    0.0001   21.4   0.0    20    54   553   587   538   591 0.93 Thi4 family
FAD_binding_3        PF01494.14   356 seq881_BIOID50967    -           1032   5.1e-05   22.3   0.1   1   1   7.4e-08   0.00011   21.2   0.1     3    35   552   584   550   590 0.92 FAD binding domain
FAD_binding_2        PF00890.19   421 seq881_BIOID50967    -           1032    0.0001   21.2   0.8   1   1   6.6e-08    0.0001   21.2   0.5     2    36   553   587   552   591 0.94 FAD binding domain
BPD_transp_1         PF00528.17   185 seq882_BIOID50967    -            511   5.9e-07   29.0  17.3   1   1   4.3e-11   5.9e-07   29.0  12.0    26   183   346   503   344   505 0.92 Binding-protein-dependent transport system inner membrane component
RHS_repeat           PF05593.9     38 seq884_BIOID50967    -           1011   8.9e-64  210.4  92.9   1   8   1.3e-12   8.9e-09   35.1   1.7     1    38    28    66    28    66 0.97 RHS Repeat
RHS_repeat           PF05593.9     38 seq884_BIOID50967    -           1011   8.9e-64  210.4  92.9   2   8     5e-11   3.4e-07   30.1   2.1     3    37    52    86    51    87 0.94 RHS Repeat
RHS_repeat           PF05593.9     38 seq884_BIOID50967    -           1011   8.9e-64  210.4  92.9   3   8   2.2e-10   1.5e-06   28.0   3.1     1    38    92   131    92   131 0.89 RHS Repeat
RHS_repeat           PF05593.9     38 seq884_BIOID50967    -           1011   8.9e-64  210.4  92.9   4   8     4e-08   0.00028   20.8   0.3     1    36   136   171   136   172 0.91 RHS Repeat
RHS_repeat           PF05593.9     38 seq884_BIOID50967    -           1011   8.9e-64  210.4  92.9   5   8   3.6e-12   2.5e-08   33.7   0.1     1    37   178   214   178   215 0.98 RHS Repeat
RHS_repeat           PF05593.9     38 seq884_BIOID50967    -           1011   8.9e-64  210.4  92.9   6   8   2.2e-11   1.5e-07   31.2   0.3     1    37   220   255   220   256 0.97 RHS Repeat
RHS_repeat           PF05593.9     38 seq884_BIOID50967    -           1011   8.9e-64  210.4  92.9   7   8   2.3e-08   0.00016   21.6   1.1     1    31   261   291   261   295 0.93 RHS Repeat
RHS_repeat           PF05593.9     38 seq884_BIOID50967    -           1011   8.9e-64  210.4  92.9   8   8     2e-08   0.00014   21.8   0.3     1    31   323   356   323   364 0.89 RHS Repeat
RHS                  PF03527.9     41 seq884_BIOID50967    -           1011   3.1e-21   74.7   3.3   1   1   3.1e-24   2.1e-20   72.0   0.6     1    41   747   787   747   787 0.97 RHS protein
Epimerase_2          PF02350.14   346 seq887_BIOID50967    -            376  1.3e-126  421.9   0.0   1   1  1.1e-130  1.5e-126  421.7   0.0     2   346    22   370    21   370 0.97 UDP-N-acetylglucosamine 2-epimerase
Antirestrict         PF03230.8     94 seq888_BIOID50967    -            161   4.9e-39  132.0   0.2   1   1   4.7e-43   6.4e-39  131.7   0.1     1    94    64   161    64   161 0.98 Antirestriction protein
Complex1_51K         PF01512.12   151 seq889_BIOID50967    -            708   1.7e-48  164.0   1.7   1   1   2.1e-51   2.2e-48  163.7   0.0     1   151   139   284   139   284 0.98 Respiratory-chain NADH dehydrogenase 51 Kd subunit
RnfC_N               PF13375.1    101 seq889_BIOID50967    -            708     2e-34  117.2   0.2   1   1   6.7e-37   7.1e-34  115.4   0.0     1   101    14   115    14   115 0.96 RnfC Barrel sandwich hybrid domain
SLBB                 PF10531.4     59 seq889_BIOID50967    -            708   2.1e-11   43.3   0.1   1   1   5.5e-14   5.8e-11   42.0   0.0     1    58   296   344   296   345 0.95 SLBB domain
Fer4_7               PF12838.2     52 seq889_BIOID50967    -            708   1.6e-09   37.8   8.8   1   1     5e-12   5.2e-09   36.2   6.1     1    52   376   430   376   430 0.81 4Fe-4S dicluster domain
Fer4_8               PF13183.1     57 seq889_BIOID50967    -            708   4.7e-09   36.0   5.1   1   1   1.3e-11   1.4e-08   34.5   3.5     3    57   375   430   372   462 0.80 4Fe-4S dicluster domain
Fer4_10              PF13237.1     52 seq889_BIOID50967    -            708   5.8e-08   32.2  10.5   1   1   1.5e-10   1.6e-07   30.8   7.3     6    52   374   427   370   427 0.91 4Fe-4S dicluster domain
Fer4_9               PF13187.1     55 seq889_BIOID50967    -            708   4.5e-07   29.9   8.9   1   1   1.5e-09   1.6e-06   28.1   6.1     2    53   377   429   376   430 0.71 4Fe-4S dicluster domain
Fer4_4               PF12800.2     17 seq889_BIOID50967    -            708   4.7e-07   29.4  11.4   1   2   5.4e-06    0.0057   16.7   2.0     2    16   375   389   374   395 0.90 4Fe-4S binding domain
Fer4_4               PF12800.2     17 seq889_BIOID50967    -            708   4.7e-07   29.4  11.4   2   2   5.1e-06    0.0054   16.8   1.0     3    16   415   428   413   436 0.91 4Fe-4S binding domain
Fer4_17              PF13534.1     61 seq889_BIOID50967    -            708   1.5e-06   28.3  10.4   1   1   1.2e-08   1.3e-05   25.3   6.9     2    61   377   431   376   431 0.82 4Fe-4S dicluster domain
Metallophos          PF00149.23   201 seq893_BIOID50967    -            230     1e-13   51.0   0.6   1   1   1.3e-17   1.8e-13   50.2   0.4     2   166    22   156    21   198 0.76 Calcineurin-like phosphoesterase
RadC                 PF04002.10   123 seq894_BIOID50967    -            163   2.5e-47  159.4   0.0   1   1   2.4e-51   3.3e-47  159.0   0.0     2   123    42   163    41   163 0.98 RadC-like JAB domain
Sugarporin_N         PF11471.3     60 seq896_BIOID50967    -            468   6.2e-12   44.8   2.8   1   1     7e-16   9.5e-12   44.2   1.9     1    58     5    60     5    62 0.97 Maltoporin periplasmic N-terminal extension
ATP-grasp_2          PF08442.5    202 seq898_BIOID50967    -            388   1.4e-82  275.8   0.0   1   1   5.7e-86   1.9e-82  275.4   0.0     1   202     2   203     2   203 1.00 ATP-grasp domain
Ligase_CoA           PF00549.14   153 seq898_BIOID50967    -            388     1e-24   86.7   3.4   1   1   5.1e-28   1.8e-24   86.0   2.4     1   153   262   382   262   382 0.98 CoA-ligase
ATP-grasp_5          PF13549.1    222 seq898_BIOID50967    -            388   1.5e-13   50.3   0.1   1   1   1.2e-16     4e-13   48.9   0.1    10   219     3   215     1   217 0.83 ATP-grasp domain
ATP-grasp_4          PF13535.1    184 seq898_BIOID50967    -            388   7.1e-08   32.2   0.1   1   1   5.1e-11   1.7e-07   31.0   0.0     7   110     7   126     4   200 0.77 ATP-grasp domain
DUF1266              PF06889.6    172 seq901_BIOID50967    -            235   3.8e-42  143.8   6.8   1   1   3.3e-46   4.5e-42  143.6   4.7     3   172    40   217    38   217 0.96 Protein of unknown function (DUF1266)
DUF1043              PF06295.7    128 seq902_BIOID50967    -            134   2.2e-57  192.1   0.0   1   1   1.8e-61   2.4e-57  191.9   0.0     1   127     7   132     7   133 0.99 Protein of unknown function (DUF1043)
PseudoU_synth_2      PF00849.17   164 seq903_BIOID50967    -            290     1e-15   57.8   0.1   1   1   6.3e-18   4.3e-14   52.5   0.1     2   164    69   195    68   195 0.87 RNA pseudouridylate synthase
S4                   PF01479.20    48 seq903_BIOID50967    -            290     3e-14   52.0   1.3   1   1   1.5e-17     1e-13   50.3   0.0     1    48     7    52     7    52 0.97 S4 domain
DUF987               PF06174.6     66 seq907_BIOID50967    -             73   5.5e-43  144.1   0.2   1   1   4.5e-47   6.2e-43  144.0   0.1     1    66     1    66     1    66 0.99 Protein of unknown function (DUF987)
UDPG_MGDP_dh_N       PF03721.9    185 seq910_BIOID50967    -            420   2.5e-61  206.1   0.2   1   1   7.1e-63   2.4e-59  199.7   0.0     2   183     5   189     4   191 0.96 UDP-glucose/GDP-mannose dehydrogenase family, NAD binding domain
UDPG_MGDP_dh         PF00984.14    96 seq910_BIOID50967    -            420     4e-30  103.7   0.0   1   1   2.3e-33     8e-30  102.7   0.0     2    93   206   292   205   296 0.88 UDP-glucose/GDP-mannose dehydrogenase family, central domain
UDPG_MGDP_dh_C       PF03720.10   106 seq910_BIOID50967    -            420   7.5e-19   67.7   0.0   1   1   5.7e-22   1.9e-18   66.4   0.0     1   104   324   419   324   420 0.91 UDP-glucose/GDP-mannose dehydrogenase family, UDP binding domain
NAD_binding_2        PF03446.10   162 seq910_BIOID50967    -            420     7e-07   29.1   0.1   1   1   2.1e-09   7.1e-06   25.8   0.0     2   110     4   136     3   141 0.76 NAD binding domain of 6-phosphogluconate dehydrogenase
ABC_tran             PF00005.22   118 seq912_BIOID50967    -            228   1.8e-19   70.1   0.0   1   1   1.8e-23   2.4e-19   69.7   0.0     1   117    52   172    52   173 0.86 ABC transporter
PDZ                  PF00595.19    81 seq917_BIOID50967    -            455   5.7e-29   99.9   6.3   1   2   7.2e-19   2.5e-15   56.3   0.0     5    80   261   345   257   346 0.94 PDZ domain (Also known as DHR or GLGF)
PDZ                  PF00595.19    81 seq917_BIOID50967    -            455   5.7e-29   99.9   6.3   2   2   5.6e-15   1.9e-11   43.8   0.8    12    80   376   443   366   444 0.87 PDZ domain (Also known as DHR or GLGF)
PDZ_2                PF13180.1     82 seq917_BIOID50967    -            455   9.5e-29   99.0   0.6   1   2   3.1e-21   1.1e-17   63.5   0.0     7    82   273   358   267   358 0.89 PDZ domain
PDZ_2                PF13180.1     82 seq917_BIOID50967    -            455   9.5e-29   99.0   0.6   2   2     1e-11   3.4e-08   33.1   0.1    13    59   389   435   375   451 0.86 PDZ domain
Trypsin_2            PF13365.1    120 seq917_BIOID50967    -            455   6.1e-20   71.2   0.3   1   1   3.1e-23     1e-19   70.5   0.2     1   120    92   228    92   228 0.80 Trypsin-like peptidase domain
Trypsin              PF00089.21   220 seq917_BIOID50967    -            455   1.1e-16   60.9   0.0   1   1   5.4e-20   1.9e-16   60.2   0.0    28   215    93   250    84   254 0.82 Trypsin
Epimerase            PF01370.16   236 seq924_BIOID50967    -            310   6.7e-50  169.6   0.0   1   1   3.1e-53   8.4e-50  169.2   0.0     1   236     2   236     2   236 0.92 NAD dependent epimerase/dehydratase family
3Beta_HSD            PF01073.14   280 seq924_BIOID50967    -            310   3.6e-12   45.4   0.0   1   1   1.9e-15   5.1e-12   44.9   0.0     1   223     3   219     3   224 0.78 3-beta hydroxysteroid dehydrogenase/isomerase family
RmlD_sub_bind        PF04321.12   287 seq924_BIOID50967    -            310   3.6e-10   39.0   0.0   1   1   2.8e-13   7.7e-10   38.0   0.0     3   155     2   175     1   267 0.78 RmlD substrate binding domain
NAD_binding_4        PF07993.7    249 seq924_BIOID50967    -            310   1.5e-07   30.4   0.0   1   1   3.1e-08   8.5e-05   21.4   0.0    86   211    67   185    47   220 0.82 Male sterility protein
Rhodanese            PF00581.15   113 seq929_BIOID50967    -            440   4.4e-29  100.9   0.2   1   2   8.1e-15   1.1e-10   41.7   0.0    22   112   183   268   161   269 0.81 Rhodanese-like domain
Rhodanese            PF00581.15   113 seq929_BIOID50967    -            440   4.4e-29  100.9   0.2   2   2   8.6e-15   1.2e-10   41.6   0.0     5   112   304   423   300   424 0.83 Rhodanese-like domain
YagB_YeeU_YfjZ       PF06154.6    105 seq930_BIOID50967    -            122   1.7e-54  182.3   0.0   1   1   1.5e-58     2e-54  182.1   0.0     2   104    16   118    15   119 0.98 YagB/YeeU/YfjZ family
Transposase_mut      PF00872.13   381 seq932_BIOID50967    -             76   6.2e-05   21.6   0.0   1   1   4.5e-09   6.2e-05   21.6   0.0     3    73     3    73     1    76 0.70 Transposase, Mutator family
NQR2_RnfD_RnfE       PF03116.10   314 seq933_BIOID50967    -            352  8.2e-122  406.1  15.5   1   1  6.8e-126  9.3e-122  405.9  10.7     3   314     4   350     2   350 0.93 NQR2, RnfD, RnfE family
Epimerase            PF01370.16   236 seq939_BIOID50967    -            355   2.4e-79  265.9   0.0   1   1   1.3e-82   2.9e-79  265.7   0.0     1   236     4   252     4   252 0.97 NAD dependent epimerase/dehydratase family
RmlD_sub_bind        PF04321.12   287 seq939_BIOID50967    -            355   2.8e-17   62.4   0.0   1   1   1.7e-20   3.9e-17   61.9   0.0     2   254     3   296     1   333 0.79 RmlD substrate binding domain
Polysacc_synt_2      PF02719.10   294 seq939_BIOID50967    -            355   1.8e-16   59.8   0.0   1   1   1.3e-19   2.9e-16   59.1   0.0     1   117     4   114     4   135 0.93 Polysaccharide biosynthesis protein
NAD_binding_4        PF07993.7    249 seq939_BIOID50967    -            355   2.8e-15   55.8   0.1   1   1   2.7e-14   6.2e-11   41.5   0.0    87   197    74   189    56   250 0.85 Male sterility protein
3Beta_HSD            PF01073.14   280 seq939_BIOID50967    -            355   2.9e-15   55.6   0.0   1   1     2e-18   4.6e-15   54.9   0.0     1   229     5   240     5   250 0.82 3-beta hydroxysteroid dehydrogenase/isomerase family
adh_short            PF00106.20   167 seq939_BIOID50967    -            355   4.3e-08   33.1   0.3   1   1   3.1e-10     7e-07   29.1   0.0     3    96     4    91     2   126 0.79 short chain dehydrogenase
DUF1219              PF06755.7    117 seq941_BIOID50967    -            125   1.5e-60  201.7   0.0   1   1   1.3e-64   1.8e-60  201.4   0.0     1   113     1   113     1   122 0.98 Protein of unknown function (DUF1219)
Band_7               PF01145.20   179 seq942_BIOID50967    -            375   1.3e-24   86.9   0.2   1   1   4.1e-27   5.6e-23   81.6   0.2     2   178   147   318   146   320 0.94 SPFH domain / Band 7 family
Amidohydro_1         PF01979.15   333 seq944_BIOID50967    -            442   3.4e-48  164.8   0.2   1   1   7.2e-52   4.9e-48  164.3   0.1     1   333    53   375    53   375 0.96 Amidohydrolase family
Amidohydro_5         PF13594.1     68 seq944_BIOID50967    -            442   2.6e-08   33.4   0.0   1   1     9e-12   6.2e-08   32.2   0.0     1    68    23   122    23   122 0.66 Amidohydrolase
Semialdhyde_dh       PF01118.19   121 seq945_BIOID50967    -            334   6.7e-33  113.4   0.0   1   1   1.9e-36   1.3e-32  112.5   0.0     3   121     5   146     3   146 0.97 Semialdehyde dehydrogenase, NAD binding domain
Semialdhyde_dhC      PF02774.13   184 seq945_BIOID50967    -            334     3e-20   72.7   0.0   1   1   6.6e-24   4.5e-20   72.1   0.0     1   184   163   311   163   311 0.95 Semialdehyde dehydrogenase, dimerisation domain
Glyco_transf_9       PF01075.12   247 seq946_BIOID50967    -            348   6.2e-89  297.3   0.0   1   1   5.4e-93   7.4e-89  297.0   0.0     1   247    69   324    69   324 0.98 Glycosyltransferase family 9 (heptosyltransferase)
MCPsignal            PF00015.16   213 seq947_BIOID50967    -            551   3.9e-74  248.6  37.0   1   1   2.1e-75   9.7e-72  240.8  18.4     1   213   324   518   324   518 0.99 Methyl-accepting chemotaxis protein (MCP) signalling domain
TarH                 PF02203.10   171 seq947_BIOID50967    -            551   1.1e-52  178.1   3.4   1   1   2.5e-56   1.1e-52  178.1   2.4     1   169     1   175     1   177 0.96 Tar ligand binding domain homologue
HAMP                 PF00672.20    70 seq947_BIOID50967    -            551   3.1e-14   52.7   0.4   1   1   6.8e-18   3.1e-14   52.7   0.3     1    68   196   263   196   265 0.95 HAMP domain
Trypsin              PF00089.21   220 seq949_BIOID50967    -            355   6.1e-17   61.8   0.0   1   1   3.8e-20   1.3e-16   60.7   0.0    23   214    72   239    50   245 0.79 Trypsin
Trypsin_2            PF13365.1    120 seq949_BIOID50967    -            355   9.9e-17   60.9   0.5   1   1   4.5e-20   1.5e-16   60.3   0.4     1   120    80   215    80   215 0.82 Trypsin-like peptidase domain
PDZ_2                PF13180.1     82 seq949_BIOID50967    -            355   8.9e-14   51.0   0.5   1   1     1e-16   3.5e-13   49.1   0.1     3    82   259   348   257   348 0.87 PDZ domain
PDZ                  PF00595.19    81 seq949_BIOID50967    -            355   4.3e-11   42.7   1.4   1   1   1.2e-14   4.3e-11   42.7   0.9    10    80   257   335   248   336 0.77 PDZ domain (Also known as DHR or GLGF)
HTH_Tnp_1            PF01527.15    76 seq954_BIOID50967    -            121   1.9e-18   66.0   0.5   1   1     5e-22   3.4e-18   65.2   0.3     2    74     8    87     7    89 0.89 Transposase
HTH_28               PF13518.1     52 seq954_BIOID50967    -            121     2e-06   27.5   0.3   1   1     2e-09   1.4e-05   24.8   0.0     1    43    17    60    17    63 0.93 Helix-turn-helix domain
SLT                  PF01464.15   121 seq956_BIOID50967    -            203   1.4e-25   89.0   0.1   1   1   1.3e-29   1.8e-25   88.6   0.1     3   120    43   168    41   169 0.95 Transglycosylase SLT domain
FMN_bind             PF04205.9     81 seq958_BIOID50967    -            206   2.5e-18   65.9   0.1   1   1   3.7e-22   5.1e-18   64.8   0.0     1    77    99   187    99   191 0.98 FMN-binding domain
DUF957               PF06117.6     65 seq960_BIOID50967    -             80   8.7e-35  117.9   1.5   1   1   7.3e-39     1e-34  117.7   1.0     1    65    16    80    16    80 0.99 Enterobacterial protein of unknown function (DUF957)
Pilus_PilP           PF11356.3     87 seq961_BIOID50967    -            271   1.2e-11   44.5   0.0   1   1   1.4e-15   1.9e-11   43.9   0.0     4    86    67   150    64   151 0.89 Type IV pilus biogenesis
NTP_transferase      PF00483.18   248 seq964_BIOID50967    -            293   1.2e-72  244.0   0.0   1   1   2.1e-76   1.4e-72  243.8   0.0     1   246     2   238     2   240 0.98 Nucleotidyl transferase
NTP_transf_3         PF12804.2    179 seq964_BIOID50967    -            293   1.1e-08   35.3   0.0   1   1     2e-12   1.4e-08   35.0   0.0     1   120     3   133     3   188 0.83 MobA-like NTP transferase domain
Methyltransf_27      PF13708.1    194 seq966_BIOID50967    -            281     3e-77  258.4   0.1   1   1   2.9e-81     4e-77  258.0   0.0     2   194    87   279    86   279 0.99 Methyltransferase domain
PTS_EIIA_2           PF00359.17   142 seq967_BIOID50967    -            395   8.7e-32  109.6   0.0   1   1   2.3e-35   1.5e-31  108.8   0.0     5   141    29   170    25   171 0.95 Phosphoenolpyruvate-dependent sugar phosphotransferase system, EIIA 2
PTS_IIB              PF02302.12    90 seq967_BIOID50967    -            395   6.3e-16   58.4   0.1   1   1   1.7e-19   1.1e-15   57.6   0.1     2    90   188   279   187   279 0.95 PTS system, Lactose/Cellobiose specific IIB subunit
Nuc-transf           PF10127.4    247 seq968_BIOID50967    -            263   6.6e-98  326.8   0.0   1   1  5.4e-102   7.4e-98  326.6   0.0     1   246    10   256    10   257 0.99 Predicted nucleotidyltransferase
AAA_5                PF07728.9    139 seq969_BIOID50967    -            432   8.2e-38  129.1   0.0   1   1     1e-41   1.4e-37  128.3   0.0     2   139   149   290   148   290 0.98 AAA domain (dynein-related subfamily)
AA_kinase            PF00696.23   241 seq970_BIOID50967    -            258     1e-39  136.4   2.0   1   1   8.4e-44   1.1e-39  136.2   1.4     3   240     5   235     3   236 0.93 Amino acid kinase family
DDE_Tnp_1            PF01609.16   211 seq971_BIOID50967    -            353   1.6e-31  109.4   0.3   1   1   3.3e-35   2.2e-31  108.9   0.2     3   211    77   318    75   318 0.93 Transposase DDE domain
DDE_Tnp_1_assoc      PF13808.1     90 seq971_BIOID50967    -            353   4.5e-22   77.4   0.0   1   1   1.4e-25   9.5e-22   76.3   0.0    23    90     3    70     1    70 0.97 DDE_Tnp_1-associated
Glyco_transf_9       PF01075.12   247 seq972_BIOID50967    -            323   2.2e-84  282.4   0.1   1   1   2.1e-88   2.9e-84  282.0   0.1     1   232    75   302    75   314 0.97 Glycosyltransferase family 9 (heptosyltransferase)
Rnf-Nqr              PF02508.9    190 seq975_BIOID50967    -            231   1.8e-58  197.1   9.9   1   1   1.5e-62     2e-58  197.0   6.9     1   189     1   200     1   201 0.98 Rnf-Nqr subunit, membrane protein
rve                  PF00665.21   120 seq976_BIOID50967    -            390   4.6e-18   65.3   0.0   1   1   6.5e-22   8.9e-18   64.4   0.0     3   120   113   240   112   240 0.94 Integrase core domain
NUDIX                PF00293.23   135 seq978_BIOID50967    -            135   3.3e-21   75.2   0.2   1   1   3.2e-25   4.4e-21   74.8   0.1     5   129     6   122     3   128 0.83 NUDIX domain
FAD_binding_5        PF00941.16   171 seq981_BIOID50967    -            259   3.7e-23   81.7   0.0   1   1   9.1e-27   6.2e-23   80.9   0.0     4   155     4   147     1   155 0.89 FAD binding domain in molybdopterin dehydrogenase
CO_deh_flav_C        PF03450.12   103 seq981_BIOID50967    -            259   7.2e-10   38.6   0.3   1   1   2.3e-13   1.6e-09   37.5   0.2     4   102   165   250   161   251 0.85 CO dehydrogenase flavoprotein C-terminal domain
Secretin             PF00263.16   165 seq982_BIOID50967    -            654   2.9e-51  173.0   5.0   1   1   9.4e-55   6.4e-51  171.8   3.4     1   165   437   599   437   599 0.93 Bacterial type II and III secretion system protein
Secretin_N           PF03958.12    82 seq982_BIOID50967    -            654   7.7e-47  157.2   9.9   1   3   1.1e-14   7.4e-11   41.9   0.1     1    78   131   190   131   193 0.97 Bacterial type II/III secretion system short domain
Secretin_N           PF03958.12    82 seq982_BIOID50967    -            654   7.7e-47  157.2   9.9   2   3   6.5e-21   4.4e-17   61.9   0.1     2    80   197   266   196   268 0.94 Bacterial type II/III secretion system short domain
Secretin_N           PF03958.12    82 seq982_BIOID50967    -            654   7.7e-47  157.2   9.9   3   3   1.4e-19   9.3e-16   57.6   0.8     1    82   272   351   272   351 0.95 Bacterial type II/III secretion system short domain
Acetyltransf_1       PF00583.19    83 seq984_BIOID50967    -            224   1.6e-05   24.6   0.5   1   1   7.7e-09   5.3e-05   23.0   0.4    39    78   170   209   144   214 0.93 Acetyltransferase (GNAT) family
Acetyltransf_10      PF13673.1    117 seq984_BIOID50967    -            224   3.5e-05   23.8   0.5   1   1   8.5e-09   5.8e-05   23.0   0.3     1   114    92   207    92   212 0.80 Acetyltransferase (GNAT) domain
HhH-GPD              PF00730.20   121 seq987_BIOID50967    -            211   9.8e-19   67.6   0.0   1   1   3.1e-22   1.4e-18   67.1   0.0     1   120    34   168    34   169 0.95 HhH-GPD superfamily base excision DNA repair protein
HHH                  PF00633.18    30 seq987_BIOID50967    -            211   7.1e-08   31.6   0.0   1   1   3.7e-11   1.7e-07   30.4   0.0     2    29   100   127    99   128 0.94 Helix-hairpin-helix motif
EndIII_4Fe-2S        PF10576.4     17 seq987_BIOID50967    -            211   9.7e-05   22.2   3.3   1   1   3.7e-08   0.00017   21.5   2.3     1    17   187   203   187   203 0.99 Iron-sulfur binding domain of endonuclease III
Lyase_1              PF00206.15   312 seq988_BIOID50967    -            457  3.8e-102  341.5   0.0   1   1  1.4e-105  1.9e-101  339.2   0.0     1   312     6   301     6   301 0.99 Lyase
GGDEF                PF00990.16   161 seq990_BIOID50967    -           1105   3.8e-45  153.2   0.3   1   1   4.2e-48   7.2e-45  152.3   0.2     1   160   682   838   682   839 0.97 GGDEF domain
MASE1                PF05231.9    299 seq990_BIOID50967    -           1105     7e-33  113.8  42.4   1   1   4.1e-36     7e-33  113.8  29.4     2   298    19   294    18   295 0.87 MASE1
PAS_9                PF13426.1    104 seq990_BIOID50967    -           1105   1.7e-29  102.1   0.0   1   2   1.3e-15   2.2e-12   47.1   0.0     3   104   314   416   312   416 0.96 PAS domain
PAS_9                PF13426.1    104 seq990_BIOID50967    -           1105   1.7e-29  102.1   0.0   2   2   3.7e-12   6.4e-09   36.0   0.0     2   104   566   670   565   670 0.92 PAS domain
PAS_3                PF08447.6     91 seq990_BIOID50967    -           1105   5.2e-26   90.4   0.0   1   2   9.6e-13   1.6e-09   37.5   0.0     4    89   327   409   324   411 0.93 PAS fold
PAS_3                PF08447.6     91 seq990_BIOID50967    -           1105   5.2e-26   90.4   0.0   2   2   1.3e-13   2.3e-10   40.3   0.0     2    91   452   537   451   537 0.96 PAS fold
PAS_4                PF08448.5    110 seq990_BIOID50967    -           1105   5.7e-24   84.1   0.0   1   2   4.4e-10   7.5e-07   29.0   0.0     7   110   314   419   309   419 0.90 PAS fold
PAS_4                PF08448.5    110 seq990_BIOID50967    -           1105   5.7e-24   84.1   0.0   2   2   1.1e-13     2e-10   40.5   0.0     1   109   561   672   561   673 0.94 PAS fold
PAS                  PF00989.19   113 seq990_BIOID50967    -           1105   2.4e-23   81.9   0.1   1   2   1.7e-12     3e-09   36.5   0.0     2   113   303   414   302   414 0.91 PAS fold
PAS                  PF00989.19   113 seq990_BIOID50967    -           1105   2.4e-23   81.9   0.1   2   2   5.8e-11   9.9e-08   31.6   0.0     7   113   561   668   555   668 0.94 PAS fold
EAL                  PF00563.15   236 seq990_BIOID50967    -           1105   4.3e-18   65.5   0.2   1   1   6.7e-21   1.2e-17   64.1   0.1    37   234   896  1088   891  1090 0.92 EAL domain
PAS_8                PF13188.1     64 seq990_BIOID50967    -           1105   5.7e-12   44.9   0.0   1   2   4.4e-07   0.00075   19.1   0.0     2    51   303   358   302   371 0.72 PAS domain
PAS_8                PF13188.1     64 seq990_BIOID50967    -           1105   5.7e-12   44.9   0.0   2   2   1.6e-07   0.00027   20.5   0.0     1    52   555   607   555   619 0.80 PAS domain
Transgly_assoc       PF04226.8     48 seq991_BIOID50967    -             84   1.2e-13   50.7  14.4   1   1   8.6e-18   1.2e-13   50.7   9.9     2    48    34    83    33    83 0.98 Transglycosylase associated protein
Ald_Xan_dh_C2        PF02738.13   543 seq994_BIOID50967    -            956  8.3e-191  634.8   0.0   1   1  2.6e-194  1.2e-190  634.3   0.0    17   543   363   893   351   893 0.98 Molybdopterin-binding domain of aldehyde dehydrogenase
Ald_Xan_dh_C         PF01315.17   111 seq994_BIOID50967    -            956   4.4e-31  107.1   0.0   1   1   1.9e-34   8.9e-31  106.1   0.0     2   111   187   298   186   298 0.96 Aldehyde oxidase and xanthine dehydrogenase, a/b hammerhead domain
Fer2_2               PF01799.15    75 seq994_BIOID50967    -            956   7.2e-13   48.1   0.0   1   1   4.3e-16     2e-12   46.7   0.0     1    73    73   145    73   147 0.97 [2Fe-2S] binding domain
ELFV_dehydrog        PF00208.16   244 seq997_BIOID50967    -            447   3.4e-88  295.2   2.1   1   1     8e-92   5.5e-88  294.5   1.5     1   244   202   445   202   445 0.96 Glutamate/Leucine/Phenylalanine/Valine dehydrogenase
ELFV_dehydrog_N      PF02812.13   131 seq997_BIOID50967    -            447   8.3e-47  157.9   0.0   1   1   3.5e-50   2.4e-46  156.4   0.0     1   130    57   186    57   187 0.99 Glu/Leu/Phe/Val dehydrogenase, dimerisation domain
DUF1271              PF06902.6     64 seq998_BIOID50967    -             76     3e-28   97.3   0.0   1   1   2.5e-32   3.4e-28   97.1   0.0     1    64    13    76    13    76 0.98 Protein of unknown function (DUF1271)
DegT_DnrJ_EryC1      PF01041.12   363 seq999_BIOID50967    -            376   2.4e-87  293.2   0.0   1   1   6.2e-91   2.8e-87  292.9   0.0     7   361    13   370     9   372 0.93 DegT/DnrJ/EryC1/StrS aminotransferase family
Aminotran_1_2        PF00155.16   363 seq999_BIOID50967    -            376   7.6e-11   41.4   0.1   1   1   3.7e-14   1.7e-10   40.3   0.0    67   189    46   154     9   187 0.88 Aminotransferase class I and II
Aminotran_5          PF00266.14   371 seq999_BIOID50967    -            376   4.7e-08   32.0   0.1   1   1   1.6e-11   7.5e-08   31.3   0.0    62   182    47   159    33   204 0.90 Aminotransferase class-V
IstB_IS21            PF01695.12   178 seq1001_BIOID50967   -            240   1.1e-45  155.1   1.0   1   1   4.8e-49   1.6e-45  154.5   0.0     1   129    51   179    51   188 0.97 IstB-like ATP binding protein
AAA_14               PF13173.1    128 seq1001_BIOID50967   -            240   1.9e-07   30.9   0.0   1   1   1.8e-10   6.3e-07   29.2   0.0     3   121    98   215    96   222 0.75 AAA domain
Bac_DnaA             PF00308.13   219 seq1001_BIOID50967   -            240   4.8e-05   22.9   0.0   1   1   2.5e-08   8.4e-05   22.1   0.0    36   116    99   177    76   187 0.84 Bacterial dnaA  protein
Acetyltransf_1       PF00583.19    83 seq1005_BIOID50967   -             90   1.3e-06   28.1   0.0   1   1   1.1e-10   1.6e-06   27.9   0.0     3    62    15    69     6    79 0.80 Acetyltransferase (GNAT) family
MFS_1                PF07690.11   354 seq1007_BIOID50967   -            394   3.8e-37  127.7  50.2   1   1   5.3e-39   7.3e-35  120.2  21.7     2   353    20   357    19   358 0.88 Major Facilitator Superfamily
Arg_repressor        PF01316.16    70 seq1008_BIOID50967   -            156   3.1e-26   90.5   0.1   1   1   7.1e-30   4.9e-26   89.9   0.0     2    69     6    74     5    75 0.97 Arginine repressor, DNA binding domain
Arg_repressor_C      PF02863.13    70 seq1008_BIOID50967   -            156   2.1e-24   84.6   0.1   1   1   5.1e-28   3.5e-24   83.9   0.1     2    69    82   150    81   151 0.96 Arginine repressor, C-terminal domain
Glyco_hydro_38       PF01074.17   277 seq1014_BIOID50967   -            877   2.7e-44  151.4   0.0   1   1   8.9e-48   4.1e-44  150.8   0.0     2   266     7   266     6   274 0.88 Glycosyl hydrolases family 38 N-terminal domain
Glyco_hydro_38C      PF07748.8    458 seq1014_BIOID50967   -            877   1.2e-30  106.5   0.0   1   1   3.9e-34   1.8e-30  106.0   0.0     2   417   386   843   385   862 0.78 Glycosyl hydrolases family 38 C-terminal domain
Alpha-mann_mid       PF09261.6     80 seq1014_BIOID50967   -            877   1.5e-06   28.1   0.0   1   1   7.9e-10   3.6e-06   26.9   0.0     2    79   280   356   279   357 0.88 Alpha mannosidase, middle domain
DUF2622              PF11080.3     96 seq1015_BIOID50967   -             98   1.7e-05   24.4   0.0   1   1   1.6e-09   2.3e-05   24.0   0.0     7    93     8    94     3    96 0.90 Protein of unknown function (DUF2622)
Ivy                  PF08816.6    118 seq1017_BIOID50967   -            149   5.8e-35  119.7   0.1   1   1   5.1e-39     7e-35  119.4   0.1     1   118    29   144    29   144 0.98 Inhibitor of vertebrate lysozyme (Ivy)
DUF2566              PF10753.4     55 seq1018_BIOID50967   -             57   1.8e-28   98.0   9.3   1   1   1.4e-32     2e-28   97.9   6.5     1    55     3    57     3    57 0.98 Protein of unknown function (DUF2566)
T2SE                 PF00437.15   272 seq1020_BIOID50967   -            493   5.6e-88  294.2   4.0   1   1   8.2e-92   5.6e-88  294.2   2.8     3   271   115   380   113   381 0.98 Type II/IV secretion system protein
AAA_23               PF13476.1    202 seq1020_BIOID50967   -            493   1.6e-07   31.7   0.1   1   1   5.2e-11   3.6e-07   30.6   0.0     2    46   219   269   218   336 0.74 AAA domain
DUF1471              PF07338.8     56 seq1021_BIOID50967   -             87   6.3e-23   80.0   0.2   1   1   6.9e-27   9.4e-23   79.5   0.1     2    56    34    87    33    87 0.97 Protein of unknown function (DUF1471)
Polysacc_synt        PF01943.12   273 seq1022_BIOID50967   -            416     1e-13   51.0  19.1   1   1   7.7e-18     1e-13   51.0  13.3     1   272     3   283     3   284 0.84 Polysaccharide biosynthesis protein
MR_MLE_N             PF02746.11   117 seq1023_BIOID50967   -            424   3.6e-34  117.1   0.0   1   1   1.7e-37   7.8e-34  116.0   0.0    23   117    32   130    20   130 0.96 Mandelate racemase / muconate lactonizing enzyme, N-terminal domain
MR_MLE_C             PF13378.1    111 seq1023_BIOID50967   -            424   4.4e-26   90.9   0.0   1   1     2e-29   9.2e-26   89.8   0.0     1   110   283   394   283   395 0.89 Enolase C-terminal domain-like
MR_MLE               PF01188.16    67 seq1023_BIOID50967   -            424   4.1e-11   43.1   0.0   1   1   3.8e-14   1.7e-10   41.1   0.0     2    67   216   283   215   283 0.92 Mandelate racemase / muconate lactonizing enzyme, C-terminal domain
EamA                 PF00892.15   126 seq1025_BIOID50967   -            307   8.4e-36  122.6  40.2   1   2   5.3e-20   7.3e-16   58.2   9.5     1   126    16   145    16   145 0.85 EamA-like transporter family
EamA                 PF00892.15   126 seq1025_BIOID50967   -            307   8.4e-36  122.6  40.2   2   2   7.7e-24   1.1e-19   70.6  12.8     1   126   167   291   167   291 0.96 EamA-like transporter family
PerC                 PF06069.6     90 seq1033_BIOID50967   -             95   8.1e-31  105.8   3.2   1   1   6.7e-35   9.1e-31  105.6   2.2     1    89     1    89     1    90 0.99 PerC transcriptional activator
VWA_CoxE             PF05762.9    222 seq1034_BIOID50967   -            378   3.3e-66  222.5   0.2   1   1   9.9e-70   4.5e-66  222.0   0.1     1   222   151   372   151   372 0.98 VWA domain containing CoxE-like protein
VWA_2                PF13519.1    172 seq1034_BIOID50967   -            378   1.4e-09   38.2   0.5   1   1   2.8e-12   1.3e-08   35.0   0.2     2   141   217   347   216   375 0.79 von Willebrand factor type A domain
VWA                  PF00092.23   179 seq1034_BIOID50967   -            378   4.5e-06   26.3   0.9   1   1   7.6e-09   3.5e-05   23.4   0.6     2   142   217   336   216   359 0.74 von Willebrand factor type A domain
Glyco_transf_56      PF07429.6    361 seq1035_BIOID50967   -             94   2.9e-31  108.5   0.0   1   1   2.5e-35   3.4e-31  108.3   0.0     1    83     1    81     1    87 0.98 4-alpha-L-fucosyltransferase glycosyl transferase group 56
GST_C                PF00043.20    95 seq1036_BIOID50967   -            201   3.3e-16   58.9   0.1   1   1     2e-19   5.4e-16   58.2   0.1     5    95   104   189   100   189 0.94 Glutathione S-transferase, C-terminal domain
GST_N_2              PF13409.1     70 seq1036_BIOID50967   -            201   1.7e-11   43.8   0.0   1   1   1.4e-14   3.7e-11   42.7   0.0     5    69    11    75     9    76 0.95 Glutathione S-transferase, N-terminal domain
GST_N_3              PF13417.1     75 seq1036_BIOID50967   -            201   3.7e-11   42.9   0.0   1   1   2.8e-14   7.6e-11   41.9   0.0    15    73    16    79    11    81 0.89 Glutathione S-transferase, N-terminal domain
GST_C_2              PF13410.1     69 seq1036_BIOID50967   -            201   3.3e-10   39.5   0.1   1   1   1.8e-13   4.8e-10   39.0   0.1     7    69   125   184    71   184 0.91 Glutathione S-transferase, C-terminal domain
GST_N                PF02798.15    76 seq1036_BIOID50967   -            201   1.7e-09   37.5   0.0   1   1     2e-12   5.4e-09   36.0   0.0     3    76     1    75     1    75 0.95 Glutathione S-transferase, N-terminal domain
PGI                  PF00342.14   486 seq1038_BIOID50967   -            549  8.9e-235  779.5   0.1   1   1  7.4e-239    1e-234  779.3   0.0     1   486    52   541    52   541 0.99 Phosphoglucose isomerase
T2SF                 PF00482.18   124 seq1041_BIOID50967   -            398   1.9e-56  189.1   6.7   1   2   9.2e-35   1.3e-30  105.7   0.1     1   124    64   187    64   187 0.99 Type II secretion system (T2SS), protein F
T2SF                 PF00482.18   124 seq1041_BIOID50967   -            398   1.9e-56  189.1   6.7   2   2   2.1e-28   2.9e-24   85.2   1.9     1   124   267   389   267   389 0.98 Type II secretion system (T2SS), protein F
MFS_1                PF07690.11   354 seq1043_BIOID50967   -            427   3.5e-56  190.3  61.3   1   1   2.6e-58   1.8e-54  184.7  27.3     1   347    28   380    28   384 0.87 Major Facilitator Superfamily
Glyco_transf_56      PF07429.6    361 seq1044_BIOID50967   -            240  1.1e-128  429.1   0.1   1   1  8.6e-133  1.2e-128  429.0   0.0   122   360     1   239     1   240 0.99 4-alpha-L-fucosyltransferase glycosyl transferase group 56
ADH_N                PF08240.7    109 seq1045_BIOID50967   -            285   2.6e-34  117.1   1.6   1   1   1.4e-37   4.7e-34  116.3   1.1     2   108    33   138    32   139 0.97 Alcohol dehydrogenase GroES-like domain
ADH_zinc_N           PF00107.21   130 seq1045_BIOID50967   -            285     4e-20   71.5   0.0   1   1   2.1e-23   7.2e-20   70.7   0.0     1   108   178   284   178   285 0.96 Zinc-binding dehydrogenase
AlaDh_PNT_C          PF01262.16   168 seq1045_BIOID50967   -            285   7.4e-07   28.7   0.2   1   1   4.8e-10   1.6e-06   27.6   0.1    21    60   169   208   159   224 0.91 Alanine dehydrogenase/PNT, C-terminal domain
Xan_ur_permease      PF00860.15   389 seq1046_BIOID50967   -            485  2.4e-110  368.5  44.5   1   1    2e-114  2.7e-110  368.3  30.8     1   389    41   435    41   435 0.98 Permease family
SWIM                 PF04434.12    40 seq1051_BIOID50967   -            666   2.2e-07   30.0   0.9   1   2   5.1e-07     0.007   15.7   0.1    12    39    65    88    55    89 0.84 SWIM zinc finger
SWIM                 PF04434.12    40 seq1051_BIOID50967   -            666   2.2e-07   30.0   0.9   2   2   4.6e-06     0.063   12.6   0.0    10    38   159   183   144   184 0.82 SWIM zinc finger
WzyE                 PF06899.6    449 seq1052_BIOID50967   -            450  1.2e-277  920.6  45.5   1   1  9.8e-282  1.3e-277  920.4  31.5     1   448     1   449     1   450 1.00 WzyE protein
T2SG                 PF08334.6    108 seq1056_BIOID50967   -            145   1.8e-34  117.6   0.2   1   1   4.6e-38   2.1e-34  117.3   0.1     1   108    32   138    32   138 0.97 Type II secretion system (T2SS), protein G
N_methyl_2           PF13544.1     31 seq1056_BIOID50967   -            145     8e-09   34.4   0.7   1   1   3.3e-12   1.5e-08   33.6   0.5     8    31     2    25     1    25 0.90 Type IV pilin N-term methylation site GFxxxE
N_methyl             PF07963.7     20 seq1056_BIOID50967   -            145   2.1e-07   30.1   4.1   1   1   7.8e-11   3.5e-07   29.4   2.8     1    20     8    27     8    27 0.96 Prokaryotic N-terminal methylation motif
SIS_2                PF13580.1    138 seq1057_BIOID50967   -            246   3.1e-31  107.7   0.3   1   1   9.4e-35   6.4e-31  106.7   0.2    15   138    78   200    56   200 0.92 SIS domain
SIS                  PF01380.17   131 seq1057_BIOID50967   -            246   5.9e-08   32.2   0.0   1   1   2.3e-11   1.6e-07   30.9   0.0    51   104   163   216   152   229 0.91 SIS domain
HSP70                PF00012.15   602 seq1061_BIOID50967   -            450   7.5e-25   86.7   0.0   1   2   7.1e-19   9.7e-15   53.3   0.0     2   207     3   228     2   259 0.77 Hsp70 protein
HSP70                PF00012.15   602 seq1061_BIOID50967   -            450   7.5e-25   86.7   0.0   2   2   8.8e-12   1.2e-07   29.9   0.0   250   352   329   423   305   448 0.80 Hsp70 protein
Bac_Ubq_Cox          PF01654.12   436 seq1064_BIOID50967   -            523  1.6e-183  609.9  21.3   1   1  1.3e-187  1.8e-183  609.7  14.8     1   435     8   503     8   504 0.98 Bacterial Cytochrome Ubiquinol Oxidase
GspH                 PF12019.3    114 seq1066_BIOID50967   -            169   7.1e-09   35.7   0.0   1   1     2e-12   9.3e-09   35.3   0.0     2   107    44   147    43   156 0.73 Type II transport protein GspH
N_methyl_2           PF13544.1     31 seq1066_BIOID50967   -            169   6.2e-07   28.4   1.1   1   1   2.6e-10   1.2e-06   27.6   0.7    11    30     2    21     1    22 0.93 Type IV pilin N-term methylation site GFxxxE
N_methyl             PF07963.7     20 seq1066_BIOID50967   -            169   1.5e-06   27.4   2.0   1   1     9e-10   4.1e-06   26.0   1.4     1    19     5    23     5    24 0.94 Prokaryotic N-terminal methylation motif
LysR_substrate       PF03466.15   209 seq1067_BIOID50967   -            315   9.6e-55  184.8   0.6   1   1   1.9e-58   1.3e-54  184.3   0.4     4   208    99   303    96   304 0.99 LysR substrate binding domain
HTH_1                PF00126.22    60 seq1067_BIOID50967   -            315   8.8e-22   76.4   0.5   1   1   2.5e-25   1.7e-21   75.5   0.1     1    59    13    71    13    72 0.98 Bacterial regulatory helix-turn-helix protein, lysR family
Amidohydro_1         PF01979.15   333 seq1068_BIOID50967   -            439     3e-60  204.5   0.0   1   1   1.1e-63   3.7e-60  204.2   0.0     2   332    74   391    73   392 0.97 Amidohydrolase family
Amidohydro_5         PF13594.1     68 seq1068_BIOID50967   -            439   1.6e-09   37.3   0.0   1   1   1.6e-12   5.4e-09   35.6   0.0     2    67    41   137    40   138 0.68 Amidohydrolase
Amidohydro_3         PF07969.6    404 seq1068_BIOID50967   -            439   1.5e-08   34.1   1.4   1   1   6.3e-09   2.2e-05   23.7   0.0   315   404   309   390   253   390 0.81 Amidohydrolase family
Rhomboid             PF01694.17   146 seq1070_BIOID50967   -            625   7.3e-30  103.8  13.9   1   1   1.1e-33   7.3e-30  103.8   9.6     4   142    58   202    55   205 0.93 Rhomboid family
Lactonase            PF10282.4    344 seq1070_BIOID50967   -            625   3.3e-06   26.2   0.3   1   1   6.1e-09   4.2e-05   22.6   0.0   196   318   300   421   298   425 0.82 Lactonase, 7-bladed beta-propeller
YjbE                 PF11106.3     80 seq1071_BIOID50967   -             80   1.5e-43  146.4  27.9   1   1   1.2e-47   1.7e-43  146.3  19.3     1    80     1    80     1    80 0.99 Exopolysaccharide production protein YjbE
PfkB                 PF00294.19   301 seq1074_BIOID50967   -            300   8.3e-63  212.1   0.6   1   1   6.9e-67   9.4e-63  211.9   0.4     3   299     5   287     3   289 0.93 pfkB family carbohydrate kinase
T2SI                 PF02501.12    81 seq1075_BIOID50967   -            125   1.3e-12   47.3   0.1   1   1   1.3e-16   1.8e-12   46.9   0.1     1    77    39   114    39   118 0.92 Type II secretion system (T2SS), protein I
GATase_4             PF13230.1    272 seq1076_BIOID50967   -            255  3.2e-107  357.1   0.0   1   1  7.7e-111  3.5e-107  357.0   0.0     1   252     1   252     1   255 0.99 Glutamine amidotransferases class-II
GATase_2             PF00310.16   361 seq1076_BIOID50967   -            255   3.3e-17   62.1   0.1   1   1   2.1e-15   9.7e-12   44.1   0.1   189   359    65   215    60   217 0.87 Glutamine amidotransferases class-II
DUF2886              PF11102.3    200 seq1077_BIOID50967   -            212   4.6e-56  189.4   0.8   1   1   3.8e-60   5.2e-56  189.2   0.6     1   199    13   206    13   207 0.97 Protein of unknown function (DUF2886)
Glyco_tran_WecB      PF03808.8    172 seq1078_BIOID50967   -            246   3.1e-56  189.3   0.1   1   1   3.1e-60   4.2e-56  188.9   0.1     2   172    61   231    60   231 0.96 Glycosyl transferase WecB/TagA/CpsF family
UPF0126              PF03458.8     81 seq1079_BIOID50967   -            205   1.5e-44  149.3  24.6   1   2   3.2e-25   4.3e-21   74.1   4.6     2    78     4    80     3    83 0.96 UPF0126 domain
UPF0126              PF03458.8     81 seq1079_BIOID50967   -            205   1.5e-44  149.3  24.6   2   2   1.8e-28   2.5e-24   84.5   4.1     1    79    89   166    89   168 0.97 UPF0126 domain
T2SJ                 PF11612.3    169 seq1081_BIOID50967   -            195   1.1e-21   77.2   4.3   1   1   4.4e-25     2e-21   76.3   3.0     2   168    39   177    38   178 0.91 Type II secretion system (T2SS), protein J
N_methyl_2           PF13544.1     31 seq1081_BIOID50967   -            195   5.3e-08   31.8   0.6   1   1   2.4e-11   1.1e-07   30.8   0.4    10    31     2    23     1    23 0.93 Type IV pilin N-term methylation site GFxxxE
N_methyl             PF07963.7     20 seq1081_BIOID50967   -            195   2.3e-06   26.8   1.3   1   1   1.1e-09   4.9e-06   25.8   0.9     1    20     6    25     6    25 0.95 Prokaryotic N-terminal methylation motif
LysR_substrate       PF03466.15   209 seq1083_BIOID50967   -            309     7e-38  129.7   0.0   1   1   1.3e-41   9.1e-38  129.3   0.0     4   207    90   291    87   293 0.95 LysR substrate binding domain
HTH_1                PF00126.22    60 seq1083_BIOID50967   -            309   2.1e-20   72.0   0.7   1   1   5.1e-24   3.5e-20   71.3   0.5     1    60     4    63     4    63 0.97 Bacterial regulatory helix-turn-helix protein, lysR family
Caps_synth_GfcC      PF06251.6    229 seq1086_BIOID50967   -            245     1e-90  302.8   0.0   1   1   8.3e-95   1.1e-90  302.6   0.0     2   229    20   245    19   245 0.99 Capsule biosynthesis GfcC
EII-GUT              PF03608.8    168 seq1087_BIOID50967   -            187   9.9e-77  256.4   0.7   1   1   8.3e-81   1.1e-76  256.2   0.5     2   168     5   171     4   171 0.99 PTS system enzyme II sorbitol-specific factor
DUF1307              PF06998.6    123 seq1088_BIOID50967   -            157   4.8e-43  145.9   7.3   1   1   4.2e-47   5.7e-43  145.7   5.0     1   123    32   155    32   155 0.98 Protein of unknown function (DUF1307)
HTH_DeoR             PF08220.7     57 seq1090_BIOID50967   -            122   7.6e-24   82.8   0.9   1   1     1e-26   1.2e-23   82.2   0.6     1    56    11    66    11    67 0.97 DeoR-like helix-turn-helix domain
HTH_11               PF08279.7     55 seq1090_BIOID50967   -            122   1.7e-10   40.2   0.1   1   1   2.5e-13   2.8e-10   39.5   0.1     4    44    14    53    11    60 0.86 HTH domain
MarR_2               PF12802.2     62 seq1090_BIOID50967   -            122   1.1e-07   31.3   0.1   1   1   1.5e-10   1.7e-07   30.6   0.1     5    61    10    63     4    64 0.88 MarR family
MarR                 PF01047.17    59 seq1090_BIOID50967   -            122   1.4e-07   30.9   0.1   1   1     2e-10   2.3e-07   30.2   0.0     8    50    15    57     9    59 0.94 MarR family
HTH_20               PF12840.2     61 seq1090_BIOID50967   -            122   8.1e-07   28.6   0.1   1   1   1.1e-09   1.3e-06   28.0   0.1     6    57     6    57     2    61 0.85 Helix-turn-helix domain
HTH_27               PF13463.1     68 seq1090_BIOID50967   -            122   1.6e-06   28.2   0.1   1   1   2.2e-09   2.5e-06   27.6   0.0     2    53     9    59     9    70 0.88 Winged helix DNA-binding domain
GntR                 PF00392.16    64 seq1090_BIOID50967   -            122   2.7e-06   26.6   0.1   1   1   4.1e-09   4.7e-06   25.8   0.1    27    60    27    60    14    63 0.93 Bacterial regulatory proteins, gntR family
HTH_24               PF13412.1     48 seq1090_BIOID50967   -            122   7.7e-06   25.0   0.1   1   1   1.1e-08   1.3e-05   24.3   0.1     7    48    14    55     9    55 0.95 Winged helix-turn-helix DNA-binding
HTH_5                PF01022.15    47 seq1090_BIOID50967   -            122   3.9e-05   23.0   0.0   1   1   5.6e-08   6.3e-05   22.4   0.0     6    46    14    55     9    56 0.95 Bacterial regulatory protein, arsR family
HTH_Mga              PF08280.6     59 seq1090_BIOID50967   -            122   4.7e-05   22.9   0.1   1   1     1e-07   0.00012   21.7   0.0     9    44    14    49    11    53 0.94 M protein trans-acting positive regulator (MGA) HTH domain
Xan_ur_permease      PF00860.15   389 seq1091_BIOID50967   -            455   1.3e-78  264.1  50.1   1   1   1.3e-82   1.8e-78  263.6  34.7     1   388    32   415    32   416 0.98 Permease family
T2SK                 PF03934.8    280 seq1092_BIOID50967   -            327   1.7e-66  224.1   4.1   1   1   1.4e-70   1.9e-66  223.9   2.8     3   277    32   315    30   319 0.93 Type II secretion system (T2SS), protein K
Cyto_ox_2            PF02322.10   328 seq1093_BIOID50967   -            379  7.9e-121  403.1  36.0   1   1  6.7e-125  9.2e-121  402.8  25.0     2   327     7   362     6   363 0.99 Cytochrome oxidase subunit II
AA_permease          PF00324.16   479 seq1095_BIOID50967   -            461   4.9e-99  331.7  55.9   1   1  9.1e-103   6.2e-99  331.3  38.8     1   435    16   427    16   455 0.94 Amino acid permease
AA_permease_2        PF13520.1    426 seq1095_BIOID50967   -            461   1.6e-43  148.7  59.1   1   1   3.1e-47   2.1e-43  148.3  41.0     9   425    20   440    15   441 0.88 Amino acid permease
DeoRC                PF00455.17   162 seq1096_BIOID50967   -            141   3.2e-32  111.2   0.2   1   1   2.7e-36   3.7e-32  111.0   0.2    45   161     1   117     1   118 0.99 DeoR C terminal sensor domain
Sigma54_activat      PF00158.21   168 seq1097_BIOID50967   -            642   6.2e-36  123.2   0.0   1   1   4.9e-39   1.1e-35  122.4   0.0     5   168   334   494   330   494 0.96 Sigma-54 interaction domain
PAS                  PF00989.19   113 seq1097_BIOID50967   -            642   4.4e-14   52.1   0.0   1   1     6e-17   1.4e-13   50.5   0.0     2   113   207   309   206   309 0.97 PAS fold
HTH_8                PF02954.14    42 seq1097_BIOID50967   -            642   1.7e-13   49.7   0.1   1   1   7.4e-17   1.7e-13   49.7   0.1     2    42   591   631   590   631 0.96 Bacterial regulatory protein, Fis family
GAF                  PF01590.21   154 seq1097_BIOID50967   -            642   3.1e-06   27.2   0.2   1   1   3.6e-09   8.2e-06   25.9   0.2     4   151    58   189    56   192 0.92 GAF domain
PAS_8                PF13188.1     64 seq1097_BIOID50967   -            642   0.00012   21.6   0.0   1   1   1.4e-07   0.00032   20.3   0.0     2    46   207   255   206   276 0.70 PAS domain
EIIBC-GUT_N          PF03612.9    183 seq1098_BIOID50967   -            319   1.3e-71  239.8   1.5   1   1   3.6e-75   2.5e-71  238.9   1.1     2   183     3   171     2   171 0.95 Sorbitol phosphotransferase enzyme II N-terminus
EIIBC-GUT_C          PF07663.6     93 seq1098_BIOID50967   -            319   6.4e-48  160.7   5.0   1   1   9.3e-52   6.4e-48  160.7   3.5     1    93   226   318   226   318 0.99 Sorbitol phosphotransferase enzyme II C-terminus
DUF940               PF06082.6    658 seq1101_BIOID50967   -            698  3.9e-258  858.2  13.2   1   1  3.2e-262  4.4e-258  858.1   9.1     1   658    29   693    29   693 0.97 Bacterial putative lipoprotein (DUF940)
Peptidase_S49        PF01343.13   154 seq1103_BIOID50967   -            666  9.2e-102  337.1   0.2   1   2   3.6e-49   2.5e-45  153.9   0.0     2   152   189   342   188   344 0.98 Peptidase family S49
Peptidase_S49        PF01343.13   154 seq1103_BIOID50967   -            666  9.2e-102  337.1   0.2   2   2   1.6e-57   1.1e-53  181.0   0.1     2   154   440   591   439   591 0.98 Peptidase family S49
DNA_pol3_theta       PF06440.6     75 seq1106_BIOID50967   -             83   5.1e-36  122.0   0.9   1   1   4.4e-40     6e-36  121.7   0.6     2    72     7    76     5    80 0.96 DNA polymerase III, theta subunit
NLPC_P60             PF00877.14   105 seq1107_BIOID50967   -            252     4e-31  106.8   0.0   1   1     1e-34   7.1e-31  106.0   0.0     1   105   134   244   134   244 0.98 NlpC/P60 family
HAD_2                PF13419.1    176 seq1108_BIOID50967   -            199   4.9e-29  101.7   0.1   1   1   1.7e-32   5.7e-29  101.5   0.1     2   176     4   184     3   184 0.85 Haloacid dehalogenase-like hydrolase
Hydrolase_like       PF13242.1     75 seq1108_BIOID50967   -            199   2.5e-08   33.3   0.0   1   1   1.6e-11   5.5e-08   32.2   0.0     2    50   139   186   138   198 0.93 HAD-hyrolase-like
Hydrolase            PF00702.21   204 seq1108_BIOID50967   -            199   1.8e-06   28.4   0.0   1   1   6.1e-10   2.1e-06   28.3   0.0   109   203    73   177     6   178 0.76 haloacid dehalogenase-like hydrolase
T2SL                 PF05134.8    230 seq1110_BIOID50967   -            387   2.2e-57  193.7   2.4   1   1   5.6e-61   3.9e-57  192.9   1.7     1   230     6   233     6   233 0.98 Type II secretion system (T2SS), protein L
GspL_C               PF12693.2    158 seq1110_BIOID50967   -            387     1e-34  119.4   3.5   1   1   2.6e-38   1.8e-34  118.7   2.4     6   157   241   385   237   387 0.97 GspL periplasmic domain
TetR_N               PF00440.18    47 seq1112_BIOID50967   -            234   1.3e-13   50.2   2.0   1   1   1.5e-17   2.1e-13   49.5   0.1     1    46    34    80    34    81 0.95 Bacterial regulatory proteins, tetR family
YbgT_YccB            PF08173.6     28 seq1113_BIOID50967   -             37   6.1e-16   57.8   4.2   1   1   4.9e-20   6.7e-16   57.6   2.9     1    28     1    28     1    28 0.97 Membrane bound YbgT-like protein
Cyd_oper_YbgE        PF09600.5     82 seq1114_BIOID50967   -             97   1.5e-33  114.6   7.9   1   1   1.4e-37   1.9e-33  114.3   5.5     1    81    16    96    16    97 0.97 Cyd operon protein YbgE (Cyd_oper_YbgE)
PTSIIA_gutA          PF03829.8    117 seq1115_BIOID50967   -            123   7.6e-45  151.2   0.0   1   1   6.7e-49   9.1e-45  150.9   0.0     1   116     1   116     1   118 0.98 PTS system glucitol/sorbitol-specific IIA component
Virul_fac_BrkB       PF03631.10   260 seq1118_BIOID50967   -            290     1e-55  188.8  24.6   1   1   8.7e-60   1.2e-55  188.6  17.0     2   258    29   274    28   276 0.88 Virulence factor BrkB
DUF2819              PF10995.3    317 seq1119_BIOID50967   -            523  3.2e-129  430.1   0.0   1   1    3e-133  4.1e-129  429.7   0.0     2   317   163   474   162   474 0.99 Protein of unknown function (DUF2819)
Adenine_deam_C       PF13382.1    171 seq1121_BIOID50967   -            588   5.2e-57  191.5   0.0   1   1   2.9e-60     8e-57  190.9   0.0    24   171   434   581   416   581 0.95 Adenine deaminase C-terminal domain
Amidohydro_1         PF01979.15   333 seq1121_BIOID50967   -            588   3.5e-38  131.9   0.0   1   1   4.8e-41   1.3e-37  130.0   0.0     2   333    82   347    81   347 0.95 Amidohydrolase family
Amidohydro_5         PF13594.1     68 seq1121_BIOID50967   -            588   2.2e-12   46.4   0.2   1   1   2.9e-15   7.9e-12   44.7   0.1     1    68    52   115    52   115 0.85 Amidohydrolase
Amidohydro_4         PF13147.1    304 seq1121_BIOID50967   -            588   3.1e-11   43.7   0.2   1   1   8.7e-12   2.4e-08   34.2   0.1     1   304    76   344    76   344 0.77 Amidohydrolase
adh_short            PF00106.20   167 seq1124_BIOID50967   -            259     4e-26   91.7   1.6   1   1   1.1e-29   4.9e-26   91.5   1.1     2   166     4   172     3   173 0.94 short chain dehydrogenase
adh_short_C2         PF13561.1    243 seq1124_BIOID50967   -            259   2.6e-16   60.0   0.0   1   1   8.4e-20   3.8e-16   59.4   0.0     7   241    13   255     9   256 0.87 Enoyl-(Acyl carrier protein) reductase
4HBT                 PF03061.17    79 seq1125_BIOID50967   -            134     8e-19   67.4   0.4   1   1   2.4e-22   1.1e-18   66.9   0.3     1    77    20   103    20   105 0.98 Thioesterase superfamily
4HBT_2               PF13279.1    121 seq1125_BIOID50967   -            134   2.7e-12   47.0   0.2   1   1   7.1e-16   3.2e-12   46.8   0.1     3   117    14   128    12   132 0.88 Thioesterase-like superfamily
Acyl-ACP_TE          PF01643.12   249 seq1125_BIOID50967   -            134   1.3e-05   24.2   0.1   1   1   3.1e-09   1.4e-05   24.0   0.0    31   132    33   132     4   134 0.79 Acyl-ACP thioesterase
Guanylate_kin        PF00625.16   183 seq1127_BIOID50967   -            207   1.6e-70  236.1   0.0   1   1   1.3e-74   1.8e-70  235.9   0.0     2   183     4   186     3   186 0.98 Guanylate kinase
DUF2314              PF10077.4    133 seq1129_BIOID50967   -            153     4e-24   85.0   0.1   1   1   3.9e-28   5.4e-24   84.6   0.1     2   127    33   149    32   151 0.90 Uncharacterized protein conserved in bacteria (DUF2314)
DUF1422              PF07226.6    118 seq1130_BIOID50967   -            119   1.1e-54  183.0   1.2   1   1   9.1e-59   1.2e-54  182.9   0.9     3   116     2   115     1   117 0.97 Protein of unknown function (DUF1422)
T2SM                 PF04612.7    160 seq1134_BIOID50967   -            161   7.6e-29  100.4   0.1   1   1   6.3e-33   8.6e-29  100.2   0.1     2   158     8   158     7   160 0.93 Type II secretion system (T2SS), protein M
MotA_ExbB            PF01618.11   139 seq1136_BIOID50967   -            230     1e-46  157.9   0.2   1   1   9.8e-51   1.3e-46  157.5   0.1     2   138    74   210    73   211 0.98 MotA/TolQ/ExbB proton channel family
Radical_SAM          PF04055.16   166 seq1137_BIOID50967   -            411   6.2e-13   49.1   0.0   1   1     3e-16     1e-12   48.4   0.0     6   160    20   182    16   208 0.84 Radical SAM superfamily
DUF4008              PF13186.1     64 seq1137_BIOID50967   -            411     2e-12   47.1   0.6   1   1   1.3e-15   4.3e-12   46.0   0.4     4    64   282   343   276   343 0.90 Domain of unknown function (DUF4008)
Fer4_12              PF13353.1    139 seq1137_BIOID50967   -            411   4.8e-07   29.8   0.0   1   1   2.7e-10   9.1e-07   28.9   0.0    13   115    19   126    17   150 0.60 4Fe-4S single cluster domain
Rick_17kDa_Anti      PF05433.10    42 seq1140_BIOID50967   -            155   1.4e-07   30.9  26.2   1   1   1.8e-11   2.5e-07   30.1  18.2     1    42    62   103    62   103 0.96 Glycine zipper 2TM domain
DUF3521              PF12035.3     35 seq1141_BIOID50967   -             51   4.6e-07   29.4   0.3   1   1   5.9e-11   8.1e-07   28.6   0.2     1    35    13    40    13    40 0.98 Protein of unknown function (DUF3521)
Tyr_Deacylase        PF02580.11   145 seq1143_BIOID50967   -            145   6.3e-55  185.0   0.1   1   1   5.1e-59     7e-55  184.8   0.0     2   144     3   144     2   145 0.99 D-Tyr-tRNA(Tyr) deacylase
RNA_pol_Rpb6         PF01192.17    57 seq1145_BIOID50967   -             91     1e-17   63.4   0.1   1   1   9.7e-22   1.3e-17   63.1   0.1     1    56     7    62     7    63 0.95 RNA polymerase Rpb6
PhdYeFM_antitox      PF02604.14    75 seq1146_BIOID50967   -             73   1.3e-16   59.7   0.1   1   1     2e-20   1.4e-16   59.7   0.1     1    63     1    62     1    73 0.90 Antitoxin Phd_YefM, type II toxin-antitoxin system
RelB_N               PF12910.2     46 seq1146_BIOID50967   -             73   3.9e-12   45.2   0.2   1   1   1.1e-15   7.4e-12   44.3   0.0     1    45     1    44     1    45 0.95 Antitoxin of toxin-antitoxin stability system N-terminal
GutM                 PF06923.6    109 seq1148_BIOID50967   -            119   6.1e-37  125.5   0.0   1   1   5.1e-41   6.9e-37  125.3   0.0     2   109     3   110     2   110 0.98 Glucitol operon activator protein (GutM)
Asparaginase         PF00710.15   313 seq1150_BIOID50967   -            338  2.7e-112  374.5   0.0   1   1  2.3e-116  3.1e-112  374.3   0.0     2   313     6   323     5   323 0.97 Asparaginase
HD_4                 PF13328.1    153 seq1151_BIOID50967   -            702   6.5e-54  181.6   1.2   1   1   2.4e-57   6.5e-54  181.6   0.8     2   152    27   175    26   176 0.97 HD domain
RelA_SpoT            PF04607.12   116 seq1151_BIOID50967   -            702   1.1e-36  125.2   0.5   1   1   1.1e-39   3.1e-36  123.7   0.0     1   115   235   345   235   346 0.98 Region found in RelA / SpoT proteins
TGS                  PF02824.16    60 seq1151_BIOID50967   -            702   6.9e-22   76.9   0.0   1   1   6.1e-25   1.7e-21   75.7   0.0     1    60   388   447   388   447 0.99 TGS domain
ACT_4                PF13291.1     80 seq1151_BIOID50967   -            702   2.2e-18   66.2   2.5   1   1   2.1e-21   5.7e-18   64.9   1.0     2    80   622   699   621   699 0.97 ACT domain
HD                   PF01966.17   122 seq1151_BIOID50967   -            702   1.3e-13   50.8   1.9   1   1   1.7e-16   4.7e-13   49.0   0.3     1   122    45   144    45   144 0.81 HD domain
YiiD_Cterm           PF09500.5    144 seq1152_BIOID50967   -            329   6.7e-49  165.0   0.0   1   1   2.9e-52   9.9e-49  164.4   0.0     1   143   174   313   174   314 0.99 Putative thioesterase (yiiD_Cterm)
Acetyltransf_7       PF13508.1     79 seq1152_BIOID50967   -            329   8.3e-13   48.1   0.0   1   1   4.5e-16   1.5e-12   47.3   0.0     3    77    60   138    58   140 0.87 Acetyltransferase (GNAT) domain
Acetyltransf_1       PF00583.19    83 seq1152_BIOID50967   -            329   2.9e-12   46.3   0.0   1   1   2.4e-15   8.2e-12   44.8   0.0     2    82    66   138    65   139 0.96 Acetyltransferase (GNAT) family
Acetyltransf_10      PF13673.1    117 seq1152_BIOID50967   -            329   1.6e-08   34.5   0.0   1   1   7.8e-12   2.7e-08   33.8   0.0    38   117    55   138    16   138 0.81 Acetyltransferase (GNAT) domain
Peptidase_A24        PF01478.13   106 seq1154_BIOID50967   -            171   5.6e-30  103.5  11.2   1   1   4.1e-34   5.6e-30  103.5   7.7     1   105    27   135    25   136 0.94 Type IV leader peptidase family
Fic                  PF02661.13    97 seq1156_BIOID50967   -            126   2.1e-06   28.2   0.0   1   1   2.3e-10   3.1e-06   27.6   0.0     2    97     4    84     3    84 0.87 Fic/DOC family
ExbD                 PF02472.11   130 seq1157_BIOID50967   -            142     5e-23   81.3   0.1   1   1   4.1e-27   5.6e-23   81.2   0.1     2   129    10   141     9   142 0.89 Biopolymer transport protein ExbD/TolR
DeoRC                PF00455.17   162 seq1160_BIOID50967   -            257   6.9e-53  178.4   0.6   1   1   2.4e-56   1.1e-52  177.8   0.3     3   161    74   232    72   233 0.97 DeoR C terminal sensor domain
HTH_DeoR             PF08220.7     57 seq1160_BIOID50967   -            257     9e-22   76.2   0.1   1   1   3.8e-25   1.7e-21   75.3   0.1     1    56     6    61     6    62 0.98 DeoR-like helix-turn-helix domain
HTH_11               PF08279.7     55 seq1160_BIOID50967   -            257   5.3e-09   35.4   0.1   1   1   3.9e-12   1.8e-08   33.8   0.0     1    46     6    50     6    56 0.92 HTH domain
DUF2636              PF11120.3     62 seq1161_BIOID50967   -             63   5.2e-33  112.2   0.6   1   1   4.2e-37   5.7e-33  112.1   0.4     1    62     2    63     2    63 0.99 Protein of unknown function (DUF2636)
HTH_3                PF01381.17    55 seq1162_BIOID50967   -            139   1.2e-09   37.7   0.8   1   1   3.1e-13   2.1e-09   36.9   0.0    11    55    29    73    15    73 0.92 Helix-turn-helix
HTH_19               PF12844.2     64 seq1162_BIOID50967   -            139   4.6e-08   32.8   0.0   1   1   1.3e-11   8.7e-08   31.9   0.0     2    62    13    77    12    79 0.94 Helix-turn-helix domain
PsiE                 PF06146.7     69 seq1163_BIOID50967   -            136   1.8e-16   59.9   5.7   1   1   1.3e-20   1.8e-16   59.9   3.9     5    69    62   123    58   123 0.95 Phosphate-starvation-inducible E
DUF3260              PF11658.3    518 seq1166_BIOID50967   -            559  4.4e-234  777.2   0.0   1   1  3.7e-238  5.1e-234  777.0   0.0     2   518    24   554    23   554 0.99 Protein of unknown function (DUF3260)
TolA                 PF06519.6     96 seq1168_BIOID50967   -            421   2.2e-38  129.9   0.0   1   1   3.3e-42   2.2e-38  129.9   0.0     1    96   325   419   325   419 0.98 TolA C-terminal
TonB_2               PF13103.1     85 seq1168_BIOID50967   -            421   3.2e-05   23.7   0.0   1   1   1.4e-08   9.4e-05   22.2   0.0     2    73   338   405   337   414 0.86 TonB C terminal
DUF1656              PF07869.7     58 seq1169_BIOID50967   -             78   3.3e-18   65.1   9.6   1   1   2.4e-22   3.3e-18   65.1   6.7     3    57    16    70    14    72 0.95 Protein of unknown function (DUF1656)
DUF968               PF06147.6    200 seq1170_BIOID50967   -            347   2.7e-57  193.8   0.0   1   1   2.9e-61   3.9e-57  193.2   0.0     3   200   132   337   130   337 0.97 Protein of unknown function (DUF968)
MerR_1               PF13411.1     69 seq1172_BIOID50967   -            243   2.5e-18   65.4   0.2   1   1   2.6e-21   1.8e-17   62.7   0.0     1    68     4    72     4    73 0.98 MerR HTH family regulatory protein
MerR                 PF00376.18    38 seq1172_BIOID50967   -            243   7.3e-13   47.7   0.0   1   1   2.1e-16   1.4e-12   46.7   0.0     1    38     5    42     5    42 0.98 MerR family regulatory protein
HlyD                 PF00529.15   306 seq1174_BIOID50967   -            285   1.5e-46  158.9   7.1   1   2   5.2e-23   1.4e-19   70.4   1.8     1    78    43   120    43   128 0.92 HlyD family secretion protein
HlyD                 PF00529.15   306 seq1174_BIOID50967   -            285   1.5e-46  158.9   7.1   2   2   1.4e-29   3.9e-26   91.9   0.2   138   302   126   278   116   282 0.92 HlyD family secretion protein
HlyD_2               PF12700.2    328 seq1174_BIOID50967   -            285   2.8e-22   79.1   0.3   1   1   1.4e-25   3.9e-22   78.7   0.2    15   239    38   229    31   242 0.88 HlyD family secretion protein
Biotin_lipoyl_2      PF13533.1     50 seq1174_BIOID50967   -            285   5.9e-19   67.3   1.4   1   1   5.1e-19   1.4e-15   56.5   0.7     1    50    43    92    43   103 0.89 Biotin-lipoyl like
HlyD_3               PF13437.1    105 seq1174_BIOID50967   -            285   1.2e-18   67.2   0.1   1   1   2.1e-15   5.7e-12   45.7   0.0     1    82   153   232   153   248 0.90 HlyD family secretion protein
TonB_dep_Rec         PF00593.19   276 seq1177_BIOID50967   -            628   1.4e-30  107.0  21.3   1   1     2e-34   1.4e-30  107.0  14.8     1   276   404   627   404   627 0.90 TonB dependent receptor
Plug                 PF07715.10   108 seq1177_BIOID50967   -            628   6.4e-30  103.5   1.5   1   1   9.4e-34   6.4e-30  103.5   1.0     4   108    55   160    52   160 0.97 TonB-dependent Receptor Plug Domain
Isochorismatase      PF00857.15   174 seq1179_BIOID50967   -            219   1.9e-38  131.9   0.0   1   1   1.7e-42   2.3e-38  131.7   0.0     2   174    11   213    10   213 0.96 Isochorismatase family
SIS                  PF01380.17   131 seq1183_BIOID50967   -            321   3.9e-27   94.3   0.0   1   1   9.9e-31   6.8e-27   93.5   0.0     2   130    39   169    38   170 0.98 SIS domain
CBS                  PF00571.23    57 seq1183_BIOID50967   -            321   7.1e-15   54.3   0.0   1   2   1.9e-08   0.00013   21.4   0.0     1    56   199   256   199   257 0.92 CBS domain
CBS                  PF00571.23    57 seq1183_BIOID50967   -            321   7.1e-15   54.3   0.0   2   2   4.7e-10   3.2e-06   26.5   0.0     8    51   272   315   265   318 0.82 CBS domain
DUF1391              PF07151.7     49 seq1184_BIOID50967   -             78   5.5e-34  115.2   0.5   1   1   5.3e-38   7.2e-34  114.9   0.4     1    48    29    76    29    77 0.97 Protein of unknown function (DUF1391)
Xan_ur_permease      PF00860.15   389 seq1187_BIOID50967   -            525  9.1e-121  402.8  46.4   1   1  9.3e-125  1.3e-120  402.4  32.2     2   385    72   451    71   455 0.98 Permease family
OmpA                 PF00691.15    97 seq1190_BIOID50967   -            296   4.9e-15   55.6   0.1   1   1   1.4e-18   1.9e-14   53.7   0.0     1    92   155   248   155   252 0.84 OmpA family
FUSC                 PF04632.7    650 seq1196_BIOID50967   -            670  5.1e-163  543.8  47.2   1   1  8.4e-167  5.8e-163  543.6  32.7     1   649    20   662    20   663 0.97 Fusaric acid resistance protein family
FUSC_2               PF13515.1    128 seq1196_BIOID50967   -            670   2.7e-16   59.5  13.2   1   1     4e-20   2.7e-16   59.5   9.2     1   125    33   163    31   166 0.86 Fusaric acid resistance protein-like
RHH_1                PF01402.16    39 seq1199_BIOID50967   -             81   4.8e-11   41.9   0.5   1   1   5.7e-15   7.7e-11   41.2   0.4     2    39    15    52    14    52 0.96 Ribbon-helix-helix protein, copG family
GerE                 PF00196.14    58 seq1201_BIOID50967   -            241   2.9e-10   39.1   0.7   1   1   3.8e-14   5.2e-10   38.3   0.5     4    57   154   207   152   208 0.95 Bacterial regulatory proteins, luxR family
PD40                 PF07676.7     39 seq1202_BIOID50967   -            431   1.2e-35  120.5   5.0   1   4   2.5e-08   8.6e-05   21.9   0.0    11    34   203   224   198   227 0.82 WD40-like Beta Propeller Repeat
PD40                 PF07676.7     39 seq1202_BIOID50967   -            431   1.2e-35  120.5   5.0   2   4   8.4e-13   2.9e-09   36.2   0.0     2    39   238   273   237   273 0.95 WD40-like Beta Propeller Repeat
PD40                 PF07676.7     39 seq1202_BIOID50967   -            431   1.2e-35  120.5   5.0   3   4   6.4e-13   2.2e-09   36.6   0.1     2    38   282   316   281   317 0.96 WD40-like Beta Propeller Repeat
PD40                 PF07676.7     39 seq1202_BIOID50967   -            431   1.2e-35  120.5   5.0   4   4   4.2e-07    0.0014   18.0   0.0     3    30   370   397   368   403 0.93 WD40-like Beta Propeller Repeat
TolB_N               PF04052.8    105 seq1202_BIOID50967   -            431   9.2e-32  109.1   0.0   1   1   7.2e-35   2.5e-31  107.7   0.0     1    99    24   122    24   127 0.97 TolB amino-terminal domain
DPPIV_N              PF00930.16   353 seq1202_BIOID50967   -            431   1.6e-13   49.8   0.0   1   1   2.3e-13     8e-10   37.7   0.0   239   348   249   353   220   358 0.87 Dipeptidyl peptidase IV (DPP IV) N-terminal region
HlyD_2               PF12700.2    328 seq1204_BIOID50967   -            464     1e-25   90.5   1.0   1   1   3.8e-29   1.3e-25   90.1   0.7    10   328   124   425   115   425 0.83 HlyD family secretion protein
HlyD                 PF00529.15   306 seq1204_BIOID50967   -            464   8.5e-24   84.2  16.1   1   1   3.2e-27   1.1e-23   83.9  10.9     1   241   135   360   135   425 0.84 HlyD family secretion protein
HlyD_3               PF13437.1    105 seq1204_BIOID50967   -            464   2.2e-16   59.9   3.3   1   1   5.2e-14   1.8e-10   40.9   0.4     1   101   246   351   246   356 0.93 HlyD family secretion protein
Biotin_lipoyl_2      PF13533.1     50 seq1204_BIOID50967   -            464   1.5e-13   50.0   9.6   1   1   7.9e-17   2.7e-13   49.2   0.3     2    50   136   184   135   184 0.97 Biotin-lipoyl like
SpoU_methylase       PF00588.14   142 seq1205_BIOID50967   -            229   4.7e-37  126.9   0.1   1   1   9.5e-41   6.5e-37  126.4   0.1     2   142    20   159    19   159 0.96 SpoU rRNA Methylase family
SpoU_methylas_C      PF12105.3     57 seq1205_BIOID50967   -            229   1.1e-25   88.8   1.7   1   1   2.2e-29   1.5e-25   88.3   0.4     1    57   163   221   163   221 0.99 SpoU, rRNA methylase, C-terminal
DicB                 PF05358.6     62 seq1206_BIOID50967   -             97   5.6e-40  134.5   0.1   1   1   5.4e-44   7.3e-40  134.1   0.1     1    62    36    97    36    97 1.00 DicB protein
IMS                  PF00817.15   148 seq1211_BIOID50967   -            351   4.6e-48  162.7   0.0   1   1   1.6e-51   7.4e-48  162.0   0.0     1   148     7   154     7   154 0.98 impB/mucB/samB family
IMS_C                PF11799.3    137 seq1211_BIOID50967   -            351   1.6e-09   38.1   0.1   1   1   5.8e-13   2.6e-09   37.4   0.0     3    99   211   309   209   327 0.85 impB/mucB/samB family C-terminal
IMS_HHH              PF11798.3     32 seq1211_BIOID50967   -            351   1.3e-08   34.2   0.0   1   1   7.1e-12   3.2e-08   33.0   0.0     1    32   166   197   166   197 0.96 IMS family HHH motif
DUF1482              PF07358.6     57 seq1212_BIOID50967   -             63   9.8e-29   98.6   0.2   1   1   7.9e-33   1.1e-28   98.4   0.1     1    57     4    62     4    62 0.98 Protein of unknown function (DUF1482)
GerE                 PF00196.14    58 seq1215_BIOID50967   -            225   1.9e-15   55.8   0.1   1   1   2.5e-19   3.4e-15   55.0   0.1     3    55   152   204   150   207 0.95 Bacterial regulatory proteins, luxR family
Exonuc_VIII          PF06630.6    182 seq1217_BIOID50967   -            813     5e-71  237.6   2.1   1   1   1.2e-74   1.7e-70  235.9   0.0     3   182    10   189     8   189 0.98 Enterobacterial exodeoxyribonuclease VIII
Asp_Glu_race         PF01177.17   217 seq1218_BIOID50967   -            285   3.4e-30  105.4   0.1   1   1   3.4e-34   4.7e-30  105.0   0.0     2   215    25   234    24   236 0.86 Asp/Glu/Hydantoin racemase
DEAD                 PF00270.24   173 seq1219_BIOID50967   -            704   1.2e-23   83.3   0.3   1   1   4.5e-25     1e-21   77.0   0.1     4   169   284   445   281   449 0.79 DEAD/DEAH box helicase
Helicase_C           PF00271.26    78 seq1219_BIOID50967   -            704   8.2e-17   60.7   0.0   1   1   3.5e-18   7.9e-15   54.3   0.0     3    77   524   599   522   600 0.95 Helicase conserved C-terminal domain
ResIII               PF04851.10   184 seq1219_BIOID50967   -            704   9.2e-09   35.2   0.0   1   1   9.5e-12   2.2e-08   34.0   0.0    29   182   304   441   278   443 0.75 Type III restriction enzyme, res subunit
tRNA_anti            PF01336.20    76 seq1219_BIOID50967   -            704   2.6e-07   30.2   0.0   1   1   2.5e-10   5.8e-07   29.1   0.0     2    74    74   145    73   147 0.96 OB-fold nucleic acid binding domain
SecA_DEAD            PF07517.9    266 seq1219_BIOID50967   -            704   5.5e-07   29.0   0.0   1   1   5.2e-10   1.2e-06   27.9   0.0    95   163   305   373   239   409 0.85 SecA DEAD-like domain
SNF2_N               PF00176.18   296 seq1219_BIOID50967   -            704   5.5e-05   22.0   0.0   1   1   4.5e-08    0.0001   21.1   0.0    27   172   308   446   291   451 0.79 SNF2 family N-terminal domain
Trp_Tyr_perm         PF03222.8    394 seq1220_BIOID50967   -            444   4.2e-05   22.4  38.4   1   1   5.5e-09   7.6e-05   21.5  26.6     7   374    42   425    38   436 0.76 Tryptophan/tyrosine permease family
CBAH                 PF02275.13   316 seq1226_BIOID50967   -            365   2.2e-66  224.3   0.0   1   1     2e-70   2.7e-66  224.0   0.0     1   304    25   338    25   348 0.91 Linear amide C-N hydrolases, choloylglycine hydrolase family
NUDIX                PF00293.23   135 seq1227_BIOID50967   -            182   1.6e-18   66.5   0.0   1   1   1.4e-22     2e-18   66.2   0.0     2   131    32   161    31   165 0.83 NUDIX domain
OmpA                 PF00691.15    97 seq1228_BIOID50967   -            173   1.1e-19   70.5   0.0   1   1   1.4e-23     2e-19   69.6   0.0     1    97    72   167    72   167 0.95 OmpA family
Acetyltransf_10      PF13673.1    117 seq1229_BIOID50967   -            150   4.6e-21   75.0   0.0   1   1   1.6e-24   5.6e-21   74.7   0.0     1   117    13   124    13   124 0.92 Acetyltransferase (GNAT) domain
Acetyltransf_7       PF13508.1     79 seq1229_BIOID50967   -            150   4.6e-07   29.7   0.0   1   1   2.8e-10   9.5e-07   28.7   0.0     3    78    56   125    54   126 0.87 Acetyltransferase (GNAT) domain
Acetyltransf_1       PF00583.19    83 seq1229_BIOID50967   -            150   9.2e-07   28.7   0.0   1   1   6.1e-10   2.1e-06   27.5   0.0    23    83    73   125    33   125 0.72 Acetyltransferase (GNAT) family
ACR_tran             PF00873.14  1021 seq1231_BIOID50967   -           1040         0 1231.4  34.5   1   1         0         0 1231.2  23.9     2  1020    13  1022    12  1023 1.00 AcrB/AcrD/AcrF family
SecD_SecF            PF02355.11   189 seq1231_BIOID50967   -           1040   1.9e-08   33.6  32.6   1   1   1.6e-09   1.1e-05   24.6  10.9    36   183   348   495   338   501 0.82 Protein export membrane protein
FAD_binding_3        PF01494.14   356 seq1234_BIOID50967   -            391   3.3e-28   98.6   0.0   1   1   1.4e-31   4.7e-28   98.1   0.0     2   346     6   339     5   343 0.81 FAD binding domain
Lycopene_cycl        PF05834.7    374 seq1234_BIOID50967   -            391   1.7e-10   40.2   4.1   1   1   2.2e-10   7.4e-07   28.2   1.8     2   143     8   170     7   201 0.85 Lycopene cyclase protein
SE                   PF08491.5    276 seq1234_BIOID50967   -            391   1.2e-05   24.2   0.0   1   1   7.8e-09   2.7e-05   23.0   0.0   124   217   275   368   238   390 0.87 Squalene epoxidase
Lactamase_B          PF00753.22   194 seq1235_BIOID50967   -            479   5.4e-28   97.8   0.2   1   1   1.6e-31   7.4e-28   97.4   0.1     2   158    31   179    30   246 0.90 Metallo-beta-lactamase superfamily
Rubredoxin           PF00301.15    47 seq1235_BIOID50967   -            479   1.2e-19   69.8   2.7   1   1   4.7e-23   2.2e-19   68.9   1.9     1    47   425   471   425   471 0.98 Rubredoxin
Flavodoxin_1         PF00258.20   143 seq1235_BIOID50967   -            479     1e-11   44.9   0.0   1   1   3.8e-15   1.7e-11   44.1   0.0     1   142   256   388   256   389 0.78 Flavodoxin
TPR_6                PF13174.1     33 seq1236_BIOID50967   -            263   1.8e-22   78.0   1.7   1   3   2.8e-07   0.00047   20.3   0.0     4    33   146   176   145   176 0.86 Tetratricopeptide repeat
TPR_6                PF13174.1     33 seq1236_BIOID50967   -            263   1.8e-22   78.0   1.7   2   3   2.2e-08   3.8e-05   23.7   0.1     3    33   183   213   181   213 0.95 Tetratricopeptide repeat
TPR_6                PF13174.1     33 seq1236_BIOID50967   -            263   1.8e-22   78.0   1.7   3   3   7.2e-11   1.2e-07   31.5   0.0     1    33   218   250   218   250 0.96 Tetratricopeptide repeat
TPR_16               PF13432.1     65 seq1236_BIOID50967   -            263   6.3e-12   45.7   0.0   1   1   1.6e-09   2.7e-06   27.7   0.0     2    65   147   214   146   214 0.92 Tetratricopeptide repeat
TPR_2                PF07719.12    34 seq1236_BIOID50967   -            263   1.1e-09   37.3   0.2   1   2   2.1e-06    0.0035   17.0   0.1     2    33   181   212   180   213 0.93 Tetratricopeptide repeat
TPR_2                PF07719.12    34 seq1236_BIOID50967   -            263   1.1e-09   37.3   0.2   2   2   5.3e-06    0.0091   15.7   0.0     1    33   217   249   217   250 0.95 Tetratricopeptide repeat
TPR_8                PF13181.1     34 seq1236_BIOID50967   -            263   2.9e-06   26.5   0.9   1   2   0.00027      0.46   10.2   0.2     2    29   181   208   180   213 0.89 Tetratricopeptide repeat
TPR_8                PF13181.1     34 seq1236_BIOID50967   -            263   2.9e-06   26.5   0.9   2   2   2.7e-05     0.046   13.3   0.0     5    29   221   245   217   250 0.85 Tetratricopeptide repeat
UPF0027              PF01139.12   420 seq1239_BIOID50967   -             88     3e-12   46.1   0.0   1   1   2.4e-16   3.3e-12   46.0   0.0     6    61    18    73    13    74 0.92 Uncharacterized protein family UPF0027
DUF1435              PF07256.7     78 seq1240_BIOID50967   -             91   5.7e-40  135.0   7.8   1   1   5.1e-44   6.9e-40  134.7   5.4     1    78    14    91    14    91 0.99 Protein of unknown function (DUF1435)
Malic_M              PF03949.10   255 seq1242_BIOID50967   -            573   1.1e-86  290.4   0.0   1   1     2e-90   1.4e-86  290.1   0.0     1   255   286   539   286   539 0.98 Malic enzyme, NAD binding domain
malic                PF00390.14   182 seq1242_BIOID50967   -            573   1.9e-71  239.2   0.0   1   1   4.6e-75   3.2e-71  238.5   0.0     1   182    96   276    96   276 0.99 Malic enzyme, N-terminal domain
Pyr_redox_2          PF07992.9    200 seq1247_BIOID50967   -            377   2.2e-27   96.1   0.0   1   1   4.9e-30   7.4e-27   94.4   0.0     2   198     5   277     4   279 0.90 Pyridine nucleotide-disulphide oxidoreductase
Pyr_redox            PF00070.22    80 seq1247_BIOID50967   -            377     3e-18   65.8   0.0   1   1   4.2e-20   6.4e-17   61.6   0.0     1    75   143   216   143   223 0.95 Pyridine nucleotide-disulphide oxidoreductase
K_oxygenase          PF13434.1    341 seq1247_BIOID50967   -            377   9.8e-10   37.7   0.0   1   1   2.9e-09   4.4e-06   25.7   0.0   139   216    91   167    66   179 0.84 L-lysine 6-monooxygenase (NADPH-requiring)
DUF4224              PF13986.1     47 seq1249_BIOID50967   -             67   5.8e-19   67.2   0.0   1   1   4.8e-23   6.5e-19   67.0   0.0     1    46     4    49     4    50 0.96 Domain of unknown function (DUF4224)
DUF2583              PF10762.4     89 seq1251_BIOID50967   -             92     1e-51  172.9   1.0   1   1   8.5e-56   1.2e-51  172.7   0.7     1    89     1    89     1    89 0.99 Protein of unknown function (DUF2583)
Phage_integr_N2      PF13495.1     85 seq1252_BIOID50967   -            223   2.4e-07   30.8   0.1   1   1   5.4e-11   3.7e-07   30.2   0.1     2    83    67   145    66   147 0.91 Phage integrase, N-terminal SAM-like domain
TetR_N               PF00440.18    47 seq1254_BIOID50967   -            199   2.5e-11   42.9   0.0   1   1   2.9e-15   3.9e-11   42.2   0.0     1    46    13    58    13    59 0.93 Bacterial regulatory proteins, tetR family
Adenylate_cycl       PF01295.13   605 seq1257_BIOID50967   -            848    9e-275  912.5   0.0   1   1  1.6e-278  1.1e-274  912.3   0.0     1   601   228   826   228   830 0.98 Adenylate cyclase, class-I
Adenyl_cycl_N        PF12633.2    204 seq1257_BIOID50967   -            848   3.3e-87  291.1   0.0   1   1   2.2e-86   1.5e-82  275.9   0.0     1   203     1   200     1   201 0.96 Adenylate cyclase NT domain
Na_sulph_symp        PF00939.14   471 seq1258_BIOID50967   -            492  1.5e-151  505.3  34.2   1   1  1.4e-155  1.9e-151  505.0  23.7     7   468    13   488     8   490 0.99 Sodium:sulfate symporter transmembrane region
NadA                 PF02445.11   296 seq1260_BIOID50967   -            347  1.6e-104  348.7   0.0   1   1  1.4e-108  1.9e-104  348.5   0.0     2   295    31   340    30   341 0.98 Quinolinate synthetase A protein
Oxidored_FMN         PF00724.15   341 seq1261_BIOID50967   -            365   1.4e-90  303.6   0.0   1   1   1.1e-94   1.6e-90  303.4   0.0     1   340     5   343     5   344 0.93 NADH:flavin oxidoreductase / NADH oxidase family
DNA_III_psi          PF03603.8    128 seq1262_BIOID50967   -            137   1.4e-45  154.1   0.1   1   1   1.2e-49   1.6e-45  153.9   0.1     1   128     1   128     1   128 0.99 DNA polymerase III psi subunit
Pribosyltran         PF00156.22   125 seq1264_BIOID50967   -            152   2.3e-11   43.4   0.0   1   1   2.3e-15   3.2e-11   42.9   0.0     2   112     4   105     3   112 0.87 Phosphoribosyl transferase domain
ACR_tran             PF00873.14  1021 seq1265_BIOID50967   -           1025         0 1226.6  15.3   1   1         0         0 1226.5  10.6     2  1020     4  1008     3  1009 0.99 AcrB/AcrD/AcrF family
MMPL                 PF03176.10   333 seq1265_BIOID50967   -           1025   2.8e-13   49.1  19.7   1   2   2.4e-11   1.1e-07   30.8   5.6   140   313   329   501   229   521 0.83 MMPL family
MMPL                 PF03176.10   333 seq1265_BIOID50967   -           1025   2.8e-13   49.1  19.7   2   2   4.2e-09   1.9e-05   23.4   2.5    73   306   785  1012   687  1024 0.76 MMPL family
SecD_SecF            PF02355.11   189 seq1265_BIOID50967   -           1025   6.2e-12   44.9  18.6   1   2   3.1e-10   1.4e-06   27.4   5.5    35   186   336   489   316   492 0.80 Protein export membrane protein
SecD_SecF            PF02355.11   189 seq1265_BIOID50967   -           1025   6.2e-12   44.9  18.6   2   2   8.1e-09   3.7e-05   22.8   2.0    25   183   844  1005   831  1022 0.87 Protein export membrane protein
MtfA                 PF06167.7    253 seq1267_BIOID50967   -            278   4.9e-75  252.0   0.1   1   1   4.4e-79     6e-75  251.7   0.1    11   253    18   256     9   256 0.95 Phosphoenolpyruvate:glucose-phosphotransferase regulator
Acetyltransf_1       PF00583.19    83 seq1268_BIOID50967   -            148   2.5e-20   72.1   0.0   1   1   2.4e-23   3.6e-20   71.6   0.0     4    82    48   120    45   121 0.92 Acetyltransferase (GNAT) family
Acetyltransf_10      PF13673.1    117 seq1268_BIOID50967   -            148   1.1e-13   51.2   0.1   1   1   9.2e-17   1.4e-13   50.8   0.1    21   117    17   120     8   120 0.88 Acetyltransferase (GNAT) domain
FR47                 PF08445.5     86 seq1268_BIOID50967   -            148   1.2e-12   47.2   0.1   1   1   1.1e-15   1.7e-12   46.7   0.0    11    81    50   124    40   130 0.81 FR47-like protein
Acetyltransf_7       PF13508.1     79 seq1268_BIOID50967   -            148   3.6e-12   46.1   0.0   1   1   3.3e-15     5e-12   45.7   0.0     9    78    46   121    39   122 0.87 Acetyltransferase (GNAT) domain
Acetyltransf_8       PF13523.1    152 seq1268_BIOID50967   -            148   7.4e-09   35.5   0.1   1   1   2.6e-10     4e-07   29.9   0.0    56   138    48   122     4   127 0.74 Acetyltransferase (GNAT) domain
Acetyltransf_4       PF13420.1    155 seq1268_BIOID50967   -            148   2.3e-08   34.0   0.0   1   1   1.8e-11   2.8e-08   33.7   0.0    35   148    26   134     5   141 0.80 Acetyltransferase (GNAT) domain
Acetyltransf_3       PF13302.1    142 seq1268_BIOID50967   -            148   2.8e-07   30.8   0.1   1   1   5.7e-10   8.6e-07   29.2   0.1    61   142    45   121     3   121 0.72 Acetyltransferase (GNAT) domain
Acetyltransf_9       PF13527.1    128 seq1268_BIOID50967   -            148   4.6e-07   29.6   0.0   1   1   4.1e-10   6.2e-07   29.2   0.0    74   127    64   122     4   123 0.93 Acetyltransferase (GNAT) domain
Acetyltransf_6       PF13480.1    142 seq1268_BIOID50967   -            148   4.9e-05   23.2   0.0   1   1   4.6e-08     7e-05   22.6   0.0    74   131    43   100    30   107 0.91 Acetyltransferase (GNAT) domain
ABC_tran             PF00005.22   118 seq1269_BIOID50967   -            401   5.6e-22   78.2   0.0   1   1   3.6e-25   1.2e-21   77.0   0.0     1   117    73   191    73   192 0.92 ABC transporter
TOBE_2               PF08402.5     75 seq1269_BIOID50967   -            401   9.6e-12   44.6   0.3   1   1   1.2e-14   4.2e-11   42.5   0.1     1    75   313   385   313   385 0.95 TOBE domain
DUF1100              PF06500.6    411 seq1271_BIOID50967   -            414  1.2e-221  735.4   0.0   1   1  2.8e-225  1.3e-221  735.2   0.0     1   411     1   414     1   414 0.99 Alpha/beta hydrolase of unknown function (DUF1100)
Abhydrolase_5        PF12695.2    142 seq1271_BIOID50967   -            414   2.3e-08   33.7   0.0   1   1   9.2e-12   4.2e-08   32.9   0.0     1   121   196   375   196   392 0.75 Alpha/beta hydrolase family
Abhydrolase_6        PF12697.2    228 seq1271_BIOID50967   -            414   2.1e-06   27.6   0.5   1   1   9.1e-10   4.2e-06   26.7   0.1    12   107   208   326   197   390 0.70 Alpha/beta hydrolase family
HAD_2                PF13419.1    176 seq1272_BIOID50967   -            225   4.7e-28   98.4   0.0   1   1   1.2e-31   5.5e-28   98.2   0.0     1   176     6   195     6   195 0.91 Haloacid dehalogenase-like hydrolase
Hydrolase_like       PF13242.1     75 seq1272_BIOID50967   -            225   9.4e-13   47.5   0.0   1   1   3.3e-16   1.5e-12   46.9   0.0     3    75   149   218   147   218 0.85 HAD-hyrolase-like
Hydrolase            PF00702.21   204 seq1272_BIOID50967   -            225   2.2e-11   44.5   0.2   1   1   2.4e-14   1.1e-10   42.3   0.1   107   204    78   189     3   189 0.75 haloacid dehalogenase-like hydrolase
Xan_ur_permease      PF00860.15   389 seq1274_BIOID50967   -            463  7.7e-113  376.7  39.0   1   1  7.6e-117    1e-112  376.3  27.0     2   388    34   427    33   428 0.97 Permease family
NMN_transporter      PF04973.7    182 seq1275_BIOID50967   -            239   1.6e-46  157.9  27.1   1   1   1.3e-48   1.8e-44  151.2  18.8     1   180    23   227    23   229 0.94 Nicotinamide mononucleotide transporter
Glyoxalase           PF00903.20   128 seq1276_BIOID50967   -            135   3.7e-25   88.2   0.0   1   1   9.3e-29   4.2e-25   88.0   0.0     2   128     3   123     2   123 0.92 Glyoxalase/Bleomycin resistance protein/Dioxygenase superfamily
Glyoxalase_2         PF12681.2    108 seq1276_BIOID50967   -            135   3.6e-18   66.0   0.0   1   1   9.1e-22   4.2e-18   65.8   0.0     1   108     8   124     8   124 0.77 Glyoxalase-like domain
Glyoxalase_4         PF13669.1    110 seq1276_BIOID50967   -            135   5.7e-09   35.8   0.0   1   1   6.2e-12   2.8e-08   33.6   0.0     2   106     5   108     4   112 0.88 Glyoxalase/Bleomycin resistance protein/Dioxygenase superfamily
Phage_integrase      PF00589.17   173 seq1281_BIOID50967   -            308   8.6e-27   93.7   0.0   1   1   8.9e-31   1.2e-26   93.2   0.0    12   171   101   272    90   274 0.87 Phage integrase family
DUF4102              PF13356.1     89 seq1282_BIOID50967   -             53   5.2e-10   38.9   0.0   1   1     4e-14   5.4e-10   38.9   0.0     1    41     3    42     3    50 0.93 Domain of unknown function (DUF4102)
GTP_EFTU             PF00009.22   188 seq1283_BIOID50967   -            538   9.7e-45  152.1   0.0   1   1   3.4e-48   1.6e-44  151.5   0.0     3   187    22   286    20   287 0.92 Elongation factor Tu GTP binding domain
GTP_EFTU_D2          PF03144.20    74 seq1283_BIOID50967   -            538   3.3e-11   43.0   0.1   1   1   2.7e-14   1.2e-10   41.2   0.0     2    74   323   389   322   389 0.97 Elongation factor Tu domain 2
RNase_T              PF00929.19   164 seq1286_BIOID50967   -            215   9.4e-37  126.7   0.1   1   1   7.9e-41   1.1e-36  126.5   0.0     1   164    20   194    20   194 0.96 Exonuclease
LamB                 PF02264.10   398 seq1288_BIOID50967   -            446  8.4e-169  561.7  25.0   1   1  6.9e-173  9.5e-169  561.5  17.3     1   398    28   446    28   446 0.97 LamB porin
Lact-deh-memb        PF09330.6    291 seq1289_BIOID50967   -            571  9.4e-154  510.8   1.9   1   1  1.7e-157  1.2e-153  510.5   1.3     1   291   278   567   278   567 1.00 D-lactate dehydrogenase, membrane binding
FAD_binding_4        PF01565.18   139 seq1289_BIOID50967   -            571   2.5e-08   33.3   0.0   1   1   6.1e-12   4.2e-08   32.6   0.0     2   115    47   166    46   186 0.84 FAD binding domain
FxsA                 PF04186.8    120 seq1292_BIOID50967   -            158   1.1e-36  124.9   8.3   1   1   9.6e-41   1.3e-36  124.7   5.7     1   113     6   118     6   127 0.93 FxsA cytoplasmic membrane protein
Crl                  PF07417.7    127 seq1293_BIOID50967   -            133     1e-54  183.5   0.1   1   1   8.7e-59   1.2e-54  183.3   0.1     2   122     3   123     2   131 0.96 Transcriptional regulator Crl
TisB_toxin           PF13939.1     28 seq1294_BIOID50967   -             29   4.8e-16   57.9  11.3   1   1   3.7e-20   5.1e-16   57.8   7.8     1    28     1    28     1    28 0.99 Toxin TisB, type I toxin-antitoxin system
FdhD-NarQ            PF02634.10   236 seq1295_BIOID50967   -            277   7.5e-73  244.7   0.0   1   1   6.4e-77   8.8e-73  244.5   0.0     1   235    38   275    38   276 0.92 FdhD/NarQ family
DEAD_assoc           PF08494.6    187 seq1296_BIOID50967   -           1538   1.6e-58  197.4   0.0   1   1   1.5e-61   5.2e-58  195.7   0.0     2   186   679   867   678   868 0.96 DEAD/H associated
DEAD                 PF00270.24   173 seq1296_BIOID50967   -           1538   4.4e-28   97.7   0.0   1   1   3.2e-31   1.1e-27   96.4   0.0     1   167    31   218    31   224 0.88 DEAD/DEAH box helicase
Helicase_C           PF00271.26    78 seq1296_BIOID50967   -           1538     2e-13   49.8   0.1   1   1   1.9e-16   6.6e-13   48.2   0.0    12    75   354   417   348   419 0.96 Helicase conserved C-terminal domain
ResIII               PF04851.10   184 seq1296_BIOID50967   -           1538   2.4e-07   30.6   0.0   1   1   1.5e-10   5.1e-07   29.5   0.0    10   182    31   217    23   219 0.74 Type III restriction enzyme, res subunit
AsmA                 PF05170.9    604 seq1297_BIOID50967   -            577  1.2e-167  559.0   7.9   1   1  3.3e-171  1.5e-167  558.7   5.5     1   568     9   561     9   574 0.98 AsmA family
MFS_1                PF07690.11   354 seq1300_BIOID50967   -            396     2e-39  135.2  46.6   1   1   4.4e-43     2e-39  135.2  32.3     2   352    16   351    15   353 0.83 Major Facilitator Superfamily
MFS_3                PF05977.8    524 seq1300_BIOID50967   -            396   6.8e-08   30.9   6.3   1   1   1.5e-11   6.8e-08   30.9   4.3    32   206    32   201     5   207 0.84 Transmembrane secretion effector
TRI12                PF06609.8    599 seq1300_BIOID50967   -            396   2.8e-06   25.7   4.5   1   1   6.2e-10   2.8e-06   25.7   3.1    87   212    54   179    14   190 0.80 Fungal trichothecene efflux pump (TRI12)
LPAM_2               PF13627.1     24 seq1303_BIOID50967   -             67   1.6e-08   33.8   3.3   1   1   1.6e-12   2.1e-08   33.4   2.3     1    24     6    29     6    29 0.94 Prokaryotic lipoprotein-attachment site
DUF3829              PF12889.2    277 seq1306_BIOID50967   -            351   2.1e-79  266.5  12.1   1   1   1.8e-83   2.4e-79  266.2   8.4     2   277    71   351    70   351 0.98 Protein of unknown function (DUF3829)
DAP_epimerase        PF01678.14   121 seq1307_BIOID50967   -            275   1.3e-77  257.4   0.7   1   2   1.8e-43   1.2e-39  134.8   0.0     1   120     4   124     4   125 0.98 Diaminopimelate epimerase
DAP_epimerase        PF01678.14   121 seq1307_BIOID50967   -            275   1.3e-77  257.4   0.7   2   2   2.5e-39   1.7e-35  121.4   0.1     2   121   153   268   152   268 0.97 Diaminopimelate epimerase
PhzC-PhzF            PF02567.11   282 seq1307_BIOID50967   -            275   3.6e-05   23.0   0.0   1   1   7.7e-09   5.2e-05   22.5   0.0    45   224    51   224    46   229 0.86 Phenazine biosynthesis-like protein
MalM                 PF07148.7    136 seq1308_BIOID50967   -            306   2.3e-50  169.4   0.1   1   1   2.4e-54   3.3e-50  168.9   0.0     2   136    75   210    74   210 0.98 Maltose operon periplasmic protein precursor (MalM)
MFS_1                PF07690.11   354 seq1309_BIOID50967   -            471   1.9e-55  187.9  71.0   1   1   9.3e-54   6.4e-50  169.7  35.0     1   353    15   405    15   406 0.91 Major Facilitator Superfamily
MFS_3                PF05977.8    524 seq1309_BIOID50967   -            471   6.3e-10   37.6  14.0   1   1   9.3e-14   6.3e-10   37.6   9.7    20   187    20   183     6   246 0.85 Transmembrane secretion effector
DAHP_synth_1         PF00793.15   272 seq1310_BIOID50967   -            350  3.8e-106  353.6   0.0   1   1  3.3e-110  4.5e-106  353.3   0.0     8   271    40   338    25   339 0.96 DAHP synthetase I family
HTH_Tnp_1            PF01527.15    76 seq1311_BIOID50967   -            108   1.2e-11   44.3   1.6   1   1   3.1e-15   4.2e-11   42.5   1.1     1    74     1    87     1    88 0.83 Transposase
BON                  PF04972.12    64 seq1314_BIOID50967   -            201   1.7e-39  133.2  15.7   1   2   7.5e-23     1e-18   66.7   3.7     1    63    60   122    60   123 0.98 BON domain
BON                  PF04972.12    64 seq1314_BIOID50967   -            201   1.7e-39  133.2  15.7   2   2   1.3e-24   1.8e-20   72.3   1.8     1    62   139   200   139   201 0.97 BON domain
Flavodoxin_1         PF00258.20   143 seq1317_BIOID50967   -            173     1e-27   96.7   0.0   1   1   8.7e-32   1.2e-27   96.5   0.0     1   143     5   160     5   160 0.94 Flavodoxin
AA_kinase            PF00696.23   241 seq1318_BIOID50967   -            396   4.4e-43  147.4   2.1   1   1   8.2e-47   5.6e-43  147.1   1.5     2   240    35   263    34   264 0.93 Amino acid kinase family
PUA                  PF01472.15    74 seq1318_BIOID50967   -            396     1e-22   79.4   0.1   1   1   4.6e-26   3.1e-22   77.9   0.1     1    74   305   379   305   379 0.98 PUA domain
HTH_21               PF13276.1     60 seq1319_BIOID50967   -            163   2.6e-16   59.2   3.6   1   1   4.4e-20     6e-16   58.0   2.5     2    60    50   107    46   107 0.92 HTH-like domain
GlutR_N              PF05201.10   152 seq1320_BIOID50967   -            484   6.2e-57  191.3   0.0   1   1   4.2e-60   1.4e-56  190.1   0.0     1   152    72   223    72   223 0.99 Glutamyl-tRNAGlu reductase, N-terminal domain
Shikimate_DH         PF01488.15   135 seq1320_BIOID50967   -            484   4.2e-43  146.5   0.4   1   1   2.1e-46   7.1e-43  145.8   0.3     2   135   238   372   237   372 0.96 Shikimate / quinate 5-dehydrogenase
GlutR_dimer          PF00745.15   101 seq1320_BIOID50967   -            484   3.6e-27   94.1   2.2   1   1   1.1e-30   3.6e-27   94.1   1.5     2   100   386   483   385   484 0.97 Glutamyl-tRNAGlu reductase, dimerisation domain
OCD_Mu_crystall      PF02423.10   314 seq1320_BIOID50967   -            484   8.5e-05   21.3   0.9   1   1   5.4e-08   0.00019   20.2   0.4   130   216   249   329   222   332 0.87 Ornithine cyclodeaminase/mu-crystallin family
Cpn10                PF00166.16    93 seq1325_BIOID50967   -             97   5.2e-29   99.9   1.8   1   1   4.2e-33   5.7e-29   99.7   1.3     1    93     2    95     2    95 0.97 Chaperonin 10 Kd subunit
ADH_zinc_N           PF00107.21   130 seq1326_BIOID50967   -            324   5.1e-17   61.5   0.1   1   1   1.9e-20   8.5e-17   60.8   0.0     1   128   158   282   158   284 0.91 Zinc-binding dehydrogenase
ADH_N                PF08240.7    109 seq1326_BIOID50967   -            324   3.9e-06   26.4   0.1   1   1   6.4e-09   2.9e-05   23.6   0.0     2    61    28    85    27    92 0.89 Alcohol dehydrogenase GroES-like domain
AlaDh_PNT_C          PF01262.16   168 seq1326_BIOID50967   -            324   4.9e-05   22.8   0.2   1   1   2.4e-08   0.00011   21.7   0.1    17    69   142   197   127   210 0.82 Alanine dehydrogenase/PNT, C-terminal domain
DUF484               PF04340.7    225 seq1329_BIOID50967   -            235   4.6e-89  297.6   0.4   1   1   3.8e-93   5.3e-89  297.4   0.3     1   224    10   232    10   233 0.99 Protein of unknown function, DUF484
DUF1328              PF07043.8     39 seq1330_BIOID50967   -             59   1.6e-12   47.0  24.5   1   1   1.4e-16   1.9e-12   46.8  17.0     1    39    12    50    12    50 0.99 Protein of unknown function (DUF1328)
Cpn60_TCP1           PF00118.19   488 seq1331_BIOID50967   -            548  1.2e-126  423.1  10.9   1   1  9.8e-131  1.3e-126  422.9   7.5     1   486    23   523    23   525 0.94 TCP-1/cpn60 chaperonin family
PTS_EIIC             PF02378.13   321 seq1332_BIOID50967   -            485   3.7e-42  144.1  31.5   1   1   9.9e-46   6.8e-42  143.3  21.9     3   321   113   396   111   396 0.92 Phosphotransferase system, EIIC
PTS_EIIB             PF00367.15    35 seq1332_BIOID50967   -            485   1.5e-16   59.2   0.2   1   1   3.6e-20   2.4e-16   58.5   0.1     1    35     9    43     9    43 0.98 phosphotransferase system, EIIB
Patatin              PF01734.17   204 seq1334_BIOID50967   -            357   5.1e-22   78.6   0.2   1   1   3.1e-25   4.2e-21   75.7   0.2     1   203    27   195    27   196 0.91 Patatin-like phospholipase
Pentapeptide_4       PF13599.1     78 seq1335_BIOID50967   -            315   1.4e-17   63.1  17.9   1   1   9.8e-17   3.3e-13   49.1   4.1     6    78    90   165    85   169 0.92 Pentapeptide repeats (9 copies)
SopA                 PF13981.1    135 seq1335_BIOID50967   -            315   6.3e-15   55.2   6.1   1   1   1.9e-18   6.3e-15   55.2   4.2     3    94   209   301   207   307 0.95 SopA-like central domain
HATPase_c            PF02518.21   111 seq1336_BIOID50967   -            467   5.5e-25   87.1   0.0   1   1   2.6e-28   1.2e-24   86.0   0.0     1   111   349   460   349   460 0.98 Histidine kinase-, DNA gyrase B-, and HSP90-like ATPase
HAMP                 PF00672.20    70 seq1336_BIOID50967   -            467   1.5e-17   63.4   0.4   1   1   3.3e-21   1.5e-17   63.4   0.2     2    69   168   235   167   236 0.96 HAMP domain
HisKA                PF00512.20    68 seq1336_BIOID50967   -            467   9.5e-14   51.0   0.2   1   1   2.1e-17   9.5e-14   51.0   0.1     1    68   240   304   240   304 0.97 His Kinase A (phospho-acceptor) domain
Phage_integrase      PF00589.17   173 seq1338_BIOID50967   -            298   4.8e-50  169.4   0.0   1   1   1.7e-53   7.7e-50  168.8   0.0     3   172   114   281   112   282 0.97 Phage integrase family
Phage_integr_N       PF02899.12    84 seq1338_BIOID50967   -            298   2.2e-27   94.8   0.9   1   1   1.2e-30   5.5e-27   93.6   0.7     1    83     8    90     8    91 0.98 Phage integrase, N-terminal SAM-like domain
Aldedh               PF00171.17   462 seq1339_BIOID50967   -            417   1.2e-20   73.1   3.0   1   1   2.4e-20   3.3e-16   58.5   0.8    37   299     8   283     2   304 0.82 Aldehyde dehydrogenase family
DDE_Tnp_1            PF01609.16   211 seq1340_BIOID50967   -            370   2.5e-29  102.2   0.0   1   1   2.3e-33   3.2e-29  101.9   0.0     2   211   107   348   106   348 0.96 Transposase DDE domain
GCV_T                PF01571.16   211 seq1341_BIOID50967   -            326   4.9e-28   97.8   0.3   1   1   5.6e-32   7.7e-28   97.1   0.2     4   209    24   217    21   219 0.90 Aminomethyltransferase folate-binding domain
PCRF                 PF03462.13   116 seq1343_BIOID50967   -            360   2.6e-43  146.2   0.4   1   1   8.7e-47     6e-43  145.1   0.3     3   116    65   178    63   178 0.98 PCRF domain
RF-1                 PF00472.15   114 seq1343_BIOID50967   -            360   3.2e-39  133.1   0.0   1   1   4.7e-43   3.2e-39  133.1   0.0     9   114   216   321   208   321 0.97 RF-1 domain
SNARE_assoc          PF09335.6    123 seq1346_BIOID50967   -            192   3.1e-18   66.0   1.9   1   1   2.3e-22   3.1e-18   66.0   1.3     3   122    23   143    21   144 0.92 SNARE associated Golgi protein
Gp_dh_C              PF02800.15   157 seq1347_BIOID50967   -            331   4.2e-75  250.3   0.1   1   1   8.7e-79   5.9e-75  249.8   0.0     1   157   155   312   155   312 1.00 Glyceraldehyde 3-phosphate dehydrogenase, C-terminal domain
Gp_dh_N              PF00044.19   151 seq1347_BIOID50967   -            331   3.1e-60  202.3   0.6   1   1     8e-64   5.5e-60  201.5   0.1     1   151     3   150     3   150 0.99 Glyceraldehyde 3-phosphate dehydrogenase, NAD binding domain
TatD_DNase           PF01026.16   255 seq1348_BIOID50967   -            259   2.9e-67  226.4   0.0   1   1   2.4e-71   3.3e-67  226.2   0.0     1   255     6   257     6   257 0.98 TatD related DNase
SlyX                 PF04102.7     69 seq1349_BIOID50967   -             72     8e-26   90.0   2.4   1   1   6.5e-30   8.9e-26   89.9   1.7     1    69     5    72     5    72 0.99 SlyX
HAD_2                PF13419.1    176 seq1351_BIOID50967   -            238   8.5e-20   71.6   0.1   1   1   2.4e-23   1.1e-19   71.2   0.0     1   176    13   207    13   207 0.76 Haloacid dehalogenase-like hydrolase
Hydrolase_like       PF13242.1     75 seq1351_BIOID50967   -            238   4.5e-09   35.7   0.0   1   1   2.2e-12   9.9e-09   34.6   0.0     2    50   161   209   160   223 0.93 HAD-hyrolase-like
Hydrolase            PF00702.21   204 seq1351_BIOID50967   -            238   1.3e-08   35.4   0.0   1   1   4.1e-12   1.9e-08   34.9   0.0     1   202    10   199    10   201 0.71 haloacid dehalogenase-like hydrolase
Glyco_hydro_1        PF00232.13   455 seq1352_BIOID50967   -            476    2e-132  441.5   0.3   1   1  1.8e-136  2.5e-132  441.2   0.2     4   454     5   472     2   473 0.92 Glycosyl hydrolase family 1
Biotin_lipoyl        PF00364.17    74 seq1353_BIOID50967   -            156   5.4e-27   93.1   0.5   1   1   7.9e-31   5.4e-27   93.1   0.4     2    74    82   155    81   155 0.98 Biotin-requiring enzyme
DUF4156              PF13698.1     93 seq1354_BIOID50967   -            121   4.1e-32  109.8   0.1   1   1   3.6e-36   4.9e-32  109.5   0.0     2    93    27   119    26   119 0.98 Domain of unknown function (DUF4156)
Response_reg         PF00072.19   112 seq1355_BIOID50967   -            240   8.4e-25   86.8   0.0   1   1   1.8e-28   1.2e-24   86.3   0.0     1   112    13   122    13   122 0.98 Response regulator receiver domain
Trans_reg_C          PF00486.23    77 seq1355_BIOID50967   -            240   3.7e-22   77.9   0.1   1   1   9.6e-26   6.6e-22   77.1   0.0     2    77   157   232   156   232 0.96 Transcriptional regulatory protein, C terminal
PTS_EIIC             PF02378.13   321 seq1357_BIOID50967   -            648   7.8e-71  238.4  34.2   1   1   1.7e-74   7.8e-71  238.4  23.7     2   321    12   300    11   300 0.94 Phosphotransferase system, EIIC
PTS_EIIA_1           PF00358.15   133 seq1357_BIOID50967   -            648   1.3e-52  176.7   0.5   1   1   4.5e-56   2.1e-52  176.1   0.3     4   131   499   626   496   628 0.98 phosphoenolpyruvate-dependent sugar phosphotransferase system, EIIA 1
PTS_EIIB             PF00367.15    35 seq1357_BIOID50967   -            648   1.2e-12   46.6   0.9   1   1   5.3e-16   2.4e-12   45.7   0.7     1    35   393   427   393   427 0.97 phosphotransferase system, EIIB
Chor_lyase           PF04345.8    168 seq1358_BIOID50967   -            165   5.8e-31  107.0   0.0   1   1     5e-35   6.8e-31  106.8   0.0    13   163    18   165    11   165 0.90 Chorismate lyase
MTS                  PF05175.9    170 seq1359_BIOID50967   -            277   8.9e-22   77.1   0.0   1   1   1.5e-24   1.7e-21   76.2   0.0    26   138   105   236    95   251 0.87 Methyltransferase small domain
Methyltransf_31      PF13847.1    152 seq1359_BIOID50967   -            277   2.2e-21   75.9   0.0   1   1   2.8e-24   3.2e-21   75.3   0.0     2   117   108   242   107   268 0.85 Methyltransferase domain
Methyltransf_26      PF13659.1    117 seq1359_BIOID50967   -            277   6.8e-17   61.4   0.1   1   1   1.5e-19   1.7e-16   60.1   0.1     3   114   112   237   110   240 0.89 Methyltransferase domain
Methyltransf_18      PF12847.2    112 seq1359_BIOID50967   -            277   1.2e-16   61.2   0.2   1   1   2.4e-19   2.8e-16   59.9   0.1     4   110   112   237   109   239 0.73 Methyltransferase domain
Methyltransf_4       PF02390.12   197 seq1359_BIOID50967   -            277   9.9e-08   31.1   0.0   1   1   1.5e-10   1.7e-07   30.4   0.0    22    77   112   167    90   183 0.88 Putative methyltransferase
Methyltransf_11      PF08241.7     95 seq1359_BIOID50967   -            277     7e-06   26.3   0.0   1   1   1.1e-08   1.2e-05   25.5   0.0     1    46   114   163   114   236 0.89 Methyltransferase domain
PrmA                 PF06325.8    295 seq1359_BIOID50967   -            277   3.5e-06   26.2   0.0   1   1   4.9e-09   5.5e-06   25.5   0.0   153   232   101   183    94   184 0.79 Ribosomal protein L11 methyltransferase (PrmA)
Cons_hypoth95        PF03602.10   183 seq1359_BIOID50967   -            277   4.6e-06   26.0   0.0   1   1   9.3e-09   1.1e-05   24.8   0.0    42   128   109   190    92   198 0.84 Conserved hypothetical protein 95
UPF0020              PF01170.13   180 seq1359_BIOID50967   -            277   2.2e-05   24.0   0.0   1   1   3.1e-08   3.6e-05   23.3   0.0    38   116   117   186   101   195 0.80 Putative RNA methylase family UPF0020
PCMT                 PF01135.14   210 seq1359_BIOID50967   -            277   2.3e-05   23.8   0.0   1   1     3e-08   3.4e-05   23.3   0.0    53   132    87   167    71   175 0.83 Protein-L-isoaspartate(D-aspartate) O-methyltransferase (PCMT)
Methyltransf_16      PF10294.4    174 seq1359_BIOID50967   -            277   5.7e-05   22.5   0.0   1   1     8e-08   9.1e-05   21.8   0.0    45   111   108   172    96   184 0.84 Putative methyltransferase
TehB                 PF03848.9    192 seq1359_BIOID50967   -            277   5.3e-05   22.3   0.0   1   1   8.3e-08   9.5e-05   21.5   0.0    30   100   109   182    95   187 0.89 Tellurite resistance protein TehB
CPSase_L_D2          PF02786.12   211 seq1363_BIOID50967   -            449   1.5e-86  288.9   0.0   1   1   1.3e-89   2.2e-86  288.4   0.0     1   210   115   323   115   324 0.99 Carbamoyl-phosphate synthase L chain, ATP binding domain
CPSase_L_chain       PF00289.17   110 seq1363_BIOID50967   -            449   4.7e-41  139.2   0.1   1   1   5.6e-44   9.7e-41  138.2   0.1     1   110     1   110     1   110 0.99 Carbamoyl-phosphate synthase L chain, N-terminal domain
Biotin_carb_C        PF02785.14   107 seq1363_BIOID50967   -            449   5.6e-38  129.0   0.0   1   1   6.7e-41   1.2e-37  128.0   0.0     1   107   336   441   336   441 0.99 Biotin carboxylase C-terminal domain
ATP-grasp_4          PF13535.1    184 seq1363_BIOID50967   -            449   7.3e-13   48.5   0.0   1   1   1.8e-15     3e-12   46.5   0.0     4   179   115   293   112   294 0.76 ATP-grasp domain
ATP-grasp_3          PF02655.9    161 seq1363_BIOID50967   -            449   1.6e-07   31.2   0.0   1   1   1.6e-10   2.8e-07   30.4   0.0     2   159   114   294   113   296 0.87 ATP-grasp domain
Dala_Dala_lig_C      PF07478.8    203 seq1363_BIOID50967   -            449   1.8e-07   30.6   0.0   1   1   3.1e-10   5.3e-07   29.1   0.0    25   173   145   291   123   292 0.80 D-ala D-ala ligase C-terminus
ATP-grasp            PF02222.17   172 seq1363_BIOID50967   -            449   1.1e-06   28.0   0.0   1   1   1.2e-09   2.1e-06   27.0   0.0    18   160   143   292   138   294 0.81 ATP-grasp domain
UvrD_C               PF13361.1    319 seq1364_BIOID50967   -            738   1.3e-99  333.6   0.0   1   1  7.6e-103   1.7e-99  333.1   0.0     1   318   295   634   295   635 0.98 UvrD-like helicase C-terminal domain
UvrD-helicase        PF00580.16   315 seq1364_BIOID50967   -            738   2.2e-76  257.0   0.0   1   1   2.7e-79   6.1e-76  255.6   0.0     1   314    28   289    28   290 0.98 UvrD/REP helicase N-terminal domain
AAA_19               PF13245.1     76 seq1364_BIOID50967   -            738   5.5e-14   51.5   0.2   1   1   8.5e-17   1.9e-13   49.8   0.1     1    75    34   111    34   112 0.85 Part of AAA domain
UvrD_C_2             PF13538.1    104 seq1364_BIOID50967   -            738   1.1e-10   41.4   0.0   1   1   1.1e-13   2.6e-10   40.2   0.0    54   103   561   630   509   631 0.77 Family description
Aldose_epim          PF01263.15   301 seq1366_BIOID50967   -            301   1.2e-46  159.0   0.1   1   1   1.1e-50   1.5e-46  158.7   0.1     1   284    34   281    34   294 0.90 Aldose 1-epimerase
UbiA                 PF01040.13   257 seq1367_BIOID50967   -            290   8.5e-41  139.7  25.0   1   1   7.6e-45     1e-40  139.4  17.3     2   256    26   277    25   283 0.85 UbiA prenyltransferase family
DDE_Tnp_1_5          PF13737.1    112 seq1369_BIOID50967   -            322   1.7e-45  153.6   0.3   1   1     1e-48   6.9e-45  151.6   0.0     1   112    34   145    34   145 0.96 Transposase DDE domain
DDE_Tnp_1            PF01609.16   211 seq1369_BIOID50967   -            322   2.8e-21   75.9   0.9   1   1   6.4e-25   4.4e-21   75.3   0.6     4   205   130   303   127   308 0.86 Transposase DDE domain
DUF1508              PF07411.7     49 seq1371_BIOID50967   -            123   7.8e-48  159.5   6.0   1   2   1.2e-27   1.7e-23   81.6   0.2     1    49    23    71    23    71 0.97 Domain of unknown function (DUF1508)
DUF1508              PF07411.7     49 seq1371_BIOID50967   -            123   7.8e-48  159.5   6.0   2   2   2.5e-27   3.4e-23   80.7   0.9     1    48    74   121    74   122 0.97 Domain of unknown function (DUF1508)
SirB                 PF04247.7    123 seq1373_BIOID50967   -            130   1.3e-38  131.4   8.8   1   1     1e-42   1.4e-38  131.2   6.1     2   123     4   129     3   129 0.97 Invasion gene expression up-regulator, SirB
Glyco_hydro_1        PF00232.13   455 seq1375_BIOID50967   -            479  3.4e-131  437.4   1.8   1   1  2.9e-135    4e-131  437.2   1.2     3   454     6   476     4   477 0.92 Glycosyl hydrolase family 1
Transglut_core2      PF13369.1    153 seq1377_BIOID50967   -            269     9e-38  129.0   0.0   1   1   1.8e-41   1.2e-37  128.5   0.0     2   152    33   184    32   185 0.97 Transglutaminase-like superfamily
TPR_9                PF13371.1     73 seq1377_BIOID50967   -            269   2.8e-28   97.4   0.3   1   1   8.9e-32   6.1e-28   96.3   0.2     1    73   187   259   187   259 0.99 Tetratricopeptide repeat
RHH_2                PF03693.9     81 seq1378_BIOID50967   -             98   9.6e-21   73.6   0.4   1   1   1.7e-24   1.2e-20   73.3   0.2     1    75    16    92    16    97 0.92 Uncharacterised protein family (UPF0156)
RHH_1                PF01402.16    39 seq1378_BIOID50967   -             98     8e-05   22.2   2.1   1   1   1.4e-08   9.3e-05   22.0   0.4     2    39    20    58    19    58 0.94 Ribbon-helix-helix protein, copG family
NLPC_P60             PF00877.14   105 seq1379_BIOID50967   -            271   1.2e-33  114.8   0.0   1   1   4.7e-37   3.2e-33  113.5   0.0     1   105   153   263   153   263 0.98 NlpC/P60 family
Plasmid_stabil       PF05016.9     90 seq1382_BIOID50967   -             98   6.7e-13   48.7   0.0   1   1   5.5e-17   7.5e-13   48.5   0.0     1    89     4    90     4    91 0.92 Plasmid stabilisation system protein
DUF997               PF06196.7     80 seq1384_BIOID50967   -             80   1.1e-31  108.0   1.0   1   1   8.9e-36   1.2e-31  107.8   0.7     2    78     7    78     6    80 0.97 Protein of unknown function (DUF997)
SSF                  PF00474.12   406 seq1386_BIOID50967   -            485  8.8e-143  475.6  29.8   1   1    8e-147  1.1e-142  475.3  20.6     1   406    38   434    38   434 1.00 Sodium:solute symporter family
Peptidase_U32        PF01136.14   233 seq1387_BIOID50967   -            453   6.3e-95  316.4   0.0   1   1     6e-99   8.2e-95  316.0   0.0     1   232    75   344    75   345 0.98 Peptidase family U32
tRNA-synt_1c         PF00749.16   314 seq1388_BIOID50967   -            554  1.6e-124  414.5   0.0   1   1  2.9e-128    2e-124  414.2   0.0     2   313    28   337    27   338 0.99 tRNA synthetases class I (E and Q), catalytic domain
tRNA-synt_1c_C       PF03950.13   174 seq1388_BIOID50967   -            554   1.1e-63  213.8   0.0   1   1   3.5e-67   2.4e-63  212.8   0.0     1   174   340   528   340   528 0.97 tRNA synthetases class I (E and Q), anti-codon binding domain
DAHP_synth_1         PF00793.15   272 seq1389_BIOID50967   -            284   5.8e-82  274.3   0.0   1   1     5e-86   6.8e-82  274.0   0.0     9   271    10   275     2   276 0.97 DAHP synthetase I family
Phage_integrase      PF00589.17   173 seq1390_BIOID50967   -            396   4.2e-28   98.0   0.0   1   1   1.1e-31   7.3e-28   97.2   0.0     2   171   206   371   205   373 0.94 Phage integrase family
DUF4102              PF13356.1     89 seq1390_BIOID50967   -            396   1.6e-27   95.1   0.6   1   1   5.4e-31   3.7e-27   93.9   0.2     1    88     3    89     3    90 0.98 Domain of unknown function (DUF4102)
Sod_Fe_C             PF02777.13   106 seq1391_BIOID50967   -            193   1.9e-45  152.9   1.9   1   1   1.5e-48     1e-44  150.5   0.1     1   105    87   190    87   191 0.98 Iron/manganese superoxide dismutases, C-terminal domain
Sod_Fe_N             PF00081.17    82 seq1391_BIOID50967   -            193     3e-35  120.2   0.6   1   1   7.4e-39   5.1e-35  119.5   0.4     1    82     2    82     2    82 0.98 Iron/manganese superoxide dismutases, alpha-hairpin domain
Adenine_glyco        PF03352.8    179 seq1396_BIOID50967   -            242   4.5e-84  280.2   0.0   1   1     4e-88   5.4e-84  280.0   0.0     1   177    61   237    61   239 0.99 Methyladenine glycosylase
HTH_18               PF12833.2     81 seq1397_BIOID50967   -            319     2e-18   66.1   0.5   1   1     3e-22     2e-18   66.1   0.3     1    80   239   317   239   318 0.97 Helix-turn-helix domain
HTH_AraC             PF00165.18    42 seq1397_BIOID50967   -            319   4.1e-07   29.5   0.0   1   1   2.8e-10   1.9e-06   27.3   0.0     8    38   282   313   278   317 0.89 Bacterial regulatory helix-turn-helix proteins, AraC family
HTH_AraC             PF00165.18    42 seq1398_BIOID50967   -            307   1.1e-21   75.8   0.1   1   2   2.4e-14   1.1e-10   40.8   0.0     1    41   203   243   203   244 0.96 Bacterial regulatory helix-turn-helix proteins, AraC family
HTH_AraC             PF00165.18    42 seq1398_BIOID50967   -            307   1.1e-21   75.8   0.1   2   2   7.6e-12   3.5e-08   32.9   0.0     1    41   255   293   255   294 0.93 Bacterial regulatory helix-turn-helix proteins, AraC family
HTH_18               PF12833.2     81 seq1398_BIOID50967   -            307   8.5e-17   60.9   0.1   1   1   2.8e-20   1.3e-16   60.3   0.0     2    80   217   294   216   295 0.94 Helix-turn-helix domain
AraC_binding         PF02311.14   136 seq1398_BIOID50967   -            307   5.8e-07   29.1   0.2   1   1     3e-10   1.4e-06   27.9   0.1    27    90    75   138    65   214 0.87 AraC-like ligand binding domain
Elong-fact-P_C       PF09285.6     56 seq1399_BIOID50967   -            188   5.3e-27   92.8   1.0   1   1   2.4e-30   1.1e-26   91.8   0.2     1    56   131   186   131   186 0.99 Elongation factor P, C-terminal
EFP                  PF01132.15    55 seq1399_BIOID50967   -            188   3.2e-24   84.2   0.1   1   1   1.2e-27   5.5e-24   83.4   0.0     3    55    71   123    69   123 0.97 Elongation factor P (EF-P) OB domain
EFP_N                PF08207.7     58 seq1399_BIOID50967   -            188   5.8e-24   83.6   0.0   1   1   4.5e-27     2e-23   81.8   0.0     3    57     7    61     5    62 0.97 Elongation factor P (EF-P) KOW-like domain
DeoC                 PF01791.4    236 seq1400_BIOID50967   -            259   3.8e-61  206.2   1.8   1   1     3e-65   4.1e-61  206.1   1.2     3   230    12   240    10   246 0.94 DeoC/LacD family aldolase
ABC_tran             PF00005.22   118 seq1403_BIOID50967   -            637     1e-36  125.7   1.1   1   2   2.4e-18   3.3e-15   56.3   0.0     1   118    41   178    41   178 0.87 ABC transporter
ABC_tran             PF00005.22   118 seq1403_BIOID50967   -            637     1e-36  125.7   1.1   2   2   2.6e-21   3.6e-18   65.9   0.0     1   118   352   459   352   459 0.92 ABC transporter
ABC_tran_2           PF12848.2     85 seq1403_BIOID50967   -            637   6.6e-29   99.4   4.3   1   1   4.8e-32   6.6e-29   99.4   3.0     1    83   217   298   217   302 0.93 ABC transporter
Acetyltransf_10      PF13673.1    117 seq1406_BIOID50967   -            146   3.4e-14   52.8   0.0   1   1   1.3e-17   4.3e-14   52.5   0.0     7   117    12   120     8   120 0.81 Acetyltransferase (GNAT) domain
Acetyltransf_7       PF13508.1     79 seq1406_BIOID50967   -            146   1.2e-13   50.8   0.1   1   1   4.7e-17   1.6e-13   50.4   0.1     3    78    48   121    46   122 0.92 Acetyltransferase (GNAT) domain
Acetyltransf_1       PF00583.19    83 seq1406_BIOID50967   -            146   1.5e-12   47.2   0.1   1   1   7.5e-16   2.6e-12   46.5   0.1     1    83    53   121    53   121 0.97 Acetyltransferase (GNAT) family
Entericidin          PF08085.6     21 seq1407_BIOID50967   -             41   5.3e-09   35.3   0.0   1   1   4.6e-13   6.3e-09   35.1   0.0     1    21    20    40    20    40 0.99 Entericidin EcnA/B family
PrmA                 PF06325.8    295 seq1408_BIOID50967   -            293  2.1e-105  351.9   0.0   1   1  1.5e-108  2.3e-105  351.7   0.0     1   294     2   292     2   293 0.99 Ribosomal protein L11 methyltransferase (PrmA)
Methyltransf_26      PF13659.1    117 seq1408_BIOID50967   -            293   1.5e-11   44.1   0.0   1   1   2.3e-14   3.5e-11   43.0   0.0     1    78   159   231   159   249 0.80 Methyltransferase domain
Methyltransf_18      PF12847.2    112 seq1408_BIOID50967   -            293   2.3e-11   44.1   0.1   1   1   2.5e-14   3.8e-11   43.4   0.0     2    76   159   229   158   270 0.82 Methyltransferase domain
MTS                  PF05175.9    170 seq1408_BIOID50967   -            293   4.3e-11   42.3   0.0   1   1   4.4e-14   6.7e-11   41.7   0.0    17   105   142   230   127   238 0.81 Methyltransferase small domain
Methyltransf_31      PF13847.1    152 seq1408_BIOID50967   -            293   1.6e-10   40.6   0.0   1   1   1.5e-13   2.3e-10   40.1   0.0     4    80   159   230   156   273 0.80 Methyltransferase domain
Methyltransf_23      PF13489.1    162 seq1408_BIOID50967   -            293   1.2e-07   31.5   0.0   1   1   1.3e-10     2e-07   30.7   0.0    21    86   157   230   141   266 0.73 Methyltransferase domain
UPF0020              PF01170.13   180 seq1408_BIOID50967   -            293   8.9e-06   25.2   0.1   1   1     1e-08   1.5e-05   24.5   0.1    29   113   159   230   155   231 0.85 Putative RNA methylase family UPF0020
Methyltransf_11      PF08241.7     95 seq1408_BIOID50967   -            293   2.2e-05   24.7   0.0   1   1   2.6e-08     4e-05   23.9   0.0     2    65   164   228   163   238 0.76 Methyltransferase domain
Cons_hypoth95        PF03602.10   183 seq1408_BIOID50967   -            293   1.3e-05   24.5   0.0   1   1   1.5e-08   2.3e-05   23.7   0.0    34    98   150   214   138   234 0.86 Conserved hypothetical protein 95
AAA_PrkA             PF08298.6    358 seq1410_BIOID50967   -            644  1.3e-180  599.6   0.0   1   1  2.6e-184  1.8e-180  599.1   0.0     2   358    20   380    19   380 0.99 PrkA AAA domain
PrkA                 PF06798.7    254 seq1410_BIOID50967   -            644   6.8e-86  287.5   2.2   1   1   2.2e-89   1.5e-85  286.4   1.5     1   254   382   636   382   636 0.98 PrkA serine protein kinase C-terminal domain
Entericidin          PF08085.6     21 seq1413_BIOID50967   -             48   1.2e-08   34.2   2.6   1   1   1.2e-12   1.7e-08   33.7   1.8     1    21    23    43    23    43 0.98 Entericidin EcnA/B family
Glycos_transf_3      PF00591.16   254 seq1414_BIOID50967   -            440     3e-61  206.7   0.4   1   1   9.1e-65   4.1e-61  206.3   0.2     2   253    79   332    78   333 0.98 Glycosyl transferase family, a/b domain
PYNP_C               PF07831.8     75 seq1414_BIOID50967   -            440   1.6e-25   88.1   0.2   1   1     7e-29   3.2e-25   87.2   0.1     1    74   350   423   350   424 0.98 Pyrimidine nucleoside phosphorylase C-terminal domain
Glycos_trans_3N      PF02885.12    66 seq1414_BIOID50967   -            440   5.1e-15   54.7   1.2   1   1   1.8e-18   8.4e-15   53.9   0.1     3    66     5    68     3    68 0.98 Glycosyl transferase family, helical bundle domain
CorA                 PF01544.13   292 seq1416_BIOID50967   -            316   4.9e-56  189.7   0.4   1   1   4.4e-60     6e-56  189.5   0.2     4   292    26   312    24   312 0.95 CorA-like Mg2+ transporter protein
Condensation         PF00668.15   301 seq1417_BIOID50967   -           2035  8.5e-119  395.7   0.2   1   2   6.6e-61   1.1e-57  195.0   0.0     2   300   112   409   111   410 0.96 Condensation domain
Condensation         PF00668.15   301 seq1417_BIOID50967   -           2035  8.5e-119  395.7   0.2   2   2   4.9e-62   8.4e-59  198.7   0.0     3   300  1494  1781  1492  1782 0.97 Condensation domain
AMP-binding          PF00501.23   418 seq1417_BIOID50967   -           2035  3.6e-103  345.0   0.0   1   1  2.8e-106  4.9e-103  344.5   0.0     2   418   594   990   593   990 0.98 AMP-binding enzyme
NRPS                 PF08415.5     58 seq1417_BIOID50967   -           2035   3.5e-40  135.4   2.0   1   2   3.2e-22   5.4e-19   67.5   0.1     1    58   431   486   431   486 0.98 Nonribosomal peptide synthase
NRPS                 PF08415.5     58 seq1417_BIOID50967   -           2035   3.5e-40  135.4   2.0   2   2   5.9e-22     1e-18   66.7   0.2     1    58  1802  1858  1802  1858 0.98 Nonribosomal peptide synthase
PP-binding           PF00550.20    67 seq1417_BIOID50967   -           2035   1.4e-32  111.5   0.1   1   3   8.7e-10   1.5e-06   28.2   0.0     2    62    23    82    22    86 0.92 Phosphopantetheine attachment site
PP-binding           PF00550.20    67 seq1417_BIOID50967   -           2035   1.4e-32  111.5   0.1   2   3   1.7e-14   2.9e-11   43.3   0.0     2    66  1412  1473  1411  1474 0.94 Phosphopantetheine attachment site
PP-binding           PF00550.20    67 seq1417_BIOID50967   -           2035   1.4e-32  111.5   0.1   3   3   5.4e-12   9.2e-09   35.3   0.0     3    67  1952  2013  1950  2013 0.93 Phosphopantetheine attachment site
Methyltransf_12      PF08242.7     99 seq1417_BIOID50967   -           2035   7.1e-10   39.1   0.0   1   1   1.1e-12   1.9e-09   37.7   0.0     1    99  1182  1279  1182  1279 0.95 Methyltransferase domain
Methyltransf_23      PF13489.1    162 seq1417_BIOID50967   -           2035   1.3e-07   31.3   0.0   1   1   4.5e-10   7.6e-07   28.8   0.0     8   159  1163  1324  1157  1326 0.71 Methyltransferase domain
Methyltransf_11      PF08241.7     95 seq1417_BIOID50967   -           2035   1.3e-05   25.4   0.0   1   1     2e-08   3.4e-05   24.1   0.0     1    94  1182  1280  1182  1281 0.90 Methyltransferase domain
Multi_Drug_Res       PF00893.14    93 seq1418_BIOID50967   -            105   5.3e-33  113.2  10.3   1   1   4.9e-37   6.7e-33  112.9   7.2     1    93     1    93     1    93 0.99 Small Multidrug Resistance protein
LrgA                 PF03788.9     96 seq1419_BIOID50967   -            135   4.4e-29   99.9  10.2   1   1   4.3e-33   5.8e-29   99.5   7.1     1    94    24   117    24   119 0.98 LrgA family
DAGK_prokar          PF01219.14   104 seq1420_BIOID50967   -            122   5.5e-39  131.8   8.1   1   1   4.6e-43   6.3e-39  131.6   5.6     2   104    16   118    15   118 0.99 Prokaryotic diacylglycerol kinase
LrgB                 PF04172.11   215 seq1421_BIOID50967   -            231   1.2e-82  276.2  15.2   1   1   9.7e-87   1.3e-82  276.0  10.6     1   215    12   226    12   226 0.99 LrgB-like family
OprD                 PF03573.8    391 seq1422_BIOID50967   -            468   2.6e-25   88.9  11.3   1   1   2.4e-29   3.3e-25   88.6   7.8     1   365    33   431    33   443 0.82 outer membrane porin, OprD family
DAGK_cat             PF00781.19   130 seq1423_BIOID50967   -            299   1.6e-26   92.1   0.3   1   1   3.7e-30   2.5e-26   91.4   0.2     3   129     8   131     6   132 0.96 Diacylglycerol kinase catalytic domain
NAD_kinase           PF01513.16   285 seq1423_BIOID50967   -            299   7.2e-06   24.8   0.1   1   1   1.3e-09   8.6e-06   24.6   0.1    64   134    45   121    12   196 0.82 ATP-NAD kinase
Dus                  PF01207.12   310 seq1424_BIOID50967   -            321  9.6e-116  385.8   0.0   1   1  1.6e-119  1.1e-115  385.6   0.0     2   307    14   318    12   321 0.98 Dihydrouridine synthase (Dus)
DUF262               PF03235.9    221 seq1425_BIOID50967   -            818   1.2e-32  113.5   1.8   1   1   1.8e-36   1.2e-32  113.5   1.2     5   220    51   384    47   385 0.72 Protein of unknown function DUF262
DUF1524              PF07510.6    142 seq1425_BIOID50967   -            818   1.2e-17   63.9   0.4   1   1   1.8e-21   1.2e-17   63.9   0.3    53   141   677   805   620   806 0.72 Protein of unknown function (DUF1524)
LexA_DNA_bind        PF01726.11    65 seq1426_BIOID50967   -            202   6.6e-32  108.7   0.1   1   1   1.5e-35   1.1e-31  108.1   0.1     1    65     1    65     1    65 0.99 LexA DNA binding domain
Peptidase_S24        PF00717.18    70 seq1426_BIOID50967   -            202   8.9e-17   60.3   0.8   1   1   1.9e-20   1.3e-16   59.8   0.5     1    68   114   180   114   182 0.96 Peptidase S24-like
Peripla_BP_3         PF13377.1    160 seq1429_BIOID50967   -            341   9.6e-43  145.8   0.0   1   1   9.5e-46   3.2e-42  144.1   0.0     2   160   171   331   170   331 0.92 Periplasmic binding protein-like domain
Peripla_BP_1         PF00532.16   279 seq1429_BIOID50967   -            341   8.6e-35  120.1   0.0   1   1     3e-38     1e-34  119.9   0.0     2   275    60   325    59   329 0.93 Periplasmic binding proteins and sugar binding domain of LacI family
LacI                 PF00356.16    46 seq1429_BIOID50967   -            341   3.7e-21   74.3   0.8   1   1   2.1e-24   7.1e-21   73.4   0.6     1    46     3    48     3    48 0.99 Bacterial regulatory proteins, lacI family
Peripla_BP_4         PF13407.1    258 seq1429_BIOID50967   -            341   2.6e-20   72.7   0.0   1   1   1.1e-23   3.6e-20   72.3   0.0     1   253    62   308    62   313 0.89 Periplasmic binding protein domain
Abhydrolase_1        PF00561.15   230 seq1430_BIOID50967   -            340   1.5e-25   90.0   0.0   1   1   1.4e-28     5e-25   88.3   0.0     4   218   105   312   102   315 0.96 alpha/beta hydrolase fold
Abhydrolase_6        PF12697.2    228 seq1430_BIOID50967   -            340   1.2e-15   57.9   0.7   1   1     5e-19   1.7e-15   57.4   0.5     1   219    75   312    75   320 0.69 Alpha/beta hydrolase family
Abhydrolase_5        PF12695.2    142 seq1430_BIOID50967   -            340   1.2e-10   41.2   0.4   1   1   1.1e-13   3.8e-10   39.5   0.3     2   141    75   308    74   309 0.65 Alpha/beta hydrolase family
ChaB                 PF06150.7     57 seq1431_BIOID50967   -             76   4.8e-26   90.2   5.4   1   1   4.3e-30   5.9e-26   89.9   3.8     1    57     9    76     9    76 0.98 ChaB
Metalloenzyme        PF01676.13   262 seq1432_BIOID50967   -            407   1.2e-57  195.1   0.0   1   1   9.9e-62   1.4e-57  194.9   0.0     1   261     2   405     2   406 0.97 Metalloenzyme superfamily
dCMP_cyt_deam_2      PF08211.6    124 seq1434_BIOID50967   -            294   1.3e-49  167.2   0.2   1   1     4e-51   2.7e-47  159.7   0.0     1   123   157   278   157   279 0.98 Cytidine and deoxycytidylate deaminase zinc-binding region
dCMP_cyt_deam_1      PF00383.17   102 seq1434_BIOID50967   -            294   2.1e-17   62.5   0.0   1   1   4.4e-18     3e-14   52.3   0.0    10    93    56   139    47   143 0.86 Cytidine and deoxycytidylate deaminase zinc-binding region
MatE                 PF01554.13   162 seq1437_BIOID50967   -            441     4e-39  133.7  30.2   1   2   7.8e-35   1.1e-30  106.3   5.9     1   161    17   177    17   178 0.99 MatE
MatE                 PF01554.13   162 seq1437_BIOID50967   -            441     4e-39  133.7  30.2   2   2   2.1e-13   2.8e-09   36.6   6.6     2   143   241   382   241   404 0.91 MatE
ChaC                 PF04752.7    177 seq1439_BIOID50967   -            238   5.2e-53  179.5   0.0   1   1   4.7e-57   6.4e-53  179.2   0.0     1   176    54   222    54   223 0.95 ChaC-like protein
DUF444               PF04285.7    421 seq1440_BIOID50967   -            427  3.2e-200  665.0   2.8   1   1  2.6e-204  3.6e-200  664.8   1.9     1   420     1   422     1   423 1.00 Protein of unknown function (DUF444)
HTH_8                PF02954.14    42 seq1441_BIOID50967   -             98     1e-14   53.6   0.3   1   1   1.1e-18   1.5e-14   53.0   0.2     2    42    55    95    54    95 0.98 Bacterial regulatory protein, Fis family
DUF1440              PF07274.7    136 seq1442_BIOID50967   -            204   3.9e-55  185.4   2.3   1   1   3.4e-59   4.7e-55  185.1   1.6     1   136    26   182    26   182 0.99 Protein of unknown function (DUF1440)
YbfN                 PF13982.1     89 seq1443_BIOID50967   -            108   1.6e-49  165.8   6.1   1   1   1.4e-53   1.9e-49  165.6   4.2     1    89    19   107    19   107 0.99 YbfN-like lipoprotein
UPF0270              PF06794.7     70 seq1444_BIOID50967   -             72   9.2e-36  121.3   0.1   1   1   7.4e-40     1e-35  121.2   0.0     1    70     1    70     1    70 0.99 Uncharacterised protein family (UPF0270)
N6_N4_Mtase          PF01555.13   231 seq1445_BIOID50967   -            294   7.1e-54  182.5   0.0   1   1   1.9e-57   8.8e-54  182.2   0.0     1   227    34   250    34   254 0.92 DNA methylase
DUF218               PF02698.12   155 seq1447_BIOID50967   -            239   3.3e-21   75.2   0.0   1   1   3.3e-25   4.6e-21   74.8   0.0     4   132    47   172    45   186 0.93 DUF218 domain
PRK                  PF00485.13   194 seq1448_BIOID50967   -            289     3e-74  248.6   0.0   1   1   2.7e-78   3.6e-74  248.4   0.0     1   194     7   214     7   214 0.99 Phosphoribulokinase / Uridine kinase family
OmpA                 PF00691.15    97 seq1449_BIOID50967   -            219   1.2e-23   83.2   0.1   1   1     4e-27   1.8e-23   82.6   0.1     1    97   115   210   115   210 0.97 OmpA family
Gly-zipper_Omp       PF13488.1     46 seq1449_BIOID50967   -            219   1.2e-12   47.1  16.5   1   1   2.7e-16   1.2e-12   47.1  11.4     1    46    37    85    37    85 0.95 Glycine zipper
Gly-zipper_YMGG      PF13441.1     45 seq1449_BIOID50967   -            219   6.8e-09   34.9  18.1   1   1   1.5e-12   6.8e-09   34.9  12.5     5    45    33    80    29    80 0.81 YMGG-like Gly-zipper
UTRA                 PF07702.8    141 seq1450_BIOID50967   -            262   6.1e-32  110.0   0.0   1   1   9.5e-35   3.2e-31  107.7   0.0     1   140   110   248   110   249 0.98 UTRA domain
GntR                 PF00392.16    64 seq1450_BIOID50967   -            262   9.5e-20   69.6   0.2   1   1   1.2e-22   4.1e-19   67.6   0.0     2    63    27    88    26    89 0.98 Bacterial regulatory proteins, gntR family
HTH_11               PF08279.7     55 seq1450_BIOID50967   -            262   2.7e-06   26.8   0.2   1   1   3.5e-09   1.2e-05   24.7   0.0    19    45    53    79    52    86 0.88 HTH domain
HTH_DeoR             PF08220.7     57 seq1450_BIOID50967   -            262   3.6e-06   26.3   0.3   1   1   6.5e-09   2.2e-05   23.7   0.0    18    50    53    85    53    92 0.92 DeoR-like helix-turn-helix domain
DUF2592              PF10766.4     41 seq1451_BIOID50967   -             49     1e-26   91.8   4.7   1   1   8.2e-31   1.1e-26   91.7   3.3     1    41     4    44     4    44 0.98 Protein of unknown function (DUF2592)
PNP_UDP_1            PF01048.15   234 seq1455_BIOID50967   -            239   3.4e-43  147.1   1.3   1   1   2.9e-47   3.9e-43  146.9   0.9     2   213    16   217    15   234 0.88 Phosphorylase superfamily
SBP_bac_11           PF13531.1    231 seq1460_BIOID50967   -            257   3.4e-55  187.0   4.6   1   1   5.8e-59     4e-55  186.8   3.2     1   231    29   255    29   255 0.94 Bacterial extracellular solute-binding protein
SBP_bac_1            PF01547.20   314 seq1460_BIOID50967   -            257   8.7e-17   61.6   6.8   1   1   1.6e-20   1.1e-16   61.3   4.7     1   313    34   246    34   247 0.88 Bacterial extracellular solute-binding protein
DUF3442              PF11924.3    280 seq1461_BIOID50967   -            464   1.1e-89  300.6   9.1   1   1   9.7e-94   1.3e-89  300.3   6.3     1   280    57   341    57   341 0.98 Protein of unknown function (DUF3442)
CsbD                 PF05532.7     53 seq1462_BIOID50967   -             69   1.5e-21   75.6   8.3   1   1   1.3e-25   1.8e-21   75.4   5.8     1    53     4    56     4    56 0.97 CsbD-like
DUF2542              PF10808.3     79 seq1467_BIOID50967   -             79     5e-46  154.7   5.7   1   1     4e-50   5.5e-46  154.6   3.9     1    79     1    79     1    79 1.00 Protein of unknown function (DUF2542)
DUF2556              PF10831.3     53 seq1469_BIOID50967   -             59   9.6e-40  133.9   6.0   1   1   7.8e-44   1.1e-39  133.7   4.2     1    53     1    53     1    53 0.99 Protein of unknown function (DUF2556)
2-Hacid_dh_C         PF02826.14   178 seq1471_BIOID50967   -            324   1.4e-62  209.9   0.0   1   1   4.8e-66   2.2e-62  209.2   0.0     1   178   108   287   108   287 0.97 D-isomer specific 2-hydroxyacid dehydrogenase, NAD binding domain
2-Hacid_dh           PF00389.25   133 seq1471_BIOID50967   -            324   1.6e-31  108.4   0.1   1   1     4e-35   1.8e-31  108.2   0.1     1   133     5   319     5   319 0.97 D-isomer specific 2-hydroxyacid dehydrogenase, catalytic domain
NAD_binding_2        PF03446.10   162 seq1471_BIOID50967   -            324     3e-05   23.8   0.1   1   1   2.9e-08   0.00013   21.7   0.0     2   116   146   259   145   267 0.85 NAD binding domain of 6-phosphogluconate dehydrogenase
MFS_1                PF07690.11   354 seq1472_BIOID50967   -            403   1.5e-43  148.8  41.6   1   1   2.1e-47   1.5e-43  148.8  28.8     4   347    14   341    11   348 0.86 Major Facilitator Superfamily
Sugar_tr             PF00083.19   451 seq1472_BIOID50967   -            403   4.4e-09   35.3   4.8   1   1   6.5e-13   4.4e-09   35.3   3.3    44   123    39   115    16   185 0.88 Sugar (and other) transporter
PLA1                 PF02253.10   260 seq1475_BIOID50967   -            289   1.6e-93  312.8   5.0   1   1   1.4e-97   1.9e-93  312.5   3.4     8   260    39   286    33   286 0.98 Phospholipase A1
HTH_18               PF12833.2     81 seq1476_BIOID50967   -            278   6.7e-26   90.0   2.5   1   1   2.3e-29     8e-26   89.8   1.0     1    80   193   271   193   272 0.97 Helix-turn-helix domain
AraC_binding         PF02311.14   136 seq1476_BIOID50967   -            278   7.2e-24   83.8   2.1   1   1   2.1e-27   7.2e-24   83.8   1.5     4   136    16   154    14   154 0.96 AraC-like ligand binding domain
HTH_AraC             PF00165.18    42 seq1476_BIOID50967   -            278   7.7e-21   73.1   0.1   1   2   1.7e-11   5.8e-08   32.1   0.0     1    42   180   221   180   221 0.97 Bacterial regulatory helix-turn-helix proteins, AraC family
HTH_AraC             PF00165.18    42 seq1476_BIOID50967   -            278   7.7e-21   73.1   0.1   2   2   1.3e-13   4.5e-10   38.9   0.0     1    42   232   271   232   271 0.93 Bacterial regulatory helix-turn-helix proteins, AraC family
BPD_transp_1         PF00528.17   185 seq1477_BIOID50967   -            229     4e-22   78.5  13.4   1   1   3.7e-26     5e-22   78.1   9.3     2   175    26   215    25   227 0.78 Binding-protein-dependent transport system inner membrane component
Pyr_redox_2          PF07992.9    200 seq1480_BIOID50967   -            412   3.3e-16   59.6   0.0   1   1   3.4e-18   3.9e-15   56.1   0.0     1   198   126   384   126   386 0.79 Pyridine nucleotide-disulphide oxidoreductase
Pyr_redox            PF00070.22    80 seq1480_BIOID50967   -            412   7.8e-14   51.7   0.9   1   1     3e-10   3.5e-07   30.4   0.0     2    76   256   328   255   332 0.77 Pyridine nucleotide-disulphide oxidoreductase
NAD_binding_8        PF13450.1     68 seq1480_BIOID50967   -            412   3.4e-09   36.4   0.0   1   1   7.6e-12   8.6e-09   35.1   0.0     1    37   129   165   129   185 0.91 NAD(P)-binding Rossmann-like domain
HI0933_like          PF03486.9    409 seq1480_BIOID50967   -            412   1.5e-06   26.8   0.3   1   1   1.2e-08   1.4e-05   23.6   0.0     2    36   126   160   125   164 0.94 HI0933-like protein
FAD_binding_3        PF01494.14   356 seq1480_BIOID50967   -            412   2.3e-05   23.5   0.3   1   1     1e-07   0.00012   21.2   0.0     3    34   126   157   125   170 0.93 FAD binding domain
Thi4                 PF01946.12   230 seq1480_BIOID50967   -            412   4.6e-05   22.5   0.3   1   1   8.7e-08   9.9e-05   21.4   0.1    19    59   126   166   120   226 0.90 Thi4 family
GGDEF                PF00990.16   161 seq1481_BIOID50967   -            269   3.9e-45  153.1   0.0   1   1   3.7e-49   5.1e-45  152.8   0.0     1   161   106   263   106   263 0.98 GGDEF domain
DUF2713              PF10897.3    246 seq1484_BIOID50967   -            222   9.8e-81  270.5   4.3   1   1   1.4e-84     2e-80  269.5   3.0     1   120    93   212    93   219 0.98 Protein of unknown function (DUF2713)
cNMP_binding         PF00027.24    91 seq1485_BIOID50967   -            210   8.9e-24   83.0   0.0   1   1     4e-27   1.4e-23   82.4   0.0     3    90    23   111    21   112 0.97 Cyclic nucleotide-binding domain
Crp                  PF00325.15    32 seq1485_BIOID50967   -            210   2.1e-15   55.7   0.4   1   1   1.1e-18   3.9e-15   54.8   0.3     1    32   166   197   166   197 0.98 Bacterial regulatory proteins, crp family
HTH_Crp_2            PF13545.1     76 seq1485_BIOID50967   -            210   2.2e-11   43.2   0.1   1   1   1.5e-14     5e-11   42.1   0.1     1    67   142   206   142   207 0.94 Crp-like helix-turn-helix domain
ABC_tran             PF00005.22   118 seq1487_BIOID50967   -            352   4.2e-26   91.5   0.0   1   1     2e-29     9e-26   90.4   0.0     1   117    38   156    38   157 0.91 ABC transporter
TOBE                 PF03459.12    64 seq1487_BIOID50967   -            352   3.5e-19   68.5   0.0   1   1     2e-20   9.2e-17   60.7   0.0     1    62   290   350   290   352 0.97 TOBE domain
AraC_binding         PF02311.14   136 seq1488_BIOID50967   -            312   1.1e-22   80.0   1.3   1   1   5.1e-26   1.7e-22   79.4   0.2     7   129    52   175    48   186 0.88 AraC-like ligand binding domain
HTH_18               PF12833.2     81 seq1488_BIOID50967   -            312   8.9e-22   76.8   0.1   1   1   5.5e-25   1.9e-21   75.8   0.1     2    79   229   305   228   307 0.97 Helix-turn-helix domain
HTH_AraC             PF00165.18    42 seq1488_BIOID50967   -            312   1.4e-20   72.2   0.2   1   2   3.2e-10   1.1e-06   28.1   0.0     2    42   216   256   215   256 0.93 Bacterial regulatory helix-turn-helix proteins, AraC family
HTH_AraC             PF00165.18    42 seq1488_BIOID50967   -            312   1.4e-20   72.2   0.2   2   2   1.6e-14   5.3e-11   41.8   0.0     2    42   268   306   267   306 0.94 Bacterial regulatory helix-turn-helix proteins, AraC family
Cupin_2              PF07883.6     71 seq1488_BIOID50967   -            312   1.4e-06   27.5   0.0   1   1   8.3e-10   2.8e-06   26.6   0.0     7    60    57   109    53   116 0.92 Cupin domain
RQC                  PF09382.5    106 seq1489_BIOID50967   -            611   4.4e-28   96.9   0.0   1   1   3.5e-31   1.2e-27   95.6   0.0     1   104   413   514   413   516 0.97 RQC domain
Helicase_C           PF00271.26    78 seq1489_BIOID50967   -            611   4.6e-24   83.9   0.0   1   1   2.6e-24   8.9e-21   73.4   0.1     3    78   258   333   256   333 0.98 Helicase conserved C-terminal domain
HRDC                 PF00570.18    68 seq1489_BIOID50967   -            611   8.1e-24   83.0   0.1   1   1   6.4e-27   2.2e-23   81.6   0.0     2    68   535   601   534   601 0.97 HRDC domain
DEAD                 PF00270.24   173 seq1489_BIOID50967   -            611   2.6e-21   75.7   0.0   1   1   8.5e-24   2.9e-20   72.3   0.0     2   168    30   189    29   194 0.85 DEAD/DEAH box helicase
HlyD                 PF00529.15   306 seq1490_BIOID50967   -            385   1.5e-81  273.9  13.7   1   1     5e-85   1.7e-81  273.7   9.5     1   306    63   360    63   360 0.99 HlyD family secretion protein
HlyD_2               PF12700.2    328 seq1490_BIOID50967   -            385   4.2e-19   68.7   2.2   1   1   1.4e-22   4.9e-19   68.5   1.5     2   328    44   360    43   360 0.82 HlyD family secretion protein
HlyD_3               PF13437.1    105 seq1490_BIOID50967   -            385   1.2e-15   57.6   4.6   1   1   7.4e-15   2.5e-11   43.7   0.2     1   105   174   289   174   289 0.94 HlyD family secretion protein
Biotin_lipoyl_2      PF13533.1     50 seq1490_BIOID50967   -            385     3e-13   49.0   0.2   1   1   8.2e-12   2.8e-08   33.1   0.0     4    49    66   111    59   121 0.88 Biotin-lipoyl like
GGDEF                PF00990.16   161 seq1492_BIOID50967   -            556   2.4e-38  131.1   0.3   1   1   3.1e-42   4.2e-38  130.3   0.2     3   160   406   554   404   555 0.95 GGDEF domain
CMAS                 PF02353.15   273 seq1493_BIOID50967   -            382  1.6e-106  355.2   0.2   1   1  1.6e-109  2.4e-106  354.6   0.2     2   273   108   368   107   368 0.98 Mycolic acid cyclopropane synthetase
Methyltransf_23      PF13489.1    162 seq1493_BIOID50967   -            382   1.5e-14   53.9   0.0   1   1   1.6e-17   2.4e-14   53.2   0.0    14   135   157   287   143   315 0.73 Methyltransferase domain
Methyltransf_11      PF08241.7     95 seq1493_BIOID50967   -            382   8.6e-13   48.4   0.0   1   1   1.1e-15   1.6e-12   47.5   0.0     1    94   172   264   172   265 0.97 Methyltransferase domain
Methyltransf_18      PF12847.2    112 seq1493_BIOID50967   -            382     8e-11   42.3   0.0   1   1   1.4e-13   2.1e-10   41.0   0.0     1   111   167   267   167   268 0.91 Methyltransferase domain
Methyltransf_31      PF13847.1    152 seq1493_BIOID50967   -            382   5.2e-11   42.2   0.0   1   1   5.6e-14   8.6e-11   41.5   0.0     2   112   166   269   165   329 0.85 Methyltransferase domain
Methyltransf_12      PF08242.7     99 seq1493_BIOID50967   -            382     4e-08   33.5   0.0   1   1   5.5e-11   8.4e-08   32.4   0.0     1    99   172   263   172   263 0.83 Methyltransferase domain
Methyltransf_25      PF13649.1    101 seq1493_BIOID50967   -            382   2.1e-07   31.1   0.0   1   1   2.8e-10   4.2e-07   30.1   0.0     1   101   171   261   171   261 0.90 Methyltransferase domain
PCMT                 PF01135.14   210 seq1493_BIOID50967   -            382   3.9e-06   26.4   0.0   1   1   3.8e-09   5.7e-06   25.8   0.0    61   123   155   215   135   230 0.82 Protein-L-isoaspartate(D-aspartate) O-methyltransferase (PCMT)
MTS                  PF05175.9    170 seq1493_BIOID50967   -            382   3.7e-05   23.0   0.0   1   1     4e-08   6.1e-05   22.3   0.0    22   104   158   234   152   265 0.81 Methyltransferase small domain
DUF2713              PF10897.3    246 seq1494_BIOID50967   -             38   6.8e-19   67.9   0.6   1   1   5.2e-23   7.1e-19   67.9   0.4   141   177     2    38     1    38 0.97 Protein of unknown function (DUF2713)
FUSC-like            PF12805.2    284 seq1495_BIOID50967   -            696   2.2e-72  243.2   3.5   1   1   6.4e-76   2.2e-72  243.2   2.4     2   280    63   335    62   340 0.95 FUSC-like inner membrane protein yccS
FUSC_2               PF13515.1    128 seq1495_BIOID50967   -            696   8.6e-20   70.8  11.0   1   1   2.5e-23   8.6e-20   70.8   7.6     2   126   377   498   375   500 0.90 Fusaric acid resistance protein-like
FUSC                 PF04632.7    650 seq1495_BIOID50967   -            696   5.1e-08   31.7   4.2   1   1   1.5e-11   5.1e-08   31.7   2.9     7   280   369   659   363   690 0.80 Fusaric acid resistance protein family
ALMT                 PF11744.3    406 seq1495_BIOID50967   -            696   1.5e-05   23.7   1.9   1   1   1.7e-08   5.7e-05   21.8   1.0    41   193   389   528   373   594 0.80 Aluminium activated malate transporter
DUF2713              PF10897.3    246 seq1497_BIOID50967   -             69   1.9e-40  138.6   1.7   1   1   1.5e-44     2e-40  138.4   1.2   178   246     1    69     1    69 0.99 Protein of unknown function (DUF2713)
DHO_dh               PF01180.16   293 seq1498_BIOID50967   -            411   6.5e-35  120.4   0.0   1   1   1.8e-38   8.2e-35  120.0   0.0     2   293     6   304     5   304 0.83 Dihydroorotate dehydrogenase
Dus                  PF01207.12   310 seq1498_BIOID50967   -            411   6.3e-08   31.6   0.2   1   1   2.6e-11   1.2e-07   30.8   0.1    44   153    92   198    80   203 0.82 Dihydrouridine synthase (Dus)
SeqA                 PF03925.8    189 seq1501_BIOID50967   -            181   4.5e-71  238.3   0.1   1   1   3.7e-75     5e-71  238.1   0.1     1   189     1   181     1   181 0.91 SeqA protein
HTH_3                PF01381.17    55 seq1502_BIOID50967   -             96   8.2e-06   25.4   0.0   1   1   8.4e-10   1.2e-05   24.9   0.0     1    43    38    80    38    82 0.95 Helix-turn-helix
Dus                  PF01207.12   310 seq1503_BIOID50967   -            345  7.9e-100  333.5   0.0   1   1  6.8e-104  9.3e-100  333.3   0.0     2   308    30   340    29   342 0.98 Dihydrouridine synthase (Dus)
Hydrolase_3          PF08282.7    254 seq1504_BIOID50967   -            368   1.1e-14   54.4   0.1   1   1   1.8e-16   6.1e-13   48.8   0.0   187   251   295   358   282   361 0.92 haloacid dehalogenase-like hydrolase
HAD                  PF12710.2    191 seq1504_BIOID50967   -            368   6.9e-13   49.0   0.0   1   1   2.3e-16     8e-13   48.8   0.0    45   191   191   327    41   327 0.79 haloacid dehalogenase-like hydrolase
Hydrolase            PF00702.21   204 seq1504_BIOID50967   -            368   1.3e-10   42.0   1.0   1   1     5e-14   1.7e-10   41.6   0.4    65   204   170   330    99   330 0.77 haloacid dehalogenase-like hydrolase
ACR_tran             PF00873.14  1021 seq1506_BIOID50967   -           1034         0 1453.9  23.1   1   1         0         0 1453.7  16.0     1  1021     1  1029     1  1029 1.00 AcrB/AcrD/AcrF family
SecD_SecF            PF02355.11   189 seq1506_BIOID50967   -           1034   1.1e-07   31.1  31.7   1   1   3.1e-08   0.00014   21.0   5.2    31   180   870  1018   856  1029 0.84 Protein export membrane protein
MMPL                 PF03176.10   333 seq1506_BIOID50967   -           1034   8.3e-06   24.6   9.7   1   1   1.8e-09   8.3e-06   24.6   6.7   135   306   330   500   288   525 0.78 MMPL family
PGM_PMM_I            PF02878.11   138 seq1509_BIOID50967   -            546   1.3e-35  121.7   0.2   1   1   1.4e-38   4.9e-35  119.9   0.1     2   134    40   180    39   183 0.97 Phosphoglucomutase/phosphomannomutase, alpha/beta/alpha domain I
PGM_PMM_III          PF02880.11   111 seq1509_BIOID50967   -            546   2.7e-27   94.9   0.0   1   1   1.5e-30   5.3e-27   93.9   0.0     1   111   320   440   320   440 0.93 Phosphoglucomutase/phosphomannomutase, alpha/beta/alpha domain III
PGM_PMM_II           PF02879.11   104 seq1509_BIOID50967   -            546   3.5e-13   49.6   0.0   1   1   3.2e-16   1.1e-12   48.0   0.0     2   104   210   317   209   317 0.90 Phosphoglucomutase/phosphomannomutase, alpha/beta/alpha domain II
PGM_PMM_IV           PF00408.15    73 seq1509_BIOID50967   -            546   3.6e-13   49.1   0.0   1   1   3.2e-16   1.1e-12   47.6   0.0    12    72   479   539   465   542 0.90 Phosphoglucomutase/phosphomannomutase, C-terminal domain
tRNA-synt_2          PF00152.15   335 seq1510_BIOID50967   -            335   4.8e-70  235.8   0.0   1   1   4.4e-74   6.1e-70  235.5   0.0    21   333    25   333    14   335 0.88 tRNA synthetases class II (D, K and N)
CSD                  PF00313.17    66 seq1511_BIOID50967   -             70   3.6e-33  113.0   0.2   1   1   5.8e-37   3.9e-33  112.9   0.1     1    65     5    69     5    70 0.98 'Cold-shock' DNA-binding domain
OB_RNB               PF08206.6     58 seq1511_BIOID50967   -             70   9.9e-06   24.8   0.4   1   1     2e-09   1.4e-05   24.4   0.3     7    29    15    37     7    39 0.86 Ribonuclease B OB domain
ketoacyl-synt        PF00109.21   255 seq1514_BIOID50967   -           3163   3.5e-71  239.5   0.2   1   1   1.1e-73   7.7e-71  238.4   0.1     2   255    27   276    26   276 0.95 Beta-ketoacyl synthase, N-terminal domain
Acyl_transf_1        PF00698.16   318 seq1514_BIOID50967   -           3163   5.2e-58  196.7   0.9   1   1   1.1e-60   8.2e-58  196.1   0.6     1   317   551   863   551   864 0.94 Acyl transferase domain
Condensation         PF00668.15   301 seq1514_BIOID50967   -           3163   6.4e-43  146.6   3.9   1   1   2.2e-45   1.6e-42  145.3   2.7     4   300  1915  2209  1912  2210 0.90 Condensation domain
Methyltransf_12      PF08242.7     99 seq1514_BIOID50967   -           3163   8.7e-41  138.3   0.0   1   2   1.8e-23   1.3e-20   73.6   0.0     1    99  1093  1194  1093  1194 0.96 Methyltransferase domain
Methyltransf_12      PF08242.7     99 seq1514_BIOID50967   -           3163   8.7e-41  138.3   0.0   2   2   8.5e-20   6.2e-17   61.7   0.0     1    99  2593  2693  2593  2693 0.98 Methyltransferase domain
Ketoacyl-synt_C      PF02801.17   119 seq1514_BIOID50967   -           3163   5.5e-40  135.8   0.1   1   1   1.9e-42   1.4e-39  134.5   0.1     2   119   285   402   284   402 0.98 Beta-ketoacyl synthase, C-terminal domain
KR                   PF08659.5    181 seq1514_BIOID50967   -           3163   2.3e-38  131.5  12.0   1   1   7.2e-41   5.2e-38  130.4   3.5     3   180  1560  1730  1559  1731 0.95 KR domain
adh_short            PF00106.20   167 seq1514_BIOID50967   -           3163   6.3e-36  123.6   5.3   1   1   8.8e-39   6.3e-36  123.6   3.7     2   162  1559  1712  1558  1715 0.95 short chain dehydrogenase
PP-binding           PF00550.20    67 seq1514_BIOID50967   -           3163   7.9e-23   80.4   0.0   1   2     6e-10   4.3e-07   29.9   0.0     2    65  1823  1887  1822  1889 0.85 Phosphopantetheine attachment site
PP-binding           PF00550.20    67 seq1514_BIOID50967   -           3163   7.9e-23   80.4   0.0   2   2   1.8e-15   1.3e-12   47.6   0.0     2    67  2832  2894  2831  2894 0.93 Phosphopantetheine attachment site
Thioesterase         PF00975.15   229 seq1514_BIOID50967   -           3163   4.5e-22   79.2   0.4   1   1   2.3e-24   1.6e-21   77.4   0.3     2   229  2915  3152  2914  3152 0.69 Thioesterase domain
NRPS                 PF08415.5     58 seq1514_BIOID50967   -           3163   1.2e-22   79.2   0.6   1   1   7.5e-25   5.4e-22   77.1   0.2     1    58  2232  2293  2232  2293 0.99 Nonribosomal peptide synthase
Methyltransf_23      PF13489.1    162 seq1514_BIOID50967   -           3163   3.4e-21   75.4   0.1   1   2   2.2e-13   1.6e-10   40.8   0.0    20   160  1086  1246  1065  1247 0.69 Methyltransferase domain
Methyltransf_23      PF13489.1    162 seq1514_BIOID50967   -           3163   3.4e-21   75.4   0.1   2   2   1.7e-10   1.2e-07   31.4   0.0    12   157  2579  2745  2556  2749 0.63 Methyltransferase domain
Methyltransf_18      PF12847.2    112 seq1514_BIOID50967   -           3163   3.3e-18   66.1   0.3   1   2     2e-09   1.4e-06   28.6   0.0     3   110  1090  1197  1088  1199 0.76 Methyltransferase domain
Methyltransf_18      PF12847.2    112 seq1514_BIOID50967   -           3163   3.3e-18   66.1   0.3   2   2   9.4e-10   6.8e-07   29.7   0.0     3   110  2590  2696  2588  2698 0.81 Methyltransferase domain
Methyltransf_31      PF13847.1    152 seq1514_BIOID50967   -           3163   4.5e-18   65.1   0.0   1   1     2e-12   1.5e-09   37.5   0.0     2   112  1087  1200  1086  1248 0.88 Methyltransferase domain
Methyltransf_11      PF08241.7     95 seq1514_BIOID50967   -           3163   8.6e-16   58.0   0.0   1   2   3.7e-10   2.7e-07   30.8   0.0     1    94  1093  1195  1093  1196 0.89 Methyltransferase domain
Methyltransf_11      PF08241.7     95 seq1514_BIOID50967   -           3163   8.6e-16   58.0   0.0   2   2   3.9e-08   2.8e-05   24.4   0.0     1    95  2593  2695  2593  2695 0.86 Methyltransferase domain
Thiolase_N           PF00108.18   264 seq1514_BIOID50967   -           3163   1.3e-05   24.1   0.1   1   1   3.4e-08   2.5e-05   23.2   0.1    75   115   185   225   153   235 0.85 Thiolase, N-terminal domain
LysE                 PF01810.13   191 seq1515_BIOID50967   -            206   6.1e-54  182.1  12.2   1   1   5.2e-58     7e-54  181.8   8.5     2   190    14   205    13   206 0.98 LysE type translocator
YbaK                 PF04073.10   123 seq1516_BIOID50967   -            167   4.2e-25   87.8   0.0   1   1   3.9e-29   5.3e-25   87.5   0.0     1   122    30   154    30   155 0.94 YbaK / prolyl-tRNA synthetases associated domain
DUF1375              PF07119.7     76 seq1517_BIOID50967   -            135     1e-21   76.4   0.9   1   1   1.2e-25   1.6e-21   75.7   0.6     6    75    40   102    31   103 0.92 Protein of unknown function (DUF1375)
Lactonase            PF10282.4    344 seq1518_BIOID50967   -            331   5.9e-87  291.8   0.0   1   1   1.6e-90   7.5e-87  291.4   0.0     2   343     5   327     4   328 0.95 Lactonase, 7-bladed beta-propeller
AAA_25               PF13481.1    194 seq1519_BIOID50967   -            476   2.1e-26   92.4   0.0   1   1   1.8e-29   3.5e-26   91.6   0.0    10   194    88   242    80   242 0.90 AAA domain
KaiC                 PF06745.8    226 seq1519_BIOID50967   -            476   1.7e-18   66.4   0.1   1   1   6.7e-19   1.3e-15   56.9   0.1     2   202    94   277    93   294 0.85 KaiC
ChlI                 PF13541.1    121 seq1519_BIOID50967   -            476   5.9e-12   45.0   0.0   1   1   6.9e-15   1.3e-11   43.8   0.0    35   121   364   449   337   449 0.92 Subunit ChlI of Mg-chelatase
Lon_C                PF05362.8    205 seq1519_BIOID50967   -            476   4.3e-08   32.5   0.1   1   1     5e-11   9.7e-08   31.4   0.0    94   200   372   471   363   473 0.88 Lon protease (S16) C-terminal proteolytic domain
RecA                 PF00154.16   323 seq1519_BIOID50967   -            476   2.4e-05   23.4   0.1   1   1   2.4e-08   4.8e-05   22.4   0.0    17   140    77   195    65   205 0.77 recA bacterial DNA recombination protein
Phageshock_PspG      PF09583.5     65 seq1521_BIOID50967   -             80   1.4e-25   89.0  25.7   1   1   1.1e-29   1.5e-25   88.8  17.8     1    64     1    64     1    65 0.98 Phage shock protein G (Phageshock_PspG)
Sod_Fe_C             PF02777.13   106 seq1522_BIOID50967   -            208   2.7e-40  136.3   0.5   1   1   5.9e-44     4e-40  135.8   0.1     4   106    98   204    95   204 0.91 Iron/manganese superoxide dismutases, C-terminal domain
Sod_Fe_N             PF00081.17    82 seq1522_BIOID50967   -            208   9.6e-34  115.4   2.3   1   1   2.3e-37   1.5e-33  114.7   1.6     1    81     4    91     4    92 0.97 Iron/manganese superoxide dismutases, alpha-hairpin domain
MatE                 PF01554.13   162 seq1523_BIOID50967   -            457   5.6e-74  247.0  34.1   1   2   1.4e-41   1.9e-37  128.2   3.8     1   162    17   177    17   177 0.98 MatE
MatE                 PF01554.13   162 seq1523_BIOID50967   -            457   5.6e-74  247.0  34.1   2   2   3.8e-42   5.2e-38  130.0   8.5     1   162   244   405   244   405 1.00 MatE
DUF441               PF04284.8    140 seq1526_BIOID50967   -            148   7.7e-47  158.5  20.1   1   1   6.5e-51   8.9e-47  158.3  13.9     1   140     7   145     7   145 0.99 Protein of unknown function (DUF441)
MFS_1                PF07690.11   354 seq1527_BIOID50967   -            463   1.3e-16   60.2  60.6   1   1   9.3e-21   1.3e-16   60.2  42.0     2   354    45   422    44   422 0.77 Major Facilitator Superfamily
HypA                 PF01155.14   113 seq1528_BIOID50967   -            120   9.1e-33  112.2   6.4   1   1   7.4e-37     1e-32  112.0   4.4     1   112     5   117     5   118 0.98 Hydrogenase expression/synthesis hypA family
AA_permease_2        PF13520.1    426 seq1529_BIOID50967   -            485   1.6e-31  109.2  58.3   1   1     3e-35   2.1e-31  108.8  40.4     9   419     1   453     1   468 0.76 Amino acid permease
AA_permease          PF00324.16   479 seq1529_BIOID50967   -            485   4.2e-15   54.9  49.0   1   1   3.8e-18   2.6e-14   52.3  33.9    20   446    12   450     4   471 0.72 Amino acid permease
KdgT                 PF03812.8    314 seq1530_BIOID50967   -            329  7.3e-181  600.1  30.9   1   1  6.1e-185  8.3e-181  599.9  21.4     1   314     3   316     3   316 1.00 2-keto-3-deoxygluconate permease
cobW                 PF02492.14   178 seq1531_BIOID50967   -            290   5.3e-49  165.9   0.0   1   1   5.2e-53   7.1e-49  165.5   0.0     2   177   106   267   105   268 0.98 CobW/HypB/UreG, nucleotide-binding domain
Abhydrolase_1        PF00561.15   230 seq1534_BIOID50967   -            340   2.3e-31  109.0   0.0   1   1   8.6e-35     3e-31  108.6   0.0     1   228    82   319    82   321 0.97 alpha/beta hydrolase fold
Hydrolase_4          PF12146.3     79 seq1534_BIOID50967   -            340     4e-24   84.1   0.5   1   1   1.9e-27   6.4e-24   83.4   0.3     3    79    42   122    40   122 0.90 Putative lysophospholipase
Abhydrolase_6        PF12697.2    228 seq1534_BIOID50967   -            340   3.5e-20   72.7   3.3   1   1   1.5e-23   5.2e-20   72.2   2.3     2   220    58   310    57   316 0.72 Alpha/beta hydrolase family
Abhydrolase_5        PF12695.2    142 seq1534_BIOID50967   -            340     3e-12   46.3   0.0   1   1   1.5e-15     5e-12   45.6   0.0     1   141    56   305    56   306 0.79 Alpha/beta hydrolase family
AAA_28               PF13521.1    163 seq1535_BIOID50967   -            417   3.3e-29  101.8   0.0   1   1   1.4e-32   4.9e-29  101.2   0.0     2   163   241   401   240   401 0.92 AAA domain
HTH_3                PF01381.17    55 seq1535_BIOID50967   -            417   1.3e-09   37.6   0.1   1   1   1.3e-12   4.5e-09   35.9   0.0     1    52    14    66    14    68 0.95 Helix-turn-helix
HTH_19               PF12844.2     64 seq1535_BIOID50967   -            417   2.6e-08   33.6   0.0   1   1     2e-10   6.8e-07   29.1   0.0     3    55    13    66    12    74 0.94 Helix-turn-helix domain
FAD_binding_3        PF01494.14   356 seq1536_BIOID50967   -            360   9.8e-10   37.8   0.1   1   1     1e-09   1.4e-05   24.2   0.0   148   179   141   172   118   241 0.83 FAD binding domain
DnaB_C               PF03796.10   265 seq1537_BIOID50967   -            471  4.1e-108  360.1   0.2   1   1  1.2e-111  5.4e-108  359.7   0.1     1   263   206   463   206   465 0.97 DnaB-like helicase C terminal domain
DnaB                 PF00772.16   103 seq1537_BIOID50967   -            471   8.7e-38  128.2   0.0   1   1   4.2e-41   1.9e-37  127.1   0.0     1   103    26   128    26   128 0.99 DnaB-like helicase N terminal domain
AAA_25               PF13481.1    194 seq1537_BIOID50967   -            471     1e-13   51.0   0.1   1   1   3.6e-17   1.6e-13   50.3   0.0    29   190   220   386   179   390 0.84 AAA domain
HupF_HypC            PF01455.13    68 seq1541_BIOID50967   -             90   1.9e-25   88.4   0.2   1   1   1.7e-29   2.3e-25   88.2   0.1     1    68     1    72     1    72 0.98 HupF/HypC family
MFS_1                PF07690.11   354 seq1542_BIOID50967   -            393   3.6e-21   75.2  54.1   1   1   1.3e-22   1.8e-18   66.3  35.2     4   353    22   348    15   349 0.82 Major Facilitator Superfamily
PrpF                 PF04303.8    371 seq1543_BIOID50967   -            350    7e-162  538.2   1.9   1   1  1.1e-165  7.8e-162  538.1   1.3     1   371     1   350     1   350 0.99 PrpF protein
MOSC                 PF03473.12   133 seq1545_BIOID50967   -            224   2.6e-26   91.5   0.0   1   1   5.2e-30   3.6e-26   91.0   0.0     2   132    38   161    37   162 0.97 MOSC domain
3-alpha              PF03475.9     47 seq1545_BIOID50967   -            224   1.7e-16   59.5   0.1   1   1   4.6e-20   3.1e-16   58.6   0.0     1    47   168   214   168   214 0.97 3-alpha domain
HypD                 PF01924.11   356 seq1546_BIOID50967   -            373  7.6e-154  511.6   0.0   1   1  6.4e-158  8.7e-154  511.4   0.0     5   355    13   368     9   369 0.96 Hydrogenase formation hypA family
Hydrolase_3          PF08282.7    254 seq1547_BIOID50967   -            266   4.9e-61  206.4   0.0   1   1   1.2e-64   5.5e-61  206.2   0.0     1   254     5   260     5   260 0.96 haloacid dehalogenase-like hydrolase
S6PP                 PF05116.8    247 seq1547_BIOID50967   -            266   2.4e-16   59.6   0.0   1   2   2.4e-09   1.1e-05   24.7   0.0     4    75     4    73     1    91 0.89 Sucrose-6F-phosphate phosphohydrolase
S6PP                 PF05116.8    247 seq1547_BIOID50967   -            266   2.4e-16   59.6   0.0   2   2   7.2e-12   3.3e-08   33.0   0.0   135   218   159   242   141   251 0.83 Sucrose-6F-phosphate phosphohydrolase
Hydrolase            PF00702.21   204 seq1547_BIOID50967   -            266   1.7e-11   44.9   0.1   1   1   1.3e-13   5.8e-10   39.9   0.0     2   204     3   226     2   226 0.59 haloacid dehalogenase-like hydrolase
Molybdopterin        PF00384.17   432 seq1551_BIOID50967   -           1247  6.9e-197  654.2   0.0   1   1  1.3e-200  8.6e-197  653.9   0.0     1   432   108   833   108   833 1.00 Molybdopterin oxidoreductase
Molydop_binding      PF01568.16   109 seq1551_BIOID50967   -           1247   3.1e-23   81.5   0.0   1   1   3.6e-26   2.5e-22   78.6   0.0     1   105  1087  1202  1087  1206 0.95 Molydopterin dinucleotide binding domain
ZapA                 PF05164.8     89 seq1553_BIOID50967   -            109   2.1e-20   72.3   0.6   1   1     2e-24   2.7e-20   72.0   0.4     2    89     6    91     5    91 0.98 Cell division protein ZapA
Ala_racemase_N       PF01168.15   217 seq1556_BIOID50967   -            359   3.1e-61  206.5   0.0   1   1   5.7e-65   3.9e-61  206.2   0.0     1   217     8   219     8   219 0.94 Alanine racemase, N-terminal domain
Ala_racemase_C       PF00842.16   129 seq1556_BIOID50967   -            359     8e-40  135.1   0.1   1   1   1.8e-43   1.2e-39  134.5   0.1     1   129   234   358   234   358 0.97 Alanine racemase, C-terminal domain
SBP_bac_3            PF00497.15   225 seq1557_BIOID50967   -            341   1.7e-33  115.6   0.0   1   1   1.7e-37   2.4e-33  115.1   0.0     2   211    38   251    37   256 0.91 Bacterial extracellular solute-binding proteins, family 3
EamA                 PF00892.15   126 seq1558_BIOID50967   -            299   3.3e-18   65.8  28.8   1   2   5.4e-10   7.4e-06   25.9   9.3     1   124     9   128     9   130 0.91 EamA-like transporter family
EamA                 PF00892.15   126 seq1558_BIOID50967   -            299   3.3e-18   65.8  28.8   2   2   2.7e-16   3.8e-12   46.2   5.2     1   123   149   274   149   277 0.89 EamA-like transporter family
Na_sulph_symp        PF00939.14   471 seq1560_BIOID50967   -            477  2.2e-177  590.5  46.1   1   1  1.8e-181  2.5e-177  590.3  32.0     2   471     4   474     3   474 0.99 Sodium:sulfate symporter transmembrane region
DUF488               PF04343.8    122 seq1561_BIOID50967   -            115   7.1e-32  110.2   0.3   1   1   5.8e-36   7.9e-32  110.0   0.2     2   122     5   112     4   112 0.96 Protein of unknown function, DUF488
5-FTHF_cyc-lig       PF01812.15   186 seq1562_BIOID50967   -            248   1.3e-43  148.8   0.0   1   1   1.2e-47   1.7e-43  148.4   0.0     2   186    62   242    61   242 0.98 5-formyltetrahydrofolate cyclo-ligase family
AIRS_C               PF02769.17   153 seq1563_BIOID50967   -            336   2.6e-23   82.6   1.9   1   1   6.2e-27   4.3e-23   81.9   1.3     2   149   166   313   165   315 0.95 AIR synthase related protein, C-terminal domain
AIRS                 PF00586.19    96 seq1563_BIOID50967   -            336   3.6e-13   49.4   0.1   1   1   5.2e-17   3.6e-13   49.4   0.1    10    96    44   132    35   132 0.90 AIR synthase related protein, N-terminal domain
ydhR                 PF08803.6     97 seq1567_BIOID50967   -            101   1.1e-43  147.1   0.0   1   1   8.6e-48   1.2e-43  146.9   0.0     1    97     4   100     4   100 0.99 Putative mono-oxygenase ydhR
Acyl_transf_3        PF01757.17   340 seq1569_BIOID50967   -            331   4.2e-34  117.7  34.9   1   1   3.8e-38   5.2e-34  117.4  24.2     2   339     6   318     5   322 0.87 Acyltransferase family
NAD_binding_9        PF13454.1    156 seq1570_BIOID50967   -            534   5.5e-33  113.8   0.0   1   1   8.7e-37   1.2e-32  112.7   0.0     1   155     5   164     5   165 0.90 FAD-NAD(P)-binding
GGDEF                PF00990.16   161 seq1571_BIOID50967   -            341   2.4e-41  140.8   0.2   1   1     7e-45   2.4e-41  140.8   0.1     2   160   175   330   174   331 0.93 GGDEF domain
GAF_3                PF13492.1    129 seq1571_BIOID50967   -            341     2e-09   37.4   0.0   1   1     1e-12   3.5e-09   36.7   0.0     2   124    19   151    18   156 0.83 GAF domain
GAF_2                PF13185.1    148 seq1571_BIOID50967   -            341   1.6e-07   31.8   0.0   1   1   1.1e-10   3.8e-07   30.6   0.0     1   148    16   155    16   155 0.75 GAF domain
GAF                  PF01590.21   154 seq1571_BIOID50967   -            341   3.7e-05   23.8   0.0   1   1   2.1e-08   7.1e-05   22.8   0.0    85   153    97   153    18   154 0.76 GAF domain
MFS_1                PF07690.11   354 seq1572_BIOID50967   -            393     2e-24   85.8  58.2   1   1   1.3e-26   1.8e-22   79.4  34.4     2   328    14   320    10   327 0.84 Major Facilitator Superfamily
BPD_transp_1         PF00528.17   185 seq1573_BIOID50967   -            399   7.5e-16   58.0  32.3   1   1   9.3e-19   1.3e-14   54.0  18.2     2   183   109   394   108   396 0.88 Binding-protein-dependent transport system inner membrane component
Aminotran_1_2        PF00155.16   363 seq1575_BIOID50967   -            411   9.7e-87  291.1   0.0   1   1   8.1e-91   1.1e-86  290.9   0.0     2   362    41   406    40   407 0.98 Aminotransferase class I and II
Sigma54_activat      PF00158.21   168 seq1576_BIOID50967   -            692   4.3e-71  237.6   0.1   1   1   3.8e-74   7.4e-71  236.9   0.0     1   168   381   548   381   548 0.99 Sigma-54 interaction domain
GAF_3                PF13492.1    129 seq1576_BIOID50967   -            692   1.1e-17   64.1   0.0   1   1   6.6e-15   1.3e-11   44.5   0.0     1   129   202   346   202   346 0.85 GAF domain
GAF                  PF01590.21   154 seq1576_BIOID50967   -            692   2.4e-16   60.1   0.1   1   1   1.5e-14     3e-11   43.6   0.0     1   154   202   344   202   344 0.91 GAF domain
GAF_2                PF13185.1    148 seq1576_BIOID50967   -            692   4.7e-13   49.7   0.0   1   1   5.4e-12     1e-08   35.6   0.0     3   148   202   345   194   345 0.76 GAF domain
AAA_5                PF07728.9    139 seq1576_BIOID50967   -            692   5.3e-08   32.5   0.1   1   1   6.5e-11   1.3e-07   31.3   0.0     2   130   405   529   404   538 0.79 AAA domain (dynein-related subfamily)
AAA                  PF00004.24   132 seq1576_BIOID50967   -            692   3.3e-06   27.2   0.0   1   1   4.7e-09   9.2e-06   25.7   0.0     1   112   405   525   405   541 0.81 ATPase family associated with various cellular activities (AAA)
HTH_8                PF02954.14    42 seq1576_BIOID50967   -            692   7.6e-05   22.0   0.2   1   1   3.9e-08   7.6e-05   22.0   0.1     6    42   645   684   642   684 0.90 Bacterial regulatory protein, Fis family
Aconitase            PF00330.15   465 seq1581_BIOID50967   -            753   2.1e-47  161.5   0.1   1   1   4.4e-51     3e-47  161.0   0.1    91   450   113   456    38   471 0.87 Aconitase family (aconitate hydratase)
Aconitase_C          PF00694.14   131 seq1581_BIOID50967   -            753   6.7e-06   26.1   0.0   1   1     2e-09   1.4e-05   25.1   0.0    84   129   637   683   624   685 0.89 Aconitase C-terminal domain
SLT                  PF01464.15   121 seq1583_BIOID50967   -            654     4e-31  106.9   0.1   1   1   5.2e-35   7.1e-31  106.1   0.0     2   116   492   606   491   611 0.95 Transglycosylase SLT domain
Meth_synt_2          PF01717.13   324 seq1584_BIOID50967   -            753  2.2e-162  539.4   0.0   1   2   1.7e-10   1.2e-06   27.6   0.0   119   186   153   221   113   237 0.83 Cobalamin-independent synthase, Catalytic domain
Meth_synt_2          PF01717.13   324 seq1584_BIOID50967   -            753  2.2e-162  539.4   0.0   2   2  4.6e-157  3.1e-153  509.3   0.0     1   324   426   749   426   749 1.00 Cobalamin-independent synthase, Catalytic domain
Meth_synt_1          PF08267.7    311 seq1584_BIOID50967   -            753  2.9e-140  466.8   0.0   1   2  8.5e-129  5.8e-125  416.5   0.0     2   308     5   313     4   316 0.98 Cobalamin-independent synthase, N-terminal domain
Meth_synt_1          PF08267.7    311 seq1584_BIOID50967   -            753  2.9e-140  466.8   0.0   2   2   3.6e-14   2.5e-10   40.0   0.0   141   285   538   690   528   715 0.80 Cobalamin-independent synthase, N-terminal domain
LTXXQ                PF07813.7    100 seq1587_BIOID50967   -            167     4e-20   72.0  12.1   1   1   5.8e-24     4e-20   72.0   8.4     4   100    41   137    38   137 0.96 LTXXQ motif family protein
Metal_resist         PF13801.1    125 seq1587_BIOID50967   -            167   1.5e-09   37.7   9.4   1   1   2.2e-13   1.5e-09   37.7   6.5    19   124    30   131     8   132 0.85 Heavy-metal resistance
BPD_transp_1         PF00528.17   185 seq1589_BIOID50967   -            368   2.8e-26   92.0  10.4   1   1     2e-30   2.8e-26   92.0   7.2     2   183   175   361   174   363 0.94 Binding-protein-dependent transport system inner membrane component
Pyr_redox_2          PF07992.9    200 seq1592_BIOID50967   -            847     2e-36  125.6   0.0   1   1   3.9e-39   8.8e-36  123.5   0.0     1   198     5   285     5   287 0.95 Pyridine nucleotide-disulphide oxidoreductase
NIR_SIR              PF01077.17   157 seq1592_BIOID50967   -            847   2.8e-27   94.8   0.1   1   1   3.5e-30     8e-27   93.4   0.0     2   150   632   770   631   776 0.94 Nitrite and sulphite reductase 4Fe-4S domain
Fer2_BFD             PF04324.10    55 seq1592_BIOID50967   -            847   2.8e-21   75.1   4.8   1   1     7e-19   1.6e-15   56.7   2.0     2    53   423   472   422   474 0.93 BFD-like [2Fe-2S] binding domain
Pyr_redox            PF00070.22    80 seq1592_BIOID50967   -            847   1.5e-15   57.2   0.7   1   1   6.4e-19   1.5e-15   57.2   0.5     2    72   148   219   147   229 0.91 Pyridine nucleotide-disulphide oxidoreductase
NIR_SIR_ferr         PF03460.12    69 seq1592_BIOID50967   -            847   4.4e-12   45.3   0.0   1   1     4e-15   9.1e-12   44.3   0.0     3    68   560   622   558   623 0.95 Nitrite/Sulfite reductase ferredoxin-like half domain
Pyr_redox_3          PF13738.1    203 seq1592_BIOID50967   -            847     2e-08   34.3   0.4   1   1   1.5e-09   3.5e-06   27.1   0.0    78   196    55   174    42   179 0.83 Pyridine nucleotide-disulphide oxidoreductase
Cation_efflux        PF01545.16   285 seq1597_BIOID50967   -            300   2.3e-65  220.4   5.4   1   1   1.9e-69   2.5e-65  220.2   3.7     2   283    14   289    13   291 0.97 Cation efflux family
Fer4_11              PF13247.1     99 seq1603_BIOID50967   -            512   1.5e-40  136.9   6.0   1   1   4.5e-44   1.5e-40  136.9   4.2     2    98   176   272   175   273 0.98 4Fe-4S dicluster domain
Fer4_7               PF12838.2     52 seq1603_BIOID50967   -            512   4.4e-09   36.4  16.7   1   1   5.7e-10   1.9e-06   28.0   4.0     2    50   184   229   183   231 0.90 4Fe-4S dicluster domain
Fer4_10              PF13237.1     52 seq1603_BIOID50967   -            512   7.4e-09   35.1  18.0   1   1   1.9e-09   6.5e-06   25.7   3.7     4    52   179   228   176   228 0.93 4Fe-4S dicluster domain
ABC_tran             PF00005.22   118 seq1606_BIOID50967   -            252   4.2e-26   91.5   0.0   1   1   8.8e-30     6e-26   91.0   0.0     1   118    52   176    52   176 0.90 ABC transporter
Acid_phosphat_B      PF03767.9    230 seq1609_BIOID50967   -            237   3.7e-50  170.3   0.0   1   1   3.1e-54   4.2e-50  170.1   0.0     2   229    11   220    10   221 0.96 HAD superfamily, subfamily IIIB (Acid phosphatase)
PFK                  PF00365.15   282 seq1610_BIOID50967   -            340  1.5e-129  430.8   2.2   1   1  1.3e-133  1.8e-129  430.5   1.6     1   281    23   297    23   298 0.98 Phosphofructokinase
Esterase             PF00756.15   251 seq1612_BIOID50967   -            278   1.1e-72  244.3   0.0   1   1   3.8e-76   1.3e-72  244.1   0.0     1   251    21   271    21   271 0.99 Putative esterase
Abhydrolase_5        PF12695.2    142 seq1612_BIOID50967   -            278   8.6e-08   31.9   0.0   1   1   3.3e-11   1.1e-07   31.5   0.0     6   142    50   257    44   257 0.62 Alpha/beta hydrolase family
Peptidase_S9         PF00326.16   213 seq1612_BIOID50967   -            278   8.2e-07   28.3   0.0   1   1   3.7e-10   1.3e-06   27.7   0.0    54   208   127   274   118   278 0.77 Prolyl oligopeptidase family
DUF3442              PF11924.3    280 seq1613_BIOID50967   -           1418  3.3e-105  351.5   0.5   1   1  1.2e-108  3.3e-105  351.5   0.3     2   280    71   350    70   350 0.99 Protein of unknown function (DUF3442)
Big_1                PF02369.11   100 seq1613_BIOID50967   -           1418   5.9e-54  180.0  99.9   1   3   3.4e-17   9.3e-14   51.0   7.8     4    97   993  1086   990  1088 0.87 Bacterial Ig-like domain (group 1)
Big_1                PF02369.11   100 seq1613_BIOID50967   -           1418   5.9e-54  180.0  99.9   2   3   1.5e-15   4.1e-12   45.7   1.7    10    96  1098  1185  1089  1191 0.82 Bacterial Ig-like domain (group 1)
Big_1                PF02369.11   100 seq1613_BIOID50967   -           1418   5.9e-54  180.0  99.9   3   3   1.4e-15   3.9e-12   45.8   9.8     2    95  1193  1287  1191  1292 0.87 Bacterial Ig-like domain (group 1)
Trp_repressor        PF01371.14    88 seq1614_BIOID50967   -             98   2.8e-31  107.1   0.1   1   1   2.3e-35   3.2e-31  106.9   0.0     1    87     7    93     7    94 0.98 Trp repressor protein
MutS_V               PF00488.16   235 seq1615_BIOID50967   -            853  7.7e-105  349.3   0.0   1   1  4.6e-108  1.3e-104  348.6   0.0     1   234   567   798   567   799 0.99 MutS domain V
MutS_III             PF05192.13   204 seq1615_BIOID50967   -            853   3.1e-49  167.4   3.1   1   1   2.1e-52   5.7e-49  166.5   2.2     1   204   271   560   271   560 0.96 MutS domain III
MutS_I               PF01624.15   113 seq1615_BIOID50967   -            853   6.2e-44  148.5   0.0   1   1   6.1e-47   1.7e-43  147.1   0.0     1   112    11   122    11   123 0.99 MutS domain I
MutS_II              PF05188.12   137 seq1615_BIOID50967   -            853   1.9e-33  115.3   0.0   1   1   1.6e-36   4.5e-33  114.1   0.0     1   137   131   256   131   256 0.98 MutS domain II
MutS_IV              PF05190.13    92 seq1615_BIOID50967   -            853   3.6e-28   97.4   0.1   1   1   3.6e-31   9.9e-28   96.0   0.1     1    90   428   517   428   519 0.97 MutS family domain IV
HTH_1                PF00126.22    60 seq1616_BIOID50967   -            319   1.7e-19   69.2   1.3   1   1   4.7e-23   3.2e-19   68.3   0.1     2    60    29    86    28    86 0.97 Bacterial regulatory helix-turn-helix protein, lysR family
LysR_substrate       PF03466.15   209 seq1616_BIOID50967   -            319   2.6e-12   46.1   1.1   1   1   7.3e-16     5e-12   45.2   0.8     8   206   115   310   110   312 0.89 LysR substrate binding domain
UPF0047              PF01894.12   118 seq1619_BIOID50967   -            138   4.5e-39  132.8   0.0   1   1   3.7e-43   5.1e-39  132.6   0.0     1   117    17   135    17   136 0.97 Uncharacterised protein family UPF0047
Nitrate_red_del      PF02613.10   136 seq1621_BIOID50967   -            236   1.7e-28   99.0   6.7   1   1   2.2e-32     3e-28   98.2   4.7     7   133     9   161     3   165 0.84 Nitrate reductase delta subunit
RNase_T              PF00929.19   164 seq1622_BIOID50967   -            204   4.9e-34  117.8   0.0   1   1   4.2e-38   5.7e-34  117.6   0.0     1   163    32   193    32   194 0.97 Exonuclease
DUF419               PF04237.8     92 seq1624_BIOID50967   -            118   1.2e-22   79.9   0.1   1   1   1.1e-26   1.5e-22   79.6   0.0     1    91    10   102    10   103 0.98 Protein of unknown function (DUF419)
His_Phos_1           PF00300.17   158 seq1625_BIOID50967   -             95     2e-27   96.0   0.2   1   1   1.7e-31   2.4e-27   95.8   0.1     1    89     3    89     3    93 0.96 Histidine phosphatase superfamily (branch 1)
Rieske_2             PF13806.1    104 seq1626_BIOID50967   -            108   2.3e-40  136.3   0.0   1   1   1.9e-44   2.6e-40  136.2   0.0     1   103     3   106     3   107 0.98 Rieske-like [2Fe-2S] domain
Iso_dh               PF00180.15   348 seq1627_BIOID50967   -            361   8.9e-87  291.1   0.0   1   1     8e-91   1.1e-86  290.8   0.0     1   347     6   354     6   355 0.93 Isocitrate/isopropylmalate dehydrogenase
SBP_bac_11           PF13531.1    231 seq1628_BIOID50967   -            329   1.4e-44  152.3   0.2   1   1     5e-48   1.7e-44  152.0   0.1     4   231    28   280    25   280 0.87 Bacterial extracellular solute-binding protein
SBP_bac_1            PF01547.20   314 seq1628_BIOID50967   -            329   1.5e-18   67.5   2.8   1   1   5.5e-22   1.9e-18   67.1   2.0     4   314    32   272    29   272 0.88 Bacterial extracellular solute-binding protein
SBP_bac_8            PF13416.1    281 seq1628_BIOID50967   -            329   1.8e-13   50.7   1.3   1   1     9e-17   3.1e-13   49.9   0.8    85   262   108   281    34   300 0.75 Bacterial extracellular solute-binding protein
SBP_bac_6            PF13343.1    242 seq1628_BIOID50967   -            329   3.6e-13   49.2   1.1   1   1     2e-16   6.8e-13   48.3   0.8    53   235   112   303    77   306 0.83 Bacterial extracellular solute-binding protein
PNP_UDP_1            PF01048.15   234 seq1630_BIOID50967   -            253   8.2e-42  142.6   1.4   1   1   6.8e-46   9.2e-42  142.4   1.0     2   230    21   247    20   253 0.85 Phosphorylase superfamily
MM_CoA_mutase        PF01642.17   516 seq1632_BIOID50967   -            714  1.2e-255  848.4   1.4   1   1  2.1e-259  1.4e-255  848.1   0.9     2   516    28   542    27   542 1.00 Methylmalonyl-CoA mutase
B12-binding          PF02310.14   121 seq1632_BIOID50967   -            714   3.4e-15   55.8   0.5   1   1   1.5e-18     1e-14   54.3   0.0     2   117   586   699   585   703 0.92 B12 binding domain
Form_Nir_trans       PF01226.12   250 seq1633_BIOID50967   -            294   5.9e-62  208.7  28.2   1   1   5.5e-66   7.5e-62  208.3  19.5    16   249    46   274    29   275 0.92 Formate/nitrite transporter
Nitrate_red_gam      PF02665.9    223 seq1634_BIOID50967   -            225   3.7e-88  294.5  11.3   1   1   3.1e-92   4.2e-88  294.3   7.8     2   222     4   224     3   225 0.99 Nitrate reductase gamma subunit
ABC_tran             PF00005.22   118 seq1635_BIOID50967   -            511   5.3e-30  104.1   0.1   1   2   1.7e-21   1.2e-17   64.2   0.0     1   118    51   169    51   169 0.95 ABC transporter
ABC_tran             PF00005.22   118 seq1635_BIOID50967   -            511   5.3e-30  104.1   0.1   2   2     3e-13   2.1e-09   37.6   0.0     3   117   305   431   303   432 0.77 ABC transporter
CDH                  PF02611.10   222 seq1638_BIOID50967   -            300   1.5e-95  318.5   0.0   1   1   1.3e-99   1.8e-95  318.2   0.0     2   221    80   299    79   300 0.99 CDP-diacylglycerol pyrophosphatase
Peripla_BP_4         PF13407.1    258 seq1639_BIOID50967   -            330   1.4e-62  211.2  13.0   1   1   2.4e-66   1.6e-62  211.0   9.0    13   258    40   286    28   286 0.95 Periplasmic binding protein domain
Peripla_BP_1         PF00532.16   279 seq1639_BIOID50967   -            330   2.7e-13   49.6   1.7   1   1   9.7e-17   6.6e-13   48.3   1.2    23   214    47   244    26   278 0.78 Periplasmic binding proteins and sugar binding domain of LacI family
GFO_IDH_MocA         PF01408.17   120 seq1640_BIOID50967   -            377   1.6e-23   83.3   0.0   1   1   2.1e-27   2.9e-23   82.5   0.0     2   119    21   137    20   138 0.96 Oxidoreductase family, NAD-binding Rossmann fold
RmuC                 PF02646.11   305 seq1642_BIOID50967   -            475  7.2e-112  373.0   2.2   1   1  5.3e-116  7.2e-112  373.0   1.5     1   304   135   437   135   438 0.99 RmuC family
TP_methylase         PF00590.15   210 seq1643_BIOID50967   -            457   9.3e-50  169.1   0.1   1   1   3.2e-53   1.5e-49  168.4   0.1     2   209   218   426   217   427 0.92 Tetrapyrrole (Corrin/Porphyrin) Methylases
NAD_binding_7        PF13241.1    103 seq1643_BIOID50967   -            457   6.1e-28   96.9   0.1   1   1   1.3e-29     6e-26   90.5   0.0     1   103     6   115     6   115 0.89 Putative NAD(P)-binding
CysG_dimeriser       PF10414.4     60 seq1643_BIOID50967   -            457   1.7e-19   68.9   0.9   1   1   3.7e-23   1.7e-19   68.9   0.6     2    60   150   209   149   209 0.97 Sirohaem synthase dimerisation region
BCCT                 PF02028.12   485 seq1645_BIOID50967   -            536  1.2e-132  442.5  41.6   1   1    1e-136  1.4e-132  442.3  28.8     3   485    14   499    12   499 0.98 BCCT family transporter
CreA                 PF05981.7    129 seq1646_BIOID50967   -            157     1e-57  193.0   0.0   1   1   8.6e-62   1.2e-57  192.8   0.0     1   128    24   156    24   157 0.96 CreA protein
Metallophos          PF00149.23   201 seq1647_BIOID50967   -            218   2.3e-15   56.4   4.0   1   1   1.1e-18   7.2e-15   54.8   2.8     2   197    16   187    15   191 0.81 Calcineurin-like phosphoesterase
Metallophos_2        PF12850.2    156 seq1647_BIOID50967   -            218   1.7e-06   27.8   0.0   1   1   4.1e-10   2.8e-06   27.1   0.0     3   118    17   188    16   211 0.60 Calcineurin-like phosphoesterase superfamily domain
BPD_transp_2         PF02653.11   267 seq1650_BIOID50967   -            342   8.4e-46  155.9  43.3   1   1   8.5e-50   1.2e-45  155.5  30.0     5   267    40   301    36   301 0.97 Branched-chain amino acid transport system / permease component
Response_reg         PF00072.19   112 seq1651_BIOID50967   -            229   2.3e-26   91.9   0.0   1   1     5e-30   3.4e-26   91.3   0.0     1   111     6   115     6   116 0.98 Response regulator receiver domain
Trans_reg_C          PF00486.23    77 seq1651_BIOID50967   -            229   7.4e-23   80.1   0.0   1   1   1.9e-26   1.3e-22   79.3   0.0     2    77   151   226   150   226 0.94 Transcriptional regulatory protein, C terminal
ABC_tran             PF00005.22   118 seq1652_BIOID50967   -            513   2.7e-35  121.1   0.2   1   2   4.3e-23   2.9e-19   69.4   0.1     1   118    44   171    44   171 0.89 ABC transporter
ABC_tran             PF00005.22   118 seq1652_BIOID50967   -            513   2.7e-35  121.1   0.2   2   2   6.3e-17   4.3e-13   49.5   0.0    15   117   316   433   302   434 0.79 ABC transporter
Carb_kinase          PF01256.12   242 seq1653_BIOID50967   -            515   6.1e-83  277.7   4.2   1   1   5.5e-86   3.7e-82  275.1   1.2     2   242   258   496   257   496 0.99 Carbohydrate kinase
YjeF_N               PF03853.10   173 seq1653_BIOID50967   -            515   3.1e-46  156.9   0.1   1   1   7.9e-50   5.4e-46  156.1   0.0     2   173    35   199    34   199 0.98 YjeF-related protein N-terminus
Thioesterase         PF00975.15   229 seq1654_BIOID50967   -            267     3e-58  197.6   0.4   1   1   8.2e-62   3.8e-58  197.3   0.3     2   223    20   246    19   251 0.93 Thioesterase domain
Abhydrolase_6        PF12697.2    228 seq1654_BIOID50967   -            267     2e-10   40.8   3.6   1   1   6.2e-14   2.8e-10   40.3   2.5     2   222    22   237    21   243 0.69 Alpha/beta hydrolase family
Abhydrolase_5        PF12695.2    142 seq1654_BIOID50967   -            267   2.2e-09   37.1   0.0   1   1   6.6e-13     3e-09   36.6   0.0     2   142    21   231    20   231 0.70 Alpha/beta hydrolase family
ArgK                 PF03308.11   267 seq1655_BIOID50967   -            331  4.9e-114  379.5   0.1   1   1  1.3e-117  5.7e-114  379.2   0.1     1   266    22   294    22   295 0.99 ArgK protein
cobW                 PF02492.14   178 seq1655_BIOID50967   -            331   2.3e-07   30.3   0.4   1   1     4e-10   1.8e-06   27.3   0.2     3   157    57   208    55   225 0.69 CobW/HypB/UreG, nucleotide-binding domain
CbiA                 PF01656.18   195 seq1655_BIOID50967   -            331   4.4e-07   29.3   0.0   1   1   1.5e-10     7e-07   28.7   0.0     9   104    64   156    59   224 0.78 CobQ/CobB/MinD/ParA nucleotide binding domain
BATS                 PF06968.8     92 seq1657_BIOID50967   -            346   1.7e-29  101.3   0.0   1   1   5.5e-33   3.7e-29  100.2   0.0     1    92   220   312   220   312 0.99 Biotin and Thiamin Synthesis associated domain
Radical_SAM          PF04055.16   166 seq1657_BIOID50967   -            346   3.9e-19   69.3   0.0   1   1   4.6e-22   3.2e-18   66.3   0.0     4   160    50   203    47   209 0.92 Radical SAM superfamily
Ubie_methyltran      PF01209.13   233 seq1658_BIOID50967   -            251  5.9e-114  378.8   0.0   1   1  5.4e-117  6.7e-114  378.6   0.0     2   233    15   250    14   250 0.99 ubiE/COQ5 methyltransferase family
Methyltransf_31      PF13847.1    152 seq1658_BIOID50967   -            251   3.9e-23   81.5   0.0   1   1   4.7e-26   5.8e-23   81.0   0.0     3   113    63   179    61   229 0.81 Methyltransferase domain
Methyltransf_11      PF08241.7     95 seq1658_BIOID50967   -            251   1.5e-21   76.5   0.1   1   1   3.2e-24   3.9e-21   75.2   0.0     1    94    68   167    68   168 0.97 Methyltransferase domain
Methyltransf_23      PF13489.1    162 seq1658_BIOID50967   -            251   5.1e-19   68.4   0.0   1   1   5.9e-22   7.3e-19   67.9   0.0    20   160    61   233    43   235 0.85 Methyltransferase domain
Methyltransf_25      PF13649.1    101 seq1658_BIOID50967   -            251   9.4e-17   61.1   0.0   1   1     2e-19   2.5e-16   59.7   0.0     1   101    67   164    67   164 0.93 Methyltransferase domain
Methyltransf_12      PF08242.7     99 seq1658_BIOID50967   -            251     4e-14   52.7   0.0   1   1   6.8e-17   8.4e-14   51.7   0.0     1    99    68   166    68   166 0.93 Methyltransferase domain
Methyltransf_18      PF12847.2    112 seq1658_BIOID50967   -            251   2.3e-13   50.5   0.0   1   1   3.3e-16   4.1e-13   49.7   0.0     2   109    64   168    63   171 0.88 Methyltransferase domain
Methyltransf_26      PF13659.1    117 seq1658_BIOID50967   -            251   5.2e-09   36.0   0.0   1   1   8.1e-12     1e-08   35.1   0.0     1   114    64   169    64   171 0.91 Methyltransferase domain
PCMT                 PF01135.14   210 seq1658_BIOID50967   -            251   4.5e-07   29.5   0.0   1   1   5.7e-10   7.1e-07   28.8   0.0    71   171    61   168    51   179 0.86 Protein-L-isoaspartate(D-aspartate) O-methyltransferase (PCMT)
MTS                  PF05175.9    170 seq1658_BIOID50967   -            251   5.3e-06   25.8   0.0   1   1   7.6e-09   9.5e-06   24.9   0.0    31   140    63   169    53   188 0.85 Methyltransferase small domain
HisKA                PF00512.20    68 seq1659_BIOID50967   -            388   2.9e-13   49.4   0.3   1   1   1.4e-16   9.3e-13   47.8   0.2     6    67   260   319   256   320 0.91 His Kinase A (phospho-acceptor) domain
HAMP                 PF00672.20    70 seq1659_BIOID50967   -            388   1.3e-11   44.3  11.5   1   1   1.2e-13   8.3e-10   38.6   0.1     2    69   185   251   184   252 0.90 HAMP domain
DUF4223              PF13978.1     56 seq1660_BIOID50967   -             55   1.2e-36  124.0   0.7   1   1   9.5e-41   1.3e-36  123.9   0.5     1    55     1    55     1    55 0.99 Protein of unknown function (DUF4223)
BPD_transp_2         PF02653.11   267 seq1662_BIOID50967   -            330   1.2e-46  158.7  43.4   1   1   1.1e-50   1.5e-46  158.4  30.1     3   267    36   305    34   305 0.94 Branched-chain amino acid transport system / permease component
Ring_hydroxyl_A      PF00848.14   209 seq1663_BIOID50967   -            374   3.4e-36  124.7   0.5   1   1   6.7e-40   4.6e-36  124.3   0.3     2   205   183   370   182   374 0.91 Ring hydroxylating alpha subunit (catalytic domain)
Rieske               PF00355.21    98 seq1663_BIOID50967   -            374   4.8e-21   74.0   0.1   1   1   1.2e-24   7.9e-21   73.3   0.1     1    87    46   130    46   148 0.88 Rieske [2Fe-2S] domain
AMP-binding          PF00501.23   418 seq1664_BIOID50967   -            525   7.9e-89  297.7   0.0   1   1   1.3e-92   9.2e-89  297.5   0.0     1   418    41   447    41   447 0.96 AMP-binding enzyme
AA_permease_2        PF13520.1    426 seq1665_BIOID50967   -            462   2.8e-59  200.6  45.4   1   1     5e-63   3.5e-59  200.3  31.5     1   405    27   427    27   448 0.85 Amino acid permease
AA_permease          PF00324.16   479 seq1665_BIOID50967   -            462     5e-36  123.9  40.9   1   1   1.2e-39   8.5e-36  123.1  28.3     2   475    32   457    31   461 0.83 Amino acid permease
SSB                  PF00436.20   104 seq1666_BIOID50967   -            178   8.4e-43  144.3   0.5   1   1   7.4e-47     1e-42  144.1   0.4     1   103     6   112     6   113 0.97 Single-strand binding protein family
Patatin              PF01734.17   204 seq1667_BIOID50967   -            314   1.9e-24   86.6   0.5   1   1   2.5e-28   3.4e-24   85.8   0.1     1   201    21   178    21   180 0.95 Patatin-like phospholipase
NAD_binding_2        PF03446.10   162 seq1668_BIOID50967   -            302   1.8e-36  125.4   5.8   1   1   1.9e-40   2.6e-36  124.8   4.1     3   161     8   168     6   169 0.95 NAD binding domain of 6-phosphogluconate dehydrogenase
ECH                  PF00378.15   245 seq1669_BIOID50967   -            261   5.4e-43  146.7   0.0   1   1   4.4e-47   6.1e-43  146.5   0.0     6   245    12   253     7   253 0.93 Enoyl-CoA hydratase/isomerase family
SCP2                 PF02036.12   101 seq1670_BIOID50967   -            201     2e-20   72.8   0.0   1   1   2.2e-24     3e-20   72.2   0.0     1   100    15   112    15   113 0.97 SCP-2 sterol transfer family
Aminotran_1_2        PF00155.16   363 seq1672_BIOID50967   -            384   1.1e-69  235.0   0.0   1   1   1.8e-73   1.2e-69  234.8   0.0     2   363    40   380    39   380 0.97 Aminotransferase class I and II
Beta_elim_lyase      PF01212.16   290 seq1672_BIOID50967   -            384   2.2e-06   26.9   0.0   1   1   1.5e-09     1e-05   24.7   0.0    28    87    83   142    70   206 0.77 Beta-eliminating lyase
DUF805               PF05656.9    117 seq1673_BIOID50967   -            146   2.4e-20   72.4  11.7   1   1   3.8e-24   5.2e-20   71.3   8.1     2   116     7   134     6   135 0.82 Protein of unknown function (DUF805)
BPD_transp_2         PF02653.11   267 seq1675_BIOID50967   -            393   1.2e-50  171.8  42.6   1   1   8.6e-55   1.2e-50  171.8  29.5     2   267    57   383    56   383 0.98 Branched-chain amino acid transport system / permease component
UPF0079              PF02367.12   123 seq1676_BIOID50967   -            153   3.3e-45  152.5   0.0   1   1   2.8e-49   3.9e-45  152.3   0.0     1   121    14   134    14   136 0.98 Uncharacterised P-loop hydrolase UPF0079
HATPase_c            PF02518.21   111 seq1679_BIOID50967   -             80   1.6e-12   46.9   0.0   1   1   1.3e-16   1.7e-12   46.8   0.0    35   109     3    76     1    78 0.90 Histidine kinase-, DNA gyrase B-, and HSP90-like ATPase
Peripla_BP_4         PF13407.1    258 seq1680_BIOID50967   -            340   6.1e-54  182.9   4.4   1   1   1.1e-57   7.6e-54  182.6   3.1     1   256    30   285    30   287 0.95 Periplasmic binding protein domain
ABC1                 PF03109.11   119 seq1682_BIOID50967   -            546   1.9e-35  121.3   0.0   1   1   2.7e-39   3.7e-35  120.3   0.0     4   119   115   232   112   232 0.97 ABC1 family
DUF406               PF04175.7     94 seq1683_BIOID50967   -             99     2e-28   98.5   3.2   1   1   1.6e-32   2.2e-28   98.4   2.2     4    94     3    96     1    96 0.96 Protein of unknown function (DUF406)
Amidase_3            PF01520.13   175 seq1684_BIOID50967   -            445   3.7e-49  166.7   0.0   1   1   9.5e-53   6.5e-49  165.9   0.0     1   174   194   413   194   414 0.99 N-acetylmuramoyl-L-alanine amidase
Fer2                 PF00111.22    78 seq1685_BIOID50967   -            321   2.5e-12   46.2   3.7   1   1   1.6e-15   5.4e-12   45.1   2.6     6    77   242   312   238   313 0.88 2Fe-2S iron-sulfur cluster binding domain
FAD_binding_6        PF00970.19    99 seq1685_BIOID50967   -            321   1.5e-10   40.9   0.0   1   1   1.4e-13   4.7e-10   39.3   0.0     2    97     9   106     8   108 0.90 Oxidoreductase FAD-binding domain
NAD_binding_1        PF00175.16   109 seq1685_BIOID50967   -            321   1.5e-09   38.2   0.0   1   1   2.6e-12   8.9e-09   35.7   0.0     1   108   117   207   117   208 0.81 Oxidoreductase NAD-binding domain
AcetylCoA_hydro      PF02550.10   198 seq1686_BIOID50967   -            492     1e-75  253.7   0.0   1   1   3.2e-79   1.4e-75  253.2   0.0     1   198     1   213     1   213 0.99 Acetyl-CoA hydrolase/transferase N-terminal domain
AcetylCoA_hyd_C      PF13336.1    154 seq1686_BIOID50967   -            492   9.7e-40  135.6   0.0   1   1   3.8e-43   1.7e-39  134.8   0.0     3   153   317   461   316   462 0.98 Acetyl-CoA hydrolase/transferase C-terminal domain
CitF                 PF04223.7    466 seq1686_BIOID50967   -            492   2.3e-05   23.1   0.1   1   1   8.5e-09   3.9e-05   22.4   0.1   291   403   312   431   284   440 0.74 Citrate lyase, alpha subunit (CitF)
DUF1537              PF07005.6    223 seq1687_BIOID50967   -            420   2.3e-62  210.4  15.2   1   1   2.8e-66   3.9e-62  209.7  10.5     1   223   161   380   161   380 0.95 Protein of unknown function, DUF1537
CreD                 PF06123.7    430 seq1688_BIOID50967   -            450  3.6e-157  523.2   0.0   1   1    3e-161  4.1e-157  523.0   0.0     2   430     5   428     4   428 0.99 Inner membrane protein CreD
Response_reg         PF00072.19   112 seq1690_BIOID50967   -            337   3.8e-28   97.6   0.5   1   1   6.5e-32   8.9e-28   96.4   0.1     1   111    10   120    10   121 0.97 Response regulator receiver domain
PK                   PF00224.16   348 seq1691_BIOID50967   -            470  2.6e-150  499.7   9.5   1   1  4.6e-154  3.2e-150  499.4   6.6     1   345     1   342     1   345 0.98 Pyruvate kinase, barrel domain
PK_C                 PF02887.11   117 seq1691_BIOID50967   -            470   4.1e-28   97.1   2.2   1   1     1e-31   6.9e-28   96.4   0.6     1   116   355   468   355   469 0.97 Pyruvate kinase, alpha/beta domain
Usp                  PF00582.21   140 seq1692_BIOID50967   -            142   3.2e-17   62.8   0.0   1   1   2.7e-21   3.7e-17   62.7   0.0     2   140     3   138     2   138 0.95 Universal stress protein family
Cons_hypoth698       PF03601.9    305 seq1693_BIOID50967   -            349  3.8e-117  390.1  25.3   1   1  3.3e-121  4.4e-117  389.9  17.5     1   305    18   326    18   326 0.98 Conserved hypothetical protein 698
SIS                  PF01380.17   131 seq1694_BIOID50967   -            347   3.1e-21   75.2   0.0   1   2   1.2e-12   1.6e-08   34.0   0.0     5   122    51   170    48   175 0.87 SIS domain
SIS                  PF01380.17   131 seq1694_BIOID50967   -            347   3.1e-21   75.2   0.0   2   2     3e-14   4.1e-10   39.2   0.0     4    87   214   299   211   305 0.93 SIS domain
EAL                  PF00563.15   236 seq1695_BIOID50967   -            528   4.7e-66  222.5   0.4   1   1     1e-69   6.8e-66  221.9   0.3     2   235   273   505   272   506 0.96 EAL domain
CSS-motif            PF12792.2    208 seq1695_BIOID50967   -            528   2.2e-38  131.5   1.0   1   1   4.6e-42   3.2e-38  131.0   0.7     2   207    37   246    36   247 0.91 CSS motif domain associated with EAL
Methyltransf_11      PF08241.7     95 seq1697_BIOID50967   -            251   1.3e-23   83.1   0.0   1   1   1.4e-26   2.4e-23   82.3   0.0     1    95    47   138    47   138 0.98 Methyltransferase domain
Methyltransf_23      PF13489.1    162 seq1697_BIOID50967   -            251   6.2e-15   55.1   0.1   1   1   5.3e-18   9.1e-15   54.5   0.1     4   151    25   174    18   181 0.78 Methyltransferase domain
Methyltransf_31      PF13847.1    152 seq1697_BIOID50967   -            251   1.5e-14   53.7   0.0   1   1   1.1e-17   1.9e-14   53.3   0.0     5   118    44   147    40   196 0.84 Methyltransferase domain
Methyltransf_12      PF08242.7     99 seq1697_BIOID50967   -            251   1.8e-10   41.0   0.0   1   1   2.2e-13   3.8e-10   40.0   0.0     1    98    47   135    47   136 0.86 Methyltransferase domain
Methyltransf_18      PF12847.2    112 seq1697_BIOID50967   -            251   3.9e-09   36.9   0.0   1   1   4.4e-12   7.6e-09   36.0   0.0     4   110    45   139    42   141 0.78 Methyltransferase domain
Methyltransf_25      PF13649.1    101 seq1697_BIOID50967   -            251   8.5e-09   35.5   0.0   1   1   1.9e-11   3.3e-08   33.6   0.0     1   101    46   134    46   134 0.87 Methyltransferase domain
Ubie_methyltran      PF01209.13   233 seq1697_BIOID50967   -            251   5.1e-08   32.2   0.0   1   1   3.9e-11   6.7e-08   31.8   0.0    43   168    38   155     2   169 0.83 ubiE/COQ5 methyltransferase family
Methyltransf_8       PF05148.10   219 seq1697_BIOID50967   -            251   9.7e-05   21.9   0.0   1   1   8.4e-08   0.00014   21.4   0.0    59   155    30   137    17   158 0.76 Hypothetical methyltransferase
TonB_dep_Rec         PF00593.19   276 seq1698_BIOID50967   -            673   9.8e-27   94.4  13.9   1   1   1.4e-30   9.8e-27   94.4   9.6     3   273   434   668   432   671 0.87 TonB dependent receptor
Plug                 PF07715.10   108 seq1698_BIOID50967   -            673   4.2e-15   55.8   1.8   1   1   1.3e-18   8.8e-15   54.8   1.3     6   108    48   149    42   149 0.92 TonB-dependent Receptor Plug Domain
Peripla_BP_3         PF13377.1    160 seq1699_BIOID50967   -            392   2.7e-38  131.3   0.7   1   1   6.8e-40   2.3e-36  125.0   0.1     3   160   113   277   111   277 0.95 Periplasmic binding protein-like domain
HTH_AraC             PF00165.18    42 seq1699_BIOID50967   -            392   3.3e-22   77.5   0.1   1   2   2.8e-11   9.7e-08   31.4   0.0     1    42   294   335   294   335 0.97 Bacterial regulatory helix-turn-helix proteins, AraC family
HTH_AraC             PF00165.18    42 seq1699_BIOID50967   -            392   3.3e-22   77.5   0.1   2   2   9.9e-15   3.4e-11   42.4   0.1     6    41   348   384   346   385 0.95 Bacterial regulatory helix-turn-helix proteins, AraC family
HTH_18               PF12833.2     81 seq1699_BIOID50967   -            392   8.3e-20   70.5   0.1   1   1   1.7e-22   5.8e-19   67.8   0.0     3    79   309   384   307   385 0.97 Helix-turn-helix domain
Peripla_BP_4         PF13407.1    258 seq1699_BIOID50967   -            392   5.4e-13   48.7   0.0   1   1   2.6e-16   8.8e-13   48.0   0.0    75   258    72   258    52   258 0.85 Periplasmic binding protein domain
DeoC                 PF01791.4    236 seq1700_BIOID50967   -            291   2.1e-16   59.8   0.1   1   1   1.9e-20   2.6e-16   59.5   0.1     1   235    51   258    51   259 0.90 DeoC/LacD family aldolase
DUF2517              PF10725.4     63 seq1701_BIOID50967   -             68   1.6e-36  123.7   1.7   1   1   1.3e-40   1.7e-36  123.5   1.2     1    62     3    64     3    65 0.98 Protein of unknown function (DUF2517)
AAA_26               PF13500.1    199 seq1703_BIOID50967   -            225   7.2e-42  143.1   0.0   1   1   1.9e-45   8.5e-42  142.9   0.0     1   193     3   208     3   213 0.95 AAA domain
CbiA                 PF01656.18   195 seq1703_BIOID50967   -            225   3.5e-20   72.1   0.0   1   1   9.2e-24   4.2e-20   71.8   0.0     2   180     6   199     5   217 0.78 CobQ/CobB/MinD/ParA nucleotide binding domain
Aldolase_II          PF00596.16   183 seq1705_BIOID50967   -            212   3.4e-44  150.5   0.0   1   1   2.8e-48   3.9e-44  150.3   0.0     2   181    14   190    13   192 0.93 Class II Aldolase and Adducin N-terminal domain
DNA_mis_repair       PF01119.14   119 seq1706_BIOID50967   -            615   5.2e-37  125.8   0.0   1   1   2.5e-40   8.6e-37  125.1   0.0     2   118   213   330   212   331 0.95 DNA mismatch repair protein, C-terminal domain
MutL_C               PF08676.6    144 seq1706_BIOID50967   -            615   1.6e-23   82.7   0.2   1   1   4.7e-27   1.6e-23   82.7   0.1     2   134   435   563   434   572 0.92 MutL C terminal dimerisation domain
HATPase_c_3          PF13589.1    137 seq1706_BIOID50967   -            615   1.1e-13   50.9   0.0   1   1   5.6e-17   1.9e-13   50.1   0.0     4   103    24   123    21   142 0.81 Histidine kinase-, DNA gyrase B-, and HSP90-like ATPase
HATPase_c            PF02518.21   111 seq1706_BIOID50967   -            615   5.7e-11   42.0   0.0   1   1   3.8e-14   1.3e-10   40.8   0.0     2    72    19    87    18   147 0.79 Histidine kinase-, DNA gyrase B-, and HSP90-like ATPase
NTP_transferase      PF00483.18   248 seq1707_BIOID50967   -            302   2.4e-25   89.1   0.0   1   1   4.5e-29   3.1e-25   88.8   0.0     1   241    10   275    10   280 0.87 Nucleotidyl transferase
NTP_transf_3         PF12804.2    179 seq1707_BIOID50967   -            302   9.5e-08   32.3   0.0   1   1   2.7e-11   1.8e-07   31.3   0.0     1   116    11   164    11   184 0.75 MobA-like NTP transferase domain
AP_endonuc_2         PF01261.19   211 seq1708_BIOID50967   -            305   1.1e-31  109.6   0.0   1   1     1e-35   1.4e-31  109.3   0.0     1   210    48   254    48   255 0.97 Xylose isomerase-like TIM barrel
AP_endonuc_2         PF01261.19   211 seq1713_BIOID50967   -            285   7.7e-39  133.0   0.3   1   1   7.7e-43   1.1e-38  132.6   0.2     3   211    20   239    19   239 0.93 Xylose isomerase-like TIM barrel
MttA_Hcf106          PF02416.11    53 seq1715_BIOID50967   -             89   6.9e-16   56.9   0.6   1   1   8.2e-20   1.1e-15   56.3   0.4     1    52     4    55     4    83 0.90 mttA/Hcf106 family
ABM                  PF03992.11    78 seq1718_BIOID50967   -             96   4.4e-16   58.5   0.1   1   1   3.6e-20   4.9e-16   58.4   0.1     1    77     1    76     1    77 0.95 Antibiotic biosynthesis monooxygenase
LPP                  PF04728.8     11 seq1720_BIOID50967   -             78   5.8e-11   41.3  16.8   1   2   4.2e-10   5.8e-06   25.7   1.0     1    11    24    34    24    34 0.99 Repeated sequence found in lipoprotein LPP
LPP                  PF04728.8     11 seq1720_BIOID50967   -             78   5.8e-11   41.3  16.8   2   2   6.3e-10   8.6e-06   25.1   2.1     1    11    38    48    38    48 0.99 Repeated sequence found in lipoprotein LPP
AP_endonuc_2         PF01261.19   211 seq1722_BIOID50967   -            258   1.1e-30  106.4   2.1   1   1   9.7e-35   1.3e-30  106.1   1.5     1   211    21   219    21   219 0.95 Xylose isomerase-like TIM barrel
Methyltransf_23      PF13489.1    162 seq1724_BIOID50967   -            252   1.3e-18   67.0   0.0   1   1   1.2e-21   1.9e-18   66.5   0.0     2   159    13   176     9   178 0.82 Methyltransferase domain
Methyltransf_31      PF13847.1    152 seq1724_BIOID50967   -            252   3.2e-16   59.1   0.0   1   1   2.6e-19     4e-16   58.8   0.0     6   117    34   145    29   201 0.83 Methyltransferase domain
Methyltransf_18      PF12847.2    112 seq1724_BIOID50967   -            252   2.3e-15   57.0   0.0   1   1   1.3e-17     2e-14   54.0   0.0     5   111    35   130    32   131 0.91 Methyltransferase domain
Methyltransf_11      PF08241.7     95 seq1724_BIOID50967   -            252   3.4e-15   56.1   0.0   1   1   2.2e-17   3.3e-14   53.0   0.0     2    94    37   127    36   128 0.95 Methyltransferase domain
Methyltransf_12      PF08242.7     99 seq1724_BIOID50967   -            252   4.6e-11   42.9   0.0   1   1   5.1e-14   7.8e-11   42.2   0.0     2    99    37   126    36   126 0.92 Methyltransferase domain
Methyltransf_25      PF13649.1    101 seq1724_BIOID50967   -            252   1.3e-10   41.4   0.0   1   1   3.2e-13   4.8e-10   39.5   0.0     1   101    35   124    35   124 0.89 Methyltransferase domain
MTS                  PF05175.9    170 seq1724_BIOID50967   -            252   3.5e-05   23.1   0.0   1   1   3.4e-08   5.1e-05   22.6   0.0    21   106    22   101    11   135 0.80 Methyltransferase small domain
PfkB                 PF00294.19   301 seq1727_BIOID50967   -            261   1.9e-37  128.8   0.1   1   1   1.9e-41   2.6e-37  128.4   0.1    34   294    22   260     7   261 0.87 pfkB family carbohydrate kinase
TatC                 PF00902.13   215 seq1728_BIOID50967   -            258     3e-68  229.3  21.2   1   1   3.1e-72   4.2e-68  228.8  14.7     2   215    11   221    10   221 0.99 Sec-independent protein translocase protein (TatC)
RHS_repeat           PF05593.9     38 seq1729_BIOID50967   -            651   1.5e-52  174.6  95.1   1   6   1.1e-11   1.5e-07   31.3   1.3     1    38   132   170   132   170 0.97 RHS Repeat
RHS_repeat           PF05593.9     38 seq1729_BIOID50967   -            651   1.5e-52  174.6  95.1   2   6   2.5e-09   3.4e-05   23.7   1.4     1    26   196   221   196   235 0.90 RHS Repeat
RHS_repeat           PF05593.9     38 seq1729_BIOID50967   -            651   1.5e-52  174.6  95.1   3   6   1.1e-09   1.5e-05   24.9   0.2     1    36   240   275   240   277 0.92 RHS Repeat
RHS_repeat           PF05593.9     38 seq1729_BIOID50967   -            651   1.5e-52  174.6  95.1   4   6   3.9e-14   5.3e-10   39.0   1.2     1    37   282   318   282   319 0.98 RHS Repeat
RHS_repeat           PF05593.9     38 seq1729_BIOID50967   -            651   1.5e-52  174.6  95.1   5   6   3.8e-13   5.1e-09   35.9   0.4     1    38   344   381   344   381 0.99 RHS Repeat
RHS_repeat           PF05593.9     38 seq1729_BIOID50967   -            651   1.5e-52  174.6  95.1   6   6   5.9e-09     8e-05   22.5   1.8     1    31   406   436   406   443 0.94 RHS Repeat
PfkB                 PF00294.19   301 seq1730_BIOID50967   -            362     3e-60  203.7   0.1   1   1   8.3e-64   3.8e-60  203.4   0.0     2   293    58   344    57   352 0.94 pfkB family carbohydrate kinase
HTH_24               PF13412.1     48 seq1730_BIOID50967   -            362   4.5e-09   35.4   1.6   1   1   1.9e-12   8.8e-09   34.5   1.1     1    48     1    48     1    48 0.97 Winged helix-turn-helix DNA-binding
MerR-DNA-bind        PF09278.6     65 seq1731_BIOID50967   -            154     7e-15   55.0   0.1   1   1   2.6e-18   1.2e-14   54.3   0.0     2    65    55   119    54   119 0.96 MerR, DNA binding
MerR                 PF00376.18    38 seq1731_BIOID50967   -            154   4.6e-14   51.5   0.3   1   1   2.5e-17   1.1e-13   50.3   0.1     1    38    13    49    13    49 0.98 MerR family regulatory protein
MerR_1               PF13411.1     69 seq1731_BIOID50967   -            154   2.8e-12   46.1   0.0   1   1     1e-15   4.6e-12   45.4   0.0     2    65    13    76    12    78 0.96 MerR HTH family regulatory protein
UvrB                 PF12344.3     44 seq1732_BIOID50967   -            673   6.7e-23   79.8   0.9   1   1   1.3e-25   2.9e-22   77.7   0.1     1    43   552   594   552   595 0.97 Ultra-violet resistance protein B
Helicase_C           PF00271.26    78 seq1732_BIOID50967   -            673   1.2e-15   57.0   0.0   1   1   1.2e-18   2.8e-15   55.8   0.0     2    77   465   545   464   546 0.98 Helicase conserved C-terminal domain
ResIII               PF04851.10   184 seq1732_BIOID50967   -            673   1.1e-11   44.8   0.0   1   1     3e-14   6.9e-11   42.1   0.0     4    94    13   101    10   134 0.79 Type III restriction enzyme, res subunit
UVR                  PF02151.14    36 seq1732_BIOID50967   -            673   5.2e-07   28.8   1.1   1   1     7e-10   1.6e-06   27.3   0.8     2    35   634   667   633   668 0.93 UvrB/uvrC motif
GntP_permease        PF02447.11   441 seq1735_BIOID50967   -            454  5.4e-154  512.7  49.7   1   1  8.9e-158  6.1e-154  512.6  34.5     2   440     5   453     4   454 0.98 GntP family permease
CitMHS               PF03600.11   349 seq1735_BIOID50967   -            454   1.2e-08   33.8  37.2   1   1   2.2e-12   1.5e-08   33.5  25.8     5   318    13   375     7   403 0.80 Citrate transporter
SpoU_methylase       PF00588.14   142 seq1736_BIOID50967   -            228   1.9e-33  115.1   0.0   1   1   2.1e-37   2.9e-33  114.6   0.0     2   142     3   153     2   153 0.87 SpoU rRNA Methylase family
Cupin_6              PF12852.2    186 seq1739_BIOID50967   -            284     7e-26   90.8   0.7   1   1   4.7e-29   2.1e-25   89.2   0.5     1   186     2   162     2   162 0.93 Cupin
HTH_18               PF12833.2     81 seq1739_BIOID50967   -            284   1.5e-20   72.9   0.2   1   1   2.3e-23     1e-19   70.2   0.1     1    81   199   278   199   278 0.97 Helix-turn-helix domain
HTH_AraC             PF00165.18    42 seq1739_BIOID50967   -            284   2.5e-15   55.5   0.0   1   2   1.1e-08   4.9e-05   22.9   0.0     7    41   192   226   188   227 0.94 Bacterial regulatory helix-turn-helix proteins, AraC family
HTH_AraC             PF00165.18    42 seq1739_BIOID50967   -            284   2.5e-15   55.5   0.0   2   2   4.5e-11   2.1e-07   30.4   0.0    13    41   247   276   238   277 0.92 Bacterial regulatory helix-turn-helix proteins, AraC family
Alpha-amylase        PF00128.19   316 seq1740_BIOID50967   -            676     1e-42  146.5   5.9   1   1   1.9e-46   2.6e-42  145.2   4.1     1   308   226   595   226   598 0.74 Alpha amylase, catalytic domain
UTRA                 PF07702.8    141 seq1741_BIOID50967   -            265     2e-32  111.6   0.0   1   1   9.8e-36   4.5e-32  110.5   0.0     1   140   118   256   118   257 0.99 UTRA domain
GntR                 PF00392.16    64 seq1741_BIOID50967   -            265   8.6e-24   82.6   0.0   1   1   2.9e-27   1.3e-23   82.0   0.0     1    64    34    97    34    97 0.99 Bacterial regulatory proteins, gntR family
HTH_DeoR             PF08220.7     57 seq1741_BIOID50967   -            265   7.6e-05   22.0   0.0   1   1   3.8e-08   0.00017   20.9   0.0    18    54    61    97    46   100 0.88 DeoR-like helix-turn-helix domain
TatD_DNase           PF01026.16   255 seq1742_BIOID50967   -            264     8e-70  234.8   0.0   1   1   6.6e-74   9.1e-70  234.6   0.0     1   255     6   261     6   261 0.98 TatD related DNase
IPPT                 PF01715.12   253 seq1743_BIOID50967   -            316  8.7e-108  359.0   0.0   1   1  1.5e-111    1e-107  358.7   0.0     2   252    45   297    44   298 0.99 IPP transferase
IPT                  PF01745.11   233 seq1743_BIOID50967   -            316   6.5e-07   28.6   0.0   1   1   1.7e-08   0.00012   21.2   0.0     5   100    14   109    10   120 0.80 Isopentenyl transferase
TK                   PF00265.13   176 seq1745_BIOID50967   -            205   3.5e-64  215.4   0.0   1   1   2.9e-68     4e-64  215.2   0.0     1   176     2   186     2   186 0.99 Thymidine kinase
Xan_ur_permease      PF00860.15   389 seq1746_BIOID50967   -            449   1.7e-88  296.6  48.3   1   1   1.6e-92   2.1e-88  296.3  33.5     1   388    26   409    26   410 0.99 Permease family
DUF3442              PF11924.3    280 seq1748_BIOID50967   -            173   2.3e-07   30.5   0.1   1   1   2.1e-11   2.8e-07   30.2   0.1     3    68    88   153    86   167 0.90 Protein of unknown function (DUF3442)
Leader_Thr           PF08254.6     22 seq1749_BIOID50967   -             21   1.1e-09   37.3  14.8   1   1   8.3e-14   1.1e-09   37.2  10.3     1    22     1    21     1    21 0.99 Threonine leader peptide
Homoserine_dh        PF00742.14   179 seq1750_BIOID50967   -            834   6.3e-52  175.7   0.0   1   1   6.1e-55   1.7e-51  174.3   0.0     1   179   628   825   628   825 0.98 Homoserine dehydrogenase
AA_kinase            PF00696.23   241 seq1750_BIOID50967   -            834   8.1e-45  153.1   0.4   1   1   4.7e-47   1.3e-43  149.2   0.1     2   241    15   298    14   298 0.81 Amino acid kinase family
NAD_binding_3        PF03447.11   117 seq1750_BIOID50967   -            834   3.5e-31  107.9   0.0   1   1     4e-34   1.1e-30  106.3   0.0     1   116   486   619   486   620 0.97 Homoserine dehydrogenase, NAD binding domain
ACT_7                PF13840.1     65 seq1750_BIOID50967   -            834   2.4e-20   71.6   1.5   1   2   1.3e-11   3.6e-08   32.6   0.0     5    63   328   388   326   390 0.91 Family description
ACT_7                PF13840.1     65 seq1750_BIOID50967   -            834   2.4e-20   71.6   1.5   2   2     5e-13   1.4e-09   37.2   0.3     3    62   407   468   405   471 0.93 Family description
ACT                  PF01842.20    66 seq1750_BIOID50967   -            834   4.5e-17   61.0   0.3   1   2   5.1e-10   1.4e-06   27.5   0.0     6    63   338   390   334   393 0.86 ACT domain
ACT                  PF01842.20    66 seq1750_BIOID50967   -            834   4.5e-17   61.0   0.3   2   2   8.1e-11   2.2e-07   30.0   0.4     2    53   415   461   414   471 0.79 ACT domain
Big_1                PF02369.11   100 seq1752_BIOID50967   -            609   4.1e-91  299.2  69.5   1   5   8.2e-15   3.8e-11   42.6   1.4    50    99     2    50     1    51 0.91 Bacterial Ig-like domain (group 1)
Big_1                PF02369.11   100 seq1752_BIOID50967   -            609   4.1e-91  299.2  69.5   2   5   9.2e-25   4.2e-21   74.6   4.6     2    97    53   145    52   148 0.96 Bacterial Ig-like domain (group 1)
Big_1                PF02369.11   100 seq1752_BIOID50967   -            609   4.1e-91  299.2  69.5   3   5   4.5e-23   2.1e-19   69.1   4.2     7    96   157   245   151   248 0.86 Bacterial Ig-like domain (group 1)
Big_1                PF02369.11   100 seq1752_BIOID50967   -            609   4.1e-91  299.2  69.5   4   5   2.8e-23   1.3e-19   69.8   5.1    17   100   262   343   249   343 0.90 Bacterial Ig-like domain (group 1)
Big_1                PF02369.11   100 seq1752_BIOID50967   -            609   4.1e-91  299.2  69.5   5   5     1e-20   4.6e-17   61.6   7.2     5    99   350   445   346   446 0.92 Bacterial Ig-like domain (group 1)
Ribosomal_L34        PF00468.12    44 seq1753_BIOID50967   -             46   5.1e-25   86.7  10.1   1   1   4.1e-29   5.5e-25   86.6   7.0     1    44     1    44     1    44 0.99 Ribosomal protein L34
LSM                  PF01423.17    68 seq1754_BIOID50967   -            102   7.6e-09   34.8   0.2   1   1   1.1e-12   1.4e-08   33.9   0.1     6    68    17    64    10    64 0.85 LSM domain
CCG                  PF02754.11    85 seq1756_BIOID50967   -            239   3.7e-30  103.6   0.2   1   2   2.2e-17   3.1e-13   49.4   0.0     1    84     3    84     3    85 0.95 Cysteine-rich domain
CCG                  PF02754.11    85 seq1756_BIOID50967   -            239   3.7e-30  103.6   0.2   2   2   2.3e-18   3.2e-14   52.5   0.0     2    84   133   216   132   217 0.94 Cysteine-rich domain
RHS                  PF03527.9     41 seq1757_BIOID50967   -            235   5.9e-22   77.0   0.5   1   1   7.7e-26   1.1e-21   76.2   0.3     1    41   168   208   168   208 0.98 RHS protein
Ribonuclease_P       PF00825.13   111 seq1758_BIOID50967   -            108   2.9e-29  101.0   0.3   1   1   2.3e-33   3.2e-29  100.9   0.2     9   109     3   100     1   102 0.97 Ribonuclease P
MMR_HSR1             PF01926.18   114 seq1759_BIOID50967   -            426   3.4e-21   75.2   0.1   1   1   3.3e-24   9.1e-21   73.8   0.1     2   114   200   318   199   318 0.83 50S ribosome-binding GTPase
GTP-bdg_N            PF13167.1     95 seq1759_BIOID50967   -            426   1.6e-15   56.9   0.0   1   1   1.4e-18   3.8e-15   55.6   0.0     8    95    25   112    18   112 0.96 GTP-binding GTPase N-terminal
FeoB_N               PF02421.13   189 seq1759_BIOID50967   -            426     1e-08   34.5   0.1   1   1   7.5e-12   2.1e-08   33.5   0.0     2   168   199   369   198   390 0.81 Ferrous iron transport protein B
Arf                  PF00025.16   175 seq1759_BIOID50967   -            426   1.2e-05   24.4   0.6   1   1   2.8e-08   7.6e-05   21.9   0.4    19   132   202   326   190   360 0.79 ADP-ribosylation factor family
UbiD                 PF01977.11   407 seq1760_BIOID50967   -            497  2.5e-165  549.7   0.0   1   1  2.1e-169  2.8e-165  549.6   0.0     2   407    14   437    13   437 0.95 3-octaprenyl-4-hydroxybenzoate carboxy-lyase
60KD_IMP             PF02096.15   196 seq1762_BIOID50967   -            548   3.4e-67  225.7  14.3   1   1   2.5e-71   3.4e-67  225.7   9.9     1   193   352   533   352   536 0.94 60Kd inner membrane protein
Na_H_Exchanger       PF00999.16   384 seq1763_BIOID50967   -            549   3.4e-72  242.9  43.6   1   1   3.1e-76   4.2e-72  242.6  30.2     2   383     8   421     5   422 0.91 Sodium/hydrogen exchanger family
DUF162               PF02589.10   189 seq1764_BIOID50967   -            475   2.8e-51  173.6   0.1   1   1   2.5e-54   3.7e-51  173.2   0.1     3   189    72   294    70   294 0.99 Uncharacterised ACR, YkgG family COG1556
Fer4_8               PF13183.1     57 seq1764_BIOID50967   -            475     1e-11   44.5   2.2   1   1   1.6e-14   2.4e-11   43.3   1.5     2    57   309   376   308   376 0.79 4Fe-4S dicluster domain
DUF3390              PF11870.3     93 seq1764_BIOID50967   -            475   4.5e-10   39.2   0.6   1   1   7.1e-13   1.1e-09   37.9   0.4    13    92   387   470   379   471 0.83 Domain of unknown function (DUF3390)
Fer4_9               PF13187.1     55 seq1764_BIOID50967   -            475   9.3e-09   35.3   0.7   1   1   1.8e-11   2.7e-08   33.8   0.5     1    53   311   375   311   376 0.94 4Fe-4S dicluster domain
Fer4_7               PF12838.2     52 seq1764_BIOID50967   -            475   1.7e-07   31.3   4.0   1   1     3e-10   4.6e-07   30.0   2.7     1    51   311   375   311   376 0.77 4Fe-4S dicluster domain
Fer4_17              PF13534.1     61 seq1764_BIOID50967   -            475   2.1e-07   31.0   2.1   1   1   4.4e-10   6.7e-07   29.4   1.5     1    60   311   376   311   377 0.71 4Fe-4S dicluster domain
Fer4_10              PF13237.1     52 seq1764_BIOID50967   -            475   4.1e-07   29.5   5.9   1   1   1.3e-09     2e-06   27.3   4.5     7    52   310   373   305   373 0.69 4Fe-4S dicluster domain
Aminotran_1_2        PF00155.16   363 seq1765_BIOID50967   -            452   1.4e-21   76.7   0.0   1   1   3.1e-25   4.3e-21   75.1   0.0   127   348   201   426    68   440 0.79 Aminotransferase class I and II
DUF904               PF06005.7     72 seq1768_BIOID50967   -             79     3e-28   97.7  17.2   1   1   2.6e-32   3.6e-28   97.5  11.9     1    72     1    79     1    79 0.99 Protein of unknown function (DUF904)
Mob_synth_C          PF06463.8    128 seq1771_BIOID50967   -            352     7e-36  122.6   0.0   1   1   3.6e-39   1.2e-35  121.8   0.0     1   127   209   335   209   336 0.98 Molybdenum Cofactor Synthesis C
Radical_SAM          PF04055.16   166 seq1771_BIOID50967   -            352   6.9e-27   94.5   0.0   1   1   2.7e-30   9.4e-27   94.0   0.0     2   166    42   204    41   204 0.97 Radical SAM superfamily
Fer4_12              PF13353.1    139 seq1771_BIOID50967   -            352   1.6e-07   31.4   0.0   1   1   8.7e-11     3e-07   30.5   0.0    15   116    47   148    36   154 0.84 4Fe-4S single cluster domain
Fer4_14              PF13394.1    117 seq1771_BIOID50967   -            352   5.9e-07   29.4   0.0   1   1   5.8e-10     2e-06   27.7   0.0     6    90    45   127    38   148 0.70 4Fe-4S single cluster domain
cNMP_binding         PF00027.24    91 seq1772_BIOID50967   -            232   3.6e-14   52.2   0.0   1   1   4.4e-18     6e-14   51.5   0.0     3    87    35   119    33   122 0.95 Cyclic nucleotide-binding domain
Band_7               PF01145.20   179 seq1773_BIOID50967   -            419   4.9e-33  114.4   1.1   1   1   1.2e-36   8.4e-33  113.6   0.7     1   178    98   271    98   272 0.96 SPFH domain / Band 7 family
HflK_N               PF12221.3     42 seq1773_BIOID50967   -            419   7.8e-17   60.6  18.5   1   1   4.1e-20   2.8e-16   58.8  12.8     1    42     1    60     1    60 0.96 Bacterial membrane protein N terminal
NAD_binding_1        PF00175.16   109 seq1774_BIOID50967   -            233   9.6e-21   74.2   0.0   1   1   2.3e-24   1.6e-20   73.6   0.0     1   108   108   211   108   212 0.97 Oxidoreductase NAD-binding domain
FAD_binding_6        PF00970.19    99 seq1774_BIOID50967   -            233   7.9e-09   35.4   0.0   1   1   1.8e-12   1.2e-08   34.8   0.0     1    76     5    74     5    97 0.77 Oxidoreductase FAD-binding domain
GHMP_kinases_N       PF00288.21    67 seq1777_BIOID50967   -            310   1.7e-17   63.1   0.3   1   1   5.7e-21   3.9e-17   61.9   0.2     2    67    84   150    83   150 0.95 GHMP kinases N terminal domain
GHMP_kinases_C       PF08544.8     85 seq1777_BIOID50967   -            310     1e-11   44.7   1.8   1   1   1.9e-15   1.3e-11   44.3   0.0     2    83   211   287   210   289 0.92 GHMP kinases C terminal
DUF162               PF02589.10   189 seq1779_BIOID50967   -            231     2e-35  121.8   0.1   1   1   2.2e-39     3e-35  121.3   0.0    19   189    65   228    47   228 0.91 Uncharacterised ACR, YkgG family COG1556
TrmE_N               PF10396.4    114 seq1781_BIOID50967   -            454   2.6e-43  146.4   0.0   1   1   3.9e-46   7.6e-43  144.9   0.0     1   114     6   120     6   120 0.99 GTP-binding protein TrmE N-terminus
GTPase_Cys_C         PF12631.2     73 seq1781_BIOID50967   -            454   1.5e-22   79.6   2.9   1   1   1.5e-25     3e-22   78.6   0.2     3    73   381   451   379   451 0.98 Catalytic cysteine-containing C-terminus of GTPase, MnmE
MMR_HSR1             PF01926.18   114 seq1781_BIOID50967   -            454   3.9e-22   78.2   0.0   1   1   4.7e-25   9.1e-22   77.1   0.0     1   114   218   336   218   336 0.77 50S ribosome-binding GTPase
Miro                 PF08477.8    119 seq1781_BIOID50967   -            454   3.6e-11   43.4   0.0   1   1   5.6e-14   1.1e-10   41.9   0.0     1   119   218   338   218   338 0.85 Miro-like protein
FeoB_N               PF02421.13   189 seq1781_BIOID50967   -            454   7.5e-09   34.9   0.0   1   1   2.4e-10   4.7e-07   29.0   0.0     2    89   218   306   217   311 0.84 Ferrous iron transport protein B
MoCF_biosynth        PF00994.19   144 seq1782_BIOID50967   -            170   5.8e-31  106.7   0.0   1   1   5.3e-35   7.2e-31  106.4   0.0     1   143    14   156    12   157 0.92 Probable molybdopterin binding domain
Band_7               PF01145.20   179 seq1784_BIOID50967   -            334   1.4e-37  129.2   0.7   1   1   1.5e-41   2.1e-37  128.6   0.5     2   178    22   243    21   245 0.97 SPFH domain / Band 7 family
PALP                 PF00291.20   307 seq1786_BIOID50967   -            428   7.9e-34  117.1   0.0   1   1   8.1e-38   1.1e-33  116.6   0.0    30   289    96   366    94   374 0.81 Pyridoxal-phosphate dependent enzyme
MarC                 PF01914.12   203 seq1789_BIOID50967   -            215   1.5e-74  249.3  11.2   1   1   1.3e-78   1.7e-74  249.2   7.7     2   203     9   210     8   210 0.99 MarC family integral membrane protein
MoaC                 PF01967.16   136 seq1790_BIOID50967   -            161   1.5e-60  202.6   1.3   1   1   1.3e-64   1.7e-60  202.4   0.9     1   136    15   150    15   150 1.00 MoaC family
Ribonuc_L-PSP        PF01042.16   121 seq1791_BIOID50967   -            115   3.4e-28   97.7   0.5   1   1   2.7e-32   3.7e-28   97.5   0.4     2   121     4   115     3   115 0.96 Endoribonuclease L-PSP
Sugar_tr             PF00083.19   451 seq1792_BIOID50967   -            438   6.7e-28   97.3  35.0   1   1   1.1e-29     5e-26   91.1  24.3     6   417    27   407    23   432 0.78 Sugar (and other) transporter
MFS_1                PF07690.11   354 seq1792_BIOID50967   -            438   2.1e-27   95.6  52.0   1   2   2.1e-19   9.4e-16   57.3  17.4    38   252    70   292    27   300 0.67 Major Facilitator Superfamily
MFS_1                PF07690.11   354 seq1792_BIOID50967   -            438   2.1e-27   95.6  52.0   2   2   1.8e-15   8.4e-12   44.3  16.7    12   173   266   431   260   438 0.80 Major Facilitator Superfamily
MFS_2                PF13347.1    427 seq1792_BIOID50967   -            438   8.5e-10   37.4  22.4   1   1   1.9e-13   8.5e-10   37.4  15.5    26   343    48   372    38   383 0.79 MFS/sugar transport protein
ThiS                 PF02597.15    78 seq1794_BIOID50967   -             81     5e-22   77.9   0.0   1   1   4.1e-26   5.6e-22   77.8   0.0     1    78     4    81     4    81 0.99 ThiS family
DUF1889              PF08986.5    119 seq1796_BIOID50967   -            119   2.3e-83  276.1   0.8   1   1   1.8e-87   2.5e-83  276.0   0.6     1   119     1   119     1   119 1.00 Domain of unknown function (DUF1889)
MoaE                 PF02391.12   117 seq1797_BIOID50967   -            150   2.5e-40  136.7   0.0   1   1   2.2e-44     3e-40  136.5   0.0     2   116     6   121     5   122 0.97 MoaE protein
DUF2065              PF09838.4     57 seq1798_BIOID50967   -             65   9.4e-23   79.5   3.3   1   1   7.6e-27     1e-22   79.4   2.3     1    57     5    61     5    61 0.98 Uncharacterized protein conserved in bacteria (DUF2065)
Ldh_2                PF02615.9    335 seq1799_BIOID50967   -            332  1.1e-143  477.9   0.0   1   1  8.9e-148  1.2e-143  477.7   0.0     1   334     1   331     1   332 0.99 Malate/L-lactate dehydrogenase
Beta_elim_lyase      PF01212.16   290 seq1802_BIOID50967   -            476   1.8e-97  325.8   0.0   1   1  3.1e-101   2.1e-97  325.6   0.0     1   289    54   442    54   443 0.99 Beta-eliminating lyase
Adenylsucc_synt      PF00709.16   421 seq1803_BIOID50967   -            432  3.4e-177  589.2   0.0   1   1  2.8e-181  3.9e-177  588.9   0.0     2   420     5   424     4   425 0.99 Adenylosuccinate synthetase
Bax1-I               PF01027.15   205 seq1805_BIOID50967   -            261   5.2e-59  199.1  36.8   1   1   4.5e-63   6.1e-59  198.9  25.5     2   205    46   257    45   257 0.92 Inhibitor of apoptosis-promoting Bax1
DUF2502              PF10697.4     82 seq1806_BIOID50967   -             98   8.4e-25   86.5  15.4   1   1   7.3e-29     1e-24   86.3  10.7     1    82    25    97    25    97 0.96 Protein of unknown function (DUF2502)
SBP_bac_5            PF00496.17   374 seq1807_BIOID50967   -            567   4.6e-87  292.1   9.8   1   1     5e-91   6.9e-87  291.5   6.8     3   373   107   487   105   488 0.92 Bacterial extracellular solute-binding proteins, family 5 Middle
AMNp_N               PF10423.4    160 seq1808_BIOID50967   -            519   7.1e-51  171.8   0.1   1   1   1.5e-54   1.1e-50  171.2   0.1     2   158    47   205    46   207 0.96 Bacterial AMP nucleoside phosphorylase N-terminus
PNP_UDP_1            PF01048.15   234 seq1808_BIOID50967   -            519   5.3e-20   71.2   0.0   1   1   1.2e-23   8.5e-20   70.6   0.0    33   200   297   464   264   487 0.83 Phosphorylase superfamily
Chorismate_bind      PF00425.13   257 seq1809_BIOID50967   -            453   1.9e-91  305.8   0.0   1   1   3.5e-95   2.4e-91  305.5   0.0     2   257   190   443   189   443 0.98 chorismate binding enzyme
Anth_synt_I_N        PF04715.8    140 seq1809_BIOID50967   -            453   7.8e-30  103.6   0.2   1   1   8.9e-33   6.1e-29  100.7   0.0     9   139    22   153    16   154 0.90 Anthranilate synthase component I, N terminal region
DUF296               PF03479.10   120 seq1811_BIOID50967   -            143   1.6e-26   92.1   0.2   1   1   1.3e-30   1.8e-26   91.9   0.1     2   119    13   125    12   126 0.95 Domain of unknown function (DUF296)
DUF386               PF04074.7    153 seq1812_BIOID50967   -            155   1.5e-55  186.8   0.0   1   1   1.2e-59   1.6e-55  186.6   0.0     1   152     1   151     1   152 0.99 Domain of unknown function (DUF386)
DUF3816              PF12822.2    172 seq1814_BIOID50967   -            192   6.3e-13   48.8  24.1   1   1   5.3e-17   7.2e-13   48.6  16.7     2   171    10   173     9   174 0.91 Protein of unknown function (DUF3816)
Bax1-I               PF01027.15   205 seq1815_BIOID50967   -            193   7.7e-09   35.3  21.0   1   1   6.8e-13   9.3e-09   35.0  14.5     3   166    19   177    17   190 0.78 Inhibitor of apoptosis-promoting Bax1
DctQ                 PF04290.7    133 seq1816_BIOID50967   -            157   1.2e-29  102.6   7.5   1   1   1.1e-33   1.5e-29  102.3   5.2     2   132    17   145    16   147 0.92 Tripartite ATP-independent periplasmic transporters, DctQ component
LysR_substrate       PF03466.15   209 seq1819_BIOID50967   -            293   3.9e-45  153.4   0.1   1   1     9e-49   6.1e-45  152.7   0.0     2   204    85   282    84   284 0.98 LysR substrate binding domain
HTH_1                PF00126.22    60 seq1819_BIOID50967   -            293     2e-17   62.5   0.8   1   1   5.5e-21   3.8e-17   61.6   0.6     1    60     3    62     3    62 0.97 Bacterial regulatory helix-turn-helix protein, lysR family
Trp_Tyr_perm         PF03222.8    394 seq1820_BIOID50967   -            415  1.7e-149  497.8  35.6   1   1  1.4e-153  1.9e-149  497.6  24.7     1   394     7   403     7   403 0.99 Tryptophan/tyrosine permease family
Rrf2                 PF02082.15    83 seq1821_BIOID50967   -            141   2.1e-25   88.5   0.1   1   1   2.4e-29   3.3e-25   87.9   0.1     1    82     1    82     1    83 0.99 Transcriptional regulator
NUDIX                PF00293.23   135 seq1824_BIOID50967   -            192   4.3e-16   58.6   0.0   1   1   4.3e-20   5.9e-16   58.2   0.0     4   124    33   151    29   159 0.87 NUDIX domain
DctM                 PF06808.7    416 seq1825_BIOID50967   -            425  3.2e-128  427.7  50.4   1   1  5.5e-132  3.8e-128  427.4  34.9     2   415     8   415     7   416 0.99 DctM-like transporters
RNB                  PF00773.14   325 seq1826_BIOID50967   -            827  9.2e-106  353.6   0.0   1   1  3.9e-109  1.3e-105  353.1   0.0     1   325   274   602   274   602 0.97 RNB domain
OB_RNB               PF08206.6     58 seq1826_BIOID50967   -            827   1.9e-29  100.8   9.9   1   2   2.4e-25   8.1e-22   76.3   0.1     1    58   101   158   101   158 0.99 Ribonuclease B OB domain
OB_RNB               PF08206.6     58 seq1826_BIOID50967   -            827   1.9e-29  100.8   9.9   2   2     2e-09   6.7e-06   25.4   0.0     6    58   172   227   170   227 0.96 Ribonuclease B OB domain
S1                   PF00575.18    74 seq1826_BIOID50967   -            827   8.7e-20   70.4   0.4   1   1   6.9e-23   2.4e-19   69.0   0.3     2    73   655   738   654   739 0.98 S1 RNA binding domain
HTH_12               PF08461.5     66 seq1826_BIOID50967   -            827   1.7e-13   49.9   0.8   1   1   1.1e-16   3.8e-13   48.8   0.5     2    64    37    97    36    99 0.93 Ribonuclease R winged-helix domain
Peptidase_M24        PF00557.19   205 seq1828_BIOID50967   -            443   1.5e-43  148.7   0.1   1   1   1.4e-47   1.9e-43  148.3   0.1     1   205   168   430   168   430 0.82 Metallopeptidase family M24
BPD_transp_1         PF00528.17   185 seq1829_BIOID50967   -            306   1.1e-38  132.4  18.3   1   1   8.3e-43   1.1e-38  132.4  12.7     1   185   112   306   112   306 0.99 Binding-protein-dependent transport system inner membrane component
Transcrip_reg        PF01709.15   234 seq1830_BIOID50967   -            238   9.7e-83  276.7   0.8   1   1     8e-87   1.1e-82  276.5   0.6     1   233     3   235     3   236 0.98 Transcriptional regulator
ABC_tran             PF00005.22   118 seq1833_BIOID50967   -            225   3.8e-15   56.1   0.0   1   1   3.7e-19   5.1e-15   55.7   0.0     1   117    42   170    42   171 0.87 ABC transporter
SDH_alpha            PF03313.10   283 seq1834_BIOID50967   -            454  7.6e-104  346.5   5.6   1   1  1.4e-107  9.8e-104  346.2   3.9     3   282   184   449   182   450 0.96 Serine dehydratase alpha chain
SDH_beta             PF03315.10   158 seq1834_BIOID50967   -            454   1.7e-55  187.2   0.0   1   1   4.5e-59     3e-55  186.4   0.0     1   157     3   158     3   159 0.96 Serine dehydratase beta chain
MFS_1                PF07690.11   354 seq1839_BIOID50967   -            391   2.3e-43  148.1  38.3   1   1   5.1e-47   2.3e-43  148.1  26.6     3   350    10   342     8   346 0.85 Major Facilitator Superfamily
Sugar_tr             PF00083.19   451 seq1839_BIOID50967   -            391   1.1e-12   47.1   7.3   1   1   2.5e-16   1.1e-12   47.1   5.0    42   191    34   177    21   183 0.87 Sugar (and other) transporter
TRI12                PF06609.8    599 seq1839_BIOID50967   -            391   4.2e-07   28.4   3.4   1   1   9.1e-11   4.2e-07   28.4   2.4    66   215    25   175     4   223 0.77 Fungal trichothecene efflux pump (TRI12)
BPD_transp_1         PF00528.17   185 seq1842_BIOID50967   -            302   6.3e-26   90.9   9.9   1   1   9.3e-30   6.3e-26   90.9   6.8     1   182   119   300   115   302 0.98 Binding-protein-dependent transport system inner membrane component
OppC_N               PF12911.2     56 seq1842_BIOID50967   -            302   1.7e-19   68.7   0.4   1   1   2.5e-23   1.7e-19   68.7   0.2     1    55    22    76    22    77 0.94 N-terminal TM domain of oligopeptide transport permease C
ABC_tran             PF00005.22   118 seq1843_BIOID50967   -            236   7.3e-14   52.0   0.1   1   1   1.4e-17   9.6e-14   51.6   0.1     1   117    54   175    54   176 0.89 ABC transporter
Transaldolase        PF00923.14   287 seq1844_BIOID50967   -            338  2.6e-104  348.2   0.3   1   1  2.2e-108    3e-104  348.0   0.2     1   287    35   334    35   334 0.95 Transaldolase
SBP_bac_7            PF03480.8    286 seq1845_BIOID50967   -            328  1.7e-103  345.5   0.0   1   1  1.4e-107  1.9e-103  345.4   0.0     1   285    30   312    30   313 0.99 Bacterial extracellular solute-binding protein, family 7
UPF0029              PF01205.14   110 seq1848_BIOID50967   -            204   6.5e-37  125.4   0.0   1   1   1.2e-40   8.5e-37  125.0   0.0     1   109    17   125    17   126 0.98 Uncharacterized protein family UPF0029
DUF1949              PF09186.6     56 seq1848_BIOID50967   -            204   5.9e-16   57.7   0.0   1   1   1.8e-19   1.2e-15   56.6   0.0     1    55   141   195   141   196 0.98 Domain of unknown function (DUF1949)
BCCT                 PF02028.12   485 seq1851_BIOID50967   -            677  1.6e-173  577.3  44.2   1   1  1.3e-177  1.8e-173  577.1  30.6     1   484    17   502    17   503 0.99 BCCT family transporter
MFS_1                PF07690.11   354 seq1852_BIOID50967   -            396   4.5e-34  117.6  58.9   1   1   3.3e-38   4.5e-34  117.6  40.8     2   353    19   349    18   350 0.89 Major Facilitator Superfamily
oligo_HPY            PF08352.7     64 seq1853_BIOID50967   -            337     2e-21   75.9   0.1   1   1   8.3e-25   3.8e-21   75.0   0.1     1    64   248   312   248   312 0.99 Oligopeptide/dipeptide transporter, C-terminal region
ABC_tran             PF00005.22   118 seq1853_BIOID50967   -            337   1.8e-18   66.8   0.0   1   1   6.4e-22   2.9e-18   66.2   0.0    15   118    80   197    65   197 0.85 ABC transporter
AAA_21               PF13304.1    303 seq1853_BIOID50967   -            337   3.4e-11   43.5   0.2   1   1   6.7e-14   3.1e-10   40.3   0.0   227   300   159   230    76   233 0.81 AAA domain
[truncated: 1,435,101 more chars]
