# Supplementary material for: A domain sequence approach to pangenomics: applications to Escherichia coli
Source: F1000Res. 2013 May 29;1:19. Originally published 2012 Oct 1. [Version 2] doi: 10.12688/f1000research.1-19.v2 (PMC3901455; doi:10.12688/f1000research.1-19.v2)
Supplement: The 347 text files show the results from scanning each of the fasta-files against the Pfam-A database [file f1000research-1-1101-s0002.tgz › Escherichia_coli_DEC7B_BIOID50969.txt]

#                                                                            --- full sequence --- -------------- this domain -------------   hmm coord   ali coord   env coord
# target name        accession   tlen query name           accession   qlen   E-value  score  bias   #  of  c-Evalue  i-Evalue  score  bias  from    to  from    to  from    to  acc description of target
#------------------- ---------- ----- -------------------- ---------- ----- --------- ------ ----- --- --- --------- --------- ------ ----- ----- ----- ----- ----- ----- ----- ---- ---------------------
Helicase_C           PF00271.26    78 seq2_BIOID50969      -            256   3.3e-05   23.5   0.1   1   1   6.6e-07     0.009   15.7   0.1    19    77   177   237   162   238 0.78 Helicase conserved C-terminal domain
RHS_repeat           PF05593.9     38 seq3_BIOID50969      -           1304   2.8e-51  170.6 108.6   1   4   2.9e-09     2e-05   24.5   1.7     1    26   489   514   489   527 0.88 RHS Repeat
RHS_repeat           PF05593.9     38 seq3_BIOID50969      -           1304   2.8e-51  170.6 108.6   2   4   1.1e-12   7.4e-09   35.4   0.7     1    37   575   611   575   612 0.98 RHS Repeat
RHS_repeat           PF05593.9     38 seq3_BIOID50969      -           1304   2.8e-51  170.6 108.6   3   4   1.1e-09   7.7e-06   25.8   0.2     1    37   617   652   617   653 0.97 RHS Repeat
RHS_repeat           PF05593.9     38 seq3_BIOID50969      -           1304   2.8e-51  170.6 108.6   4   4     7e-10   4.8e-06   26.4   1.7     1    29   941   978   941   985 0.91 RHS Repeat
RHS                  PF03527.9     41 seq3_BIOID50969      -           1304   1.1e-23   82.6   5.1   1   1   4.6e-25   3.1e-21   74.7   0.3     1    41  1145  1185  1145  1185 0.98 RHS protein
zf-dskA_traR         PF01258.12    36 seq7_BIOID50969      -             72   3.5e-09   36.1   8.8   1   1   3.3e-13   4.5e-09   35.7   6.1     4    35    33    64    28    65 0.92 Prokaryotic dksA/traR C4-type zinc finger
DUF4102              PF13356.1     89 seq10_BIOID50969     -             62   2.2e-13   49.7   0.0   1   1   1.6e-17   2.2e-13   49.7   0.0    26    74     2    50     1    60 0.90 Domain of unknown function (DUF4102)
DUF1281              PF06924.6    134 seq11_BIOID50969     -            308   4.3e-61  204.1   0.0   1   1   4.4e-65     6e-61  203.6   0.0     1   134     9   142     9   142 0.99 Protein of unknown function (DUF1281)
CDP-OH_P_transf      PF01066.16   101 seq12_BIOID50969     -            203   7.3e-13   48.5  12.3   1   1   2.9e-16     4e-12   46.2   8.6     3    77    28   123    26   200 0.79 CDP-alcohol phosphatidyltransferase
RadC                 PF04002.10   123 seq18_BIOID50969     -            157     5e-47  158.5   0.0   1   1   4.6e-51   6.3e-47  158.1   0.0     2   123    36   157    35   157 0.98 RadC-like JAB domain
ProQ                 PF04352.8    115 seq20_BIOID50969     -            186   2.3e-30  104.4   2.1   1   1   6.7e-33   4.6e-29  100.2   0.0     6   113    73   180    68   181 0.96 ProQ/FINO family
FinO_N               PF12602.3     72 seq20_BIOID50969     -            186   7.8e-26   90.0  12.5   1   1   2.1e-29   1.4e-25   89.2   8.6     1    72     1    62     1    62 0.99 Fertility inhibition protein N terminal
HHA                  PF05321.6     57 seq21_BIOID50969     -             69   1.8e-28   98.3   0.1   1   1   1.5e-32     2e-28   98.1   0.1     1    57    10    66    10    66 0.99 Haemolysin expression modulating protein
TraX                 PF05857.6    219 seq22_BIOID50969     -            126   1.4e-28   99.9   1.3   1   1   1.3e-32   1.7e-28   99.6   0.9     2    90    32   118    31   122 0.97 TraX protein
Minor_tail_Z         PF06763.6    189 seq23_BIOID50969     -            191   6.5e-88  293.2   4.6   1   1   5.3e-92   7.2e-88  293.0   3.2     1   188     1   191     1   191 0.99 Prophage minor tail protein Z (GPZ)
DEDD_Tnp_IS110       PF01548.12   144 seq29_BIOID50969     -             79     2e-08   33.9   0.0   1   1   1.6e-12   2.2e-08   33.7   0.0     2    72     9    75     8    78 0.94 Transposase
P2_Phage_GpR         PF06891.6    135 seq36_BIOID50969     -            155     5e-40  136.2   0.0   1   1   4.2e-44   5.8e-40  136.1   0.0     1   133     1   129     1   131 0.98 P2 phage tail completion protein R (GpR)
DUF1281              PF06924.6    134 seq39_BIOID50969     -            308   2.8e-58  194.9   0.0   1   1     3e-62   4.2e-58  194.4   0.0     1   134     9   142     9   142 0.99 Protein of unknown function (DUF1281)
rve_3                PF13683.1     67 seq40_BIOID50969     -             68   1.3e-08   34.0   0.2   1   1   2.3e-12   1.6e-08   33.8   0.1    19    67     2    50     1    50 0.96 Integrase core domain
rve_2                PF13333.1     52 seq40_BIOID50969     -             68   1.9e-07   30.9   0.0   1   1   3.1e-11   2.1e-07   30.7   0.0     1    44     3    49     3    57 0.88 Integrase core domain
rve                  PF00665.21   120 seq42_BIOID50969     -            390   4.6e-18   65.3   0.0   1   1   6.5e-22   8.9e-18   64.4   0.0     3   120   113   240   112   240 0.94 Integrase core domain
UPF0150              PF03681.10    48 seq43_BIOID50969     -            145     1e-12   47.3   0.1   1   1   1.5e-16     2e-12   46.3   0.1     2    48     3    55     2    55 0.96 Uncharacterised protein family (UPF0150)
Alpha-amylase        PF00128.19   316 seq46_BIOID50969     -            613   3.4e-13   49.6   0.7   1   1   8.8e-17   1.2e-12   47.7   0.5    22   303   246   588   240   592 0.68 Alpha amylase, catalytic domain
TraY                 PF05509.6     49 seq49_BIOID50969     -             75   2.4e-21   75.0   0.1   1   1   2.1e-25   2.9e-21   74.8   0.1     1    46    14    59    14    62 0.95 TraY domain
Phage_integrase      PF00589.17   173 seq50_BIOID50969     -            208   1.2e-05   24.9   0.0   1   1   1.8e-09   2.5e-05   23.9   0.0     2    59   117   184   116   203 0.83 Phage integrase family
DUF905               PF06006.7     71 seq51_BIOID50969     -             89   1.4e-37  126.7   0.0   1   1   1.2e-41   1.6e-37  126.5   0.0     3    71    20    88    18    88 0.97 Bacterial protein of unknown function (DUF905)
DUF3168              PF11367.3    121 seq56_BIOID50969     -             74   1.2e-09   38.2   1.4   1   1   9.5e-14   1.3e-09   38.1   1.0    38   121     3    70     1    70 0.86 Protein of unknown function (DUF3168)
DUF2689              PF10894.3     61 seq63_BIOID50969     -            122   7.9e-43  143.9   4.5   1   1   9.7e-47   1.3e-42  143.2   3.1     1    61    17    77    17    77 1.00 Protein of unknown function (DUF2689)
RVT_1                PF00078.22   214 seq65_BIOID50969     -            138   7.9e-21   74.2   0.0   1   1     7e-25   9.6e-21   74.0   0.0    60   176     6   119     3   136 0.87 Reverse transcriptase (RNA-dependent DNA polymerase)
DUF4222              PF13973.1     53 seq68_BIOID50969     -             79     8e-19   66.6   0.4   1   1     7e-23   9.6e-19   66.4   0.3     1    53     3    53     3    53 0.97 Domain of unknown function (DUF4222)
TnpB_IS66            PF05717.8    108 seq69_BIOID50969     -            115   2.6e-42  142.4   0.0   1   1   2.1e-46   2.9e-42  142.3   0.0     2   104     7   107     6   111 0.97 IS66 Orf2 like protein
Plasmid_stabil       PF05016.9     90 seq70_BIOID50969     -             70   1.3e-07   31.8   0.0   1   1   1.1e-11   1.5e-07   31.6   0.0     1    61     4    64     4    67 0.89 Plasmid stabilisation system protein
DUF2726              PF10881.3    126 seq72_BIOID50969     -            196   2.1e-27   95.0   0.1   1   1   2.4e-31   3.2e-27   94.4   0.0     2   108    59   169    58   180 0.94 Protein of unknown function (DUF2726)
PapB                 PF03333.8     91 seq74_BIOID50969     -            125   1.3e-35  120.9   0.0   1   1   1.1e-39   1.5e-35  120.7   0.0    10    91    32   113    22   113 0.96 Adhesin biosynthesis transcription regulatory protein
Resolvase            PF00239.16   141 seq79_BIOID50969     -            184   8.5e-51  171.4   0.0   1   1   1.5e-54     1e-50  171.1   0.0     2   140     3   135     2   136 0.98 Resolvase, N terminal domain
HTH_7                PF02796.10    45 seq79_BIOID50969     -            184   3.1e-12   46.0   0.0   1   1     1e-15   7.1e-12   44.8   0.0     1    43   138   180   138   181 0.98 Helix-turn-helix domain of resolvase
TraY                 PF05509.6     49 seq83_BIOID50969     -             71     2e-22   78.5   0.1   1   1   1.8e-26   2.4e-22   78.2   0.1     1    47    14    60    14    62 0.96 TraY domain
CbiA                 PF01656.18   195 seq85_BIOID50969     -            214   9.6e-16   57.6   0.0   1   1   5.8e-19   1.3e-15   57.1   0.0     2   148     4   138     3   182 0.72 CobQ/CobB/MinD/ParA nucleotide binding domain
MipZ                 PF09140.6    261 seq85_BIOID50969     -            214   1.2e-13   50.6   3.5   1   1   1.1e-10   2.6e-07   29.9   0.1     2    53     2    52     1    61 0.88 ATPase MipZ
SRP54                PF00448.17   196 seq85_BIOID50969     -            214   3.2e-09   36.3   0.4   1   1   2.6e-12     6e-09   35.5   0.3     6    98     4    93     1   100 0.79 SRP54-type protein, GTPase domain
VirC1                PF07015.6    231 seq85_BIOID50969     -            214   2.5e-06   26.6   0.1   1   1   1.4e-09   3.1e-06   26.3   0.1     8   200     7   199     1   209 0.72 VirC1 protein
DDE_Tnp_1_5          PF13737.1    112 seq88_BIOID50969     -            307   1.4e-45  153.9   0.2   1   1   9.2e-49   6.3e-45  151.8   0.0     1   112    19   130    19   130 0.96 Transposase DDE domain
DDE_Tnp_1            PF01609.16   211 seq88_BIOID50969     -            307   2.7e-21   76.0   0.9   1   1   5.7e-25   3.9e-21   75.5   0.6     4   205   115   288   112   293 0.86 Transposase DDE domain
DUF905               PF06006.7     71 seq89_BIOID50969     -             77   2.2e-38  129.3   0.2   1   1   1.8e-42   2.4e-38  129.2   0.1     2    71     9    77     8    77 0.98 Bacterial protein of unknown function (DUF905)
TraC_F_IV            PF11130.3    235 seq92_BIOID50969     -            875   4.1e-59  199.7   0.0   1   1     2e-62   6.7e-59  199.0   0.0     2   235    37   277    36   277 0.98 F pilus assembly Type-IV secretion system for plasmid transfer
AAA_10               PF12846.2    328 seq92_BIOID50969     -            875   4.1e-43  147.7   0.1   1   1     2e-46   6.7e-43  147.0   0.0     1   322   479   772   479   775 0.83 AAA-like domain
DUF3751              PF12571.3    159 seq94_BIOID50969     -            104   6.3e-25   87.7   0.0   1   1   5.2e-29   7.1e-25   87.5   0.0    22   116     2    94     1   100 0.95 Phage tail-collar fibre protein
Ig_2                 PF13895.1     80 seq95_BIOID50969     -            251   1.4e-06   28.1   1.2   1   1   2.2e-10     3e-06   27.1   0.4    24    80   189   250   156   250 0.75 Immunoglobulin domain
TraA                 PF05513.6    119 seq96_BIOID50969     -            119   4.4e-55  184.8  10.7   1   1   3.6e-59   4.9e-55  184.7   7.4     1   119     1   118     1   118 0.99 TraA
DUF1401              PF07180.6    146 seq103_BIOID50969    -            168   1.3e-10   41.0   0.3   1   1   1.3e-14   1.8e-10   40.6   0.2    10    92    27   110    19   162 0.83 Protein of unknown function (DUF1401)
SecE                 PF00584.15    57 seq105_BIOID50969    -            127   2.4e-21   74.9   1.0   1   1   1.8e-25   2.4e-21   74.9   0.7     2    56    68   122    67   123 0.97 SecE/Sec61-gamma subunits of protein translocation complex
DUF932               PF06067.6    239 seq107_BIOID50969    -            272     4e-60  202.9   0.0   1   1   3.4e-64   4.6e-60  202.7   0.0     2   239    37   261    36   261 0.99 Domain of unknown function (DUF932)
CbiA                 PF01656.18   195 seq110_BIOID50969    -            196   3.3e-07   29.7   0.0   1   1   2.9e-11   3.9e-07   29.5   0.0    83   184    47   149    11   163 0.79 CobQ/CobB/MinD/ParA nucleotide binding domain
DUF987               PF06174.6     66 seq112_BIOID50969    -             73   1.6e-42  142.7   0.1   1   1   1.3e-46   1.8e-42  142.5   0.1     1    66     1    66     1    66 0.99 Protein of unknown function (DUF987)
Phage_tail_S         PF05069.8    148 seq114_BIOID50969    -            152   3.4e-34  117.6   0.3   1   1   2.7e-38   3.7e-34  117.4   0.2     2   145     3   145     2   148 0.95 Phage virion morphogenesis family
MtfA                 PF06167.7    253 seq115_BIOID50969    -            278     6e-75  251.7   0.1   1   1   5.3e-79   7.2e-75  251.5   0.1    11   253    18   256     9   256 0.95 Phosphoenolpyruvate:glucose-phosphotransferase regulator
TraV                 PF09676.5    119 seq117_BIOID50969    -            171   4.1e-40  137.0   1.4   1   1   3.4e-44   4.7e-40  136.8   1.0     1   119    23   165    23   165 0.98 Type IV conjugative transfer system lipoprotein (TraV)
AT_hook              PF02178.14    13 seq118_BIOID50969    -             79     0.003   16.9   1.1   1   1   3.8e-07    0.0052   16.2   0.8     2    11    25    34    24    36 0.88 AT hook motif
Phage_tail_U         PF06141.6    133 seq119_BIOID50969    -            137   1.8e-66  222.0   0.4   1   1   1.5e-70   2.1e-66  221.8   0.2     1   133     5   137     5   137 0.99 Phage minor tail protein U
Transposase_20       PF02371.11    87 seq120_BIOID50969    -            117   2.2e-22   78.8   0.3   1   1   1.9e-26   2.6e-22   78.5   0.2     1    86    13    96    13    97 0.96 Transposase IS116/IS110/IS902 family
LZ_Tnp_IS66          PF13007.2     78 seq121_BIOID50969    -             86     2e-08   34.6   0.4   1   1   1.5e-12     2e-08   34.6   0.3     1    41    38    78    38    85 0.85 Transposase C of IS166 homeodomain
Y2_Tnp               PF04986.8    183 seq123_BIOID50969    -            418     5e-46  156.6   1.6   1   1   1.2e-49   8.3e-46  155.9   1.1     1   181   165   345   165   347 0.96 Putative transposase
Zn_Tnp_IS91          PF14319.1    111 seq123_BIOID50969    -            418   2.9e-27   94.2   5.7   1   1   6.8e-31   4.7e-27   93.5   3.9     2   109    30   141    29   144 0.92 Transposase zinc-binding domain
ParBc                PF02195.13    90 seq127_BIOID50969    -            473   2.6e-20   72.1   0.0   1   1   4.4e-24   6.1e-20   71.0   0.0     1    89    36   131    36   132 0.95 ParB-like nuclease domain
HTH_Tnp_IS1          PF12759.2     50 seq129_BIOID50969    -             90   9.9e-22   76.0   0.1   1   1   2.4e-25   1.6e-21   75.3   0.1     1    40    39    77    39    78 0.95 InsA C-terminal domain
Zn_Tnp_IS1           PF03811.8     36 seq129_BIOID50969    -             90   1.1e-21   75.8   4.5   1   1     3e-25   2.1e-21   75.0   3.1     1    36     1    36     1    36 0.99 InsA N-terminal domain
Caudo_TAP            PF02413.12   130 seq131_BIOID50969    -            150   5.9e-33  113.6   0.2   1   1   4.9e-37   6.7e-33  113.5   0.1     3   130    13   146    11   146 0.97 Caudovirales tail fibre assembly protein
Tra_M                PF05261.6    127 seq134_BIOID50969    -            157   1.5e-55  186.5   1.8   1   1   1.4e-59     2e-55  186.1   1.3     1   122    35   156    35   157 0.99 TraM protein
Phage_integrase      PF00589.17   173 seq140_BIOID50969    -            115   1.2e-15   57.5   0.1   1   1   9.8e-20   1.3e-15   57.3   0.1    71   171     2   100     1   102 0.94 Phage integrase family
TraL                 PF07178.6     95 seq143_BIOID50969    -            103   5.8e-37  125.4   0.2   1   1   4.7e-41   6.5e-37  125.3   0.2     1    95     9   103     9   103 0.99 TraL protein
Peripla_BP_1         PF00532.16   279 seq147_BIOID50969    -            336   4.6e-90  301.4   0.0   1   1   1.6e-93   5.6e-90  301.2   0.0     1   277    58   328    58   330 0.98 Periplasmic binding proteins and sugar binding domain of LacI family
Peripla_BP_3         PF13377.1    160 seq147_BIOID50969    -            336   3.7e-14   52.9   0.3   1   1   3.7e-17   1.3e-13   51.1   0.0     2   157   171   328   170   331 0.78 Periplasmic binding protein-like domain
LacI                 PF00356.16    46 seq147_BIOID50969    -            336   2.3e-09   36.6   0.1   1   1     2e-12   6.9e-09   35.0   0.1     2    46     3    47     2    47 0.97 Bacterial regulatory proteins, lacI family
Peripla_BP_4         PF13407.1    258 seq147_BIOID50969    -            336   1.6e-08   34.0   0.0   1   1   6.9e-12   2.3e-08   33.5   0.0    57   256   119   311   112   313 0.83 Periplasmic binding protein domain
NusG                 PF02357.14    92 seq152_BIOID50969    -            181   5.3e-25   87.3   0.0   1   1   1.1e-28   7.7e-25   86.8   0.0     1    92     7   106     7   106 0.93 Transcription termination factor nusG
KOW                  PF00467.24    32 seq152_BIOID50969    -            181   1.3e-08   33.9   0.1   1   1   9.1e-12   6.2e-08   31.7   0.0     1    28   130   161   130   165 0.86 KOW motif
HTH_Tnp_1            PF01527.15    76 seq154_BIOID50969    -            108   4.1e-11   42.5   1.2   1   1   1.2e-14   1.7e-10   40.6   0.8     1    74     1    87     1    88 0.85 Transposase
HTH_Tnp_1            PF01527.15    76 seq156_BIOID50969    -            139   5.7e-16   58.1   0.3   1   1   1.5e-19     1e-15   57.3   0.1     2    50     9    58     7    93 0.81 Transposase
HTH_23               PF13384.1     50 seq156_BIOID50969    -            139   4.1e-07   29.3   0.1   1   1   9.5e-11   6.5e-07   28.6   0.1     6    45    18    58    13    64 0.89 Homeodomain-like domain
Rop                  PF01815.11    61 seq157_BIOID50969    -             64   4.4e-30  102.8   6.6   1   1   3.6e-34   4.9e-30  102.6   4.5     1    60     1    60     1    61 0.98 Rop protein
DUF1187              PF06688.6     61 seq160_BIOID50969    -             71   2.3e-41  139.5   0.4   1   1   1.9e-45   2.6e-41  139.4   0.3     1    61     4    64     4    64 0.99 Protein of unknown function (DUF1187)
HlyD                 PF00529.15   306 seq164_BIOID50969    -            363   2.2e-17   63.2  15.8   1   1   4.2e-21   2.9e-17   62.8  10.9     1   247    95   348    95   348 0.91 HlyD family secretion protein
TPR_3                PF07720.7     36 seq166_BIOID50969    -            163   4.2e-22   77.4  17.5   1   2   4.3e-15   5.9e-11   41.8   2.9     1    36    40    73    40    73 0.98 Tetratricopeptide repeat
TPR_3                PF07720.7     36 seq166_BIOID50969    -            163   4.2e-22   77.4  17.5   2   2     6e-15   8.2e-11   41.3   3.7     1    36    74   107    74   107 0.97 Tetratricopeptide repeat
Fer2                 PF00111.22    78 seq167_BIOID50969    -             84   9.2e-11   41.2   2.6   1   1   7.5e-15     1e-10   41.0   1.8     7    78    10    77     4    77 0.83 2Fe-2S iron-sulfur cluster binding domain
Na_H_antiport_1      PF06965.7    378 seq169_BIOID50969    -            388  1.1e-165  550.8  29.2   1   1  9.6e-170  1.3e-165  550.6  20.2     2   378     5   380     4   380 0.99 Na+/H+ antiporter 1
C4dic_mal_tran       PF03595.12   330 seq172_BIOID50969    -            366   5.1e-54  183.0  36.7   1   1   4.2e-58   5.8e-54  182.8  25.4     2   329    44   342    43   343 0.97 C4-dicarboxylate transporter/malic acid transport protein
RepB-RCR_reg         PF10723.4     85 seq173_BIOID50969    -             84     4e-36  122.4   1.1   1   1   3.2e-40   4.4e-36  122.3   0.8     1    83     1    83     1    84 0.99 Replication regulatory protein RepB
TraE                 PF05309.6    187 seq176_BIOID50969    -            167   4.3e-48  162.8   4.1   1   1   4.1e-52   5.6e-48  162.4   2.9     1   129     1   129     1   132 0.99 TraE protein
RHS_repeat           PF05593.9     38 seq177_BIOID50969    -            220   2.1e-32  110.4  25.9   1   5   5.7e-12   7.8e-08   32.1   2.0     1    38    15    53    15    53 0.97 RHS Repeat
RHS_repeat           PF05593.9     38 seq177_BIOID50969    -            220   2.1e-32  110.4  25.9   2   5   1.3e-11   1.8e-07   31.0   0.0     1    37    58    94    58    95 0.96 RHS Repeat
RHS_repeat           PF05593.9     38 seq177_BIOID50969    -            220   2.1e-32  110.4  25.9   3   5   6.6e-11     9e-07   28.8   0.5     1    25    79   103    79   105 0.95 RHS Repeat
RHS_repeat           PF05593.9     38 seq177_BIOID50969    -            220   2.1e-32  110.4  25.9   4   5   2.2e-10     3e-06   27.1   0.0     1    36   123   158   123   160 0.93 RHS Repeat
RHS_repeat           PF05593.9     38 seq177_BIOID50969    -            220   2.1e-32  110.4  25.9   5   5   2.4e-11   3.3e-07   30.2   0.3     1    32   165   199   165   206 0.89 RHS Repeat
Phage_TAC            PF06222.6    127 seq182_BIOID50969    -            123   5.2e-57  190.7   0.3   1   1   4.2e-61   5.7e-57  190.6   0.2     1   127     1   123     1   123 0.97 Phage tail assembly chaperone
zf-dskA_traR         PF01258.12    36 seq186_BIOID50969    -             73   1.7e-13   49.9   3.1   1   1   1.8e-17   2.4e-13   49.4   2.2     5    36    35    67    29    67 0.90 Prokaryotic dksA/traR C4-type zinc finger
HTH_21               PF13276.1     60 seq190_BIOID50969    -            102   1.2e-15   57.1   1.5   1   1   1.6e-19   2.2e-15   56.3   1.1     3    54    48    98    44   102 0.91 HTH-like domain
Resolvase            PF00239.16   141 seq194_BIOID50969    -            190   1.7e-52  176.9   0.0   1   1   5.2e-56   2.4e-52  176.4   0.0     2   140     5   137     4   138 0.98 Resolvase, N terminal domain
HTH_7                PF02796.10    45 seq194_BIOID50969    -            190   4.9e-15   55.0   0.0   1   1   2.2e-18   9.9e-15   54.0   0.0     1    45   140   184   140   184 0.98 Helix-turn-helix domain of resolvase
HTH_38               PF13936.1     44 seq194_BIOID50969    -            190   2.7e-08   33.0   0.2   1   1   2.6e-11   1.2e-07   31.0   0.0     2    39   142   179   141   180 0.97 Helix-turn-helix domain
Band_7               PF01145.20   179 seq199_BIOID50969    -            331   5.1e-37  127.3   0.7   1   1   7.5e-41   5.1e-37  127.3   0.5     1   177    37   207    37   231 0.98 SPFH domain / Band 7 family
Band_7_1             PF13421.1    211 seq199_BIOID50969    -            331     3e-05   23.5   0.1   1   1   8.5e-09   5.8e-05   22.5   0.1   112   208    99   193    94   196 0.93 SPFH domain-Band 7 family
TnpB_IS66            PF05717.8    108 seq202_BIOID50969    -            116   1.9e-41  139.7   0.0   1   1   1.6e-45   2.2e-41  139.5   0.0     2   104     7   107     6   111 0.97 IS66 Orf2 like protein
Terminase_5          PF06056.7     58 seq204_BIOID50969    -            142   3.9e-27   93.4   0.1   1   1     2e-30   6.7e-27   92.7   0.1     1    58    12    69    12    69 0.98 Putative ATPase subunit of terminase (gpP-like)
HTH_23               PF13384.1     50 seq204_BIOID50969    -            142   2.2e-07   30.2   0.1   1   1     2e-10   6.9e-07   28.6   0.0     7    45    14    49     9    54 0.86 Homeodomain-like domain
HTH_28               PF13518.1     52 seq204_BIOID50969    -            142   2.6e-06   27.1   0.4   1   1   3.3e-09   1.1e-05   25.1   0.0     2    48    14    57    14    59 0.90 Helix-turn-helix domain
Sigma70_r4_2         PF08281.7     54 seq204_BIOID50969    -            142   2.5e-05   23.5   0.0   1   1   1.3e-08   4.5e-05   22.7   0.0    16    49    15    47    10    47 0.85 Sigma-70, region 4
N6_N4_Mtase          PF01555.13   231 seq206_BIOID50969    -            227   8.7e-33  113.5   0.0   1   2   1.1e-13   7.7e-10   38.5   0.0     1   114    21   124    21   132 0.86 DNA methylase
N6_N4_Mtase          PF01555.13   231 seq206_BIOID50969    -            227   8.7e-33  113.5   0.0   2   2   2.5e-24   1.7e-20   73.3   0.0   169   228   141   200   126   203 0.90 DNA methylase
rve                  PF00665.21   120 seq209_BIOID50969    -            148   1.3e-17   63.9   0.0   1   1   4.3e-21     2e-17   63.3   0.0    28   119     2    92     1    93 0.97 Integrase core domain
rve_3                PF13683.1     67 seq209_BIOID50969    -            148   1.1e-11   43.9   0.0   1   1   3.9e-15   1.8e-11   43.2   0.0     7    67    70   130    65   130 0.93 Integrase core domain
rve_2                PF13333.1     52 seq209_BIOID50969    -            148   1.7e-06   27.8   0.0   1   1   6.5e-10     3e-06   27.0   0.0     1    46    83   132    83   137 0.84 Integrase core domain
Antirestrict         PF03230.8     94 seq212_BIOID50969    -            161   9.6e-39  131.1   0.1   1   1     9e-43   1.2e-38  130.8   0.1     1    94    64   161    64   161 0.98 Antirestriction protein
FlxA                 PF14282.1    106 seq214_BIOID50969    -            110   5.8e-16   58.2  14.4   1   1     5e-20   6.9e-16   58.0   9.9     5   100    10   102     3   107 0.81 FlxA-like protein
DDE_Tnp_1_assoc      PF13808.1     90 seq216_BIOID50969    -             84   2.4e-27   94.3   0.0   1   1     2e-31   2.7e-27   94.1   0.0     1    75     6    80     6    83 0.98 DDE_Tnp_1-associated
HTH_18               PF12833.2     81 seq221_BIOID50969    -            138   1.1e-21   76.6   2.0   1   1   2.1e-25   1.4e-21   76.2   1.4     1    81    50   129    50   129 0.97 Helix-turn-helix domain
HTH_AraC             PF00165.18    42 seq221_BIOID50969    -            138   1.4e-19   69.1   2.3   1   2   5.2e-12   3.5e-08   32.8   0.0     1    42    37    78    37    78 0.97 Bacterial regulatory helix-turn-helix proteins, AraC family
HTH_AraC             PF00165.18    42 seq221_BIOID50969    -            138   1.4e-19   69.1   2.3   2   2     7e-13   4.8e-09   35.6   0.7     2    42    90   128    89   128 0.95 Bacterial regulatory helix-turn-helix proteins, AraC family
YagB_YeeU_YfjZ       PF06154.6    105 seq224_BIOID50969    -            100   1.7e-48  163.1   0.0   1   1   1.3e-52   1.8e-48  162.9   0.0     7   104     2    99     1   100 0.99 YagB/YeeU/YfjZ family
Caudo_TAP            PF02413.12   130 seq225_BIOID50969    -            150   3.1e-32  111.3   0.2   1   1   2.5e-36   3.4e-32  111.2   0.1     3   130    13   146    11   146 0.97 Caudovirales tail fibre assembly protein
IstB_IS21            PF01695.12   178 seq226_BIOID50969    -            147   1.5e-29  102.5   0.0   1   1   5.6e-33   1.9e-29  102.2   0.0    45   129     2    86     1    95 0.95 IstB-like ATP binding protein
AAA_14               PF13173.1    128 seq226_BIOID50969    -            147   1.3e-07   31.4   0.0   1   1   4.2e-11   1.4e-07   31.2   0.0     3   121     5   122     3   129 0.75 AAA domain
Bac_DnaA             PF00308.13   219 seq226_BIOID50969    -            147   3.1e-05   23.6   0.0   1   1   1.2e-08   4.2e-05   23.1   0.0    38   117     8    85     2    95 0.84 Bacterial dnaA  protein
AAA                  PF00004.24   132 seq226_BIOID50969    -            147   0.00016   21.7   0.0   1   1     5e-08   0.00017   21.6   0.0     1    83     7    85     7   141 0.77 ATPase family associated with various cellular activities (AAA)
Ribosomal_L11_N      PF03946.9     60 seq229_BIOID50969    -            142   3.2e-32  109.6   0.3   1   1   8.7e-36   5.9e-32  108.7   0.2     1    60     8    67     8    67 0.99 Ribosomal protein L11, N-terminal domain
Ribosomal_L11        PF00298.14    69 seq229_BIOID50969    -            142   6.6e-29   99.7   2.9   1   1   1.8e-32   1.2e-28   98.8   2.0     1    69    72   140    72   140 0.99 Ribosomal protein L11, RNA binding domain
IncFII_repA          PF02387.10   281 seq230_BIOID50969    -            289   1.6e-96  322.6   0.1   1   1  1.5e-100     2e-96  322.3   0.1     3   268     9   266     3   277 0.98 IncFII RepA protein family
HNH                  PF01844.18    47 seq231_BIOID50969    -            216   1.1e-06   28.3   1.8   1   1   1.4e-10   1.9e-06   27.5   1.3     1    47   141   197   139   197 0.89 HNH endonuclease
TraK                 PF06586.6    234 seq232_BIOID50969    -            242   3.5e-69  232.4   0.0   1   1   2.8e-73   3.8e-69  232.2   0.0     5   234    12   235     1   235 0.97 TraK protein
CBAH                 PF02275.13   316 seq234_BIOID50969    -            183   5.1e-18   65.4   0.0   1   1   4.4e-22     6e-18   65.2   0.0     1   135    25   163    25   176 0.87 Linear amide C-N hydrolases, choloylglycine hydrolase family
DUF4102              PF13356.1     89 seq235_BIOID50969    -             53   5.2e-10   38.9   0.0   1   1     4e-14   5.4e-10   38.9   0.0     1    41     3    42     3    50 0.93 Domain of unknown function (DUF4102)
LZ_Tnp_IS66          PF13007.2     78 seq239_BIOID50969    -            145   1.8e-13   50.7   9.5   1   1   1.3e-17   1.8e-13   50.7   6.6     1    77    59   131    59   132 0.91 Transposase C of IS166 homeodomain
DUF3560              PF12083.3    126 seq240_BIOID50969    -            453   5.5e-44  149.1   8.5   1   1   9.2e-48   1.3e-43  147.9   5.9     3   126    88   212    86   212 0.98 Domain of unknown function (DUF3560)
Terminase_6          PF03237.10   384 seq242_BIOID50969    -            461   1.3e-98  330.1   0.0   1   1  1.1e-102   1.5e-98  329.9   0.0     2   384    35   443    34   443 0.98 Terminase-like family
RHS_repeat           PF05593.9     38 seq244_BIOID50969    -            743   1.2e-28   98.5  60.6   1   3   8.3e-13   5.7e-09   35.8   0.4     1    38     3    40     3    40 0.99 RHS Repeat
RHS_repeat           PF05593.9     38 seq244_BIOID50969    -            743   1.2e-28   98.5  60.6   2   3   3.5e-09   2.4e-05   24.2   2.1     1    31    65    95    65   104 0.92 RHS Repeat
RHS_repeat           PF05593.9     38 seq244_BIOID50969    -            743   1.2e-28   98.5  60.6   3   3   5.6e-13   3.8e-09   36.3   2.9     1    37   305   350   305   351 0.92 RHS Repeat
RHS                  PF03527.9     41 seq244_BIOID50969    -            743   1.1e-20   72.9   0.5   1   1   7.3e-24     5e-20   70.8   0.3     1    41   509   549   509   549 0.98 RHS protein
Phage_base_V         PF04717.7     79 seq249_BIOID50969    -            211     3e-29  100.6   1.7   1   1   4.7e-32   6.5e-28   96.3   0.4     1    79    21    96    21    96 0.98 Phage-related baseplate assembly protein
DDE_Tnp_1            PF01609.16   211 seq251_BIOID50969    -            114   3.3e-09   36.5   0.0   1   1   7.5e-13   5.1e-09   35.8   0.0    84   210    11   100     9   101 0.80 Transposase DDE domain
DDE_Tnp_1_6          PF13751.1    125 seq251_BIOID50969    -            114     1e-07   31.9   0.2   1   1   2.1e-11   1.4e-07   31.4   0.2    62   123    44   102    31   104 0.80 Transposase DDE domain
HTH_Tnp_IS1          PF12759.2     50 seq252_BIOID50969    -             75   6.8e-30  102.2   0.1   1   1   1.3e-33     9e-30  101.8   0.1     1    50    23    72    23    72 0.99 InsA C-terminal domain
Zn_Tnp_IS1           PF03811.8     36 seq252_BIOID50969    -             75   3.3e-09   35.9   2.2   1   1   1.2e-12   7.9e-09   34.7   1.5    18    36     2    20     1    20 0.96 InsA N-terminal domain
DUF1219              PF06755.7    117 seq253_BIOID50969    -            122   3.1e-54  181.3   0.0   1   1   2.7e-58   3.7e-54  181.1   0.0     1   113     1   113     1   119 0.98 Protein of unknown function (DUF1219)
Trans_reg_C          PF00486.23    77 seq254_BIOID50969    -            458     3e-12   46.1   0.0   1   1   4.7e-16   6.5e-12   45.0   0.0     2    77    28   101    26   101 0.93 Transcriptional regulatory protein, C terminal
DDE_Tnp_1_assoc      PF13808.1     90 seq255_BIOID50969    -             84   1.3e-27   95.1   0.0   1   1   1.1e-31   1.5e-27   94.9   0.0     1    75     6    80     6    83 0.98 DDE_Tnp_1-associated
Phage_sheath_1       PF04984.9    464 seq263_BIOID50969    -            112   6.2e-17   61.0   0.3   1   1   4.9e-21   6.7e-17   60.9   0.2     1    94     1    96     1   111 0.90 Phage tail sheath protein
Ribosomal_L1         PF00687.16   221 seq264_BIOID50969    -            234   9.2e-50  168.8   0.2   1   1   7.9e-54   1.1e-49  168.6   0.2    13   220    28   220     8   221 0.90 Ribosomal protein L1p/L10e family
HlyD_3               PF13437.1    105 seq268_BIOID50969    -            122   6.3e-09   36.0   0.1   1   1   5.7e-13   7.8e-09   35.7   0.0    29    97     2    76     1   100 0.87 HlyD family secretion protein
DDE_Tnp_IS1          PF03400.8    131 seq271_BIOID50969    -            128   5.3e-72  239.9   1.5   1   1   4.3e-76   5.9e-72  239.7   1.0     7   131     1   128     1   128 0.97 IS1 transposase
DDE_Tnp_1            PF01609.16   211 seq272_BIOID50969    -            402     6e-24   84.6   0.0   1   1   7.1e-28   9.7e-24   83.9   0.0     4   208    91   328    88   331 0.91 Transposase DDE domain
TehB                 PF03848.9    192 seq274_BIOID50969    -            197  5.1e-103  342.0   0.1   1   1  3.7e-106  5.7e-103  341.9   0.0     1   192     1   193     1   193 0.99 Tellurite resistance protein TehB
Methyltransf_23      PF13489.1    162 seq274_BIOID50969    -            197   1.2e-12   47.7   0.0   1   1   9.2e-16   1.4e-12   47.4   0.0    20   115    28   133    10   173 0.77 Methyltransferase domain
Methyltransf_11      PF08241.7     95 seq274_BIOID50969    -            197     2e-12   47.3   0.0   1   1   2.7e-15   4.1e-12   46.3   0.0     1    93    35   130    35   132 0.96 Methyltransferase domain
Methyltransf_12      PF08242.7     99 seq274_BIOID50969    -            197   2.1e-11   44.0   0.0   1   1   2.2e-14   3.4e-11   43.3   0.0     1    98    35   129    35   130 0.95 Methyltransferase domain
Methyltransf_31      PF13847.1    152 seq274_BIOID50969    -            197   8.1e-11   41.6   0.0   1   1   6.3e-14   9.6e-11   41.3   0.0     5   110    32   134    29   183 0.89 Methyltransferase domain
MTS                  PF05175.9    170 seq274_BIOID50969    -            197     5e-10   38.9   0.0   1   1   4.2e-13   6.4e-10   38.5   0.0    23   140    22   134     3   152 0.85 Methyltransferase small domain
Methyltransf_18      PF12847.2    112 seq274_BIOID50969    -            197   1.5e-08   35.1   0.0   1   1   1.4e-11   2.2e-08   34.5   0.0     2   109    31   132    30   136 0.79 Methyltransferase domain
Phage_P2_GpU         PF06995.6    121 seq275_BIOID50969    -            159   2.7e-47  158.9   0.0   1   1   2.5e-51   3.4e-47  158.6   0.0     1   120     6   125     6   126 0.99 Phage P2 GpU
CBAH                 PF02275.13   316 seq277_BIOID50969    -            192   5.1e-40  137.7   0.0   1   1   4.4e-44     6e-40  137.4   0.0   146   304     2   165     1   175 0.93 Linear amide C-N hydrolases, choloylglycine hydrolase family
Resolvase            PF00239.16   141 seq281_BIOID50969    -            199   3.6e-52  175.8   0.1   1   1   6.6e-56   4.5e-52  175.5   0.0     2   140     5   137     4   138 0.98 Resolvase, N terminal domain
HTH_7                PF02796.10    45 seq281_BIOID50969    -            199   9.1e-12   44.5   0.0   1   1   2.5e-15   1.7e-11   43.6   0.0     1    44   140   183   140   184 0.98 Helix-turn-helix domain of resolvase
HTH_1                PF00126.22    60 seq282_BIOID50969    -            301     5e-16   58.0   0.0   1   1   1.5e-19     1e-15   57.0   0.0     2    60     9    67     8    67 0.97 Bacterial regulatory helix-turn-helix protein, lysR family
LysR_substrate       PF03466.15   209 seq282_BIOID50969    -            301   4.8e-11   42.0   0.0   1   1   9.5e-15   6.5e-11   41.6   0.0     9   200    98   287    92   290 0.94 LysR substrate binding domain
Phage_sheath_1       PF04984.9    464 seq284_BIOID50969    -            278   1.1e-51  175.6   0.0   1   1   9.1e-56   1.2e-51  175.4   0.0   198   464     7   265     1   265 0.97 Phage tail sheath protein
DUF1380              PF07128.7    139 seq286_BIOID50969    -            144   1.5e-76  254.7   1.0   1   1   1.3e-80   1.7e-76  254.5   0.7     1   139     1   138     1   138 1.00 Protein of unknown function (DUF1380)
DDE_Tnp_1_assoc      PF13808.1     90 seq287_BIOID50969    -            222   3.2e-20   71.5   0.0   1   1     8e-24   5.5e-20   70.7   0.0    27    90     1    64     1    64 0.98 DDE_Tnp_1-associated
DDE_Tnp_1            PF01609.16   211 seq287_BIOID50969    -            222   3.3e-17   62.6   0.1   1   1   6.1e-21   4.2e-17   62.3   0.1     3   150    71   202    69   217 0.85 Transposase DDE domain
DDE_Tnp_IS66         PF03050.9    271 seq289_BIOID50969    -            331   1.2e-90  303.3   0.0   1   1     2e-94   1.3e-90  303.1   0.0    13   271     2   281     1   281 0.98 Transposase IS66 family
DDE_Tnp_IS66_C       PF13817.1     39 seq289_BIOID50969    -            331   9.5e-20   70.2   0.1   1   1   2.4e-23   1.6e-19   69.4   0.1     2    39   288   325   287   325 0.99 IS66 C-terminal element
HTH_3                PF01381.17    55 seq291_BIOID50969    -             99   5.1e-06   26.1   0.1   1   1   5.3e-10   7.3e-06   25.6   0.1     1    46     9    54     9    59 0.94 Helix-turn-helix
TrbI                 PF03743.9    187 seq292_BIOID50969    -            483   3.1e-40  137.5   1.3   1   1   9.1e-44   1.2e-39  135.5   0.3     2   187   213   409   212   409 0.95 Bacterial conjugation TrbI-like protein
NfeD                 PF01957.13   144 seq294_BIOID50969    -            147     1e-29  103.3   0.2   1   1   8.6e-34   1.2e-29  103.2   0.2     1   142     2   138     2   140 0.92 NfeD-like C-terminal, partner-binding
GPW_gp25             PF04965.9     99 seq297_BIOID50969    -            115   1.7e-19   69.0   0.0   1   1   1.5e-23   2.1e-19   68.7   0.0     5    94    17   106    14   111 0.93 Gene 25-like lysozyme
PGI                  PF00342.14   486 seq299_BIOID50969    -            549  8.9e-235  779.5   0.1   1   1  7.4e-239    1e-234  779.3   0.0     1   486    52   541    52   541 0.99 Phosphoglucose isomerase
HTH_AraC             PF00165.18    42 seq300_BIOID50969    -            247   1.1e-19   69.4   1.7   1   2   5.5e-11   3.8e-07   29.6   0.0     1    41   144   183   144   184 0.96 Bacterial regulatory helix-turn-helix proteins, AraC family
HTH_AraC             PF00165.18    42 seq300_BIOID50969    -            247   1.1e-19   69.4   1.7   2   2   7.2e-14   4.9e-10   38.7   0.2     6    40   196   232   194   234 0.92 Bacterial regulatory helix-turn-helix proteins, AraC family
HTH_18               PF12833.2     81 seq300_BIOID50969    -            247   2.3e-14   53.1   0.1   1   1   6.7e-18   4.6e-14   52.1   0.1     2    81   158   235   157   235 0.95 Helix-turn-helix domain
CsiD                 PF08943.5    297 seq305_BIOID50969    -            360  1.1e-148  493.8   0.2   1   1  2.6e-152  1.8e-148  493.1   0.0     1   297    55   350    55   350 1.00 CsiD
TauD                 PF02668.11   258 seq305_BIOID50969    -            360   4.5e-11   42.7   0.1   1   1   9.8e-15   6.7e-11   42.2   0.1    33   256   123   344    98   346 0.80 Taurine catabolism dioxygenase TauD, TfdA family
Phage_GPD            PF05954.6    292 seq307_BIOID50969    -            387   7.5e-59  199.1   0.6   1   1     7e-63   9.5e-59  198.8   0.4     1   292    42   365    42   365 0.91 Phage late control gene D protein (GPD)
Melibiase            PF02065.13   394 seq308_BIOID50969    -            467  3.3e-159  529.6   0.0   1   1  2.8e-163  3.8e-159  529.4   0.0     2   393    13   401    12   402 0.99 Melibiase
Phage_integrase      PF00589.17   173 seq312_BIOID50969    -            254   1.5e-14   53.8   0.0   1   1   2.3e-18   3.1e-14   52.8   0.0     2    82   164   236   163   241 0.97 Phage integrase family
Baseplate_J          PF04865.9    243 seq313_BIOID50969    -            302   1.5e-60  204.4   3.4   1   1   7.6e-63     1e-58  198.4   2.4     2   243    86   262    85   262 0.98 Baseplate J-like protein
StbA                 PF06406.6    318 seq314_BIOID50969    -            147   4.2e-52  176.9   0.0   1   1   3.4e-56   4.7e-52  176.8   0.0     1   123    22   145    22   147 0.98 StbA protein
malic                PF00390.14   182 seq316_BIOID50969    -            130     6e-13   48.6   0.1   1   1   1.1e-16   1.5e-12   47.3   0.0     1    45    76   120    76   128 0.93 Malic enzyme, N-terminal domain
RHS                  PF03527.9     41 seq320_BIOID50969    -            196   1.4e-09   37.4   0.3   1   1   9.9e-14   1.4e-09   37.4   0.2    13    41     2    30     2    30 0.96 RHS protein
TrbI_Ftype           PF09677.5    111 seq322_BIOID50969    -            128   4.8e-51  171.1   0.5   1   1   4.2e-55   5.7e-51  170.9   0.3     1   111    15   125    15   125 0.99 Type-F conjugative transfer system protein (TrbI_Ftype)
Phage_GPO            PF05929.6    276 seq323_BIOID50969    -            183   1.6e-86  289.8   0.0   1   1   1.5e-90     2e-86  289.5   0.0    20   184    11   177     5   182 0.97 Phage capsid scaffolding protein (GPO) serine peptidase
DUF3313              PF11769.3    201 seq326_BIOID50969    -            222   9.3e-66  220.9   0.1   1   1   7.7e-70   1.1e-65  220.7   0.1     1   199    16   214    16   216 0.99 Protein of unknown function (DUF3313)
Big_1                PF02369.11   100 seq327_BIOID50969    -           1702  1.3e-246  798.2 176.8   1  11   3.1e-21   8.5e-18   64.0   8.6     2    94   585   673   581   679 0.90 Bacterial Ig-like domain (group 1)
Big_1                PF02369.11   100 seq327_BIOID50969    -           1702  1.3e-246  798.2 176.8   2  11     2e-25   5.5e-22   77.4   7.9     3    99   681   775   678   776 0.93 Bacterial Ig-like domain (group 1)
Big_1                PF02369.11   100 seq327_BIOID50969    -           1702  1.3e-246  798.2 176.8   3  11     2e-28   5.5e-25   87.0   2.0     2    98   778   876   777   878 0.95 Bacterial Ig-like domain (group 1)
Big_1                PF02369.11   100 seq327_BIOID50969    -           1702  1.3e-246  798.2 176.8   4  11   1.4e-26   3.8e-23   81.1   7.3     4   100   890   982   887   982 0.94 Bacterial Ig-like domain (group 1)
Big_1                PF02369.11   100 seq327_BIOID50969    -           1702  1.3e-246  798.2 176.8   5  11   6.3e-22   1.7e-18   66.2   8.3     4   100   988  1082   985  1082 0.85 Bacterial Ig-like domain (group 1)
Big_1                PF02369.11   100 seq327_BIOID50969    -           1702  1.3e-246  798.2 176.8   6  11     1e-25   2.9e-22   78.3   5.1     2    99  1093  1194  1092  1195 0.86 Bacterial Ig-like domain (group 1)
Big_1                PF02369.11   100 seq327_BIOID50969    -           1702  1.3e-246  798.2 176.8   7  11   7.4e-23     2e-19   69.2   3.3     2    98  1197  1293  1196  1295 0.89 Bacterial Ig-like domain (group 1)
Big_1                PF02369.11   100 seq327_BIOID50969    -           1702  1.3e-246  798.2 176.8   8  11     4e-30   1.1e-26   92.5   6.5     6    99  1301  1397  1297  1398 0.94 Bacterial Ig-like domain (group 1)
Big_1                PF02369.11   100 seq327_BIOID50969    -           1702  1.3e-246  798.2 176.8   9  11   1.1e-28   2.9e-25   87.9   5.6     2    99  1400  1499  1399  1500 0.95 Bacterial Ig-like domain (group 1)
Big_1                PF02369.11   100 seq327_BIOID50969    -           1702  1.3e-246  798.2 176.8  10  11   6.3e-25   1.7e-21   75.8   3.9     7    97  1512  1596  1504  1599 0.92 Bacterial Ig-like domain (group 1)
Big_1                PF02369.11   100 seq327_BIOID50969    -           1702  1.3e-246  798.2 176.8  11  11   2.3e-21   6.3e-18   64.4   0.7     8    94  1609  1694  1602  1699 0.84 Bacterial Ig-like domain (group 1)
DUF3442              PF11924.3    280 seq327_BIOID50969    -           1702   1.3e-95  320.1   2.0   1   1   4.7e-99   1.3e-95  320.1   1.4    19   280     2   264     1   264 0.99 Protein of unknown function (DUF3442)
Ribosomal_L10        PF00466.15   100 seq329_BIOID50969    -            165   2.5e-26   91.3   0.0   1   1   2.6e-30   3.6e-26   90.8   0.0     3   100     5   101     3   101 0.98 Ribosomal protein L10
DUF1722              PF08349.6    117 seq331_BIOID50969    -            169   6.7e-38  129.0   0.1   1   1     6e-42   8.3e-38  128.7   0.0     1   116    41   157    41   158 0.98 Protein of unknown function (DUF1722)
Phage_tube           PF04985.9    167 seq332_BIOID50969    -            171   4.1e-66  221.4   0.3   1   1   3.4e-70   4.6e-66  221.2   0.2     1   167     2   171     2   171 0.99 Phage tail tube protein FII
Malic_M              PF03949.10   255 seq333_BIOID50969    -            449   6.2e-87  291.2   0.0   1   1   1.1e-90   7.5e-87  290.9   0.0     1   255   162   415   162   415 0.98 Malic enzyme, NAD binding domain
malic                PF00390.14   182 seq333_BIOID50969    -            449   2.2e-53  180.4   0.0   1   1   5.1e-57   3.5e-53  179.7   0.0    38   182     9   152     2   152 0.97 Malic enzyme, N-terminal domain
Methyltransf_26      PF13659.1    117 seq334_BIOID50969    -            187   7.5e-12   45.2   0.0   1   1   3.7e-15   1.3e-11   44.4   0.0     2   114    52   147    51   150 0.90 Methyltransferase domain
Methyltransf_18      PF12847.2    112 seq334_BIOID50969    -            187   2.5e-08   34.3   0.0   1   1   1.6e-11   5.3e-08   33.3   0.0     4   109    53   146    50   148 0.90 Methyltransferase domain
MTS                  PF05175.9    170 seq334_BIOID50969    -            187   9.6e-08   31.4   0.0   1   1   3.8e-11   1.3e-07   31.0   0.0    31   141    50   149    41   166 0.84 Methyltransferase small domain
RrnaAD               PF00398.15   262 seq334_BIOID50969    -            187   1.5e-06   27.3   0.0   1   1   5.6e-10   1.9e-06   26.9   0.0     9   113    29   128    24   148 0.87 Ribosomal RNA adenine dimethylase
Phage_portal         PF04860.7    347 seq335_BIOID50969    -            329   4.8e-62  209.5   0.0   1   1   4.4e-66     6e-62  209.1   0.0     8   316    31   324    24   328 0.92 Phage portal protein
StbA                 PF06406.6    318 seq336_BIOID50969    -            197   6.5e-70  235.4   0.3   1   1   1.1e-73   7.3e-70  235.3   0.2   127   317     1   192     1   193 0.97 StbA protein
YmgB                 PF10798.3     61 seq337_BIOID50969    -             78   3.3e-05   23.5   0.0   1   1   3.3e-09   4.5e-05   23.0   0.0     3    35    26    58    24    63 0.92 Biofilm development protein YmgB/AriR
TraW_N               PF12477.3     31 seq338_BIOID50969    -            210   3.8e-10   39.3   0.2   1   1     4e-14   5.5e-10   38.7   0.2     1    30     1    30     1    31 0.97 Sex factor F TraW protein N terminal
Abi                  PF02517.11    92 seq342_BIOID50969    -            217   7.8e-16   57.8   5.9   1   1   5.7e-20   7.8e-16   57.8   4.1     5    87   121   207   117   212 0.89 CAAX protease self-immunity
MurB_C               PF02873.11   105 seq343_BIOID50969    -            342   5.6e-42  141.6   0.0   1   1   1.5e-45     1e-41  140.8   0.0     1   105   203   330   203   330 0.99 UDP-N-acetylenolpyruvoylglucosamine reductase, C-terminal domain
FAD_binding_4        PF01565.18   139 seq343_BIOID50969    -            342   3.8e-27   94.3   0.1   1   1   2.7e-30   1.8e-26   92.1   0.0     2   138    18   149    17   150 0.91 FAD binding domain
Phage_integrase      PF00589.17   173 seq348_BIOID50969    -             83   1.7e-14   53.7   0.2   1   1   1.5e-18     2e-14   53.5   0.1   128   171    12    55     2    57 0.91 Phage integrase family
Phage_GPO            PF05929.6    276 seq349_BIOID50969    -             81   7.3e-27   94.1   4.4   1   1   5.9e-31     8e-27   94.0   3.1   197   276     1    81     1    81 0.99 Phage capsid scaffolding protein (GPO) serine peptidase
Aldo_ket_red         PF00248.16   283 seq352_BIOID50969    -            267   5.2e-57  192.7   0.6   1   1   4.8e-61   6.6e-57  192.3   0.4     2   281     6   250     5   251 0.95 Aldo/keto reductase family
FAD_binding_7        PF03441.9    277 seq353_BIOID50969    -            472    8e-107  356.4   1.1   1   1  1.5e-110    1e-106  356.0   0.8     3   276   205   468   203   469 0.96 FAD binding domain of DNA photolyase
DNA_photolyase       PF00875.13   165 seq353_BIOID50969    -            472   3.9e-46  156.7   0.3   1   1   1.8e-49   1.2e-45  155.0   0.1     2   159     5   168     4   174 0.93 DNA photolyase
Plasmid_stabil       PF05016.9     90 seq356_BIOID50969    -             93   5.6e-16   58.6   0.1   1   1   4.5e-20   6.1e-16   58.4   0.1     1    90     4    92     4    92 0.90 Plasmid stabilisation system protein
Glycos_transf_N      PF04413.11   186 seq358_BIOID50969    -            425   4.5e-75  250.8   0.0   1   1   6.1e-78   4.2e-74  247.6   0.0     1   185    31   212    31   213 0.98 3-Deoxy-D-manno-octulosonic-acid transferase (kdotransferase)
Glycos_transf_1      PF00534.15   172 seq358_BIOID50969    -            425   3.5e-10   39.4   0.0   1   1   9.8e-14   6.7e-10   38.5   0.0    65   169   291   398   231   401 0.75 Glycosyl transferases group 1
DAO                  PF01266.19   358 seq359_BIOID50969    -            422   2.6e-63  213.9   0.0   1   1   6.8e-67   3.1e-63  213.7   0.0     1   356     3   390     3   392 0.86 FAD dependent oxidoreductase
Ribosomal_L12        PF00542.14    68 seq360_BIOID50969    -            121   1.8e-31  107.8   8.6   1   1   2.8e-35   3.8e-31  106.7   6.0     1    68    54   121    54   121 0.99 Ribosomal protein L7/L12 C-terminal domain
FluMu_gp41           PF10109.4     82 seq362_BIOID50969    -            100     5e-16   58.2   0.2   1   1   4.5e-20   6.1e-16   57.9   0.2     1    81     9    88     9    89 0.97 Mu-like prophage FluMu protein gp41
SLT                  PF01464.15   121 seq365_BIOID50969    -            133     4e-28   97.2   0.1   1   1   3.3e-32   4.5e-28   97.0   0.1    11   116     3   114     1   119 0.95 Transglycosylase SLT domain
Ogr_Delta            PF04606.7     47 seq366_BIOID50969    -             93   6.7e-21   73.5   7.3   1   1   6.3e-25   8.6e-21   73.2   5.1     1    47    24    70    24    70 0.99 Ogr/Delta-like zinc finger
YmgB                 PF10798.3     61 seq367_BIOID50969    -             88   5.3e-29   99.7   2.6   1   1   3.8e-33   5.3e-29   99.7   1.8     1    61    28    88    28    88 0.98 Biofilm development protein YmgB/AriR
Phage_cap_P2         PF05125.7    333 seq369_BIOID50969    -            150   6.1e-50  169.8   0.0   1   1   5.2e-54   7.1e-50  169.6   0.0     1   109     6   114     6   127 0.98 Phage major capsid protein, P2 family
DUF4102              PF13356.1     89 seq371_BIOID50969    -            415   1.4e-28   98.5   0.6   1   1   4.7e-32   3.2e-28   97.3   0.4     1    88    16   102    16   103 0.97 Domain of unknown function (DUF4102)
Phage_integrase      PF00589.17   173 seq371_BIOID50969    -            415   2.6e-26   92.2   0.0   1   1   5.9e-30     4e-26   91.6   0.0     2   171   219   384   218   386 0.91 Phage integrase family
Antirestrict         PF03230.8     94 seq375_BIOID50969    -            141     2e-30  104.5   0.0   1   1   1.8e-34   2.5e-30  104.2   0.0     1    94    42   141    42   141 0.93 Antirestriction protein
RNase_T              PF00929.19   164 seq376_BIOID50969    -            282     2e-23   83.3   0.0   1   1   1.9e-27   2.6e-23   82.9   0.0     1   163   105   262   105   263 0.95 Exonuclease
TraU                 PF06834.6    280 seq377_BIOID50969    -            330   1.4e-84  283.4   0.7   1   1   1.1e-88   1.6e-84  283.2   0.5     2   279    29   329    28   330 0.97 TraU protein
HEAT_2               PF13646.1     88 seq379_BIOID50969    -            280   2.6e-26   91.5   0.2   1   2   7.5e-10   2.6e-06   27.5   0.0     3    86    27   114    26   116 0.94 HEAT repeats
HEAT_2               PF13646.1     88 seq379_BIOID50969    -            280   2.6e-26   91.5   0.2   2   2   4.4e-11   1.5e-07   31.4   0.0    11    56   139   184   130   191 0.91 HEAT repeats
HEAT                 PF02985.17    31 seq379_BIOID50969    -            280   4.8e-16   57.2   1.4   1   1   2.5e-07   0.00084   19.1   0.0     2    24   161   183   160   184 0.95 HEAT repeat
HEAT_PBS             PF03130.11    27 seq379_BIOID50969    -            280   1.3e-05   25.0   0.9   1   1   4.3e-06     0.015   15.6   0.0     1    27   144   170   144   170 0.98 PBS lyase HEAT-like repeat
Phage_P2_GpE         PF06528.7     39 seq380_BIOID50969    -             39   3.8e-23   80.5   0.1   1   1   2.9e-27     4e-23   80.4   0.0     1    39     1    39     1    39 0.99 Phage P2 GpE
HTH_Tnp_1            PF01527.15    76 seq381_BIOID50969    -            136   4.5e-19   68.0   0.6   1   1   1.2e-22     8e-19   67.2   0.4     2    74    23   102    22   104 0.89 Transposase
HTH_28               PF13518.1     52 seq381_BIOID50969    -            136   2.1e-06   27.4   0.5   1   1   6.5e-10   4.4e-06   26.4   0.0     1    43    32    75    32    78 0.93 Helix-turn-helix domain
LacY_symp            PF01306.14   413 seq382_BIOID50969    -            447  3.8e-213  707.4  34.9   1   1  9.8e-217  4.5e-213  707.1  24.2     2   412    27   436    26   437 0.99 LacY proton/sugar symporter
MFS_1                PF07690.11   354 seq382_BIOID50969    -            447   4.1e-23   81.6  56.3   1   1   1.1e-24     5e-21   74.7  32.5     3   304    39   343    37   365 0.80 Major Facilitator Superfamily
HTS                  PF04204.11   298 seq384_BIOID50969    -            309  5.5e-131  435.5   0.0   1   1  4.5e-135  6.1e-131  435.4   0.0     1   298     2   299     2   299 1.00 Homoserine O-succinyltransferase
PhageMin_Tail        PF10145.4    202 seq387_BIOID50969    -           1025   2.6e-28   98.9  12.4   1   1   1.9e-32   2.6e-28   98.9   8.6     1   202   244   457   244   457 0.96 Phage-related minor tail protein
Antitoxin-MazE       PF04014.13    47 seq389_BIOID50969    -             85   4.3e-05   23.0   0.0   1   1     4e-09   5.4e-05   22.6   0.0     1    46     7    51     7    52 0.95 Antidote-toxin recognition MazE
OrfB_IS605           PF01385.14   227 seq391_BIOID50969    -            402   5.3e-52  176.3   4.1   1   1   1.6e-55   7.2e-52  175.9   2.8     1   224    69   275    69   278 0.98 Probable transposase
OrfB_Zn_ribbon       PF07282.6     69 seq391_BIOID50969    -            402   1.1e-24   85.6   0.3   1   1   8.1e-28   3.7e-24   84.0   0.2     1    67   304   371   304   373 0.98 Putative transposase DNA-binding domain
HTH_OrfB_IS605       PF12323.3     46 seq391_BIOID50969    -            402   4.2e-13   48.2   0.8   1   1   9.3e-17   4.2e-13   48.2   0.5     1    46     1    48     1    48 0.95 Helix-turn-helix domain
Phage_cap_P2         PF05125.7    333 seq393_BIOID50969    -            214  6.1e-105  350.6   0.5   1   1    5e-109  6.8e-105  350.5   0.3   139   333     1   199     1   199 0.99 Phage major capsid protein, P2 family
RNA_pol_Rpb2_6       PF00562.23   386 seq396_BIOID50969    -           1342  4.7e-162  539.0   0.0   1   1  3.4e-162  7.8e-159  528.4   0.0     2   386   716  1264   715  1264 0.98 RNA polymerase Rpb2, domain 6
RNA_pol_Rpb2_7       PF04560.15    83 seq396_BIOID50969    -           1342   5.7e-32  109.6   0.1   1   1   8.2e-35   1.9e-31  108.0   0.0     1    82  1266  1341  1266  1342 0.98 RNA polymerase Rpb2, domain 7
RNA_pol_Rpb2_3       PF04565.11    68 seq396_BIOID50969    -           1342   7.1e-30  102.4   0.0   1   1   7.4e-33   1.7e-29  101.2   0.0     1    68   513   582   513   582 0.98 RNA polymerase Rpb2, domain 3
RNA_pol_Rpb2_45      PF10385.4     66 seq396_BIOID50969    -           1342   4.7e-29   99.8   0.3   1   1   1.5e-31   3.5e-28   97.0   0.2     1    66   591   656   591   656 1.00 RNA polymerase beta subunit external 1 domain
RNA_pol_Rpb2_1       PF04563.10   203 seq396_BIOID50969    -           1342   1.5e-26   92.4   0.0   1   1   1.4e-29   3.1e-26   91.4   0.0     2   203    27   509    26   509 0.98 RNA polymerase beta subunit
RNA_pol_Rpb2_2       PF04561.9    190 seq396_BIOID50969    -           1342   1.6e-25   89.5   0.9   1   2   8.4e-11   1.9e-07   30.5   0.0     1    74   151   225   151   276 0.82 RNA polymerase Rpb2, domain 2
RNA_pol_Rpb2_2       PF04561.9    190 seq396_BIOID50969    -           1342   1.6e-25   89.5   0.9   2   2   1.9e-18   4.4e-15   55.4   0.0    80   190   340   454   329   454 0.88 RNA polymerase Rpb2, domain 2
DUF1380              PF07128.7    139 seq397_BIOID50969    -            140     2e-06   27.5   0.3   1   1   1.6e-10   2.2e-06   27.4   0.2     1   103     1   100     1   131 0.81 Protein of unknown function (DUF1380)
PemK                 PF02452.12   110 seq398_BIOID50969    -            110   6.4e-25   87.3   0.0   1   1   5.1e-29     7e-25   87.2   0.0     1   109     2   108     2   109 0.92 PemK-like protein
BPL_LplA_LipB        PF03099.14   125 seq399_BIOID50969    -            321   3.9e-22   78.4   0.0   1   1   1.7e-24   7.6e-21   74.2   0.0     4   125    86   208    83   208 0.89 Biotin/lipoate A/B protein ligase family
HTH_11               PF08279.7     55 seq399_BIOID50969    -            321   8.5e-13   47.6   0.0   1   1   4.4e-16     2e-12   46.4   0.0     4    54     9    58     8    59 0.92 HTH domain
BPL_C                PF02237.12    48 seq399_BIOID50969    -            321     1e-11   44.1   0.2   1   1   5.7e-15   2.6e-11   42.8   0.1     1    48   271   317   271   317 0.97 Biotin protein ligase C terminal domain
TrbL                 PF04610.9    225 seq400_BIOID50969    -            331   3.8e-41  141.1  25.6   1   1   2.8e-45   3.8e-41  141.1  17.8     1   225    38   262    38   262 0.94 TrbL/VirB6 plasmid conjugal transfer protein
YjbE                 PF11106.3     80 seq403_BIOID50969    -             80   1.5e-43  146.4  27.9   1   1   1.2e-47   1.7e-43  146.3  19.3     1    80     1    80     1    80 0.99 Exopolysaccharide production protein YjbE
DAGK_cat             PF00781.19   130 seq405_BIOID50969    -            355   1.1e-26   92.6   0.4   1   1   2.4e-30   1.6e-26   92.0   0.3     3   129    64   187    62   188 0.96 Diacylglycerol kinase catalytic domain
NAD_kinase           PF01513.16   285 seq405_BIOID50969    -            355   8.8e-06   24.5   0.1   1   1   1.6e-09   1.1e-05   24.2   0.0    63   134    97   177    55   245 0.82 ATP-NAD kinase
EAL                  PF00563.15   236 seq408_BIOID50969    -            521   4.8e-63  212.6   0.0   1   1   1.2e-66   8.4e-63  211.8   0.0     2   236   265   500   264   500 0.96 EAL domain
CSS-motif            PF12792.2    208 seq408_BIOID50969    -            521     8e-30  103.6   0.0   1   1   1.6e-33   1.1e-29  103.1   0.0     3   207    44   238    42   239 0.90 CSS motif domain associated with EAL
RHS                  PF03527.9     41 seq412_BIOID50969    -            312   7.7e-21   73.4   1.9   1   1   6.3e-25   8.6e-21   73.3   0.3     1    41    46    86    46    86 0.98 RHS protein
Phage_term_smal      PF05944.7    132 seq413_BIOID50969    -            233   1.9e-47  160.0   0.1   1   1     2e-51   2.7e-47  159.6   0.1     1   132    34   165    34   165 0.99 Phage small terminase subunit
DUF2886              PF11102.3    200 seq415_BIOID50969    -            212   9.1e-57  191.7   1.0   1   1   7.5e-61     1e-56  191.5   0.7     1   199    13   206    13   207 0.98 Protein of unknown function (DUF2886)
CTP_transf_2         PF01467.21   157 seq416_BIOID50969    -            159   6.5e-25   87.9   0.1   1   1   1.1e-28   7.8e-25   87.6   0.0     1   156     6   134     6   135 0.98 Cytidylyltransferase
Citrate_ly_lig       PF08218.6    182 seq416_BIOID50969    -            159   1.1e-06   28.0   0.1   1   1   2.7e-10   1.9e-06   27.3   0.0     9   106    12   113    10   117 0.81 Citrate lyase ligase C-terminal domain
Aldedh               PF00171.17   462 seq417_BIOID50969    -            482  1.5e-175  583.8   0.1   1   1  1.2e-179  1.7e-175  583.7   0.1     1   461    19   477    19   478 0.99 Aldehyde dehydrogenase family
DUF413               PF04219.7     94 seq419_BIOID50969    -            112   1.5e-38  130.2   0.1   1   1   1.4e-42   1.9e-38  129.9   0.1     1    90    10    99    10   102 0.97 Protein of unknown function, DUF
DAO                  PF01266.19   358 seq425_BIOID50969    -            542   1.2e-56  192.0   2.9   1   1   5.5e-60   1.9e-56  191.4   2.0     1   344    10   343    10   367 0.86 FAD dependent oxidoreductase
FAD_binding_2        PF00890.19   421 seq425_BIOID50969    -            542     5e-08   32.0   8.6   1   1     3e-10     1e-06   27.7   6.0     1   206    10   215    10   234 0.78 FAD binding domain
FAD_binding_3        PF01494.14   356 seq425_BIOID50969    -            542   1.3e-06   27.5   3.7   1   1   4.2e-09   1.4e-05   24.1   2.7     2   173     9   214     8   225 0.85 FAD binding domain
Fer2_BFD             PF04324.10    55 seq425_BIOID50969    -            542   2.2e-06   27.4   2.4   1   1   6.5e-10   2.2e-06   27.4   1.7     2    45   432   480   431   486 0.87 BFD-like [2Fe-2S] binding domain
DUF4111              PF13427.1    106 seq427_BIOID50969    -            314   4.7e-39  132.3   0.2   1   1   1.2e-42   8.3e-39  131.5   0.2     1   106   199   306   199   306 0.99 Domain of unknown function (DUF4111)
NTP_transf_2         PF01909.18    93 seq427_BIOID50969    -            314   6.3e-11   42.3   0.1   1   1   2.9e-13     2e-09   37.5   0.0     1    77    62   152    62   165 0.71 Nucleotidyltransferase domain
Malate_synthase      PF01274.17   523 seq428_BIOID50969    -            539  1.4e-214  712.8   0.0   1   1  1.1e-218  1.6e-214  712.6   0.0     2   522    18   538    17   539 0.99 Malate synthase
TrbC_Ftype           PF09673.5    113 seq429_BIOID50969    -            216   4.9e-28   96.8   0.0   1   1   6.7e-32   9.2e-28   96.0   0.0     1   113    97   195    97   195 0.97 Type-F conjugative transfer system pilin assembly protein
ABM                  PF03992.11    78 seq431_BIOID50969    -            106   6.3e-13   48.4   0.2   1   1   5.8e-17   7.9e-13   48.1   0.2     1    77     1    76     1    77 0.96 Antibiotic biosynthesis monooxygenase
N6_Mtase             PF02384.11   311 seq432_BIOID50969    -            402   5.1e-23   81.5   0.0   1   1   2.1e-25   7.2e-22   77.7   0.0    22   274    11   251     5   270 0.74 N-6 DNA Methylase
MTS                  PF05175.9    170 seq432_BIOID50969    -            402   7.6e-09   35.0   0.0   1   1   5.2e-12   1.8e-08   33.8   0.0    20   109    24   112    20   165 0.86 Methyltransferase small domain
Methyltransf_26      PF13659.1    117 seq432_BIOID50969    -            402   7.9e-07   29.0   0.0   1   1   4.5e-10   1.5e-06   28.0   0.0     4   116    39   164    37   165 0.69 Methyltransferase domain
Eco57I               PF07669.6    106 seq432_BIOID50969    -            402   1.7e-05   24.9   0.1   1   1   1.8e-08   6.3e-05   23.1   0.1     2   103   101   212    99   215 0.87 Eco57I restriction-modification methylase
Glyco_hydro_32N      PF00251.15   308 seq435_BIOID50969    -             90   6.7e-28   97.8   5.5   1   1   5.5e-32   7.6e-28   97.6   3.8     1    62    28    89    28    90 0.98 Glycosyl hydrolases family 32 N-terminal domain
Hexapep              PF00132.19    36 seq437_BIOID50969    -            184   7.4e-20   69.3   6.7   1   3   8.1e-10   1.1e-05   24.5   0.0     2    36    13    47    12    47 0.96 Bacterial transferase hexapeptide (six repeats)
Hexapep              PF00132.19    36 seq437_BIOID50969    -            184   7.4e-20   69.3   6.7   2   3   1.2e-10   1.6e-06   27.2   0.7     3    33    82   111    80   112 0.94 Bacterial transferase hexapeptide (six repeats)
Hexapep              PF00132.19    36 seq437_BIOID50969    -            184   7.4e-20   69.3   6.7   3   3     9e-12   1.2e-07   30.7   0.6     1    34    97   130    97   132 0.95 Bacterial transferase hexapeptide (six repeats)
T4SS                 PF07996.6    195 seq438_BIOID50969    -            176   2.3e-19   69.9  11.0   1   1     2e-23   2.7e-19   69.6   7.6     1   165    25   176    25   176 0.88 Type IV secretion system proteins
Caps_synth_GfcC      PF06251.6    229 seq440_BIOID50969    -            277   2.5e-91  304.8   0.0   1   1   2.1e-95   2.9e-91  304.6   0.0     2   229    52   277    51   277 0.99 Capsule biosynthesis GfcC
Exo_endo_phos        PF03372.18   251 seq442_BIOID50969    -            259   5.8e-12   45.9   0.4   1   1   7.6e-16     1e-11   45.1   0.3     2   251    41   245    40   245 0.65 Endonuclease/Exonuclease/phosphatase family
ACT                  PF01842.20    66 seq443_BIOID50969    -            128   1.3e-05   24.4   0.2   1   1   1.6e-08   0.00022   20.5   0.0     9    29    78    98    74   115 0.91 ACT domain
Phage_GPL            PF05926.6    140 seq444_BIOID50969    -            189     5e-54  181.8   0.2   1   1   4.3e-58   5.8e-54  181.6   0.2     1   140    50   189    50   189 0.99 Phage head completion protein (GPL)
TraN                 PF06986.6    248 seq452_BIOID50969    -            616   1.4e-77  260.3  20.1   1   1     1e-81   1.4e-77  260.3  13.9     5   247   321   566   317   567 0.96 Type-1V conjugative transfer system mating pair stabilisation
HTH_20               PF12840.2     61 seq454_BIOID50969    -            207     2e-09   36.9   0.3   1   1   1.9e-12   5.2e-09   35.6   0.0    11    61     5    55     1    55 0.94 Helix-turn-helix domain
HTH_5                PF01022.15    47 seq454_BIOID50969    -            207   9.2e-09   34.7   0.1   1   1   7.6e-12   2.1e-08   33.5   0.1     3    46     5    49     3    50 0.92 Bacterial regulatory protein, arsR family
DUF1010              PF06231.6     81 seq458_BIOID50969    -             96   7.4e-36  121.9   9.0   1   1   6.1e-40   8.3e-36  121.7   6.2     1    81     4    96     4    96 0.99 Protein of unknown function (DUF1010)
Phage_tail_X         PF05489.7     60 seq460_BIOID50969    -             67   1.3e-35  120.5   0.4   1   1     1e-39   1.4e-35  120.4   0.3     1    60     1    60     1    60 0.98 Phage Tail Protein X
DUF940               PF06082.6    658 seq462_BIOID50969    -            698  3.6e-258  858.3  13.6   1   1    3e-262  4.1e-258  858.2   9.5     1   658    29   693    29   693 0.97 Bacterial putative lipoprotein (DUF940)
Methyltransf_11      PF08241.7     95 seq464_BIOID50969    -            207   7.2e-21   74.3   0.0   1   1   6.8e-24   1.2e-20   73.7   0.0     4    95     3    96     2    96 0.94 Methyltransferase domain
Ubie_methyltran      PF01209.13   233 seq464_BIOID50969    -            207   2.4e-14   52.8   0.0   1   1     2e-17   3.4e-14   52.4   0.0    70   158    15   103     9   114 0.92 ubiE/COQ5 methyltransferase family
Methyltransf_31      PF13847.1    152 seq464_BIOID50969    -            207   2.2e-13   49.9   0.0   1   1   1.6e-16   2.7e-13   49.6   0.0    16   113     8   109     6   187 0.82 Methyltransferase domain
Methyltransf_23      PF13489.1    162 seq464_BIOID50969    -            207   4.6e-12   45.8   0.0   1   1   3.6e-15   6.1e-12   45.4   0.0    43   159    16   142     9   145 0.78 Methyltransferase domain
Methyltransf_18      PF12847.2    112 seq464_BIOID50969    -            207   6.9e-10   39.3   0.0   1   1   9.4e-13   1.6e-09   38.2   0.0    13   109     7    96     3    99 0.86 Methyltransferase domain
Methyltransf_12      PF08242.7     99 seq464_BIOID50969    -            207     3e-09   37.1   0.0   1   1   2.9e-12   4.9e-09   36.4   0.0    20    99    17    94     6    94 0.87 Methyltransferase domain
Methyltransf_25      PF13649.1    101 seq464_BIOID50969    -            207   4.8e-09   36.3   0.0   1   1   4.8e-12   8.3e-09   35.6   0.0    18   101    16    92     5    92 0.88 Methyltransferase domain
Methyltransf_8       PF05148.10   219 seq464_BIOID50969    -            207   6.8e-05   22.4   0.0   1   1   5.2e-08   8.9e-05   22.0   0.0   115   164    54   104    14   134 0.85 Hypothetical methyltransferase
DUF1040              PF06288.8     86 seq465_BIOID50969    -             89   1.6e-46  156.3   0.5   1   1   1.3e-50   1.8e-46  156.2   0.3     1    86     1    86     1    86 1.00 Protein of unknown function (DUF1040)
Aminotran_3          PF00202.16   339 seq466_BIOID50969    -            428  2.5e-121  404.5   0.1   1   1  2.2e-125  2.9e-121  404.3   0.1     2   338    29   362    28   363 0.98 Aminotransferase class-III
Phage_holin_2        PF04550.7     90 seq471_BIOID50969    -             93   6.6e-40  134.9   4.6   1   1   5.4e-44   7.4e-40  134.8   3.2     1    89     1    89     1    90 0.98 Phage holin family 2
SlyX                 PF04102.7     69 seq472_BIOID50969    -             72   4.1e-26   91.0   2.4   1   1   3.4e-30   4.6e-26   90.8   1.7     1    69     5    72     5    72 0.99 SlyX
Arch_ATPase          PF01637.13   234 seq475_BIOID50969    -            568     9e-06   25.4   0.1   1   1   3.4e-09   4.6e-05   23.1   0.1    22   152    47   213    38   222 0.73 Archaeal ATPase
Multi_Drug_Res       PF00893.14    93 seq477_BIOID50969    -            115   3.6e-32  110.5  10.4   1   1   3.3e-36   4.5e-32  110.2   7.2     2    93     3    94     2    94 0.99 Small Multidrug Resistance protein
APH                  PF01636.18   239 seq479_BIOID50969    -            328   2.2e-41  142.0   2.0   1   1   5.1e-45   3.5e-41  141.4   1.4     2   232    31   259    30   269 0.84 Phosphotransferase enzyme family
EcKinase             PF02958.15   293 seq479_BIOID50969    -            328   7.3e-05   21.9   0.0   1   1   1.9e-08   0.00013   21.1   0.0   197   280   176   252   149   257 0.79 Ecdysteroid kinase
HTH_3                PF01381.17    55 seq480_BIOID50969    -            178     6e-17   61.1   0.0   1   1   3.7e-20   8.5e-17   60.6   0.0     1    53    12    64    12    66 0.97 Helix-turn-helix
HTH_31               PF13560.1     64 seq480_BIOID50969    -            178   1.2e-10   41.2   0.0   1   1   8.8e-14     2e-10   40.5   0.0     4    57    10    62     8    74 0.94 Helix-turn-helix domain
HTH_19               PF12844.2     64 seq480_BIOID50969    -            178   9.9e-10   38.2   0.0   1   1   6.5e-13   1.5e-09   37.6   0.0     3    59    11    67     9    71 0.95 Helix-turn-helix domain
Cupin_2              PF07883.6     71 seq480_BIOID50969    -            178   8.4e-10   37.9   0.3   1   1   6.6e-13   1.5e-09   37.0   0.2     4    69   105   171   102   173 0.92 Cupin domain
HTH_26               PF13443.1     63 seq480_BIOID50969    -            178   5.3e-06   26.4   0.0   1   1   3.5e-09     8e-06   25.8   0.0     2    59    12    68    11    72 0.93 Cro/C1-type HTH DNA-binding domain
HTH_25               PF13413.1     62 seq480_BIOID50969    -            178   4.6e-06   26.0   0.0   1   1   3.4e-09   7.9e-06   25.3   0.0     2    35    12    45    11    49 0.94 Helix-turn-helix domain
Phage_lysozyme       PF00959.14   110 seq481_BIOID50969    -            165   1.1e-19   70.5   0.0   1   1     1e-23   1.4e-19   70.2   0.0     1   110    34   152    34   152 0.98 Phage lysozyme
FAD_binding_2        PF00890.19   421 seq482_BIOID50969    -            419     3e-56  190.9   0.0   1   1   4.9e-60   3.4e-56  190.7   0.0     1   421     4   399     4   399 0.95 FAD binding domain
Pterin_bind          PF00809.17   210 seq485_BIOID50969    -            308   4.5e-56  189.4   0.0   1   1   4.1e-60   5.6e-56  189.1   0.0     1   210    36   245    36   245 0.98 Pterin binding enzyme
ICL                  PF00463.16   526 seq489_BIOID50969    -            439  3.2e-200  665.6   1.7   1   2  4.6e-118  3.2e-114  381.9   0.0     1   255    12   262    12   264 0.99 Isocitrate lyase family
ICL                  PF00463.16   526 seq489_BIOID50969    -            439  3.2e-200  665.6   1.7   2   2   1.5e-88     1e-84  284.5   1.0   353   526   262   439   260   439 0.98 Isocitrate lyase family
PEP_mutase           PF13714.1    238 seq489_BIOID50969    -            439   4.8e-19   68.4   0.0   1   1   2.3e-22   1.6e-18   66.7   0.0    26   198    86   320    74   352 0.86 Phosphoenolpyruvate phosphomutase
NIF3                 PF01784.13   242 seq492_BIOID50969    -            247     1e-56  192.1   0.0   1   1   9.1e-61   1.2e-56  191.8   0.0     2   240     6   235     5   238 0.95 NIF3 (NGG1p interacting factor 3)
Phage_P2_GpU         PF06995.6    121 seq502_BIOID50969    -            161   9.4e-49  163.7   0.0   1   1   8.8e-53   1.2e-48  163.3   0.0     1   120     6   125     6   126 0.99 Phage P2 GpU
TrbM                 PF07424.6    166 seq503_BIOID50969    -             99   5.1e-07   29.7   0.1   1   1   4.6e-11   6.3e-07   29.4   0.1    10    59    26    84    22    97 0.77 TrbM
Peptidase_U32        PF01136.14   233 seq506_BIOID50969    -            667   1.2e-70  237.0   0.1   1   1   3.2e-71   2.2e-67  226.2   0.0     2   231    93   319    92   321 0.90 Peptidase family U32
DUF3656              PF12392.3    122 seq506_BIOID50969    -            667   2.4e-26   92.0   0.0   1   1   6.9e-30   4.7e-26   91.1   0.0     2   122   405   522   404   522 0.97 Collagenase
Ureidogly_hydro      PF04115.7    165 seq508_BIOID50969    -            160   1.7e-52  177.0   0.0   1   1   1.4e-56   1.9e-52  176.8   0.0     3   159     2   153     1   158 0.95 Ureidoglycolate hydrolase
MFS_1                PF07690.11   354 seq509_BIOID50969    -            273   1.6e-37  128.9  27.7   1   1   4.2e-41   1.9e-37  128.7  19.2     2   258     9   255     8   261 0.83 Major Facilitator Superfamily
Sugar_tr             PF00083.19   451 seq509_BIOID50969    -            273   7.9e-08   31.1  12.0   1   1   5.3e-11   2.4e-07   29.5   8.4    47   191    42   178    17   186 0.86 Sugar (and other) transporter
LacY_symp            PF01306.14   413 seq509_BIOID50969    -            273   4.1e-05   22.2   8.3   1   1   1.2e-08   5.5e-05   21.7   5.7    25   228    21   218     8   236 0.73 LacY proton/sugar symporter
TPP_enzyme_N         PF02776.13   172 seq511_BIOID50969    -            548   2.7e-58  196.1   0.4   1   1   5.9e-62   2.7e-58  196.1   0.2     1   169     1   167     1   170 0.98 Thiamine pyrophosphate enzyme, N-terminal TPP binding domain
TPP_enzyme_C         PF02775.16   153 seq511_BIOID50969    -            548   1.7e-51  173.6   0.6   1   1   5.3e-54   2.4e-50  169.9   0.0     1   153   374   522   374   522 0.98 Thiamine pyrophosphate enzyme, C-terminal TPP binding domain
TPP_enzyme_M         PF00205.17   137 seq511_BIOID50969    -            548     2e-41  140.8   0.1   1   1   1.1e-44   4.9e-41  139.5   0.1     1   137   186   321   186   321 0.98 Thiamine pyrophosphate enzyme, central domain
Dynamin_N            PF00350.18   168 seq513_BIOID50969    -            742   9.6e-19   67.6   0.0   1   1     8e-22   3.7e-18   65.7   0.0     1   148    72   278    72   300 0.79 Dynamin family
MMR_HSR1             PF01926.18   114 seq513_BIOID50969    -            742   3.9e-08   33.1   0.0   1   1   1.1e-10   5.1e-07   29.5   0.0     2   114    72   298    71   298 0.78 50S ribosome-binding GTPase
Phage_GPD            PF05954.6    292 seq516_BIOID50969    -            366   1.1e-61  208.4   0.7   1   1     1e-65   1.4e-61  208.1   0.5     1   291    42   348    42   349 0.91 Phage late control gene D protein (GPD)
Phage_integrase      PF00589.17   173 seq518_BIOID50969    -            198   1.4e-46  158.1   0.6   1   1   1.2e-50   1.6e-46  158.0   0.4     1   172     5   177     5   178 0.98 Phage integrase family
AHS1                 PF02682.11   202 seq519_BIOID50969    -            218   2.9e-69  232.4   0.0   1   1   2.4e-73   3.3e-69  232.2   0.0     2   202     5   202     4   202 0.95 Allophanate hydrolase subunit 1
DSBA                 PF01323.15   193 seq520_BIOID50969    -            208   6.8e-32  110.4   3.3   1   1   7.9e-35   5.4e-31  107.5   2.3     1   192    40   197    40   198 0.95 DSBA-like thioredoxin domain
Thioredoxin_4        PF13462.1    163 seq520_BIOID50969    -            208   4.4e-10   39.7   0.0   1   1   9.2e-14   6.3e-10   39.1   0.0    16   149    40   180    33   191 0.69 Thioredoxin
HTH_3                PF01381.17    55 seq521_BIOID50969    -            135   1.9e-14   53.0   0.0   1   1   7.9e-18   3.6e-14   52.2   0.0     3    55    12    64    10    64 0.97 Helix-turn-helix
HTH_31               PF13560.1     64 seq521_BIOID50969    -            135   1.2e-11   44.5   1.2   1   1   4.4e-15     2e-11   43.7   0.8     2    58     6    61     5    71 0.95 Helix-turn-helix domain
HTH_19               PF12844.2     64 seq521_BIOID50969    -            135   1.7e-09   37.5   0.0   1   1   6.8e-13   3.1e-09   36.6   0.0     1    63     7    69     7    70 0.97 Helix-turn-helix domain
DFP                  PF04127.10   183 seq524_BIOID50969    -            430   5.9e-72  241.0   0.2   1   1   8.7e-76   5.9e-72  241.0   0.2     2   182   211   395   210   396 0.97 DNA / pantothenate metabolism flavoprotein
Flavoprotein         PF02441.14   129 seq524_BIOID50969    -            430   2.7e-31  107.8   0.3   1   1   8.1e-35   5.6e-31  106.7   0.2     1   128    30   157    30   158 0.90 Flavoprotein
TrbE                 PF11100.3     66 seq525_BIOID50969    -             86   2.9e-34  116.6   3.6   1   1   2.6e-38   3.5e-34  116.3   2.5     1    66    10    75    10    75 0.98 Conjugal transfer protein TrbE
AA_permease          PF00324.16   479 seq526_BIOID50969    -            487  4.2e-122  407.8  48.2   1   1    7e-126  4.8e-122  407.6  33.4     1   476    39   476    39   479 0.98 Amino acid permease
AA_permease_2        PF13520.1    426 seq526_BIOID50969    -            487   1.9e-42  145.2  48.0   1   1   3.3e-46   2.3e-42  144.9  33.3     5   424    39   460    35   466 0.86 Amino acid permease
IclR                 PF01614.13   129 seq528_BIOID50969    -            271   1.9e-40  137.3   0.0   1   1   4.5e-44   3.1e-40  136.7   0.0     2   128   140   263   139   264 0.98 Bacterial transcriptional regulator
HTH_IclR             PF09339.5     52 seq528_BIOID50969    -            271   1.2e-12   47.1   0.1   1   1   5.9e-16     4e-12   45.4   0.0     1    51    23    73    23    74 0.98 IclR helix-turn-helix domain
Acetyltransf_1       PF00583.19    83 seq529_BIOID50969    -            166   9.2e-15   54.3   0.0   1   1   4.6e-18   1.6e-14   53.5   0.0     5    83    65   144    61   144 0.93 Acetyltransferase (GNAT) family
Acetyltransf_10      PF13673.1    117 seq529_BIOID50969    -            166   5.4e-13   48.9   0.1   1   1     2e-16   6.9e-13   48.6   0.1     1   117    16   143    16   143 0.83 Acetyltransferase (GNAT) domain
Acetyltransf_7       PF13508.1     79 seq529_BIOID50969    -            166   6.8e-09   35.6   0.0   1   1   3.1e-12   1.1e-08   35.0   0.0     4    78    57   144    54   145 0.82 Acetyltransferase (GNAT) domain
Acetyltransf_8       PF13523.1    152 seq529_BIOID50969    -            166   1.3e-06   28.3   0.0   1   1   4.7e-10   1.6e-06   27.9   0.0     2   143    10   150     9   155 0.85 Acetyltransferase (GNAT) domain
DUF2575              PF10837.3     71 seq530_BIOID50969    -             72   1.1e-47  159.8   3.1   1   1   8.7e-52   1.2e-47  159.7   2.1     1    71     2    72     2    72 1.00 Protein of unknown function (DUF2575)
CCG                  PF02754.11    85 seq531_BIOID50969    -            396   1.7e-33  114.3   0.7   1   2   3.7e-19   8.3e-16   57.6   0.0     1    85   163   249   163   249 0.94 Cysteine-rich domain
CCG                  PF02754.11    85 seq531_BIOID50969    -            396   1.7e-33  114.3   0.7   2   2   2.2e-18   5.1e-15   55.1   0.0     1    84   293   376   293   377 0.95 Cysteine-rich domain
Fer4_8               PF13183.1     57 seq531_BIOID50969    -            396   6.4e-10   38.8   5.9   1   1   2.8e-13   6.4e-10   38.8   4.1     2    57     6    70     5    71 0.81 4Fe-4S dicluster domain
Fer4_17              PF13534.1     61 seq531_BIOID50969    -            396     3e-07   30.5   6.3   1   1   1.3e-10     3e-07   30.5   4.4     1    60     8    70     8    71 0.78 4Fe-4S dicluster domain
TraF                 PF13728.1    215 seq534_BIOID50969    -            257   8.7e-79  263.8   0.3   1   1   7.4e-83     1e-78  263.6   0.2     1   215    33   247    33   247 1.00 F plasmid transfer operon protein
P2_Phage_GpR         PF06891.6    135 seq536_BIOID50969    -            155     6e-41  139.2   0.0   1   1   5.1e-45     7e-41  139.0   0.0     1   135     1   131     1   131 0.99 P2 phage tail completion protein R (GpR)
FAD_syn              PF06574.7    158 seq538_BIOID50969    -            313   1.3e-56  190.4   0.0   1   1   2.6e-60   1.8e-56  190.0   0.0     2   158    12   168    11   168 0.98 FAD synthetase
Flavokinase          PF01687.12   125 seq538_BIOID50969    -            313   6.6e-40  135.7   0.0   1   1   1.4e-43   9.4e-40  135.2   0.0     1   124   184   307   184   308 0.97 Riboflavin kinase
Big_1                PF02369.11   100 seq539_BIOID50969    -            468   2.1e-33  114.0  27.4   1   2   1.5e-15   7.1e-12   45.0   4.3    40   100     2    60     1    60 0.95 Bacterial Ig-like domain (group 1)
Big_1                PF02369.11   100 seq539_BIOID50969    -            468   2.1e-33  114.0  27.4   2   2   1.4e-22   6.2e-19   67.6   7.4     3   100    65   163    63   163 0.94 Bacterial Ig-like domain (group 1)
DUF1391              PF07151.7     49 seq540_BIOID50969    -             51   6.2e-34  115.1   0.4   1   1   4.8e-38   6.5e-34  115.0   0.3     1    47     2    48     2    50 0.97 Protein of unknown function (DUF1391)
AHS2                 PF02626.10   272 seq541_BIOID50969    -            310  8.5e-101  336.6   0.0   1   1  7.4e-105    1e-100  336.4   0.0     2   272    24   288    23   288 0.98 Allophanate hydrolase subunit 2
DUF945               PF06097.6    459 seq546_BIOID50969    -            490    4e-106  355.4  11.9   1   1  3.4e-110  4.7e-106  355.1   8.3     3   459    18   481    16   481 0.98 Bacterial protein of unknown function (DUF945)
RNA_pol_Rpb1_1       PF04997.7    338 seq547_BIOID50969    -           1407  1.8e-100  336.3   0.1   1   1  1.8e-103  4.8e-100  335.0   0.1     2   338    15   342    14   342 0.95 RNA polymerase Rpb1, domain 1
RNA_pol_Rpb1_5       PF04998.12   277 seq547_BIOID50969    -           1407   1.1e-80  270.7   0.0   1   1     8e-84   2.2e-80  269.7   0.0     1   276   766  1321   766  1322 1.00 RNA polymerase Rpb1, domain 5
RNA_pol_Rpb1_2       PF00623.15   166 seq547_BIOID50969    -           1407   6.1e-51  172.5   0.0   1   1   5.3e-53   1.5e-49  168.0   0.0     1   166   344   486   344   486 0.95 RNA polymerase Rpb1, domain 2
RNA_pol_Rpb1_3       PF04983.13   157 seq547_BIOID50969    -           1407   1.4e-27   96.2   0.0   1   1   1.2e-30   3.3e-27   95.0   0.0     1   157   489   644   489   644 0.93 RNA polymerase Rpb1, domain 3
RNA_pol_Rpb1_4       PF05000.12   108 seq547_BIOID50969    -           1407   2.5e-18   65.7   0.3   1   1   9.1e-22   2.5e-18   65.7   0.2     2   107   674   763   673   764 0.82 RNA polymerase Rpb1, domain 4
AceK                 PF06315.6    562 seq548_BIOID50969    -            578  6.2e-240  797.1   0.0   1   1  5.2e-244  7.1e-240  796.9   0.0     1   562     9   568     9   568 0.99 Isocitrate dehydrogenase kinase/phosphatase (AceK)
TcpQ                 PF10671.4     85 seq549_BIOID50969    -             52   2.1e-10   40.1   0.0   1   1   1.7e-14   2.3e-10   40.1   0.0    33    83     1    51     1    52 0.96 Toxin co-regulated pilus biosynthesis protein Q
Autotransporter      PF03797.14   265 seq551_BIOID50969    -            338   3.1e-44  151.2  16.9   1   1   2.9e-48   3.9e-44  150.8  11.7     3   256    62   324    60   329 0.94 Autotransporter beta-domain
Phage_tail_S         PF05069.8    148 seq552_BIOID50969    -            150   3.9e-42  143.4   0.6   1   1   3.1e-46   4.3e-42  143.2   0.4     2   148     3   149     2   149 0.97 Phage virion morphogenesis family
TPP_enzyme_N         PF02776.13   172 seq554_BIOID50969    -            623   2.4e-54  183.2   2.8   1   1   4.8e-56   2.2e-52  176.9   0.9     1   170    34   203    34   205 0.98 Thiamine pyrophosphate enzyme, N-terminal TPP binding domain
TPP_enzyme_C         PF02775.16   153 seq554_BIOID50969    -            623   7.1e-36  122.9   0.3   1   1   1.6e-37   7.2e-34  116.4   0.0     2   153   423   583   422   583 0.96 Thiamine pyrophosphate enzyme, C-terminal TPP binding domain
TPP_enzyme_M         PF00205.17   137 seq554_BIOID50969    -            623     1e-34  119.1   0.6   1   1   4.8e-38   2.2e-34  118.0   0.0     1   136   223   358   223   359 0.94 Thiamine pyrophosphate enzyme, central domain
PilM                 PF07419.7    136 seq555_BIOID50969    -            145   4.4e-47  158.8   0.1   1   1   3.6e-51   4.9e-47  158.7   0.0     1   136     9   145     9   145 0.99 PilM
Fimbrial             PF00419.15   145 seq557_BIOID50969    -            182   6.5e-21   74.9   9.9   1   1   6.6e-25     9e-21   74.4   6.8     1   145    33   182    33   182 0.85 Fimbrial protein
Ogr_Delta            PF04606.7     47 seq559_BIOID50969    -             72   3.9e-20   71.1   5.0   1   1   3.4e-24   4.6e-20   70.8   3.4     2    47     4    49     3    49 0.97 Ogr/Delta-like zinc finger
DDE_Tnp_IS240        PF13610.1    140 seq560_BIOID50969    -            264   1.5e-51  173.9   0.0   1   1   4.3e-55     2e-51  173.5   0.0     3   139    83   221    81   222 0.98 DDE domain
rve                  PF00665.21   120 seq560_BIOID50969    -            264   1.6e-11   44.2   0.0   1   1   5.4e-14   2.5e-10   40.4   0.0     8   117    83   189    79   192 0.90 Integrase core domain
DDE_Tnp_IS66         PF03050.9    271 seq560_BIOID50969    -            264   1.7e-07   30.6   0.4   1   1   5.7e-11   2.6e-07   30.0   0.3    11   132    26   153    18   191 0.85 Transposase IS66 family
PsiE                 PF06146.7     69 seq562_BIOID50969    -            136   1.8e-16   59.9   5.7   1   1   1.3e-20   1.8e-16   59.9   3.9     5    69    62   123    58   123 0.95 Phosphate-starvation-inducible E
GerE                 PF00196.14    58 seq563_BIOID50969    -            166   4.9e-08   32.0   0.0   1   1   5.3e-12   7.2e-08   31.5   0.0     2    55    94   146    93   149 0.91 Bacterial regulatory proteins, luxR family
dUTPase              PF00692.14   129 seq564_BIOID50969    -            152   1.2e-41  141.0   0.0   1   1   9.9e-46   1.4e-41  140.9   0.0     2   129    17   150    16   150 0.98 dUTPase
ACT_5                PF13710.1     63 seq566_BIOID50969    -             87   2.1e-26   91.4   0.1   1   1   1.9e-30   2.6e-26   91.0   0.1     2    63    13    73    12    73 0.98 ACT domain
Phage_base_V         PF04717.7     79 seq569_BIOID50969    -            211   3.8e-27   93.9   2.0   1   1   1.1e-30   1.5e-26   91.9   0.3     2    79    22    96    20    96 0.94 Phage-related baseplate assembly protein
tRNA-synt_1          PF00133.17   601 seq570_BIOID50969    -            938  8.7e-233  773.5   0.0   1   1  5.4e-236  1.1e-232  773.3   0.0     2   601    28   641    27   641 0.98 tRNA synthetases class I (I, L, M and V)
Anticodon_1          PF08264.8    153 seq570_BIOID50969    -            938   4.3e-29  101.1   0.0   1   1   4.2e-32   8.2e-29  100.2   0.0     1   152   685   841   685   842 0.89 Anticodon-binding domain of tRNA
tRNA-synt_1g         PF09334.6    391 seq570_BIOID50969    -            938   4.8e-21   74.7   0.2   1   2     7e-14   1.4e-10   40.3   0.0     8    69    58   119    56   246 0.63 tRNA synthetases class I (M)
tRNA-synt_1g         PF09334.6    391 seq570_BIOID50969    -            938   4.8e-21   74.7   0.2   2   2   2.4e-08   4.8e-05   22.0   0.0   310   356   584   631   566   650 0.81 tRNA synthetases class I (M)
zf-FPG_IleRS         PF06827.9     30 seq570_BIOID50969    -            938   1.8e-09   36.8   3.9   1   1   9.2e-13   1.8e-09   36.8   2.7     1    29   898   926   898   927 0.96 Zinc finger found in FPG and IleRS
tRNA-synt_1e         PF01406.14   301 seq570_BIOID50969    -            938     3e-08   33.0   0.0   1   1   2.2e-09   4.2e-06   25.9   0.0   227   299   575   648   548   650 0.83 tRNA synthetases class I (C) catalytic domain
tRNA-synt_1_2        PF13603.1    185 seq570_BIOID50969    -            938   8.1e-07   28.3   0.0   1   1   7.7e-10   1.5e-06   27.5   0.0    12   141   224   358   219   368 0.78 Leucyl-tRNA synthetase, Domain 2
tRNA-synt_1f         PF01921.13   360 seq570_BIOID50969    -            938   2.9e-06   26.1   0.0   1   1     6e-09   1.2e-05   24.1   0.0   241   340   562   659   545   675 0.81 tRNA synthetases class I (K)
Methyltransf_11      PF08241.7     95 seq572_BIOID50969    -            240   2.3e-12   47.1   0.0   1   1   2.6e-16   3.6e-12   46.4   0.0    45    95    67   125    50   125 0.83 Methyltransferase domain
LamB_YcsF            PF03746.11   242 seq574_BIOID50969    -            244  2.3e-102  341.1   1.0   1   1  1.9e-106  2.6e-102  340.9   0.7     1   241     2   237     2   238 0.99 LamB/YcsF family
Fimbrial             PF00419.15   145 seq575_BIOID50969    -            215   1.4e-15   57.6   0.0   1   1   1.2e-19   1.7e-15   57.3   0.0     2   145    69   215    68   215 0.87 Fimbrial protein
TraQ                 PF09679.5     93 seq577_BIOID50969    -             45   1.4e-22   79.3   0.4   1   1     1e-26   1.4e-22   79.2   0.3     1    41     2    42     2    45 0.96 Type-F conjugative transfer system pilin chaperone (TraQ)
Aminotran_4          PF01063.14   231 seq579_BIOID50969    -            331   1.3e-46  158.8   0.0   1   1   1.2e-50   1.6e-46  158.5   0.0     3   231    76   311    74   311 0.96 Aminotransferase class IV
FCD                  PF07729.7    125 seq580_BIOID50969    -            226   5.6e-18   65.3  11.5   1   1   1.3e-21   8.7e-18   64.7   8.0     1   124    82   213    82   214 0.85 FCD domain
GntR                 PF00392.16    64 seq580_BIOID50969    -            226     1e-12   47.1   0.0   1   1   3.3e-16   2.2e-12   46.0   0.0     7    64    16    72    12    72 0.96 Bacterial regulatory proteins, gntR family
TraQ                 PF09679.5     93 seq581_BIOID50969    -             77   1.4e-22   79.2   0.0   1   1   1.1e-26   1.5e-22   79.1   0.0    39    93    23    77     6    77 0.95 Type-F conjugative transfer system pilin chaperone (TraQ)
Transposase_31       PF04754.7    205 seq583_BIOID50969    -            299   3.4e-82  274.6   0.5   1   1   3.3e-86   4.5e-82  274.2   0.1     2   204     9   209     8   210 0.99 Putative transposase, YhgA-like
DicB                 PF05358.6     62 seq584_BIOID50969    -             62   5.3e-41  137.8   0.2   1   1   4.3e-45   5.8e-41  137.6   0.1     1    62     1    62     1    62 1.00 DicB protein
InvH                 PF04741.7    147 seq587_BIOID50969    -             91   1.6e-06   27.9   0.7   1   1   1.5e-10   2.1e-06   27.5   0.5    90   138    41    89    18    91 0.87 InvH outer membrane lipoprotein
TraF                 PF13728.1    215 seq588_BIOID50969    -            181   2.1e-14   53.4   0.0   1   1   2.3e-18   3.1e-14   52.8   0.0   121   211    70   164    62   167 0.86 F plasmid transfer operon protein
DUF1482              PF07358.6     57 seq589_BIOID50969    -             66     1e-27   95.3   0.2   1   1   8.4e-32   1.2e-27   95.1   0.1     1    57     7    65     7    65 0.98 Protein of unknown function (DUF1482)
TetR_N               PF00440.18    47 seq590_BIOID50969    -            198   2.9e-11   42.7   0.0   1   1   3.4e-15   4.6e-11   42.0   0.0     3    46    18    61    16    62 0.94 Bacterial regulatory proteins, tetR family
SLT                  PF01464.15   121 seq591_BIOID50969    -            194   4.5e-17   61.5   0.3   1   1   4.6e-21   6.3e-17   61.0   0.2     5   111    12   142     8   151 0.88 Transglycosylase SLT domain
DUF2893              PF11459.3     69 seq592_BIOID50969    -            267   1.6e-18   66.1   0.0   1   1   3.6e-22   2.4e-18   65.5   0.0     1    69   157   225   157   225 0.97 Protein of unknwon function (DUF2893)
DUF4095              PF13338.1    124 seq592_BIOID50969    -            267   3.2e-05   23.9   0.0   1   1   9.4e-09   6.4e-05   22.9   0.0     1    66    34   102    34   153 0.70 Domain of unknown function (DUF4095)
DDE_Tnp_IS240        PF13610.1    140 seq593_BIOID50969    -             85   1.7e-08   34.3   0.0   1   1   1.6e-12   2.2e-08   34.0   0.0    98   139     1    42     1    43 0.98 DDE domain
YjcZ                 PF13990.1    270 seq594_BIOID50969    -            292  1.5e-117  391.4   5.5   1   1  1.2e-121  1.7e-117  391.2   3.8     1   270    21   287    21   287 0.99 YjcZ-like protein
GPW_gp25             PF04965.9     99 seq596_BIOID50969    -            115   4.6e-19   67.6   0.0   1   1   4.1e-23   5.7e-19   67.3   0.0     5    94    17   106    14   111 0.93 Gene 25-like lysozyme
DUF421               PF04239.7     99 seq598_BIOID50969    -            230   1.4e-24   85.3   0.0   1   1   1.4e-28   1.9e-24   84.9   0.0     1    71   102   171   102   213 0.85 Protein of unknown function (DUF421)
Pep_deformylase      PF01327.16   157 seq599_BIOID50969    -            169   6.4e-53  178.2   0.1   1   1   5.6e-57   7.6e-53  177.9   0.1     2   156     4   152     3   153 0.94 Polypeptide deformylase
PTS_EIIA_2           PF00359.17   142 seq600_BIOID50969    -            637   6.7e-33  113.2   0.0   1   1   2.5e-36   1.1e-32  112.5   0.0     5   140   498   634   495   636 0.95 Phosphoenolpyruvate-dependent sugar phosphotransferase system, EIIA 2
PTS_EIIC             PF02378.13   321 seq600_BIOID50969    -            637   2.5e-19   69.1  33.4   1   1   5.5e-23   2.5e-19   69.1  23.2     1   321    17   277    17   277 0.92 Phosphotransferase system, EIIC
PTS_IIB              PF02302.12    90 seq600_BIOID50969    -            637   1.9e-09   37.6   0.3   1   1   1.1e-12   4.9e-09   36.3   0.0     1    79   379   453   379   458 0.87 PTS system, Lactose/Cellobiose specific IIB subunit
Pili_assembly_N      PF00345.15   122 seq601_BIOID50969    -            241   1.1e-40  138.0   0.1   1   1   2.7e-44   1.9e-40  137.3   0.0     1   121    37   156    37   157 0.91 Gram-negative pili assembly chaperone, N-terminal domain
Pili_assembly_C      PF02753.12    68 seq601_BIOID50969    -            241   9.5e-17   60.4   0.3   1   1   8.1e-20   5.6e-16   58.0   0.1     1    65   176   234   176   237 0.95 Gram-negative pili assembly chaperone, C-terminal domain
UPF0150              PF03681.10    48 seq605_BIOID50969    -            145   1.2e-12   47.0   0.1   1   1   2.8e-16   1.9e-12   46.4   0.1     1    45     9    53     9    56 0.95 Uncharacterised protein family (UPF0150)
HTH_3                PF01381.17    55 seq605_BIOID50969    -            145   2.1e-07   30.5   0.1   1   1   4.7e-11   3.2e-07   29.9   0.1     7    53    95   141    89   143 0.93 Helix-turn-helix
H2TH                 PF06831.9     93 seq606_BIOID50969    -            263   3.4e-18   65.0   0.0   1   1   1.4e-21   6.4e-18   64.1   0.0     1    77   126   205   126   215 0.85 Formamidopyrimidine-DNA glycosylase H2TH domain
Fapy_DNA_glyco       PF01149.19   116 seq606_BIOID50969    -            263   7.2e-15   55.2   0.0   1   1   2.7e-18   1.3e-14   54.4   0.0     1   106     2   104     2   111 0.90 Formamidopyrimidine-DNA glycosylase N-terminal domain
zf-FPG_IleRS         PF06827.9     30 seq606_BIOID50969    -            263   1.4e-07   30.8   3.6   1   1   5.7e-11   2.6e-07   30.0   2.5     1    29   235   263   235   263 0.98 Zinc finger found in FPG and IleRS
ABC_tran             PF00005.22   118 seq609_BIOID50969    -            637     1e-36  125.7   1.1   1   2   2.4e-18   3.3e-15   56.3   0.0     1   118    41   178    41   178 0.87 ABC transporter
ABC_tran             PF00005.22   118 seq609_BIOID50969    -            637     1e-36  125.7   1.1   2   2   2.6e-21   3.6e-18   65.9   0.0     1   118   352   459   352   459 0.92 ABC transporter
ABC_tran_2           PF12848.2     85 seq609_BIOID50969    -            637   6.6e-29   99.4   4.3   1   1   4.8e-32   6.6e-29   99.4   3.0     1    83   217   298   217   302 0.93 ABC transporter
ILVD_EDD             PF00920.16   521 seq613_BIOID50969    -            616  5.1e-195  648.6   1.9   1   1  4.3e-199  5.9e-195  648.5   1.3     1   521    34   607    34   607 0.95 Dehydratase family
Formyl_trans_N       PF00551.14   181 seq614_BIOID50969    -            315   3.7e-56  189.4   0.0   1   1   7.7e-60   5.2e-56  188.9   0.0     2   180     6   183     5   184 0.98 Formyl transferase
Formyl_trans_C       PF02911.13   100 seq614_BIOID50969    -            315   1.1e-33  115.1   0.1   1   1   2.5e-37   1.7e-33  114.5   0.0     1    99   207   304   207   305 0.98 Formyl transferase, C-terminal domain
RNase_T              PF00929.19   164 seq615_BIOID50969    -            246   5.9e-40  137.1   0.4   1   1   9.7e-44   1.3e-39  135.9   0.1     1   164    12   178    12   178 0.93 Exonuclease
Aminotran_1_2        PF00155.16   363 seq617_BIOID50969    -            468     5e-33  114.4   0.0   1   1   1.2e-36     8e-33  113.7   0.0    44   348   145   445   120   458 0.88 Aminotransferase class I and II
GntR                 PF00392.16    64 seq617_BIOID50969    -            468     6e-15   54.3   0.1   1   1   2.9e-18     2e-14   52.6   0.0     1    64     3    66     3    66 0.98 Bacterial regulatory proteins, gntR family
DUF1814              PF08843.6    233 seq618_BIOID50969    -            309   1.7e-33  116.2   0.0   1   1   1.5e-37   2.1e-33  115.9   0.0     3   217    14   262    12   282 0.79 Nucleotidyl transferase of unknown function (DUF1814)
AP_endonuc_2         PF01261.19   211 seq620_BIOID50969    -            258   2.8e-32  111.6   0.3   1   1   2.5e-36   3.4e-32  111.3   0.2     1   211    21   219    21   219 0.95 Xylose isomerase-like TIM barrel
TraH                 PF06122.6    361 seq623_BIOID50969    -            289   7.9e-92  307.7   3.5   1   1     7e-96   9.6e-92  307.4   2.4     1   255    29   277    29   287 0.94 Conjugative relaxosome accessory transposon protein
Usher                PF00577.15   552 seq624_BIOID50969    -            878  1.1e-221  737.3  27.2   1   1  2.9e-225  1.3e-221  737.0  18.9     1   552   208   790   208   790 0.99 Type VII secretion system (T7SS), usher protein
PapC_N               PF13954.1    146 seq624_BIOID50969    -            878   4.3e-48  162.4   0.0   1   1   2.4e-51   1.1e-47  161.1   0.0     2   146    48   194    47   194 0.98 PapC N-terminal domain
PapC_C               PF13953.1     68 seq624_BIOID50969    -            878   1.1e-27   95.3   0.1   1   1   1.1e-30   4.8e-27   93.2   0.1     1    67   800   865   800   866 0.97 PapC C-terminal domain
Aminotran_5          PF00266.14   371 seq625_BIOID50969    -            362   2.6e-71  240.1   0.0   1   1   2.2e-75   2.9e-71  240.0   0.0     1   371     4   350     4   350 0.99 Aminotransferase class-V
HTH_5                PF01022.15    47 seq628_BIOID50969    -             99   1.2e-14   53.5   0.1   1   1   7.3e-18     2e-14   52.8   0.1     1    47    23    70    23    70 0.97 Bacterial regulatory protein, arsR family
HTH_20               PF12840.2     61 seq628_BIOID50969    -             99   2.4e-11   43.1   0.4   1   1   1.3e-14   3.5e-11   42.6   0.3     2    58    16    72    15    75 0.96 Helix-turn-helix domain
MarR_2               PF12802.2     62 seq628_BIOID50969    -             99     2e-09   36.8   0.1   1   1   1.2e-12   3.3e-09   36.1   0.1     5    60    24    75    19    77 0.89 MarR family
HTH_24               PF13412.1     48 seq628_BIOID50969    -             99     2e-08   33.3   0.0   1   1   1.9e-11   5.1e-08   32.0   0.0     5    47    26    68    24    69 0.96 Winged helix-turn-helix DNA-binding
MarR                 PF01047.17    59 seq628_BIOID50969    -             99   6.7e-06   25.6   0.0   1   1   4.6e-09   1.3e-05   24.7   0.0     5    53    26    74    23    75 0.95 MarR family
Sugar_tr             PF00083.19   451 seq629_BIOID50969    -            508   7.3e-71  238.9  26.0   1   1   2.2e-74     1e-70  238.4  18.1     3   446    36   456    33   461 0.95 Sugar (and other) transporter
MFS_1                PF07690.11   354 seq629_BIOID50969    -            508   2.8e-36  124.9  40.3   1   2   7.1e-30   3.2e-26   91.7  10.9     9   257    46   318    38   320 0.74 Major Facilitator Superfamily
MFS_1                PF07690.11   354 seq629_BIOID50969    -            508   2.8e-36  124.9  40.3   2   2   2.1e-14   9.5e-11   40.9  14.2    38   171   309   445   307   475 0.80 Major Facilitator Superfamily
Osmo_CC              PF08946.5     46 seq629_BIOID50969    -            508   2.7e-25   88.0   8.8   1   1   1.1e-28   5.1e-25   87.1   6.1     1    46   462   507   462   507 0.99 Osmosensory transporter coiled coil
Peptidase_S26        PF10502.4    138 seq633_BIOID50969    -            170     2e-12   46.7   0.0   1   1     2e-16   2.7e-12   46.2   0.0     9   136    47   169    43   170 0.84 Signal peptidase, peptidase S26
Rhodanese            PF00581.15   113 seq638_BIOID50969    -            174   1.5e-11   44.4   0.0   1   1   3.4e-15   2.3e-11   43.9   0.0     2   112     8    98     7    99 0.80 Rhodanese-like domain
DUF2892              PF11127.3     66 seq638_BIOID50969    -            174   3.7e-11   42.5   3.5   1   1   8.3e-15   5.7e-11   41.9   2.4    10    60   115   170   112   174 0.88 Protein of unknown function (DUF2892)
DUF1819              PF08849.6    191 seq639_BIOID50969    -            201     3e-64  215.8   0.1   1   1   2.4e-68   3.3e-64  215.7   0.0     2   190     5   193     4   194 0.99 Putative inner membrane protein (DUF1819)
DNA_pol_A            PF00476.15   383 seq640_BIOID50969    -            928  2.7e-160  533.0   0.0   1   1  1.1e-163  3.7e-160  532.6   0.0     2   383   548   927   547   927 0.99 DNA polymerase family A
5_3_exonuc_N         PF02739.11   169 seq640_BIOID50969    -            928   1.7e-59  199.8   0.0   1   1   1.1e-62   3.9e-59  198.7   0.0     2   169     8   169     7   169 0.99 5'-3' exonuclease, N-terminal resolvase-like domain
DNA_pol_A_exo1       PF01612.15   174 seq640_BIOID50969    -            928   6.4e-45  152.5   0.1   1   1   3.6e-48   1.2e-44  151.6   0.1     1   174   330   517   330   517 0.97 3'-5' exonuclease
5_3_exonuc           PF01367.15   101 seq640_BIOID50969    -            928     3e-31  107.5   0.0   1   1   2.2e-34   7.5e-31  106.2   0.0     1    99   171   275   171   277 0.97 5'-3' exonuclease, C-terminal SAM fold
YbjM                 PF11045.3    125 seq641_BIOID50969    -            125   5.5e-63  210.1   9.7   1   1   4.5e-67   6.1e-63  210.0   6.7     1   124     1   124     1   125 0.99 Putative inner membrane protein of Enterobacteriaceae
Sugar_tr             PF00083.19   451 seq643_BIOID50969    -            438   1.4e-27   96.2  34.4   1   1   2.6e-29   1.2e-25   89.9  23.9     6   417    27   407    23   433 0.75 Sugar (and other) transporter
MFS_1                PF07690.11   354 seq643_BIOID50969    -            438   2.5e-26   92.1  50.5   1   2   1.6e-18   7.1e-15   54.4  16.4    38   258    70   296    27   301 0.67 Major Facilitator Superfamily
MFS_1                PF07690.11   354 seq643_BIOID50969    -            438   2.5e-26   92.1  50.5   2   2   9.9e-15   4.5e-11   41.9  14.9    44   172   298   431   291   438 0.84 Major Facilitator Superfamily
MFS_2                PF13347.1    427 seq643_BIOID50969    -            438   1.4e-08   33.5  21.3   1   1     3e-12   1.4e-08   33.5  14.8    35   343    58   372    56   383 0.76 MFS/sugar transport protein
Nol1_Nop2_Fmu        PF01189.12   283 seq645_BIOID50969    -            429  1.3e-104  349.5   0.0   1   1  8.1e-108  1.6e-104  349.1   0.0     1   282   164   426   164   427 0.99 NOL1/NOP2/sun family
NusB                 PF01029.13   134 seq645_BIOID50969    -            429   6.1e-26   90.8   0.0   1   1   5.1e-29   9.9e-26   90.1   0.0     1   134     5   127     5   127 0.97 NusB family
Methyltransf_26      PF13659.1    117 seq645_BIOID50969    -            429     8e-11   41.8   0.0   1   1     8e-14   1.6e-10   40.9   0.0     2   116   248   375   247   376 0.90 Methyltransferase domain
Methyltransf_18      PF12847.2    112 seq645_BIOID50969    -            429     3e-10   40.5   0.0   1   1   2.7e-13   5.4e-10   39.7   0.0     2   112   247   375   246   375 0.84 Methyltransferase domain
Methyltransf_31      PF13847.1    152 seq645_BIOID50969    -            429   2.2e-09   36.9   0.0   1   1   2.1e-12   4.1e-09   36.0   0.0     2   113   245   380   244   416 0.82 Methyltransferase domain
MTS                  PF05175.9    170 seq645_BIOID50969    -            429   1.3e-06   27.7   0.0   1   1   1.3e-09   2.5e-06   26.8   0.0    24   151   239   385   229   397 0.86 Methyltransferase small domain
FtsJ                 PF01728.14   181 seq645_BIOID50969    -            429   8.7e-05   22.4   0.0   1   1   8.9e-08   0.00017   21.4   0.0    19    99   242   323   233   400 0.60 FtsJ-like methyltransferase
TrbC_Ftype           PF09673.5    113 seq646_BIOID50969    -            503   1.4e-22   79.2   1.2   1   1     4e-24   5.5e-20   70.9   0.1     2    80   196   277   195   302 0.91 Type-F conjugative transfer system pilin assembly protein
NAD_binding_2        PF03446.10   162 seq647_BIOID50969    -            292   6.5e-49  165.8   0.7   1   1   2.2e-52   1.5e-48  164.6   0.3     2   161     1   160     1   162 0.97 NAD binding domain of 6-phosphogluconate dehydrogenase
F420_oxidored        PF03807.12    96 seq647_BIOID50969    -            292   1.9e-07   31.2   0.2   1   1   1.3e-10   9.2e-07   29.0   0.1     1    93     2    92     2    94 0.81 NADP oxidoreductase coenzyme F420-dependent
TraH                 PF06122.6    361 seq650_BIOID50969    -            166   2.2e-16   59.5   0.2   1   1   2.6e-20   3.6e-16   58.8   0.1   277   361     5    87     2    87 0.95 Conjugative relaxosome accessory transposon protein
YicC_N               PF03755.8    159 seq653_BIOID50969    -            287   2.6e-49  167.0   0.1   1   1   3.8e-53   2.6e-49  167.0   0.1     1   158     2   154     2   155 0.96 YicC-like family, N-terminal region
DUF1732              PF08340.6     87 seq653_BIOID50969    -            287     2e-34  117.1   7.3   1   1   2.9e-38     2e-34  117.1   5.0     1    87   202   287   202   287 0.97 Domain of unknown function (DUF1732)
DUF1788              PF08747.6    126 seq654_BIOID50969    -            200   1.1e-40  138.2   0.0   1   1   1.1e-44   1.5e-40  137.8   0.0     3   126    66   188    64   188 0.98 Domain of unknown function (DUF1788)
Mannitol_dh_C        PF08125.8    245 seq657_BIOID50969    -            443   4.8e-72  241.9   0.0   1   1   2.2e-75   9.9e-72  240.9   0.0     1   244   209   434   209   435 0.98 Mannitol dehydrogenase C-terminal domain
Mannitol_dh          PF01232.18   151 seq657_BIOID50969    -            443   8.5e-28   97.0   0.1   1   1   3.7e-31   1.7e-27   96.1   0.1     1   151    62   184    62   184 0.97 Mannitol dehydrogenase Rossmann domain
DUF3521              PF12035.3     35 seq657_BIOID50969    -            443   6.5e-08   32.1   5.3   1   1   3.1e-11   1.4e-07   31.0   3.6     1    33     1    31     1    32 0.97 Protein of unknown function (DUF3521)
EPSP_synthase        PF00275.15   419 seq658_BIOID50969    -            427    1e-163  544.5   0.0   1   1  8.2e-168  1.1e-163  544.4   0.0     2   419     7   420     6   420 0.97 EPSP synthase (3-phosphoshikimate 1-carboxyvinyltransferase)
Peptidase_A8         PF01252.13   150 seq659_BIOID50969    -            164   1.8e-44  150.8   6.9   1   1   1.6e-48   2.2e-44  150.6   4.8     2   147    15   160    13   164 0.92 Signal peptidase (SPase) II
Abhydrolase_1        PF00561.15   230 seq661_BIOID50969    -            340   3.4e-26   92.1   0.0   1   1   2.6e-29     9e-26   90.7   0.0     4   218   105   312   102   315 0.96 alpha/beta hydrolase fold
Abhydrolase_6        PF12697.2    228 seq661_BIOID50969    -            340     3e-16   59.9   0.7   1   1   1.2e-19   4.2e-16   59.4   0.5     1   219    75   312    75   320 0.70 Alpha/beta hydrolase family
Abhydrolase_5        PF12695.2    142 seq661_BIOID50969    -            340   7.6e-11   41.8   0.4   1   1   7.2e-14   2.5e-10   40.1   0.2     2   141    75   308    74   309 0.65 Alpha/beta hydrolase family
DUF1418              PF07214.7     96 seq662_BIOID50969    -             95   2.8e-42  142.1   1.9   1   1   2.3e-46   3.1e-42  141.9   1.3     1    96     1    95     1    95 0.99 Protein of unknown function (DUF1418)
TraG_N               PF07916.6    466 seq663_BIOID50969    -            643    1e-123  413.1  13.5   1   1  7.3e-128    1e-123  413.1   9.4     1   465     3   450     3   451 0.98 TraG-like protein, N-terminal region
SBP_bac_8            PF13416.1    281 seq665_BIOID50969    -            381   1.4e-27   97.0   4.1   1   1     4e-31   1.8e-27   96.6   2.8     2   265    56   326    55   333 0.84 Bacterial extracellular solute-binding protein
SBP_bac_1            PF01547.20   314 seq665_BIOID50969    -            381   1.1e-20   74.4   5.9   1   1   3.4e-24   1.5e-20   74.0   4.1    14   313    56   312    45   313 0.81 Bacterial extracellular solute-binding protein
SBP_bac_6            PF13343.1    242 seq665_BIOID50969    -            381   9.9e-17   60.9   2.9   1   1   2.7e-19   1.2e-15   57.3   2.0     5   216    89   325    87   350 0.80 Bacterial extracellular solute-binding protein
PALP                 PF00291.20   307 seq666_BIOID50969    -            514   9.6e-70  235.0   2.1   1   1   1.9e-73   1.3e-69  234.6   1.5     5   307    29   316    25   316 0.91 Pyridoxal-phosphate dependent enzyme
Thr_dehydrat_C       PF00585.13    91 seq666_BIOID50969    -            514   3.8e-64  212.2   0.0   1   2   3.6e-35   2.4e-31  107.0   0.0     1    91   329   419   329   419 0.98 C-terminal regulatory domain of Threonine dehydratase
Thr_dehydrat_C       PF00585.13    91 seq666_BIOID50969    -            514   3.8e-64  212.2   0.0   2   2   6.7e-34   4.6e-30  102.9   0.0     2    91   425   512   424   512 0.96 C-terminal regulatory domain of Threonine dehydratase
Nitroreductase       PF00881.19   165 seq667_BIOID50969    -            240   1.7e-22   79.8   0.2   1   1   2.6e-26   3.5e-22   78.8   0.2     3   165    10   159     8   159 0.78 Nitroreductase family
DUF1233              PF06806.7     72 seq668_BIOID50969    -             83   2.3e-32  110.2   0.1   1   1     2e-36   2.7e-32  110.0   0.1     1    70     4    74     4    77 0.97 Putative excisionase (DUF1233)
Transp_cyt_pur       PF02133.10   439 seq671_BIOID50969    -            484  1.2e-140  468.8  43.3   1   1    1e-144  1.4e-140  468.6  30.0     1   439    19   457    19   457 0.99 Permease for cytosine/purines, uracil, thiamine, allantoin
AMNp_N               PF10423.4    160 seq673_BIOID50969    -            519   9.4e-51  171.4   0.1   1   1     2e-54   1.4e-50  170.9   0.1     2   158    47   205    46   207 0.96 Bacterial AMP nucleoside phosphorylase N-terminus
PNP_UDP_1            PF01048.15   234 seq673_BIOID50969    -            519   5.3e-20   71.2   0.0   1   1   1.2e-23   8.5e-20   70.6   0.0    33   200   297   464   264   487 0.83 Phosphorylase superfamily
FKBP_C               PF00254.23    94 seq674_BIOID50969    -            149   1.2e-16   60.3   0.0   1   1   1.3e-20   1.7e-16   59.8   0.0     4    94     4   141     2   141 0.87 FKBP-type peptidyl-prolyl cis-trans isomerase
DUF3596              PF12167.3     88 seq675_BIOID50969    -            431   7.5e-29   99.0   0.0   1   1   2.1e-32   1.4e-28   98.1   0.0     1    87     9    94     9    95 0.98 Domain of unknown function (DUF3596)
Phage_integrase      PF00589.17   173 seq675_BIOID50969    -            431   7.6e-20   71.1   0.1   1   1   2.5e-23   1.7e-19   70.0   0.0     3   167   205   398   204   403 0.88 Phage integrase family
TrkA_N               PF02254.13   116 seq676_BIOID50969    -            458   4.2e-58  194.2   3.5   1   2   5.4e-33   5.3e-30  103.6   0.0     1   108     3   111     3   125 0.92 TrkA-N domain
TrkA_N               PF02254.13   116 seq676_BIOID50969    -            458   4.2e-58  194.2   3.5   2   2   5.9e-29   5.7e-26   90.6   0.7     1   116   235   350   235   350 0.95 TrkA-N domain
TrkA_C               PF02080.16    71 seq676_BIOID50969    -            458   1.9e-21   75.3   0.7   1   2   4.7e-13   4.5e-10   38.8   0.0     3    70   157   225   155   226 0.91 TrkA-C domain
TrkA_C               PF02080.16    71 seq676_BIOID50969    -            458   1.9e-21   75.3   0.7   2   2     2e-11   1.9e-08   33.6   0.2     8    70   390   451   388   452 0.89 TrkA-C domain
F420_oxidored        PF03807.12    96 seq676_BIOID50969    -            458   1.9e-12   47.2   2.2   1   2   1.5e-07   0.00015   22.0   0.0     1    52     2    49     2    88 0.87 NADP oxidoreductase coenzyme F420-dependent
F420_oxidored        PF03807.12    96 seq676_BIOID50969    -            458   1.9e-12   47.2   2.2   2   2   1.5e-07   0.00015   22.0   0.3     2    48   235   279   234   355 0.80 NADP oxidoreductase coenzyme F420-dependent
NAD_binding_7        PF13241.1    103 seq676_BIOID50969    -            458   1.2e-11   44.6   3.0   1   1   7.5e-08   7.3e-05   22.8   0.0     8    82   233   319   228   323 0.75 Putative NAD(P)-binding
Shikimate_DH         PF01488.15   135 seq676_BIOID50969    -            458   1.4e-11   44.4   0.6   1   1   5.3e-09   5.2e-06   26.4   0.2    12   102   232   332   222   367 0.77 Shikimate / quinate 5-dehydrogenase
DUF1144              PF06610.8    143 seq679_BIOID50969    -            149   4.1e-71  237.2   7.6   1   1   3.3e-75   4.5e-71  237.0   5.3     4   143     3   142     1   142 0.98 Protein of unknown function (DUF1144)
Bro-N                PF02498.12    87 seq680_BIOID50969    -            278   2.3e-07   30.8   0.0   1   1   5.3e-11   7.2e-07   29.2   0.0     1    75    14   105    14   113 0.74 BRO family, N-terminal domain
adh_short            PF00106.20   167 seq681_BIOID50969    -            240   1.4e-31  109.5   0.7   1   1   8.8e-35   2.4e-31  108.7   0.5     1   165     3   168     3   170 0.95 short chain dehydrogenase
adh_short_C2         PF13561.1    243 seq681_BIOID50969    -            240   1.9e-13   50.7   0.1   1   1   8.6e-17   2.3e-13   50.3   0.1     5   201    11   200     9   229 0.87 Enoyl-(Acyl carrier protein) reductase
KR                   PF08659.5    181 seq681_BIOID50969    -            240   1.4e-11   44.2   1.3   1   1   1.2e-14   3.3e-11   43.0   0.4     3   174     5   178     4   185 0.82 KR domain
NAD_binding_10       PF13460.1    183 seq681_BIOID50969    -            240   2.3e-08   34.1   1.9   1   1   1.2e-11   3.2e-08   33.6   1.3     1   182     5   221     5   222 0.78 NADH(P)-binding
TraU                 PF06834.6    280 seq684_BIOID50969    -            386   8.6e-71  238.1   2.5   1   1   8.1e-75   1.1e-70  237.8   1.7     7   280    82   381    76   381 0.98 TraU protein
UPF0270              PF06794.7     70 seq685_BIOID50969    -             72   9.2e-36  121.3   0.1   1   1   7.4e-40     1e-35  121.2   0.0     1    70     1    70     1    70 0.99 Uncharacterised protein family (UPF0270)
LYTB                 PF02401.13   281 seq686_BIOID50969    -            316  5.3e-120  399.4   0.2   1   1  4.4e-124  6.1e-120  399.2   0.1     1   280     3   284     3   285 0.99 LytB protein
S-methyl_trans       PF02574.11   305 seq687_BIOID50969    -           1232  3.6e-105  351.5   0.0   1   1  2.4e-108  6.6e-105  350.6   0.0     1   304    21   331    21   332 0.98 Homocysteine S-methyltransferase
Met_synt_B12         PF02965.12   136 seq687_BIOID50969    -           1232   9.2e-54  180.5   0.0   1   1     9e-57   2.4e-53  179.2   0.0     1   136  1060  1197  1060  1197 0.99 Vitamin B12 dependent methionine synthase, activation domain
Pterin_bind          PF00809.17   210 seq687_BIOID50969    -           1232   1.5e-48  164.8   0.4   1   1   1.7e-51   4.6e-48  163.2   0.3     1   210   361   573   361   573 0.98 Pterin binding enzyme
B12-binding_2        PF02607.12    79 seq687_BIOID50969    -           1232   4.4e-21   74.5   0.0   1   1   6.5e-24   1.8e-20   72.6   0.0     4    79   664   739   662   739 0.96 B12 binding domain
B12-binding          PF02310.14   121 seq687_BIOID50969    -           1232     7e-20   70.9   0.2   1   1   1.8e-22     5e-19   68.2   0.1     2    94   753   845   752   856 0.93 B12 binding domain
RimK                 PF08443.6    190 seq689_BIOID50969    -            300   1.9e-82  275.2   0.0   1   1   8.6e-86   2.4e-82  274.9   0.0     1   190    97   286    97   286 1.00 RimK-like ATP-grasp domain
GSH-S_ATP            PF02955.11   174 seq689_BIOID50969    -            300   9.1e-19   67.1   0.2   1   1   4.9e-22   1.3e-18   66.5   0.2    13   163   115   265   103   276 0.84 Prokaryotic glutathione synthetase, ATP-grasp domain
ATP-grasp_4          PF13535.1    184 seq689_BIOID50969    -            300   6.4e-15   55.2   0.0   1   1   3.3e-18     9e-15   54.7   0.0     1   177    96   263    96   268 0.82 ATP-grasp domain
ATP-grasp_3          PF02655.9    161 seq689_BIOID50969    -            300     2e-09   37.3   0.0   1   1   1.1e-12   3.1e-09   36.7   0.0     1   156    97   263    97   266 0.79 ATP-grasp domain
Dala_Dala_lig_C      PF07478.8    203 seq689_BIOID50969    -            300   1.3e-05   24.5   0.2   1   1   1.7e-08   4.6e-05   22.7   0.1    33   177   135   267   107   273 0.76 D-ala D-ala ligase C-terminus
MtlR                 PF05068.7    170 seq690_BIOID50969    -            195   2.2e-76  254.9   0.1   1   1   1.9e-80   2.6e-76  254.7   0.0     5   169    26   188     2   189 0.96 Mannitol repressor
PRK                  PF00485.13   194 seq692_BIOID50969    -            289     3e-74  248.6   0.0   1   1   2.7e-78   3.6e-74  248.4   0.0     1   194     7   214     7   214 0.99 Phosphoribulokinase / Uridine kinase family
ABC_tran             PF00005.22   118 seq693_BIOID50969    -            337   2.2e-22   79.5   0.0   1   1   2.5e-25   1.1e-21   77.2   0.0     1   117    44   162    44   163 0.88 ABC transporter
TOBE_2               PF08402.5     75 seq693_BIOID50969    -            337   1.2e-16   60.3   0.0   1   1     6e-20   2.7e-16   59.1   0.0     2    73   257   331   256   333 0.92 TOBE domain
Peptidase_M48        PF01435.13   226 seq694_BIOID50969    -            262   1.4e-25   90.0   0.0   1   1   1.4e-29     2e-25   89.6   0.0    28   226    80   253    48   253 0.78 Peptidase family M48
Fimbrial             PF00419.15   145 seq697_BIOID50969    -            176   2.4e-20   73.1   4.0   1   1   2.1e-24   2.8e-20   72.8   2.8     1   145    27   176    27   176 0.94 Fimbrial protein
Nuc_H_symport        PF03825.11   400 seq699_BIOID50969    -            425  6.1e-185  614.5  32.1   1   1    1e-188  6.9e-185  614.3  22.3     1   400     1   405     1   405 0.99 Nucleoside H+ symporter
MFS_1                PF07690.11   354 seq699_BIOID50969    -            425   1.8e-16   59.7  44.1   1   1   2.7e-20   1.8e-16   59.7  30.5     2   353     8   353     7   354 0.78 Major Facilitator Superfamily
FAD_binding_3        PF01494.14   356 seq701_BIOID50969    -            391   5.3e-28   97.9   0.0   1   1   2.7e-31   7.5e-28   97.4   0.0     2   345     6   338     5   342 0.80 FAD binding domain
Lycopene_cycl        PF05834.7    374 seq701_BIOID50969    -            391   8.5e-11   41.2   5.1   1   1   1.2e-10   3.2e-07   29.4   2.4     2   143     8   170     7   201 0.85 Lycopene cyclase protein
DAO                  PF01266.19   358 seq701_BIOID50969    -            391   5.7e-09   35.2   1.2   1   1   1.6e-09   4.4e-06   25.7   0.2     2    34     8    40     7    91 0.90 FAD dependent oxidoreductase
SE                   PF08491.5    276 seq701_BIOID50969    -            391     6e-06   25.1   0.0   1   1   4.9e-09   1.4e-05   24.0   0.0   124   217   275   368   238   390 0.87 Squalene epoxidase
DUF883               PF05957.8     94 seq707_BIOID50969    -            113   6.8e-27   93.5   1.2   1   1   5.9e-31   8.1e-27   93.3   0.9     1    94    19   111    19   111 0.97 Bacterial protein of unknown function (DUF883)
Fimbrial             PF00419.15   145 seq708_BIOID50969    -            169   1.7e-09   37.9   8.2   1   1   1.6e-13   2.1e-09   37.6   5.7     1   144    30   168    30   169 0.76 Fimbrial protein
UPF0126              PF03458.8     81 seq709_BIOID50969    -            205   1.5e-44  149.3  24.6   1   2   3.2e-25   4.3e-21   74.1   4.6     2    78     4    80     3    83 0.96 UPF0126 domain
UPF0126              PF03458.8     81 seq709_BIOID50969    -            205   1.5e-44  149.3  24.6   2   2   1.8e-28   2.5e-24   84.5   4.1     1    79    89   166    89   168 0.97 UPF0126 domain
Fels1                PF05666.6     45 seq712_BIOID50969    -            122   9.3e-40  133.6   2.2   1   2   1.7e-21   2.4e-17   61.9   0.1     2    45    20    62    19    62 0.96 Fels-1 Prophage Protein-like
Fels1                PF05666.6     45 seq712_BIOID50969    -            122   9.3e-40  133.6   2.2   2   2   1.2e-24   1.7e-20   72.0   0.2     1    45    66   121    66   121 0.98 Fels-1 Prophage Protein-like
MerR-DNA-bind        PF09278.6     65 seq714_BIOID50969    -            151   4.7e-19   68.4   1.3   1   1     2e-22   8.9e-19   67.5   0.7     1    65    51   113    51   113 0.95 MerR, DNA binding
MerR_1               PF13411.1     69 seq714_BIOID50969    -            151   4.8e-18   64.5   0.0   1   1   1.9e-21   8.7e-18   63.7   0.0     2    67     9    75     8    77 0.96 MerR HTH family regulatory protein
MerR                 PF00376.18    38 seq714_BIOID50969    -            151   1.5e-12   46.7   0.1   1   1   6.7e-16   3.1e-12   45.7   0.1     1    38     9    46     9    46 0.99 MerR family regulatory protein
Amidohydro_4         PF13147.1    304 seq715_BIOID50969    -            453   2.7e-29  102.9   0.1   1   1     2e-32   6.8e-29  101.6   0.1     1   304    45   389    45   389 0.86 Amidohydrolase
Amidohydro_1         PF01979.15   333 seq715_BIOID50969    -            453   3.4e-19   69.5   0.0   1   1   1.6e-21   5.5e-18   65.6   0.0     1   332    50   391    50   392 0.76 Amidohydrolase family
Amidohydro_5         PF13594.1     68 seq715_BIOID50969    -            453   4.2e-17   61.5   0.9   1   1   2.9e-20   9.8e-17   60.4   0.6     1    68    23    88    23    88 0.84 Amidohydrolase
IU_nuc_hydro         PF01156.14   314 seq716_BIOID50969    -            304     1e-92  310.6   0.0   1   1   8.1e-97   1.1e-92  310.5   0.0     3   311     4   301     2   304 0.96 Inosine-uridine preferring nucleoside hydrolase
YbjN                 PF10722.4    127 seq717_BIOID50969    -            158   6.8e-14   51.8   0.2   1   1   5.8e-18   7.9e-14   51.6   0.2     2   123     9   132     8   136 0.97 Putative bacterial sensory transduction regulator
TraN                 PF06986.6    248 seq718_BIOID50969    -           1062   7.8e-24   84.2  21.3   1   1   6.5e-24   8.9e-20   70.9  10.1     9   203   531   745   515   792 0.73 Type-1V conjugative transfer system mating pair stabilisation
MscL                 PF01741.13   128 seq719_BIOID50969    -            136   2.3e-57  192.5   3.1   1   1   1.9e-61   2.6e-57  192.3   2.2     1   128     3   132     3   132 0.98 Large-conductance mechanosensitive channel, MscL
DUF2810              PF10928.3     54 seq720_BIOID50969    -            120   3.1e-32  109.9   2.6   1   1   2.4e-36   3.3e-32  109.8   1.1     1    53    66   118    66   119 0.96 Protein of unknown function (DUF2810)
Cytidylate_kin       PF02224.13   158 seq721_BIOID50969    -            227     5e-62  207.8   0.4   1   1   1.3e-65     6e-62  207.6   0.2     3   158    63   218    61   218 0.97 Cytidylate kinase
AAA_17               PF13207.1    121 seq721_BIOID50969    -            227   1.9e-13   51.1   0.0   1   1   1.7e-16   7.9e-13   49.1   0.0     1   120     7   134     7   135 0.85 AAA domain
Cytidylate_kin2      PF13189.1    179 seq721_BIOID50969    -            227   1.9e-07   31.0   0.0   1   1   1.1e-10   4.9e-07   29.7   0.0     1   155     7   187     7   191 0.78 Cytidylate kinase-like family
BPD_transp_1         PF00528.17   185 seq724_BIOID50969    -            313   1.3e-16   60.5  19.0   1   1   9.7e-21   1.3e-16   60.5  13.2     2   179   106   307   105   310 0.90 Binding-protein-dependent transport system inner membrane component
Glutaredoxin         PF00462.19    60 seq725_BIOID50969    -             81   7.9e-14   51.2   0.0   1   1   6.6e-18     9e-14   51.0   0.0     1    57     3    58     3    61 0.95 Glutaredoxin
FimH_man-bind        PF09160.5    147 seq727_BIOID50969    -            303   5.4e-57  191.6   0.2   1   1   1.5e-60     1e-56  190.7   0.1     1   147    27   171    27   171 0.99 FimH, mannose binding
Fimbrial             PF00419.15   145 seq727_BIOID50969    -            303   4.6e-09   36.5   7.6   1   1   6.7e-13   4.6e-09   36.5   5.3     7   145   176   303   170   303 0.83 Fimbrial protein
Transcrip_reg        PF01709.15   234 seq731_BIOID50969    -            238   1.2e-82  276.4   0.7   1   1   9.8e-87   1.3e-82  276.2   0.5     1   233     3   235     3   236 0.98 Transcriptional regulator
Flavodoxin_NdrI      PF07972.6    122 seq732_BIOID50969    -            136   5.1e-47  158.6   0.0   1   1   4.3e-51   5.8e-47  158.4   0.0     1   122     5   123     5   123 0.97 NrdI Flavodoxin like
IlvN                 PF07991.7    165 seq734_BIOID50969    -            536   7.9e-61  204.1   0.2   1   1   1.9e-64   1.3e-60  203.3   0.1     2   165    80   249    79   249 0.98 Acetohydroxy acid isomeroreductase, catalytic domain
IlvC                 PF01450.14   145 seq734_BIOID50969    -            536   5.2e-56  188.4   0.1   1   2   3.9e-21   2.7e-17   62.9   0.0     1   128   255   382   255   390 0.91 Acetohydroxy acid isomeroreductase, catalytic domain
IlvC                 PF01450.14   145 seq734_BIOID50969    -            536   5.2e-56  188.4   0.1   2   2   9.1e-40   6.2e-36  123.3   0.0    15   145   404   530   394   530 0.93 Acetohydroxy acid isomeroreductase, catalytic domain
SBP_bac_8            PF13416.1    281 seq735_BIOID50969    -            420     4e-37  128.3   2.3   1   1   1.6e-40   5.4e-37  127.9   1.6     3   280    96   386    94   387 0.86 Bacterial extracellular solute-binding protein
SBP_bac_6            PF13343.1    242 seq735_BIOID50969    -            420   1.4e-27   96.4   0.9   1   1   6.5e-31   2.2e-27   95.8   0.6     5   216   130   368   108   399 0.85 Bacterial extracellular solute-binding protein
SBP_bac_1            PF01547.20   314 seq735_BIOID50969    -            420   8.1e-17   61.7   6.9   1   1   3.8e-20   1.3e-16   61.1   4.8    17   311    94   353    84   356 0.75 Bacterial extracellular solute-binding protein
SBP_bac_11           PF13531.1    231 seq735_BIOID50969    -            420   1.6e-07   31.0   0.0   1   1   3.3e-10   1.1e-06   28.3   0.0    15   228    94   361    89   363 0.77 Bacterial extracellular solute-binding protein
ADP_ribosyl_GH       PF03747.9    289 seq736_BIOID50969    -            334   2.2e-62  211.3   2.0   1   1   1.9e-66   2.6e-62  211.1   1.4     1   287     8   303     8   305 0.95 ADP-ribosylglycohydrolase
TraS                 PF10624.4    164 seq738_BIOID50969    -            159   3.5e-83  276.9   1.0   1   1   2.8e-87   3.9e-83  276.7   0.7     1   162     1   158     1   159 0.96 Plasmid conjugative transfer entry exclusion protein TraS
cNMP_binding         PF00027.24    91 seq739_BIOID50969    -            210   8.9e-24   83.0   0.0   1   1     4e-27   1.4e-23   82.4   0.0     3    90    23   111    21   112 0.97 Cyclic nucleotide-binding domain
Crp                  PF00325.15    32 seq739_BIOID50969    -            210   2.1e-15   55.7   0.4   1   1   1.1e-18   3.9e-15   54.8   0.3     1    32   166   197   166   197 0.98 Bacterial regulatory proteins, crp family
HTH_Crp_2            PF13545.1     76 seq739_BIOID50969    -            210   2.2e-11   43.2   0.1   1   1   1.5e-14     5e-11   42.1   0.1     1    67   142   206   142   207 0.94 Crp-like helix-turn-helix domain
Lactate_perm         PF02652.9    522 seq741_BIOID50969    -            560  1.9e-234  778.9  41.6   1   1  1.6e-238  2.1e-234  778.7  28.9     1   522    25   551    25   551 0.99 L-lactate permease
Ribonuc_red_lgC      PF02867.10   537 seq742_BIOID50969    -            714  9.2e-152  506.2   0.0   1   1  9.3e-154  4.2e-150  500.7   0.0     1   537   175   694   175   694 0.97 Ribonucleotide reductase, barrel domain
RNR_N                PF08343.5     82 seq742_BIOID50969    -            714     3e-29  100.5   0.1   1   1   1.7e-32   7.8e-29   99.2   0.1     1    82    16    97    16    97 0.99 Ribonucleotide reductase N-terminal
Ribonuc_red_lgN      PF00317.16    83 seq742_BIOID50969    -            714   3.1e-12   45.9   0.0   1   1   1.8e-15     8e-12   44.6   0.0     2    82    99   171    98   172 0.95 Ribonucleotide reductase, all-alpha domain
S1                   PF00575.18    74 seq743_BIOID50969    -            557  3.9e-117  382.3  33.3   1   6   7.7e-16     1e-11   44.5   0.6     3    73    19    86    17    87 0.95 S1 RNA binding domain
S1                   PF00575.18    74 seq743_BIOID50969    -            557  3.9e-117  382.3  33.3   2   6   1.4e-17   1.9e-13   50.1   0.5     3    74   103   171   101   171 0.96 S1 RNA binding domain
S1                   PF00575.18    74 seq743_BIOID50969    -            557  3.9e-117  382.3  33.3   3   6   3.3e-28   4.6e-24   84.1   0.2     2    74   189   260   188   260 0.97 S1 RNA binding domain
S1                   PF00575.18    74 seq743_BIOID50969    -            557  3.9e-117  382.3  33.3   4   6   4.2e-26   5.8e-22   77.4   0.2     2    74   274   347   273   347 0.97 S1 RNA binding domain
S1                   PF00575.18    74 seq743_BIOID50969    -            557  3.9e-117  382.3  33.3   5   6   1.2e-24   1.7e-20   72.7   0.5     2    74   361   434   360   434 0.98 S1 RNA binding domain
S1                   PF00575.18    74 seq743_BIOID50969    -            557  3.9e-117  382.3  33.3   6   6   1.5e-25   2.1e-21   75.6   0.4     3    74   449   520   447   520 0.98 S1 RNA binding domain
YcgL                 PF05166.8     74 seq744_BIOID50969    -            108   4.9e-34  116.1   0.2   1   1   4.7e-38   6.5e-34  115.7   0.1     1    74    14    87    14    87 0.99 YcgL domain
DapB_C               PF05173.9    132 seq747_BIOID50969    -            273   4.7e-47  158.9   0.3   1   1   9.8e-51   6.7e-47  158.4   0.2     1   132   132   268   132   268 0.98 Dihydrodipicolinate reductase, C-terminus
DapB_N               PF01113.15   124 seq747_BIOID50969    -            273     5e-42  142.6   0.6   1   1   3.3e-45   2.2e-41  140.5   0.1     1   124     6   129     6   129 0.99 Dihydrodipicolinate reductase, N-terminus
BPD_transp_1         PF00528.17   185 seq749_BIOID50969    -            264   4.4e-13   49.0  14.3   1   1   3.2e-17   4.4e-13   49.0   9.9     2   167    80   247    79   258 0.78 Binding-protein-dependent transport system inner membrane component
ABC_tran             PF00005.22   118 seq750_BIOID50969    -            401   5.6e-22   78.2   0.0   1   1   3.6e-25   1.2e-21   77.0   0.0     1   117    73   191    73   192 0.92 ABC transporter
TOBE_2               PF08402.5     75 seq750_BIOID50969    -            401   9.6e-12   44.6   0.3   1   1   1.2e-14   4.2e-11   42.5   0.1     1    75   313   385   313   385 0.95 TOBE domain
TraT                 PF05818.7    215 seq752_BIOID50969    -            243   2.5e-90  301.4   7.2   1   1   2.2e-94     3e-90  301.2   5.0     1   215    32   243    32   243 0.99 Enterobacterial TraT complement resistance protein
Xan_ur_permease      PF00860.15   389 seq753_BIOID50969    -            433   2.9e-98  328.8  32.9   1   1  2.5e-102   3.5e-98  328.5  22.8     2   387     9   394     8   396 0.97 Permease family
FAA_hydrolase        PF01557.13   217 seq755_BIOID50969    -            219   3.5e-56  189.9   0.0   1   1   2.9e-60     4e-56  189.7   0.0     1   208    18   210    18   219 0.93 Fumarylacetoacetate (FAA) hydrolase family
YihI                 PF04220.7    169 seq758_BIOID50969    -            169   3.4e-56  189.0  15.5   1   1   2.8e-60   3.9e-56  188.9  10.8     3   167     5   165     2   167 0.94 Der GTPase activator (YihI)
FUSC-like            PF12805.2    284 seq759_BIOID50969    -            696     3e-72  242.8   3.3   1   1   8.7e-76     3e-72  242.8   2.3     2   280    63   335    62   340 0.95 FUSC-like inner membrane protein yccS
FUSC_2               PF13515.1    128 seq759_BIOID50969    -            696   8.6e-20   70.8  11.0   1   1   2.5e-23   8.6e-20   70.8   7.6     2   126   377   498   375   500 0.90 Fusaric acid resistance protein-like
FUSC                 PF04632.7    650 seq759_BIOID50969    -            696   5.1e-08   31.7   4.2   1   1   1.5e-11   5.1e-08   31.7   2.9     7   280   369   659   363   690 0.80 Fusaric acid resistance protein family
ALMT                 PF11744.3    406 seq759_BIOID50969    -            696   1.5e-05   23.7   1.9   1   1   1.7e-08   5.7e-05   21.8   1.0    41   193   389   528   373   594 0.80 Aluminium activated malate transporter
Abhydrolase_6        PF12697.2    228 seq762_BIOID50969    -            382   1.3e-12   47.9   0.1   1   1   1.1e-15   3.6e-12   46.5   0.1    18   220   110   362    97   366 0.77 Alpha/beta hydrolase family
Abhydrolase_5        PF12695.2    142 seq762_BIOID50969    -            382   1.4e-11   44.1   0.2   1   1   5.8e-14     2e-10   40.4   0.2    14   141   105   357    90   358 0.74 Alpha/beta hydrolase family
Peptidase_S15        PF02129.13   272 seq762_BIOID50969    -            382   4.1e-05   23.0   0.0   1   1   1.9e-08   6.6e-05   22.3   0.0     2   175    71   234    71   359 0.69 X-Pro dipeptidyl-peptidase (S15 family)
PfkB                 PF00294.19   301 seq763_BIOID50969    -            321   1.5e-50  171.9   0.0   1   1   1.3e-54   1.8e-50  171.6   0.0     4   294    19   305    16   311 0.90 pfkB family carbohydrate kinase
ABC_tran             PF00005.22   118 seq766_BIOID50969    -            404   1.4e-27   96.2   0.0   1   1   7.5e-31   2.5e-27   95.4   0.0     1   117    86   204    86   205 0.93 ABC transporter
TOBE_2               PF08402.5     75 seq766_BIOID50969    -            404   4.1e-19   68.2   0.0   1   1   2.9e-22   9.8e-19   67.0   0.0     1    75   322   402   322   402 0.93 TOBE domain
N6_Mtase             PF02384.11   311 seq767_BIOID50969    -           1205     3e-14   52.6   1.2   1   1   2.1e-11   7.1e-08   31.7   0.0   123   236   500   611   482   647 0.83 N-6 DNA Methylase
Methyltransf_26      PF13659.1    117 seq767_BIOID50969    -           1205   9.2e-14   51.3   0.0   1   1   1.6e-16   5.4e-13   48.8   0.0     3   116   308   560   306   560 0.69 Methyltransferase domain
Eco57I               PF07669.6    106 seq767_BIOID50969    -           1205   3.2e-09   36.9   0.7   1   1   5.7e-12     2e-08   34.4   0.0     3   101   503   606   499   610 0.84 Eco57I restriction-modification methylase
Aldedh               PF00171.17   462 seq768_BIOID50969    -            474  1.5e-165  550.8   0.1   1   1  1.3e-169  1.7e-165  550.7   0.1     3   462    13   470    11   470 0.97 Aldehyde dehydrogenase family
UxuA                 PF03786.8    351 seq770_BIOID50969    -            394  4.2e-163  541.7   0.2   1   1    7e-167  4.8e-163  541.6   0.1     1   350     1   388     1   389 0.99 D-mannonate dehydratase (UxuA)
AP_endonuc_2         PF01261.19   211 seq770_BIOID50969    -            394   7.7e-09   35.0   0.0   1   1   7.8e-12   5.3e-08   32.3   0.0     3   189    18   299    16   322 0.81 Xylose isomerase-like TIM barrel
FliB                 PF03692.10    85 seq772_BIOID50969    -            158   1.4e-08   34.9  10.3   1   1   1.9e-12   2.6e-08   34.1   7.1     2    85    34   102    33   102 0.97 Flagellin N-methylase
Radical_SAM          PF04055.16   166 seq775_BIOID50969    -            457   3.7e-15   56.3   0.0   1   1     8e-19   5.4e-15   55.8   0.0     2   164    57   227    56   229 0.79 Radical SAM superfamily
HemN_C               PF06969.11    66 seq775_BIOID50969    -            457     4e-12   45.8   0.3   1   1   2.7e-15   1.8e-11   43.7   0.0     1    66   363   431   363   431 0.94 HemN C-terminal domain
DDE_Tnp_1            PF01609.16   211 seq777_BIOID50969    -            100   1.3e-05   24.7   0.2   1   1   1.2e-09   1.7e-05   24.3   0.1   153   211     3    65     1    65 0.96 Transposase DDE domain
CPSase_sm_chain      PF00988.17   131 seq778_BIOID50969    -            391   1.7e-56  189.1   0.1   1   1   6.1e-60   2.8e-56  188.5   0.0     2   131    13   142    12   142 0.99 Carbamoyl-phosphate synthase small chain, CPSase domain
GATase               PF00117.23   192 seq778_BIOID50969    -            391   1.3e-49  168.1   0.0   1   1   5.8e-53   2.6e-49  167.1   0.0     3   191   206   381   203   382 0.95 Glutamine amidotransferase class-I
Peptidase_C26        PF07722.8    217 seq778_BIOID50969    -            391   1.2e-08   34.5   0.1   1   1     1e-10   4.8e-07   29.3   0.1    93   217   258   364   247   364 0.80 Peptidase C26
Guanylate_kin        PF00625.16   183 seq780_BIOID50969    -            207   1.6e-70  236.1   0.0   1   1   1.3e-74   1.8e-70  235.9   0.0     2   183     4   186     3   186 0.98 Guanylate kinase
LamB                 PF02264.10   398 seq782_BIOID50969    -            446    6e-169  562.1  24.0   1   1    5e-173  6.8e-169  562.0  16.6     1   398    28   446    28   446 0.97 LamB porin
FCD                  PF07729.7    125 seq783_BIOID50969    -            258   3.1e-23   82.3   2.7   1   1   4.6e-27   3.1e-23   82.3   1.9     1   124   100   223   100   224 0.90 FCD domain
GntR                 PF00392.16    64 seq783_BIOID50969    -            258   2.1e-22   78.2   0.4   1   1   6.1e-26   4.2e-22   77.2   0.3     1    64     8    71     8    71 0.98 Bacterial regulatory proteins, gntR family
LacAB_rpiB           PF02502.13   140 seq784_BIOID50969    -            178   9.2e-32  109.4   0.1   1   1   8.4e-36   1.2e-31  109.1   0.1     1   131     4   139     4   147 0.89 Ribose/Galactose Isomerase
Gly_kinase           PF02595.10   378 seq786_BIOID50969    -            381  9.3e-183  607.0  19.9   1   1  7.7e-187  1.1e-182  606.8  13.8     1   377     1   377     1   378 1.00 Glycerate kinase family
Bac_DNA_binding      PF00216.16    90 seq789_BIOID50969    -             94   2.1e-30  104.4   0.0   1   1   1.7e-34   2.3e-30  104.3   0.0     1    90     1    91     1    91 0.97 Bacterial DNA-binding protein
Ald_Xan_dh_C2        PF02738.13   543 seq790_BIOID50969    -            765  1.6e-174  581.1   0.0   1   1  2.9e-178    2e-174  580.8   0.0    12   543   159   700   147   700 0.98 Molybdopterin-binding domain of aldehyde dehydrogenase
Ald_Xan_dh_C         PF01315.17   111 seq790_BIOID50969    -            765     7e-35  119.3   0.1   1   1   2.2e-38   1.5e-34  118.2   0.0     1   111    23   139    23   139 0.92 Aldehyde oxidase and xanthine dehydrogenase, a/b hammerhead domain
NUDIX                PF00293.23   135 seq791_BIOID50969    -            152   2.4e-21   75.6   0.1   1   1   2.1e-25   2.9e-21   75.4   0.0     2   130    14   147    13   151 0.88 NUDIX domain
MFS_1                PF07690.11   354 seq792_BIOID50969    -            397   7.2e-34  116.9  63.8   1   1   2.9e-33     2e-29  102.3  37.7     2   348    24   350    23   351 0.83 Major Facilitator Superfamily
Sugar_tr             PF00083.19   451 seq792_BIOID50969    -            397   1.1e-05   24.0  49.1   1   1   7.9e-09   5.4e-05   21.8  12.1    58   189    65   190    51   197 0.89 Sugar (and other) transporter
Na_Pi_cotrans        PF02690.10   142 seq793_BIOID50969    -            543   1.6e-44  150.9  29.8   1   2   1.4e-39   9.3e-36  122.5   7.0     1   140    13   148    13   150 0.98 Na+/Pi-cotransporter
Na_Pi_cotrans        PF02690.10   142 seq793_BIOID50969    -            543   1.6e-44  150.9  29.8   2   2   1.5e-13     1e-09   38.1   9.9     1   115   139   257   139   283 0.91 Na+/Pi-cotransporter
DUF1283              PF06932.6     85 seq795_BIOID50969    -            113     1e-46  156.7   6.7   1   1   8.7e-51   1.2e-46  156.5   4.7     1    85    29   113    29   113 0.99 Protein of unknown function (DUF1283)
Ribonuc_red_sm       PF00268.16   281 seq797_BIOID50969    -            319   1.1e-80  270.5   0.1   1   1   9.6e-85   1.3e-80  270.2   0.0     1   280     1   280     1   281 0.97 Ribonucleotide reductase, small chain
TrwB_AAD_bind        PF10412.4    386 seq798_BIOID50969    -            670  3.9e-148  493.0   0.0   1   1  1.7e-151  4.7e-148  492.7   0.0     2   386   172   561   171   561 0.99 Type IV secretion-system coupling protein DNA-binding domain
TraD_N               PF12615.3    101 seq798_BIOID50969    -            670     2e-33  114.6  11.5   1   1     3e-36   8.2e-33  112.6   7.8     1   101    31   129    31   129 0.99 F sex factor protein N terminal
TraG-D_C             PF12696.2    128 seq798_BIOID50969    -            670   9.3e-19   67.4   0.0   1   1   6.2e-22   1.7e-18   66.6   0.0     1   127   419   541   419   542 0.86 TraM recognition site of TraD and TraG
AAA_10               PF12846.2    328 seq798_BIOID50969    -            670   1.8e-10   40.4   0.0   1   1   5.7e-12   1.6e-08   34.1   0.0     3   318   187   491   186   498 0.74 AAA-like domain
T4SS-DNA_transf      PF02534.9    469 seq798_BIOID50969    -            670   8.1e-08   31.1   0.0   1   1   7.9e-11   2.2e-07   29.7   0.0   264   361   382   476   198   500 0.82 Type IV secretory system Conjugative DNA transfer
RNA_pol_Rpb6         PF01192.17    57 seq799_BIOID50969    -             91     1e-17   63.4   0.1   1   1   9.7e-22   1.3e-17   63.1   0.1     1    56     7    62     7    63 0.95 RNA polymerase Rpb6
EIIC-GAT             PF03611.9    415 seq800_BIOID50969    -            456   2.1e-65  221.0  29.2   1   1   1.5e-69   2.1e-65  221.0  20.2     3   403     6   393     4   419 0.95 PTS system sugar-specific permease component
BPD_transp_1         PF00528.17   185 seq801_BIOID50969    -            317   7.1e-24   84.2  18.8   1   1   5.2e-28   7.1e-24   84.2  13.0     1   183   117   313   113   315 0.91 Binding-protein-dependent transport system inner membrane component
Competence           PF03772.11   271 seq802_BIOID50969    -            780   5.3e-54  182.9  38.5   1   1   7.8e-58   5.3e-54  182.9  26.7     3   266   228   493   226   516 0.90 Competence protein
Lactamase_B          PF00753.22   194 seq802_BIOID50969    -            780   1.5e-12   47.4   0.0   1   1   3.6e-16   2.4e-12   46.7   0.0     4   176   533   697   530   714 0.89 Metallo-beta-lactamase superfamily
Mannitol_dh_C        PF08125.8    245 seq803_BIOID50969    -            486   1.8e-96  321.9   0.0   1   1  3.5e-100   2.4e-96  321.5   0.0     1   245   216   463   216   463 0.99 Mannitol dehydrogenase C-terminal domain
Mannitol_dh          PF01232.18   151 seq803_BIOID50969    -            486   2.9e-54  182.9   0.0   1   1   7.2e-58   4.9e-54  182.2   0.0     2   151    24   188    23   188 0.99 Mannitol dehydrogenase Rossmann domain
Acetyltransf_3       PF13302.1    142 seq804_BIOID50969    -            186   5.7e-23   81.6   0.0   1   1     4e-26   7.7e-23   81.2   0.0     3   141     8   140     7   141 0.80 Acetyltransferase (GNAT) domain
Acetyltransf_4       PF13420.1    155 seq804_BIOID50969    -            186   7.2e-15   55.1   0.6   1   1   4.7e-18   9.1e-15   54.8   0.4     1   152     9   158     9   160 0.93 Acetyltransferase (GNAT) domain
Acetyltransf_1       PF00583.19    83 seq804_BIOID50969    -            186     6e-15   54.9   0.1   1   1   4.5e-18   8.9e-15   54.3   0.1     2    82    63   140    62   141 0.97 Acetyltransferase (GNAT) family
Acetyltransf_8       PF13523.1    152 seq804_BIOID50969    -            186   1.2e-13   51.1   0.2   1   1   8.2e-17   1.6e-13   50.6   0.2     1   141     9   145     9   157 0.89 Acetyltransferase (GNAT) domain
Acetyltransf_7       PF13508.1     79 seq804_BIOID50969    -            186   3.7e-07   30.1   0.2   1   1   3.4e-10   6.7e-07   29.2   0.1     2    78    56   141    55   142 0.80 Acetyltransferase (GNAT) domain
Acetyltransf_10      PF13673.1    117 seq804_BIOID50969    -            186   1.3e-05   25.1   0.0   1   1   9.3e-09   1.8e-05   24.7   0.0     1   117    16   140    16   140 0.75 Acetyltransferase (GNAT) domain
FR47                 PF08445.5     86 seq804_BIOID50969    -            186   2.1e-05   24.0   0.0   1   1   1.9e-08   3.8e-05   23.2   0.0    26    79    87   142    69   150 0.92 FR47-like protein
FMN_dh               PF01070.13   357 seq806_BIOID50969    -            396  3.2e-125  417.5   0.0   1   1  1.3e-128  4.4e-125  417.1   0.0     1   355    13   375    13   377 0.96 FMN-dependent dehydrogenase
NMO                  PF03060.10   330 seq806_BIOID50969    -            396   2.7e-05   23.3   2.7   1   1   1.1e-08   3.9e-05   22.8   1.9   138   225   248   335   244   373 0.87 Nitronate monooxygenase
HD_4                 PF13328.1    153 seq807_BIOID50969    -            702   6.5e-54  181.6   1.2   1   1   2.4e-57   6.5e-54  181.6   0.8     2   152    27   175    26   176 0.97 HD domain
RelA_SpoT            PF04607.12   116 seq807_BIOID50969    -            702   1.1e-36  125.2   0.5   1   1   1.1e-39   3.1e-36  123.7   0.0     1   115   235   345   235   346 0.98 Region found in RelA / SpoT proteins
TGS                  PF02824.16    60 seq807_BIOID50969    -            702   6.9e-22   76.9   0.0   1   1   6.1e-25   1.7e-21   75.7   0.0     1    60   388   447   388   447 0.99 TGS domain
ACT_4                PF13291.1     80 seq807_BIOID50969    -            702   2.2e-18   66.2   2.5   1   1   2.1e-21   5.7e-18   64.9   1.0     2    80   622   699   621   699 0.97 ACT domain
HD                   PF01966.17   122 seq807_BIOID50969    -            702   1.3e-13   50.8   1.9   1   1   1.7e-16   4.7e-13   49.0   0.3     1   122    45   144    45   144 0.81 HD domain
UvrD_C               PF13361.1    319 seq809_BIOID50969    -            673     8e-93  311.2   0.0   1   1   3.5e-95   7.9e-92  308.0   0.0     1   318   271   613   271   614 0.97 UvrD-like helicase C-terminal domain
UvrD-helicase        PF00580.16   315 seq809_BIOID50969    -            673   1.3e-73  247.9   0.3   1   1   8.5e-76   1.9e-72  244.1   0.2     1   314     3   265     3   266 0.94 UvrD/REP helicase N-terminal domain
AAA_19               PF13245.1     76 seq809_BIOID50969    -            673   1.9e-13   49.8   0.6   1   1   2.1e-16   4.7e-13   48.5   0.4     8    75    15    87     8    88 0.82 Part of AAA domain
UvrD_C_2             PF13538.1    104 seq809_BIOID50969    -            673   2.1e-10   40.5   0.0   1   1   5.6e-13   1.3e-09   38.0   0.0    54   103   546   609   496   610 0.80 Family description
CPSase_L_D2          PF02786.12   211 seq810_BIOID50969    -           1073  9.6e-118  390.8   2.5   1   2     1e-80   1.6e-77  259.4   0.0     1   210   128   334   128   335 0.99 Carbamoyl-phosphate synthase L chain, ATP binding domain
CPSase_L_D2          PF02786.12   211 seq810_BIOID50969    -           1073  9.6e-118  390.8   2.5   2   2   2.1e-41   3.2e-38  131.0   0.4     1   210   674   876   674   877 0.95 Carbamoyl-phosphate synthase L chain, ATP binding domain
CPSase_L_chain       PF00289.17   110 seq810_BIOID50969    -           1073   5.3e-47  158.3   0.0   1   2   7.6e-26   1.1e-22   80.0   0.0     1   110     6   123     6   123 0.97 Carbamoyl-phosphate synthase L chain, N-terminal domain
CPSase_L_chain       PF00289.17   110 seq810_BIOID50969    -           1073   5.3e-47  158.3   0.0   2   2     2e-24     3e-21   75.4   0.0     3   110   560   669   558   669 0.97 Carbamoyl-phosphate synthase L chain, N-terminal domain
CPSase_L_D3          PF02787.14   121 seq810_BIOID50969    -           1073   2.6e-42  143.2   0.1   1   1   5.8e-45   8.8e-42  141.5   0.0     2   121   425   547   424   547 0.98 Carbamoyl-phosphate synthetase large chain, oligomerisation domain
ATP-grasp_4          PF13535.1    184 seq810_BIOID50969    -           1073   7.4e-42  143.0   0.3   1   2   6.7e-22     1e-18   67.6   0.0     4   182   128   307   125   309 0.91 ATP-grasp domain
ATP-grasp_4          PF13535.1    184 seq810_BIOID50969    -           1073   7.4e-42  143.0   0.3   2   2     2e-23   3.1e-20   72.5   0.1     2   180   672   847   671   849 0.91 ATP-grasp domain
MGS                  PF02142.17    95 seq810_BIOID50969    -           1073     3e-19   68.6   0.1   1   1   1.4e-21   2.2e-18   65.8   0.0     2    94   957  1041   956  1042 0.97 MGS-like domain
ATP-grasp            PF02222.17   172 seq810_BIOID50969    -           1073   1.2e-14   53.8   0.4   1   2   1.6e-08   2.5e-05   23.5   0.0     2   161   137   304   136   312 0.82 ATP-grasp domain
ATP-grasp            PF02222.17   172 seq810_BIOID50969    -           1073   1.2e-14   53.8   0.4   2   2   7.2e-10   1.1e-06   28.0   0.1     3   161   684   846   682   849 0.86 ATP-grasp domain
ATP-grasp_3          PF02655.9    161 seq810_BIOID50969    -           1073   5.4e-11   42.4   0.9   1   1   2.7e-10   4.1e-07   29.8   0.0     8   158   679   846   672   849 0.79 ATP-grasp domain
Dala_Dala_lig_C      PF07478.8    203 seq810_BIOID50969    -           1073   7.3e-11   41.7   0.3   1   1   1.8e-09   2.8e-06   26.7   0.1    14   173   694   844   681   864 0.78 D-ala D-ala ligase C-terminus
Ivy                  PF08816.6    118 seq811_BIOID50969    -            157   6.8e-35  119.4   0.1   1   1   6.1e-39   8.4e-35  119.2   0.1     1   118    37   152    37   152 0.98 Inhibitor of vertebrate lysozyme (Ivy)
Hexapep              PF00132.19    36 seq812_BIOID50969    -            269     4e-13   48.1  10.9   1   1   1.4e-13   1.9e-09   36.4   4.4     1    36   151   186   151   186 0.96 Bacterial transferase hexapeptide (six repeats)
Peptidase_S24        PF00717.18    70 seq816_BIOID50969    -            139   1.7e-13   49.8   0.0   1   1   1.8e-17   2.5e-13   49.3   0.0     2    68    56   120    55   122 0.91 Peptidase S24-like
ABC_tran             PF00005.22   118 seq817_BIOID50969    -            491   5.9e-26   91.0   0.0   1   1   2.7e-29   1.2e-25   90.0   0.0     1   117   159   283   159   284 0.97 ABC transporter
CBS                  PF00571.23    57 seq817_BIOID50969    -            491   3.2e-06   26.5   0.0   1   1   3.4e-07    0.0015   18.0   0.0    32    55   460   483   437   485 0.86 CBS domain
MalM                 PF07148.7    136 seq818_BIOID50969    -            306   2.3e-50  169.4   0.1   1   1   2.4e-54   3.3e-50  168.9   0.0     2   136    75   210    74   210 0.98 Maltose operon periplasmic protein precursor (MalM)
BPD_transp_1         PF00528.17   185 seq819_BIOID50969    -            281   1.9e-14   53.4  20.7   1   1   1.4e-18   1.9e-14   53.4  14.3     3   184    81   273    79   274 0.86 Binding-protein-dependent transport system inner membrane component
DegT_DnrJ_EryC1      PF01041.12   363 seq820_BIOID50969    -            385  8.1e-133  442.8   0.1   1   1  3.4e-136  9.2e-133  442.6   0.1     3   363    18   380    16   380 0.98 DegT/DnrJ/EryC1/StrS aminotransferase family
Aminotran_1_2        PF00155.16   363 seq820_BIOID50969    -            385   1.3e-09   37.3   0.1   1   1   1.2e-12   3.4e-09   36.0   0.0    46   197    41   170    24   216 0.89 Aminotransferase class I and II
Cys_Met_Meta_PP      PF01053.15   386 seq820_BIOID50969    -            385   2.8e-08   32.3   0.1   1   1   1.5e-11     4e-08   31.8   0.1    54   193    38   176    36   251 0.81 Cys/Met metabolism PLP-dependent enzyme
Beta_elim_lyase      PF01212.16   290 seq820_BIOID50969    -            385     6e-07   28.7   0.0   1   1   3.7e-10     1e-06   28.0   0.0    29   243    39   256    32   302 0.72 Beta-eliminating lyase
Aminotran_5          PF00266.14   371 seq820_BIOID50969    -            385   2.1e-06   26.5   0.2   1   1   1.1e-09   2.9e-06   26.1   0.1    55   297    48   283    41   326 0.81 Aminotransferase class-V
UvrD_C               PF13361.1    319 seq821_BIOID50969    -            594   2.2e-40  138.9   0.0   1   1   3.2e-43   6.3e-40  137.4   0.0     2   316   254   564   253   567 0.83 UvrD-like helicase C-terminal domain
UvrD-helicase        PF00580.16   315 seq821_BIOID50969    -            594   5.1e-29  101.4   2.9   1   2   3.7e-16   7.1e-13   48.4   0.0     2   105     5    91     4    95 0.92 UvrD/REP helicase N-terminal domain
UvrD-helicase        PF00580.16   315 seq821_BIOID50969    -            594   5.1e-29  101.4   2.9   2   2   3.8e-17   7.4e-14   51.6   0.2   208   314   145   248   107   249 0.86 UvrD/REP helicase N-terminal domain
UvrD_C_2             PF13538.1    104 seq821_BIOID50969    -            594   1.2e-10   41.3   0.0   1   1   1.4e-13   2.7e-10   40.1   0.0    47   103   496   562   450   563 0.79 Family description
AAA_19               PF13245.1     76 seq821_BIOID50969    -            594   1.6e-07   30.8   0.0   1   1   1.2e-09   2.4e-06   27.0   0.0     3    75    12    86    10    87 0.84 Part of AAA domain
IMS                  PF00817.15   148 seq824_BIOID50969    -            422   8.3e-39  132.6   0.0   1   1     6e-42   2.1e-38  131.3   0.0     1   147     5   150     5   151 0.96 impB/mucB/samB family
DUF4113              PF13438.1     75 seq824_BIOID50969    -            422   1.5e-28   98.3   0.2   1   1   1.9e-31   6.6e-28   96.3   0.0     1    75   347   421   347   421 0.98 Domain of unknown function (DUF4113)
IMS_C                PF11799.3    137 seq824_BIOID50969    -            422   1.1e-08   35.5   0.0   1   1   6.1e-12   2.1e-08   34.5   0.0     3   122   214   333   212   344 0.89 impB/mucB/samB family C-terminal
IMS_HHH              PF11798.3     32 seq824_BIOID50969    -            422   1.3e-07   31.0   0.0   1   1   1.1e-10   3.8e-07   29.6   0.0     4    32   172   200   169   200 0.92 IMS family HHH motif
PTS_IIB              PF02302.12    90 seq825_BIOID50969    -             94   3.7e-11   43.2   0.2   1   1   2.9e-15   3.9e-11   43.1   0.1     1    58     3    61     3    87 0.88 PTS system, Lactose/Cellobiose specific IIB subunit
DUF1161              PF06649.7     52 seq827_BIOID50969    -            102   1.3e-25   88.9   0.0   1   1   1.2e-29   1.6e-25   88.6   0.0     1    52    27    80    27    80 0.99 Protein of unknown function (DUF1161)
SpoU_methylase       PF00588.14   142 seq829_BIOID50969    -            157   4.4e-34  117.2   0.0   1   1   3.6e-38   4.9e-34  117.1   0.0     1   142     1   142     1   142 0.95 SpoU rRNA Methylase family
PTS_EIIA_2           PF00359.17   142 seq830_BIOID50969    -            152   2.5e-27   95.1   0.0   1   1   2.3e-31   3.1e-27   94.9   0.0    10   128    10   135     4   147 0.92 Phosphoenolpyruvate-dependent sugar phosphotransferase system, EIIA 2
GntR                 PF00392.16    64 seq833_BIOID50969    -            257   1.8e-23   81.5   1.4   1   1     7e-27   3.2e-23   80.8   0.2     1    64    10    73    10    73 0.99 Bacterial regulatory proteins, gntR family
FCD                  PF07729.7    125 seq833_BIOID50969    -            257   3.9e-21   75.5   7.6   1   1   1.3e-24   5.8e-21   74.9   5.3     1   125    97   226    97   226 0.92 FCD domain
Rrf2                 PF02082.15    83 seq833_BIOID50969    -            257   6.5e-05   22.8   0.1   1   1   3.8e-08   0.00017   21.4   0.0    28    67    36    74    23    80 0.88 Transcriptional regulator
DUF2593              PF10767.4    144 seq835_BIOID50969    -            162   7.6e-72  239.5   6.3   1   1   6.3e-76   8.7e-72  239.4   4.3     2   144    20   162    19   162 0.99 Protein of unknown function (DUF2593)
DUF2566              PF10753.4     55 seq836_BIOID50969    -             73   2.5e-29  100.8   5.3   1   1   2.3e-33   3.1e-29  100.5   3.7     1    55    19    73    19    73 0.99 Protein of unknown function (DUF2566)
Sdh_cyt              PF01127.17   121 seq839_BIOID50969    -            133   4.1e-30  103.9   4.2   1   1   3.6e-34     5e-30  103.7   2.9     3   120    11   127    10   128 0.90 Succinate dehydrogenase/Fumarate reductase transmembrane subunit
FAD_binding_5        PF00941.16   171 seq840_BIOID50969    -            292   2.6e-49  166.8   0.0   1   1   5.4e-53   3.7e-49  166.3   0.0     4   170     6   173     3   174 0.98 FAD binding domain in molybdopterin dehydrogenase
CO_deh_flav_C        PF03450.12   103 seq840_BIOID50969    -            292   5.4e-25   87.2   0.1   1   1   2.5e-28   1.7e-24   85.6   0.0     2   103   183   283   182   283 0.97 CO dehydrogenase flavoprotein C-terminal domain
Molybdopterin        PF00384.17   432 seq841_BIOID50969    -            808   1.5e-95  320.3   0.0   1   1   4.2e-99   1.9e-95  320.0   0.0     1   432   111   566   111   566 0.92 Molybdopterin oxidoreductase
Molydop_binding      PF01568.16   109 seq841_BIOID50969    -            808   1.1e-27   95.9   0.0   1   1   5.8e-31   2.6e-27   94.6   0.0     1   107   687   800   687   802 0.96 Molydopterin dinucleotide binding domain
Molybdop_Fe4S4       PF04879.11    55 seq841_BIOID50969    -            808   2.2e-14   52.9   0.8   1   1   8.4e-18   3.8e-14   52.1   0.5     1    55    49   108    49   108 0.97 Molybdopterin oxidoreductase Fe4S4 domain
TrwC                 PF08751.6    297 seq843_BIOID50969    -           1756     5e-88  295.2   1.3   1   1   1.1e-91     5e-88  295.2   0.9     2   296     7   287     6   288 0.97 TrwC relaxase
TraI                 PF07057.6    126 seq843_BIOID50969    -           1756   5.6e-59  197.5   0.0   1   1   3.7e-62   1.7e-58  195.9   0.0     1   126  1434  1560  1434  1560 0.98 DNA helicase TraI
AAA_30               PF13604.1    196 seq843_BIOID50969    -           1756   2.6e-42  144.5  15.8   1   1   1.4e-43   6.3e-40  136.7   1.3     1   186   968  1156   968  1162 0.94 AAA domain
DUF2526              PF10735.4     77 seq844_BIOID50969    -             77     7e-47  157.1   5.9   1   1   5.7e-51   7.7e-47  157.0   4.1     1    77     1    77     1    77 1.00 Protein of unknown function (DUF2526)
DUF3521              PF12035.3     35 seq845_BIOID50969    -             51   1.7e-14   53.2   0.6   1   1   1.5e-18     2e-14   52.9   0.4     1    33     6    38     6    40 0.94 Protein of unknown function (DUF3521)
Glycos_transf_2      PF00535.21   169 seq846_BIOID50969    -            322   1.1e-30  106.4   0.0   1   1   3.2e-34   1.4e-30  106.0   0.0     1   165    11   171    11   175 0.85 Glycosyl transferase family 2
Glyco_tranf_2_3      PF13641.1    230 seq846_BIOID50969    -            322   3.3e-12   46.6   0.0   1   1   1.4e-15   6.2e-12   45.7   0.0     2   130     9   134     8   185 0.81 Glycosyltransferase like family 2
Glyco_tranf_2_2      PF10111.4    281 seq846_BIOID50969    -            322   9.7e-06   24.7   0.0   1   1   3.1e-09   1.4e-05   24.2   0.0     1   104    11   108    11   120 0.81 Glycosyltransferase like family 2
SpoU_methylase       PF00588.14   142 seq847_BIOID50969    -            229   4.7e-37  126.9   0.1   1   1   9.5e-41   6.5e-37  126.4   0.1     2   142    20   159    19   159 0.96 SpoU rRNA Methylase family
SpoU_methylas_C      PF12105.3     57 seq847_BIOID50969    -            229   1.1e-25   88.8   1.7   1   1   2.2e-29   1.5e-25   88.3   0.4     1    57   163   221   163   221 0.99 SpoU, rRNA methylase, C-terminal
SopA                 PF13981.1    135 seq848_BIOID50969    -            442   2.7e-32  111.5   7.0   1   1   1.4e-35   4.7e-32  110.7   4.9     3   135   209   342   207   342 0.97 SopA-like central domain
Pentapeptide_4       PF13599.1     78 seq848_BIOID50969    -            442   1.8e-17   62.7  19.5   1   1   3.8e-17   1.3e-13   50.4   4.5     6    78    90   165    85   169 0.91 Pentapeptide repeats (9 copies)
Pentapeptide_3       PF13576.1     48 seq848_BIOID50969    -            442   1.7e-11   43.7  19.6   1   1   1.5e-10   5.3e-07   29.3   0.8     1    39   102   138   102   140 0.96 Pentapeptide repeats (9 copies)
Sdh_cyt              PF01127.17   121 seq850_BIOID50969    -            115   8.9e-12   44.7  15.1   1   1   7.9e-16   1.1e-11   44.5  10.5    18   120    11   104     2   113 0.83 Succinate dehydrogenase/Fumarate reductase transmembrane subunit
BPD_transp_1         PF00528.17   185 seq851_BIOID50969    -            354   2.5e-26   92.2  16.2   1   1   1.8e-30   2.5e-26   92.2  11.2     1   176   163   324   163   332 0.91 Binding-protein-dependent transport system inner membrane component
tRNA_U5-meth_tr      PF05958.6    352 seq852_BIOID50969    -            375   2.8e-19   68.9   0.0   1   1   6.6e-20   2.3e-16   59.3   0.0   172   351   208   374   184   375 0.90 tRNA (Uracil-5-)-methyltransferase
Methyltransf_31      PF13847.1    152 seq852_BIOID50969    -            375   2.9e-09   36.5   0.0   1   1   1.5e-12   5.1e-09   35.7   0.0     5    67   235   295   233   347 0.87 Methyltransferase domain
Methyltransf_26      PF13659.1    117 seq852_BIOID50969    -            375   4.7e-07   29.7   0.0   1   1   2.5e-10   8.6e-07   28.8   0.0     4    80   237   310   234   369 0.89 Methyltransferase domain
MTS                  PF05175.9    170 seq852_BIOID50969    -            375   5.8e-06   25.6   0.0   1   1   2.7e-09   9.4e-06   25.0   0.0    32   108   234   310   209   329 0.83 Methyltransferase small domain
ABC_membrane         PF00664.18   275 seq853_BIOID50969    -            582   2.7e-55  187.6  14.5   1   1   1.1e-58   3.9e-55  187.0  10.0     6   275    29   298    24   298 0.94 ABC transporter transmembrane region
ABC_tran             PF00005.22   118 seq853_BIOID50969    -            582   2.2e-22   79.5   0.3   1   1   1.8e-25   6.1e-22   78.0   0.0     1   118   383   509   383   509 0.98 ABC transporter
PglZ                 PF08665.7    181 seq855_BIOID50969    -            867   9.3e-63  211.0   0.0   1   1   1.7e-66   2.3e-62  209.7   0.0     1   180   476   651   476   652 0.99 PglZ domain
NUDIX                PF00293.23   135 seq856_BIOID50969    -            257   2.5e-21   75.6   0.2   1   1   1.4e-24   6.4e-21   74.2   0.0     6   125   132   240   128   249 0.90 NUDIX domain
zf-NADH-PPase        PF09297.6     32 seq856_BIOID50969    -            257   2.8e-10   39.4   5.4   1   1     1e-13   4.8e-10   38.6   3.8     1    32    93   124    93   124 0.98 NADH pyrophosphatase zinc ribbon domain
NUDIX-like           PF09296.6     98 seq856_BIOID50969    -            257   4.5e-06   26.7   0.1   1   1     2e-09   8.9e-06   25.8   0.1     2    97    11    90    10    91 0.97 NADH pyrophosphatase-like rudimentary NUDIX domain
FAD_binding_2        PF00890.19   421 seq857_BIOID50969    -            588  2.6e-117  392.1   6.1   1   1    7e-121  3.2e-117  391.8   4.2     1   421     9   405     9   405 0.98 FAD binding domain
Succ_DH_flav_C       PF02910.15   129 seq857_BIOID50969    -            588   3.1e-38  130.4   0.1   1   1   1.1e-41   5.1e-38  129.7   0.1     1   129   460   588   460   588 0.96 Fumarate reductase flavoprotein C-term
Fer2_2               PF01799.15    75 seq861_BIOID50969    -            159     4e-27   93.8   0.4   1   1   5.8e-31     4e-27   93.8   0.3     1    73    78   152    78   154 0.93 [2Fe-2S] binding domain
Fer2                 PF00111.22    78 seq861_BIOID50969    -            159   4.4e-07   29.4   1.1   1   1   6.5e-11   4.4e-07   29.4   0.8     2    55    12    64    11    85 0.81 2Fe-2S iron-sulfur cluster binding domain
DUF4102              PF13356.1     89 seq862_BIOID50969    -            176   1.1e-26   92.4   0.0   1   1     2e-30   2.8e-26   91.1   0.0     1    88     3    89     3    90 0.97 Domain of unknown function (DUF4102)
DEAD                 PF00270.24   173 seq864_BIOID50969    -            704   7.8e-24   83.9   0.2   1   1   3.8e-25   8.7e-22   77.2   0.0     4   169   284   445   281   449 0.80 DEAD/DEAH box helicase
Helicase_C           PF00271.26    78 seq864_BIOID50969    -            704   5.4e-17   61.3   0.0   1   1   2.2e-18   5.1e-15   54.9   0.0     3    77   524   599   522   600 0.95 Helicase conserved C-terminal domain
ResIII               PF04851.10   184 seq864_BIOID50969    -            704     8e-09   35.4   0.0   1   1   9.1e-12   2.1e-08   34.1   0.0    29   182   304   441   278   443 0.75 Type III restriction enzyme, res subunit
tRNA_anti            PF01336.20    76 seq864_BIOID50969    -            704   2.7e-07   30.1   0.0   1   1   2.5e-10   5.8e-07   29.1   0.0     2    74    74   145    73   147 0.96 OB-fold nucleic acid binding domain
SecA_DEAD            PF07517.9    266 seq864_BIOID50969    -            704   5.3e-07   29.0   0.0   1   1   5.1e-10   1.2e-06   27.9   0.0    95   163   305   373   238   409 0.84 SecA DEAD-like domain
SNF2_N               PF00176.18   296 seq864_BIOID50969    -            704   5.4e-05   22.0   0.0   1   1   4.3e-08   9.8e-05   21.2   0.0    27   172   308   446   285   451 0.80 SNF2 family N-terminal domain
Epimerase            PF01370.16   236 seq870_BIOID50969    -            660   1.8e-41  142.0   0.0   1   1     8e-45   2.7e-41  141.4   0.0     1   236   318   566   318   566 0.91 NAD dependent epimerase/dehydratase family
Formyl_trans_N       PF00551.14   181 seq870_BIOID50969    -            660   5.5e-25   87.8   0.0   1   1   2.4e-28   8.4e-25   87.2   0.0    63   178    59   174    17   177 0.90 Formyl transferase
Formyl_trans_C       PF02911.13   100 seq870_BIOID50969    -            660   2.3e-20   72.4   0.0   1   1   1.2e-23   4.3e-20   71.5   0.0     3    98   202   295   200   297 0.95 Formyl transferase, C-terminal domain
3Beta_HSD            PF01073.14   280 seq870_BIOID50969    -            660   5.8e-06   25.0   0.0   1   1   2.4e-09   8.2e-06   24.5   0.0     1   157   319   474   319   504 0.79 3-beta hydroxysteroid dehydrogenase/isomerase family
NicO                 PF03824.11   282 seq873_BIOID50969    -            274     6e-59  199.5  19.7   1   1   1.5e-62   6.7e-59  199.4  13.6     1   280    13   273    13   274 0.94 High-affinity nickel-transport protein
DUF2910              PF11139.3    214 seq873_BIOID50969    -            274   3.2e-08   32.8   0.3   1   1   1.3e-11     6e-08   31.9   0.2    34   213    53   269    21   270 0.88 Protein of unknown function (DUF2910)
DsbD_2               PF13386.1    199 seq873_BIOID50969    -            274   7.8e-08   32.1  18.1   1   1   4.5e-11     2e-07   30.8   0.9   104   186   154   240   139   249 0.86 Family description
OpuAC                PF04069.7    257 seq875_BIOID50969    -            344   4.2e-56  190.0   3.9   1   1   3.8e-60   5.2e-56  189.7   2.7     2   256    44   326    43   327 0.94 Substrate binding domain of ABC-type glycine betaine transport system
Phage_integrase      PF00589.17   173 seq877_BIOID50969    -            212   6.7e-24   84.3   0.2   1   1   6.1e-28   8.3e-24   84.0   0.2    28   171    23   176     3   178 0.91 Phage integrase family
ADH_zinc_N           PF00107.21   130 seq878_BIOID50969    -            376   7.6e-18   64.1   0.0   1   1   1.8e-21   1.2e-17   63.5   0.0     1   122   192   327   192   334 0.92 Zinc-binding dehydrogenase
ADH_zinc_N_2         PF13602.1    127 seq878_BIOID50969    -            376   6.9e-07   30.0   0.0   1   1   1.8e-10   1.3e-06   29.2   0.0     1   127   225   370   225   370 0.78 Zinc-binding dehydrogenase
URO-D                PF01208.12   343 seq879_BIOID50969    -            354  1.2e-139  464.9   0.0   1   1    1e-143  1.4e-139  464.7   0.0     2   342     5   347     4   348 0.98 Uroporphyrinogen decarboxylase (URO-D)
SIS_2                PF13580.1    138 seq880_BIOID50969    -            198     3e-31  107.8   0.3   1   1   7.7e-35   5.3e-31  107.0   0.2    15   138    30   152     8   152 0.92 SIS domain
SIS                  PF01380.17   131 seq880_BIOID50969    -            198     9e-08   31.6   0.0   1   1   2.5e-11   1.7e-07   30.7   0.0    51   104   115   168   104   183 0.91 SIS domain
DUF1401              PF07180.6    146 seq887_BIOID50969    -            131   8.2e-07   28.7   0.1   1   1   7.5e-11     1e-06   28.4   0.1    19    75     5    61     2    98 0.90 Protein of unknown function (DUF1401)
Chor_lyase           PF04345.8    168 seq889_BIOID50969    -            165   6.6e-31  106.8   0.0   1   1   5.8e-35     8e-31  106.6   0.0    13   163    18   165    12   165 0.90 Chorismate lyase
Methyltransf_26      PF13659.1    117 seq890_BIOID50969    -            274     2e-11   43.7   0.1   1   1   2.2e-14     1e-10   41.5   0.0     1   115   122   222   122   227 0.81 Methyltransferase domain
MTS                  PF05175.9    170 seq890_BIOID50969    -            274   1.8e-06   27.3   0.0   1   1   6.7e-10   3.1e-06   26.5   0.0    35   143   125   225   110   245 0.72 Methyltransferase small domain
MFS_1                PF07690.11   354 seq894_BIOID50969    -            393     2e-24   85.8  58.2   1   1   1.3e-26   1.8e-22   79.4  34.4     2   328    14   320    10   327 0.84 Major Facilitator Superfamily
LpxK                 PF02606.9    326 seq897_BIOID50969    -            328  6.7e-111  370.2   0.0   1   1  6.1e-115  8.3e-111  369.9   0.0     2   322    13   318    12   324 0.95 Tetraacyldisaccharide-1-P 4'-kinase
GPW_gp25             PF04965.9     99 seq898_BIOID50969    -            130   6.7e-13   47.9   0.0   1   1   6.2e-17   8.4e-13   47.5   0.0     3    94    18   108    16   113 0.90 Gene 25-like lysozyme
Ligase_CoA           PF00549.14   153 seq901_BIOID50969    -            555   3.2e-52  176.0   0.8   1   1   7.9e-56   5.4e-52  175.3   0.0     1   152   336   491   336   492 0.98 CoA-ligase
CoA_binding          PF02629.14    96 seq901_BIOID50969    -            555   9.7e-17   61.1   0.0   1   1   1.4e-19   9.6e-16   57.9   0.1     3    96   193   288   191   288 0.96 CoA binding domain
GATase_4             PF13230.1    272 seq903_BIOID50969    -            255  3.2e-107  357.1   0.0   1   1  7.7e-111  3.5e-107  357.0   0.0     1   252     1   252     1   255 0.99 Glutamine amidotransferases class-II
GATase_2             PF00310.16   361 seq903_BIOID50969    -            255   3.3e-17   62.1   0.1   1   1   2.1e-15   9.7e-12   44.1   0.1   189   359    65   215    60   217 0.87 Glutamine amidotransferases class-II
UbiA                 PF01040.13   257 seq904_BIOID50969    -            290   1.1e-40  139.4  25.2   1   1   9.5e-45   1.3e-40  139.1  17.5     2   256    26   277    25   283 0.86 UbiA prenyltransferase family
DUF3315              PF11776.3     52 seq905_BIOID50969    -            112   6.4e-23   79.9   0.2   1   1   7.5e-27     1e-22   79.2   0.1     1    51    52   102    52   103 0.98 Domain of unknown function (DUF3315)
Molybdopterin        PF00384.17   432 seq907_BIOID50969    -            808   1.8e-88  297.0   0.0   1   1   4.8e-92   2.2e-88  296.7   0.0     1   432   115   566   115   566 0.93 Molybdopterin oxidoreductase
Molydop_binding      PF01568.16   109 seq907_BIOID50969    -            808   5.3e-27   93.6   0.0   1   1   2.2e-30     1e-26   92.7   0.0     1   107   687   800   687   802 0.97 Molydopterin dinucleotide binding domain
Molybdop_Fe4S4       PF04879.11    55 seq907_BIOID50969    -            808   2.7e-13   49.4   0.9   1   1     1e-16   4.7e-13   48.6   0.6     1    55    53   112    53   112 0.96 Molybdopterin oxidoreductase Fe4S4 domain
Endonuclease_5       PF04493.9    206 seq909_BIOID50969    -            223   1.8e-70  236.3   0.0   1   1   1.5e-74   2.1e-70  236.1   0.0     1   205     9   208     9   209 0.99 Endonuclease V
MFS_1                PF07690.11   354 seq912_BIOID50969    -            394   6.5e-37  126.9  54.8   1   2   8.2e-30   5.6e-26   91.0  17.0     2   188    17   198    16   220 0.87 Major Facilitator Superfamily
MFS_1                PF07690.11   354 seq912_BIOID50969    -            394   6.5e-37  126.9  54.8   2   2   1.1e-14   7.4e-11   41.2  16.1     3   175   218   387   216   394 0.89 Major Facilitator Superfamily
Sugar_tr             PF00083.19   451 seq912_BIOID50969    -            394   3.5e-13   48.8  16.6   1   1     5e-17   3.5e-13   48.8  11.5    43   188    39   181    11   184 0.88 Sugar (and other) transporter
FCD                  PF07729.7    125 seq916_BIOID50969    -            221   1.7e-23   83.2   2.5   1   1   3.4e-27   2.3e-23   82.7   1.7     2   124    85   209    84   210 0.96 FCD domain
GntR                 PF00392.16    64 seq916_BIOID50969    -            221   9.4e-12   44.0   0.1   1   1   3.9e-15   2.7e-11   42.6   0.1     2    64    13    74    12    74 0.95 Bacterial regulatory proteins, gntR family
Glyco_hydro_4C       PF11975.3    232 seq919_BIOID50969    -            451   1.7e-86  289.6   0.0   1   1   3.3e-90   2.3e-86  289.2   0.0     2   232   193   421   192   421 0.99 Family 4 glycosyl hydrolase C-terminal domain
Glyco_hydro_4        PF02056.11   183 seq919_BIOID50969    -            451   7.6e-80  266.4   0.1   1   1   1.5e-83     1e-79  266.0   0.1     1   182     6   188     6   189 0.99 Family 4 glycosyl hydrolase
FadR_C               PF07840.7    164 seq920_BIOID50969    -            239   6.9e-73  243.5   0.0   1   1   1.9e-76   8.5e-73  243.2   0.0     1   163    72   234    72   235 0.99 FadR C-terminal domain
GntR                 PF00392.16    64 seq920_BIOID50969    -            239   2.3e-20   71.6   0.0   1   1     1e-23   4.7e-20   70.6   0.0     4    64    11    71     8    71 0.96 Bacterial regulatory proteins, gntR family
PTS_EIIC             PF02378.13   321 seq922_BIOID50969    -            648     5e-71  239.0  33.0   1   1   1.1e-74     5e-71  239.0  22.9     2   321    12   300    11   300 0.94 Phosphotransferase system, EIIC
PTS_EIIA_1           PF00358.15   133 seq922_BIOID50969    -            648   1.6e-52  176.4   0.6   1   1   5.5e-56   2.5e-52  175.8   0.4     4   131   499   626   496   628 0.98 phosphoenolpyruvate-dependent sugar phosphotransferase system, EIIA 1
PTS_EIIB             PF00367.15    35 seq922_BIOID50969    -            648   1.2e-12   46.6   0.9   1   1   5.3e-16   2.4e-12   45.7   0.7     1    35   393   427   393   427 0.97 phosphotransferase system, EIIB
Polysacc_deac_1      PF01522.16   124 seq923_BIOID50969    -            296   2.5e-14   52.8   0.0   1   1   4.5e-18   6.1e-14   51.6   0.0    16   123    15   169     6   170 0.93 Polysaccharide deacetylase
DUF1006              PF06224.7    348 seq924_BIOID50969    -            410   1.2e-87  294.3  13.9   1   1     1e-91   1.4e-87  294.0   9.6     4   348    16   381     6   381 0.92 Protein of unknown function (DUF1006)
Lon_2                PF13337.1    457 seq925_BIOID50969    -            694  1.6e-222  738.6   0.3   1   1  2.8e-226  1.9e-222  738.4   0.2     1   457    29   485    29   485 1.00 Putative ATP-dependent Lon protease
Lon_C                PF05362.8    205 seq925_BIOID50969    -            694   1.6e-13   50.3   0.0   1   1   5.2e-17   3.5e-13   49.2   0.0    28   199   515   688   505   693 0.84 Lon protease (S16) C-terminal proteolytic domain
DUF416               PF04222.7    191 seq928_BIOID50969    -            196   2.2e-87  291.0   0.1   1   1   1.8e-91   2.5e-87  290.8   0.0     1   189     4   192     4   194 0.99 Protein of unknown function (DUF416)
Thioredoxin          PF00085.15   104 seq930_BIOID50969    -            109   3.5e-34  116.5   0.0   1   1   8.4e-38   3.8e-34  116.3   0.0     2   103     5   106     4   107 0.98 Thioredoxin
Thioredoxin_2        PF13098.1    112 seq930_BIOID50969    -            109   1.6e-10   41.0   0.1   1   1   3.2e-13   1.4e-09   37.9   0.0     7   112    23   104    17   104 0.90 Thioredoxin-like domain
GTP_EFTU             PF00009.22   188 seq932_BIOID50969    -            607     1e-56  191.2   0.0   1   1   7.2e-60     2e-56  190.3   0.0     2   187     4   195     3   196 0.96 Elongation factor Tu GTP binding domain
EFG_C                PF00679.19    89 seq932_BIOID50969    -            607   1.9e-21   75.6   0.0   1   1   1.6e-24   4.3e-21   74.4   0.0     3    83   397   477   395   483 0.96 Elongation factor G C-terminus
GTP_EFTU_D2          PF03144.20    74 seq932_BIOID50969    -            607   7.4e-10   38.6   3.2   1   1   8.1e-13   2.2e-09   37.1   2.2     1    74   219   289   219   289 0.94 Elongation factor Tu domain 2
MMR_HSR1             PF01926.18   114 seq932_BIOID50969    -            607   1.3e-05   25.0   0.2   1   1   1.5e-08   4.1e-05   23.4   0.0     2   113     8   128     7   129 0.55 50S ribosome-binding GTPase
Transket_pyr         PF02779.19   178 seq933_BIOID50969    -            933   5.3e-67  224.6   0.0   1   1   1.3e-70     9e-67  223.8   0.0     3   178   591   785   589   785 0.99 Transketolase, pyrimidine binding domain
E1_dh                PF00676.15   300 seq933_BIOID50969    -            933   1.7e-46  158.1   0.0   1   1   5.4e-50   3.7e-46  157.1   0.0    15   282   219   511   207   516 0.84 Dehydrogenase E1 component
Pyr_redox_2          PF07992.9    200 seq934_BIOID50969    -            847     2e-36  125.6   0.0   1   1   3.9e-39   8.8e-36  123.5   0.0     1   198     5   285     5   287 0.95 Pyridine nucleotide-disulphide oxidoreductase
NIR_SIR              PF01077.17   157 seq934_BIOID50969    -            847     3e-27   94.8   0.1   1   1   3.5e-30     8e-27   93.4   0.0     2   150   632   770   631   776 0.94 Nitrite and sulphite reductase 4Fe-4S domain
Fer2_BFD             PF04324.10    55 seq934_BIOID50969    -            847   2.8e-21   75.1   4.8   1   1     7e-19   1.6e-15   56.7   2.0     2    53   423   472   422   474 0.93 BFD-like [2Fe-2S] binding domain
Pyr_redox            PF00070.22    80 seq934_BIOID50969    -            847   1.5e-15   57.2   0.7   1   1   6.4e-19   1.5e-15   57.2   0.5     2    72   148   219   147   229 0.91 Pyridine nucleotide-disulphide oxidoreductase
NIR_SIR_ferr         PF03460.12    69 seq934_BIOID50969    -            847   4.4e-12   45.3   0.0   1   1     4e-15   9.1e-12   44.3   0.0     3    68   560   622   558   623 0.95 Nitrite/Sulfite reductase ferredoxin-like half domain
Pyr_redox_3          PF13738.1    203 seq934_BIOID50969    -            847     2e-08   34.3   0.4   1   1   1.5e-09   3.5e-06   27.1   0.0    78   196    55   174    42   179 0.83 Pyridine nucleotide-disulphide oxidoreductase
Metalloenzyme        PF01676.13   262 seq935_BIOID50969    -            514  1.6e-101  338.8   0.5   1   1  4.2e-105  1.9e-101  338.6   0.3     1   261     6   507     6   508 0.99 Metalloenzyme superfamily
iPGM_N               PF06415.8    223 seq935_BIOID50969    -            514   6.9e-89  296.9   0.6   1   1   2.2e-92     1e-88  296.3   0.4     2   223    85   308    84   308 0.99 BPG-independent PGAM N-terminus (iPGM_N)
Phosphodiest         PF01663.17   364 seq935_BIOID50969    -            514   2.3e-05   23.7   0.0   1   1   7.6e-09   3.5e-05   23.2   0.0   104   246   303   449   259   491 0.73 Type I phosphodiesterase / nucleotide pyrophosphatase
OTCace               PF00185.19   158 seq936_BIOID50969    -            396   9.6e-35  119.6   0.0   1   1   2.4e-38   1.7e-34  118.8   0.0     1   156   187   373   187   374 0.91 Aspartate/ornithine carbamoyltransferase, Asp/Orn binding domain
OTCace_N             PF02729.16   142 seq936_BIOID50969    -            396   3.4e-28   97.9   0.0   1   1     2e-31   1.4e-27   95.9   0.0     1   142    22   179    22   179 0.88 Aspartate/ornithine carbamoyltransferase, carbamoyl-P binding domain
AAA_5                PF07728.9    139 seq937_BIOID50969    -            352   3.3e-32  110.9   0.0   1   1   3.9e-36   5.3e-32  110.3   0.0     1   139    98   238    98   238 0.96 AAA domain (dynein-related subfamily)
ATP-synt_ab          PF00006.20   215 seq938_BIOID50969    -            443   5.9e-42  143.4   0.0   1   1   2.9e-45   7.9e-42  143.0   0.0     3   214   183   388   181   389 0.95 ATP synthase alpha/beta family, nucleotide-binding domain
Rho_RNA_bind         PF07497.7     78 seq938_BIOID50969    -            443   6.5e-42  140.9   0.1   1   1   4.2e-45   1.1e-41  140.1   0.0     1    78    73   150    73   150 0.98 Rho termination factor, RNA-binding domain
Rho_N                PF07498.7     43 seq938_BIOID50969    -            443   8.2e-18   63.7   0.8   1   1   1.7e-20   4.8e-17   61.3   0.2     1    43    29    71    29    71 0.98 Rho termination factor, N-terminal domain
NACHT                PF05729.7    167 seq938_BIOID50969    -            443   8.9e-05   22.0   0.0   1   1   6.2e-08   0.00017   21.1   0.0    12    96   207   297   203   311 0.80 NACHT domain
DUF1116              PF06545.6    216 seq940_BIOID50969    -            419   3.3e-99  330.2   1.3   1   1  3.3e-103   4.5e-99  329.7   0.9     1   216    87   303    87   303 0.99 Protein of unknown function (DUF1116)
AzlC                 PF03591.9    143 seq941_BIOID50969    -            245   1.3e-41  141.7  10.1   1   1   9.5e-46   1.3e-41  141.7   7.0     1   141    23   165    23   167 0.97 AzlC protein
Bac_DNA_binding      PF00216.16    90 seq942_BIOID50969    -             90   3.2e-33  113.4   1.4   1   1   2.6e-37   3.6e-33  113.3   1.0     1    90     1    90     1    90 0.99 Bacterial DNA-binding protein
PMT                  PF02366.13   245 seq943_BIOID50969    -            550   1.6e-54  184.7  21.7   1   1   2.4e-58   1.6e-54  184.7  15.0     3   245     5   237     3   237 0.98 Dolichyl-phosphate-mannose-protein mannosyltransferase
PMT_2                PF13231.1    159 seq943_BIOID50969    -            550   6.8e-12   45.4  22.0   1   1     1e-15   6.8e-12   45.4  15.3     2   159    61   222    60   222 0.80 Dolichyl-phosphate-mannose-protein mannosyltransferase
Big_3_3              PF13750.1    158 seq944_BIOID50969    -            806   2.8e-63  211.9   4.6   1   1   4.4e-65     2e-61  205.9   1.2     2   158   550   705   549   705 0.98 Bacterial Ig-like domain (group 3)
DUF4165              PF13752.1    124 seq944_BIOID50969    -            806   8.2e-46  154.6   0.5   1   1   1.2e-47   5.7e-44  148.7   0.1     2   124    18   140    17   140 0.97 Domain of unknown function (DUF4165)
Big_3_2              PF12245.3     60 seq944_BIOID50969    -            806   3.6e-20   71.1   0.6   1   1   2.9e-23   1.3e-19   69.3   0.1     4    60   209   268   206   268 0.91 Bacterial Ig-like domain (group 3)
DUF1440              PF07274.7    136 seq945_BIOID50969    -            204   3.9e-55  185.4   2.3   1   1   3.4e-59   4.7e-55  185.1   1.6     1   136    26   182    26   182 0.99 Protein of unknown function (DUF1440)
DUF1481              PF07356.7    195 seq946_BIOID50969    -            211   5.4e-71  237.9   0.6   1   1   4.5e-75   6.2e-71  237.7   0.4     1   195    22   207    22   207 0.99 Protein of unknown function (DUF1481)
MFS_2                PF13347.1    427 seq947_BIOID50969    -            473    2e-108  362.4  42.8   1   1  1.7e-112  2.3e-108  362.2  29.7     3   426     8   436     6   437 0.97 MFS/sugar transport protein
Trm112p              PF03966.11    68 seq948_BIOID50969    -             60   5.7e-09   36.1   0.4   1   1   9.5e-13   1.3e-08   34.9   0.3     1    68     2    41     2    41 0.97 Trm112p-like protein
CTP_transf_3         PF02348.14   217 seq951_BIOID50969    -            248   8.8e-70  234.5   0.0   1   1   1.5e-73     1e-69  234.3   0.0     1   217     4   221     4   221 0.98 Cytidylyltransferase
NTP_transf_3         PF12804.2    179 seq951_BIOID50969    -            248     2e-14   54.0   0.6   1   1   6.5e-18   4.4e-14   52.9   0.4    16   179    19   240    10   240 0.80 MobA-like NTP transferase domain
NLPC_P60             PF00877.14   105 seq952_BIOID50969    -            257   3.1e-30  103.9   0.0   1   1   8.1e-34   5.6e-30  103.1   0.0     1   105   139   249   139   249 0.97 NlpC/P60 family
AzlD                 PF05437.7     99 seq953_BIOID50969    -            111   1.8e-12   46.9   5.7   1   1   1.5e-16   2.1e-12   46.7   4.0     1    98     5   104     5   105 0.92 Branched-chain amino acid transport protein (AzlD)
Xan_ur_permease      PF00860.15   389 seq954_BIOID50969    -            463  4.4e-113  377.5  39.0   1   1  4.4e-117    6e-113  377.1  27.0     2   388    34   427    33   428 0.97 Permease family
PALP                 PF00291.20   307 seq957_BIOID50969    -            398   1.6e-44  152.2   0.2   1   1   1.4e-48   1.9e-44  151.9   0.1     4   305    41   374    39   377 0.81 Pyridoxal-phosphate dependent enzyme
Fer4_11              PF13247.1     99 seq958_BIOID50969    -            205   1.2e-31  108.4  10.9   1   1   8.5e-35   1.2e-31  108.4   7.5     3    97    60   153    58   155 0.97 4Fe-4S dicluster domain
Fer4_2               PF12797.2     22 seq958_BIOID50969    -            205   1.1e-13   50.0  30.8   1   1   6.7e-10   9.1e-07   28.3   0.6     2    20     6    24     5    33 0.89 4Fe-4S binding domain
Fer4                 PF00037.22    24 seq958_BIOID50969    -            205   9.1e-13   47.1  35.1   1   1   8.5e-11   1.2e-07   30.9   3.3     1    23    92   114    92   115 0.94 4Fe-4S binding domain
Fer4_7               PF12838.2     52 seq958_BIOID50969    -            205   2.4e-12   46.9  28.1   1   1   9.2e-10   1.3e-06   28.6   7.3     2    50    99   147    98   149 0.87 4Fe-4S dicluster domain
Fer4_9               PF13187.1     55 seq958_BIOID50969    -            205   8.2e-12   45.0  26.6   1   1   5.5e-10   7.5e-07   29.2   7.4     2    53    99   148    98   150 0.95 4Fe-4S dicluster domain
Fer4_10              PF13237.1     52 seq958_BIOID50969    -            205   4.5e-11   42.2  30.2   1   1   8.2e-09   1.1e-05   24.9   8.0     2    52    92   146    91   146 0.76 4Fe-4S dicluster domain
Fer4_4               PF12800.2     17 seq958_BIOID50969    -            205   1.7e-10   40.2  32.5   1   3     3e-05      0.04   14.1   2.3     1    15    11    25    11    29 0.90 4Fe-4S binding domain
Fer4_4               PF12800.2     17 seq958_BIOID50969    -            205   1.7e-10   40.2  32.5   2   3   3.3e-05     0.045   13.9   2.0     2    16    65    81    64    85 0.86 4Fe-4S binding domain
Fer4_4               PF12800.2     17 seq958_BIOID50969    -            205   1.7e-10   40.2  32.5   3   3   2.9e-07    0.0004   20.3   2.0     2    17    97   112    96   112 0.91 4Fe-4S binding domain
Fer4_6               PF12837.2     24 seq958_BIOID50969    -            205   2.4e-10   39.7  39.6   1   1   3.1e-09   4.2e-06   26.2   3.2     1    23    91   113    91   114 0.95 4Fe-4S binding domain
Fer4_3               PF12798.2     15 seq958_BIOID50969    -            205   7.3e-07   29.1  40.1   1   2   9.4e-06     0.013   15.9   4.2     1    15    67    83    67    83 0.98 4Fe-4S binding domain
Fer4_3               PF12798.2     15 seq958_BIOID50969    -            205   7.3e-07   29.1  40.1   2   2   4.8e-05     0.065   13.7   1.6     1    13   126   147   126   149 0.94 4Fe-4S binding domain
MarR                 PF01047.17    59 seq962_BIOID50969    -            176   1.6e-17   62.8   2.8   1   1   1.3e-20     6e-17   60.9   0.1     1    58    53   112    53   113 0.98 MarR family
MarR_2               PF12802.2     62 seq962_BIOID50969    -            176     1e-08   34.5   0.1   1   1   4.8e-12   2.2e-08   33.5   0.0     5    61    55   111    51   112 0.90 MarR family
HTH_27               PF13463.1     68 seq962_BIOID50969    -            176   3.6e-07   30.3   0.1   1   1   1.8e-10   8.1e-07   29.1   0.0    17    68    70   121    54   121 0.86 Winged helix DNA-binding domain
Peptidase_M23        PF01551.17    96 seq964_BIOID50969    -            427   2.2e-25   88.4   0.2   1   1   3.6e-29     5e-25   87.2   0.1     3    96   328   421   327   421 0.98 Peptidase family M23
DUF3150              PF11348.3    257 seq965_BIOID50969    -            375   7.4e-63  211.9   0.5   1   1   8.7e-67   1.2e-62  211.2   0.4     2   256    28   278    27   279 0.98 Protein of unknown function (DUF3150)
DUF2877              PF11392.3    111 seq966_BIOID50969    -            271   9.7e-29   99.7   0.0   1   1   1.5e-32   2.1e-28   98.6   0.0     1   110   158   265   158   266 0.91 Protein of unknown function (DUF2877)
tRNA-synt_1c         PF00749.16   314 seq968_BIOID50969    -            554  2.5e-124  413.9   0.0   1   1  4.6e-128  3.2e-124  413.5   0.0     2   313    28   337    27   338 0.99 tRNA synthetases class I (E and Q), catalytic domain
tRNA-synt_1c_C       PF03950.13   174 seq968_BIOID50969    -            554   3.1e-63  212.4   0.0   1   1   9.2e-67   6.3e-63  211.4   0.0     1   174   340   528   340   528 0.97 tRNA synthetases class I (E and Q), anti-codon binding domain
DmsC                 PF04976.7    276 seq969_BIOID50969    -            364  1.7e-115  384.9  19.9   1   1  1.5e-119  2.1e-115  384.6  13.8     1   276    81   354    81   354 0.99 DMSO reductase anchor subunit (DmsC)
UTRA                 PF07702.8    141 seq973_BIOID50969    -            236   2.9e-20   72.2   0.0   1   1   7.7e-24   5.3e-20   71.3   0.0     1   140    91   230    91   231 0.97 UTRA domain
GntR                 PF00392.16    64 seq973_BIOID50969    -            236   6.3e-20   70.2   0.0   1   1   1.4e-23   9.4e-20   69.7   0.0     2    64     8    70     7    70 0.97 Bacterial regulatory proteins, gntR family
Glycos_transf_4      PF00953.16   159 seq975_BIOID50969    -            367   1.6e-28   99.4  21.9   1   1   1.2e-32   1.6e-28   99.4  15.2     3   157    75   233    73   235 0.94 Glycosyl transferase family 4
DAO                  PF01266.19   358 seq982_BIOID50969    -            432   5.6e-74  249.0   0.5   1   1   4.8e-77   6.5e-74  248.8   0.3     2   358     3   397     2   397 0.95 FAD dependent oxidoreductase
Pyr_redox_2          PF07992.9    200 seq982_BIOID50969    -            432   7.5e-09   35.6   0.3   1   1   3.9e-08   5.3e-05   23.0   0.2     1    36     2    37     2    65 0.92 Pyridine nucleotide-disulphide oxidoreductase
Pyr_redox            PF00070.22    80 seq982_BIOID50969    -            432   3.2e-08   33.7   0.2   1   1     7e-09   9.6e-06   25.7   0.2     1    33     2    34     2    47 0.91 Pyridine nucleotide-disulphide oxidoreductase
NAD_binding_8        PF13450.1     68 seq982_BIOID50969    -            432   8.6e-07   28.7   0.1   1   1   5.6e-09   7.6e-06   25.7   0.0     1    34     5    38     5    69 0.85 NAD(P)-binding Rossmann-like domain
ApbA                 PF02558.11   151 seq982_BIOID50969    -            432   2.3e-05   23.7   0.2   1   1   3.8e-08   5.3e-05   22.6   0.1     1    33     3    34     3    48 0.87 Ketopantoate reductase PanE/ApbA
AlaDh_PNT_C          PF01262.16   168 seq982_BIOID50969    -            432   0.00013   21.5   0.1   1   1   1.7e-07   0.00023   20.6   0.1    22    59     2    39     1    52 0.85 Alanine dehydrogenase/PNT, C-terminal domain
HATPase_c            PF02518.21   111 seq983_BIOID50969    -            458   1.5e-28   98.5   0.8   1   1   6.1e-32   4.2e-28   97.1   0.1     2   110   346   449   345   450 0.98 Histidine kinase-, DNA gyrase B-, and HSP90-like ATPase
HisKA                PF00512.20    68 seq983_BIOID50969    -            458   1.5e-14   53.6   0.4   1   1     8e-18   5.5e-14   51.7   0.0     2    65   238   300   237   302 0.91 His Kinase A (phospho-acceptor) domain
EamA                 PF00892.15   126 seq984_BIOID50969    -            111   1.6e-10   40.9   8.8   1   1   4.3e-14     2e-10   40.6   6.1    24   124     3   107     1   109 0.84 EamA-like transporter family
Multi_Drug_Res       PF00893.14    93 seq984_BIOID50969    -            111   3.4e-08   33.7   4.9   1   1     1e-11   4.6e-08   33.2   3.4     1    93     1   100     1   100 0.87 Small Multidrug Resistance protein
EmrE                 PF13536.1    113 seq984_BIOID50969    -            111   8.9e-07   28.9  12.5   1   1   3.1e-10   1.4e-06   28.3   8.7     3   106     4   109     1   111 0.79 Multidrug resistance efflux transporter
HlyD                 PF00529.15   306 seq985_BIOID50969    -            390   5.6e-79  265.4  14.6   1   1     2e-82     7e-79  265.1  10.1     1   306    60   343    60   343 0.99 HlyD family secretion protein
HlyD_2               PF12700.2    328 seq985_BIOID50969    -            390   2.9e-17   62.7   1.2   1   1   1.2e-20   4.2e-17   62.1   0.9    20   234    60   290    51   316 0.77 HlyD family secretion protein
HlyD_3               PF13437.1    105 seq985_BIOID50969    -            390   5.6e-16   58.6   3.2   1   1   1.9e-16   6.3e-13   48.8   0.1     2   105   218   338   217   338 0.79 HlyD family secretion protein
Biotin_lipoyl_2      PF13533.1     50 seq985_BIOID50969    -            390   7.7e-09   34.9   1.4   1   1   5.4e-11   1.9e-07   30.5   0.1     2    49    61   108    60   109 0.91 Biotin-lipoyl like
PQQ_2                PF13360.1    238 seq986_BIOID50969    -            353   1.2e-07   31.2   1.3   1   1     2e-10   5.5e-07   29.1   0.8     3   236    69   308    67   310 0.71 PQQ-like domain
DAGK_prokar          PF01219.14   104 seq988_BIOID50969    -            122   5.5e-39  131.8   8.1   1   1   4.6e-43   6.3e-39  131.6   5.6     2   104    16   118    15   118 0.99 Prokaryotic diacylglycerol kinase
AA_kinase            PF00696.23   241 seq989_BIOID50969    -            297   1.8e-25   89.8   0.0   1   1   3.1e-29   4.2e-25   88.5   0.0     1   239     2   277     2   279 0.79 Amino acid kinase family
Rieske_2             PF13806.1    104 seq992_BIOID50969    -            108   2.3e-40  136.3   0.0   1   1   1.9e-44   2.6e-40  136.2   0.0     1   103     3   106     3   107 0.98 Rieske-like [2Fe-2S] domain
Peptidase_M20        PF01546.23   171 seq993_BIOID50969    -            403   4.4e-20   71.8   0.0   1   1     1e-23   7.1e-20   71.1   0.0     1   168    77   395    77   398 0.94 Peptidase family M20/M25/M40
M20_dimer            PF07687.9    109 seq993_BIOID50969    -            403   2.4e-17   62.5   0.0   1   1   6.5e-21   4.5e-17   61.6   0.0     2   100   183   282   182   290 0.96 Peptidase dimerisation domain
PTS_2-RNA            PF01885.11   186 seq995_BIOID50969    -            184   1.7e-52  177.3   0.0   1   1   1.5e-56     2e-52  177.0   0.0     2   180     6   175     5   180 0.96 RNA 2'-phosphotransferase, Tpt1 / KptA family
AP_endonuc_2         PF01261.19   211 seq996_BIOID50969    -            326   1.7e-14   53.5   0.2   1   1   1.9e-18   2.6e-14   52.9   0.1     1   201    41   219    41   229 0.91 Xylose isomerase-like TIM barrel
2-oxoacid_dh         PF00198.18   231 seq997_BIOID50969    -            405   7.8e-82  273.8   0.0   1   1   2.2e-85     1e-81  273.5   0.0     3   231   175   403   173   403 0.98 2-oxoacid dehydrogenases acyltransferase (catalytic domain)
Biotin_lipoyl        PF00364.17    74 seq997_BIOID50969    -            405   6.9e-18   63.9   0.3   1   1   3.6e-21   1.6e-17   62.7   0.2     2    73     5    76     4    77 0.96 Biotin-requiring enzyme
E3_binding           PF02817.12    39 seq997_BIOID50969    -            405     4e-15   55.0   2.3   1   1     1e-18   4.6e-15   54.8   0.1     5    39   114   148   111   148 0.96 e3 binding domain
AsmA                 PF05170.9    604 seq1000_BIOID50969   -            577    1e-167  559.3   8.3   1   1  2.8e-171  1.3e-167  559.0   5.8     1   568     9   561     9   574 0.98 AsmA family
VWA                  PF00092.23   179 seq1003_BIOID50969   -            672   2.6e-11   43.4   0.8   1   1   8.4e-15   5.8e-11   42.3   0.2     2   146   504   640   503   665 0.82 von Willebrand factor type A domain
VWA_2                PF13519.1    172 seq1003_BIOID50969   -            672     6e-08   32.8   0.1   1   1   4.2e-11   2.9e-07   30.6   0.0     2   138   504   641   503   657 0.84 von Willebrand factor type A domain
Form_Nir_trans       PF01226.12   250 seq1005_BIOID50969   -            303   1.8e-61  207.0  29.7   1   1   1.6e-65   2.2e-61  206.7  20.6    16   249    55   283    16   284 0.93 Formate/nitrite transporter
Polysacc_deac_2      PF04748.8    213 seq1007_BIOID50969   -            319   8.2e-81  269.9   0.5   1   1   7.2e-85   9.9e-81  269.6   0.4     1   212    28   238    28   239 0.99 Divergent polysaccharide deacetylase
YbjQ_1               PF01906.12   105 seq1008_BIOID50969   -            107     1e-40  138.2   0.5   1   1   8.3e-45   1.1e-40  138.0   0.3     1   104     1   104     1   105 0.99 Putative heavy-metal-binding
Nitrate_red_del      PF02613.10   136 seq1009_BIOID50969   -            204     4e-31  107.5   1.1   1   1   4.1e-35   5.6e-31  107.0   0.7     7   134    41   164    19   166 0.93 Nitrate reductase delta subunit
LexA_DNA_bind        PF01726.11    65 seq1012_BIOID50969   -            202   6.6e-32  108.7   0.1   1   1   1.5e-35   1.1e-31  108.1   0.1     1    65     1    65     1    65 0.99 LexA DNA binding domain
Peptidase_S24        PF00717.18    70 seq1012_BIOID50969   -            202   8.9e-17   60.3   0.8   1   1   1.9e-20   1.3e-16   59.8   0.5     1    68   114   180   114   182 0.96 Peptidase S24-like
Wzz                  PF02706.10   152 seq1014_BIOID50969   -            348   5.4e-15   55.4   1.7   1   1   8.6e-19   1.2e-14   54.3   1.2     1   113    15   188    15   247 0.69 Chain length determinant protein
Amidase_2            PF01510.20   132 seq1017_BIOID50969   -            276   1.2e-26   93.1   0.0   1   1   1.5e-30   2.1e-26   92.4   0.0     6   131    41   179    35   180 0.92 N-acetylmuramoyl-L-alanine amidase
MFS_1                PF07690.11   354 seq1019_BIOID50969   -            512   5.7e-55  186.3  38.3   1   1   4.2e-59   5.7e-55  186.3  26.5     1   353    19   413    19   414 0.89 Major Facilitator Superfamily
Ala_racemase_N       PF01168.15   217 seq1020_BIOID50969   -            356   5.1e-58  196.0   0.1   1   1   9.8e-62   6.7e-58  195.6   0.1     2   217    10   217     9   217 0.95 Alanine racemase, N-terminal domain
Ala_racemase_C       PF00842.16   129 seq1020_BIOID50969   -            356   2.4e-39  133.5   0.4   1   1   6.5e-43   4.5e-39  132.7   0.3     1   127   232   354   232   356 0.97 Alanine racemase, C-terminal domain
Sigma54_activat      PF00158.21   168 seq1021_BIOID50969   -            441   1.1e-72  242.8   0.1   1   1   6.6e-76   1.8e-72  242.1   0.1     1   168   141   308   141   308 0.99 Sigma-54 interaction domain
Response_reg         PF00072.19   112 seq1021_BIOID50969   -            441   7.3e-30  103.1   0.2   1   1   5.4e-33   1.5e-29  102.1   0.1     1   111     8   117     8   118 0.98 Response regulator receiver domain
HTH_8                PF02954.14    42 seq1021_BIOID50969   -            441     2e-14   52.7   0.6   1   1   7.2e-18     2e-14   52.7   0.4     3    39   403   439   401   441 0.93 Bacterial regulatory protein, Fis family
AAA_5                PF07728.9    139 seq1021_BIOID50969   -            441   1.4e-07   31.2   0.0   1   1   9.7e-11   2.7e-07   30.3   0.0     2   123   165   283   164   301 0.84 AAA domain (dynein-related subfamily)
AAA                  PF00004.24   132 seq1021_BIOID50969   -            441   1.6e-05   24.9   0.0   1   1   1.2e-08   3.4e-05   23.9   0.0     1   126   165   296   165   302 0.72 ATPase family associated with various cellular activities (AAA)
MatE                 PF01554.13   162 seq1022_BIOID50969   -            459   5.6e-39  133.2  30.1   1   2   7.2e-35   9.9e-31  106.4   5.7     1   161    35   195    35   196 0.99 MatE
MatE                 PF01554.13   162 seq1022_BIOID50969   -            459   5.6e-39  133.2  30.1   2   2   3.6e-13   4.9e-09   35.8   6.7     2   142   259   399   259   421 0.92 MatE
Voltage_CLC          PF00654.15   355 seq1023_BIOID50969   -            438   1.1e-72  244.9  33.6   1   1   7.9e-77   1.1e-72  244.9  23.3     5   354    83   422    79   423 0.91 Voltage gated chloride channel
MFS_1                PF07690.11   354 seq1024_BIOID50969   -            421   4.5e-23   81.4  39.8   1   1   4.5e-27   6.2e-23   81.0  22.8    22   351    33   365    25   366 0.79 Major Facilitator Superfamily
Methyltransf_31      PF13847.1    152 seq1026_BIOID50969   -            230   2.3e-20   72.6   0.0   1   1   2.6e-23     3e-20   72.2   0.0     4   112    45   151    43   199 0.85 Methyltransferase domain
Methyltransf_23      PF13489.1    162 seq1026_BIOID50969   -            230   5.1e-19   68.4   0.0   1   1   5.6e-22   6.4e-19   68.0   0.0    11   120    32   153    22   191 0.79 Methyltransferase domain
Methyltransf_18      PF12847.2    112 seq1026_BIOID50969   -            230     2e-17   63.6   0.1   1   1   2.8e-20   3.2e-17   62.9   0.0     3   108    46   146    44   149 0.93 Methyltransferase domain
Methyltransf_11      PF08241.7     95 seq1026_BIOID50969   -            230   2.5e-17   63.0   0.0   1   1   4.2e-20   4.7e-17   62.1   0.0     1    94    49   146    49   147 0.95 Methyltransferase domain
Methyltransf_12      PF08242.7     99 seq1026_BIOID50969   -            230   1.8e-15   57.0   0.0   1   1   2.6e-18     3e-15   56.3   0.0     1    99    49   145    49   145 0.83 Methyltransferase domain
Methyltransf_26      PF13659.1    117 seq1026_BIOID50969   -            230   7.9e-11   41.9   0.1   1   1   3.7e-13   4.2e-10   39.5   0.1     2   114    46   148    45   151 0.92 Methyltransferase domain
Ubie_methyltran      PF01209.13   233 seq1026_BIOID50969   -            230     7e-11   41.5   0.0   1   1   7.5e-14   8.5e-11   41.2   0.0    31   152    27   148     6   175 0.83 ubiE/COQ5 methyltransferase family
Methyltransf_25      PF13649.1    101 seq1026_BIOID50969   -            230   7.7e-10   38.9   0.0   1   1   1.1e-12   1.3e-09   38.2   0.0     1   101    48   143    48   143 0.90 Methyltransferase domain
Methyltransf_15      PF09445.5    164 seq1026_BIOID50969   -            230   8.1e-08   31.8   0.0   1   1   1.1e-10   1.2e-07   31.3   0.0     3    74    47   116    45   121 0.90 RNA cap guanine-N2 methyltransferase
MTS                  PF05175.9    170 seq1026_BIOID50969   -            230   6.6e-07   28.7   0.1   1   1   8.6e-10   9.8e-07   28.1   0.1    23   137    38   146    28   178 0.77 Methyltransferase small domain
DREV                 PF05219.7    265 seq1026_BIOID50969   -            230   5.3e-05   22.1   0.0   1   1   8.3e-08   9.5e-05   21.2   0.0    93   185    43   144    24   159 0.77 DREV methyltransferase
CMAS                 PF02353.15   273 seq1026_BIOID50969   -            230   0.00015   20.8   0.0   1   1   1.6e-07   0.00019   20.5   0.0    64   164    46   147     5   170 0.81 Mycolic acid cyclopropane synthetase
TP_methylase         PF00590.15   210 seq1027_BIOID50969   -            457   9.3e-50  169.1   0.1   1   1   3.2e-53   1.5e-49  168.4   0.1     2   209   218   426   217   427 0.92 Tetrapyrrole (Corrin/Porphyrin) Methylases
NAD_binding_7        PF13241.1    103 seq1027_BIOID50969   -            457   6.1e-28   96.9   0.1   1   1   1.3e-29     6e-26   90.5   0.0     1   103     6   115     6   115 0.89 Putative NAD(P)-binding
CysG_dimeriser       PF10414.4     60 seq1027_BIOID50969   -            457   1.7e-19   68.9   0.9   1   1   3.7e-23   1.7e-19   68.9   0.6     2    60   150   209   149   209 0.97 Sirohaem synthase dimerisation region
Amidohydro_4         PF13147.1    304 seq1029_BIOID50969   -            461   1.9e-28  100.1   0.7   1   1     7e-32   2.4e-28   99.8   0.5     1   304    45   392    45   392 0.90 Amidohydrolase
Amidohydro_1         PF01979.15   333 seq1029_BIOID50969   -            461   7.7e-13   48.6   0.0   1   1   3.8e-15   1.3e-11   44.6   0.0     1   333    50   395    50   395 0.73 Amidohydrolase family
Amidohydro_5         PF13594.1     68 seq1029_BIOID50969   -            461   1.7e-11   43.6   0.6   1   1   2.3e-14   7.9e-11   41.5   0.4     2    68    22    90     3    90 0.76 Amidohydrolase
OprD                 PF03573.8    391 seq1031_BIOID50969   -            468   1.6e-25   89.6  12.1   1   1   1.5e-29     2e-25   89.2   8.4     1   365    33   431    33   443 0.83 outer membrane porin, OprD family
Epimerase_2          PF02350.14   346 seq1033_BIOID50969   -            390  1.4e-126  421.8   0.0   1   1  1.2e-130  1.7e-126  421.5   0.0     2   346    36   384    35   384 0.97 UDP-N-acetylglucosamine 2-epimerase
ATP-grasp_2          PF08442.5    202 seq1035_BIOID50969   -            388   1.4e-82  275.8   0.0   1   1   5.7e-86   1.9e-82  275.4   0.0     1   202     2   203     2   203 1.00 ATP-grasp domain
Ligase_CoA           PF00549.14   153 seq1035_BIOID50969   -            388     1e-24   86.7   3.4   1   1   5.1e-28   1.8e-24   86.0   2.4     1   153   262   382   262   382 0.98 CoA-ligase
ATP-grasp_5          PF13549.1    222 seq1035_BIOID50969   -            388   1.5e-13   50.3   0.1   1   1   1.2e-16     4e-13   48.9   0.1    10   219     3   215     1   217 0.83 ATP-grasp domain
ATP-grasp_4          PF13535.1    184 seq1035_BIOID50969   -            388   7.1e-08   32.2   0.1   1   1   5.1e-11   1.7e-07   31.0   0.0     7   110     7   126     4   200 0.77 ATP-grasp domain
OmpA                 PF00691.15    97 seq1037_BIOID50969   -            282   7.3e-15   55.0   0.1   1   1   2.1e-18   2.9e-14   53.1   0.0     1    92   141   234   141   238 0.84 OmpA family
KicB                 PF03882.9    440 seq1039_BIOID50969   -            440  2.4e-269  893.0  10.9   1   1    2e-273  2.7e-269  892.8   7.6     1   440     1   440     1   440 1.00 KicB killing factor
BMC                  PF00936.14    75 seq1040_BIOID50969   -             94   3.9e-26   90.4   7.1   1   1   3.3e-30   4.5e-26   90.2   4.9     1    75     4    80     4    80 0.98 BMC domain
BMC                  PF00936.14    75 seq1045_BIOID50969   -            270     2e-31  107.3   6.0   1   2   4.1e-16   5.6e-12   45.0   0.1     1    68    79   153    79   160 0.88 BMC domain
BMC                  PF00936.14    75 seq1045_BIOID50969   -            270     2e-31  107.3   6.0   2   2   4.5e-22   6.2e-18   64.1   1.3     1    70   185   258   185   263 0.94 BMC domain
CsbD                 PF05532.7     53 seq1049_BIOID50969   -             71   1.7e-21   75.5   8.3   1   1   1.4e-25     2e-21   75.3   5.8     1    53     6    58     6    58 0.97 CsbD-like
Toprim_3             PF13362.1     96 seq1053_BIOID50969   -            434   1.5e-26   92.3   0.3   1   1   3.1e-30   4.3e-26   90.8   0.0     1    96   299   420   299   420 0.93 Toprim domain
GST_N_3              PF13417.1     75 seq1054_BIOID50969   -            205   3.7e-08   33.3   0.0   1   1   4.8e-12   6.6e-08   32.5   0.0    15    72    17    79    13    84 0.88 Glutathione S-transferase, N-terminal domain
AA_kinase            PF00696.23   241 seq1055_BIOID50969   -            310   1.4e-27   96.6   0.8   1   1   1.3e-31   1.8e-27   96.3   0.6     1   239     3   290     3   291 0.88 Amino acid kinase family
UDPG_MGDP_dh_N       PF03721.9    185 seq1056_BIOID50969   -            420   2.5e-61  206.1   0.2   1   1   7.1e-63   2.4e-59  199.7   0.0     2   183     5   189     4   191 0.96 UDP-glucose/GDP-mannose dehydrogenase family, NAD binding domain
UDPG_MGDP_dh         PF00984.14    96 seq1056_BIOID50969   -            420     4e-30  103.7   0.0   1   1   2.3e-33     8e-30  102.7   0.0     2    93   206   292   205   296 0.88 UDP-glucose/GDP-mannose dehydrogenase family, central domain
UDPG_MGDP_dh_C       PF03720.10   106 seq1056_BIOID50969   -            420   7.5e-19   67.7   0.0   1   1   5.7e-22   1.9e-18   66.4   0.0     1   104   324   419   324   420 0.91 UDP-glucose/GDP-mannose dehydrogenase family, UDP binding domain
NAD_binding_2        PF03446.10   162 seq1056_BIOID50969   -            420     7e-07   29.1   0.1   1   1   2.1e-09   7.1e-06   25.8   0.0     2   110     4   136     3   141 0.76 NAD binding domain of 6-phosphogluconate dehydrogenase
CoA_binding          PF02629.14    96 seq1057_BIOID50969   -            289   1.7e-30  105.2   0.7   1   1   4.9e-34   1.7e-30  105.2   0.5     1    96     6    99     6    99 0.99 CoA binding domain
Ligase_CoA           PF00549.14   153 seq1057_BIOID50969   -            289   2.4e-20   72.5   0.6   1   1   1.2e-23     4e-20   71.8   0.4     1   152   151   271   151   272 0.96 CoA-ligase
Succ_CoA_lig         PF13607.1    138 seq1057_BIOID50969   -            289   8.7e-12   44.7   0.0   1   1   4.4e-15   1.5e-11   43.9   0.0     1   138   145   284   145   287 0.83 Succinyl-CoA ligase like flavodoxin domain
DUF4223              PF13978.1     56 seq1058_BIOID50969   -             55   1.2e-36  124.0   0.7   1   1   9.5e-41   1.3e-36  123.9   0.5     1    55     1    55     1    55 0.99 Protein of unknown function (DUF4223)
IMS                  PF00817.15   148 seq1059_BIOID50969   -            351     9e-48  161.7   0.0   1   1   3.2e-51   1.4e-47  161.0   0.0     1   148     7   154     7   154 0.98 impB/mucB/samB family
IMS_C                PF11799.3    137 seq1059_BIOID50969   -            351   2.1e-09   37.7   0.1   1   1   8.2e-13   3.7e-09   36.9   0.0     3    99   211   309   210   327 0.85 impB/mucB/samB family C-terminal
IMS_HHH              PF11798.3     32 seq1059_BIOID50969   -            351   1.3e-08   34.2   0.0   1   1   7.1e-12   3.2e-08   33.0   0.0     1    32   166   197   166   197 0.96 IMS family HHH motif
YbfN                 PF13982.1     89 seq1060_BIOID50969   -            108   6.2e-50  167.2   6.7   1   1   5.2e-54   7.2e-50  166.9   4.6     1    89    19   107    19   107 0.99 YbfN-like lipoprotein
TerC                 PF03741.11   184 seq1062_BIOID50969   -            540   4.9e-49  166.1  13.4   1   1   1.6e-52   7.4e-49  165.5   9.3     1   183    27   216    27   217 0.94 Integral membrane protein TerC family
CorC_HlyC            PF03471.12    81 seq1062_BIOID50969   -            540   2.6e-20   71.8   0.1   1   1   6.2e-23   2.8e-19   68.5   0.0     2    79   453   529   452   531 0.93 Transporter associated domain
CBS                  PF00571.23    57 seq1062_BIOID50969   -            540   7.2e-16   57.4   1.3   1   2   8.5e-09   3.9e-05   23.1   0.4     1    53   315   371   315   374 0.94 CBS domain
CBS                  PF00571.23    57 seq1062_BIOID50969   -            540   7.2e-16   57.4   1.3   2   2   9.7e-12   4.4e-08   32.5   0.0     3    53   382   432   381   436 0.93 CBS domain
Dehydratase_LU       PF02286.10   554 seq1063_BIOID50969   -            554  2.1e-313 1039.5   0.9   1   1  1.7e-317  2.4e-313 1039.4   0.6     1   553     1   553     1   554 1.00 Dehydratase large subunit
AA_permease_2        PF13520.1    426 seq1066_BIOID50969   -            462   2.8e-59  200.6  45.4   1   1     5e-63   3.5e-59  200.3  31.5     1   405    27   427    27   448 0.85 Amino acid permease
AA_permease          PF00324.16   479 seq1066_BIOID50969   -            462     5e-36  123.9  40.9   1   1   1.2e-39   8.5e-36  123.1  28.3     2   475    32   457    31   461 0.83 Amino acid permease
MukE                 PF04288.8    235 seq1067_BIOID50969   -            243  1.6e-133  442.6   0.2   1   1  1.3e-137  1.8e-133  442.5   0.2     1   235    19   243    19   243 0.99 MukE-like family
DUF2713              PF10897.3    246 seq1070_BIOID50969   -            330  2.4e-157  521.4   3.8   1   1  2.2e-161  3.1e-157  521.1   2.6     1   246    83   330    83   330 0.99 Protein of unknown function (DUF2713)
Phage_AlpA           PF05930.7     51 seq1071_BIOID50969   -             68     4e-20   71.1   0.1   1   1   6.9e-24   4.7e-20   70.9   0.0     1    51    10    59    10    59 0.98 Prophage CP4-57 regulatory protein (AlpA)
HTH_17               PF12728.2     51 seq1071_BIOID50969   -             68   2.1e-07   30.9   0.1   1   1   3.7e-11   2.5e-07   30.7   0.0     9    50    20    62    15    63 0.90 Helix-turn-helix domain
tRNA-synt_1g         PF09334.6    391 seq1072_BIOID50969   -            680  2.4e-156  520.2   0.1   1   1  1.1e-159    3e-156  519.8   0.0     1   390    11   400    11   401 0.98 tRNA synthetases class I (M)
tRNA_bind            PF01588.15    95 seq1072_BIOID50969   -            680   1.5e-22   79.0   0.0   1   1   1.2e-25   3.4e-22   77.9   0.0     1    94   584   677   584   678 0.98 Putative tRNA binding domain
tRNA-synt_1          PF00133.17   601 seq1072_BIOID50969   -            680   2.6e-18   65.2   1.5   1   1   3.1e-15   8.5e-12   43.7   0.1    25   103    11    88     3   116 0.83 tRNA synthetases class I (I, L, M and V)
tRNA-synt_1e         PF01406.14   301 seq1072_BIOID50969   -            680   3.6e-14   52.4   0.4   1   2   5.3e-09   1.4e-05   24.2   0.0    10   120    11   122     3   135 0.87 tRNA synthetases class I (C) catalytic domain
tRNA-synt_1e         PF01406.14   301 seq1072_BIOID50969   -            680   3.6e-14   52.4   0.4   2   2   1.5e-09     4e-06   26.0   0.0   213   283   297   366   290   386 0.82 tRNA synthetases class I (C) catalytic domain
ETF                  PF01012.16   164 seq1073_BIOID50969   -            277   6.1e-33  113.7   3.0   1   1   6.5e-37   8.8e-33  113.2   2.1     9   164    51   208    45   208 0.91 Electron transfer flavoprotein domain
PhdYeFM_antitox      PF02604.14    75 seq1078_BIOID50969   -             97   1.5e-09   37.1   0.1   1   1     2e-13   2.8e-09   36.3   0.1     2    73     8    74     7    79 0.90 Antitoxin Phd_YefM, type II toxin-antitoxin system
Epimerase            PF01370.16   236 seq1079_BIOID50969   -            355   4.5e-79  265.0   0.0   1   1   2.5e-82   5.6e-79  264.7   0.0     1   236     4   252     4   252 0.97 NAD dependent epimerase/dehydratase family
RmlD_sub_bind        PF04321.12   287 seq1079_BIOID50969   -            355   2.4e-17   62.6   0.0   1   1   1.5e-20   3.4e-17   62.1   0.0     2   254     3   296     1   333 0.79 RmlD substrate binding domain
Polysacc_synt_2      PF02719.10   294 seq1079_BIOID50969   -            355     2e-16   59.6   0.0   1   1   1.3e-19   2.9e-16   59.0   0.0     1   117     4   114     4   135 0.93 Polysaccharide biosynthesis protein
3Beta_HSD            PF01073.14   280 seq1079_BIOID50969   -            355   9.7e-16   57.1   0.0   1   1   6.7e-19   1.5e-15   56.5   0.0     1   229     5   240     5   250 0.82 3-beta hydroxysteroid dehydrogenase/isomerase family
NAD_binding_4        PF07993.7    249 seq1079_BIOID50969   -            355   2.5e-15   55.9   0.1   1   1   2.5e-14   5.6e-11   41.7   0.0    87   199    74   191    56   250 0.83 Male sterility protein
adh_short            PF00106.20   167 seq1079_BIOID50969   -            355   4.3e-08   33.1   0.4   1   1   3.1e-10     7e-07   29.1   0.1     3    96     4    91     2   126 0.79 short chain dehydrogenase
MukB                 PF04310.7    227 seq1081_BIOID50969   -           1486  2.4e-146  484.9   0.7   1   1    1e-149  4.7e-146  483.9   0.1     1   227     1   227     1   227 1.00 MukB N-terminal
SbcCD_C              PF13558.1     90 seq1081_BIOID50969   -           1486     5e-14   51.8   0.3   1   1   4.7e-17   2.2e-13   49.8   0.0     1    89  1335  1424  1335  1425 0.88 Putative exonuclease SbcCD, C subunit
AAA_29               PF13555.1     62 seq1081_BIOID50969   -           1486   4.8e-13   48.3   0.2   1   1   2.7e-16   1.2e-12   47.0   0.2     2    61     8    66     7    67 0.90 P-loop containing region of AAA domain
tRNA-synt_1e         PF01406.14   301 seq1082_BIOID50969   -            461    7e-144  478.3   0.1   1   1  3.3e-147    9e-144  478.0   0.1     2   300    15   313    14   314 0.99 tRNA synthetases class I (C) catalytic domain
DALR_2               PF09190.6     63 seq1082_BIOID50969   -            461     2e-26   91.9   1.7   1   1   7.1e-30     2e-26   91.9   1.2     1    63   341   402   341   402 0.99 DALR domain
tRNA-synt_1g         PF09334.6    391 seq1082_BIOID50969   -            461   3.3e-16   58.8   1.7   1   2   5.5e-10   1.5e-06   27.0   0.1    13   112    35   133    29   147 0.82 tRNA synthetases class I (M)
tRNA-synt_1g         PF09334.6    391 seq1082_BIOID50969   -            461   3.3e-16   58.8   1.7   2   2   3.1e-11   8.6e-08   31.1   0.1   312   373   251   311   231   317 0.85 tRNA synthetases class I (M)
tRNA-synt_1f         PF01921.13   360 seq1082_BIOID50969   -            461   1.6e-07   30.2   0.0   1   1     2e-08   5.6e-05   21.8   0.0   276   317   261   301   214   329 0.85 tRNA synthetases class I (K)
tRNA-synt_1          PF00133.17   601 seq1082_BIOID50969   -            461   1.1e-06   26.8   0.2   1   1   3.5e-09   9.5e-06   23.7   0.0   515   596   221   300   206   305 0.81 tRNA synthetases class I (I, L, M and V)
YafO_toxin           PF13957.1    109 seq1084_BIOID50969   -            132     2e-34  117.5   0.0   1   1   1.7e-38   2.3e-34  117.3   0.0     1   109    25   132    25   132 0.98 Toxin YafO, type II toxin-antitoxin system
Phage_GPD            PF05954.6    292 seq1085_BIOID50969   -            714     4e-63  213.2   0.1   1   1   8.9e-67   6.1e-63  212.6   0.0     2   291    40   340    39   341 0.92 Phage late control gene D protein (GPD)
Phage_base_V         PF04717.7     79 seq1085_BIOID50969   -            714   8.4e-27   92.8   0.1   1   1   2.4e-30   1.6e-26   91.8   0.1     1    77   378   470   378   472 0.92 Phage-related baseplate assembly protein
ETF_alpha            PF00766.14    86 seq1086_BIOID50969   -            313     6e-32  108.9   0.1   1   1   2.2e-35   1.5e-31  107.7   0.1     2    86   190   275   189   275 0.97 Electron transfer flavoprotein FAD-binding domain
ETF                  PF01012.16   164 seq1086_BIOID50969   -            313   4.1e-20   72.0   0.7   1   1   9.3e-24   6.4e-20   71.4   0.1    19   163    19   153     6   154 0.91 Electron transfer flavoprotein domain
PTS_EIIA_2           PF00359.17   142 seq1088_BIOID50969   -            658   2.4e-31  108.2   0.0   1   1   8.9e-35     4e-31  107.5   0.0     5   141    29   170    25   171 0.95 Phosphoenolpyruvate-dependent sugar phosphotransferase system, EIIA 2
PTS_IIB              PF02302.12    90 seq1088_BIOID50969   -            658   1.4e-15   57.3   0.1   1   1   5.6e-19   2.6e-15   56.5   0.1     2    90   188   279   187   279 0.95 PTS system, Lactose/Cellobiose specific IIB subunit
PTS_EIIC             PF02378.13   321 seq1088_BIOID50969   -            658   6.2e-12   44.8  32.7   1   1   1.2e-14   5.2e-11   41.8  22.7     2   248   312   576   311   636 0.71 Phosphotransferase system, EIIC
SIS                  PF01380.17   131 seq1089_BIOID50969   -            347   3.1e-21   75.2   0.0   1   2   1.2e-12   1.6e-08   34.0   0.0     5   122    51   170    48   175 0.87 SIS domain
SIS                  PF01380.17   131 seq1089_BIOID50969   -            347   3.1e-21   75.2   0.0   2   2     3e-14   4.1e-10   39.2   0.0     4    87   214   299   211   305 0.93 SIS domain
Acetyltransf_10      PF13673.1    117 seq1090_BIOID50969   -            124   1.6e-16   60.3   0.0   1   1   4.2e-20   1.9e-16   60.1   0.0    17   117     4    98     1    98 0.92 Acetyltransferase (GNAT) domain
Acetyltransf_7       PF13508.1     79 seq1090_BIOID50969   -            124   4.5e-08   33.0   0.0   1   1   1.8e-11   8.1e-08   32.2   0.0     3    78    30    99    28   100 0.90 Acetyltransferase (GNAT) domain
Acetyltransf_1       PF00583.19    83 seq1090_BIOID50969   -            124   1.1e-05   25.3   0.0   1   1   6.9e-09   3.1e-05   23.7   0.0     7    83    41    99    10    99 0.79 Acetyltransferase (GNAT) family
Dehydratase_MU       PF02288.10   112 seq1094_BIOID50969   -            222   6.8e-37  125.5   0.0   1   1   7.8e-41   1.1e-36  124.8   0.0     2   110    66   181    65   183 0.96 Dehydratase medium subunit
Dus                  PF01207.12   310 seq1095_BIOID50969   -            345   3.6e-99  331.3   0.0   1   1  3.1e-103   4.3e-99  331.1   0.0     2   308    30   340    29   342 0.98 Dihydrouridine synthase (Dus)
NTP_transferase      PF00483.18   248 seq1097_BIOID50969   -            293   1.2e-72  244.0   0.0   1   1   2.1e-76   1.4e-72  243.8   0.0     1   246     2   238     2   240 0.98 Nucleotidyl transferase
NTP_transf_3         PF12804.2    179 seq1097_BIOID50969   -            293   1.1e-08   35.3   0.0   1   1     2e-12   1.4e-08   35.0   0.0     1   120     3   133     3   188 0.83 MobA-like NTP transferase domain
SLT                  PF01464.15   121 seq1098_BIOID50969   -            203   1.4e-25   89.0   0.1   1   1   1.3e-29   1.8e-25   88.6   0.1     3   120    43   168    41   169 0.95 Transglycosylase SLT domain
UPF0027              PF01139.12   420 seq1100_BIOID50969   -             88   3.8e-12   45.8   0.0   1   1     3e-16   4.1e-12   45.7   0.0     6    60    18    72    13    74 0.91 Uncharacterized protein family UPF0027
Dehydratase_SU       PF02287.10   137 seq1102_BIOID50969   -            172   3.9e-66  220.8   2.7   1   1   2.8e-70   3.9e-66  220.8   1.8     5   137    37   169    33   169 0.98 Dehydratase small subunit
MFS_1                PF07690.11   354 seq1103_BIOID50969   -            417   4.1e-39  134.2  62.4   1   2   9.4e-32   6.4e-28   97.3  18.3     1   225    41   262    40   274 0.81 Major Facilitator Superfamily
MFS_1                PF07690.11   354 seq1103_BIOID50969   -            417   4.1e-39  134.2  62.4   2   2     1e-14   7.1e-11   41.3  23.0     7   168   249   407   247   414 0.82 Major Facilitator Superfamily
Sugar_tr             PF00083.19   451 seq1103_BIOID50969   -            417   2.5e-14   52.5  34.2   1   1   1.2e-17   8.2e-14   50.9   7.2    46   197    71   217    11   222 0.90 Sugar (and other) transporter
RF-1                 PF00472.15   114 seq1104_BIOID50969   -            185   1.3e-23   82.8   1.9   1   1   1.3e-27   1.8e-23   82.3   1.3    10   104    85   178    78   181 0.86 RF-1 domain
DAO                  PF01266.19   358 seq1105_BIOID50969   -            428   2.5e-23   82.4   3.2   1   2   4.2e-10   4.1e-07   29.1   0.3     1    40     7    46     7    87 0.80 FAD dependent oxidoreductase
DAO                  PF01266.19   358 seq1105_BIOID50969   -            428   2.5e-23   82.4   3.2   2   2   1.2e-17   1.2e-14   53.8   0.1   146   356   107   328    99   330 0.74 FAD dependent oxidoreductase
FAD_binding_3        PF01494.14   356 seq1105_BIOID50969   -            428   7.3e-12   44.8   7.2   1   1   6.1e-14   5.9e-11   41.8   5.0     3   197     7   189     6   311 0.65 FAD binding domain
FAD_oxidored         PF12831.2    428 seq1105_BIOID50969   -            428   8.3e-10   38.1   1.3   1   1   8.5e-13   8.3e-10   38.1   0.9     1   143     7   157     7   172 0.76 FAD dependent oxidoreductase
Thi4                 PF01946.12   230 seq1105_BIOID50969   -            428   2.7e-09   36.3   1.5   1   1   2.3e-09   2.2e-06   26.8   0.3    18    64     6    52     2    57 0.94 Thi4 family
NAD_binding_8        PF13450.1     68 seq1105_BIOID50969   -            428   5.2e-09   35.8   1.3   1   1   4.5e-11   4.4e-08   32.9   0.4     1    34    10    43    10    74 0.77 NAD(P)-binding Rossmann-like domain
FAD_binding_2        PF00890.19   421 seq1105_BIOID50969   -            428   4.3e-09   35.6   7.8   1   1   4.6e-09   4.5e-06   25.6   3.0     1    35     7    41     7    54 0.91 FAD binding domain
HI0933_like          PF03486.9    409 seq1105_BIOID50969   -            428   4.8e-09   35.0   3.9   1   1   1.6e-11   1.6e-08   33.3   2.7     2   167     7   165     6   185 0.85 HI0933-like protein
GIDA                 PF01134.17   392 seq1105_BIOID50969   -            428   5.6e-08   31.9   0.9   1   1   5.7e-11   5.6e-08   31.9   0.6     1   150     7   162     7   194 0.83 Glucose inhibited division protein A
Pyr_redox_2          PF07992.9    200 seq1105_BIOID50969   -            428   1.1e-07   31.8   0.2   1   1   2.2e-10   2.1e-07   30.9   0.2     1   124     7   167     7   201 0.84 Pyridine nucleotide-disulphide oxidoreductase
Trp_halogenase       PF04820.9    454 seq1105_BIOID50969   -            428   5.7e-08   31.6   3.1   1   1   8.8e-08   8.6e-05   21.2   0.0   140   216    90   169    54   186 0.84 Tryptophan halogenase
AP_endonuc_2         PF01261.19   211 seq1111_BIOID50969   -            276   8.1e-32  110.1   0.0   1   1   7.5e-36     1e-31  109.7   0.0     1   210    19   225    19   226 0.97 Xylose isomerase-like TIM barrel
DUF4132              PF13569.1    180 seq1113_BIOID50969   -           1264   2.3e-52  177.0   0.0   1   1   8.9e-56   6.1e-52  175.6   0.0     1   179   988  1173   988  1174 0.96 Domain of unknown function (DUF4132)
WGR                  PF05406.10    81 seq1113_BIOID50969   -           1264   5.2e-16   58.2   2.4   1   1   1.4e-19   9.9e-16   57.3   0.6    11    78     4    68     1    71 0.92 WGR domain
Phageshock_PspG      PF09583.5     65 seq1116_BIOID50969   -            139   5.7e-25   87.0  25.7   1   1   5.6e-29   7.7e-25   86.6  17.8     1    64    60   123    60   124 0.98 Phage shock protein G (Phageshock_PspG)
DDE_Tnp_IS1          PF03400.8    131 seq1117_BIOID50969   -             80   2.1e-19   69.8   0.4   1   1   1.7e-23   2.3e-19   69.6   0.3    70   130    18    79     9    80 0.88 IS1 transposase
Acetyltransf_1       PF00583.19    83 seq1118_BIOID50969   -            224   1.6e-05   24.6   0.5   1   1   7.7e-09   5.3e-05   23.0   0.4    39    78   170   209   144   214 0.93 Acetyltransferase (GNAT) family
Acetyltransf_10      PF13673.1    117 seq1118_BIOID50969   -            224   3.5e-05   23.8   0.5   1   1   8.5e-09   5.8e-05   23.0   0.3     1   114    92   207    92   212 0.80 Acetyltransferase (GNAT) domain
DDR                  PF08841.5    332 seq1119_BIOID50969   -            610  6.4e-170  564.2   1.6   1   1  9.3e-174  6.4e-170  564.2   1.1     1   331   274   604   274   605 0.99 Diol dehydratase reactivase ATPase-like domain
SeqA                 PF03925.8    189 seq1120_BIOID50969   -            181   5.7e-71  238.0   0.1   1   1   4.7e-75   6.4e-71  237.8   0.1     1   189     1   181     1   181 0.91 SeqA protein
Epimerase            PF01370.16   236 seq1123_BIOID50969   -            310   6.2e-50  169.7   0.0   1   1   2.8e-53   7.7e-50  169.3   0.0     1   236     2   236     2   236 0.92 NAD dependent epimerase/dehydratase family
3Beta_HSD            PF01073.14   280 seq1123_BIOID50969   -            310   1.7e-12   46.5   0.0   1   1   8.5e-16   2.3e-12   46.0   0.0     1   223     3   219     3   224 0.79 3-beta hydroxysteroid dehydrogenase/isomerase family
RmlD_sub_bind        PF04321.12   287 seq1123_BIOID50969   -            310   7.2e-10   38.1   0.0   1   1   7.5e-13   2.1e-09   36.6   0.0     3   155     2   174     1   267 0.79 RmlD substrate binding domain
NAD_binding_4        PF07993.7    249 seq1123_BIOID50969   -            310   1.8e-07   30.2   0.0   1   1   3.6e-08   9.9e-05   21.2   0.0    86   210    67   184    47   220 0.84 Male sterility protein
Pilus_PilP           PF11356.3     87 seq1124_BIOID50969   -            271   1.2e-11   44.5   0.0   1   1   1.4e-15   1.9e-11   43.9   0.0     4    86    67   150    64   151 0.89 Type IV pilus biogenesis
NTP_transf_3         PF12804.2    179 seq1125_BIOID50969   -            192   1.2e-30  106.8   0.0   1   1     1e-34   1.4e-30  106.6   0.0     1   179     6   182     6   182 0.89 MobA-like NTP transferase domain
AsnA                 PF03590.10   244 seq1126_BIOID50969   -            330  6.8e-129  428.3   0.0   1   1  1.3e-132  8.7e-129  428.0   0.0     2   244     4   246     3   246 0.99 Aspartate-ammonia ligase
PfkB                 PF00294.19   301 seq1127_BIOID50969   -            261   7.5e-38  130.2   0.1   1   1   7.5e-42     1e-37  129.7   0.1    34   294    22   260     7   261 0.87 pfkB family carbohydrate kinase
RHS_repeat           PF05593.9     38 seq1128_BIOID50969   -           1402     2e-65  215.7 118.2   1   6   1.6e-09   1.1e-05   25.3   0.8     6    37   413   444   411   446 0.91 RHS Repeat
RHS_repeat           PF05593.9     38 seq1128_BIOID50969   -           1402     2e-65  215.7 118.2   2   6   1.8e-10   1.3e-06   28.3   3.0     1    38   493   532   493   532 0.92 RHS Repeat
RHS_repeat           PF05593.9     38 seq1128_BIOID50969   -           1402     2e-65  215.7 118.2   3   6   4.5e-10   3.1e-06   27.0   0.0     1    36   537   572   537   573 0.92 RHS Repeat
RHS_repeat           PF05593.9     38 seq1128_BIOID50969   -           1402     2e-65  215.7 118.2   4   6   8.2e-14   5.6e-10   39.0   2.2     1    37   579   615   579   616 0.97 RHS Repeat
RHS_repeat           PF05593.9     38 seq1128_BIOID50969   -           1402     2e-65  215.7 118.2   5   6   1.2e-09   8.3e-06   25.7   0.2     1    37   621   656   621   657 0.97 RHS Repeat
RHS_repeat           PF05593.9     38 seq1128_BIOID50969   -           1402     2e-65  215.7 118.2   6   6   4.3e-10     3e-06   27.1   1.3     1    29   950   987   950   996 0.90 RHS Repeat
RHS                  PF03527.9     41 seq1128_BIOID50969   -           1402   5.5e-24   83.5   4.5   1   1   4.9e-26   3.3e-22   77.8   0.3     1    41  1154  1194  1154  1194 0.98 RHS protein
DegT_DnrJ_EryC1      PF01041.12   363 seq1129_BIOID50969   -            376   2.4e-87  293.2   0.0   1   1   6.2e-91   2.8e-87  292.9   0.0     7   361    13   370     9   372 0.93 DegT/DnrJ/EryC1/StrS aminotransferase family
Aminotran_1_2        PF00155.16   363 seq1129_BIOID50969   -            376   7.6e-11   41.4   0.1   1   1   3.7e-14   1.7e-10   40.3   0.0    67   189    46   154     9   187 0.88 Aminotransferase class I and II
Aminotran_5          PF00266.14   371 seq1129_BIOID50969   -            376   4.7e-08   32.0   0.1   1   1   1.6e-11   7.5e-08   31.3   0.0    62   182    47   159    33   204 0.90 Aminotransferase class-V
PGM_PMM_I            PF02878.11   138 seq1130_BIOID50969   -            546     1e-35  122.1   0.1   1   1   1.1e-38   3.8e-35  120.2   0.0     2   133    40   179    39   183 0.97 Phosphoglucomutase/phosphomannomutase, alpha/beta/alpha domain I
PGM_PMM_III          PF02880.11   111 seq1130_BIOID50969   -            546   2.7e-27   94.9   0.0   1   1   1.5e-30   5.3e-27   93.9   0.0     1   111   320   440   320   440 0.93 Phosphoglucomutase/phosphomannomutase, alpha/beta/alpha domain III
PGM_PMM_II           PF02879.11   104 seq1130_BIOID50969   -            546   3.6e-13   49.6   0.0   1   1   3.2e-16   1.1e-12   48.0   0.0     2   104   210   317   209   317 0.90 Phosphoglucomutase/phosphomannomutase, alpha/beta/alpha domain II
PGM_PMM_IV           PF00408.15    73 seq1130_BIOID50969   -            546   3.7e-13   49.1   0.0   1   1   3.2e-16   1.1e-12   47.6   0.0    12    72   479   539   465   542 0.90 Phosphoglucomutase/phosphomannomutase, C-terminal domain
MFS_1                PF07690.11   354 seq1131_BIOID50969   -            394   5.2e-37  127.2  48.1   1   1   7.7e-39     1e-34  119.7  20.8     2   353    20   357    19   358 0.90 Major Facilitator Superfamily
Glyco_hydro_38       PF01074.17   277 seq1132_BIOID50969   -            877   8.9e-44  149.7   0.0   1   1   2.9e-47   1.3e-43  149.1   0.0     2   263     7   263     6   274 0.88 Glycosyl hydrolases family 38 N-terminal domain
Glyco_hydro_38C      PF07748.8    458 seq1132_BIOID50969   -            877   1.4e-28   99.7   0.0   1   1   4.6e-32   2.1e-28   99.2   0.0     2   417   386   843   385   862 0.75 Glycosyl hydrolases family 38 C-terminal domain
Alpha-mann_mid       PF09261.6     80 seq1132_BIOID50969   -            877   1.2e-06   28.4   0.0   1   1   6.3e-10   2.9e-06   27.2   0.0     2    79   280   356   279   357 0.88 Alpha mannosidase, middle domain
DUF1271              PF06902.6     64 seq1137_BIOID50969   -             76   5.8e-29   99.5   0.0   1   1   4.8e-33   6.6e-29   99.4   0.0     1    64    13    76    13    76 0.98 Protein of unknown function (DUF1271)
Acetyltransf_1       PF00583.19    83 seq1142_BIOID50969   -             90   1.6e-06   27.9   0.0   1   1   1.3e-10   1.8e-06   27.7   0.0     3    62    15    69     6    79 0.82 Acetyltransferase (GNAT) family
Glyco_transf_9       PF01075.12   247 seq1143_BIOID50969   -            348   1.3e-89  299.5   0.0   1   1   1.1e-93   1.5e-89  299.3   0.0     1   247    69   324    69   324 0.98 Glycosyltransferase family 9 (heptosyltransferase)
Secretin             PF00263.16   165 seq1144_BIOID50969   -            654   2.9e-51  173.0   5.0   1   1   9.4e-55   6.4e-51  171.8   3.4     1   165   437   599   437   599 0.93 Bacterial type II and III secretion system protein
Secretin_N           PF03958.12    82 seq1144_BIOID50969   -            654   7.7e-47  157.2   9.9   1   3   1.1e-14   7.4e-11   41.9   0.1     1    78   131   190   131   193 0.97 Bacterial type II/III secretion system short domain
Secretin_N           PF03958.12    82 seq1144_BIOID50969   -            654   7.7e-47  157.2   9.9   2   3   6.5e-21   4.4e-17   61.9   0.1     2    80   197   266   196   268 0.94 Bacterial type II/III secretion system short domain
Secretin_N           PF03958.12    82 seq1144_BIOID50969   -            654   7.7e-47  157.2   9.9   3   3   1.4e-19   9.3e-16   57.6   0.8     1    82   272   351   272   351 0.95 Bacterial type II/III secretion system short domain
Asr                  PF06392.6     19 seq1146_BIOID50969   -            111   6.7e-07   29.4  23.8   1   1   4.9e-11   6.7e-07   29.4  16.5     1    19    53    71    53    71 0.99 Acid shock protein repeat
Sugar_tr             PF00083.19   451 seq1148_BIOID50969   -            443   6.2e-52  176.5  26.6   1   1   1.1e-55   7.9e-52  176.2  18.4     9   449    26   434    21   436 0.92 Sugar (and other) transporter
MFS_1                PF07690.11   354 seq1148_BIOID50969   -            443   4.1e-37  127.6  63.2   1   1   1.6e-38   1.1e-34  119.6  23.5     6   353    28   386    25   387 0.83 Major Facilitator Superfamily
Pyr_redox_2          PF07992.9    200 seq1149_BIOID50969   -           1032   4.2e-19   69.1   0.0   1   1   6.9e-22     1e-18   67.8   0.0     2   198   553   829   552   831 0.84 Pyridine nucleotide-disulphide oxidoreductase
NAD_binding_8        PF13450.1     68 seq1149_BIOID50969   -           1032   1.8e-08   34.1   1.1   1   1   3.4e-11   5.2e-08   32.6   0.1     1    37   555   591   555   615 0.90 NAD(P)-binding Rossmann-like domain
Fer4_9               PF13187.1     55 seq1149_BIOID50969   -           1032   3.1e-06   27.2   7.6   1   1     2e-09   3.1e-06   27.2   5.3     1    53   897   951   867   952 0.90 4Fe-4S dicluster domain
Thi4                 PF01946.12   230 seq1149_BIOID50969   -           1032   4.7e-06   25.7   0.2   1   1   7.5e-08   0.00011   21.2   0.0    20    54   553   587   539   591 0.94 Thi4 family
FAD_binding_3        PF01494.14   356 seq1149_BIOID50969   -           1032   6.8e-05   21.9   0.2   1   1   1.1e-07   0.00016   20.7   0.1     3    35   552   584   551   590 0.93 FAD binding domain
FAD_binding_2        PF00890.19   421 seq1149_BIOID50969   -           1032    0.0001   21.2   0.8   1   1   6.6e-08    0.0001   21.2   0.5     2    36   553   587   552   591 0.94 FAD binding domain
UTRA                 PF07702.8    141 seq1152_BIOID50969   -            265     2e-32  111.6   0.0   1   1   9.8e-36   4.5e-32  110.5   0.0     1   140   118   256   118   257 0.99 UTRA domain
GntR                 PF00392.16    64 seq1152_BIOID50969   -            265   8.6e-24   82.6   0.0   1   1   2.9e-27   1.3e-23   82.0   0.0     1    64    34    97    34    97 0.99 Bacterial regulatory proteins, gntR family
HTH_DeoR             PF08220.7     57 seq1152_BIOID50969   -            265   7.6e-05   22.0   0.0   1   1   3.8e-08   0.00017   20.9   0.0    18    54    61    97    46   100 0.88 DeoR-like helix-turn-helix domain
DnaB_C               PF03796.10   265 seq1154_BIOID50969   -            471  4.1e-108  360.1   0.2   1   1  1.2e-111  5.4e-108  359.7   0.1     1   263   206   463   206   465 0.97 DnaB-like helicase C terminal domain
DnaB                 PF00772.16   103 seq1154_BIOID50969   -            471   8.7e-38  128.2   0.0   1   1   4.2e-41   1.9e-37  127.1   0.0     1   103    26   128    26   128 0.99 DnaB-like helicase N terminal domain
AAA_25               PF13481.1    194 seq1154_BIOID50969   -            471     1e-13   51.0   0.1   1   1   3.6e-17   1.6e-13   50.3   0.0    29   190   220   386   179   390 0.84 AAA domain
DUF2622              PF11080.3     96 seq1156_BIOID50969   -             98   2.5e-05   23.9   0.0   1   1   2.3e-09   3.2e-05   23.5   0.0     7    93     8    94     3    96 0.89 Protein of unknown function (DUF2622)
Fimbrial             PF00419.15   145 seq1159_BIOID50969   -            180   7.9e-20   71.4   7.7   1   1     7e-24   9.6e-20   71.1   5.3     1   145    30   180    30   180 0.87 Fimbrial protein
Polysacc_synt        PF01943.12   273 seq1161_BIOID50969   -            416     1e-13   51.0  19.1   1   1   7.7e-18     1e-13   51.0  13.3     1   272     3   283     3   284 0.84 Polysaccharide biosynthesis protein
Trypsin              PF00089.21   220 seq1162_BIOID50969   -            273   8.6e-12   44.9   0.0   1   1   3.3e-15   2.2e-11   43.6   0.0     9   198    50   244    44   266 0.75 Trypsin
Trypsin_2            PF13365.1    120 seq1162_BIOID50969   -            273   1.4e-07   31.4   0.0   1   1   3.3e-11   2.3e-07   30.7   0.0     1   120    69   240    69   240 0.67 Trypsin-like peptidase domain
Dehydratase_MU       PF02288.10   112 seq1163_BIOID50969   -            116   1.2e-36  124.6   0.0   1   1     1e-40   1.4e-36  124.5   0.0     2   112     7   112     6   112 0.98 Dehydratase medium subunit
Pribosyltran         PF00156.22   125 seq1166_BIOID50969   -            152   2.2e-11   43.4   0.0   1   1   2.3e-15   3.2e-11   42.9   0.0     2   112     4   105     3   112 0.87 Phosphoribosyl transferase domain
DUF2566              PF10753.4     55 seq1167_BIOID50969   -             57   1.8e-28   98.0   9.3   1   1   1.4e-32     2e-28   97.9   6.5     1    55     3    57     3    57 0.98 Protein of unknown function (DUF2566)
EamA                 PF00892.15   126 seq1169_BIOID50969   -            230   2.1e-19   69.7  26.2   1   1   2.6e-20   3.5e-16   59.2   9.5     1   126    16   145    16   145 0.85 EamA-like transporter family
RepB-RCR_reg         PF10723.4     85 seq1172_BIOID50969   -            123   1.7e-05   24.3   0.3   1   1   2.1e-09   2.9e-05   23.5   0.2    25    80    62   117    47   122 0.90 Replication regulatory protein RepB
Transposase_31       PF04754.7    205 seq1173_BIOID50969   -            318   5.1e-84  280.6   0.7   1   1   4.6e-88   6.3e-84  280.3   0.5     1   204     8   210     8   211 0.98 Putative transposase, YhgA-like
Glyco_transf_9       PF01075.12   247 seq1176_BIOID50969   -            330   8.1e-84  280.5   0.1   1   1   7.3e-88     1e-83  280.2   0.1     1   245    75   315    75   317 0.98 Glycosyltransferase family 9 (heptosyltransferase)
BMC                  PF00936.14    75 seq1177_BIOID50969   -             91   1.1e-26   92.1   5.6   1   1     1e-30   1.4e-26   91.8   3.9     1    75     3    79     3    79 0.98 BMC domain
DUF1100              PF06500.6    411 seq1178_BIOID50969   -            414  1.4e-222  738.5   0.0   1   1  3.3e-226  1.5e-222  738.3   0.0     1   411     1   414     1   414 0.99 Alpha/beta hydrolase of unknown function (DUF1100)
Abhydrolase_5        PF12695.2    142 seq1178_BIOID50969   -            414   2.3e-08   33.7   0.0   1   1   9.2e-12   4.2e-08   32.9   0.0     1   121   196   375   196   392 0.75 Alpha/beta hydrolase family
Abhydrolase_6        PF12697.2    228 seq1178_BIOID50969   -            414   2.2e-06   27.6   0.4   1   1   9.9e-10   4.5e-06   26.6   0.1    12   107   208   326   197   390 0.70 Alpha/beta hydrolase family
MMR_HSR1             PF01926.18   114 seq1179_BIOID50969   -            311   1.4e-13   50.6   0.0   1   1   1.8e-16     5e-13   48.9   0.0     2   111    60   171    59   175 0.75 50S ribosome-binding GTPase
DUF258               PF03193.11   161 seq1179_BIOID50969   -            311   1.2e-06   27.6   0.0   1   1   7.6e-10   2.1e-06   26.9   0.0    24   103    45   121    25   138 0.72 Protein of unknown function, DUF258
Pili_assembly_N      PF00345.15   122 seq1181_BIOID50969   -            230   2.2e-37  127.4   0.2   1   1   8.5e-41   5.8e-37  126.0   0.0     1   121    26   145    26   146 0.91 Gram-negative pili assembly chaperone, N-terminal domain
Pili_assembly_C      PF02753.12    68 seq1181_BIOID50969   -            230     2e-16   59.4   0.3   1   1   5.2e-20   3.6e-16   58.6   0.2     1    65   165   223   165   226 0.96 Gram-negative pili assembly chaperone, C-terminal domain
BMC                  PF00936.14    75 seq1183_BIOID50969   -            140   5.7e-21   73.8   1.4   1   1   6.1e-25   8.3e-21   73.3   1.0     1    75     3    80     3    80 0.97 BMC domain
EamA                 PF00892.15   126 seq1184_BIOID50969   -             83   4.7e-12   45.9   7.5   1   1   3.8e-16   5.1e-12   45.8   5.2    61   126     2    67     1    67 0.98 EamA-like transporter family
GGDEF                PF00990.16   161 seq1185_BIOID50969   -           1103   3.2e-45  153.4   0.5   1   1   4.5e-48   7.6e-45  152.2   0.2     1   160   682   838   682   839 0.97 GGDEF domain
MASE1                PF05231.9    299 seq1185_BIOID50969   -           1103   1.6e-33  115.9  42.3   1   1   9.1e-37   1.6e-33  115.9  29.3     2   298    19   294    18   295 0.88 MASE1
PAS_9                PF13426.1    104 seq1185_BIOID50969   -           1103   1.9e-28   98.8   0.0   1   2   1.4e-14   2.4e-11   43.8   0.0     3   104   314   416   312   416 0.95 PAS domain
PAS_9                PF13426.1    104 seq1185_BIOID50969   -           1103   1.9e-28   98.8   0.0   2   2   3.7e-12   6.4e-09   36.0   0.0     2   104   566   670   565   670 0.92 PAS domain
PAS_3                PF08447.6     91 seq1185_BIOID50969   -           1103   3.5e-26   90.9   0.0   1   2   6.7e-13   1.1e-09   38.0   0.0     5    89   328   409   324   411 0.93 PAS fold
PAS_3                PF08447.6     91 seq1185_BIOID50969   -           1103   3.5e-26   90.9   0.0   2   2   1.3e-13   2.3e-10   40.3   0.0     2    91   452   537   451   537 0.96 PAS fold
PAS_4                PF08448.5    110 seq1185_BIOID50969   -           1103   2.9e-23   81.9   0.0   1   2   2.2e-09   3.7e-06   26.8   0.0     7   110   314   419   309   419 0.90 PAS fold
PAS_4                PF08448.5    110 seq1185_BIOID50969   -           1103   2.9e-23   81.9   0.0   2   2   1.1e-13   1.9e-10   40.5   0.0     1   109   561   672   561   673 0.94 PAS fold
PAS                  PF00989.19   113 seq1185_BIOID50969   -           1103   1.8e-22   79.1   0.1   1   2   1.4e-11   2.5e-08   33.5   0.0     2   113   303   414   302   414 0.91 PAS fold
PAS                  PF00989.19   113 seq1185_BIOID50969   -           1103   1.8e-22   79.1   0.1   2   2   5.8e-11   9.9e-08   31.6   0.0     7   113   561   668   555   668 0.94 PAS fold
EAL                  PF00563.15   236 seq1185_BIOID50969   -           1103   1.2e-18   67.3   0.3   1   1   2.1e-21   3.6e-18   65.8   0.2    37   234   896  1086   891  1088 0.93 EAL domain
PAS_8                PF13188.1     64 seq1185_BIOID50969   -           1103     2e-11   43.2   0.0   1   2   1.5e-06    0.0026   17.4   0.0     2    50   303   354   302   370 0.70 PAS domain
PAS_8                PF13188.1     64 seq1185_BIOID50969   -           1103     2e-11   43.2   0.0   2   2   1.6e-07   0.00027   20.5   0.0     1    52   555   607   555   619 0.80 PAS domain
Lactamase_B_2        PF12706.2    194 seq1186_BIOID50969   -            305     2e-27   95.9   0.0   1   1   4.9e-31   3.4e-27   95.1   0.0     3   193    35   270    34   271 0.82 Beta-lactamase superfamily domain
Lactamase_B          PF00753.22   194 seq1186_BIOID50969   -            305   3.1e-14   52.9   0.2   1   1   5.5e-17   3.8e-13   49.4   0.0     3   128    16   142    14   149 0.92 Metallo-beta-lactamase superfamily
Flavodoxin_2         PF02525.12   199 seq1187_BIOID50969   -            176   5.9e-41  140.0   0.0   1   1     1e-44   7.2e-41  139.7   0.0     3   199     2   167     1   167 0.90 Flavodoxin-like fold
FMN_red              PF03358.10   152 seq1187_BIOID50969   -            176   3.3e-08   33.0   0.0   1   1   6.6e-12   4.5e-08   32.6   0.0    58   125    43   117     2   135 0.76 NADPH-dependent FMN reductase
YkuD                 PF03734.9    146 seq1189_BIOID50969   -            615   6.1e-30  104.2   0.1   1   1   1.4e-33   9.7e-30  103.6   0.0     4   140   377   543   374   572 0.94 L,D-transpeptidase catalytic domain
PG_binding_1         PF01471.13    57 seq1189_BIOID50969   -            615   1.2e-09   37.9   0.2   1   1   9.3e-11   6.4e-07   29.1   0.0    25    57   316   348   307   348 0.92 Putative peptidoglycan binding domain
PduL                 PF06130.7     71 seq1192_BIOID50969   -            210   3.4e-52  174.0   0.1   1   2   4.8e-28   6.6e-24   83.4   0.0     2    71    22   102    21   102 0.98 Propanediol utilisation protein PduL
PduL                 PF06130.7     71 seq1192_BIOID50969   -            210   3.4e-52  174.0   0.1   2   2   1.2e-29   1.6e-25   88.5   0.3     2    70   130   197   129   198 0.96 Propanediol utilisation protein PduL
Glyco_transf_56      PF07429.6    361 seq1193_BIOID50969   -            359    4e-193  641.1   0.0   1   1  3.3e-197  4.5e-193  640.9   0.0     1   360     1   358     1   359 0.99 4-alpha-L-fucosyltransferase glycosyl transferase group 56
Ala_racemase_N       PF01168.15   217 seq1194_BIOID50969   -            359   3.1e-61  206.5   0.0   1   1   5.7e-65   3.9e-61  206.2   0.0     1   217     8   219     8   219 0.94 Alanine racemase, N-terminal domain
Ala_racemase_C       PF00842.16   129 seq1194_BIOID50969   -            359     8e-40  135.1   0.1   1   1   1.8e-43   1.2e-39  134.5   0.1     1   129   234   358   234   358 0.97 Alanine racemase, C-terminal domain
Na_H_Exchanger       PF00999.16   384 seq1195_BIOID50969   -            644   7.1e-64  215.5  46.4   1   1   1.5e-67     1e-63  215.0  32.1     2   378    35   399    34   403 0.93 Sodium/hydrogen exchanger family
TrkA_N               PF02254.13   116 seq1195_BIOID50969   -            644   5.8e-27   93.8   0.0   1   1   2.2e-30   1.5e-26   92.5   0.0     1   111   426   536   426   538 0.97 TrkA-N domain
T2SE                 PF00437.15   272 seq1196_BIOID50969   -            493   1.7e-88  295.9   4.3   1   1   2.4e-92   1.7e-88  295.9   3.0     3   271   115   380   113   381 0.98 Type II/IV secretion system protein
AAA_23               PF13476.1    202 seq1196_BIOID50969   -            493   1.3e-07   32.0   0.1   1   1   4.5e-11     3e-07   30.8   0.0     2    47   219   270   218   337 0.73 AAA domain
Wzy_C                PF04932.10   163 seq1198_BIOID50969   -            402     6e-18   65.0   9.6   1   1   8.7e-22     6e-18   65.0   6.6     3   162   196   337   193   338 0.82 O-Antigen ligase
O-antigen_lig        PF13425.1    137 seq1198_BIOID50969   -            402   3.8e-16   59.2  13.8   1   1   5.5e-20   3.8e-16   59.2   9.6     2   136   190   340   171   341 0.87 O-antigen ligase like membrane protein
Usher                PF00577.15   552 seq1199_BIOID50969   -            867  3.4e-207  689.4  23.3   1   1  8.9e-211  4.1e-207  689.1  16.1     5   552   202   775   198   775 0.99 Type VII secretion system (T7SS), usher protein
PapC_N               PF13954.1    146 seq1199_BIOID50969   -            867   3.7e-48  162.6   0.0   1   1   1.5e-51   6.7e-48  161.8   0.0     2   146    38   189    37   189 0.98 PapC N-terminal domain
PapC_C               PF13953.1     68 seq1199_BIOID50969   -            867   7.4e-23   79.8   0.1   1   1   4.5e-26   2.1e-22   78.4   0.0     1    67   785   850   785   851 0.96 PapC C-terminal domain
DUF3442              PF11924.3    280 seq1205_BIOID50969   -           1418  3.9e-105  351.3   0.4   1   1  1.4e-108  3.9e-105  351.3   0.3     2   280    71   350    70   350 0.99 Protein of unknown function (DUF3442)
Big_1                PF02369.11   100 seq1205_BIOID50969   -           1418     4e-53  177.3  96.9   1   3   3.4e-17   9.3e-14   51.0   7.8     4    97   993  1086   990  1088 0.87 Bacterial Ig-like domain (group 1)
Big_1                PF02369.11   100 seq1205_BIOID50969   -           1418     4e-53  177.3  96.9   2   3   1.5e-15   4.1e-12   45.7   1.7    10    96  1098  1185  1089  1191 0.82 Bacterial Ig-like domain (group 1)
Big_1                PF02369.11   100 seq1205_BIOID50969   -           1418     4e-53  177.3  96.9   3   3   1.4e-15   3.9e-12   45.8   9.8     2    95  1193  1287  1191  1292 0.87 Bacterial Ig-like domain (group 1)
DUF4132              PF13569.1    180 seq1208_BIOID50969   -           1210   1.2e-42  145.3   0.0   1   1     2e-46   2.7e-42  144.1   0.0     3   180   954  1139   952  1139 0.96 Domain of unknown function (DUF4132)
Autotransporter      PF03797.14   265 seq1210_BIOID50969   -            973   4.3e-53  180.2  18.8   1   1   6.3e-57   4.3e-53  180.2  13.0     2   265   673   957   672   957 0.98 Autotransporter beta-domain
ESPR                 PF13018.1     24 seq1210_BIOID50969   -            973   3.3e-08   32.6   0.1   1   1     1e-11   7.1e-08   31.6   0.1     2    24    31    53    31    53 0.96 Extended Signal Peptide of Type V secretion system
Crl                  PF07417.7    127 seq1211_BIOID50969   -            133     1e-54  183.5   0.1   1   1   8.7e-59   1.2e-54  183.3   0.1     2   122     3   123     2   131 0.96 Transcriptional regulator Crl
UPF0118              PF01594.11   327 seq1212_BIOID50969   -            344   1.3e-73  247.7  42.6   1   1   1.1e-77   1.4e-73  247.5  29.5     2   326    14   328    13   329 0.99 Domain of unknown function DUF20
EutN_CcmL            PF03319.8     83 seq1217_BIOID50969   -             91   1.9e-27   95.3   0.1   1   1   1.7e-31   2.3e-27   95.0   0.1     1    83     1    87     1    87 0.93 Ethanolamine utilisation protein EutN/carboxysome
WzyE                 PF06899.6    449 seq1219_BIOID50969   -            450  1.2e-277  920.6  45.5   1   1  9.8e-282  1.3e-277  920.4  31.5     1   448     1   449     1   450 1.00 WzyE protein
Bac_Ubq_Cox          PF01654.12   436 seq1220_BIOID50969   -            523  1.2e-183  610.3  21.3   1   1    1e-187  1.4e-183  610.1  14.7     1   435     8   503     8   504 0.98 Bacterial Cytochrome Ubiquinol Oxidase
Aminotran_1_2        PF00155.16   363 seq1222_BIOID50969   -            411   3.4e-86  289.3   0.0   1   1   2.9e-90   3.9e-86  289.1   0.0     2   362    41   406    40   407 0.98 Aminotransferase class I and II
Cob_adeno_trans      PF01923.13   162 seq1223_BIOID50969   -            335     2e-53  180.3   0.3   1   1   4.4e-57     3e-53  179.8   0.2     1   160     3   166     3   168 0.94 Cobalamin adenosyltransferase
DUF336               PF03928.9    132 seq1223_BIOID50969   -            335   1.3e-37  128.3   0.0   1   1   3.1e-41   2.1e-37  127.7   0.0     3   132   200   329   198   329 0.98 Domain of unknown function (DUF336)
Amidohydro_1         PF01979.15   333 seq1224_BIOID50969   -            442     2e-48  165.6   0.1   1   1   4.3e-52   2.9e-48  165.0   0.1     1   333    53   375    53   375 0.96 Amidohydrolase family
Amidohydro_5         PF13594.1     68 seq1224_BIOID50969   -            442   3.7e-08   32.9   0.0   1   1   1.3e-11   8.6e-08   31.7   0.0     1    68    23   122    23   122 0.68 Amidohydrolase
HTH_Tnp_1            PF01527.15    76 seq1227_BIOID50969   -            113   9.9e-12   44.5   1.3   1   1   2.9e-15     4e-11   42.5   0.9     1    74     1    87     1    88 0.86 Transposase
Peptidase_C48        PF02902.14   216 seq1228_BIOID50969   -            123   9.9e-13   48.0   0.4   1   1   8.9e-17   1.2e-12   47.7   0.3   136   215     1    82     1    83 0.96 Ulp1 protease family, C-terminal catalytic domain
K_trans              PF02705.11   534 seq1230_BIOID50969   -            622  8.9e-207  687.5  25.4   1   1  7.5e-211    1e-206  687.3  17.6     2   534    14   544    13   544 0.99 K+ potassium transporter
Peptidase_M15_2      PF05951.8    153 seq1231_BIOID50969   -            182   1.2e-61  206.5   0.0   1   1   2.1e-65   1.4e-61  206.3   0.0     3   153    34   182    32   182 0.99 Bacterial protein of unknown function (DUF882)
Peptidase_M15_3      PF08291.6    110 seq1231_BIOID50969   -            182   8.5e-12   44.7   0.0   1   1   1.7e-15   1.1e-11   44.3   0.0    28   110    86   175    62   175 0.84 Peptidase M15
rve                  PF00665.21   120 seq1232_BIOID50969   -            326   8.6e-26   90.2   0.1   1   1     8e-29   2.7e-25   88.6   0.0     2   119   156   270   155   271 0.97 Integrase core domain
HTH_21               PF13276.1     60 seq1232_BIOID50969   -            326   1.1e-16   60.4   3.5   1   1   7.4e-20   2.5e-16   59.2   2.4     2    60    77   134    75   134 0.94 HTH-like domain
rve_3                PF13683.1     67 seq1232_BIOID50969   -            326   1.6e-11   43.4   0.1   1   1     1e-14   3.5e-11   42.3   0.0     6    67   247   308   242   308 0.93 Integrase core domain
rve_2                PF13333.1     52 seq1232_BIOID50969   -            326   3.3e-06   26.9   0.0   1   1   1.9e-09   6.7e-06   25.9   0.0     1    44   261   307   261   314 0.88 Integrase core domain
DHFR_1               PF00186.14   161 seq1237_BIOID50969   -            196   1.2e-58  197.0   0.0   1   1   1.1e-62   1.5e-58  196.8   0.0     1   161    38   195    38   195 0.97 Dihydrofolate reductase
Lactamase_B          PF00753.22   194 seq1240_BIOID50969   -            215   1.3e-32  112.9   0.6   1   1   2.2e-36   1.5e-32  112.7   0.4     4   194    11   192     8   192 0.93 Metallo-beta-lactamase superfamily
Lactamase_B_2        PF12706.2    194 seq1240_BIOID50969   -            215   9.1e-08   31.7   0.1   1   1   1.6e-11   1.1e-07   31.4   0.1     4   154    28   190    25   194 0.59 Beta-lactamase superfamily domain
Aldedh               PF00171.17   462 seq1241_BIOID50969   -            461   7.2e-30  103.5   0.3   1   1   7.9e-30   1.1e-25   89.8   0.1    29   290    32   289    21   295 0.87 Aldehyde dehydrogenase family
AA_kinase            PF00696.23   241 seq1243_BIOID50969   -            396   4.4e-43  147.4   2.1   1   1   8.2e-47   5.6e-43  147.1   1.5     2   240    35   263    34   264 0.93 Amino acid kinase family
PUA                  PF01472.15    74 seq1243_BIOID50969   -            396     1e-22   79.4   0.1   1   1   4.6e-26   3.1e-22   77.9   0.1     1    74   305   379   305   379 0.98 PUA domain
Glyco_tran_WecB      PF03808.8    172 seq1245_BIOID50969   -            246   1.4e-55  187.2   0.1   1   1   1.4e-59   1.9e-55  186.8   0.1     2   172    61   231    60   231 0.96 Glycosyl transferase WecB/TagA/CpsF family
DDE_Tnp_1            PF01609.16   211 seq1246_BIOID50969   -            378   3.1e-31  108.5   0.3   1   1   6.3e-35   4.3e-31  108.0   0.2     3   211   102   343   100   343 0.93 Transposase DDE domain
DDE_Tnp_1_assoc      PF13808.1     90 seq1246_BIOID50969   -            378   9.8e-32  108.3   0.0   1   1     3e-35     2e-31  107.3   0.0     1    90     6    95     6    95 0.99 DDE_Tnp_1-associated
Cyto_ox_2            PF02322.10   328 seq1249_BIOID50969   -            379  7.9e-121  403.1  36.0   1   1  6.7e-125  9.2e-121  402.8  25.0     2   327     7   362     6   363 0.99 Cytochrome oxidase subunit II
FAD_binding_5        PF00941.16   171 seq1251_BIOID50969   -            259   3.7e-23   81.6   0.0   1   1   9.2e-27   6.3e-23   80.9   0.0     4   167     4   153     1   156 0.90 FAD binding domain in molybdopterin dehydrogenase
CO_deh_flav_C        PF03450.12   103 seq1251_BIOID50969   -            259   7.3e-10   38.6   0.3   1   1   2.3e-13   1.6e-09   37.5   0.2     4   102   165   250   161   251 0.85 CO dehydrogenase flavoprotein C-terminal domain
Fimbrial             PF00419.15   145 seq1252_BIOID50969   -            346   9.3e-19   67.9   0.1   1   1   1.1e-22   1.5e-18   67.3   0.0     2   145   199   346   198   346 0.92 Fimbrial protein
T2SG                 PF08334.6    108 seq1254_BIOID50969   -            145   8.3e-35  118.6   0.3   1   1   2.1e-38   9.8e-35  118.4   0.2     1   108    32   138    32   138 0.97 Type II secretion system (T2SS), protein G
N_methyl_2           PF13544.1     31 seq1254_BIOID50969   -            145   7.8e-09   34.5   0.7   1   1   3.3e-12   1.5e-08   33.6   0.5     8    31     2    25     1    25 0.90 Type IV pilin N-term methylation site GFxxxE
N_methyl             PF07963.7     20 seq1254_BIOID50969   -            145   2.1e-07   30.1   4.1   1   1   7.8e-11   3.5e-07   29.4   2.8     1    20     8    27     8    27 0.96 Prokaryotic N-terminal methylation motif
DUF1877              PF08974.5    167 seq1258_BIOID50969   -            167     3e-45  153.7   0.0   1   1   2.4e-49   3.3e-45  153.6   0.0     1   167     1   165     1   165 0.99 Domain of unknown function (DUF1877)
DUF1127              PF06568.6     40 seq1259_BIOID50969   -             59   7.1e-12   44.4   8.5   1   1   5.2e-16   7.1e-12   44.4   5.9     2    39    22    59    21    59 0.96 Domain of unknown function (DUF1127)
DUF2813              PF11398.3    373 seq1260_BIOID50969   -            552    6e-154  512.5   0.0   1   1    2e-157  8.9e-154  511.9   0.0     1   373     1   375     1   375 0.99 Protein of unknown function (DUF2813)
GspH                 PF12019.3    114 seq1261_BIOID50969   -            169   7.1e-09   35.7   0.0   1   1     2e-12   9.3e-09   35.3   0.0     2   107    44   147    43   156 0.73 Type II transport protein GspH
N_methyl_2           PF13544.1     31 seq1261_BIOID50969   -            169   6.2e-07   28.4   1.1   1   1   2.6e-10   1.2e-06   27.6   0.7    11    30     2    21     1    22 0.93 Type IV pilin N-term methylation site GFxxxE
N_methyl             PF07963.7     20 seq1261_BIOID50969   -            169   1.5e-06   27.4   2.0   1   1     9e-10   4.1e-06   26.0   1.4     1    19     5    23     5    24 0.94 Prokaryotic N-terminal methylation motif
AA_permease          PF00324.16   479 seq1262_BIOID50969   -            461   4.9e-99  331.7  55.9   1   1  9.1e-103   6.2e-99  331.3  38.8     1   435    16   427    16   455 0.94 Amino acid permease
AA_permease_2        PF13520.1    426 seq1262_BIOID50969   -            461   1.6e-43  148.7  59.1   1   1   3.1e-47   2.1e-43  148.3  41.0     9   425    20   440    15   441 0.88 Amino acid permease
Ter                  PF05472.6    290 seq1263_BIOID50969   -            326   3.2e-82  275.8   0.4   1   1   2.6e-86   3.6e-82  275.6   0.3     2   289    11   320    10   321 0.96 DNA replication terminus site-binding protein (Ter protein)
Ald_Xan_dh_C2        PF02738.13   543 seq1265_BIOID50969   -            956  6.7e-191  635.1   0.0   1   1  2.1e-194  9.6e-191  634.6   0.0    17   543   363   893   351   893 0.98 Molybdopterin-binding domain of aldehyde dehydrogenase
Ald_Xan_dh_C         PF01315.17   111 seq1265_BIOID50969   -            956   4.4e-31  107.1   0.0   1   1   1.9e-34   8.9e-31  106.1   0.0     2   111   187   298   186   298 0.96 Aldehyde oxidase and xanthine dehydrogenase, a/b hammerhead domain
Fer2_2               PF01799.15    75 seq1265_BIOID50969   -            956   7.1e-13   48.1   0.0   1   1   4.3e-16     2e-12   46.7   0.0     1    73    73   145    73   147 0.97 [2Fe-2S] binding domain
Aldedh               PF00171.17   462 seq1266_BIOID50969   -            417   4.1e-21   74.7   3.1   1   1   8.4e-21   1.1e-16   60.0   0.9    37   298     8   282     2   305 0.80 Aldehyde dehydrogenase family
RbsD_FucU            PF05025.8    142 seq1267_BIOID50969   -            143   1.4e-50  171.1   0.4   1   1   1.2e-54   1.6e-50  171.0   0.2     1   142     5   143     5   143 0.99 RbsD / FucU transport protein family
Acid_phosphat_B      PF03767.9    230 seq1268_BIOID50969   -            237   1.6e-49  168.2   0.0   1   1   1.4e-53   1.9e-49  168.0   0.0     2   229    11   220    10   221 0.96 HAD superfamily, subfamily IIIB (Acid phosphatase)
MethyltransfD12      PF02086.10   260 seq1269_BIOID50969   -            270   5.2e-47  160.3   0.0   1   1   4.2e-51   5.8e-47  160.2   0.0     1   257     6   249     6   252 0.91 D12 class N6 adenine-specific DNA methyltransferase
Penicil_amidase      PF01804.13   735 seq1270_BIOID50969   -            846  1.8e-213  711.6  22.9   1   1  1.5e-217    2e-213  711.3  15.9     4   734    34   837    31   838 0.94 Penicillin amidase
Fe-ADH               PF00465.14   366 seq1271_BIOID50969   -            370  6.1e-104  347.4   0.4   1   1    1e-107    7e-104  347.2   0.3     2   364     8   360     7   362 0.92 Iron-containing alcohol dehydrogenase
Fe-ADH_2             PF13685.1    250 seq1271_BIOID50969   -            370   1.2e-17   63.9   0.0   1   1   3.3e-21   2.3e-17   63.0   0.0    12   247    18   260    14   262 0.89 Iron-containing alcohol dehydrogenase
T2SI                 PF02501.12    81 seq1272_BIOID50969   -            125   1.3e-12   47.3   0.1   1   1   1.3e-16   1.8e-12   46.9   0.1     1    77    39   114    39   118 0.92 Type II secretion system (T2SS), protein I
Fimbrial             PF00419.15   145 seq1273_BIOID50969   -            171   4.1e-15   56.1   0.1   1   1   3.6e-19     5e-15   55.8   0.1     1   145    29   171    27   171 0.87 Fimbrial protein
Tautomerase          PF01361.16    60 seq1274_BIOID50969   -             90   6.2e-14   51.2   0.0   1   1   6.4e-18   8.7e-14   50.7   0.0     1    51    15    66    15    68 0.98 Tautomerase enzyme
YbgT_YccB            PF08173.6     28 seq1275_BIOID50969   -             37   6.1e-16   57.8   4.2   1   1   4.9e-20   6.7e-16   57.6   2.9     1    28     1    28     1    28 0.97 Membrane bound YbgT-like protein
HSP70                PF00012.15   602 seq1277_BIOID50969   -            450   7.5e-25   86.7   0.0   1   2   7.1e-19   9.7e-15   53.3   0.0     2   207     3   228     2   259 0.77 Hsp70 protein
HSP70                PF00012.15   602 seq1277_BIOID50969   -            450   7.5e-25   86.7   0.0   2   2   8.8e-12   1.2e-07   29.9   0.0   250   352   329   423   305   448 0.80 Hsp70 protein
Cyd_oper_YbgE        PF09600.5     82 seq1278_BIOID50969   -             97   1.5e-33  114.6   7.9   1   1   1.4e-37   1.9e-33  114.3   5.5     1    81    16    96    16    97 0.97 Cyd operon protein YbgE (Cyd_oper_YbgE)
Sigma54_activat      PF00158.21   168 seq1279_BIOID50969   -            642   6.2e-36  123.2   0.0   1   1   4.9e-39   1.1e-35  122.4   0.0     5   168   334   494   330   494 0.96 Sigma-54 interaction domain
PAS                  PF00989.19   113 seq1279_BIOID50969   -            642   4.4e-14   52.1   0.0   1   1     6e-17   1.4e-13   50.5   0.0     2   113   207   309   206   309 0.97 PAS fold
HTH_8                PF02954.14    42 seq1279_BIOID50969   -            642   1.7e-13   49.7   0.1   1   1   7.4e-17   1.7e-13   49.7   0.1     2    42   591   631   590   631 0.96 Bacterial regulatory protein, Fis family
GAF                  PF01590.21   154 seq1279_BIOID50969   -            642   3.1e-06   27.2   0.2   1   1   3.6e-09   8.2e-06   25.9   0.2     4   151    58   189    56   192 0.92 GAF domain
PAS_8                PF13188.1     64 seq1279_BIOID50969   -            642   0.00012   21.6   0.0   1   1   1.4e-07   0.00032   20.3   0.0     2    46   207   255   206   276 0.70 PAS domain
ABC_tran             PF00005.22   118 seq1280_BIOID50969   -            501   1.6e-34  118.6   0.0   1   2   2.1e-21   9.6e-18   64.5   0.0     1   117    44   169    44   170 0.91 ABC transporter
ABC_tran             PF00005.22   118 seq1280_BIOID50969   -            501   1.6e-34  118.6   0.0   2   2   1.7e-17   7.8e-14   51.9   0.0     3   117   294   423   292   424 0.77 ABC transporter
T2SJ                 PF11612.3    169 seq1281_BIOID50969   -            195   1.1e-21   77.2   4.3   1   1   4.4e-25     2e-21   76.3   3.0     2   168    39   177    38   178 0.91 Type II secretion system (T2SS), protein J
N_methyl_2           PF13544.1     31 seq1281_BIOID50969   -            195   5.3e-08   31.8   0.6   1   1   2.4e-11   1.1e-07   30.8   0.4    10    31     2    23     1    23 0.93 Type IV pilin N-term methylation site GFxxxE
N_methyl             PF07963.7     20 seq1281_BIOID50969   -            195   2.3e-06   26.8   1.3   1   1   1.1e-09   4.9e-06   25.8   0.9     1    20     6    25     6    25 0.95 Prokaryotic N-terminal methylation motif
PfkB                 PF00294.19   301 seq1283_BIOID50969   -            300   5.4e-64  216.0   0.7   1   1   4.5e-68   6.1e-64  215.8   0.5     3   299     5   287     3   289 0.93 pfkB family carbohydrate kinase
4HBT                 PF03061.17    79 seq1286_BIOID50969   -            134     8e-19   67.4   0.4   1   1   2.4e-22   1.1e-18   66.9   0.3     1    77    20   103    20   105 0.98 Thioesterase superfamily
4HBT_2               PF13279.1    121 seq1286_BIOID50969   -            134   2.7e-12   47.0   0.2   1   1   7.1e-16   3.2e-12   46.8   0.1     3   117    14   128    12   132 0.88 Thioesterase-like superfamily
Acyl-ACP_TE          PF01643.12   249 seq1286_BIOID50969   -            134   1.3e-05   24.2   0.1   1   1   3.1e-09   1.4e-05   24.0   0.0    31   132    33   132     4   134 0.79 Acyl-ACP thioesterase
UPF0047              PF01894.12   118 seq1289_BIOID50969   -            138   4.5e-39  132.8   0.0   1   1   3.7e-43   5.1e-39  132.6   0.0     1   117    17   135    17   136 0.97 Uncharacterised protein family UPF0047
Adenine_deam_C       PF13382.1    171 seq1290_BIOID50969   -            588   1.9e-57  193.0   0.0   1   1   1.1e-60   2.9e-57  192.4   0.0    24   171   434   581   416   581 0.95 Adenine deaminase C-terminal domain
Amidohydro_1         PF01979.15   333 seq1290_BIOID50969   -            588   3.3e-38  132.0   0.0   1   1   4.8e-41   1.3e-37  130.0   0.0     2   333    82   347    81   347 0.95 Amidohydrolase family
Amidohydro_5         PF13594.1     68 seq1290_BIOID50969   -            588   2.8e-12   46.1   0.2   1   1   3.9e-15   1.1e-11   44.3   0.1     1    68    52   115    52   115 0.84 Amidohydrolase
Amidohydro_4         PF13147.1    304 seq1290_BIOID50969   -            588     3e-11   43.7   0.1   1   1   8.7e-12   2.4e-08   34.2   0.1     1   304    76   344    76   344 0.77 Amidohydrolase
T2SK                 PF03934.8    280 seq1291_BIOID50969   -            327   1.7e-66  224.1   4.1   1   1   1.4e-70   1.9e-66  223.9   2.8     3   277    32   315    30   319 0.93 Type II secretion system (T2SS), protein K
MotA_ExbB            PF01618.11   139 seq1292_BIOID50969   -            230   6.2e-47  158.6   0.2   1   1     6e-51   8.1e-47  158.2   0.1     2   138    74   210    73   211 0.98 MotA/TolQ/ExbB proton channel family
Acetyltransf_2       PF00797.12   240 seq1294_BIOID50969   -            281   3.2e-84  282.1   0.2   1   1   2.7e-88   3.7e-84  281.9   0.1     1   237    21   256    21   259 0.97 N-acetyltransferase
Complex1_51K         PF01512.12   151 seq1295_BIOID50969   -            447   1.3e-42  145.0   0.1   1   1   8.3e-46   2.8e-42  143.8   0.0     1   150    17   156    17   157 0.98 Respiratory-chain NADH dehydrogenase 51 Kd subunit
RnfC_N               PF13375.1    101 seq1295_BIOID50969   -            447   4.1e-15   55.2   0.4   1   1   3.5e-18   1.2e-14   53.7   0.2    22    85   378   442   371   447 0.91 RnfC Barrel sandwich hybrid domain
SLBB                 PF10531.4     59 seq1295_BIOID50969   -            447   2.2e-13   49.7   1.4   1   1   1.3e-16   4.3e-13   48.8   0.9     1    58   169   216   169   217 0.96 SLBB domain
Fer4_17              PF13534.1     61 seq1295_BIOID50969   -            447   6.3e-08   32.7   3.9   1   1   3.7e-11   1.3e-07   31.7   2.7     2    60   260   320   259   321 0.94 4Fe-4S dicluster domain
AAA_5                PF07728.9    139 seq1296_BIOID50969   -            384   6.5e-38  129.4   0.0   1   1     8e-42   1.1e-37  128.7   0.0     2   139   101   242   100   242 0.98 AAA domain (dynein-related subfamily)
DUF419               PF04237.8     92 seq1297_BIOID50969   -            118   1.2e-22   79.9   0.1   1   1   1.1e-26   1.5e-22   79.6   0.0     1    91    10   102    10   103 0.98 Protein of unknown function (DUF419)
EII-GUT              PF03608.8    168 seq1299_BIOID50969   -            187     7e-77  256.8   0.7   1   1   5.9e-81     8e-77  256.6   0.5     2   168     5   171     4   171 0.99 PTS system enzyme II sorbitol-specific factor
DUF1471              PF07338.8     56 seq1301_BIOID50969   -            314   2.4e-62  206.3   4.9   1   3   2.3e-22   3.1e-18   65.0   0.0     2    56    34    90    33    90 0.98 Protein of unknown function (DUF1471)
DUF1471              PF07338.8     56 seq1301_BIOID50969   -            314   2.4e-62  206.3   4.9   2   3     3e-22   4.1e-18   64.6   0.1     3    56   119   174   117   174 0.98 Protein of unknown function (DUF1471)
DUF1471              PF07338.8     56 seq1301_BIOID50969   -            314   2.4e-62  206.3   4.9   3   3   3.1e-26   4.3e-22   77.3   0.1     2    56   259   314   258   314 0.99 Protein of unknown function (DUF1471)
HTH_DeoR             PF08220.7     57 seq1302_BIOID50969   -            122   8.1e-24   82.8   0.9   1   1     1e-26   1.2e-23   82.2   0.6     1    56    11    66    11    67 0.97 DeoR-like helix-turn-helix domain
HTH_11               PF08279.7     55 seq1302_BIOID50969   -            122   1.9e-10   40.1   0.1   1   1   2.5e-13   2.8e-10   39.5   0.1     4    44    14    53    11    60 0.86 HTH domain
MarR_2               PF12802.2     62 seq1302_BIOID50969   -            122     1e-07   31.3   0.1   1   1   1.5e-10   1.7e-07   30.6   0.1     5    61    10    63     4    64 0.88 MarR family
MarR                 PF01047.17    59 seq1302_BIOID50969   -            122   1.4e-07   30.9   0.1   1   1     2e-10   2.3e-07   30.2   0.0     8    50    15    57     9    59 0.94 MarR family
HTH_27               PF13463.1     68 seq1302_BIOID50969   -            122   1.4e-06   28.4   0.1   1   1   2.2e-09   2.5e-06   27.6   0.0     2    53     9    59     9    70 0.88 Winged helix DNA-binding domain
HTH_20               PF12840.2     61 seq1302_BIOID50969   -            122   9.4e-07   28.4   0.1   1   1   1.1e-09   1.3e-06   28.0   0.1     6    57     6    57     2    61 0.85 Helix-turn-helix domain
GntR                 PF00392.16    64 seq1302_BIOID50969   -            122   2.6e-06   26.6   0.1   1   1   4.1e-09   4.7e-06   25.8   0.1    27    60    27    60    14    63 0.93 Bacterial regulatory proteins, gntR family
HTH_24               PF13412.1     48 seq1302_BIOID50969   -            122   7.7e-06   25.0   0.1   1   1   1.1e-08   1.3e-05   24.3   0.1     7    48    14    55     9    55 0.95 Winged helix-turn-helix DNA-binding
HTH_5                PF01022.15    47 seq1302_BIOID50969   -            122   3.8e-05   23.1   0.0   1   1   5.6e-08   6.3e-05   22.4   0.0     6    46    14    55     9    56 0.95 Bacterial regulatory protein, arsR family
HTH_Mga              PF08280.6     59 seq1302_BIOID50969   -            122   5.4e-05   22.7   0.0   1   1     1e-07   0.00012   21.7   0.0     9    44    14    49    11    53 0.94 M protein trans-acting positive regulator (MGA) HTH domain
Radical_SAM          PF04055.16   166 seq1303_BIOID50969   -            411   1.3e-12   48.1   0.0   1   1   6.6e-16   2.3e-12   47.3   0.0     6   156    20   178    16   209 0.81 Radical SAM superfamily
DUF4008              PF13186.1     64 seq1303_BIOID50969   -            411     2e-12   47.1   0.6   1   1   1.3e-15   4.3e-12   46.0   0.4     4    64   282   343   276   343 0.90 Domain of unknown function (DUF4008)
Fer4_12              PF13353.1    139 seq1303_BIOID50969   -            411   1.5e-07   31.4   0.0   1   1   8.5e-11   2.9e-07   30.5   0.0    13   116    19   127    17   149 0.66 4Fe-4S single cluster domain
ExbD                 PF02472.11   130 seq1305_BIOID50969   -            142     5e-23   81.3   0.1   1   1   4.1e-27   5.6e-23   81.2   0.1     2   129    10   141     9   142 0.89 Biopolymer transport protein ExbD/TolR
BPD_transp_2         PF02653.11   267 seq1306_BIOID50969   -            321   8.2e-53  178.9  42.6   1   1   9.2e-57   1.3e-52  178.3  29.6     1   267    45   314    45   314 0.95 Branched-chain amino acid transport system / permease component
EIIBC-GUT_N          PF03612.9    183 seq1307_BIOID50969   -            319   9.6e-72  240.3   1.8   1   1   2.7e-75   1.8e-71  239.3   1.3     2   183     3   171     2   171 0.95 Sorbitol phosphotransferase enzyme II N-terminus
EIIBC-GUT_C          PF07663.6     93 seq1307_BIOID50969   -            319   6.4e-48  160.7   5.0   1   1   9.3e-52   6.4e-48  160.7   3.5     1    93   226   318   226   318 0.99 Sorbitol phosphotransferase enzyme II C-terminus
DeoRC                PF00455.17   162 seq1308_BIOID50969   -            141   3.2e-32  111.2   0.2   1   1   2.7e-36   3.7e-32  111.0   0.2    45   161     1   117     1   118 0.99 DeoR C terminal sensor domain
T2SL                 PF05134.8    230 seq1309_BIOID50969   -            387   4.2e-57  192.8   2.4   1   1   1.1e-60   7.5e-57  192.0   1.7     1   230     6   233     6   233 0.98 Type II secretion system (T2SS), protein L
GspL_C               PF12693.2    158 seq1309_BIOID50969   -            387   2.4e-35  121.5   3.9   1   1     6e-39   4.1e-35  120.7   2.7     6   157   241   385   237   387 0.97 GspL periplasmic domain
TolA                 PF06519.6     96 seq1312_BIOID50969   -            421   2.2e-38  129.9   0.0   1   1   3.3e-42   2.2e-38  129.9   0.0     1    96   325   419   325   419 0.98 TolA C-terminal
TonB_2               PF13103.1     85 seq1312_BIOID50969   -            421   3.2e-05   23.7   0.0   1   1   1.4e-08   9.4e-05   22.2   0.0     2    73   338   405   337   414 0.86 TonB C terminal
HAD_2                PF13419.1    176 seq1314_BIOID50969   -            199   5.4e-29  101.5   0.1   1   1   1.8e-32   6.3e-29  101.3   0.1     2   176     4   184     3   184 0.84 Haloacid dehalogenase-like hydrolase
Hydrolase_like       PF13242.1     75 seq1314_BIOID50969   -            199   2.5e-08   33.3   0.0   1   1   1.6e-11   5.5e-08   32.2   0.0     2    50   139   186   138   198 0.93 HAD-hyrolase-like
Hydrolase            PF00702.21   204 seq1314_BIOID50969   -            199   1.9e-06   28.4   0.0   1   1   6.4e-10   2.2e-06   28.2   0.0   109   203    73   177     7   178 0.76 haloacid dehalogenase-like hydrolase
BMC                  PF00936.14    75 seq1315_BIOID50969   -            184   1.1e-40  137.0   9.4   1   2   1.3e-25   1.8e-21   75.4   0.1     1    74     3    76     3    77 0.98 BMC domain
BMC                  PF00936.14    75 seq1315_BIOID50969   -            184   1.1e-40  137.0   9.4   2   2   4.8e-22   6.6e-18   64.0   3.6     1    75    95   173    95   173 0.97 BMC domain
HlyD_2               PF12700.2    328 seq1316_BIOID50969   -            263   1.7e-20   73.3   0.5   1   1   2.9e-24     2e-20   73.1   0.4    82   328     9   254     1   254 0.82 HlyD family secretion protein
HlyD_3               PF13437.1    105 seq1316_BIOID50969   -            263   5.7e-15   55.4   2.7   1   1   3.5e-18   2.4e-14   53.4   0.1     1    97    77   177    77   188 0.87 HlyD family secretion protein
AA_permease_2        PF13520.1    426 seq1318_BIOID50969   -            460     4e-80  269.3  40.1   1   1   3.5e-84   4.8e-80  269.0  27.8     1   420     5   441     5   449 0.91 Amino acid permease
Xan_ur_permease      PF00860.15   389 seq1319_BIOID50969   -            485  2.4e-110  368.5  44.5   1   1    2e-114  2.7e-110  368.3  30.8     1   389    41   435    41   435 0.98 Permease family
Peripla_BP_4         PF13407.1    258 seq1320_BIOID50969   -            296   9.7e-59  198.6  12.1   1   1   3.4e-62   1.1e-58  198.4   8.4     1   258    29   281    29   281 0.97 Periplasmic binding protein domain
Peripla_BP_1         PF00532.16   279 seq1320_BIOID50969   -            296   4.4e-27   94.8   2.4   1   1   1.6e-30   5.4e-27   94.6   1.7     2   250    27   268    26   289 0.86 Periplasmic binding proteins and sugar binding domain of LacI family
Peripla_BP_3         PF13377.1    160 seq1320_BIOID50969   -            296   1.7e-15   57.2   0.0   1   1   2.4e-18   8.1e-15   55.0   0.0    19   145   158   284   148   296 0.81 Periplasmic binding protein-like domain
Peripla_BP_6         PF13458.1    343 seq1320_BIOID50969   -            296   2.2e-12   46.9   4.2   1   1     8e-16   2.7e-12   46.5   2.9    44   235    58   249    19   283 0.86 Periplasmic binding protein
PTSIIA_gutA          PF03829.8    117 seq1321_BIOID50969   -            123   6.9e-44  148.1   0.0   1   1   6.1e-48   8.4e-44  147.8   0.0     1   116     1   116     1   118 0.98 PTS system glucitol/sorbitol-specific IIA component
BMC                  PF00936.14    75 seq1322_BIOID50969   -            116     8e-17   60.5   0.3   1   1   8.1e-21   1.1e-16   60.1   0.2     2    73    45   112    44   116 0.95 BMC domain
DUF3521              PF12035.3     35 seq1323_BIOID50969   -             80   3.2e-07   29.9   0.2   1   1   2.3e-11   3.2e-07   29.9   0.2     1    35    50    78    50    78 0.89 Protein of unknown function (DUF3521)
Virul_fac_BrkB       PF03631.10   260 seq1324_BIOID50969   -            290     1e-55  188.8  24.6   1   1   8.7e-60   1.2e-55  188.6  17.0     2   258    29   274    28   276 0.88 Virulence factor BrkB
T2SM                 PF04612.7    160 seq1325_BIOID50969   -            161   2.7e-29  101.9   0.1   1   1   2.2e-33     3e-29  101.7   0.1     2   158     8   158     7   160 0.93 Type II secretion system (T2SS), protein M
HHA                  PF05321.6     57 seq1328_BIOID50969   -             70   1.7e-26   92.0   0.0   1   1   1.4e-30   1.9e-26   91.8   0.0     1    57    10    66    10    66 0.99 Haemolysin expression modulating protein
MacB_PCD             PF12704.2    232 seq1329_BIOID50969   -            648   1.7e-54  184.7   3.1   1   1     5e-58   1.7e-54  184.7   2.1     1   231   261   491   261   492 0.94 MacB-like periplasmic core domain
ABC_tran             PF00005.22   118 seq1329_BIOID50969   -            648   1.8e-21   76.5   0.0   1   1     1e-24   3.5e-21   75.6   0.0     1   117    48   172    48   173 0.94 ABC transporter
FtsX                 PF02687.16   121 seq1329_BIOID50969   -            648   2.4e-21   75.5  10.3   1   1   7.1e-25   2.4e-21   75.5   7.1     2   121   527   641   526   641 0.97 FtsX-like permease family
AAA_21               PF13304.1    303 seq1329_BIOID50969   -            648   7.5e-12   45.6   0.1   1   1   5.8e-10     2e-06   27.8   0.0   221   300   129   205    90   208 0.88 AAA domain
PduV-EutP            PF10662.4    143 seq1330_BIOID50969   -            147   5.3e-60  200.9   0.0   1   1   4.3e-64   5.9e-60  200.7   0.0     1   142     1   141     1   142 0.99 Ethanolamine utilisation - propanediol utilisation
PD40                 PF07676.7     39 seq1334_BIOID50969   -            431   1.2e-35  120.5   5.0   1   4   2.5e-08   8.6e-05   21.9   0.0    11    34   203   224   198   227 0.82 WD40-like Beta Propeller Repeat
PD40                 PF07676.7     39 seq1334_BIOID50969   -            431   1.2e-35  120.5   5.0   2   4   8.4e-13   2.9e-09   36.2   0.0     2    39   238   273   237   273 0.95 WD40-like Beta Propeller Repeat
PD40                 PF07676.7     39 seq1334_BIOID50969   -            431   1.2e-35  120.5   5.0   3   4   6.4e-13   2.2e-09   36.6   0.1     2    38   282   316   281   317 0.96 WD40-like Beta Propeller Repeat
PD40                 PF07676.7     39 seq1334_BIOID50969   -            431   1.2e-35  120.5   5.0   4   4   4.2e-07    0.0014   18.0   0.0     3    30   370   397   368   403 0.93 WD40-like Beta Propeller Repeat
TolB_N               PF04052.8    105 seq1334_BIOID50969   -            431   9.2e-32  109.1   0.0   1   1   7.2e-35   2.5e-31  107.7   0.0     1    99    24   122    24   127 0.97 TolB amino-terminal domain
DPPIV_N              PF00930.16   353 seq1334_BIOID50969   -            431   1.6e-13   49.8   0.0   1   1   2.3e-13     8e-10   37.7   0.0   239   348   249   353   220   358 0.87 Dipeptidyl peptidase IV (DPP IV) N-terminal region
DUF2314              PF10077.4    133 seq1336_BIOID50969   -            153     4e-24   85.0   0.1   1   1   3.9e-28   5.4e-24   84.6   0.1     2   127    33   149    32   151 0.90 Uncharacterized protein conserved in bacteria (DUF2314)
Peptidase_A24        PF01478.13   106 seq1337_BIOID50969   -            171   5.6e-30  103.5  11.2   1   1   4.1e-34   5.6e-30  103.5   7.7     1   105    27   135    25   136 0.94 Type IV leader peptidase family
CoiA                 PF06054.6    375 seq1338_BIOID50969   -            360   6.4e-05   21.9   0.4   1   1   7.5e-09    0.0001   21.2   0.0    32    67    35    70    22    73 0.87 Competence protein CoiA-like family
PfkB                 PF00294.19   301 seq1339_BIOID50969   -            314   3.8e-75  252.6   3.3   1   1   6.4e-79   4.4e-75  252.4   2.3     3   300    11   302     9   303 0.95 pfkB family carbohydrate kinase
Phos_pyr_kin         PF08543.7    246 seq1339_BIOID50969   -            314   1.9e-15   56.6   0.4   1   1   3.9e-19   2.6e-15   56.1   0.2   104   231   170   290   132   299 0.82 Phosphomethylpyrimidine kinase
Tyr_Deacylase        PF02580.11   145 seq1340_BIOID50969   -            145   6.3e-55  185.0   0.1   1   1   5.1e-59     7e-55  184.8   0.0     2   144     3   144     2   145 0.99 D-Tyr-tRNA(Tyr) deacylase
adh_short            PF00106.20   167 seq1342_BIOID50969   -            240   5.3e-16   58.8   0.2   1   1   1.6e-19   7.2e-16   58.4   0.1     3   166     9   170     8   171 0.87 short chain dehydrogenase
adh_short_C2         PF13561.1    243 seq1342_BIOID50969   -            240   2.1e-07   30.9   0.0   1   1   5.8e-11   2.6e-07   30.5   0.0     8   192    18   193    13   238 0.71 Enoyl-(Acyl carrier protein) reductase
KR                   PF08659.5    181 seq1342_BIOID50969   -            240   3.8e-07   29.8   0.5   1   1   1.6e-10   7.1e-07   28.9   0.4     4   172    10   175     8   184 0.84 KR domain
GutM                 PF06923.6    109 seq1343_BIOID50969   -            119   1.1e-36  124.7   0.0   1   1   8.8e-41   1.2e-36  124.5   0.0     2   109     3   110     2   110 0.98 Glucitol operon activator protein (GutM)
Amidohydro_1         PF01979.15   333 seq1345_BIOID50969   -            439   7.7e-61  206.4   0.0   1   1   2.8e-64   9.5e-61  206.1   0.0     2   332    74   391    73   392 0.97 Amidohydrolase family
Amidohydro_5         PF13594.1     68 seq1345_BIOID50969   -            439   1.6e-09   37.3   0.0   1   1   1.6e-12   5.4e-09   35.6   0.0     2    67    41   137    40   138 0.68 Amidohydrolase
Amidohydro_3         PF07969.6    404 seq1345_BIOID50969   -            439   1.2e-08   34.4   1.2   1   1   4.4e-09   1.5e-05   24.2   0.0   314   404   308   390   114   390 0.89 Amidohydrolase family
Rep_3                PF01051.16   218 seq1347_BIOID50969   -            291   1.5e-21   76.8   0.4   1   1   4.5e-25   3.1e-21   75.8   0.3     3   215    23   275    21   280 0.79 Initiator Replication protein
TrfA                 PF07042.6    282 seq1347_BIOID50969   -            291   0.00011   21.0   0.0   1   1   1.9e-08   0.00013   20.8   0.0    84   173    77   170    34   231 0.79 TrfA protein
YiiD_Cterm           PF09500.5    144 seq1348_BIOID50969   -            329   6.7e-49  165.0   0.0   1   1   2.9e-52   9.9e-49  164.4   0.0     1   143   174   313   174   314 0.99 Putative thioesterase (yiiD_Cterm)
Acetyltransf_7       PF13508.1     79 seq1348_BIOID50969   -            329   4.5e-13   49.0   0.0   1   1   2.4e-16   8.3e-13   48.1   0.0     3    78    60   139    58   140 0.87 Acetyltransferase (GNAT) domain
Acetyltransf_1       PF00583.19    83 seq1348_BIOID50969   -            329   2.5e-12   46.5   0.0   1   1   2.1e-15   7.1e-12   45.0   0.0     2    82    66   138    65   139 0.96 Acetyltransferase (GNAT) family
Acetyltransf_10      PF13673.1    117 seq1348_BIOID50969   -            329   1.6e-08   34.5   0.0   1   1   7.8e-12   2.7e-08   33.8   0.0    38   117    55   138    16   138 0.81 Acetyltransferase (GNAT) domain
DeoRC                PF00455.17   162 seq1350_BIOID50969   -            257   8.3e-53  178.2   0.7   1   1   2.8e-56   1.3e-52  177.6   0.3     3   161    74   232    72   233 0.97 DeoR C terminal sensor domain
HTH_DeoR             PF08220.7     57 seq1350_BIOID50969   -            257     9e-22   76.2   0.1   1   1   3.8e-25   1.7e-21   75.3   0.1     1    56     6    61     6    62 0.98 DeoR-like helix-turn-helix domain
HTH_11               PF08279.7     55 seq1350_BIOID50969   -            257   5.3e-09   35.4   0.1   1   1   3.9e-12   1.8e-08   33.8   0.0     1    46     6    50     6    56 0.92 HTH domain
VWA_CoxE             PF05762.9    222 seq1351_BIOID50969   -            378   1.5e-66  223.6   0.1   1   1   4.3e-70   1.9e-66  223.2   0.1     1   222   151   372   151   372 0.98 VWA domain containing CoxE-like protein
VWA_2                PF13519.1    172 seq1351_BIOID50969   -            378   1.9e-09   37.7   0.1   1   1   2.8e-12   1.3e-08   35.0   0.2     2   141   217   347   216   375 0.79 von Willebrand factor type A domain
VWA                  PF00092.23   179 seq1351_BIOID50969   -            378   5.5e-06   26.1   0.9   1   1   7.6e-09   3.5e-05   23.4   0.6     2   142   217   336   216   359 0.74 von Willebrand factor type A domain
SSB                  PF00436.20   104 seq1352_BIOID50969   -            178   8.4e-43  144.3   0.5   1   1   7.4e-47     1e-42  144.1   0.4     1   103     6   112     6   113 0.97 Single-strand binding protein family
Peripla_BP_3         PF13377.1    160 seq1354_BIOID50969   -            330   9.9e-43  145.7   0.0   1   1   3.3e-45   1.1e-41  142.3   0.0     2   159   170   329   169   330 0.92 Periplasmic binding protein-like domain
Peripla_BP_1         PF00532.16   279 seq1354_BIOID50969   -            330   1.2e-34  119.7   0.0   1   1   4.4e-38   1.5e-34  119.3   0.0     1   272    59   321    59   327 0.91 Periplasmic binding proteins and sugar binding domain of LacI family
LacI                 PF00356.16    46 seq1354_BIOID50969   -            330   2.6e-21   74.8   0.9   1   1   1.3e-24   4.4e-21   74.0   0.6     1    46     3    48     3    48 0.99 Bacterial regulatory proteins, lacI family
Peripla_BP_4         PF13407.1    258 seq1354_BIOID50969   -            330   6.4e-19   68.1   0.0   1   1   2.9e-22   9.9e-19   67.5   0.0     1   251    62   305    62   310 0.91 Periplasmic binding protein domain
OmpA                 PF00691.15    97 seq1356_BIOID50969   -            173   1.1e-19   70.5   0.0   1   1   1.4e-23     2e-19   69.6   0.0     1    97    72   167    72   167 0.95 OmpA family
Cupin_6              PF12852.2    186 seq1357_BIOID50969   -            284   1.9e-26   92.7   0.5   1   1   1.2e-29   5.6e-26   91.1   0.4     1   186     2   162     2   162 0.93 Cupin
HTH_18               PF12833.2     81 seq1357_BIOID50969   -            284     5e-21   74.4   0.3   1   1   7.6e-24   3.5e-20   71.7   0.1     1    81   199   278   199   278 0.97 Helix-turn-helix domain
HTH_AraC             PF00165.18    42 seq1357_BIOID50969   -            284   2.3e-15   55.7   0.0   1   2   1.1e-08   4.9e-05   22.9   0.0     7    41   192   226   188   227 0.94 Bacterial regulatory helix-turn-helix proteins, AraC family
HTH_AraC             PF00165.18    42 seq1357_BIOID50969   -            284   2.3e-15   55.7   0.0   2   2   4.1e-11   1.9e-07   30.5   0.0    11    41   245   276   238   277 0.91 Bacterial regulatory helix-turn-helix proteins, AraC family
Response_reg         PF00072.19   112 seq1360_BIOID50969   -            251   1.6e-20   73.0   0.1   1   1   3.6e-24   2.5e-20   72.4   0.1     2   111    17   124    16   125 0.97 Response regulator receiver domain
Trans_reg_C          PF00486.23    77 seq1360_BIOID50969   -            251   1.2e-20   73.0   0.2   1   1   6.4e-24   4.3e-20   71.2   0.0     2    77   170   245   169   245 0.98 Transcriptional regulatory protein, C terminal
SIS                  PF01380.17   131 seq1361_BIOID50969   -            321   3.9e-27   94.3   0.0   1   1   9.9e-31   6.8e-27   93.5   0.0     2   130    39   169    38   170 0.98 SIS domain
CBS                  PF00571.23    57 seq1361_BIOID50969   -            321   7.1e-15   54.3   0.0   1   2   1.9e-08   0.00013   21.4   0.0     1    56   199   256   199   257 0.92 CBS domain
CBS                  PF00571.23    57 seq1361_BIOID50969   -            321   7.1e-15   54.3   0.0   2   2   4.7e-10   3.2e-06   26.5   0.0     8    51   272   315   265   318 0.82 CBS domain
TPR_6                PF13174.1     33 seq1366_BIOID50969   -            263   1.8e-22   78.0   1.7   1   3   2.8e-07   0.00047   20.3   0.0     4    33   146   176   145   176 0.86 Tetratricopeptide repeat
TPR_6                PF13174.1     33 seq1366_BIOID50969   -            263   1.8e-22   78.0   1.7   2   3   2.2e-08   3.8e-05   23.7   0.1     3    33   183   213   181   213 0.95 Tetratricopeptide repeat
TPR_6                PF13174.1     33 seq1366_BIOID50969   -            263   1.8e-22   78.0   1.7   3   3   7.2e-11   1.2e-07   31.5   0.0     1    33   218   250   218   250 0.96 Tetratricopeptide repeat
TPR_16               PF13432.1     65 seq1366_BIOID50969   -            263   6.3e-12   45.7   0.0   1   1   1.6e-09   2.7e-06   27.7   0.0     2    65   147   214   146   214 0.92 Tetratricopeptide repeat
TPR_2                PF07719.12    34 seq1366_BIOID50969   -            263   1.1e-09   37.3   0.2   1   2   2.1e-06    0.0035   17.0   0.1     2    33   181   212   180   213 0.93 Tetratricopeptide repeat
TPR_2                PF07719.12    34 seq1366_BIOID50969   -            263   1.1e-09   37.3   0.2   2   2   5.3e-06    0.0091   15.7   0.0     1    33   217   249   217   250 0.95 Tetratricopeptide repeat
TPR_8                PF13181.1     34 seq1366_BIOID50969   -            263   2.9e-06   26.5   0.9   1   2   0.00027      0.46   10.2   0.2     2    29   181   208   180   213 0.89 Tetratricopeptide repeat
TPR_8                PF13181.1     34 seq1366_BIOID50969   -            263   2.9e-06   26.5   0.9   2   2   2.7e-05     0.046   13.3   0.0     5    29   221   245   217   250 0.85 Tetratricopeptide repeat
DUF3458              PF11940.3    367 seq1368_BIOID50969   -            870  1.8e-140  467.8   5.1   1   1  6.5e-144    3e-140  467.1   3.5     2   367   458   827   457   827 0.99 Domain of unknown function (DUF3458)
Peptidase_M1         PF01433.15   390 seq1368_BIOID50969   -            870   2.9e-66  224.0   0.0   1   1   1.5e-69   6.9e-66  222.8   0.0   122   390   112   384    19   384 0.88 Peptidase family M1
Peptidase_MA_2       PF13485.1    128 seq1368_BIOID50969   -            870   4.7e-18   65.3   0.1   1   1   3.2e-21   1.5e-17   63.7   0.0    16   128   282   407   262   407 0.80 Peptidase MA superfamily
Xan_ur_permease      PF00860.15   389 seq1370_BIOID50969   -            455   4.6e-78  262.2  50.1   1   1   4.7e-82   6.4e-78  261.8  34.7     1   388    32   415    32   416 0.98 Permease family
SWIM                 PF04434.12    40 seq1373_BIOID50969   -            666   2.1e-07   30.1   3.5   1   2     7e-07    0.0096   15.2   0.0    12    39    65    88    55    89 0.84 SWIM zinc finger
SWIM                 PF04434.12    40 seq1373_BIOID50969   -            666   2.1e-07   30.1   3.5   2   2   4.6e-06     0.063   12.6   0.0    10    38   159   183   144   184 0.82 SWIM zinc finger
ClpS                 PF02617.12    82 seq1376_BIOID50969   -            106   8.1e-35  118.3   0.1   1   1     7e-39   9.6e-35  118.0   0.1     2    82    23   103    22   103 0.98 ATP-dependent Clp protease adaptor protein ClpS
HATPase_c            PF02518.21   111 seq1377_BIOID50969   -            433     3e-21   75.0   0.0   1   1   1.3e-24   5.9e-21   74.1   0.0     6   110   320   423   316   424 0.96 Histidine kinase-, DNA gyrase B-, and HSP90-like ATPase
HisKA                PF00512.20    68 seq1377_BIOID50969   -            433   6.5e-08   32.3   1.3   1   1   3.7e-11   1.7e-07   30.9   0.9     1    67   211   270   211   271 0.90 His Kinase A (phospho-acceptor) domain
HAMP                 PF00672.20    70 seq1377_BIOID50969   -            433     3e-07   30.4   0.0   1   1   6.6e-11     3e-07   30.4   0.0     3    69   140   206   139   207 0.90 HAMP domain
EAL                  PF00563.15   236 seq1378_BIOID50969   -            528     6e-66  222.1   0.4   1   1   1.3e-69   8.8e-66  221.6   0.3     2   235   273   505   272   506 0.96 EAL domain
CSS-motif            PF12792.2    208 seq1378_BIOID50969   -            528   2.2e-38  131.5   1.0   1   1   4.6e-42   3.2e-38  131.0   0.7     2   207    37   246    36   247 0.91 CSS motif domain associated with EAL
DnaJ                 PF00226.26    64 seq1379_BIOID50969   -            271   2.8e-14   52.4   0.2   1   1   7.4e-18     5e-14   51.6   0.1     4    56   208   266   205   269 0.94 DnaJ domain
TerB                 PF05099.8    140 seq1379_BIOID50969   -            271   2.5e-09   36.8   0.7   1   1   3.7e-13   2.5e-09   36.8   0.5    14   137    44   170    32   173 0.89 Tellurite resistance protein TerB
RHH_1                PF01402.16    39 seq1381_BIOID50969   -             81   4.7e-11   41.9   0.5   1   1   5.7e-15   7.7e-11   41.2   0.4     2    39    15    52    14    52 0.96 Ribbon-helix-helix protein, copG family
AAA_2                PF07724.9    171 seq1383_BIOID50969   -            758   2.6e-51  173.8   0.0   1   1   1.5e-50   1.5e-47  161.6   0.0     1   171   486   647   486   647 0.97 AAA domain (Cdc48 subfamily)
ClpB_D2-small        PF10431.4     81 seq1383_BIOID50969   -            758     5e-25   87.1   0.0   1   1   1.5e-27   1.5e-24   85.5   0.0     1    81   653   733   653   733 0.98 C-terminal, D2-small domain, of ClpB protein
AAA                  PF00004.24   132 seq1383_BIOID50969   -            758   1.8e-24   86.3   0.1   1   2   4.1e-16     4e-13   49.5   0.0     2   125   211   342   210   347 0.76 ATPase family associated with various cellular activities (AAA)
AAA                  PF00004.24   132 seq1383_BIOID50969   -            758   1.8e-24   86.3   0.1   2   2   5.9e-11   5.7e-08   32.9   0.0     2   111   492   607   491   621 0.85 ATPase family associated with various cellular activities (AAA)
AAA_5                PF07728.9    139 seq1383_BIOID50969   -            758   4.2e-19   68.5   0.0   1   1   2.9e-16   2.8e-13   49.6   0.0     2   125   491   609   490   619 0.89 AAA domain (dynein-related subfamily)
Clp_N                PF02861.15    53 seq1383_BIOID50969   -            758   2.2e-16   59.3   1.3   1   1     1e-17   9.9e-15   54.1   0.7     1    52    13    62    13    63 0.97 Clp amino terminal domain
AAA_16               PF13191.1    166 seq1383_BIOID50969   -            758   1.6e-13   51.2   6.6   1   1     6e-11   5.9e-08   33.1   0.0     1    95   187   287   187   354 0.79 AAA ATPase domain
Sigma54_activat      PF00158.21   168 seq1383_BIOID50969   -            758   1.3e-12   47.3   0.2   1   2     1e-07   9.8e-05   21.7   0.0     2   105   189   290   188   328 0.85 Sigma-54 interaction domain
Sigma54_activat      PF00158.21   168 seq1383_BIOID50969   -            758   1.3e-12   47.3   0.2   2   2   3.1e-08   3.1e-05   23.4   0.0    22   148   484   612   460   618 0.77 Sigma-54 interaction domain
HlyD_2               PF12700.2    328 seq1386_BIOID50969   -            464   4.8e-26   91.5   1.9   1   1   1.8e-29   6.1e-26   91.2   1.3     9   328   123   425   115   425 0.82 HlyD family secretion protein
HlyD                 PF00529.15   306 seq1386_BIOID50969   -            464   2.7e-24   85.9  17.2   1   1     1e-27   3.6e-24   85.5  11.7     1   241   135   360   135   425 0.85 HlyD family secretion protein
HlyD_3               PF13437.1    105 seq1386_BIOID50969   -            464   3.2e-16   59.4   4.3   1   1   1.5e-14   5.2e-11   42.6   0.6     1   101   246   351   246   356 0.93 HlyD family secretion protein
Biotin_lipoyl_2      PF13533.1     50 seq1386_BIOID50969   -            464   8.8e-14   50.7   8.0   1   1   1.2e-16   4.2e-13   48.6   0.7     2    50   136   184   135   184 0.97 Biotin-lipoyl like
CCG                  PF02754.11    85 seq1387_BIOID50969   -            239     2e-30  104.5   0.2   1   2   2.2e-17   3.1e-13   49.4   0.0     1    84     3    84     3    85 0.95 Cysteine-rich domain
CCG                  PF02754.11    85 seq1387_BIOID50969   -            239     2e-30  104.5   0.2   2   2   1.3e-18   1.7e-14   53.4   0.0     2    84   133   216   132   217 0.92 Cysteine-rich domain
TraL                 PF07178.6     95 seq1390_BIOID50969   -            116   2.3e-06   27.3   1.4   1   1   2.2e-10     3e-06   27.0   1.0     2    72    22    92    21   104 0.90 TraL protein
TraE                 PF05309.6    187 seq1394_BIOID50969   -            262   3.9e-13   48.8   0.1   1   1   3.6e-17   4.9e-13   48.5   0.1    19   152    73   199    59   231 0.83 TraE protein
DUF162               PF02589.10   189 seq1395_BIOID50969   -            475   2.8e-51  173.6   0.1   1   1   2.5e-54   3.7e-51  173.2   0.1     3   189    72   294    70   294 0.99 Uncharacterised ACR, YkgG family COG1556
Fer4_8               PF13183.1     57 seq1395_BIOID50969   -            475     1e-11   44.5   2.2   1   1   1.6e-14   2.4e-11   43.3   1.5     2    57   309   376   308   376 0.79 4Fe-4S dicluster domain
DUF3390              PF11870.3     93 seq1395_BIOID50969   -            475   4.5e-10   39.2   0.6   1   1   7.1e-13   1.1e-09   37.9   0.4    13    92   387   470   379   471 0.83 Domain of unknown function (DUF3390)
Fer4_9               PF13187.1     55 seq1395_BIOID50969   -            475   9.3e-09   35.3   0.7   1   1   1.8e-11   2.7e-08   33.8   0.5     1    53   311   375   311   376 0.94 4Fe-4S dicluster domain
Fer4_7               PF12838.2     52 seq1395_BIOID50969   -            475   1.7e-07   31.3   4.0   1   1     3e-10   4.6e-07   30.0   2.7     1    51   311   375   311   376 0.77 4Fe-4S dicluster domain
Fer4_17              PF13534.1     61 seq1395_BIOID50969   -            475   2.1e-07   31.0   2.1   1   1   4.4e-10   6.7e-07   29.4   1.5     1    60   311   376   311   377 0.71 4Fe-4S dicluster domain
Fer4_10              PF13237.1     52 seq1395_BIOID50969   -            475   4.1e-07   29.5   5.9   1   1   1.3e-09     2e-06   27.3   4.5     7    52   310   373   305   373 0.69 4Fe-4S dicluster domain
Ter                  PF05472.6    290 seq1396_BIOID50969   -            309  6.8e-115  383.0   6.7   1   1  5.6e-119  7.6e-115  382.8   4.6     2   290     9   307     8   307 0.99 DNA replication terminus site-binding protein (Ter protein)
NadA                 PF02445.11   296 seq1398_BIOID50969   -            347  2.8e-105  351.2   0.0   1   1  2.3e-109  3.2e-105  351.0   0.0     2   295    31   340    30   341 0.98 Quinolinate synthetase A protein
ACR_tran             PF00873.14  1021 seq1400_BIOID50969   -           1040         0 1232.5  34.4   1   1         0         0 1232.3  23.9     2  1020    13  1022    12  1023 1.00 AcrB/AcrD/AcrF family
SecD_SecF            PF02355.11   189 seq1400_BIOID50969   -           1040   1.3e-08   34.1  32.4   1   1   1.6e-09   1.1e-05   24.6  10.9    36   183   348   495   338   501 0.82 Protein export membrane protein
DUF1307              PF06998.6    123 seq1401_BIOID50969   -            157     9e-43  145.1   6.0   1   1   7.8e-47   1.1e-42  144.8   4.2     1   123    32   155    32   155 0.98 Protein of unknown function (DUF1307)
TraK                 PF06586.6    234 seq1402_BIOID50969   -            407   9.9e-11   41.1   0.0   1   1   3.4e-14   4.7e-10   38.8   0.0    21   234   147   385   128   385 0.83 TraK protein
MerR-DNA-bind        PF09278.6     65 seq1403_BIOID50969   -            154     7e-15   55.0   0.1   1   1   2.6e-18   1.2e-14   54.3   0.0     2    65    55   119    54   119 0.96 MerR, DNA binding
MerR                 PF00376.18    38 seq1403_BIOID50969   -            154   4.6e-14   51.5   0.3   1   1   2.5e-17   1.1e-13   50.3   0.1     1    38    13    49    13    49 0.98 MerR family regulatory protein
MerR_1               PF13411.1     69 seq1403_BIOID50969   -            154   2.8e-12   46.1   0.0   1   1     1e-15   4.6e-12   45.4   0.0     2    65    13    76    12    78 0.96 MerR HTH family regulatory protein
Lactamase_B          PF00753.22   194 seq1404_BIOID50969   -            479   5.4e-28   97.8   0.2   1   1   1.6e-31   7.4e-28   97.4   0.1     2   158    31   179    30   246 0.90 Metallo-beta-lactamase superfamily
Rubredoxin           PF00301.15    47 seq1404_BIOID50969   -            479   1.2e-19   69.8   2.7   1   1   4.7e-23   2.2e-19   68.9   1.9     1    47   425   471   425   471 0.98 Rubredoxin
Flavodoxin_1         PF00258.20   143 seq1404_BIOID50969   -            479   2.3e-11   43.7   0.0   1   1   8.9e-15     4e-11   42.9   0.0     1   141   256   387   256   389 0.76 Flavodoxin
DUF2583              PF10762.4     89 seq1405_BIOID50969   -             92     1e-51  172.9   1.0   1   1   8.5e-56   1.2e-51  172.7   0.7     1    89     1    89     1    89 0.99 Protein of unknown function (DUF2583)
Exonuc_X-T_C         PF08411.5    269 seq1409_BIOID50969   -            564  3.3e-104  347.5   0.2   1   1  6.1e-108  4.2e-104  347.2   0.1     1   268   301   562   301   563 0.99 Exonuclease C-terminal
RNase_T              PF00929.19   164 seq1409_BIOID50969   -            564   1.5e-24   87.0   0.0   1   1     4e-28   2.8e-24   86.1   0.0     2   162   102   281   101   283 0.93 Exonuclease
DUF162               PF02589.10   189 seq1413_BIOID50969   -            231   6.5e-36  123.5   0.1   1   1   6.9e-40   9.5e-36  122.9   0.0    19   189    65   228    47   228 0.91 Uncharacterised ACR, YkgG family COG1556
NMN_transporter      PF04973.7    182 seq1414_BIOID50969   -            239   1.6e-46  157.9  27.1   1   1   1.3e-48   1.8e-44  151.2  18.8     1   180    23   227    23   229 0.94 Nicotinamide mononucleotide transporter
Xan_ur_permease      PF00860.15   389 seq1415_BIOID50969   -            449   1.7e-88  296.6  48.3   1   1   1.6e-92   2.1e-88  296.3  33.5     1   388    26   409    26   410 0.99 Permease family
Phage_pRha           PF09669.5     92 seq1418_BIOID50969   -            387   2.5e-28   98.1   0.0   1   1   6.1e-32   4.2e-28   97.4   0.0     1    92   222   314   222   314 0.92 Phage regulatory protein Rha (Phage_pRha)
Phage_ASH            PF10554.4    108 seq1418_BIOID50969   -            387   1.5e-26   92.7   0.3   1   1   4.7e-30   3.2e-26   91.6   0.2     1   108   117   214   117   214 0.96 Ash protein family
Pyr_redox_2          PF07992.9    200 seq1420_BIOID50969   -            377   2.2e-27   96.1   0.0   1   1   8.8e-30   1.3e-26   93.5   0.0     2   198     5   277     4   279 0.90 Pyridine nucleotide-disulphide oxidoreductase
Pyr_redox            PF00070.22    80 seq1420_BIOID50969   -            377   2.4e-18   66.1   0.0   1   1   3.6e-20   5.5e-17   61.8   0.0     1    76   143   217   143   224 0.95 Pyridine nucleotide-disulphide oxidoreductase
Pyr_redox_3          PF13738.1    203 seq1420_BIOID50969   -            377   2.5e-11   43.8   0.1   1   1   1.4e-09   2.2e-06   27.7   0.0    65   199    37   173     8   177 0.76 Pyridine nucleotide-disulphide oxidoreductase
K_oxygenase          PF13434.1    341 seq1420_BIOID50969   -            377   2.9e-10   39.4   0.1   1   1   3.1e-09   4.6e-06   25.6   0.0   139   216    91   167    66   177 0.84 L-lysine 6-monooxygenase (NADPH-requiring)
DUF2517              PF10725.4     63 seq1423_BIOID50969   -             68   1.6e-36  123.7   1.7   1   1   1.3e-40   1.7e-36  123.5   1.2     1    62     3    64     3    65 0.98 Protein of unknown function (DUF2517)
TrbI                 PF03743.9    187 seq1424_BIOID50969   -            451   3.6e-39  134.0   0.7   1   1   2.6e-43   3.6e-39  134.0   0.5     1   185   239   442   239   444 0.90 Bacterial conjugation TrbI-like protein
Xan_ur_permease      PF00860.15   389 seq1428_BIOID50969   -            525  5.6e-121  403.5  46.5   1   1  5.7e-125  7.8e-121  403.0  32.2     2   385    72   451    71   455 0.98 Permease family
Adenylate_cycl       PF01295.13   605 seq1430_BIOID50969   -            848    9e-275  912.5   0.0   1   1  1.6e-278  1.1e-274  912.3   0.0     1   601   228   826   228   830 0.98 Adenylate cyclase, class-I
Adenyl_cycl_N        PF12633.2    204 seq1430_BIOID50969   -            848   2.4e-87  291.6   0.0   1   1   1.6e-86   1.1e-82  276.3   0.0     1   203     1   200     1   201 0.96 Adenylate cyclase NT domain
RHS_repeat           PF05593.9     38 seq1432_BIOID50969   -            959   1.3e-53  178.0  97.2   1   7     4e-11   5.5e-07   29.4   2.0     1    38   425   463   425   463 0.97 RHS Repeat
RHS_repeat           PF05593.9     38 seq1432_BIOID50969   -            959   1.3e-53  178.0  97.2   2   7   6.8e-11   9.3e-07   28.7   0.1     1    37   468   504   468   505 0.96 RHS Repeat
RHS_repeat           PF05593.9     38 seq1432_BIOID50969   -            959   1.3e-53  178.0  97.2   3   7   1.1e-09   1.5e-05   24.9   0.8     1    25   489   513   489   515 0.95 RHS Repeat
RHS_repeat           PF05593.9     38 seq1432_BIOID50969   -            959   1.3e-53  178.0  97.2   4   7   1.5e-09     2e-05   24.4   0.0     1    36   533   568   533   570 0.92 RHS Repeat
RHS_repeat           PF05593.9     38 seq1432_BIOID50969   -            959   1.3e-53  178.0  97.2   5   7   8.7e-13   1.2e-08   34.7   0.4     1    37   575   611   575   612 0.98 RHS Repeat
RHS_repeat           PF05593.9     38 seq1432_BIOID50969   -            959   1.3e-53  178.0  97.2   6   7   5.9e-13   8.1e-09   35.3   0.4     1    38   637   674   637   674 0.99 RHS Repeat
RHS_repeat           PF05593.9     38 seq1432_BIOID50969   -            959   1.3e-53  178.0  97.2   7   7   3.9e-09   5.3e-05   23.1   1.3     1    31   699   729   699   737 0.92 RHS Repeat
Na_H_Exchanger       PF00999.16   384 seq1438_BIOID50969   -            549   3.4e-72  242.9  43.6   1   1   3.1e-76   4.2e-72  242.6  30.2     2   383     8   421     5   422 0.91 Sodium/hydrogen exchanger family
TisB_toxin           PF13939.1     28 seq1439_BIOID50969   -             29   4.8e-16   57.9  11.3   1   1   3.7e-20   5.1e-16   57.8   7.8     1    28     1    28     1    28 0.99 Toxin TisB, type I toxin-antitoxin system
MFS_1                PF07690.11   354 seq1446_BIOID50969   -            396     2e-39  135.2  46.6   1   1   4.4e-43     2e-39  135.2  32.3     2   352    16   351    15   353 0.83 Major Facilitator Superfamily
MFS_3                PF05977.8    524 seq1446_BIOID50969   -            396   6.8e-08   30.9   6.3   1   1   1.5e-11   6.8e-08   30.9   4.3    32   206    32   201     5   207 0.84 Transmembrane secretion effector
TRI12                PF06609.8    599 seq1446_BIOID50969   -            396   2.8e-06   25.7   4.5   1   1   6.2e-10   2.8e-06   25.7   3.1    87   212    54   179    14   190 0.80 Fungal trichothecene efflux pump (TRI12)
FxsA                 PF04186.8    120 seq1447_BIOID50969   -            158   1.1e-36  124.9   8.3   1   1   9.6e-41   1.3e-36  124.7   5.7     1   113     6   118     6   127 0.93 FxsA cytoplasmic membrane protein
ACR_tran             PF00873.14  1021 seq1449_BIOID50969   -           1025         0 1226.7  15.5   1   1         0         0 1226.5  10.8     2  1020     4  1008     3  1009 0.99 AcrB/AcrD/AcrF family
MMPL                 PF03176.10   333 seq1449_BIOID50969   -           1025   4.5e-14   51.7  17.5   1   2   3.7e-12   1.7e-08   33.4   4.1   138   313   327   501   209   521 0.83 MMPL family
MMPL                 PF03176.10   333 seq1449_BIOID50969   -           1025   4.5e-14   51.7  17.5   2   2   4.2e-09   1.9e-05   23.4   2.5    73   306   785  1012   687  1024 0.76 MMPL family
SecD_SecF            PF02355.11   189 seq1449_BIOID50969   -           1025   7.3e-12   44.7  18.7   1   2   3.7e-10   1.7e-06   27.2   5.6    35   186   336   489   316   492 0.80 Protein export membrane protein
SecD_SecF            PF02355.11   189 seq1449_BIOID50969   -           1025   7.3e-12   44.7  18.7   2   2   8.1e-09   3.7e-05   22.8   2.0    25   183   844  1005   831  1022 0.87 Protein export membrane protein
DAHP_synth_1         PF00793.15   272 seq1453_BIOID50969   -            350  2.3e-105  351.0   0.0   1   1  1.9e-109  2.6e-105  350.8   0.0     8   271    40   338    25   339 0.96 DAHP synthetase I family
MerR_1               PF13411.1     69 seq1457_BIOID50969   -            243   2.5e-18   65.4   0.2   1   1   2.6e-21   1.8e-17   62.7   0.0     1    68     4    72     4    73 0.98 MerR HTH family regulatory protein
MerR                 PF00376.18    38 seq1457_BIOID50969   -            243   7.3e-13   47.7   0.0   1   1   2.1e-16   1.4e-12   46.7   0.0     1    38     5    42     5    42 0.98 MerR family regulatory protein
NUDIX                PF00293.23   135 seq1459_BIOID50969   -            182     4e-18   65.2   0.0   1   1   3.6e-22   4.9e-18   64.9   0.0     2   131    32   161    31   165 0.84 NUDIX domain
PMI_typeI            PF01238.16   373 seq1461_BIOID50969   -            417  4.8e-125  417.2   0.1   1   1  5.4e-128  3.7e-124  414.3   0.0     1   373    27   383    27   383 0.99 Phosphomannose isomerase type I
Dam                  PF05869.6    181 seq1463_BIOID50969   -            217     3e-65  218.9   0.0   1   1   2.5e-69   3.5e-65  218.7   0.0     2   181    15   207    14   207 0.98 DNA N-6-adenine-methyltransferase (Dam)
TraV                 PF09676.5    119 seq1474_BIOID50969   -            316   1.1e-11   45.3   6.4   1   1   1.5e-14   2.1e-10   41.2   2.0     1   119    26   271    26   271 0.84 Type IV conjugative transfer system lipoprotein (TraV)
LexA_DNA_bind        PF01726.11    65 seq1475_BIOID50969   -            108   1.6e-19   69.0   0.0   1   1   1.6e-23   2.1e-19   68.7   0.0     1    65     1    65     1    65 0.99 LexA DNA binding domain
RusA                 PF05866.6    116 seq1479_BIOID50969   -            129   9.5e-21   74.2   0.0   1   1     8e-25   1.1e-20   74.0   0.0     1   115     5   120     5   121 0.91 Endodeoxyribonuclease RusA
GlutR_N              PF05201.10   152 seq1482_BIOID50969   -            484   5.9e-57  191.4   0.1   1   1   3.1e-60   1.4e-56  190.1   0.0     1   152    72   223    72   223 0.99 Glutamyl-tRNAGlu reductase, N-terminal domain
Shikimate_DH         PF01488.15   135 seq1482_BIOID50969   -            484   3.9e-43  146.6   0.5   1   1   1.5e-46   6.7e-43  145.9   0.3     2   135   238   372   237   372 0.96 Shikimate / quinate 5-dehydrogenase
GlutR_dimer          PF00745.15   101 seq1482_BIOID50969   -            484   1.4e-27   95.4   2.9   1   1     3e-31   1.4e-27   95.4   2.0     2   100   386   483   385   484 0.97 Glutamyl-tRNAGlu reductase, dimerisation domain
Fimbrial             PF00419.15   145 seq1483_BIOID50969   -            182   1.1e-14   54.7  15.5   1   1   9.6e-19   1.3e-14   54.5  10.8     1   144    35   181    35   182 0.86 Fimbrial protein
FdhD-NarQ            PF02634.10   236 seq1484_BIOID50969   -            277   7.6e-73  244.7   0.0   1   1   6.6e-77     9e-73  244.4   0.0     1   235    38   275    38   276 0.92 FdhD/NarQ family
Cpn10                PF00166.16    93 seq1486_BIOID50969   -             97   5.2e-29   99.9   1.8   1   1   4.2e-33   5.7e-29   99.7   1.3     1    93     2    95     2    95 0.97 Chaperonin 10 Kd subunit
DUF945               PF06097.6    459 seq1487_BIOID50969   -            502  1.2e-149  498.8  18.8   1   1    1e-153  1.4e-149  498.6  13.0     1   459     1   482     1   482 0.99 Bacterial protein of unknown function (DUF945)
KilA-N               PF04383.8    111 seq1488_BIOID50969   -            276   3.1e-24   84.6   0.0   1   1   3.5e-28   4.8e-24   84.0   0.0     6   108    19   115    15   118 0.93 KilA-N domain
AAA_10               PF12846.2    328 seq1491_BIOID50969   -            893   1.3e-57  195.4   0.0   1   1   3.3e-61   2.3e-57  194.6   0.0     1   327   456   812   456   813 0.89 AAA-like domain
TraC_F_IV            PF11130.3    235 seq1491_BIOID50969   -            893     5e-49  166.7   0.0   1   1   2.6e-52   1.8e-48  164.9   0.0     2   234    13   258    12   259 0.96 F pilus assembly Type-IV secretion system for plasmid transfer
LPAM_2               PF13627.1     24 seq1492_BIOID50969   -             67   1.6e-08   33.8   3.3   1   1   1.6e-12   2.1e-08   33.4   2.3     1    24     6    29     6    29 0.94 Prokaryotic lipoprotein-attachment site
Cpn60_TCP1           PF00118.19   488 seq1493_BIOID50969   -            548  1.2e-126  423.1  10.9   1   1  9.8e-131  1.3e-126  422.9   7.5     1   486    23   523    23   525 0.94 TCP-1/cpn60 chaperonin family
RHS                  PF03527.9     41 seq1495_BIOID50969   -             55   7.2e-09   35.1   0.1   1   1   7.2e-13   9.8e-09   34.7   0.1     1    21    22    42    22    44 0.96 RHS protein
Pili_assembly_N      PF00345.15   122 seq1498_BIOID50969   -            233   1.1e-36  125.2   0.0   1   1   2.2e-40   1.5e-36  124.7   0.0     1   122    31   149    31   149 0.93 Gram-negative pili assembly chaperone, N-terminal domain
Pili_assembly_C      PF02753.12    68 seq1498_BIOID50969   -            233   2.9e-21   74.9   1.2   1   1   7.4e-25   5.1e-21   74.1   0.9     2    66   169   228   168   230 0.96 Gram-negative pili assembly chaperone, C-terminal domain
DAP_epimerase        PF01678.14   121 seq1499_BIOID50969   -            275   1.3e-77  257.4   0.7   1   2   1.8e-43   1.2e-39  134.8   0.0     1   120     4   124     4   125 0.98 Diaminopimelate epimerase
DAP_epimerase        PF01678.14   121 seq1499_BIOID50969   -            275   1.3e-77  257.4   0.7   2   2   2.5e-39   1.7e-35  121.4   0.1     2   121   153   268   152   268 0.97 Diaminopimelate epimerase
PhzC-PhzF            PF02567.11   282 seq1499_BIOID50969   -            275   3.6e-05   23.0   0.0   1   1   7.7e-09   5.2e-05   22.5   0.0    45   224    51   224    46   229 0.86 Phenazine biosynthesis-like protein
Transgly             PF00912.17   178 seq1500_BIOID50969   -            858   1.4e-67  226.3   0.0   1   1   4.3e-71   2.9e-67  225.2   0.0     1   177    62   237    62   238 0.98 Transglycosylase
Transpeptidase       PF00905.17   304 seq1500_BIOID50969   -            858   1.3e-28   99.7   3.1   1   1     7e-30   4.8e-26   91.3   0.0     2   204   436   617   435   681 0.79 Penicillin binding protein transpeptidase domain
DUF968               PF06147.6    200 seq1505_BIOID50969   -            331   2.4e-78  262.5   0.0   1   1   2.4e-82   3.2e-78  262.1   0.0     2   200   131   328   130   328 0.99 Protein of unknown function (DUF968)
DUF3829              PF12889.2    277 seq1507_BIOID50969   -            346   2.3e-79  266.3  13.0   1   1   1.9e-83   2.6e-79  266.1   9.0     2   277    66   346    65   346 0.98 Protein of unknown function (DUF3829)
MFS_1                PF07690.11   354 seq1508_BIOID50969   -            471   8.7e-56  189.0  70.0   1   2   6.5e-54   4.4e-50  170.2  35.1     1   353    15   405    15   406 0.91 Major Facilitator Superfamily
MFS_1                PF07690.11   354 seq1508_BIOID50969   -            471   8.7e-56  189.0  70.0   2   2     4e-12   2.8e-08   32.8   7.9    57   178   322   455   321   469 0.79 Major Facilitator Superfamily
MFS_3                PF05977.8    524 seq1508_BIOID50969   -            471   6.3e-10   37.6  13.8   1   1   9.2e-14   6.3e-10   37.6   9.6    20   187    20   183     6   246 0.85 Transmembrane secretion effector
Usher                PF00577.15   552 seq1511_BIOID50969   -            606  1.1e-155  519.3  18.6   1   1  2.2e-159  1.5e-155  518.9  12.9     1   389   200   599   200   604 0.98 Type VII secretion system (T7SS), usher protein
PapC_N               PF13954.1    146 seq1511_BIOID50969   -            606   4.1e-47  159.3   0.0   1   1   1.2e-50   8.2e-47  158.3   0.0     2   145    38   183    37   184 0.98 PapC N-terminal domain
PCRF                 PF03462.13   116 seq1514_BIOID50969   -            360   2.6e-43  146.2   0.4   1   1   8.7e-47     6e-43  145.1   0.3     3   116    65   178    63   178 0.98 PCRF domain
RF-1                 PF00472.15   114 seq1514_BIOID50969   -            360   3.2e-39  133.1   0.0   1   1   4.7e-43   3.2e-39  133.1   0.0     9   114   216   321   208   321 0.97 RF-1 domain
DUF484               PF04340.7    225 seq1515_BIOID50969   -            235   1.1e-89  299.6   0.4   1   1   9.5e-94   1.3e-89  299.4   0.3     1   224    10   232    10   233 0.99 Protein of unknown function, DUF484
BCCT                 PF02028.12   485 seq1516_BIOID50969   -            677  1.6e-173  577.3  44.2   1   1  1.3e-177  1.8e-173  577.1  30.6     1   484    17   502    17   503 0.99 BCCT family transporter
Molybdop_Fe4S4       PF04879.11    55 seq1517_BIOID50969   -            195   2.2e-21   75.3   0.2   1   1   2.6e-24   1.8e-20   72.4   0.1     2    55    44   104    43   104 0.96 Molybdopterin oxidoreductase Fe4S4 domain
Molybdopterin        PF00384.17   432 seq1517_BIOID50969   -            195   2.4e-06   26.4   0.1   1   1   4.2e-10   2.9e-06   26.1   0.0     1    35   107   139   107   190 0.79 Molybdopterin oxidoreductase
DUF3521              PF12035.3     35 seq1518_BIOID50969   -             31   7.3e-07   28.8   0.0   1   1     6e-11   8.1e-07   28.6   0.0     6    35     1    29     1    29 0.91 Protein of unknown function (DUF3521)
Phage_antitermQ      PF06530.7    126 seq1519_BIOID50969   -            114   7.4e-39  132.0   0.1   1   1   5.9e-43   8.1e-39  131.9   0.0     1   113     1   113     1   114 0.99 Phage antitermination protein Q
Phage_integrase      PF00589.17   173 seq1521_BIOID50969   -            298   4.6e-50  169.5   0.0   1   1   1.1e-53   7.7e-50  168.8   0.0     3   172   114   281   112   282 0.97 Phage integrase family
Phage_integr_N       PF02899.12    84 seq1521_BIOID50969   -            298   7.9e-27   93.1   0.7   1   1   2.9e-30     2e-26   91.8   0.5     1    83     8    90     8    91 0.98 Phage integrase, N-terminal SAM-like domain
PTS_EIIC             PF02378.13   321 seq1522_BIOID50969   -            485   5.8e-42  143.5  31.1   1   1   8.4e-46   5.8e-42  143.5  21.6     3   321   113   396   111   396 0.92 Phosphotransferase system, EIIC
PTS_EIIB             PF00367.15    35 seq1522_BIOID50969   -            485   2.6e-16   58.4   0.3   1   1   6.2e-20   4.2e-16   57.7   0.2     1    35     9    43     9    43 0.98 phosphotransferase system, EIIB
DUF4156              PF13698.1     93 seq1523_BIOID50969   -            121   4.1e-32  109.8   0.1   1   1   3.6e-36   4.9e-32  109.5   0.0     2    93    27   119    26   119 0.98 Domain of unknown function (DUF4156)
Molybdopterin        PF00384.17   432 seq1524_BIOID50969   -            803   9.9e-25   87.0   0.0   1   1   3.2e-25   2.2e-21   75.9   0.0   103   379     2   377     1   381 0.85 Molybdopterin oxidoreductase
Molydop_binding      PF01568.16   109 seq1524_BIOID50969   -            803   5.6e-17   61.4   0.1   1   1     3e-20     2e-16   59.6   0.1     4   108   681   796   678   797 0.93 Molydopterin dinucleotide binding domain
MTS                  PF05175.9    170 seq1528_BIOID50969   -            277   2.5e-21   75.7   0.0   1   1   4.2e-24   4.8e-21   74.7   0.0    26   138   105   236    95   251 0.87 Methyltransferase small domain
Methyltransf_31      PF13847.1    152 seq1528_BIOID50969   -            277   4.6e-21   74.8   0.0   1   1   5.9e-24   6.7e-21   74.3   0.0     2   117   108   242   107   268 0.85 Methyltransferase domain
Methyltransf_26      PF13659.1    117 seq1528_BIOID50969   -            277   1.2e-16   60.6   0.1   1   1   2.6e-19     3e-16   59.3   0.0     3   114   112   237   110   240 0.89 Methyltransferase domain
Methyltransf_18      PF12847.2    112 seq1528_BIOID50969   -            277     3e-16   59.8   0.1   1   1   5.9e-19   6.8e-16   58.7   0.1     4   110   112   237   109   239 0.76 Methyltransferase domain
Methyltransf_4       PF02390.12   197 seq1528_BIOID50969   -            277     1e-07   31.0   0.0   1   1   1.5e-10   1.7e-07   30.3   0.0    22    77   112   167    90   183 0.88 Putative methyltransferase
PrmA                 PF06325.8    295 seq1528_BIOID50969   -            277   4.5e-06   25.8   0.0   1   1   6.2e-09   7.1e-06   25.2   0.0   153   232   101   183    94   184 0.78 Ribosomal protein L11 methyltransferase (PrmA)
Cons_hypoth95        PF03602.10   183 seq1528_BIOID50969   -            277   5.8e-06   25.7   0.0   1   1   1.2e-08   1.3e-05   24.5   0.0    42   128   109   190    92   198 0.85 Conserved hypothetical protein 95
Methyltransf_11      PF08241.7     95 seq1528_BIOID50969   -            277   1.2e-05   25.5   0.0   1   1   1.9e-08   2.1e-05   24.7   0.0     1    46   114   163   114   236 0.89 Methyltransferase domain
UPF0020              PF01170.13   180 seq1528_BIOID50969   -            277   2.3e-05   23.9   0.0   1   1   3.3e-08   3.8e-05   23.2   0.0    38   116   117   186   102   195 0.81 Putative RNA methylase family UPF0020
TehB                 PF03848.9    192 seq1528_BIOID50969   -            277   6.8e-05   22.0   0.0   1   1   1.1e-07   0.00012   21.1   0.0    30   100   109   182    95   187 0.88 Tellurite resistance protein TehB
Methyltransf_16      PF10294.4    174 seq1528_BIOID50969   -            277   8.9e-05   21.8   0.0   1   1   1.2e-07   0.00014   21.2   0.0    45   111   108   172    96   184 0.82 Putative methyltransferase
PCMT                 PF01135.14   210 seq1528_BIOID50969   -            277   9.7e-05   21.8   0.0   1   1   1.3e-07   0.00014   21.3   0.0    53   132    87   167    71   174 0.82 Protein-L-isoaspartate(D-aspartate) O-methyltransferase (PCMT)
HATPase_c            PF02518.21   111 seq1529_BIOID50969   -            467   5.8e-24   83.8   0.0   1   1   2.7e-27   1.2e-23   82.7   0.0     1   111   349   460   349   460 0.98 Histidine kinase-, DNA gyrase B-, and HSP90-like ATPase
HAMP                 PF00672.20    70 seq1529_BIOID50969   -            467   1.5e-17   63.4   0.4   1   1   3.3e-21   1.5e-17   63.4   0.2     2    69   168   235   167   236 0.96 HAMP domain
HisKA                PF00512.20    68 seq1529_BIOID50969   -            467   9.5e-14   51.0   0.2   1   1   2.1e-17   9.5e-14   51.0   0.1     1    68   240   304   240   304 0.97 His Kinase A (phospho-acceptor) domain
DUF3521              PF12035.3     35 seq1530_BIOID50969   -             39   1.1e-09   37.8   0.2   1   1   1.2e-13   1.6e-09   37.2   0.1     1    35     6    37     6    37 0.96 Protein of unknown function (DUF3521)
AsnC_trans_reg       PF01037.16    74 seq1532_BIOID50969   -            164   1.9e-24   85.0   0.1   1   1   1.4e-27   6.5e-24   83.3   0.0     1    74    78   152    78   152 0.98 AsnC family
HTH_24               PF13412.1     48 seq1532_BIOID50969   -            164   2.3e-21   74.8   0.2   1   1   1.1e-24     5e-21   73.7   0.1     1    48    12    59    12    59 0.98 Winged helix-turn-helix DNA-binding
HTH_AsnC-type        PF13404.1     42 seq1532_BIOID50969   -            164   2.6e-20   71.5   0.4   1   1     9e-24   4.1e-20   70.9   0.2     1    42    12    53    12    53 0.99 AsnC-type helix-turn-helix domain
HAD_2                PF13419.1    176 seq1535_BIOID50969   -            238   8.5e-20   71.6   0.1   1   1   2.4e-23   1.1e-19   71.2   0.0     1   176    13   207    13   207 0.76 Haloacid dehalogenase-like hydrolase
Hydrolase_like       PF13242.1     75 seq1535_BIOID50969   -            238   4.5e-09   35.7   0.0   1   1   2.2e-12   9.9e-09   34.6   0.0     2    50   161   209   160   223 0.93 HAD-hyrolase-like
Hydrolase            PF00702.21   204 seq1535_BIOID50969   -            238   1.3e-08   35.4   0.0   1   1   4.1e-12   1.9e-08   34.9   0.0     1   202    10   199    10   201 0.71 haloacid dehalogenase-like hydrolase
Usher                PF00577.15   552 seq1536_BIOID50969   -            260   6.1e-52  176.9   5.7   1   1   1.1e-55   7.3e-52  176.7   3.9   385   552     2   171     1   171 0.98 Type VII secretion system (T7SS), usher protein
PapC_C               PF13953.1     68 seq1536_BIOID50969   -            260   2.8e-19   68.4   0.0   1   1   8.2e-23   5.6e-19   67.4   0.0     5    67   184   247   181   248 0.91 PapC C-terminal domain
SirB                 PF04247.7    123 seq1538_BIOID50969   -            130   5.8e-39  132.5   8.4   1   1   4.8e-43   6.5e-39  132.3   5.8     2   123     4   129     3   129 0.97 Invasion gene expression up-regulator, SirB
HisG                 PF01634.13   163 seq1539_BIOID50969   -            299   8.2e-55  184.7   0.0   1   1   1.7e-58   1.2e-54  184.1   0.0     1   163    53   221    53   221 0.94 ATP phosphoribosyltransferase
HisG_C               PF08029.6     75 seq1539_BIOID50969   -            299   5.6e-28   96.5   0.1   1   1   2.2e-31   1.5e-27   95.2   0.0     1    75   222   297   222   297 0.98 HisG, C-terminal domain
FtsK_SpoIIIE         PF01580.13   205 seq1541_BIOID50969   -           1342   3.9e-74  248.4   0.1   1   1   1.8e-77   6.1e-74  247.8   0.1     2   205   961  1174   960  1174 0.98 FtsK/SpoIIIE family
DUF4117              PF13491.1    171 seq1541_BIOID50969   -           1342   3.4e-41  140.4  17.3   1   1   1.4e-44   4.8e-41  139.9  12.0     2   171    20   191    19   191 0.95 Domain of unknown function (DUF4117)
Ftsk_gamma           PF09397.5     67 seq1541_BIOID50969   -           1342     4e-30  103.2   0.0   1   1   2.6e-33   8.9e-30  102.0   0.0     2    65  1275  1338  1274  1340 0.96 Ftsk gamma domain
Glyco_hydro_1        PF00232.13   455 seq1544_BIOID50969   -            476  1.7e-132  441.7   0.3   1   1  1.5e-136  2.1e-132  441.4   0.2     4   454     5   472     2   473 0.92 Glycosyl hydrolase family 1
Transglut_core2      PF13369.1    153 seq1546_BIOID50969   -            269     9e-38  129.0   0.0   1   1   1.8e-41   1.2e-37  128.5   0.0     2   152    33   184    32   185 0.97 Transglutaminase-like superfamily
TPR_9                PF13371.1     73 seq1546_BIOID50969   -            269   2.8e-28   97.4   0.3   1   1   8.9e-32   6.1e-28   96.3   0.2     1    73   187   259   187   259 0.99 Tetratricopeptide repeat
UvrD_C               PF13361.1    319 seq1548_BIOID50969   -            720   1.2e-99  333.7   0.0   1   1  7.1e-103   1.6e-99  333.2   0.0     1   318   277   616   277   617 0.98 UvrD-like helicase C-terminal domain
UvrD-helicase        PF00580.16   315 seq1548_BIOID50969   -            720     2e-76  257.1   0.0   1   1   2.5e-79   5.8e-76  255.6   0.0     1   314    10   271    10   272 0.98 UvrD/REP helicase N-terminal domain
AAA_19               PF13245.1     76 seq1548_BIOID50969   -            720   5.3e-14   51.6   0.2   1   1   8.2e-17   1.9e-13   49.8   0.1     1    75    16    93    16    94 0.85 Part of AAA domain
UvrD_C_2             PF13538.1    104 seq1548_BIOID50969   -            720   1.1e-10   41.4   0.0   1   1   1.1e-13   2.5e-10   40.3   0.0    54   103   543   612   491   613 0.77 Family description
Fimbrial             PF00419.15   145 seq1549_BIOID50969   -            356     5e-20   72.0   3.3   1   1   6.9e-23   9.4e-19   67.9   0.7     3   144   211   355   209   356 0.90 Fimbrial protein
Response_reg         PF00072.19   112 seq1550_BIOID50969   -            240   8.2e-25   86.8   0.0   1   1   1.8e-28   1.2e-24   86.3   0.0     1   112    13   122    13   122 0.98 Response regulator receiver domain
Trans_reg_C          PF00486.23    77 seq1550_BIOID50969   -            240     1e-22   79.6   0.1   1   1   2.7e-26   1.8e-22   78.8   0.0     2    77   157   232   156   232 0.96 Transcriptional regulatory protein, C terminal
MarR                 PF01047.17    59 seq1554_BIOID50969   -            165     5e-15   54.8   0.1   1   1   1.1e-18   7.5e-15   54.2   0.1     1    58    46   103    46   104 0.98 MarR family
MarR_2               PF12802.2     62 seq1554_BIOID50969   -            165   2.5e-07   30.1   0.0   1   1   7.1e-11   4.9e-07   29.2   0.0     1    61    44   102    44   103 0.94 MarR family
IgaA                 PF07095.6    706 seq1556_BIOID50969   -            711         0 1237.3   0.0   1   1         0         0 1237.0   0.0     1   705     1   706     1   707 1.00 Intracellular growth attenuator protein IgaA
Histidinol_dh        PF00815.15   413 seq1558_BIOID50969   -            434  3.4e-181  602.2   1.0   1   1  2.9e-185  3.9e-181  602.0   0.7     2   413    18   428    17   428 0.99 Histidinol dehydrogenase
HTH_AraC             PF00165.18    42 seq1560_BIOID50969   -            307   1.1e-21   75.8   0.1   1   2   2.4e-14   1.1e-10   40.8   0.0     1    41   203   243   203   244 0.96 Bacterial regulatory helix-turn-helix proteins, AraC family
HTH_AraC             PF00165.18    42 seq1560_BIOID50969   -            307   1.1e-21   75.8   0.1   2   2   7.6e-12   3.5e-08   32.9   0.0     1    41   255   293   255   294 0.93 Bacterial regulatory helix-turn-helix proteins, AraC family
HTH_18               PF12833.2     81 seq1560_BIOID50969   -            307   8.5e-17   60.9   0.1   1   1   2.8e-20   1.3e-16   60.3   0.0     2    80   217   294   216   295 0.94 Helix-turn-helix domain
AraC_binding         PF02311.14   136 seq1560_BIOID50969   -            307   5.8e-07   29.1   0.2   1   1     3e-10   1.4e-06   27.9   0.1    27    90    75   138    65   214 0.87 AraC-like ligand binding domain
EAL                  PF00563.15   236 seq1561_BIOID50969   -            362   9.6e-59  198.6   0.0   1   1   3.1e-62   1.4e-58  198.0   0.0     3   236   112   346   111   346 0.94 EAL domain
GerE                 PF00196.14    58 seq1561_BIOID50969   -            362   6.3e-11   41.3   0.2   1   1   2.8e-14   1.3e-10   40.3   0.1     4    52    25    73    23    77 0.95 Bacterial regulatory proteins, luxR family
Phage_holin_3        PF05106.7    100 seq1562_BIOID50969   -            108   1.1e-29  102.2   0.6   1   1     9e-34   1.2e-29  102.0   0.4     1   100     1   102     1   102 0.94 Phage holin family (Lysis protein S)
DAHP_synth_1         PF00793.15   272 seq1564_BIOID50969   -            284   5.8e-82  274.3   0.0   1   1     5e-86   6.8e-82  274.0   0.0     9   271    10   275     2   276 0.97 DAHP synthetase I family
Aminotran_1_2        PF00155.16   363 seq1565_BIOID50969   -            405   6.1e-47  160.2   0.0   1   1   1.6e-50   7.2e-47  159.9   0.0    30   353    58   387    33   391 0.88 Aminotransferase class I and II
DegT_DnrJ_EryC1      PF01041.12   363 seq1565_BIOID50969   -            405   3.2e-06   26.3   0.0   1   1   1.1e-09     5e-06   25.6   0.0    47   146   101   207    96   208 0.73 DegT/DnrJ/EryC1/StrS aminotransferase family
Fer4_11              PF13247.1     99 seq1567_BIOID50969   -            294   1.2e-29  101.9  13.1   1   1   1.8e-32   2.2e-29  101.1   5.5     2    98    92   188    91   189 0.94 4Fe-4S dicluster domain
Form-deh_trans       PF09163.6     44 seq1567_BIOID50969   -            294   7.8e-20   69.9   0.0   1   1   1.1e-22   1.4e-19   69.1   0.0     1    44   246   289   246   290 0.96 Formate dehydrogenase N, transmembrane
Fer4_7               PF12838.2     52 seq1567_BIOID50969   -            294   4.9e-15   55.5  25.2   1   1   8.3e-11     1e-07   32.0   5.6     1    50    38   114    38   117 0.90 4Fe-4S dicluster domain
Fer4_9               PF13187.1     55 seq1567_BIOID50969   -            294   3.3e-13   49.5  27.2   1   1   4.6e-11   5.7e-08   32.7   7.7     1    55   132   184   132   184 0.97 4Fe-4S dicluster domain
Fer4_10              PF13237.1     52 seq1567_BIOID50969   -            294   2.6e-12   46.2  27.8   1   1   3.4e-11   4.2e-08   32.7   7.1     2    52    93   144    92   144 0.86 4Fe-4S dicluster domain
Fer4_2               PF12797.2     22 seq1567_BIOID50969   -            294   3.3e-10   39.1  34.5   1   1   6.4e-09     8e-06   25.3   2.4     4    20    33    49    31    51 0.91 4Fe-4S binding domain
Fer4_3               PF12798.2     15 seq1567_BIOID50969   -            294   9.7e-08   31.9  41.1   1   3   0.00035      0.43   11.1   3.8     1    15   100   117   100   117 0.89 4Fe-4S binding domain
Fer4_3               PF12798.2     15 seq1567_BIOID50969   -            294   9.7e-08   31.9  41.1   2   3   6.7e-05     0.083   13.3   2.9     1    14   133   146   133   147 0.94 4Fe-4S binding domain
Fer4_3               PF12798.2     15 seq1567_BIOID50969   -            294   9.7e-08   31.9  41.1   3   3   3.4e-06    0.0042   17.4   2.5     1    15   160   183   160   183 0.98 4Fe-4S binding domain
Fer4_4               PF12800.2     17 seq1567_BIOID50969   -            294   3.1e-07   30.0  31.6   1   2   4.7e-05     0.059   13.6   1.8     3    15    38    50    36    56 0.91 4Fe-4S binding domain
Fer4_4               PF12800.2     17 seq1567_BIOID50969   -            294   3.1e-07   30.0  31.6   2   2     1e-07   0.00013   21.9   1.8     1    17   130   146   130   146 0.92 4Fe-4S binding domain
Fer4                 PF00037.22    24 seq1567_BIOID50969   -            294   3.1e-07   29.6  37.3   1   1   4.1e-08   5.1e-05   22.5   2.0     5    22   130   147   126   149 0.87 4Fe-4S binding domain
AraC_binding         PF02311.14   136 seq1568_BIOID50969   -            309   7.8e-27   93.4   0.6   1   1   2.3e-30   7.8e-27   93.4   0.4     4   136    40   177    37   177 0.91 AraC-like ligand binding domain
HTH_AraC             PF00165.18    42 seq1568_BIOID50969   -            309   3.2e-22   77.5   0.0   1   2   1.6e-12   5.6e-09   35.4   0.0     2    41   204   244   203   245 0.91 Bacterial regulatory helix-turn-helix proteins, AraC family
HTH_AraC             PF00165.18    42 seq1568_BIOID50969   -            309   3.2e-22   77.5   0.0   2   2   1.9e-13   6.5e-10   38.4   0.0     1    41   256   294   256   295 0.96 Bacterial regulatory helix-turn-helix proteins, AraC family
HTH_18               PF12833.2     81 seq1568_BIOID50969   -            309   2.9e-19   68.8   0.5   1   1   2.3e-22   7.9e-19   67.4   0.0     1    80   217   295   217   296 0.97 Helix-turn-helix domain
MCPsignal            PF00015.16   213 seq1569_BIOID50969   -            551   3.8e-74  248.6  37.0   1   1   2.1e-75   9.7e-72  240.8  18.4     1   213   324   518   324   518 0.99 Methyl-accepting chemotaxis protein (MCP) signalling domain
TarH                 PF02203.10   171 seq1569_BIOID50969   -            551   2.5e-53  180.3   3.7   1   1   5.4e-57   2.5e-53  180.3   2.6     1   170     1   176     1   177 0.97 Tar ligand binding domain homologue
HAMP                 PF00672.20    70 seq1569_BIOID50969   -            551   3.1e-14   52.7   0.4   1   1   6.8e-18   3.1e-14   52.7   0.3     1    68   196   263   196   265 0.95 HAMP domain
Phage_lysozyme       PF00959.14   110 seq1570_BIOID50969   -            158   1.4e-22   79.9   0.0   1   1   1.4e-26   1.9e-22   79.4   0.0     1   107    33   138    33   140 0.96 Phage lysozyme
DUF1508              PF07411.7     49 seq1571_BIOID50969   -            123   8.1e-48  159.5   6.0   1   2   1.2e-27   1.7e-23   81.6   0.2     1    49    23    71    23    71 0.97 Domain of unknown function (DUF1508)
DUF1508              PF07411.7     49 seq1571_BIOID50969   -            123   8.1e-48  159.5   6.0   2   2   2.5e-27   3.4e-23   80.7   0.9     1    48    74   121    74   122 0.97 Domain of unknown function (DUF1508)
Fimbrial             PF00419.15   145 seq1573_BIOID50969   -            180   4.2e-14   52.8   2.5   1   1   3.6e-18     5e-14   52.6   1.8     2   145    32   180    31   180 0.85 Fimbrial protein
Elong-fact-P_C       PF09285.6     56 seq1575_BIOID50969   -            188   5.3e-27   92.8   1.0   1   1   2.4e-30   1.1e-26   91.8   0.2     1    56   131   186   131   186 0.99 Elongation factor P, C-terminal
EFP                  PF01132.15    55 seq1575_BIOID50969   -            188   3.2e-24   84.2   0.1   1   1   1.2e-27   5.5e-24   83.4   0.0     3    55    71   123    69   123 0.97 Elongation factor P (EF-P) OB domain
EFP_N                PF08207.7     58 seq1575_BIOID50969   -            188   5.8e-24   83.6   0.0   1   1   4.5e-27     2e-23   81.8   0.0     3    57     7    61     5    62 0.97 Elongation factor P (EF-P) KOW-like domain
DUF2570              PF10828.3    110 seq1578_BIOID50969   -            130   3.4e-05   23.3   0.6   1   1   3.1e-09   4.3e-05   22.9   0.4     4   105     5   109     2   113 0.86 Protein of unknown function (DUF2570)
Peptidase_U32        PF01136.14   233 seq1579_BIOID50969   -            453   6.3e-95  316.4   0.0   1   1     6e-99   8.2e-95  316.0   0.0     1   232    75   344    75   345 0.98 Peptidase family U32
Fimbrial             PF00419.15   145 seq1580_BIOID50969   -            187   2.4e-17   63.3   0.3   1   1   2.2e-21     3e-17   63.0   0.2     1   144    43   186    43   187 0.88 Fimbrial protein
Flavodoxin_1         PF00258.20   143 seq1582_BIOID50969   -            173     1e-27   96.7   0.0   1   1   8.7e-32   1.2e-27   96.5   0.0     1   143     5   160     5   160 0.94 Flavodoxin
Cytochrom_B_N        PF00033.14   188 seq1587_BIOID50969   -            217   1.4e-20   73.3  19.2   1   1   2.5e-24   1.7e-20   73.0  13.3     4   188    10   186     7   186 0.92 Cytochrome b(N-terminal)/b6/petB
Ni_hydr_CYTB         PF01292.15   182 seq1587_BIOID50969   -            217   1.4e-18   66.8  17.8   1   1   2.5e-22   1.7e-18   66.5  12.3     5   182    13   186     9   186 0.89 Prokaryotic cytochrome b561
Aminotran_1_2        PF00155.16   363 seq1588_BIOID50969   -            356   1.3e-67  228.1   0.0   1   1   1.2e-71   1.6e-67  227.8   0.0    31   363    46   351    30   351 0.93 Aminotransferase class I and II
Cytochrom_C552       PF02335.10   435 seq1589_BIOID50969   -            403  1.9e-163  544.0   6.4   1   1  3.4e-167  2.4e-163  543.7   4.5    44   433     2   397     1   399 0.99 Cytochrome c552
Entericidin          PF08085.6     21 seq1591_BIOID50969   -             41   5.3e-09   35.3   0.0   1   1   4.6e-13   6.3e-09   35.1   0.0     1    21    20    40    20    40 0.99 Entericidin EcnA/B family
SNARE_assoc          PF09335.6    123 seq1595_BIOID50969   -            254   2.8e-19   69.4   2.2   1   1     2e-23   2.8e-19   69.4   1.5     1   121    36   159    36   161 0.92 SNARE associated Golgi protein
HD_3                 PF13023.1    165 seq1597_BIOID50969   -            199   5.7e-18   65.0   0.6   1   1   1.5e-21     7e-18   64.8   0.4     2   145    11   160    10   181 0.83 HD domain
HD_2                 PF12917.2    214 seq1597_BIOID50969   -            199   1.1e-15   57.9   0.1   1   1   2.7e-19   1.2e-15   57.7   0.1     5   188     5   185     1   197 0.89 HD containing hydrolase-like enzyme
HD                   PF01966.17   122 seq1597_BIOID50969   -            199   8.9e-08   32.0   0.2   1   1   2.5e-11   1.1e-07   31.7   0.2     2   119    31   139    30   178 0.83 HD domain
TerD                 PF02342.13   128 seq1598_BIOID50969   -            193   5.3e-37  126.3   0.0   1   1   9.7e-41   6.6e-37  126.0   0.0     2   127    66   183    65   184 0.97 Bacterial stress protein
Tellurium_res        PF10138.4     99 seq1598_BIOID50969   -            193   1.2e-08   34.6   0.1   1   1   3.7e-12   2.6e-08   33.5   0.1    30    87     2    55     1    64 0.88 Tellurium resistance protein
Lact-deh-memb        PF09330.6    291 seq1599_BIOID50969   -            582  1.2e-153  510.4   1.9   1   1  1.8e-157  1.2e-153  510.4   1.3     1   291   289   578   289   578 1.00 D-lactate dehydrogenase, membrane binding
FAD_binding_4        PF01565.18   139 seq1599_BIOID50969   -            582   2.6e-08   33.3   0.0   1   1   6.3e-12   4.3e-08   32.6   0.0     2   115    58   177    57   197 0.84 FAD binding domain
Entericidin          PF08085.6     21 seq1601_BIOID50969   -             48   1.2e-08   34.2   2.6   1   1   1.2e-12   1.7e-08   33.7   1.8     1    21    23    43    23    43 0.98 Entericidin EcnA/B family
Pili_assembly_N      PF00345.15   122 seq1602_BIOID50969   -             97   4.6e-06   26.3   0.0   1   1   4.1e-10   5.6e-06   26.0   0.0     1    38    36    73    36    87 0.89 Gram-negative pili assembly chaperone, N-terminal domain
Pili_assembly_C      PF02753.12    68 seq1603_BIOID50969   -            161   5.5e-17   61.2   0.0   1   1   1.5e-20   1.1e-16   60.3   0.0     2    66    95   155    94   157 0.95 Gram-negative pili assembly chaperone, C-terminal domain
Pili_assembly_N      PF00345.15   122 seq1603_BIOID50969   -            161   9.2e-17   60.8   0.5   1   1   9.9e-20   6.8e-16   58.0   0.0    48   121     3    74     1    75 0.90 Gram-negative pili assembly chaperone, N-terminal domain
Multi_Drug_Res       PF00893.14    93 seq1604_BIOID50969   -            105   5.3e-33  113.2  10.3   1   1   4.9e-37   6.7e-33  112.9   7.2     1    93     1    93     1    93 0.99 Small Multidrug Resistance protein
HNH                  PF01844.18    47 seq1606_BIOID50969   -            116   1.2e-17   63.3   0.5   1   1   1.5e-21     2e-17   62.6   0.3     1    47    66   112    66   112 0.98 HNH endonuclease
HAD_2                PF13419.1    176 seq1608_BIOID50969   -            237   3.1e-23   82.8   0.1   1   1   5.8e-27     4e-23   82.4   0.1     1   174    28   205    28   206 0.87 Haloacid dehalogenase-like hydrolase
TerD                 PF02342.13   128 seq1609_BIOID50969   -            385   5.1e-44  149.0   0.0   1   2   1.7e-27   1.2e-23   83.2   0.0     1   128    45   156    45   156 0.93 Bacterial stress protein
TerD                 PF02342.13   128 seq1609_BIOID50969   -            385   5.1e-44  149.0   0.0   2   2   1.8e-21   1.2e-17   63.7   0.0     5   124   260   367   256   371 0.95 Bacterial stress protein
Tellurium_res        PF10138.4     99 seq1609_BIOID50969   -            385   1.1e-30  105.2   0.0   1   1   3.3e-34   2.3e-30  104.3   0.0     4    99   165   255   162   255 0.90 Tellurium resistance protein
IGPD                 PF00475.13   145 seq1611_BIOID50969   -            355   1.3e-64  216.3   0.3   1   1   6.7e-68   2.3e-64  215.5   0.2     1   145   196   338   196   338 0.99 Imidazoleglycerol-phosphate dehydratase
HAD_2                PF13419.1    176 seq1611_BIOID50969   -            355   5.3e-07   29.9   0.0   1   1   5.3e-09   1.8e-05   24.9   0.0    76   173    30   145    19   148 0.81 Haloacid dehalogenase-like hydrolase
PNK3P                PF08645.6    158 seq1611_BIOID50969   -            355   9.8e-07   28.2   0.0   1   1   5.1e-10   1.8e-06   27.4   0.0     5   129     8   134     4   178 0.77 Polynucleotide kinase 3 phosphatase
Hydrolase_like       PF13242.1     75 seq1611_BIOID50969   -            355   1.8e-06   27.4   0.0   1   1   1.1e-09   3.8e-06   26.4   0.0     1    44   102   144   102   149 0.90 HAD-hyrolase-like
CbiA                 PF01656.18   195 seq1613_BIOID50969   -            318   5.9e-21   74.6   0.0   1   1   2.3e-24   7.7e-21   74.2   0.0     1   178    18   249    18   266 0.73 CobQ/CobB/MinD/ParA nucleotide binding domain
MipZ                 PF09140.6    261 seq1613_BIOID50969   -            318   3.5e-10   39.2   0.1   1   1   3.8e-08   0.00013   21.0   0.0     2    39    17    57    16    72 0.78 ATPase MipZ
ArsA_ATPase          PF02374.10   305 seq1613_BIOID50969   -            318   2.5e-07   29.9   0.2   1   1   5.3e-10   1.8e-06   27.1   0.1     8   136    23   170    16   175 0.80 Anion-transporting ATPase
Terminase_4          PF05119.7    100 seq1614_BIOID50969   -            164   1.1e-24   86.2   0.1   1   1   1.2e-28   1.6e-24   85.8   0.0     2    98    57   153    56   155 0.96 Phage terminase, small subunit
DHO_dh               PF01180.16   293 seq1616_BIOID50969   -            336   9.2e-92  307.0   0.2   1   1   8.2e-96   1.1e-91  306.7   0.1     4   288    47   335    45   336 0.97 Dihydroorotate dehydrogenase
Paired_CXXCH_1       PF09699.5     41 seq1618_BIOID50969   -            188   4.6e-08   32.3  25.5   1   1   1.9e-08   6.6e-05   22.2   3.7     4    40   133   171   129   172 0.78 Doubled CXXCH motif (Paired_CXXCH_1)
GCV_T                PF01571.16   211 seq1619_BIOID50969   -            326   4.9e-28   97.8   0.3   1   1   5.6e-32   7.7e-28   97.1   0.2     4   209    24   217    21   219 0.90 Aminomethyltransferase folate-binding domain
S4                   PF01479.20    48 seq1621_BIOID50969   -            133   7.7e-13   47.5   0.0   1   1   9.3e-17   1.3e-12   46.8   0.0     1    46     9    53     9    55 0.95 S4 domain
Terminase_1          PF03354.10   477 seq1623_BIOID50969   -            577  6.5e-104  347.8   0.0   1   1  5.6e-108  7.7e-104  347.6   0.0     1   476    86   560    86   561 0.92 Phage Terminase
CorA                 PF01544.13   292 seq1624_BIOID50969   -            316   4.9e-56  189.7   0.4   1   1   4.4e-60     6e-56  189.5   0.2     4   292    26   312    24   312 0.95 CorA-like Mg2+ transporter protein
Sugarporin_N         PF11471.3     60 seq1625_BIOID50969   -            464   9.3e-16   57.1   8.1   1   1   1.1e-19   1.5e-15   56.4   5.6     1    60     1    58     1    58 0.96 Maltoporin periplasmic N-terminal extension
Ank_2                PF12796.2     89 seq1626_BIOID50969   -            201   2.2e-29  101.4   1.7   1   2   2.2e-15   6.1e-12   45.5   0.2     3    86    12    99    10   102 0.96 Ankyrin repeats (3 copies)
Ank_2                PF12796.2     89 seq1626_BIOID50969   -            201   2.2e-29  101.4   1.7   2   2   2.3e-11   6.3e-08   32.7   0.0    39    83   157   201   153   201 0.94 Ankyrin repeats (3 copies)
Ank_4                PF13637.1     54 seq1626_BIOID50969   -            201   2.6e-27   94.5   0.8   1   2   8.3e-12   2.3e-08   34.2   0.0     8    54    13    59    10    59 0.97 Ankyrin repeats (many copies)
Ank_4                PF13637.1     54 seq1626_BIOID50969   -            201   2.6e-27   94.5   0.8   2   2   2.3e-09   6.4e-06   26.4   0.0    16    54   159   197   155   197 0.96 Ankyrin repeats (many copies)
Ank                  PF00023.25    33 seq1626_BIOID50969   -            201   1.2e-23   81.5   6.5   1   2   7.6e-10   2.1e-06   27.1   0.0     2    32    39    69    38    70 0.96 Ankyrin repeat
Ank                  PF00023.25    33 seq1626_BIOID50969   -            201   1.2e-23   81.5   6.5   2   2   1.9e-08   5.1e-05   22.7   0.0     2    33   139   175   138   175 0.97 Ankyrin repeat
ChaB                 PF06150.7     57 seq1628_BIOID50969   -             76     6e-26   89.9   5.7   1   1   5.5e-30   7.6e-26   89.5   4.0     1    57     9    76     9    76 0.98 ChaB
Fer4_11              PF13247.1     99 seq1629_BIOID50969   -            223   1.4e-26   92.1  10.8   1   1     1e-29   1.4e-26   92.1   7.5     2    98    84   181    83   182 0.95 4Fe-4S dicluster domain
Fer4_7               PF12838.2     52 seq1629_BIOID50969   -            223     4e-17   62.2  26.6   1   2   2.1e-12   2.9e-09   37.0   5.6     2    52    46   108    45   108 0.75 4Fe-4S dicluster domain
Fer4_7               PF12838.2     52 seq1629_BIOID50969   -            223     4e-17   62.2  26.6   2   2   1.5e-09   2.1e-06   27.9   8.5     2    52   125   176   124   176 0.81 4Fe-4S dicluster domain
Fer4_9               PF13187.1     55 seq1629_BIOID50969   -            223   1.2e-15   57.3  25.1   1   2   4.7e-10   6.4e-07   29.4   4.8     2    54    46   108    45   111 0.87 4Fe-4S dicluster domain
Fer4_9               PF13187.1     55 seq1629_BIOID50969   -            223   1.2e-15   57.3  25.1   2   2     2e-11   2.8e-08   33.7   7.1     2    54   125   176   124   177 0.96 4Fe-4S dicluster domain
Fer4                 PF00037.22    24 seq1629_BIOID50969   -            223   3.5e-13   48.4  40.5   1   1   2.7e-09   3.7e-06   26.1   2.2     2    21   119   138   118   141 0.90 4Fe-4S binding domain
Fer4_10              PF13237.1     52 seq1629_BIOID50969   -            223   3.3e-12   45.8  50.0   1   2   7.1e-09   9.7e-06   25.1   8.5     7    52    90   136    84   136 0.93 4Fe-4S dicluster domain
Fer4_10              PF13237.1     52 seq1629_BIOID50969   -            223   3.3e-12   45.8  50.0   2   2   2.1e-09   2.9e-06   26.8   7.1     4    52   120   173   117   173 0.85 4Fe-4S dicluster domain
Fer4_2               PF12797.2     22 seq1629_BIOID50969   -            223     4e-10   38.8  36.2   1   1   9.6e-09   1.3e-05   24.6   1.2     2    20    38    56    37    64 0.89 4Fe-4S binding domain
Fer4_3               PF12798.2     15 seq1629_BIOID50969   -            223   1.6e-09   37.5  44.1   1   3   2.8e-05     0.039   14.4   5.2     1    15    92   108    92   108 0.98 4Fe-4S binding domain
Fer4_3               PF12798.2     15 seq1629_BIOID50969   -            223   1.6e-09   37.5  44.1   2   3   0.00027      0.37   11.3   3.7     1    13   125   137   125   139 0.94 4Fe-4S binding domain
Fer4_3               PF12798.2     15 seq1629_BIOID50969   -            223   1.6e-09   37.5  44.1   3   3   2.6e-07   0.00036   20.7   1.5     1    15   152   176   152   176 0.98 4Fe-4S binding domain
Fer4_4               PF12800.2     17 seq1629_BIOID50969   -            223   4.8e-07   29.4  37.0   1   3    0.0002      0.27   11.5   1.9     3    15    45    57    43    61 0.90 4Fe-4S binding domain
Fer4_4               PF12800.2     17 seq1629_BIOID50969   -            223   4.8e-07   29.4  37.0   2   3   0.00016      0.22   11.8   3.0     2    17    90   107    89   107 0.86 4Fe-4S binding domain
Fer4_4               PF12800.2     17 seq1629_BIOID50969   -            223   4.8e-07   29.4  37.0   3   3   1.9e-06    0.0026   17.8   2.4     2    17   123   138   122   138 0.91 4Fe-4S binding domain
HSP33                PF01430.14   280 seq1632_BIOID50969   -            294     1e-97  326.5   0.0   1   1  8.3e-102   1.1e-97  326.3   0.0     1   279     6   275     6   276 0.96 Hsp33 protein
DUF2592              PF10766.4     41 seq1633_BIOID50969   -             49     1e-26   91.8   4.7   1   1   8.2e-31   1.1e-26   91.7   3.3     1    41     4    44     4    44 0.98 Protein of unknown function (DUF2592)
LolA                 PF03548.10   165 seq1634_BIOID50969   -            204   3.3e-57  192.5   4.4   1   1   2.8e-61   3.8e-57  192.3   3.0     2   165    34   192    33   192 0.99 Outer membrane lipoprotein carrier protein LolA
ParB                 PF08775.5    127 seq1636_BIOID50969   -            334   9.7e-38  129.2   3.4   1   1   4.4e-41     2e-37  128.2   2.3     1   126   207   331   207   332 0.99 ParB family
TerB                 PF05099.8    140 seq1637_BIOID50969   -            151   9.9e-23   80.3   0.1   1   1   8.4e-27   1.1e-22   80.0   0.1    11   135    15   149     5   151 0.93 Tellurite resistance protein TerB
GATase               PF00117.23   192 seq1638_BIOID50969   -            196   6.2e-28   97.4   0.0   1   1   2.1e-31   7.1e-28   97.2   0.0     1   189     4   194     4   196 0.81 Glutamine amidotransferase class-I
GATase_3             PF07685.9    158 seq1638_BIOID50969   -            196   9.7e-06   25.1   0.0   1   1   4.3e-09   1.5e-05   24.5   0.0     8    79    39   100    32   106 0.87 CobB/CobQ-like glutamine amidotransferase domain
ChaC                 PF04752.7    177 seq1640_BIOID50969   -            238   5.2e-53  179.5   0.0   1   1   4.7e-57   6.4e-53  179.2   0.0     1   176    54   222    54   223 0.95 ChaC-like protein
SBP_bac_11           PF13531.1    231 seq1642_BIOID50969   -            257   1.6e-55  188.1   4.9   1   1   2.7e-59   1.8e-55  187.9   3.4     1   231    29   255    29   255 0.95 Bacterial extracellular solute-binding protein
SBP_bac_1            PF01547.20   314 seq1642_BIOID50969   -            257   3.8e-17   62.8   6.9   1   1   7.1e-21   4.9e-17   62.5   4.8     1   313    34   246    34   247 0.89 Bacterial extracellular solute-binding protein
UTRA                 PF07702.8    141 seq1643_BIOID50969   -            252   8.6e-32  109.5   0.0   1   1   5.4e-35   1.8e-31  108.5   0.0     1   140   100   238   100   239 0.98 UTRA domain
GntR                 PF00392.16    64 seq1643_BIOID50969   -            252   1.2e-21   75.7   0.5   1   1   1.2e-24   4.2e-21   74.0   0.0     2    63    17    78    16    79 0.98 Bacterial regulatory proteins, gntR family
HTH_11               PF08279.7     55 seq1643_BIOID50969   -            252   2.4e-06   26.9   0.2   1   1   3.3e-09   1.1e-05   24.8   0.0    19    45    43    69    42    76 0.88 HTH domain
HTH_DeoR             PF08220.7     57 seq1643_BIOID50969   -            252   3.3e-06   26.4   0.3   1   1   6.1e-09   2.1e-05   23.8   0.0    18    50    43    75    43    82 0.92 DeoR-like helix-turn-helix domain
DUF2877              PF11392.3    111 seq1644_BIOID50969   -            276   3.5e-22   78.6   0.0   1   1   5.5e-26   7.6e-22   77.5   0.0     1    90   167   256   167   259 0.98 Protein of unknown function (DUF2877)
DUF1379              PF07126.7    154 seq1645_BIOID50969   -            192   2.3e-56  189.3   0.0   1   1   2.3e-60   3.1e-56  188.8   0.0     1   149    33   182    33   187 0.98 Protein of unknown function (DUF1379)
NrfD                 PF03916.9    313 seq1646_BIOID50969   -            318  1.7e-111  372.4  32.5   1   1  1.4e-115  1.9e-111  372.3  22.5     3   313     6   318     4   318 0.99 Polysulphide reductase, NrfD
TerC                 PF03741.11   184 seq1647_BIOID50969   -            346   4.4e-55  185.8   7.1   1   1   3.2e-59   4.4e-55  185.8   4.9     1   183    73   300    73   301 0.97 Integral membrane protein TerC family
MgsA_C               PF12002.3    168 seq1648_BIOID50969   -            447   3.2e-68  228.5   0.6   1   1   4.5e-71   5.5e-68  227.7   0.4     1   167   268   435   268   436 0.99 MgsA AAA+ ATPase C terminal
AAA                  PF00004.24   132 seq1648_BIOID50969   -            447   2.4e-18   66.4   0.1   1   1   2.3e-20   2.8e-17   63.0   0.0     1   126    53   159    53   165 0.91 ATPase family associated with various cellular activities (AAA)
RuvB_N               PF05496.7    234 seq1648_BIOID50969   -            447   3.5e-16   58.8   0.1   1   1   1.6e-18     2e-15   56.3   0.0    15   133    17   138     7   155 0.79 Holliday junction DNA helicase ruvB N-terminus
AAA_5                PF07728.9    139 seq1648_BIOID50969   -            447   8.9e-08   31.8   0.1   1   1   9.5e-10   1.2e-06   28.2   0.1     2   102    53   143    52   236 0.84 AAA domain (dynein-related subfamily)
AAA_19               PF13245.1     76 seq1648_BIOID50969   -            447   1.4e-07   31.0   0.4   1   1   1.3e-09   1.6e-06   27.6   0.0    10    62    51    95    43   134 0.65 Part of AAA domain
His_biosynth         PF00977.16   228 seq1649_BIOID50969   -            245   9.3e-76  253.9   0.2   1   1   3.8e-79     1e-75  253.7   0.1     1   228     1   234     1   234 0.98 Histidine biosynthesis protein
Trp_syntA            PF00290.15   259 seq1649_BIOID50969   -            245   2.9e-06   25.8   0.9   1   1   1.2e-08   3.3e-05   22.3   0.1   174   232    51   108    32   114 0.88 Tryptophan synthase alpha chain
OEP                  PF02321.13   188 seq1653_BIOID50969   -            457   9.8e-52  175.1  39.3   1   2   7.2e-27   9.8e-23   80.5  12.6     3   188    65   247    63   247 0.97 Outer membrane efflux protein
OEP                  PF02321.13   188 seq1653_BIOID50969   -            457   9.8e-52  175.1  39.3   2   2   4.7e-33   6.5e-29  100.7   9.1     7   188   275   455   270   455 0.94 Outer membrane efflux protein
BPD_transp_1         PF00528.17   185 seq1654_BIOID50969   -            229     4e-22   78.5  13.4   1   1   3.7e-26     5e-22   78.1   9.3     2   175    26   215    25   227 0.78 Binding-protein-dependent transport system inner membrane component
Ligase_CoA           PF00549.14   153 seq1657_BIOID50969   -            515   8.4e-48  161.7   0.0   1   1   1.1e-50   7.2e-47  158.6   0.0     1   148   346   503   346   508 0.97 CoA-ligase
CoA_binding          PF02629.14    96 seq1657_BIOID50969   -            515   6.4e-19   68.1   0.1   1   1   3.8e-21   2.6e-17   62.9   0.0     2    94   188   282   187   283 0.97 CoA binding domain
His_biosynth         PF00977.16   228 seq1660_BIOID50969   -            258   9.3e-79  263.7   0.6   1   1   3.1e-82   1.1e-78  263.5   0.4     1   227     5   239     5   240 0.96 Histidine biosynthesis protein
DUF3442              PF11924.3    280 seq1662_BIOID50969   -            476   6.3e-90  301.4   9.2   1   1   5.7e-94   7.8e-90  301.1   6.4     1   280    69   353    69   353 0.98 Protein of unknown function (DUF3442)
Cytochrom_C_asm      PF01578.15   214 seq1663_BIOID50969   -            552   1.2e-49  168.6  21.6   1   1     9e-54   1.2e-49  168.6  15.0     1   212    72   279    72   281 0.97 Cytochrome C assembly protein
Phage_portal         PF04860.7    347 seq1664_BIOID50969   -            413  2.9e-109  364.8   0.0   1   1  2.7e-113  3.7e-109  364.4   0.0     5   347    33   373    29   373 0.96 Phage portal protein
TerD                 PF02342.13   128 seq1665_BIOID50969   -            192   3.4e-51  172.2   0.1   1   1   3.3e-55   4.5e-51  171.8   0.1     1   127    60   183    60   184 0.99 Bacterial stress protein
Glyco_hydro_1        PF00232.13   455 seq1666_BIOID50969   -            479  1.3e-131  438.8   2.1   1   1  1.1e-135  1.5e-131  438.6   1.4     3   454     6   476     4   477 0.92 Glycosyl hydrolase family 1
ABC_tran             PF00005.22   118 seq1667_BIOID50969   -            352   4.2e-26   91.5   0.0   1   1     2e-29     9e-26   90.4   0.0     1   117    38   156    38   157 0.91 ABC transporter
TOBE                 PF03459.12    64 seq1667_BIOID50969   -            352   3.5e-19   68.5   0.0   1   1     2e-20   9.2e-17   60.7   0.0     1    62   290   350   290   352 0.97 TOBE domain
PTS_EIIC             PF02378.13   321 seq1668_BIOID50969   -            580   8.2e-83  277.7  29.6   1   1   1.2e-86   8.2e-83  277.7  20.5     1   321    69   411    69   411 0.94 Phosphotransferase system, EIIC
PTS_EIIB             PF00367.15    35 seq1668_BIOID50969   -            580   1.4e-16   59.3   0.1   1   1   4.4e-20     3e-16   58.2   0.1     3    35   504   536   502   536 0.97 phosphotransferase system, EIIB
SNARE_assoc          PF09335.6    123 seq1670_BIOID50969   -            192   3.1e-18   66.0   1.9   1   1   2.3e-22   3.1e-18   66.0   1.3     3   122    23   143    21   144 0.92 SNARE associated Golgi protein
tRNA-synt_2b         PF00587.20   173 seq1671_BIOID50969   -            430   2.9e-38  131.0   0.0   1   1   6.1e-42   4.2e-38  130.5   0.0     2   172   173   349   172   350 0.96 tRNA synthetase class II core domain (G, H, P, S and T)
Seryl_tRNA_N         PF02403.17   108 seq1671_BIOID50969   -            430   4.2e-34  116.6   3.5   1   1     1e-37   6.8e-34  116.0   2.4     1   108     1   107     1   107 0.99 Seryl-tRNA synthetase N-terminal domain
TerD                 PF02342.13   128 seq1672_BIOID50969   -            259   6.2e-49  164.9   0.2   1   1   9.8e-53   1.3e-48  163.8   0.2     1   128   128   252   128   252 0.99 Bacterial stress protein
PRA-CH               PF01502.13    75 seq1674_BIOID50969   -            203   1.1e-33  114.5   0.0   1   1   3.1e-37   2.1e-33  113.6   0.0     1    74    33   106    33   107 0.99 Phosphoribosyl-AMP cyclohydrolase
PRA-PH               PF01503.12    83 seq1674_BIOID50969   -            203   1.5e-13   50.6   0.5   1   1   3.2e-17   2.2e-13   50.1   0.4     2    82   116   201   115   202 0.96 Phosphoribosyl-ATP pyrophosphohydrolase
Na_H_Exchanger       PF00999.16   384 seq1676_BIOID50969   -            215   4.8e-33  114.0  17.8   1   1   4.4e-37     6e-33  113.7  12.4     4   187    15   194    12   212 0.84 Sodium/hydrogen exchanger family
UPF0020              PF01170.13   180 seq1677_BIOID50969   -            702   2.4e-62  209.5   0.0   1   1     6e-60   9.2e-57  191.4   0.0     1   179   162   375   162   376 0.96 Putative RNA methylase family UPF0020
Methyltransf_26      PF13659.1    117 seq1677_BIOID50969   -            702   1.1e-26   93.0   0.0   1   2   2.9e-19   4.4e-16   58.8   0.0     4    94   193   326   190   353 0.92 Methyltransferase domain
Methyltransf_26      PF13659.1    117 seq1677_BIOID50969   -            702   1.1e-26   93.0   0.0   2   2   6.9e-11   1.1e-07   31.8   0.0    11   114   549   655   521   658 0.80 Methyltransferase domain
Methyltrans_SAM      PF10672.4    286 seq1677_BIOID50969   -            702   7.3e-21   74.1   0.1   1   1   8.1e-24   1.2e-20   73.4   0.1    24   240   437   658   427   669 0.82 S-adenosylmethionine-dependent methyltransferase
THUMP                PF02926.12    93 seq1677_BIOID50969   -            702   2.2e-14   53.1   0.0   1   1   2.7e-17   4.1e-14   52.3   0.0     2    92    57   153    56   154 0.95 THUMP domain
Cons_hypoth95        PF03602.10   183 seq1677_BIOID50969   -            702   3.8e-14   52.4   0.0   1   1   2.8e-12   4.3e-09   35.9   0.0    39   140   536   635   530   676 0.85 Conserved hypothetical protein 95
CusF_Ec              PF11604.3     70 seq1679_BIOID50969   -            110   1.3e-21   76.0   0.3   1   1   1.3e-25   1.7e-21   75.6   0.2     1    67    42   107    42   110 0.93 Copper binding periplasmic protein CusF
DUF1116              PF06545.6    216 seq1681_BIOID50969   -            472   9.6e-94  312.3   0.3   1   1   9.3e-98   1.3e-93  311.9   0.2     1   216   143   358   143   358 1.00 Protein of unknown function (DUF1116)
Peptidase_U35        PF04586.12   163 seq1684_BIOID50969   -            216   2.3e-42  144.6   0.0   1   1   2.2e-46   3.1e-42  144.2   0.0     3   160    11   163     9   166 0.95 Caudovirus prohead protease
Acetate_kinase       PF00871.12   388 seq1685_BIOID50969   -            400  1.6e-173  576.5   0.1   1   1  1.3e-177  1.8e-173  576.4   0.0     2   388     6   393     5   393 0.99 Acetokinase family
Na_H_Exchanger       PF00999.16   384 seq1686_BIOID50969   -            356   1.4e-23   82.9  13.3   1   1   1.3e-27   1.7e-23   82.6   9.2   192   382     2   225     1   227 0.87 Sodium/hydrogen exchanger family
HlyD_2               PF12700.2    328 seq1687_BIOID50969   -            407   1.3e-14   53.9   0.0   1   1   1.2e-17     8e-14   51.4   0.0   136   327   187   378    98   379 0.77 HlyD family secretion protein
HlyD_3               PF13437.1    105 seq1687_BIOID50969   -            407   1.7e-13   50.7   0.2   1   1     2e-14   1.4e-10   41.3   0.0     1   105   209   310   209   310 0.96 HlyD family secretion protein
PEPCK_ATP            PF01293.15   467 seq1688_BIOID50969   -            540  2.4e-216  718.6   0.0   1   1    2e-220  2.8e-216  718.4   0.0     3   467    21   493    19   493 0.98 Phosphoenolpyruvate carboxykinase
OsmC                 PF02566.14   100 seq1690_BIOID50969   -            143   1.5e-19   69.9   0.1   1   1   1.4e-23   1.9e-19   69.5   0.0     2    99    42   139    41   140 0.89 OsmC-like protein
CcmH                 PF03918.9    148 seq1691_BIOID50969   -            127   7.8e-47  157.8   0.6   1   1   6.6e-51     9e-47  157.6   0.4     4   125     7   126     3   127 0.91 Cytochrome C biogenesis protein
TerD                 PF02342.13   128 seq1692_BIOID50969   -            413   1.8e-45  153.7   0.0   1   2   2.7e-24   1.3e-20   73.4   0.0     1   128    51   158    51   158 0.94 Bacterial stress protein
TerD                 PF02342.13   128 seq1692_BIOID50969   -            413   1.8e-45  153.7   0.0   2   2   8.4e-26   3.8e-22   78.3   0.0     3   128   233   366   231   366 0.98 Bacterial stress protein
VWA_2                PF13519.1    172 seq1692_BIOID50969   -            413   4.9e-10   39.6   0.0   1   1   2.6e-13   1.2e-09   38.4   0.0     2   147   214   365   213   397 0.77 von Willebrand factor type A domain
Copine               PF07002.11   146 seq1692_BIOID50969   -            413   9.4e-06   25.3   0.0   1   1   5.2e-09   2.4e-05   24.0   0.0    14   146   234   355   226   355 0.79 Copine
Phage_capsid         PF05065.8    276 seq1693_BIOID50969   -            401   5.9e-67  225.6   1.4   1   1   5.5e-71   7.5e-67  225.2   1.0     1   276   115   398   115   398 0.92 Phage capsid family
Aminotran_1_2        PF00155.16   363 seq1694_BIOID50969   -            390     4e-60  203.5   0.0   1   1   3.3e-64   4.5e-60  203.4   0.0     3   360    30   379    28   382 0.94 Aminotransferase class I and II
TPR_11               PF13414.1     69 seq1695_BIOID50969   -            198     6e-15   54.5   9.7   1   1   6.3e-15   1.7e-11   43.4   4.9     1    68    71   140    71   141 0.90 TPR repeat
TPR_2                PF07719.12    34 seq1695_BIOID50969   -            198   1.9e-06   27.2  11.8   1   2     1e-06    0.0028   17.3   1.0     2    32    74   104    73   106 0.90 Tetratricopeptide repeat
TPR_2                PF07719.12    34 seq1695_BIOID50969   -            198   1.9e-06   27.2  11.8   2   2   7.4e-06      0.02   14.6   0.0     3    31   146   174   144   176 0.93 Tetratricopeptide repeat
TPR_1                PF00515.23    34 seq1695_BIOID50969   -            198   8.3e-06   25.0   9.2   1   1   3.7e-07     0.001   18.4   0.7     2    31    74   103    73   106 0.91 Tetratricopeptide repeat
Molybdopterin        PF00384.17   432 seq1696_BIOID50969   -            814  9.8e-114  380.3   0.0   1   1  2.6e-117  1.2e-113  380.0   0.0     1   432   119   576   119   576 0.96 Molybdopterin oxidoreductase
Molydop_binding      PF01568.16   109 seq1696_BIOID50969   -            814   4.6e-29  100.2   0.0   1   1   2.4e-32   1.1e-28   99.0   0.0     1   107   695   806   695   808 0.97 Molydopterin dinucleotide binding domain
Molybdop_Fe4S4       PF04879.11    55 seq1696_BIOID50969   -            814   8.6e-18   63.7   0.9   1   1   3.4e-21   1.5e-17   62.9   0.6     1    55    56   116    56   116 0.98 Molybdopterin oxidoreductase Fe4S4 domain
Lactonase            PF10282.4    344 seq1700_BIOID50969   -            331   4.7e-87  292.1   0.0   1   1   1.3e-90     6e-87  291.7   0.0     2   343     5   327     4   328 0.95 Lactonase, 7-bladed beta-propeller
DUF1375              PF07119.7     76 seq1701_BIOID50969   -            135     1e-21   76.4   0.9   1   1   1.2e-25   1.6e-21   75.7   0.6     6    75    40   102    31   103 0.92 Protein of unknown function (DUF1375)
PTA_PTB              PF01515.14   319 seq1702_BIOID50969   -            714  3.6e-128  427.0   0.9   1   1  9.2e-132  4.2e-128  426.7   0.1     2   319   392   707   391   707 0.99 Phosphate acetyl/butaryl transferase
AAA_26               PF13500.1    199 seq1702_BIOID50969   -            714     3e-44  150.8   0.2   1   1   1.6e-47   7.3e-44  149.6   0.2     2   198     4   230     3   231 0.88 AAA domain
DRTGG                PF07085.7    105 seq1702_BIOID50969   -            714   3.1e-31  106.9   0.0   1   1   3.1e-34   1.4e-30  104.8   0.0     1   104   234   345   234   346 0.98 DRTGG domain
ACR_tran             PF00873.14  1021 seq1703_BIOID50969   -           1047  5.4e-238  792.0   2.3   1   1    5e-242  6.8e-238  791.7   1.6     2  1019     6  1037     2  1039 0.97 AcrB/AcrD/AcrF family
tRNA-synt_2          PF00152.15   335 seq1706_BIOID50969   -            335   4.8e-70  235.8   0.0   1   1   4.4e-74   6.1e-70  235.5   0.0    21   333    25   333    14   335 0.88 tRNA synthetases class II (D, K and N)
ABC_tran             PF00005.22   118 seq1707_BIOID50969   -            635   1.5e-36  125.2   0.1   1   2   1.7e-17   9.5e-15   54.8   0.0     1   118    43   185    43   185 0.88 ABC transporter
ABC_tran             PF00005.22   118 seq1707_BIOID50969   -            635   1.5e-36  125.2   0.1   2   2   1.9e-21   1.1e-18   67.6   0.0     1   118   359   469   359   469 0.95 ABC transporter
AAA_21               PF13304.1    303 seq1707_BIOID50969   -            635   7.5e-23   81.7   7.3   1   1   7.3e-13   4.1e-10   39.9   0.5     3   302    33   216    32   217 0.77 AAA domain
ABC_tran_2           PF12848.2     85 seq1707_BIOID50969   -            635   3.7e-13   48.9  13.9   1   1   1.4e-15   7.7e-13   47.9   1.2     1    74   224   295   224   308 0.91 ABC transporter
MFS_1                PF07690.11   354 seq1708_BIOID50969   -            392   1.1e-40  139.3  80.6   1   2   1.3e-31   1.7e-27   95.9  30.1     2   343    19   345    18   348 0.88 Major Facilitator Superfamily
MFS_1                PF07690.11   354 seq1708_BIOID50969   -            392   1.1e-40  139.3  80.6   2   2   7.9e-20   1.1e-15   57.1  20.2     1   168   220   385   220   391 0.93 Major Facilitator Superfamily
PLA1                 PF02253.10   260 seq1709_BIOID50969   -            289   1.6e-93  312.8   5.0   1   1   1.4e-97   1.9e-93  312.5   3.4     8   260    39   286    33   286 0.98 Phospholipase A1
SDF                  PF00375.13   390 seq1711_BIOID50969   -            437  2.2e-120  401.8  38.4   1   1  1.8e-124  2.5e-120  401.7  26.6     1   390     8   411     8   411 0.97 Sodium:dicarboxylate symporter family
AA_kinase            PF00696.23   241 seq1713_BIOID50969   -            316   1.8e-27   96.3   0.3   1   1   1.5e-31   2.1e-27   96.1   0.2     2   240     4   296     3   297 0.91 Amino acid kinase family
A_deaminase          PF00962.17   330 seq1715_BIOID50969   -            333  6.3e-101  337.5   0.0   1   1  5.2e-105  7.1e-101  337.3   0.0     2   329     6   328     5   329 0.99 Adenosine/AMP deaminase
Phage_connect_1      PF05135.8    102 seq1717_BIOID50969   -            107   1.1e-13   50.9   0.0   1   1   9.2e-18   1.3e-13   50.8   0.0     1   101     1   104     1   105 0.96 Phage gp6-like head-tail connector protein
ADH_N                PF08240.7    109 seq1718_BIOID50969   -            340   1.2e-35  121.4   1.4   1   1   6.1e-39   2.1e-35  120.6   1.0     2   108    28   133    27   134 0.97 Alcohol dehydrogenase GroES-like domain
ADH_zinc_N           PF00107.21   130 seq1718_BIOID50969   -            340   4.3e-24   84.3   0.1   1   1   1.9e-27   6.6e-24   83.7   0.0     1   129   173   300   173   301 0.98 Zinc-binding dehydrogenase
AlaDh_PNT_C          PF01262.16   168 seq1718_BIOID50969   -            340   1.2e-06   28.0   0.3   1   1   6.7e-10   2.3e-06   27.1   0.2    21    60   164   203   154   217 0.91 Alanine dehydrogenase/PNT, C-terminal domain
Phage_H_T_join       PF05521.6     95 seq1719_BIOID50969   -            136   1.1e-15   57.5   0.4   1   1     1e-19   1.4e-15   57.2   0.3     1    95    21   115    21   115 0.94 Phage head-tail joining protein
RQC                  PF09382.5    106 seq1722_BIOID50969   -            611   4.4e-28   96.9   0.0   1   1   3.5e-31   1.2e-27   95.6   0.0     1   104   413   514   413   516 0.97 RQC domain
Helicase_C           PF00271.26    78 seq1722_BIOID50969   -            611   4.6e-24   83.9   0.0   1   1   2.6e-24   8.9e-21   73.4   0.1     3    78   258   333   256   333 0.98 Helicase conserved C-terminal domain
HRDC                 PF00570.18    68 seq1722_BIOID50969   -            611   8.1e-24   83.0   0.1   1   1   6.4e-27   2.2e-23   81.6   0.0     2    68   535   601   534   601 0.97 HRDC domain
DEAD                 PF00270.24   173 seq1722_BIOID50969   -            611   2.6e-21   75.7   0.0   1   1   8.5e-24   2.9e-20   72.3   0.0     2   168    30   189    29   194 0.85 DEAD/DEAH box helicase
Amidohydro_4         PF13147.1    304 seq1724_BIOID50969   -            460   1.4e-33  117.0   0.0   1   1   4.1e-37   1.9e-33  116.6   0.0     1   304   107   427   107   427 0.90 Amidohydrolase
Amidohydro_5         PF13594.1     68 seq1724_BIOID50969   -            460   3.5e-06   26.6   0.0   1   1   4.9e-09   2.2e-05   24.0   0.0     3    45    84   138    82   180 0.71 Amidohydrolase
AA_permease_2        PF13520.1    426 seq1726_BIOID50969   -            485     3e-31  108.2  58.0   1   1     6e-35   4.1e-31  107.8  40.2     9   419     1   453     1   468 0.76 Amino acid permease
AA_permease          PF00324.16   479 seq1726_BIOID50969   -            485   3.4e-15   55.2  49.4   1   1   3.3e-18   2.3e-14   52.5  34.2    20   446    12   450     4   472 0.71 Amino acid permease
HypA                 PF01155.14   113 seq1727_BIOID50969   -            120   9.1e-33  112.2   6.4   1   1   7.4e-37     1e-32  112.0   4.4     1   112     5   117     5   118 0.98 Hydrogenase expression/synthesis hypA family
MFS_1                PF07690.11   354 seq1728_BIOID50969   -            463   1.3e-16   60.2  60.6   1   1   9.3e-21   1.3e-16   60.2  42.0     2   354    45   422    44   422 0.77 Major Facilitator Superfamily
HTH_18               PF12833.2     81 seq1731_BIOID50969   -            278   6.7e-26   90.0   2.5   1   1   2.3e-29     8e-26   89.8   1.0     1    80   193   271   193   272 0.97 Helix-turn-helix domain
AraC_binding         PF02311.14   136 seq1731_BIOID50969   -            278   7.2e-24   83.8   2.1   1   1   2.1e-27   7.2e-24   83.8   1.5     4   136    16   154    14   154 0.96 AraC-like ligand binding domain
HTH_AraC             PF00165.18    42 seq1731_BIOID50969   -            278   7.7e-21   73.1   0.1   1   2   1.7e-11   5.8e-08   32.1   0.0     1    42   180   221   180   221 0.97 Bacterial regulatory helix-turn-helix proteins, AraC family
HTH_AraC             PF00165.18    42 seq1731_BIOID50969   -            278   7.7e-21   73.1   0.1   2   2   1.3e-13   4.5e-10   38.9   0.0     1    42   232   271   232   271 0.93 Bacterial regulatory helix-turn-helix proteins, AraC family
FAD_binding_3        PF01494.14   356 seq1732_BIOID50969   -            360   9.9e-10   37.8   0.1   1   1     1e-09   1.4e-05   24.2   0.0   148   179   141   172   118   241 0.83 FAD binding domain
PrpF                 PF04303.8    371 seq1734_BIOID50969   -            350    1e-161  537.7   1.9   1   1  1.6e-165  1.1e-161  537.5   1.3     1   371     1   350     1   350 0.99 PrpF protein
Fer4_11              PF13247.1     99 seq1735_BIOID50969   -            205   4.6e-32  109.7  10.9   1   1     3e-35   4.6e-32  109.7   7.5     3    97    60   153    58   155 0.97 4Fe-4S dicluster domain
Fer4_7               PF12838.2     52 seq1735_BIOID50969   -            205   3.9e-13   49.4  26.7   1   1   9.8e-11   1.5e-07   31.5   5.9     2    50    99   147    98   157 0.89 4Fe-4S dicluster domain
Fer4_2               PF12797.2     22 seq1735_BIOID50969   -            205   4.1e-13   48.3  31.6   1   1   6.2e-10   9.5e-07   28.2   0.6     2    20     6    24     5    33 0.89 4Fe-4S binding domain
Fer4                 PF00037.22    24 seq1735_BIOID50969   -            205   5.6e-13   47.7  34.4   1   1   7.7e-11   1.2e-07   30.9   3.3     1    23    92   114    92   115 0.94 4Fe-4S binding domain
Fer4_9               PF13187.1     55 seq1735_BIOID50969   -            205   2.7e-12   46.6  26.8   1   1   2.3e-10   3.6e-07   30.2   7.6     2    53    99   148    98   150 0.95 4Fe-4S dicluster domain
Fer4_6               PF12837.2     24 seq1735_BIOID50969   -            205   7.7e-11   41.2  39.9   1   1   2.7e-09   4.2e-06   26.2   3.2     1    23    91   113    91   114 0.95 4Fe-4S binding domain
Fer4_4               PF12800.2     17 seq1735_BIOID50969   -            205   1.9e-08   33.8  35.8   1   3   1.6e-05     0.025   14.7   1.8     1    15    11    25    11    31 0.91 4Fe-4S binding domain
Fer4_4               PF12800.2     17 seq1735_BIOID50969   -            205   1.9e-08   33.8  35.8   2   3   8.3e-05      0.13   12.5   1.9     2    16    65    81    64    85 0.86 4Fe-4S binding domain
Fer4_4               PF12800.2     17 seq1735_BIOID50969   -            205   1.9e-08   33.8  35.8   3   3   2.6e-07    0.0004   20.3   2.0     2    17    97   112    96   112 0.91 4Fe-4S binding domain
Fer4_3               PF12798.2     15 seq1735_BIOID50969   -            205   9.2e-07   28.8  40.4   1   2   8.7e-06     0.013   15.8   4.2     1    15    67    83    67    83 0.98 4Fe-4S binding domain
Fer4_3               PF12798.2     15 seq1735_BIOID50969   -            205   9.2e-07   28.8  40.4   2   2     4e-05     0.061   13.7   1.6     1    13   126   147   126   149 0.94 4Fe-4S binding domain
cobW                 PF02492.14   178 seq1736_BIOID50969   -            290     1e-48  165.0   0.0   1   1   9.8e-53   1.3e-48  164.6   0.0     2   177   106   267   105   268 0.98 CobW/HypB/UreG, nucleotide-binding domain
PqiA                 PF04403.8    160 seq1743_BIOID50969   -            417   5.6e-94  311.9  26.1   1   2   5.3e-42   7.2e-38  129.5   4.0     3   158    49   202    47   204 0.96 Paraquat-inducible protein A
PqiA                 PF04403.8    160 seq1743_BIOID50969   -            417   5.6e-94  311.9  26.1   2   2   3.5e-60   4.8e-56  188.6   8.5     1   157   252   410   252   413 0.95 Paraquat-inducible protein A
DcuC                 PF03606.10   463 seq1744_BIOID50969   -            506  1.8e-164  547.3  32.4   1   1  1.5e-168    2e-164  547.1  22.4     1   462    15   501    15   502 0.99 C4-dicarboxylate anaerobic carrier
AraC_binding         PF02311.14   136 seq1745_BIOID50969   -            312   2.2e-22   79.0   1.3   1   1   9.9e-26   3.4e-22   78.4   0.2     7   120    52   170    48   186 0.89 AraC-like ligand binding domain
HTH_18               PF12833.2     81 seq1745_BIOID50969   -            312   9.1e-22   76.8   0.1   1   1   5.5e-25   1.9e-21   75.8   0.1     2    79   229   305   228   307 0.97 Helix-turn-helix domain
HTH_AraC             PF00165.18    42 seq1745_BIOID50969   -            312   1.5e-20   72.2   0.2   1   2   3.2e-10   1.1e-06   28.1   0.0     2    42   216   256   215   256 0.93 Bacterial regulatory helix-turn-helix proteins, AraC family
HTH_AraC             PF00165.18    42 seq1745_BIOID50969   -            312   1.5e-20   72.2   0.2   2   2   1.6e-14   5.3e-11   41.8   0.0     2    42   268   306   267   306 0.94 Bacterial regulatory helix-turn-helix proteins, AraC family
Cupin_2              PF07883.6     71 seq1745_BIOID50969   -            312   1.4e-06   27.5   0.0   1   1   8.3e-10   2.8e-06   26.6   0.0     7    60    57   109    53   116 0.92 Cupin domain
DmsC                 PF04976.7    276 seq1746_BIOID50969   -            287  7.4e-118  392.6  22.9   1   1  6.1e-122  8.3e-118  392.5  15.9     1   276     1   277     1   277 1.00 DMSO reductase anchor subunit (DmsC)
DUF2635              PF10948.3     47 seq1747_BIOID50969   -             56   2.3e-21   74.6   2.2   1   1   1.9e-25   2.6e-21   74.5   1.5     1    46     3    48     3    49 0.98 Protein of unknown function (DUF2635)
LrgA                 PF03788.9     96 seq1748_BIOID50969   -            132   4.4e-29   99.9  10.2   1   1     4e-33   5.4e-29   99.6   7.1     1    94    21   114    21   116 0.98 LrgA family
Phage_sheath_1       PF04984.9    464 seq1749_BIOID50969   -            498   2.6e-76  256.8   7.5   1   1   2.1e-80   2.9e-76  256.6   5.2     2   463     8   489     1   490 0.96 Phage tail sheath protein
HupF_HypC            PF01455.13    68 seq1750_BIOID50969   -             90   1.9e-25   88.4   0.2   1   1   1.7e-29   2.3e-25   88.2   0.1     1    68     1    72     1    72 0.98 HupF/HypC family
GreA_GreB_N          PF03449.10    74 seq1751_BIOID50969   -            158   3.3e-30  103.8   0.7   1   1   7.3e-34     5e-30  103.2   0.5     1    74     1    74     1    74 0.97 Transcription elongation factor, N-terminal
GreA_GreB            PF01272.14    77 seq1751_BIOID50969   -            158   1.4e-22   79.1   0.0   1   1   3.1e-26   2.2e-22   78.4   0.0     2    77    81   155    80   155 0.98 Transcription elongation factor, GreA/GreB, C-term
Na_sulph_symp        PF00939.14   471 seq1752_BIOID50969   -            477  2.2e-177  590.5  46.1   1   1  1.8e-181  2.5e-177  590.3  32.0     2   471     4   474     3   474 0.99 Sodium:sulfate symporter transmembrane region
LrgB                 PF04172.11   215 seq1753_BIOID50969   -            231   1.2e-82  276.2  15.2   1   1   9.7e-87   1.3e-82  276.0  10.6     1   215    12   226    12   226 0.99 LrgB-like family
HypD                 PF01924.11   356 seq1755_BIOID50969   -            373  8.3e-154  511.4   0.0   1   1    7e-158  9.5e-154  511.2   0.0     5   355    13   368     9   369 0.96 Hydrogenase formation hypA family
ADH_zinc_N           PF00107.21   130 seq1757_BIOID50969   -            349   1.2e-28   99.1   0.1   1   1   4.3e-32     2e-28   98.4   0.1     1   129   185   308   185   309 0.97 Zinc-binding dehydrogenase
ADH_N                PF08240.7    109 seq1757_BIOID50969   -            349   4.3e-28   97.1   5.4   1   1   1.8e-31     8e-28   96.2   3.7     1   108    27   142    27   143 0.95 Alcohol dehydrogenase GroES-like domain
LysE                 PF01810.13   191 seq1758_BIOID50969   -            206   5.7e-54  182.1  12.2   1   1   4.9e-58   6.7e-54  181.9   8.5     2   190    14   205    13   206 0.98 LysE type translocator
AA_permease          PF00324.16   479 seq1759_BIOID50969   -            470  1.9e-115  385.8  42.4   1   1  3.1e-119  2.1e-115  385.6  29.4     1   464    39   462    39   470 0.93 Amino acid permease
AA_permease_2        PF13520.1    426 seq1759_BIOID50969   -            470   2.3e-43  148.1  47.1   1   1   4.5e-47   3.1e-43  147.8  32.6     9   410    43   444    39   464 0.82 Amino acid permease
HTH_3                PF01381.17    55 seq1761_BIOID50969   -             98   9.3e-15   54.0   0.0   1   1   4.5e-18   1.5e-14   53.4   0.0     5    53    22    70    21    71 0.97 Helix-turn-helix
HTH_19               PF12844.2     64 seq1761_BIOID50969   -             98     1e-09   38.1   0.0   1   1   4.4e-13   1.5e-09   37.6   0.0     7    55    21    69    20    71 0.95 Helix-turn-helix domain
HTH_31               PF13560.1     64 seq1761_BIOID50969   -             98   6.4e-07   29.3   0.0   1   1   2.2e-10   7.5e-07   29.1   0.0     5    56    17    67    13    81 0.86 Helix-turn-helix domain
DUF2645              PF10840.3    103 seq1763_BIOID50969   -            104   4.6e-47  158.3   8.5   1   1   3.7e-51     5e-47  158.1   5.9     1   103     1   103     1   103 1.00 Protein of unknown function (DUF2645)
HHA                  PF05321.6     57 seq1764_BIOID50969   -             71   3.8e-25   87.6   0.0   1   1   3.2e-29   4.3e-25   87.4   0.0     1    57     8    68     8    68 0.97 Haemolysin expression modulating protein
Tex_N                PF09371.5    193 seq1765_BIOID50969   -            773   2.9e-80  268.0   0.4   1   1   1.2e-83   5.5e-80  267.1   0.3     1   192    10   201    10   202 0.99 Tex-like protein N-terminal domain
HHH_3                PF12836.2     65 seq1765_BIOID50969   -            773   4.9e-27   93.5   0.0   1   1   2.5e-30   1.1e-26   92.3   0.0     1    65   491   555   491   555 0.99 Helix-hairpin-helix motif
S1                   PF00575.18    74 seq1765_BIOID50969   -            773   4.2e-24   84.3   0.6   1   1   1.7e-27   7.8e-24   83.4   0.4     2    74   648   720   647   720 0.98 S1 RNA binding domain
Molybdopterin        PF00384.17   432 seq1766_BIOID50969   -           1247  1.7e-197  656.3   0.0   1   1  3.1e-201  2.1e-197  655.9   0.0     1   432   108   833   108   833 1.00 Molybdopterin oxidoreductase
Molydop_binding      PF01568.16   109 seq1766_BIOID50969   -           1247   3.3e-23   81.4   0.0   1   1   3.6e-26   2.5e-22   78.6   0.0     1   105  1087  1202  1087  1206 0.95 Molydopterin dinucleotide binding domain
Couple_hipA          PF13657.1     99 seq1767_BIOID50969   -            441   5.7e-20   71.3   0.0   1   1   7.8e-23   3.5e-19   68.8   0.0     2    98     9   108     8   109 0.95 HipA N-terminal domain
HipA_N               PF07805.7     82 seq1767_BIOID50969   -            441   7.8e-20   70.7   0.0   1   1   8.4e-23   3.8e-19   68.5   0.0     1    82   156   242   156   242 0.97 HipA-like N-terminal domain
HipA_C               PF07804.7     79 seq1767_BIOID50969   -            441   2.2e-14   53.2   0.0   1   1   9.9e-18   4.5e-14   52.2   0.0     1    79   253   336   253   336 0.95 HipA-like C-terminal domain
MCE                  PF02470.15    81 seq1768_BIOID50969   -            552     6e-32  109.3   0.3   1   2   5.6e-14   7.7e-10   38.5   0.1     2    81    48   139    47   139 0.96 mce related protein
MCE                  PF02470.15    81 seq1768_BIOID50969   -            552     6e-32  109.3   0.3   2   2   1.1e-15   1.6e-11   43.9   0.0     5    80   294   394   290   395 0.88 mce related protein
DUF2569              PF10754.4    149 seq1770_BIOID50969   -            146     4e-48  163.2  10.5   1   1   3.3e-52   4.5e-48  163.1   7.3     2   149     4   145     3   145 0.99 Protein of unknown function (DUF2569)
dCMP_cyt_deam_2      PF08211.6    124 seq1771_BIOID50969   -            294   2.3e-50  169.6   0.2   1   1   6.8e-52   4.7e-48  162.1   0.0     1   123   157   278   157   279 0.98 Cytidine and deoxycytidylate deaminase zinc-binding region
dCMP_cyt_deam_1      PF00383.17   102 seq1771_BIOID50969   -            294   1.3e-17   63.2   0.0   1   1   4.4e-18     3e-14   52.3   0.0    10    93    56   139    47   143 0.86 Cytidine and deoxycytidylate deaminase zinc-binding region
AIRS_C               PF02769.17   153 seq1772_BIOID50969   -            336   2.3e-23   82.7   1.9   1   1   6.2e-27   4.3e-23   81.9   1.3     2   149   166   313   165   315 0.95 AIR synthase related protein, C-terminal domain
AIRS                 PF00586.19    96 seq1772_BIOID50969   -            336   1.8e-13   50.3   0.1   1   1   2.7e-17   1.8e-13   50.3   0.1    10    96    44   132    35   132 0.90 AIR synthase related protein, N-terminal domain
Tail_tube            PF10618.4    119 seq1773_BIOID50969   -            118   4.7e-39  132.7   0.1   1   1   3.7e-43   5.1e-39  132.5   0.1     1   119     1   118     1   118 0.98 Phage tail tube protein
Rnf-Nqr              PF02508.9    190 seq1774_BIOID50969   -            193   2.6e-71  239.0  21.0   1   1   2.1e-75   2.9e-71  238.8  14.6     1   189     1   191     1   192 0.99 Rnf-Nqr subunit, membrane protein
MFS_1                PF07690.11   354 seq1775_BIOID50969   -            382   3.2e-28   98.3  52.3   1   2   3.2e-19   2.2e-15   56.1  19.3     2   238    12   230    11   233 0.79 Major Facilitator Superfamily
MFS_1                PF07690.11   354 seq1775_BIOID50969   -            382   3.2e-28   98.3  52.3   2   2     1e-17   6.8e-14   51.2  13.5     6   174   210   371   206   381 0.89 Major Facilitator Superfamily
Sugar_tr             PF00083.19   451 seq1775_BIOID50969   -            382     2e-07   29.8  17.3   1   1   2.9e-11     2e-07   29.8  12.0    44   176    39   167    16   183 0.85 Sugar (and other) transporter
Aconitase            PF00330.15   465 seq1780_BIOID50969   -            753   1.6e-47  161.9   0.1   1   1   3.5e-51   2.4e-47  161.3   0.1    91   450   113   456    38   473 0.87 Aconitase family (aconitate hydratase)
Aconitase_C          PF00694.14   131 seq1780_BIOID50969   -            753   6.8e-06   26.1   0.0   1   1     2e-09   1.4e-05   25.1   0.0    84   129   637   683   624   685 0.89 Aconitase C-terminal domain
FluMu_gp41           PF10109.4     82 seq1781_BIOID50969   -            107   2.6e-10   39.9   0.0   1   1   2.3e-14   3.1e-10   39.7   0.0     2    81     4    86     3    87 0.90 Mu-like prophage FluMu protein gp41
Abhydrolase_1        PF00561.15   230 seq1783_BIOID50969   -            340   2.3e-31  109.0   0.0   1   1   8.6e-35     3e-31  108.6   0.0     1   228    82   319    82   321 0.97 alpha/beta hydrolase fold
Hydrolase_4          PF12146.3     79 seq1783_BIOID50969   -            340     4e-24   84.1   0.5   1   1   1.9e-27   6.4e-24   83.4   0.3     3    79    42   122    40   122 0.90 Putative lysophospholipase
Abhydrolase_6        PF12697.2    228 seq1783_BIOID50969   -            340   3.5e-20   72.7   3.3   1   1   1.5e-23   5.2e-20   72.2   2.3     2   220    58   310    57   316 0.72 Alpha/beta hydrolase family
Abhydrolase_5        PF12695.2    142 seq1783_BIOID50969   -            340     3e-12   46.3   0.0   1   1   1.5e-15     5e-12   45.6   0.0     1   141    56   305    56   306 0.79 Alpha/beta hydrolase family
Sod_Fe_C             PF02777.13   106 seq1784_BIOID50969   -            208   2.7e-40  136.3   0.5   1   1   5.9e-44     4e-40  135.8   0.1     4   106    98   204    95   204 0.91 Iron/manganese superoxide dismutases, C-terminal domain
Sod_Fe_N             PF00081.17    82 seq1784_BIOID50969   -            208   9.6e-34  115.4   2.3   1   1   2.3e-37   1.5e-33  114.7   1.6     1    81     4    91     4    92 0.97 Iron/manganese superoxide dismutases, alpha-hairpin domain
FeS                  PF04060.8     35 seq1787_BIOID50969   -            192     1e-14   53.6   5.2   1   1   1.9e-17   2.8e-14   52.2   3.6     1    35    43    77    43    77 0.97 Putative Fe-S cluster
Fer4                 PF00037.22    24 seq1787_BIOID50969   -            192   8.5e-13   47.2  25.0   1   2     1e-10   1.5e-07   30.5   4.8     2    23   111   132   110   133 0.95 4Fe-4S binding domain
Fer4                 PF00037.22    24 seq1787_BIOID50969   -            192   8.5e-13   47.2  25.0   2   2   2.5e-09   3.8e-06   26.1   2.4     2    24   141   163   140   163 0.91 4Fe-4S binding domain
Fer4_9               PF13187.1     55 seq1787_BIOID50969   -            192   2.3e-10   40.4  32.0   1   1     1e-10   1.6e-07   31.3  10.2     1    55   116   162   116   162 0.95 4Fe-4S dicluster domain
Fer4_6               PF12837.2     24 seq1787_BIOID50969   -            192   2.9e-08   33.0  28.2   1   1   4.9e-10   7.5e-07   28.6   4.5     1    24   109   132   109   132 0.96 4Fe-4S binding domain
Fer4_10              PF13237.1     52 seq1787_BIOID50969   -            192   3.3e-08   33.0  25.8   1   1   1.2e-10   1.8e-07   30.7   9.6     3    52   111   158   109   158 0.86 4Fe-4S dicluster domain
Fer4_2               PF12797.2     22 seq1787_BIOID50969   -            192   1.6e-07   30.6  20.1   1   1   8.7e-09   1.3e-05   24.6   2.9     3    22   110   129   108   129 0.93 4Fe-4S binding domain
DUF218               PF02698.12   155 seq1789_BIOID50969   -            239   3.3e-21   75.2   0.0   1   1   3.3e-25   4.6e-21   74.8   0.0     4   132    47   172    45   186 0.93 DUF218 domain
PhageMin_Tail        PF10145.4    202 seq1791_BIOID50969   -            635   1.5e-41  142.1  23.0   1   1   1.4e-45   1.9e-41  141.8  14.7     1   202    86   290    86   290 0.99 Phage-related minor tail protein
DUF330               PF03886.8    161 seq1794_BIOID50969   -            187   3.6e-41  140.1   3.8   1   1     3e-45   4.1e-41  139.9   2.6     1   161    26   180    26   180 0.95 Protein of unknown function (DUF330)
Sigma54_activat      PF00158.21   168 seq1796_BIOID50969   -            692   4.3e-71  237.7   0.1   1   1   3.8e-74   7.4e-71  236.9   0.0     1   168   381   548   381   548 0.99 Sigma-54 interaction domain
GAF_3                PF13492.1    129 seq1796_BIOID50969   -            692   9.4e-18   64.4   0.0   1   1   6.6e-15   1.3e-11   44.5   0.0     1   129   202   346   202   346 0.85 GAF domain
GAF                  PF01590.21   154 seq1796_BIOID50969   -            692   1.9e-16   60.4   0.0   1   1   1.5e-14     3e-11   43.6   0.0     1   154   202   344   202   344 0.91 GAF domain
GAF_2                PF13185.1    148 seq1796_BIOID50969   -            692   4.6e-13   49.7   0.0   1   1   5.4e-12     1e-08   35.6   0.0     3   148   202   345   194   345 0.76 GAF domain
AAA_5                PF07728.9    139 seq1796_BIOID50969   -            692   5.3e-08   32.5   0.1   1   1   6.5e-11   1.3e-07   31.3   0.0     2   130   405   529   404   538 0.79 AAA domain (dynein-related subfamily)
AAA                  PF00004.24   132 seq1796_BIOID50969   -            692   3.4e-06   27.1   0.0   1   1   4.7e-09   9.2e-06   25.7   0.0     1   112   405   525   405   541 0.81 ATPase family associated with various cellular activities (AAA)
HTH_8                PF02954.14    42 seq1796_BIOID50969   -            692   7.6e-05   22.0   0.2   1   1   3.9e-08   7.6e-05   22.0   0.1     6    42   645   684   642   684 0.90 Bacterial regulatory protein, Fis family
Complex1_51K         PF01512.12   151 seq1798_BIOID50969   -            708   1.7e-48  164.0   1.7   1   1   2.1e-51   2.2e-48  163.7   0.0     1   151   139   284   139   284 0.98 Respiratory-chain NADH dehydrogenase 51 Kd subunit
RnfC_N               PF13375.1    101 seq1798_BIOID50969   -            708     2e-34  117.1   0.2   1   1   6.7e-37   7.1e-34  115.4   0.0     1   101    14   115    14   115 0.96 RnfC Barrel sandwich hybrid domain
SLBB                 PF10531.4     59 seq1798_BIOID50969   -            708   2.1e-11   43.3   0.1   1   1   5.5e-14   5.8e-11   42.0   0.0     1    58   296   344   296   345 0.95 SLBB domain
Fer4_7               PF12838.2     52 seq1798_BIOID50969   -            708   1.6e-09   37.8   8.8   1   1     5e-12   5.2e-09   36.2   6.1     1    52   376   430   376   430 0.81 4Fe-4S dicluster domain
Fer4_8               PF13183.1     57 seq1798_BIOID50969   -            708   4.7e-09   36.0   5.1   1   1   1.3e-11   1.4e-08   34.5   3.5     3    57   375   430   372   462 0.80 4Fe-4S dicluster domain
Fer4_10              PF13237.1     52 seq1798_BIOID50969   -            708   5.8e-08   32.2  10.5   1   1   1.5e-10   1.6e-07   30.8   7.3     6    52   374   427   370   427 0.91 4Fe-4S dicluster domain
Fer4_9               PF13187.1     55 seq1798_BIOID50969   -            708   4.4e-07   29.9   8.9   1   1   1.5e-09   1.6e-06   28.1   6.1     2    53   377   429   376   430 0.71 4Fe-4S dicluster domain
Fer4_4               PF12800.2     17 seq1798_BIOID50969   -            708   4.7e-07   29.4  11.4   1   2   5.4e-06    0.0057   16.7   2.0     2    16   375   389   374   395 0.90 4Fe-4S binding domain
Fer4_4               PF12800.2     17 seq1798_BIOID50969   -            708   4.7e-07   29.4  11.4   2   2   5.1e-06    0.0054   16.8   1.0     3    16   415   428   413   436 0.91 4Fe-4S binding domain
Fer4_17              PF13534.1     61 seq1798_BIOID50969   -            708   1.5e-06   28.3  10.4   1   1   1.2e-08   1.3e-05   25.3   6.9     2    61   377   431   376   431 0.82 4Fe-4S dicluster domain
AA_permease_2        PF13520.1    426 seq1801_BIOID50969   -            540   1.9e-42  145.2  47.0   1   1   3.9e-46   2.7e-42  144.6  32.6     2   422    75   515    74   526 0.85 Amino acid permease
AA_permease          PF00324.16   479 seq1801_BIOID50969   -            540   1.2e-15   56.7  40.4   1   1   2.4e-19   1.7e-15   56.2  28.0    28   446    99   513    76   536 0.76 Amino acid permease
KdgT                 PF03812.8    314 seq1802_BIOID50969   -            341  8.3e-181  599.9  30.9   1   1  6.9e-185  9.5e-181  599.7  21.4     1   314    15   328    15   328 1.00 2-keto-3-deoxygluconate permease
DUF2542              PF10808.3     79 seq1803_BIOID50969   -             79     5e-46  154.7   5.7   1   1     4e-50   5.5e-46  154.6   3.9     1    79     1    79     1    79 1.00 Protein of unknown function (DUF2542)
Hydrolase_3          PF08282.7    254 seq1804_BIOID50969   -            266   2.7e-61  207.2   0.0   1   1   6.7e-65     3e-61  207.0   0.0     1   254     5   260     5   260 0.96 haloacid dehalogenase-like hydrolase
S6PP                 PF05116.8    247 seq1804_BIOID50969   -            266     4e-16   58.9   0.0   1   2     4e-09   1.8e-05   24.0   0.0     4    75     4    73     1    91 0.89 Sucrose-6F-phosphate phosphohydrolase
S6PP                 PF05116.8    247 seq1804_BIOID50969   -            266     4e-16   58.9   0.0   2   2   7.2e-12   3.3e-08   33.0   0.0   135   218   159   242   141   251 0.83 Sucrose-6F-phosphate phosphohydrolase
Hydrolase            PF00702.21   204 seq1804_BIOID50969   -            266   2.6e-11   44.3   0.1   1   1     2e-13   9.2e-10   39.2   0.1     2   204     3   226     2   226 0.59 haloacid dehalogenase-like hydrolase
GST_N_3              PF13417.1     75 seq1807_BIOID50969   -            215   2.5e-11   43.5   0.0   1   1   1.4e-14   3.9e-11   42.8   0.0     6    70     8    82     4    91 0.86 Glutathione S-transferase, N-terminal domain
GST_C                PF00043.20    95 seq1807_BIOID50969   -            215     2e-10   40.4   0.0   1   1   1.1e-13     3e-10   39.8   0.0    32    95   136   197   114   197 0.93 Glutathione S-transferase, C-terminal domain
GST_C_2              PF13410.1     69 seq1807_BIOID50969   -            215   3.8e-10   39.3   0.1   1   1   2.7e-13   7.5e-10   38.4   0.0     1    69   127   192   127   192 0.93 Glutathione S-transferase, C-terminal domain
GST_N_2              PF13409.1     70 seq1807_BIOID50969   -            215   8.3e-10   38.4   0.0   1   1   6.2e-13   1.7e-09   37.4   0.0     3    69    10    81     9    82 0.89 Glutathione S-transferase, N-terminal domain
GST_N                PF02798.15    76 seq1807_BIOID50969   -            215   1.7e-09   37.5   0.0   1   1     5e-12   1.4e-08   34.6   0.0    11    76    11    81     4    81 0.92 Glutathione S-transferase, N-terminal domain
Pyr_redox_2          PF07992.9    200 seq1808_BIOID50969   -            412   8.5e-17   61.5   0.1   1   1   1.3e-18   1.4e-15   57.5   0.1     1   198   126   384   126   386 0.80 Pyridine nucleotide-disulphide oxidoreductase
Pyr_redox            PF00070.22    80 seq1808_BIOID50969   -            412   5.4e-14   52.2   1.4   1   1   1.6e-10   1.8e-07   31.3   0.1     2    77   256   329   255   332 0.79 Pyridine nucleotide-disulphide oxidoreductase
NAD_binding_8        PF13450.1     68 seq1808_BIOID50969   -            412   3.5e-09   36.4   0.0   1   1   7.6e-12   8.6e-09   35.1   0.0     1    37   129   165   129   185 0.91 NAD(P)-binding Rossmann-like domain
HI0933_like          PF03486.9    409 seq1808_BIOID50969   -            412   9.4e-07   27.5   0.8   1   1   1.2e-08   1.4e-05   23.6   0.0     2    36   126   160   125   164 0.94 HI0933-like protein
FAD_binding_3        PF01494.14   356 seq1808_BIOID50969   -            412   2.5e-05   23.4   0.5   1   1     1e-07   0.00012   21.1   0.0     3    34   126   157   125   169 0.93 FAD binding domain
Thi4                 PF01946.12   230 seq1808_BIOID50969   -            412   4.6e-05   22.5   0.1   1   1     1e-07   0.00012   21.1   0.0    20    59   127   166   121   211 0.89 Thi4 family
RMF                  PF04957.7     55 seq1810_BIOID50969   -             55   7.5e-31  105.4   5.3   1   1   5.8e-35   7.9e-31  105.4   3.7     1    53     1    53     1    55 0.97 Ribosome modulation factor
FeoA                 PF04023.9     74 seq1811_BIOID50969   -             75   3.5e-09   36.3   0.0   1   1     3e-13   4.1e-09   36.1   0.0     7    73     4    71     2    72 0.90 FeoA domain
FeoB_N               PF02421.13   189 seq1813_BIOID50969   -            773   2.8e-71  238.5   0.1   1   1   2.3e-74   5.3e-71  237.6   0.0     2   187     5   192     4   194 0.94 Ferrous iron transport protein B
Gate                 PF07670.9    109 seq1813_BIOID50969   -            773   7.2e-48  160.8  20.5   1   2   5.2e-18   1.2e-14   54.0   2.5     3   106   352   443   350   450 0.94 Nucleoside recognition
Gate                 PF07670.9    109 seq1813_BIOID50969   -            773   7.2e-48  160.8  20.5   2   2   2.7e-38   6.2e-35  119.2   0.3     1   107   512   689   512   691 0.99 Nucleoside recognition
FeoB_C               PF07664.7     54 seq1813_BIOID50969   -            773   3.2e-21   74.3   2.1   1   1   1.4e-24   3.2e-21   74.3   1.5     1    54   454   507   454   507 0.99 Ferrous iron transport protein B C terminus
MMR_HSR1             PF01926.18   114 seq1813_BIOID50969   -            773   2.1e-17   63.0   0.0   1   1   1.7e-20     4e-17   62.1   0.0     2   113     6   120     5   121 0.68 50S ribosome-binding GTPase
SRPRB                PF09439.5    181 seq1813_BIOID50969   -            773   3.7e-06   26.1   0.0   1   1   2.7e-09   6.1e-06   25.4   0.0     5    71     5    72     1   126 0.67 Signal recognition particle receptor beta subunit
EamA                 PF00892.15   126 seq1816_BIOID50969   -            299   3.3e-18   65.8  28.8   1   2   5.4e-10   7.4e-06   25.9   9.3     1   124     9   128     9   130 0.91 EamA-like transporter family
EamA                 PF00892.15   126 seq1816_BIOID50969   -            299   3.3e-18   65.8  28.8   2   2   2.7e-16   3.8e-12   46.2   5.2     1   123   149   274   149   277 0.89 EamA-like transporter family
FolB                 PF02152.13   113 seq1818_BIOID50969   -            120   5.5e-26   90.8   1.5   1   1   4.5e-30   6.2e-26   90.6   1.0     1   111     8   116     8   118 0.98 Dihydroneopterin aldolase
MOSC                 PF03473.12   133 seq1820_BIOID50969   -            224   2.6e-26   91.5   0.0   1   1   5.2e-30   3.6e-26   91.0   0.0     2   132    38   161    37   162 0.97 MOSC domain
3-alpha              PF03475.9     47 seq1820_BIOID50969   -            224   1.7e-16   59.5   0.1   1   1   4.6e-20   3.1e-16   58.6   0.0     1    47   168   214   168   214 0.97 3-alpha domain
DUF1471              PF07338.8     56 seq1821_BIOID50969   -             91   8.2e-16   57.2   0.6   1   1   9.6e-20   1.3e-15   56.6   0.4     1    56    36    89    36    89 0.98 Protein of unknown function (DUF1471)
DNA_circ_N           PF07157.7     93 seq1824_BIOID50969   -            458     2e-41  139.8   0.0   1   1   3.6e-45   4.9e-41  138.6   0.0     1    93    19   111    19   111 0.99 DNA circulation protein N-terminus
HTH_1                PF00126.22    60 seq1825_BIOID50969   -            342   2.5e-18   65.4   0.0   1   1   6.8e-22   4.6e-18   64.5   0.0     1    58    52   109    52   110 0.97 Bacterial regulatory helix-turn-helix protein, lysR family
[truncated: 1,404,667 more chars]
