# Supplementary material for: A domain sequence approach to pangenomics: applications to Escherichia coli
Source: F1000Res. 2013 May 29;1:19. Originally published 2012 Oct 1. [Version 2] doi: 10.12688/f1000research.1-19.v2 (PMC3901455; doi:10.12688/f1000research.1-19.v2)
Supplement: The 347 text files show the results from scanning each of the fasta-files against the Pfam-A database [file f1000research-1-1101-s0002.tgz › Escherichia_coli_DEC7C_BIOID50973.txt]

#                                                                            --- full sequence --- -------------- this domain -------------   hmm coord   ali coord   env coord
# target name        accession   tlen query name           accession   qlen   E-value  score  bias   #  of  c-Evalue  i-Evalue  score  bias  from    to  from    to  from    to  acc description of target
#------------------- ---------- ----- -------------------- ---------- ----- --------- ------ ----- --- --- --------- --------- ------ ----- ----- ----- ----- ----- ----- ----- ---- ---------------------
DUF3296              PF11726.3    180 seq3_BIOID50973      -             92   5.4e-23   81.3   0.0   1   1   4.4e-27   5.9e-23   81.2   0.0    85   180     1    91     1    91 0.97 Protein of unknown function (DUF3296)
DDE_Tnp_1_assoc      PF13808.1     90 seq4_BIOID50973      -            117   1.9e-34  117.1   0.0   1   1   1.6e-38   2.2e-34  116.8   0.0     1    90     6    95     6    95 0.99 DDE_Tnp_1-associated
HTH_38               PF13936.1     44 seq5_BIOID50973      -             58   1.9e-10   39.9   0.2   1   1   1.8e-13   2.3e-10   39.7   0.1     6    41     3    38     2    40 0.94 Helix-turn-helix domain
HTH_7                PF02796.10    45 seq5_BIOID50973      -             58   2.7e-10   39.8   0.3   1   1   2.7e-13   3.4e-10   39.5   0.2    13    44     9    40     5    41 0.93 Helix-turn-helix domain of resolvase
HTH_23               PF13384.1     50 seq5_BIOID50973      -             58   9.1e-08   31.4   0.0   1   1   7.9e-11   9.8e-08   31.3   0.0     9    40     9    40     1    44 0.89 Homeodomain-like domain
HTH_28               PF13518.1     52 seq5_BIOID50973      -             58     9e-07   28.6   0.1   1   1   8.9e-10   1.1e-06   28.3   0.1     7    34    12    39     8    40 0.89 Helix-turn-helix domain
Sigma70_r4_2         PF08281.7     54 seq5_BIOID50973      -             58     1e-06   27.9   0.0   1   1   1.1e-09   1.3e-06   27.6   0.0    25    48    16    39    12    40 0.94 Sigma-70, region 4
HTH_3                PF01381.17    55 seq5_BIOID50973      -             58   4.4e-06   26.3   0.0   1   1     4e-09   4.9e-06   26.1   0.0     7    38    15    46     8    55 0.89 Helix-turn-helix
HTH_24               PF13412.1     48 seq5_BIOID50973      -             58     4e-06   25.9   0.1   1   1   3.7e-09   4.7e-06   25.7   0.1    10    40    11    40    10    43 0.89 Winged helix-turn-helix DNA-binding
HTH_11               PF08279.7     55 seq5_BIOID50973      -             58   1.8e-05   24.2   0.1   1   1   1.8e-08   2.2e-05   23.9   0.1     7    37    11    39     5    40 0.80 HTH domain
HTH_26               PF13443.1     63 seq5_BIOID50973      -             58   2.7e-05   24.1   0.0   1   1   2.7e-08   3.4e-05   23.8   0.0     4    39    11    46    10    50 0.91 Cro/C1-type HTH DNA-binding domain
GerE                 PF00196.14    58 seq5_BIOID50973      -             58   1.7e-05   23.9   0.1   1   1   1.7e-08   2.1e-05   23.6   0.0    17    39    16    38     6    40 0.87 Bacterial regulatory proteins, luxR family
HTH_IclR             PF09339.5     52 seq5_BIOID50973      -             58   3.1e-05   23.3   0.1   1   1   3.3e-08   4.1e-05   22.9   0.0    15    40    14    39    13    40 0.95 IclR helix-turn-helix domain
TrbI_Ftype           PF09677.5    111 seq6_BIOID50973      -             58   3.5e-20   71.7   0.2   1   1   2.7e-24   3.7e-20   71.7   0.1    61   110     3    52     1    53 0.96 Type-F conjugative transfer system protein (TrbI_Ftype)
MMR_HSR1             PF01926.18   114 seq7_BIOID50973      -            290   1.3e-13   50.8   0.0   1   1   2.4e-16   5.5e-13   48.7   0.0     2   111    39   150    38   154 0.75 50S ribosome-binding GTPase
DUF258               PF03193.11   161 seq7_BIOID50973      -            290     1e-06   27.9   0.0   1   1   7.3e-10   1.7e-06   27.2   0.0    24   103    24   100     4   117 0.72 Protein of unknown function, DUF258
rve                  PF00665.21   120 seq10_BIOID50973     -            318   1.9e-20   73.0   0.0   1   1   2.4e-24   3.3e-20   72.2   0.0     3   118    96   220    95   222 0.96 Integrase core domain
SSB                  PF00436.20   104 seq11_BIOID50973     -            175   8.9e-39  131.4   0.3   1   1   8.9e-43   1.2e-38  130.9   0.2     1   101     6   109     6   112 0.95 Single-strand binding protein family
Autotransporter      PF03797.14   265 seq13_BIOID50973     -            948     1e-54  185.5  18.3   1   1   1.5e-58     1e-54  185.5  12.7     2   264   648   931   647   932 0.98 Autotransporter beta-domain
ESPR                 PF13018.1     24 seq13_BIOID50973     -            948   3.3e-08   32.7   0.1   1   1     1e-11   6.9e-08   31.6   0.1     2    24     6    28     6    28 0.96 Extended Signal Peptide of Type V secretion system
DUF1471              PF07338.8     56 seq14_BIOID50973     -            314   4.1e-62  205.5   5.4   1   3   2.8e-22   3.9e-18   64.7   0.0     2    56    34    90    33    90 0.98 Protein of unknown function (DUF1471)
DUF1471              PF07338.8     56 seq14_BIOID50973     -            314   4.1e-62  205.5   5.4   2   3     3e-22   4.1e-18   64.6   0.1     3    56   119   174   117   174 0.98 Protein of unknown function (DUF1471)
DUF1471              PF07338.8     56 seq14_BIOID50973     -            314   4.1e-62  205.5   5.4   3   3   3.1e-26   4.3e-22   77.3   0.1     2    56   259   314   258   314 0.99 Protein of unknown function (DUF1471)
Tra_M                PF05261.6    127 seq18_BIOID50973     -            128   3.6e-56  188.5   5.0   1   1     3e-60   4.1e-56  188.3   3.5     1   126     1   126     1   127 0.99 TraM protein
DicB                 PF05358.6     62 seq19_BIOID50973     -             62   5.3e-41  137.8   0.2   1   1   4.3e-45   5.8e-41  137.6   0.1     1    62     1    62     1    62 1.00 DicB protein
N6_N4_Mtase          PF01555.13   231 seq20_BIOID50973     -            227   8.7e-33  113.5   0.0   1   2   1.1e-13   7.7e-10   38.5   0.0     1   114    21   124    21   132 0.86 DNA methylase
N6_N4_Mtase          PF01555.13   231 seq20_BIOID50973     -            227   8.7e-33  113.5   0.0   2   2   2.5e-24   1.7e-20   73.3   0.0   169   228   141   200   126   203 0.90 DNA methylase
TraW_N               PF12477.3     31 seq22_BIOID50973     -            211     4e-10   39.2   0.0   1   1   4.4e-14     6e-10   38.6   0.0     6    31     5    30     3    30 0.96 Sex factor F TraW protein N terminal
Alpha-amylase        PF00128.19   316 seq23_BIOID50973     -            566   2.4e-13   50.0   0.6   1   1     7e-17   9.6e-13   48.1   0.4    22   303   199   541   194   545 0.68 Alpha amylase, catalytic domain
TraX                 PF05857.6    219 seq29_BIOID50973     -            127   4.1e-18   65.7   1.8   1   1   3.3e-22   4.5e-18   65.5   1.2    95   218     2   126     1   127 0.93 TraX protein
DUF1482              PF07358.6     57 seq30_BIOID50973     -            114   5.1e-24   83.5   0.1   1   1   5.3e-28   7.2e-24   83.0   0.1     1    51     4    56     4    61 0.93 Protein of unknown function (DUF1482)
DDE_Tnp_1            PF01609.16   211 seq37_BIOID50973     -            205   2.6e-18   66.2   0.1   1   1   2.8e-22   3.8e-18   65.7   0.0    84   211     2   170     1   170 0.92 Transposase DDE domain
DUF3279              PF11682.3    128 seq38_BIOID50973     -            133   9.5e-57  189.9   1.5   1   1     8e-61   1.1e-56  189.7   1.1     1   128     1   127     1   127 0.99 Protein of unknown function (DUF3279)
SecE                 PF00584.15    57 seq39_BIOID50973     -            127   2.4e-21   74.9   1.0   1   1   1.8e-25   2.4e-21   74.9   0.7     2    56    68   122    67   123 0.97 SecE/Sec61-gamma subunits of protein translocation complex
Aldo_ket_red         PF00248.16   283 seq44_BIOID50973     -            267   5.2e-57  192.7   0.6   1   1   4.8e-61   6.6e-57  192.3   0.4     2   281     6   250     5   251 0.95 Aldo/keto reductase family
TraX                 PF05857.6    219 seq48_BIOID50973     -            188   9.7e-33  113.5  14.5   1   1     8e-37   1.1e-32  113.3  10.0    38   218     3   185     1   186 0.93 TraX protein
DUF905               PF06006.7     71 seq49_BIOID50973     -             79     1e-38  130.4   0.1   1   1   8.3e-43   1.1e-38  130.2   0.1     2    71    11    79    10    79 0.98 Bacterial protein of unknown function (DUF905)
DDE_Tnp_1_assoc      PF13808.1     90 seq51_BIOID50973     -            263   1.3e-32  111.2   0.0   1   1   3.4e-36   2.3e-32  110.3   0.0     1    90     6    95     6    95 0.99 DDE_Tnp_1-associated
DDE_Tnp_1            PF01609.16   211 seq51_BIOID50973     -            263   1.4e-16   60.5   0.1   1   1   3.4e-20   2.3e-16   59.8   0.1     3   125   102   220   100   249 0.86 Transposase DDE domain
Abhydrolase_5        PF12695.2    142 seq54_BIOID50973     -            286   2.3e-20   72.6   0.0   1   1   2.2e-22     3e-19   69.0   0.0     1   141    27   262    27   263 0.82 Alpha/beta hydrolase family
Abhydrolase_1        PF00561.15   230 seq54_BIOID50973     -            286   1.3e-18   67.3   0.0   1   1   1.1e-21   1.5e-18   67.1   0.0     1   228    54   274    54   276 0.91 alpha/beta hydrolase fold
Abhydrolase_6        PF12697.2    228 seq54_BIOID50973     -            286   3.3e-18   66.2   0.0   1   1   3.4e-21   4.6e-18   65.8   0.0     1   214    28   259    28   273 0.76 Alpha/beta hydrolase family
Peptidase_S15        PF02129.13   272 seq54_BIOID50973     -            286   4.9e-15   55.5   0.0   1   1   6.7e-18   9.2e-15   54.6   0.0    52   256    48   250     5   259 0.79 X-Pro dipeptidyl-peptidase (S15 family)
Peptidase_S9         PF00326.16   213 seq54_BIOID50973     -            286   7.8e-12   44.7   0.1   1   1   8.6e-12   1.2e-08   34.3   0.1    10   101    49   135    45   164 0.84 Prolyl oligopeptidase family
DLH                  PF01738.13   218 seq54_BIOID50973     -            286     1e-08   34.6   0.1   1   1     8e-08   0.00011   21.4   0.0     8   127    19   128    13   149 0.81 Dienelactone hydrolase family
Hydrolase_4          PF12146.3     79 seq54_BIOID50973     -            286     3e-08   33.2   0.0   1   1   3.8e-11   5.3e-08   32.4   0.0    11    64    19    74    11    88 0.81 Putative lysophospholipase
Acyl_transf_1        PF00698.16   318 seq58_BIOID50973     -            309   8.7e-43  146.7   3.3   1   1   7.6e-47     1e-42  146.4   2.3     2   281     6   290     5   306 0.90 Acyl transferase domain
NusG                 PF02357.14    92 seq59_BIOID50973     -            181   5.3e-25   87.3   0.0   1   1   1.1e-28   7.7e-25   86.8   0.0     1    92     7   106     7   106 0.93 Transcription termination factor nusG
KOW                  PF00467.24    32 seq59_BIOID50973     -            181   1.3e-08   33.9   0.1   1   1   9.1e-12   6.2e-08   31.7   0.0     1    28   130   161   130   165 0.86 KOW motif
DUF3279              PF11682.3    128 seq60_BIOID50973     -            144     2e-57  192.1   5.4   1   1   1.7e-61   2.4e-57  191.9   3.8     1   126     2   126     2   128 0.97 Protein of unknown function (DUF3279)
IstB_IS21            PF01695.12   178 seq65_BIOID50973     -            259   4.7e-70  234.5   0.0   1   1     3e-73     1e-69  233.3   0.0     1   178    56   235    56   235 0.98 IstB-like ATP binding protein
Bac_DnaA             PF00308.13   219 seq65_BIOID50973     -            259   4.5e-07   29.6   0.0   1   1   1.9e-10   6.7e-07   29.0   0.0    37   134   105   201    75   207 0.85 Bacterial dnaA  protein
PhoH                 PF02562.11   205 seq65_BIOID50973     -            259   1.7e-05   24.0   0.2   1   1   1.5e-08   5.3e-05   22.4   0.0    11    48    94   131    83   148 0.81 PhoH-like protein
AAA                  PF00004.24   132 seq65_BIOID50973     -            259   3.4e-05   23.9   0.0   1   1   1.7e-08   5.9e-05   23.1   0.0     1    71   105   177   105   209 0.80 ATPase family associated with various cellular activities (AAA)
RHS                  PF03527.9     41 seq68_BIOID50973     -            477     2e-20   72.1   0.6   1   1   7.5e-24   5.1e-20   70.8   0.4     1    41   221   261   221   261 0.98 RHS protein
RHS_repeat           PF05593.9     38 seq68_BIOID50973     -            477   2.8e-11   43.1  17.5   1   1   4.5e-13     3e-09   36.6   3.1     1    37    17    62    17    63 0.92 RHS Repeat
Chor_lyase           PF04345.8    168 seq69_BIOID50973     -            165   5.8e-31  107.0   0.0   1   1     5e-35   6.8e-31  106.8   0.0    13   163    18   165    11   165 0.90 Chorismate lyase
DUF1380              PF07128.7    139 seq70_BIOID50973     -            144   1.5e-76  254.7   1.0   1   1   1.3e-80   1.7e-76  254.5   0.7     1   139     1   138     1   138 1.00 Protein of unknown function (DUF1380)
Autotransporter      PF03797.14   265 seq76_BIOID50973     -           1064   1.2e-55  188.6  17.8   1   1   1.8e-59   1.2e-55  188.6  12.3     2   264   764  1047   763  1048 0.98 Autotransporter beta-domain
ESPR                 PF13018.1     24 seq76_BIOID50973     -           1064   3.5e-08   32.6   0.1   1   1   1.1e-11   7.8e-08   31.4   0.1     2    24    31    53    31    53 0.96 Extended Signal Peptide of Type V secretion system
AA_permease_2        PF13520.1    426 seq77_BIOID50973     -            460   8.4e-79  264.9  40.0   1   1   7.3e-83   9.9e-79  264.7  27.8     1   420     5   441     5   449 0.90 Amino acid permease
DUF4113              PF13438.1     75 seq84_BIOID50973     -            126   1.2e-10   40.9   0.2   1   1   1.5e-14     2e-10   40.2   0.1    51    75   100   124    81   124 0.85 Domain of unknown function (DUF4113)
Phage_integrase      PF00589.17   173 seq90_BIOID50973     -            337   7.5e-66  220.9   0.0   1   1     4e-69   1.8e-65  219.6   0.0     2   171   116   317   115   319 0.99 Phage integrase family
Phage_integr_N2      PF13495.1     85 seq90_BIOID50973     -            337   4.1e-29  100.6   0.1   1   1   1.9e-32   8.5e-29   99.6   0.0     2    85    17   100    16   100 0.98 Phage integrase, N-terminal SAM-like domain
Tautomerase          PF01361.16    60 seq92_BIOID50973     -             75   3.6e-14   51.9   0.0   1   1   3.7e-18   5.1e-14   51.5   0.0     1    51     2    53     2    55 0.98 Tautomerase enzyme
DUF1722              PF08349.6    117 seq94_BIOID50973     -            169   6.7e-38  129.0   0.1   1   1     6e-42   8.3e-38  128.7   0.0     1   116    41   157    41   158 0.98 Protein of unknown function (DUF1722)
UbiA                 PF01040.13   257 seq97_BIOID50973     -            290   8.5e-41  139.7  25.0   1   1   7.6e-45     1e-40  139.4  17.3     2   256    26   277    25   283 0.85 UbiA prenyltransferase family
Ribosomal_L11_N      PF03946.9     60 seq98_BIOID50973     -            142   3.2e-32  109.6   0.3   1   1   8.7e-36   5.9e-32  108.7   0.2     1    60     8    67     8    67 0.99 Ribosomal protein L11, N-terminal domain
Ribosomal_L11        PF00298.14    69 seq98_BIOID50973     -            142   6.6e-29   99.7   2.9   1   1   1.8e-32   1.2e-28   98.8   2.0     1    69    72   140    72   140 0.99 Ribosomal protein L11, RNA binding domain
HTH_Tnp_1            PF01527.15    76 seq99_BIOID50973     -            126   3.9e-20   71.4   0.0   1   1   3.9e-24   5.3e-20   71.0   0.0     1    70    10    86    10    92 0.86 Transposase
ProQ                 PF04352.8    115 seq100_BIOID50973    -            186   2.5e-30  104.3   1.7   1   1     1e-32   6.9e-29   99.6   0.0     6   113    73   180    68   181 0.96 ProQ/FINO family
FinO_N               PF12602.3     72 seq100_BIOID50973    -            186   8.8e-24   83.4  12.2   1   1   2.4e-27   1.7e-23   82.6   8.4     1    72     1    62     1    62 0.98 Fertility inhibition protein N terminal
TraA                 PF05513.6    119 seq101_BIOID50973    -            119   5.5e-57  190.9   2.2   1   1   4.4e-61   6.1e-57  190.8   1.5     1   118     1   118     1   119 0.99 TraA
adh_short            PF00106.20   167 seq104_BIOID50973    -            244   5.1e-40  136.9   1.7   1   1   3.2e-43   8.7e-40  136.2   1.2     1   166     6   169     6   170 0.92 short chain dehydrogenase
adh_short_C2         PF13561.1    243 seq104_BIOID50973    -            244     3e-33  115.5   1.8   1   1   1.3e-36   3.7e-33  115.2   1.3     5   242    14   241    12   242 0.94 Enoyl-(Acyl carrier protein) reductase
KR                   PF08659.5    181 seq104_BIOID50973    -            244   4.7e-21   75.1   0.9   1   1   2.8e-24   7.5e-21   74.4   0.6     3   174     8   180     7   196 0.84 KR domain
NAD_binding_10       PF13460.1    183 seq104_BIOID50973    -            244   2.7e-06   27.3   0.4   1   1   2.5e-09   6.8e-06   26.0   0.3     2   125     9   156     8   190 0.72 NADH(P)-binding
Epimerase            PF01370.16   236 seq104_BIOID50973    -            244   2.1e-05   23.9   0.2   1   1   1.1e-08   2.9e-05   23.4   0.1     1   119     8   142     8   192 0.77 NAD dependent epimerase/dehydratase family
DDE_Tnp_1            PF01609.16   211 seq107_BIOID50973    -            353     4e-31  108.1   0.4   1   1     8e-35   5.5e-31  107.6   0.3     3   211    77   318    75   318 0.93 Transposase DDE domain
DDE_Tnp_1_assoc      PF13808.1     90 seq107_BIOID50973    -            353   4.5e-22   77.4   0.0   1   1   1.4e-25   9.5e-22   76.3   0.0    23    90     3    70     1    70 0.97 DDE_Tnp_1-associated
Ribosomal_L1         PF00687.16   221 seq109_BIOID50973    -            234   9.2e-50  168.8   0.2   1   1   7.9e-54   1.1e-49  168.6   0.2    13   220    28   220     8   221 0.90 Ribosomal protein L1p/L10e family
FAD_binding_7        PF03441.9    277 seq110_BIOID50973    -            472  5.6e-107  356.9   0.9   1   1  1.1e-110  7.2e-107  356.5   0.6     3   276   205   468   203   469 0.96 FAD binding domain of DNA photolyase
DNA_photolyase       PF00875.13   165 seq110_BIOID50973    -            472     5e-46  156.3   0.4   1   1   1.8e-49   1.2e-45  155.0   0.1     2   159     5   168     4   174 0.93 DNA photolyase
DDE_Tnp_IS66         PF03050.9    271 seq111_BIOID50973    -            510   1.2e-71  240.9   0.0   1   1   7.5e-75   2.1e-71  240.2   0.0     1   209   224   449   224   458 0.97 Transposase IS66 family
TnpB_IS66            PF05717.8    108 seq111_BIOID50973    -            510   9.8e-34  114.9   0.0   1   1   6.4e-37   1.7e-33  114.1   0.0     2    93     7    96     6   108 0.96 IS66 Orf2 like protein
DDE_Tnp_IS66_C       PF13817.1     39 seq111_BIOID50973    -            510   4.6e-19   68.0   0.1   1   1   4.1e-22   1.1e-18   66.7   0.0     1    39   466   504   466   504 0.98 IS66 C-terminal element
HTH_Tnp_IS66         PF13005.2     59 seq111_BIOID50973    -            510   3.4e-17   61.9   0.7   1   1   2.2e-20     6e-17   61.1   0.5     3    59   164   218   162   218 0.95 putative Helix-turn-helix domain of transposase IS66
LZ_Tnp_IS66          PF13007.2     78 seq111_BIOID50973    -            510   3.9e-12   46.5   2.9   1   1   1.4e-15   3.9e-12   46.5   2.0     4    77    90   159    88   160 0.81 Transposase C of IS166 homeodomain
TraL                 PF07178.6     95 seq113_BIOID50973    -            101   1.9e-35  120.6   1.9   1   1   1.5e-39   2.1e-35  120.5   1.3     1    95     7   101     7   101 0.99 TraL protein
DDE_Tnp_ISL3         PF01610.12   248 seq119_BIOID50973    -            444   3.8e-19   69.1   0.0   1   1   8.1e-23   5.5e-19   68.5   0.0     1   139   160   294   160   338 0.81 Transposase
HTH_Tnp_ISL3         PF13542.1     65 seq119_BIOID50973    -            444   1.4e-08   34.1   5.6   1   1   5.4e-12   3.7e-08   32.8   3.9     3    57    39    96    37   104 0.90 Helix-turn-helix domain of transposase family ISL3
SLT                  PF01464.15   121 seq122_BIOID50973    -            200   8.8e-31  105.8   0.0   1   1     8e-35   1.1e-30  105.5   0.0     2   117    53   167    52   171 0.95 Transglycosylase SLT domain
TraE                 PF05309.6    187 seq124_BIOID50973    -            187   1.6e-70  235.9   0.4   1   1   1.3e-74   1.8e-70  235.7   0.3     1   187     1   187     1   187 1.00 TraE protein
Acetyltransf_2       PF00797.12   240 seq125_BIOID50973    -            281   5.5e-82  274.8   0.4   1   1   4.7e-86   6.5e-82  274.5   0.3     1   237    21   256    21   259 0.97 N-acetyltransferase
CsiD                 PF08943.5    297 seq128_BIOID50973    -            360  1.1e-148  493.8   0.2   1   1  2.6e-152  1.8e-148  493.1   0.0     1   297    55   350    55   350 1.00 CsiD
TauD                 PF02668.11   258 seq128_BIOID50973    -            360   4.7e-11   42.7   0.1   1   1     1e-14   6.8e-11   42.1   0.1    33   256   123   344    99   346 0.80 Taurine catabolism dioxygenase TauD, TfdA family
Exo_endo_phos        PF03372.18   251 seq129_BIOID50973    -            259   5.8e-12   45.9   0.4   1   1   7.6e-16     1e-11   45.1   0.3     2   251    41   245    40   245 0.65 Endonuclease/Exonuclease/phosphatase family
adh_short            PF00106.20   167 seq130_BIOID50973    -            240   5.4e-16   58.8   0.3   1   1   1.6e-19   7.3e-16   58.4   0.2     3   166     9   170     8   171 0.87 short chain dehydrogenase
adh_short_C2         PF13561.1    243 seq130_BIOID50973    -            240   2.7e-07   30.5   0.0   1   1   7.8e-11   3.5e-07   30.1   0.0     8   192    18   193    13   238 0.71 Enoyl-(Acyl carrier protein) reductase
KR                   PF08659.5    181 seq130_BIOID50973    -            240   3.4e-07   30.0   0.7   1   1   1.4e-10   6.2e-07   29.1   0.5     4   172    10   175     8   184 0.84 KR domain
PP-binding           PF00550.20    67 seq132_BIOID50973    -             78   2.7e-16   59.4   0.4   1   1   4.4e-20     3e-16   59.3   0.3     1    67     6    73     6    73 0.96 Phosphopantetheine attachment site
DUF1493              PF07377.7    111 seq132_BIOID50973    -             78   0.00024   21.0   0.4   1   1   4.1e-08   0.00028   20.8   0.3     1    59     1    55     1    62 0.91 Protein of unknown function (DUF1493)
SNase                PF00565.12   108 seq134_BIOID50973    -            157   1.7e-28   98.8   0.1   1   1   1.5e-32   2.1e-28   98.6   0.0     1   108    48   144    48   144 0.98 Staphylococcal nuclease homologue
Resolvase            PF00239.16   141 seq135_BIOID50973    -            164   1.9e-35  121.7   0.6   1   1   2.7e-39   1.9e-35  121.7   0.4    31   141     6   118     2   118 0.95 Resolvase, N terminal domain
HTH_7                PF02796.10    45 seq135_BIOID50973    -            164   4.6e-12   45.4   0.1   1   1   1.4e-15   9.8e-12   44.4   0.1     1    44   120   163   120   164 0.98 Helix-turn-helix domain of resolvase
DUF905               PF06006.7     71 seq136_BIOID50973    -             64   1.1e-19   69.4   0.0   1   1   9.3e-24   1.3e-19   69.2   0.0     3    47    20    64    18    64 0.98 Bacterial protein of unknown function (DUF905)
Methyltransf_26      PF13659.1    117 seq138_BIOID50973    -            187   7.5e-12   45.2   0.0   1   1   3.7e-15   1.3e-11   44.4   0.0     2   114    52   147    51   150 0.90 Methyltransferase domain
Methyltransf_18      PF12847.2    112 seq138_BIOID50973    -            187   2.5e-08   34.3   0.0   1   1   1.6e-11   5.3e-08   33.3   0.0     4   109    53   146    50   148 0.90 Methyltransferase domain
MTS                  PF05175.9    170 seq138_BIOID50973    -            187   9.6e-08   31.4   0.0   1   1   3.8e-11   1.3e-07   31.0   0.0    31   141    50   149    41   166 0.84 Methyltransferase small domain
RrnaAD               PF00398.15   262 seq138_BIOID50973    -            187   1.5e-06   27.3   0.0   1   1   5.6e-10   1.9e-06   26.9   0.0     9   113    29   128    24   148 0.87 Ribosomal RNA adenine dimethylase
TraK                 PF06586.6    234 seq139_BIOID50973    -            246   1.9e-59  200.5   0.0   1   1   1.6e-63   2.1e-59  200.3   0.0     8   234    12   234     1   234 0.94 TraK protein
ketoacyl-synt        PF00109.21   255 seq142_BIOID50973    -            413     6e-60  202.7   1.1   1   1   1.7e-63     6e-60  202.7   0.8     2   255     4   247     3   247 0.93 Beta-ketoacyl synthase, N-terminal domain
Ketoacyl-synt_C      PF02801.17   119 seq142_BIOID50973    -            413   2.5e-39  133.6   1.7   1   1   1.4e-42   4.7e-39  132.7   1.2     1   119   255   370   255   370 0.97 Beta-ketoacyl synthase, C-terminal domain
Thiolase_N           PF00108.18   264 seq142_BIOID50973    -            413   1.2e-06   27.6   0.1   1   1   8.7e-10     3e-06   26.3   0.0    80   120   156   196   145   216 0.93 Thiolase, N-terminal domain
Ribosomal_L10        PF00466.15   100 seq143_BIOID50973    -            165   2.5e-26   91.3   0.0   1   1   2.6e-30   3.6e-26   90.8   0.0     3   100     5   101     3   101 0.98 Ribosomal protein L10
DDE_Tnp_1_assoc      PF13808.1     90 seq148_BIOID50973    -             84   2.4e-27   94.3   0.0   1   1     2e-31   2.7e-27   94.1   0.0     1    75     6    80     6    83 0.98 DDE_Tnp_1-associated
DUF932               PF06067.6    239 seq149_BIOID50973    -            272   4.8e-63  212.5   0.0   1   1     4e-67   5.5e-63  212.3   0.0     2   239    37   261    36   261 0.99 Domain of unknown function (DUF932)
DDE_Tnp_Tn3          PF01526.12   388 seq152_BIOID50973    -            880  1.7e-119  398.7   0.0   1   1  4.5e-123    3e-119  397.9   0.0     1   299   581   879   581   880 0.99 Tn3 transposase DDE domain
DUF4158              PF13700.1    166 seq152_BIOID50973    -            880   5.3e-59  198.3   0.2   1   1   1.5e-62     1e-58  197.3   0.2     1   166     6   170     6   170 0.99 Domain of unknown function (DUF4158)
HHA                  PF05321.6     57 seq153_BIOID50973    -             69   1.8e-28   98.3   0.1   1   1   1.5e-32     2e-28   98.1   0.1     1    57    10    66    10    66 0.99 Haemolysin expression modulating protein
Methyltransf_11      PF08241.7     95 seq154_BIOID50973    -            256   4.9e-25   87.7   0.0   1   1   8.7e-28   8.5e-25   86.9   0.0     1    95    49   145    49   145 0.97 Methyltransferase domain
Methyltransf_31      PF13847.1    152 seq154_BIOID50973    -            256   3.7e-21   75.1   0.0   1   1   5.1e-24     5e-21   74.7   0.0     4   112    45   149    43   235 0.85 Methyltransferase domain
Methyltransf_23      PF13489.1    162 seq154_BIOID50973    -            256   9.9e-20   70.7   0.0   1   1   1.4e-22   1.4e-19   70.2   0.0     7   159    31   191    26   194 0.82 Methyltransferase domain
Ubie_methyltran      PF01209.13   233 seq154_BIOID50973    -            256   1.5e-18   66.7   0.0   1   1     2e-21   1.9e-18   66.3   0.0    40   158    37   152     3   163 0.87 ubiE/COQ5 methyltransferase family
Methyltransf_18      PF12847.2    112 seq154_BIOID50973    -            256   3.6e-17   62.8   0.1   1   1   7.8e-20   7.6e-17   61.7   0.0     1   109    44   145    44   148 0.91 Methyltransferase domain
Methyltransf_12      PF08242.7     99 seq154_BIOID50973    -            256   3.1e-14   53.1   0.0   1   1   5.3e-17   5.2e-14   52.4   0.0     1    99    49   143    49   143 0.93 Methyltransferase domain
Methyltransf_25      PF13649.1    101 seq154_BIOID50973    -            256     2e-13   50.4   0.4   1   1   4.9e-16   4.8e-13   49.2   0.0     1   101    48   141    48   141 0.92 Methyltransferase domain
Methyltransf_26      PF13659.1    117 seq154_BIOID50973    -            256   2.4e-11   43.5   1.2   1   1   4.8e-14   4.7e-11   42.6   0.3     2   113    46   145    45   147 0.92 Methyltransferase domain
MTS                  PF05175.9    170 seq154_BIOID50973    -            256   2.1e-09   36.9   0.0   1   1   3.8e-12   3.7e-09   36.0   0.0    25   141    38   147    32   175 0.80 Methyltransferase small domain
Methyltransf_8       PF05148.10   219 seq154_BIOID50973    -            256   6.6e-08   32.3   0.0   1   1   4.9e-10   4.8e-07   29.5   0.0    74   164    46   153     7   179 0.72 Hypothetical methyltransferase
Methyltransf_29      PF03141.11   506 seq154_BIOID50973    -            256   9.9e-08   30.6   0.1   1   1   1.3e-10   1.2e-07   30.3   0.1   119   217    46   145    10   170 0.79 Putative S-adenosyl-L-methionine-dependent methyltransferase
TehB                 PF03848.9    192 seq154_BIOID50973    -            256   1.6e-05   24.0   0.0   1   1   3.5e-08   3.4e-05   22.9   0.0    32   131    46   145    18   156 0.78 Tellurite resistance protein TehB
PrmA                 PF06325.8    295 seq154_BIOID50973    -            256   7.2e-05   21.9   0.0   1   1     1e-07   9.8e-05   21.4   0.0   161   263    44   151    29   188 0.71 Ribosomal protein L11 methyltransferase (PrmA)
PTS_EIIA_2           PF00359.17   142 seq157_BIOID50973    -            637   6.7e-33  113.2   0.0   1   1   2.5e-36   1.1e-32  112.5   0.0     5   140   498   634   495   636 0.95 Phosphoenolpyruvate-dependent sugar phosphotransferase system, EIIA 2
PTS_EIIC             PF02378.13   321 seq157_BIOID50973    -            637   2.5e-19   69.1  33.4   1   1   5.5e-23   2.5e-19   69.1  23.2     1   321    17   277    17   277 0.92 Phosphotransferase system, EIIC
PTS_IIB              PF02302.12    90 seq157_BIOID50973    -            637   1.9e-09   37.7   0.3   1   1   1.1e-12   4.9e-09   36.3   0.0     1    79   379   453   379   458 0.87 PTS system, Lactose/Cellobiose specific IIB subunit
DAO                  PF01266.19   358 seq159_BIOID50973    -            444   3.2e-61  207.1   0.0   1   1   2.8e-65   3.8e-61  206.8   0.0     1   356    25   412    25   414 0.86 FAD dependent oxidoreductase
DUF2726              PF10881.3    126 seq160_BIOID50973    -            196   2.1e-27   95.0   0.1   1   1   2.4e-31   3.2e-27   94.4   0.0     2   108    59   169    58   180 0.94 Protein of unknown function (DUF2726)
Rop                  PF01815.11    61 seq163_BIOID50973    -             63   1.9e-33  113.5   2.4   1   1   1.6e-37   2.1e-33  113.4   1.7     1    60     1    60     1    61 0.98 Rop protein
Caudo_TAP            PF02413.12   130 seq164_BIOID50973    -            136   1.7e-22   79.8   0.0   1   1   1.5e-26   2.1e-22   79.5   0.0    25   130    32   135     7   135 0.83 Caudovirales tail fibre assembly protein
Ribosomal_L12        PF00542.14    68 seq165_BIOID50973    -            121   1.8e-31  107.8   8.6   1   1   2.8e-35   3.8e-31  106.7   6.0     1    68    54   121    54   121 0.99 Ribosomal protein L7/L12 C-terminal domain
TrbI                 PF03743.9    187 seq166_BIOID50973    -            454   1.2e-35  122.6   1.6   1   1   1.3e-39   1.8e-35  122.0   1.1     2   187   200   396   199   396 0.93 Bacterial conjugation TrbI-like protein
DDE_Tnp_1            PF01609.16   211 seq169_BIOID50973    -            309   1.4e-31  109.6   0.2   1   1   2.9e-35     2e-31  109.1   0.1     3   211    68   309    66   309 0.93 Transposase DDE domain
DDE_Tnp_1_assoc      PF13808.1     90 seq169_BIOID50973    -            309   2.3e-18   65.5   0.0   1   1   6.8e-22   4.6e-18   64.5   0.0    31    90     2    61     1    61 0.98 DDE_Tnp_1-associated
Response_reg         PF00072.19   112 seq170_BIOID50973    -            251   1.6e-20   73.0   0.1   1   1   3.6e-24   2.5e-20   72.4   0.1     2   111    17   124    16   125 0.97 Response regulator receiver domain
Trans_reg_C          PF00486.23    77 seq170_BIOID50973    -            251   1.2e-20   73.0   0.2   1   1   6.4e-24   4.3e-20   71.2   0.0     2    77   170   245   169   245 0.98 Transcriptional regulatory protein, C terminal
Response_reg         PF00072.19   112 seq174_BIOID50973    -            215   1.2e-30  105.6   0.4   1   1   5.3e-34   1.8e-30  105.0   0.3     1   112     9   121     9   121 0.99 Response regulator receiver domain
GerE                 PF00196.14    58 seq174_BIOID50973    -            215   4.1e-25   86.7   0.5   1   1   2.5e-28   8.5e-25   85.7   0.4     2    57   152   207   151   208 0.96 Bacterial regulatory proteins, luxR family
Sigma70_r4_2         PF08281.7     54 seq174_BIOID50973    -            215   1.4e-07   30.7   0.1   1   1   8.1e-11   2.8e-07   29.7   0.0    25    54   167   196   154   196 0.93 Sigma-70, region 4
HTH_24               PF13412.1     48 seq174_BIOID50973    -            215   1.6e-05   24.0   1.1   1   1   1.8e-08   6.1e-05   22.2   0.3     6    43   159   194   154   195 0.80 Winged helix-turn-helix DNA-binding
Phage_integrase      PF00589.17   173 seq175_BIOID50973    -            271   9.9e-25   87.0   0.0   1   1   5.8e-28   7.9e-24   84.1   0.0     2   170    43   242    42   245 0.89 Phage integrase family
Ivy                  PF08816.6    118 seq176_BIOID50973    -            149   5.8e-35  119.7   0.1   1   1   5.1e-39     7e-35  119.4   0.1     1   118    29   144    29   144 0.98 Inhibitor of vertebrate lysozyme (Ivy)
Antirestrict         PF03230.8     94 seq178_BIOID50973    -            284   3.8e-38  129.2   0.2   1   1   4.2e-42   5.7e-38  128.6   0.1     1    94   187   284   187   284 0.98 Antirestriction protein
SSB                  PF00436.20   104 seq182_BIOID50973    -            175   3.2e-39  132.8   0.4   1   1   3.3e-43   4.5e-39  132.3   0.3     1   101     6   109     6   112 0.96 Single-strand binding protein family
RNA_pol_Rpb2_6       PF00562.23   386 seq183_BIOID50973    -           1342  4.7e-162  539.0   0.0   1   1  3.5e-162  7.9e-159  528.4   0.1     2   386   716  1264   715  1264 0.98 RNA polymerase Rpb2, domain 6
RNA_pol_Rpb2_7       PF04560.15    83 seq183_BIOID50973    -           1342   5.7e-32  109.6   0.1   1   1   8.2e-35   1.9e-31  108.0   0.0     1    82  1266  1341  1266  1342 0.98 RNA polymerase Rpb2, domain 7
RNA_pol_Rpb2_3       PF04565.11    68 seq183_BIOID50973    -           1342   7.1e-30  102.4   0.0   1   1   7.4e-33   1.7e-29  101.2   0.0     1    68   513   582   513   582 0.98 RNA polymerase Rpb2, domain 3
RNA_pol_Rpb2_45      PF10385.4     66 seq183_BIOID50973    -           1342   4.6e-29   99.9   0.3   1   1   1.5e-31   3.5e-28   97.0   0.2     1    66   591   656   591   656 1.00 RNA polymerase beta subunit external 1 domain
RNA_pol_Rpb2_1       PF04563.10   203 seq183_BIOID50973    -           1342   1.5e-26   92.4   0.0   1   1   1.4e-29   3.1e-26   91.4   0.0     2   203    27   509    26   509 0.98 RNA polymerase beta subunit
RNA_pol_Rpb2_2       PF04561.9    190 seq183_BIOID50973    -           1342   1.6e-25   89.5   0.9   1   2   8.4e-11   1.9e-07   30.5   0.0     1    74   151   225   151   276 0.82 RNA polymerase Rpb2, domain 2
RNA_pol_Rpb2_2       PF04561.9    190 seq183_BIOID50973    -           1342   1.6e-25   89.5   0.9   2   2   1.9e-18   4.4e-15   55.4   0.0    80   190   340   454   329   454 0.88 RNA polymerase Rpb2, domain 2
RepB-RCR_reg         PF10723.4     85 seq184_BIOID50973    -             84     4e-36  122.4   1.1   1   1   3.2e-40   4.4e-36  122.3   0.8     1    83     1    83     1    84 0.99 Replication regulatory protein RepB
Aminotran_4          PF01063.14   231 seq185_BIOID50973    -            269   1.5e-43  148.8   0.0   1   1   1.3e-47   1.8e-43  148.5   0.0     2   225    38   259    37   266 0.87 Aminotransferase class IV
HATPase_c            PF02518.21   111 seq190_BIOID50973    -            433   1.9e-22   78.9   0.0   1   1   8.1e-26   3.7e-22   78.0   0.0     6   110   320   423   316   424 0.96 Histidine kinase-, DNA gyrase B-, and HSP90-like ATPase
HisKA                PF00512.20    68 seq190_BIOID50973    -            433   6.3e-08   32.3   1.3   1   1   3.7e-11   1.7e-07   30.9   0.9     1    67   211   270   211   271 0.90 His Kinase A (phospho-acceptor) domain
HAMP                 PF00672.20    70 seq190_BIOID50973    -            433   1.6e-06   28.0   0.0   1   1   3.6e-10   1.6e-06   28.0   0.0     3    69   140   206   139   207 0.90 HAMP domain
GD_AH_C              PF04295.8    397 seq191_BIOID50973    -            523  1.4e-147  491.4   0.1   1   1  2.3e-151  1.6e-147  491.2   0.0     2   396   117   522   116   523 0.97 D-galactarate dehydratase / Altronate hydrolase, C terminus
SAF                  PF08666.7     63 seq191_BIOID50973    -            523   5.2e-14   52.3   1.0   1   1   2.3e-17   1.6e-13   50.7   0.2     1    62    22    91    22    92 0.98 SAF domain
Aldedh               PF00171.17   462 seq194_BIOID50973    -            482  3.9e-175  582.5   0.1   1   1  3.2e-179  4.4e-175  582.3   0.1     1   461    19   477    19   478 0.99 Aldehyde dehydrogenase family
RadC                 PF04002.10   123 seq195_BIOID50973    -            158     2e-47  159.7   0.0   1   1   1.9e-51   2.5e-47  159.4   0.0     2   123    37   158    36   158 0.98 RadC-like JAB domain
DUF905               PF06006.7     71 seq196_BIOID50973    -             77   2.2e-38  129.3   0.2   1   1   1.8e-42   2.4e-38  129.2   0.1     2    71     9    77     8    77 0.98 Bacterial protein of unknown function (DUF905)
CbiA                 PF01656.18   195 seq197_BIOID50973    -            219   1.1e-16   60.6   0.0   1   1   3.3e-20   1.5e-16   60.2   0.0     1   184     5   172     5   186 0.79 CobQ/CobB/MinD/ParA nucleotide binding domain
VirC1                PF07015.6    231 seq197_BIOID50973    -            219     2e-06   26.9   0.0   1   1   7.3e-10   3.3e-06   26.2   0.0     2    96     3    93     2   110 0.74 VirC1 protein
IncFII_repA          PF02387.10   281 seq198_BIOID50973    -            289   5.9e-97  324.1   0.1   1   1  5.7e-101   7.8e-97  323.6   0.1     3   271     9   269     3   276 0.98 IncFII RepA protein family
DUF1040              PF06288.8     86 seq200_BIOID50973    -             89   1.6e-46  156.3   0.5   1   1   1.3e-50   1.8e-46  156.2   0.3     1    86     1    86     1    86 1.00 Protein of unknown function (DUF1040)
MurB_C               PF02873.11   105 seq202_BIOID50973    -            342   5.1e-42  141.7   0.0   1   1   1.3e-45     9e-42  140.9   0.0     1   105   203   330   203   330 0.99 UDP-N-acetylenolpyruvoylglucosamine reductase, C-terminal domain
FAD_binding_4        PF01565.18   139 seq202_BIOID50973    -            342   2.3e-27   95.0   0.0   1   1   2.7e-30   1.8e-26   92.1   0.0     2   138    18   149    17   150 0.91 FAD binding domain
DAGK_prokar          PF01219.14   104 seq204_BIOID50973    -            122   5.5e-39  131.8   8.1   1   1   4.6e-43   6.3e-39  131.6   5.6     2   104    16   118    15   118 0.99 Prokaryotic diacylglycerol kinase
ParBc                PF02195.13    90 seq207_BIOID50973    -            473   2.7e-20   72.1   0.0   1   1   4.4e-24   6.1e-20   71.0   0.0     1    89    36   131    36   132 0.95 ParB-like nuclease domain
NIF3                 PF01784.13   242 seq208_BIOID50973    -            247     1e-56  192.1   0.0   1   1   9.1e-61   1.2e-56  191.8   0.0     2   240     6   235     5   238 0.95 NIF3 (NGG1p interacting factor 3)
YceG                 PF02618.11   297 seq209_BIOID50973    -            340     4e-95  318.1   0.0   1   1   3.4e-99   4.6e-95  317.9   0.0     3   297    42   330    40   330 0.94 YceG-like family
Mannitol_dh_C        PF08125.8    245 seq213_BIOID50973    -            443   2.8e-71  239.4   0.0   1   1   1.2e-74   5.6e-71  238.4   0.0     1   244   209   434   209   435 0.98 Mannitol dehydrogenase C-terminal domain
Mannitol_dh          PF01232.18   151 seq213_BIOID50973    -            443   8.6e-28   97.0   0.1   1   1   3.7e-31   1.7e-27   96.1   0.1     1   151    62   184    62   184 0.97 Mannitol dehydrogenase Rossmann domain
DUF3521              PF12035.3     35 seq213_BIOID50973    -            443   6.3e-08   32.2   5.3   1   1   3.1e-11   1.4e-07   31.0   3.6     1    33     1    31     1    32 0.97 Protein of unknown function (DUF3521)
APH                  PF01636.18   239 seq214_BIOID50973    -            328   2.2e-41  142.0   1.9   1   1     5e-45   3.4e-41  141.4   1.3     2   232    31   259    30   269 0.82 Phosphotransferase enzyme family
EcKinase             PF02958.15   293 seq214_BIOID50973    -            328   0.00012   21.2   0.0   1   1     3e-08   0.00021   20.4   0.0   197   280   176   252   149   257 0.79 Ecdysteroid kinase
DUF987               PF06174.6     66 seq215_BIOID50973    -             73   1.7e-43  145.8   0.2   1   1   1.4e-47   1.9e-43  145.6   0.1     1    66     1    66     1    66 0.99 Protein of unknown function (DUF987)
Hexapep              PF00132.19    36 seq216_BIOID50973    -            184   7.4e-20   69.4   6.7   1   3   8.1e-10   1.1e-05   24.5   0.0     2    36    13    47    12    47 0.96 Bacterial transferase hexapeptide (six repeats)
Hexapep              PF00132.19    36 seq216_BIOID50973    -            184   7.4e-20   69.4   6.7   2   3   1.2e-10   1.6e-06   27.2   0.7     3    33    82   111    80   112 0.94 Bacterial transferase hexapeptide (six repeats)
Hexapep              PF00132.19    36 seq216_BIOID50973    -            184   7.4e-20   69.4   6.7   3   3     9e-12   1.2e-07   30.7   0.6     1    34    97   130    97   132 0.95 Bacterial transferase hexapeptide (six repeats)
TraV                 PF09676.5    119 seq217_BIOID50973    -            199   5.9e-28   97.8   3.0   1   1     9e-32   1.2e-27   96.8   2.1     1   119    22   192    22   192 0.82 Type IV conjugative transfer system lipoprotein (TraV)
LexA_DNA_bind        PF01726.11    65 seq221_BIOID50973    -            202   6.6e-32  108.7   0.1   1   1   1.5e-35   1.1e-31  108.1   0.1     1    65     1    65     1    65 0.99 LexA DNA binding domain
Peptidase_S24        PF00717.18    70 seq221_BIOID50973    -            202   8.9e-17   60.3   0.8   1   1   1.9e-20   1.3e-16   59.8   0.5     1    68   114   180   114   182 0.96 Peptidase S24-like
PhdYeFM_antitox      PF02604.14    75 seq222_BIOID50973    -             83   4.9e-10   38.7   0.0   1   1     4e-14   5.5e-10   38.5   0.0     3    69    10    74     8    80 0.91 Antitoxin Phd_YefM, type II toxin-antitoxin system
YagB_YeeU_YfjZ       PF06154.6    105 seq224_BIOID50973    -            122   4.8e-54  180.9   0.0   1   1   4.2e-58   5.7e-54  180.6   0.0     2   104    16   118    15   119 0.98 YagB/YeeU/YfjZ family
Ter                  PF05472.6    290 seq226_BIOID50973    -            309  6.8e-115  383.0   6.7   1   1  5.6e-119  7.6e-115  382.8   4.6     2   290     9   307     8   307 0.99 DNA replication terminus site-binding protein (Ter protein)
Plasmid_stabil       PF05016.9     90 seq228_BIOID50973    -             95   3.5e-15   56.0   0.2   1   1   2.9e-19     4e-15   55.8   0.1     1    88     5    83     5    85 0.97 Plasmid stabilisation system protein
DDE_Tnp_Tn3          PF01526.12   388 seq229_BIOID50973    -            112   8.4e-30  103.5   0.0   1   1   7.4e-34     1e-29  103.2   0.0   302   388     4    90     2    90 0.99 Tn3 transposase DDE domain
AHS1                 PF02682.11   202 seq231_BIOID50973    -            218   2.9e-69  232.4   0.0   1   1   2.4e-73   3.3e-69  232.2   0.0     2   202     5   202     4   202 0.95 Allophanate hydrolase subunit 1
BPL_LplA_LipB        PF03099.14   125 seq232_BIOID50973    -            321   5.1e-21   74.8   0.0   1   1   1.7e-24   7.6e-21   74.2   0.0     4   125    86   208    83   208 0.89 Biotin/lipoate A/B protein ligase family
HTH_11               PF08279.7     55 seq232_BIOID50973    -            321   8.4e-13   47.6   0.0   1   1   4.4e-16     2e-12   46.4   0.0     4    54     9    58     8    59 0.92 HTH domain
BPL_C                PF02237.12    48 seq232_BIOID50973    -            321   1.6e-11   43.5   0.2   1   1   8.9e-15   4.1e-11   42.2   0.1     1    48   271   317   271   317 0.97 Biotin protein ligase C terminal domain
HTS                  PF04204.11   298 seq234_BIOID50973    -            309  2.3e-131  436.7   0.0   1   1  1.9e-135  2.6e-131  436.6   0.0     1   298     2   299     2   299 1.00 Homoserine O-succinyltransferase
Thymidylate_kin      PF02223.12   186 seq235_BIOID50973    -            213   1.2e-60  203.9   0.0   1   1   9.8e-65   1.3e-60  203.8   0.0     1   186     8   200     8   200 0.98 Thymidylate kinase
MatE                 PF01554.13   162 seq237_BIOID50973    -            459   4.1e-39  133.6  30.2   1   2   8.5e-35   1.2e-30  106.2   5.9     1   161    35   195    35   196 0.99 MatE
MatE                 PF01554.13   162 seq237_BIOID50973    -            459   4.1e-39  133.6  30.2   2   2   2.2e-13   3.1e-09   36.5   6.6     2   143   259   400   259   422 0.91 MatE
DUF413               PF04219.7     94 seq238_BIOID50973    -            112   1.5e-38  130.2   0.1   1   1   1.4e-42   1.9e-38  129.9   0.1     1    90    10    99    10   102 0.97 Protein of unknown function, DUF
DUF1219              PF06755.7    117 seq240_BIOID50973    -            124   2.8e-58  194.3   0.0   1   1   2.4e-62   3.2e-58  194.2   0.0     1   113     1   113     1   123 0.98 Protein of unknown function (DUF1219)
Aminotran_3          PF00202.16   339 seq244_BIOID50973    -            426  1.1e-121  405.7   0.2   1   1  9.8e-126  1.3e-121  405.4   0.1     2   338    27   360    26   361 0.98 Aminotransferase class-III
Methyltransf_11      PF08241.7     95 seq246_BIOID50973    -            240   2.3e-12   47.1   0.0   1   1   2.6e-16   3.6e-12   46.4   0.0    45    95    67   125    50   125 0.83 Methyltransferase domain
DSBA                 PF01323.15   193 seq248_BIOID50973    -            208   6.8e-32  110.4   3.3   1   1   7.9e-35   5.4e-31  107.5   2.3     1   192    40   197    40   198 0.95 DSBA-like thioredoxin domain
Thioredoxin_4        PF13462.1    163 seq248_BIOID50973    -            208   4.4e-10   39.7   0.0   1   1   9.2e-14   6.3e-10   39.1   0.0    16   149    40   180    33   191 0.69 Thioredoxin
AHS2                 PF02626.10   272 seq251_BIOID50973    -            310  1.4e-100  335.9   0.0   1   1  1.2e-104  1.6e-100  335.7   0.0     2   272    24   288    23   288 0.98 Allophanate hydrolase subunit 2
Toxin_YhaV           PF11663.3    141 seq252_BIOID50973    -            154   1.6e-60  202.8   0.1   1   1   1.3e-64   1.8e-60  202.6   0.1     2   140    12   152    11   153 0.98 Toxin with endonuclease activity YhaV
DDE_Tnp_1            PF01609.16   211 seq256_BIOID50973    -            402   1.4e-24   86.7   0.0   1   1   1.6e-28   2.2e-24   86.1   0.0     4   208    91   328    88   331 0.93 Transposase DDE domain
MtlR                 PF05068.7    170 seq258_BIOID50973    -            195   4.1e-76  254.0   0.0   1   1   3.5e-80   4.8e-76  253.8   0.0     5   169    26   188     2   189 0.96 Mannitol repressor
DNA_pol3_delta2      PF13177.1    162 seq259_BIOID50973    -            334   8.9e-40  135.8   0.0   1   1   2.2e-43   1.5e-39  135.1   0.0     8   159    13   165     9   168 0.96 DNA polymerase III, delta subunit
DNApol3-delta_C      PF09115.5    119 seq259_BIOID50973    -            334   8.9e-37  125.6   0.1   1   1   2.1e-40   1.4e-36  124.9   0.1     2   119   207   323   206   323 0.98 DNA polymerase III, delta subunit, C terminal
Plasmid_stabil       PF05016.9     90 seq261_BIOID50973    -             93   1.7e-15   57.0   0.1   1   1   1.4e-19   1.9e-15   56.8   0.0     1    90     4    92     4    92 0.90 Plasmid stabilisation system protein
YbjQ_1               PF01906.12   105 seq262_BIOID50973    -            105   2.7e-06   27.6   0.1   1   1   2.8e-10   3.8e-06   27.1   0.1    42    99    36    92    10   102 0.70 Putative heavy-metal-binding
SIS_2                PF13580.1    138 seq263_BIOID50973    -            246   3.1e-31  107.7   0.3   1   1   9.4e-35   6.4e-31  106.7   0.2    15   138    78   200    56   200 0.92 SIS domain
SIS                  PF01380.17   131 seq263_BIOID50973    -            246   5.9e-08   32.2   0.0   1   1   2.3e-11   1.6e-07   30.9   0.0    51   104   163   216   152   229 0.91 SIS domain
Rep_3                PF01051.16   218 seq267_BIOID50973    -            325   4.9e-22   78.4   0.1   1   1   5.5e-26   7.5e-22   77.8   0.1     4   210    11   265     9   271 0.86 Initiator Replication protein
DUF945               PF06097.6    459 seq268_BIOID50973    -            476  9.8e-106  354.1  12.9   1   1  8.6e-110  1.2e-105  353.8   8.9     3   459     4   467     2   467 0.98 Bacterial protein of unknown function (DUF945)
RNase_T              PF00929.19   164 seq272_BIOID50973    -            282     2e-23   83.3   0.0   1   1   1.9e-27   2.6e-23   82.9   0.0     1   163   105   262   105   263 0.95 Exonuclease
Malate_synthase      PF01274.17   523 seq273_BIOID50973    -            539  1.9e-214  712.4   0.0   1   1  1.5e-218  2.1e-214  712.2   0.0     3   522    19   538    17   539 0.99 Malate synthase
LamB_YcsF            PF03746.11   242 seq277_BIOID50973    -            244    3e-102  340.7   1.3   1   1  2.5e-106  3.4e-102  340.5   0.9     1   241     2   237     2   238 0.99 LamB/YcsF family
DUF905               PF06006.7     71 seq279_BIOID50973    -             77   1.3e-34  117.2   0.0   1   1   1.1e-38   1.5e-34  117.0   0.0     2    71     7    76     6    76 0.97 Bacterial protein of unknown function (DUF905)
RNase_T              PF00929.19   164 seq281_BIOID50973    -            246   4.9e-40  137.3   0.4   1   1   9.7e-44   1.3e-39  135.9   0.1     1   164    12   178    12   178 0.93 Exonuclease
CsbD                 PF05532.7     53 seq285_BIOID50973    -             69   1.5e-21   75.6   8.3   1   1   1.3e-25   1.8e-21   75.4   5.8     1    53     4    56     4    56 0.97 CsbD-like
AA_permease          PF00324.16   479 seq287_BIOID50973    -            487  4.2e-122  407.8  48.2   1   1    7e-126  4.8e-122  407.6  33.4     1   476    39   476    39   479 0.98 Amino acid permease
AA_permease_2        PF13520.1    426 seq287_BIOID50973    -            487   1.9e-42  145.2  48.0   1   1   3.3e-46   2.3e-42  144.9  33.3     5   424    39   460    35   466 0.86 Amino acid permease
Transposase_20       PF02371.11    87 seq288_BIOID50973    -            115   9.6e-12   44.7   0.1   1   1   9.3e-16   1.3e-11   44.3   0.0    24    81     6    64     1    70 0.85 Transposase IS116/IS110/IS902 family
DUF2810              PF10928.3     54 seq290_BIOID50973    -            120   3.1e-32  109.9   2.6   1   1   2.4e-36   3.3e-32  109.8   1.1     1    53    66   118    66   119 0.96 Protein of unknown function (DUF2810)
Sigma70_r4_2         PF08281.7     54 seq291_BIOID50973    -            173   2.5e-15   55.5   0.4   1   1   1.5e-18   5.1e-15   54.5   0.0     2    54   112   164   111   164 0.97 Sigma-70, region 4
Sigma70_r2           PF04542.9     71 seq291_BIOID50973    -            173   8.4e-12   44.4   0.2   1   1   3.6e-15   1.2e-11   43.9   0.1     1    69    16    81    16    83 0.90 Sigma-70 region 2
Sigma70_r4           PF04545.11    50 seq291_BIOID50973    -            173   7.6e-08   31.4   0.0   1   1   4.6e-11   1.6e-07   30.4   0.0     2    47   118   163   117   164 0.95 Sigma-70, region 4
Sigma70_ECF          PF07638.6    185 seq291_BIOID50973    -            173     4e-05   23.2   0.1   1   1   2.7e-08   9.1e-05   22.0   0.1    53   172    42   157    11   164 0.76 ECF sigma factor
TatD_DNase           PF01026.16   255 seq292_BIOID50973    -            265   2.2e-76  256.3   0.0   1   1   1.8e-80   2.5e-76  256.1   0.0     1   255     4   255     4   255 0.96 TatD related DNase
DUF932               PF06067.6    239 seq293_BIOID50973    -            272   8.1e-63  211.7   0.0   1   1   6.8e-67   9.3e-63  211.5   0.0     1   239    36   261    36   261 0.99 Domain of unknown function (DUF932)
GATase_4             PF13230.1    272 seq294_BIOID50973    -            255  3.2e-107  357.1   0.0   1   1  7.7e-111  3.5e-107  357.0   0.0     1   252     1   252     1   255 0.99 Glutamine amidotransferases class-II
GATase_2             PF00310.16   361 seq294_BIOID50973    -            255   3.3e-17   62.1   0.1   1   1   2.1e-15   9.7e-12   44.1   0.1   189   359    65   215    60   217 0.87 Glutamine amidotransferases class-II
Tagatose_6_P_K       PF08013.6    424 seq300_BIOID50973    -            426  2.7e-208  691.5   0.0   1   1  2.2e-212    3e-208  691.3   0.0     1   423     1   424     1   425 1.00 Tagatose 6 phosphate kinase
H2TH                 PF06831.9     93 seq302_BIOID50973    -            263   3.4e-18   65.0   0.0   1   1   1.4e-21   6.4e-18   64.1   0.0     1    77   126   205   126   215 0.85 Formamidopyrimidine-DNA glycosylase H2TH domain
Fapy_DNA_glyco       PF01149.19   116 seq302_BIOID50973    -            263   7.7e-15   55.1   0.0   1   1   2.9e-18   1.3e-14   54.3   0.0     1   106     2   104     2   111 0.88 Formamidopyrimidine-DNA glycosylase N-terminal domain
zf-FPG_IleRS         PF06827.9     30 seq302_BIOID50973    -            263     7e-07   28.6   2.7   1   1   2.8e-10   1.3e-06   27.8   1.9     1    29   235   263   235   263 0.97 Zinc finger found in FPG and IleRS
rve                  PF00665.21   120 seq303_BIOID50973    -            194     1e-18   67.4   0.0   1   1   1.1e-22   1.5e-18   66.9   0.0    10   118     2   119     1   121 0.96 Integrase core domain
FecR                 PF04773.8     98 seq304_BIOID50973    -            317   2.7e-17   62.6   0.8   1   1   3.1e-21   4.3e-17   62.0   0.6     2    98   110   203   109   203 0.90 FecR protein
RNA_pol_Rpb1_1       PF04997.7    338 seq307_BIOID50973    -           1407  1.8e-100  336.3   0.1   1   1  1.8e-103  4.8e-100  335.0   0.1     2   338    15   342    14   342 0.95 RNA polymerase Rpb1, domain 1
RNA_pol_Rpb1_5       PF04998.12   277 seq307_BIOID50973    -           1407   1.1e-80  270.7   0.0   1   1     8e-84   2.2e-80  269.7   0.0     1   276   766  1321   766  1322 1.00 RNA polymerase Rpb1, domain 5
RNA_pol_Rpb1_2       PF00623.15   166 seq307_BIOID50973    -           1407   6.1e-51  172.5   0.0   1   1   5.3e-53   1.5e-49  168.0   0.0     1   166   344   486   344   486 0.95 RNA polymerase Rpb1, domain 2
RNA_pol_Rpb1_3       PF04983.13   157 seq307_BIOID50973    -           1407   1.4e-27   96.2   0.0   1   1   1.2e-30   3.3e-27   95.0   0.0     1   157   489   644   489   644 0.93 RNA polymerase Rpb1, domain 3
RNA_pol_Rpb1_4       PF05000.12   108 seq307_BIOID50973    -           1407   2.5e-18   65.7   0.3   1   1   9.1e-22   2.5e-18   65.7   0.2     2   107   674   763   673   764 0.82 RNA polymerase Rpb1, domain 4
rve                  PF00665.21   120 seq308_BIOID50973    -            340   1.9e-20   73.0   0.0   1   1   2.2e-23   3.8e-20   72.0   0.0     3   118   118   242   117   244 0.96 Integrase core domain
HTH_38               PF13936.1     44 seq308_BIOID50973    -            340   1.8e-09   36.8   0.5   1   1   4.1e-12     7e-09   34.9   0.1     6    41     3    38     2    40 0.94 Helix-turn-helix domain
HTH_7                PF02796.10    45 seq308_BIOID50973    -            340   3.5e-09   36.2   0.3   1   1   5.4e-12   9.2e-09   34.9   0.2    13    44     9    40     5    41 0.93 Helix-turn-helix domain of resolvase
HTH_23               PF13384.1     50 seq308_BIOID50973    -            340   1.1e-06   27.9   0.0   1   1     2e-09   3.4e-06   26.3   0.0     9    40     9    40     2    43 0.89 Homeodomain-like domain
HTH_28               PF13518.1     52 seq308_BIOID50973    -            340   9.8e-06   25.3   0.1   1   1   1.5e-08   2.6e-05   23.9   0.1     7    34    12    39     8    40 0.89 Helix-turn-helix domain
Sigma70_r4_2         PF08281.7     54 seq308_BIOID50973    -            340   1.1e-05   24.7   0.0   1   1   1.5e-08   2.5e-05   23.5   0.0    25    48    16    39    12    40 0.94 Sigma-70, region 4
HTH_3                PF01381.17    55 seq308_BIOID50973    -            340   0.00013   21.6   0.1   1   1   1.4e-07   0.00024   20.7   0.1     7    37    15    45     8    48 0.91 Helix-turn-helix
TPP_enzyme_N         PF02776.13   172 seq309_BIOID50973    -            548   1.6e-58  196.8   4.4   1   1   3.8e-62   1.7e-58  196.7   0.2     1   169     1   167     1   170 0.98 Thiamine pyrophosphate enzyme, N-terminal TPP binding domain
TPP_enzyme_C         PF02775.16   153 seq309_BIOID50973    -            548   6.8e-52  174.9   0.4   1   1   5.3e-54   2.4e-50  169.9   0.0     1   153   374   522   374   522 0.98 Thiamine pyrophosphate enzyme, C-terminal TPP binding domain
TPP_enzyme_M         PF00205.17   137 seq309_BIOID50973    -            548     2e-41  140.8   0.1   1   1   1.1e-44   4.9e-41  139.5   0.1     1   137   186   321   186   321 0.98 Thiamine pyrophosphate enzyme, central domain
DUF3251              PF11622.3    165 seq310_BIOID50973    -            227     4e-07   29.4   3.5   1   1   1.7e-10   2.3e-06   27.0   2.4    12   152    50   203    36   215 0.67 Protein of unknown function (DUF3251)
Antirestrict         PF03230.8     94 seq311_BIOID50973    -            161   4.7e-39  132.1   0.2   1   1   4.7e-43   6.4e-39  131.7   0.1     1    94    64   161    64   161 0.98 Antirestriction protein
DUF2713              PF10897.3    246 seq312_BIOID50973    -            271  1.2e-118  394.7   2.2   1   1  1.4e-122    2e-118  394.0   1.5     1   177    93   271    93   271 0.99 Protein of unknown function (DUF2713)
PTS_EIIC             PF02378.13   321 seq314_BIOID50973    -            477   1.4e-80  270.4  33.4   1   1   2.1e-84   1.4e-80  270.4  23.2     1   321    13   320    13   320 0.94 Phosphotransferase system, EIIC
PTS_EIIB             PF00367.15    35 seq314_BIOID50973    -            477   7.7e-14   50.5   0.1   1   1     2e-17   1.3e-13   49.7   0.0     3    35   404   436   402   436 0.95 phosphotransferase system, EIIB
IstB_IS21            PF01695.12   178 seq315_BIOID50973    -            259   4.7e-70  234.5   0.0   1   1     3e-73     1e-69  233.3   0.0     1   178    56   235    56   235 0.98 IstB-like ATP binding protein
Bac_DnaA             PF00308.13   219 seq315_BIOID50973    -            259   4.5e-07   29.6   0.0   1   1   1.9e-10   6.7e-07   29.0   0.0    37   134   105   201    75   207 0.85 Bacterial dnaA  protein
PhoH                 PF02562.11   205 seq315_BIOID50973    -            259   1.7e-05   24.0   0.2   1   1   1.5e-08   5.3e-05   22.4   0.0    11    48    94   131    83   148 0.81 PhoH-like protein
AAA                  PF00004.24   132 seq315_BIOID50973    -            259   3.4e-05   23.9   0.0   1   1   1.7e-08   5.9e-05   23.1   0.0     1    71   105   177   105   209 0.80 ATPase family associated with various cellular activities (AAA)
ICL                  PF00463.16   526 seq316_BIOID50973    -            439  3.2e-200  665.6   1.7   1   2  4.6e-118  3.2e-114  381.9   0.0     1   255    12   262    12   264 0.99 Isocitrate lyase family
ICL                  PF00463.16   526 seq316_BIOID50973    -            439  3.2e-200  665.6   1.7   2   2   1.5e-88     1e-84  284.5   1.0   353   526   262   439   260   439 0.98 Isocitrate lyase family
PEP_mutase           PF13714.1    238 seq316_BIOID50973    -            439   4.8e-19   68.4   0.0   1   1   2.3e-22   1.6e-18   66.7   0.0    26   198    86   320    74   352 0.86 Phosphoenolpyruvate phosphomutase
FCD                  PF07729.7    125 seq320_BIOID50973    -            220   5.2e-18   65.4  11.5   1   1   1.2e-21   8.1e-18   64.8   8.0     1   124    76   207    76   208 0.85 FCD domain
GntR                 PF00392.16    64 seq320_BIOID50973    -            220   9.6e-13   47.2   0.0   1   1   3.1e-16   2.1e-12   46.1   0.0     7    64    10    66     6    66 0.96 Bacterial regulatory proteins, gntR family
RadC                 PF04002.10   123 seq321_BIOID50973    -            158   1.3e-46  157.2   0.0   1   1   1.2e-50   1.6e-46  156.8   0.0     2   123    37   158    36   158 0.98 RadC-like JAB domain
TonB_dep_Rec         PF00593.19   276 seq322_BIOID50973    -            774   5.7e-23   82.1  17.8   1   1   1.3e-26   5.7e-23   82.1  12.4     2   274   526   771   525   773 0.88 TonB dependent receptor
Plug                 PF07715.10   108 seq322_BIOID50973    -            774     1e-19   70.7   0.4   1   1   7.4e-23   3.4e-19   69.0   0.3     4   108   132   244   129   244 0.88 TonB-dependent Receptor Plug Domain
STN                  PF07660.9     52 seq322_BIOID50973    -            774   3.4e-10   39.2   0.0   1   1   2.3e-13     1e-09   37.6   0.0     2    52    57   107    56   107 0.95 Secretin and TonB N terminus short domain
HIM                  PF05662.9     21 seq324_BIOID50973    -           1616   8.5e-85  275.1 100.7   1   8   1.7e-09   4.8e-06   25.9   0.2     1    21   382   405   382   405 0.99 Haemagglutinin
HIM                  PF05662.9     21 seq324_BIOID50973    -           1616   8.5e-85  275.1 100.7   2   8   7.3e-11     2e-07   30.3   1.2     2    21   570   592   569   592 0.97 Haemagglutinin
HIM                  PF05662.9     21 seq324_BIOID50973    -           1616   8.5e-85  275.1 100.7   3   8   3.5e-11   9.5e-08   31.3   0.9     2    21   655   677   654   677 0.97 Haemagglutinin
HIM                  PF05662.9     21 seq324_BIOID50973    -           1616   8.5e-85  275.1 100.7   4   8   3.1e-11   8.4e-08   31.5   0.7     3    21  1028  1049  1026  1049 0.97 Haemagglutinin
HIM                  PF05662.9     21 seq324_BIOID50973    -           1616   8.5e-85  275.1 100.7   5   8   1.3e-09   3.5e-06   26.4   0.0     1    21  1183  1203  1183  1203 0.98 Haemagglutinin
HIM                  PF05662.9     21 seq324_BIOID50973    -           1616   8.5e-85  275.1 100.7   6   8   3.6e-12   9.8e-09   34.4   1.9     1    21  1319  1339  1319  1339 0.98 Haemagglutinin
HIM                  PF05662.9     21 seq324_BIOID50973    -           1616   8.5e-85  275.1 100.7   7   8   1.9e-13   5.1e-10   38.5   1.8     1    21  1440  1460  1440  1460 0.98 Haemagglutinin
HIM                  PF05662.9     21 seq324_BIOID50973    -           1616   8.5e-85  275.1 100.7   8   8   6.1e-10   1.7e-06   27.4   1.5     1    21  1493  1513  1493  1513 0.96 Haemagglutinin
Hep_Hag              PF05658.9     28 seq324_BIOID50973    -           1616   1.5e-69  227.1 188.8   1  14   1.1e-07   0.00031   20.7   0.0     1    27   130   156   130   157 0.94 Hep_Hag
Hep_Hag              PF05658.9     28 seq324_BIOID50973    -           1616   1.5e-69  227.1 188.8   2  14   5.9e-09   1.6e-05   24.7   1.5     1    26   158   183   158   185 0.94 Hep_Hag
Hep_Hag              PF05658.9     28 seq324_BIOID50973    -           1616   1.5e-69  227.1 188.8   3  14   1.1e-08     3e-05   23.9   1.5     1    27   200   226   200   227 0.95 Hep_Hag
Hep_Hag              PF05658.9     28 seq324_BIOID50973    -           1616   1.5e-69  227.1 188.8   4  14   3.5e-09   9.5e-06   25.5   0.2     1    27   214   240   214   241 0.95 Hep_Hag
Hep_Hag              PF05658.9     28 seq324_BIOID50973    -           1616   1.5e-69  227.1 188.8   5  14     7e-09   1.9e-05   24.5   2.5     1    26   228   253   228   255 0.96 Hep_Hag
Hep_Hag              PF05658.9     28 seq324_BIOID50973    -           1616   1.5e-69  227.1 188.8   6  14   7.3e-09     2e-05   24.4   2.2     3    27   257   281   256   282 0.94 Hep_Hag
Hep_Hag              PF05658.9     28 seq324_BIOID50973    -           1616   1.5e-69  227.1 188.8   7  14     6e-10   1.6e-06   27.9   0.5     1    28   269   296   269   296 0.97 Hep_Hag
Hep_Hag              PF05658.9     28 seq324_BIOID50973    -           1616   1.5e-69  227.1 188.8   8  14   1.3e-09   3.5e-06   26.8   2.2     1    28   297   324   297   324 0.95 Hep_Hag
Hep_Hag              PF05658.9     28 seq324_BIOID50973    -           1616   1.5e-69  227.1 188.8   9  14   4.2e-09   1.1e-05   25.2   2.4     3    27   327   351   325   352 0.94 Hep_Hag
Hep_Hag              PF05658.9     28 seq324_BIOID50973    -           1616   1.5e-69  227.1 188.8  10  14   2.2e-08     6e-05   22.9   2.5     1    27   353   379   353   380 0.96 Hep_Hag
Hep_Hag              PF05658.9     28 seq324_BIOID50973    -           1616   1.5e-69  227.1 188.8  11  14   3.4e-10   9.3e-07   28.6   3.9     1    27  1099  1125  1099  1126 0.95 Hep_Hag
Hep_Hag              PF05658.9     28 seq324_BIOID50973    -           1616   1.5e-69  227.1 188.8  12  14   1.3e-07   0.00034   20.5   4.4     1    28  1259  1286  1259  1286 0.96 Hep_Hag
Hep_Hag              PF05658.9     28 seq324_BIOID50973    -           1616   1.5e-69  227.1 188.8  13  14   2.9e-10   7.9e-07   28.9   4.4     1    28  1397  1424  1397  1424 0.96 Hep_Hag
Hep_Hag              PF05658.9     28 seq324_BIOID50973    -           1616   1.5e-69  227.1 188.8  14  14   1.2e-07   0.00033   20.6   2.5     1    27  1411  1437  1411  1438 0.93 Hep_Hag
YadA                 PF03895.10    78 seq324_BIOID50973    -           1616   7.5e-24   83.4  10.1   1   1   2.7e-27   7.5e-24   83.4   7.0     2    78  1539  1616  1538  1616 0.98 YadA-like C-terminal region
ESPR                 PF13018.1     24 seq324_BIOID50973    -           1616   1.7e-09   36.7   1.3   1   1   3.8e-12     1e-08   34.3   0.2     1    24     1    24     1    24 0.98 Extended Signal Peptide of Type V secretion system
PTSIIB_sorb          PF03830.10   151 seq326_BIOID50973    -            169   5.9e-55  185.1   0.3   1   1   4.9e-59   6.7e-55  184.9   0.2     1   149    15   162    15   164 0.99 PTS system sorbose subfamily IIB component
IstB_IS21            PF01695.12   178 seq327_BIOID50973    -            259   6.1e-71  237.3   0.1   1   1   3.9e-74   1.3e-70  236.3   0.0     1   178    56   235    56   235 0.98 IstB-like ATP binding protein
Bac_DnaA             PF00308.13   219 seq327_BIOID50973    -            259   1.4e-07   31.2   0.0   1   1   6.2e-11   2.1e-07   30.6   0.0    37   136   105   202    75   207 0.85 Bacterial dnaA  protein
AAA                  PF00004.24   132 seq327_BIOID50973    -            259   2.5e-05   24.3   0.0   1   1   1.3e-08   4.3e-05   23.6   0.0     1    74   105   180   105   214 0.77 ATPase family associated with various cellular activities (AAA)
PhoH                 PF02562.11   205 seq327_BIOID50973    -            259   1.4e-05   24.3   0.1   1   1   1.6e-08   5.5e-05   22.3   0.0    11    48    94   131    83   142 0.80 PhoH-like protein
DUF2713              PF10897.3    246 seq330_BIOID50973    -             69   1.9e-40  138.6   1.7   1   1   1.5e-44     2e-40  138.4   1.2   178   246     1    69     1    69 0.99 Protein of unknown function (DUF2713)
NLPC_P60             PF00877.14   105 seq332_BIOID50973    -            252     4e-31  106.8   0.0   1   1     1e-34   7.1e-31  106.0   0.0     1   105   134   244   134   244 0.98 NlpC/P60 family
SLT                  PF01464.15   121 seq333_BIOID50973    -            200   1.4e-31  108.3   0.0   1   1   1.4e-35   1.9e-31  107.9   0.0     2   118    53   168    52   171 0.96 Transglycosylase SLT domain
DUF987               PF06174.6     66 seq335_BIOID50973    -             73   1.7e-43  145.8   0.2   1   1   1.4e-47   1.9e-43  145.6   0.1     1    66     1    66     1    66 0.99 Protein of unknown function (DUF987)
Pep_deformylase      PF01327.16   157 seq337_BIOID50973    -            169   6.4e-53  178.2   0.1   1   1   5.6e-57   7.6e-53  177.9   0.1     2   156     4   152     3   153 0.94 Polypeptide deformylase
ABM                  PF03992.11    78 seq338_BIOID50973    -            106   6.3e-13   48.4   0.2   1   1   5.8e-17   7.9e-13   48.1   0.2     1    77     1    76     1    77 0.96 Antibiotic biosynthesis monooxygenase
YfiO                 PF13525.1    203 seq339_BIOID50973    -            245   1.1e-84  282.8   5.8   1   1   2.8e-88   1.3e-84  282.6   4.0     1   202    28   236    28   238 0.97 Outer membrane lipoprotein
TPR_18               PF13512.1    142 seq339_BIOID50973    -            245   5.1e-65  217.7   7.3   1   1     3e-68   1.4e-64  216.3   1.2     2   142    24   167    23   167 0.98 Tetratricopeptide repeat
DNA_pol_A            PF00476.15   383 seq341_BIOID50973    -            928  2.7e-160  533.0   0.0   1   1  1.1e-163  3.7e-160  532.6   0.0     2   383   548   927   547   927 0.99 DNA polymerase family A
5_3_exonuc_N         PF02739.11   169 seq341_BIOID50973    -            928   3.4e-59  198.8   0.0   1   1   2.3e-62   7.8e-59  197.7   0.0     2   169     8   169     7   169 0.99 5'-3' exonuclease, N-terminal resolvase-like domain
DNA_pol_A_exo1       PF01612.15   174 seq341_BIOID50973    -            928   6.4e-45  152.5   0.1   1   1   3.6e-48   1.2e-44  151.6   0.1     1   174   330   517   330   517 0.97 3'-5' exonuclease
5_3_exonuc           PF01367.15   101 seq341_BIOID50973    -            928     3e-31  107.5   0.0   1   1   2.2e-34   7.5e-31  106.2   0.0     1    99   171   275   171   277 0.97 5'-3' exonuclease, C-terminal SAM fold
EII-Sor              PF03609.9    237 seq342_BIOID50973    -            259   1.2e-79  266.8  26.2   1   1   9.9e-84   1.3e-79  266.6  18.2     1   236     1   236     1   237 1.00 PTS system sorbose-specific iic component
PMI_typeI            PF01238.16   373 seq344_BIOID50973    -            417  2.3e-123  411.7   0.0   1   1  2.7e-126  1.9e-122  408.7   0.0     1   372    27   382    27   383 0.98 Phosphomannose isomerase type I
Dus                  PF01207.12   310 seq346_BIOID50973    -            345  7.9e-100  333.5   0.0   1   1  6.8e-104  9.3e-100  333.3   0.0     2   308    30   340    29   342 0.98 Dihydrouridine synthase (Dus)
YagB_YeeU_YfjZ       PF06154.6    105 seq347_BIOID50973    -            122   2.5e-52  175.4   0.0   1   1   2.1e-56   2.9e-52  175.1   0.0     2   104    16   118    15   119 0.98 YagB/YeeU/YfjZ family
ACT                  PF01842.20    66 seq348_BIOID50973    -            128   1.3e-05   24.4   0.2   1   1   1.6e-08   0.00022   20.5   0.0     9    29    78    98    74   115 0.91 ACT domain
OrfB_Zn_ribbon       PF07282.6     69 seq350_BIOID50973    -             97   1.1e-24   85.6   0.7   1   1   1.3e-28   1.7e-24   85.1   0.5     5    68     2    66     1    67 0.97 Putative transposase DNA-binding domain
ACT_5                PF13710.1     63 seq354_BIOID50973    -             87   2.1e-26   91.4   0.1   1   1   1.9e-30   2.6e-26   91.0   0.1     2    63    13    73    12    73 0.98 ACT domain
PduV-EutP            PF10662.4    143 seq355_BIOID50973    -            121   1.7e-14   53.3   0.0   1   1   2.4e-18   3.3e-14   52.4   0.0    86   142    60   115    47   116 0.93 Ethanolamine utilisation - propanediol utilisation
Formyl_trans_N       PF00551.14   181 seq357_BIOID50973    -            315   9.4e-56  188.1   0.0   1   1     2e-59   1.3e-55  187.5   0.0     2   180     6   183     5   184 0.98 Formyl transferase
Formyl_trans_C       PF02911.13   100 seq357_BIOID50973    -            315   1.1e-33  115.1   0.1   1   1   2.5e-37   1.7e-33  114.5   0.0     1    99   207   304   207   305 0.98 Formyl transferase, C-terminal domain
AceK                 PF06315.6    562 seq359_BIOID50973    -            578    7e-240  796.9   0.0   1   1  5.8e-244  7.9e-240  796.7   0.0     1   562     9   568     9   568 0.99 Isocitrate dehydrogenase kinase/phosphatase (AceK)
Aminotran_4          PF01063.14   231 seq365_BIOID50973    -            309   1.1e-46  159.0   0.0   1   1   9.6e-51   1.3e-46  158.8   0.0     3   231    54   289    52   289 0.96 Aminotransferase class IV
DUF1219              PF06755.7    117 seq366_BIOID50973    -            124     4e-60  200.3   0.0   1   1   3.4e-64   4.6e-60  200.1   0.0     1   113     1   113     1   123 0.97 Protein of unknown function (DUF1219)
HTH_20               PF12840.2     61 seq368_BIOID50973    -            207     2e-09   36.9   0.3   1   1   1.9e-12   5.2e-09   35.6   0.0    11    61     5    55     1    55 0.94 Helix-turn-helix domain
HTH_5                PF01022.15    47 seq368_BIOID50973    -            207   9.2e-09   34.7   0.1   1   1   7.6e-12   2.1e-08   33.5   0.1     3    46     5    49     3    50 0.92 Bacterial regulatory protein, arsR family
EIID-AGA             PF03613.9    264 seq370_BIOID50973    -            292   2.9e-96  321.3   9.1   1   1  2.4e-100   3.3e-96  321.1   6.3     2   263    35   291    34   292 0.99 PTS system mannose/fructose/sorbose family IID component
HTH_5                PF01022.15    47 seq371_BIOID50973    -             99   1.2e-14   53.5   0.1   1   1   7.3e-18     2e-14   52.8   0.1     1    47    23    70    23    70 0.97 Bacterial regulatory protein, arsR family
HTH_20               PF12840.2     61 seq371_BIOID50973    -             99   2.4e-11   43.1   0.4   1   1   1.3e-14   3.5e-11   42.6   0.3     2    58    16    72    15    75 0.96 Helix-turn-helix domain
MarR_2               PF12802.2     62 seq371_BIOID50973    -             99     2e-09   36.8   0.1   1   1   1.2e-12   3.3e-09   36.1   0.1     5    60    24    75    19    77 0.89 MarR family
HTH_24               PF13412.1     48 seq371_BIOID50973    -             99     2e-08   33.3   0.0   1   1   1.9e-11   5.1e-08   32.0   0.0     5    47    26    68    24    69 0.96 Winged helix-turn-helix DNA-binding
MarR                 PF01047.17    59 seq371_BIOID50973    -             99   6.7e-06   25.6   0.0   1   1   4.6e-09   1.3e-05   24.7   0.0     5    53    26    74    23    75 0.95 MarR family
N6_Mtase             PF02384.11   311 seq373_BIOID50973    -            518  2.8e-116  387.8   1.1   1   1  1.4e-119  3.7e-116  387.4   0.7     2   310   171   479   170   480 0.97 N-6 DNA Methylase
HsdM_N               PF12161.3    137 seq373_BIOID50973    -            518   1.4e-19   70.7   0.8   1   1   1.6e-22   4.4e-19   69.1   0.0     1   135    10   157    10   159 0.83 HsdM N-terminal domain
Methyltransf_26      PF13659.1    117 seq373_BIOID50973    -            518   1.5e-10   40.9   0.0   1   1   2.5e-13   6.9e-10   38.8   0.0     3   114   220   354   218   357 0.73 Methyltransferase domain
UPF0020              PF01170.13   180 seq373_BIOID50973    -            518   8.3e-07   28.6   0.0   1   1   1.4e-09   3.8e-06   26.4   0.0    10   117   201   304   195   311 0.75 Putative RNA methylase family UPF0020
CbiA                 PF01656.18   195 seq374_BIOID50973    -            253   9.9e-06   24.9   0.9   1   1     2e-09   2.7e-05   23.5   0.6     3   174     8   175     7   201 0.64 CobQ/CobB/MinD/ParA nucleotide binding domain
Ribosomal_S30AE      PF02482.14    94 seq375_BIOID50973    -            113   3.8e-29  100.7   0.1   1   1   3.5e-33   4.8e-29  100.4   0.1     2    92     3    93     2    95 0.97 Sigma 54 modulation protein / S30EA ribosomal protein
Rhodanese            PF00581.15   113 seq377_BIOID50973    -            174   1.4e-11   44.5   0.0   1   1   3.2e-15   2.2e-11   43.9   0.0     2   112     8    98     7    99 0.80 Rhodanese-like domain
DUF2892              PF11127.3     66 seq377_BIOID50973    -            174   3.8e-11   42.5   3.5   1   1   8.3e-15   5.7e-11   41.9   2.4    10    60   115   170   112   174 0.88 Protein of unknown function (DUF2892)
DUF3521              PF12035.3     35 seq379_BIOID50973    -             51   4.6e-07   29.4   0.3   1   1   5.9e-11   8.1e-07   28.6   0.2     1    35    13    40    13    40 0.98 Protein of unknown function (DUF3521)
Phageshock_PspG      PF09583.5     65 seq381_BIOID50973    -            139   5.7e-25   87.0  25.7   1   1   5.6e-29   7.7e-25   86.6  17.8     1    64    60   123    60   124 0.98 Phage shock protein G (Phageshock_PspG)
Nol1_Nop2_Fmu        PF01189.12   283 seq384_BIOID50973    -            429  7.4e-105  350.2   0.0   1   1  4.8e-108  9.4e-105  349.9   0.0     1   282   164   426   164   427 0.99 NOL1/NOP2/sun family
NusB                 PF01029.13   134 seq384_BIOID50973    -            429   6.1e-26   90.8   0.0   1   1   5.1e-29   9.9e-26   90.1   0.0     1   134     5   127     5   127 0.97 NusB family
Methyltransf_26      PF13659.1    117 seq384_BIOID50973    -            429   3.7e-11   42.9   0.0   1   1   3.7e-14   7.3e-11   42.0   0.0     2   116   248   375   247   376 0.90 Methyltransferase domain
Methyltransf_18      PF12847.2    112 seq384_BIOID50973    -            429   2.3e-10   40.8   0.0   1   1   2.2e-13   4.2e-10   40.0   0.0     2   112   247   375   246   375 0.84 Methyltransferase domain
Methyltransf_31      PF13847.1    152 seq384_BIOID50973    -            429   1.9e-09   37.1   0.0   1   1   1.7e-12   3.4e-09   36.3   0.0     2   113   245   381   244   417 0.82 Methyltransferase domain
MTS                  PF05175.9    170 seq384_BIOID50973    -            429   1.1e-06   28.0   0.0   1   1   1.1e-09   2.1e-06   27.1   0.0    24   151   239   385   229   397 0.86 Methyltransferase small domain
FtsJ                 PF01728.14   181 seq384_BIOID50973    -            429     9e-05   22.4   0.0   1   1   9.1e-08   0.00018   21.4   0.0    19    99   242   323   233   400 0.60 FtsJ-like methyltransferase
DUF945               PF06097.6    459 seq385_BIOID50973    -            502  1.1e-150  502.3  18.0   1   1  8.7e-155  1.2e-150  502.2  12.5     1   459     1   482     1   482 0.99 Bacterial protein of unknown function (DUF945)
DUF957               PF06117.6     65 seq386_BIOID50973    -             65   5.8e-36  121.7   0.2   1   1   4.6e-40   6.3e-36  121.6   0.2     1    65     1    65     1    65 0.99 Enterobacterial protein of unknown function (DUF957)
PDT                  PF00800.13   182 seq387_BIOID50973    -            386   3.8e-60  202.4   0.2   1   1   8.3e-64   5.6e-60  201.8   0.1     1   180   106   286   106   288 0.96 Prephenate dehydratase
CM_2                 PF01817.16    81 seq387_BIOID50973    -            386   1.9e-22   79.0   2.0   1   1   6.3e-26   4.3e-22   77.8   1.4     1    80    11    90    11    91 0.99 Chorismate mutase type II
ILVD_EDD             PF00920.16   521 seq388_BIOID50973    -            616  5.1e-195  648.6   1.9   1   1  4.3e-199  5.9e-195  648.5   1.3     1   521    34   607    34   607 0.95 Dehydratase family
EIIA-man             PF03610.11   116 seq389_BIOID50973    -            144   3.5e-33  114.0   0.0   1   1   2.9e-37     4e-33  113.8   0.0     1   114     3   115     3   117 0.97 PTS system fructose IIA component
Peripla_BP_2         PF01497.13   238 seq391_BIOID50973    -            300   1.1e-30  106.4   0.5   1   1   9.8e-35   1.3e-30  106.1   0.3     1   237    40   269    40   270 0.93 Periplasmic binding protein
MFS_1                PF07690.11   354 seq395_BIOID50973    -            401   5.9e-49  166.5  71.7   1   1   2.8e-49   1.9e-45  155.0  29.1     2   354     9   350     8   350 0.83 Major Facilitator Superfamily
Amidohydro_1         PF01979.15   333 seq397_BIOID50973    -            377   1.5e-15   57.5   1.3   1   1   8.1e-18   2.8e-14   53.4   0.9     2   333    47   360    46   360 0.64 Amidohydrolase family
Amidohydro_4         PF13147.1    304 seq397_BIOID50973    -            377   1.3e-14   54.8  10.2   1   1     6e-17   2.1e-13   50.8   7.1     6   304    46   357    43   357 0.89 Amidohydrolase
Amidohydro_3         PF07969.6    404 seq397_BIOID50973    -            377   4.4e-06   26.0   2.2   1   1   9.6e-09   3.3e-05   23.1   0.2   306   403   165   357   134   358 0.66 Amidohydrolase family
Amidohydro_5         PF13594.1     68 seq397_BIOID50973    -            377     4e-05   23.2   0.4   1   1   3.3e-08   0.00011   21.7   0.3     3    59    24    70    22   102 0.70 Amidohydrolase
Methylase_S          PF01420.14   167 seq401_BIOID50973    -            422   7.9e-51  172.2   5.1   1   2     2e-35   2.7e-31  108.6   0.3     1   166    15   200    14   201 0.92 Type I restriction modification DNA specificity domain
Methylase_S          PF01420.14   167 seq401_BIOID50973    -            422   7.9e-51  172.2   5.1   2   2   2.8e-22   3.9e-18   65.8   0.3     1   166   220   398   220   399 0.87 Type I restriction modification DNA specificity domain
FecCD                PF01032.13   311 seq403_BIOID50973    -            332   1.5e-86  289.9  30.0   1   1   2.6e-90   1.7e-86  289.7  20.8     2   311    18   330    17   330 0.95 FecCD transport family
ABC-3                PF00950.12   258 seq403_BIOID50973    -            332   1.1e-07   31.3  11.2   1   1   1.6e-11   1.1e-07   31.3   7.8    50   253   119   326    99   330 0.80 ABC 3 transport family
TrkA_N               PF02254.13   116 seq406_BIOID50973    -            458   4.2e-58  194.2   3.5   1   2   5.4e-33   5.3e-30  103.6   0.0     1   108     3   111     3   125 0.92 TrkA-N domain
TrkA_N               PF02254.13   116 seq406_BIOID50973    -            458   4.2e-58  194.2   3.5   2   2   5.9e-29   5.7e-26   90.6   0.7     1   116   235   350   235   350 0.95 TrkA-N domain
TrkA_C               PF02080.16    71 seq406_BIOID50973    -            458   1.9e-21   75.3   0.7   1   2   4.7e-13   4.5e-10   38.8   0.0     3    70   157   225   155   226 0.91 TrkA-C domain
TrkA_C               PF02080.16    71 seq406_BIOID50973    -            458   1.9e-21   75.3   0.7   2   2     2e-11   1.9e-08   33.6   0.2     8    70   390   451   388   452 0.89 TrkA-C domain
F420_oxidored        PF03807.12    96 seq406_BIOID50973    -            458   1.9e-12   47.2   2.2   1   2   1.5e-07   0.00015   22.0   0.0     1    52     2    49     2    88 0.87 NADP oxidoreductase coenzyme F420-dependent
F420_oxidored        PF03807.12    96 seq406_BIOID50973    -            458   1.9e-12   47.2   2.2   2   2   1.5e-07   0.00015   22.0   0.3     2    48   235   279   234   355 0.80 NADP oxidoreductase coenzyme F420-dependent
NAD_binding_7        PF13241.1    103 seq406_BIOID50973    -            458   1.2e-11   44.6   3.0   1   1   7.5e-08   7.3e-05   22.8   0.0     8    82   233   319   228   323 0.75 Putative NAD(P)-binding
Shikimate_DH         PF01488.15   135 seq406_BIOID50973    -            458   1.4e-11   44.4   0.6   1   1   5.3e-09   5.2e-06   26.4   0.2    12   102   232   332   222   367 0.77 Shikimate / quinate 5-dehydrogenase
DUF1144              PF06610.8    143 seq409_BIOID50973    -            149   4.1e-71  237.2   7.6   1   1   3.3e-75   4.5e-71  237.0   5.3     4   143     3   142     1   142 0.98 Protein of unknown function (DUF1144)
DnaB_C               PF03796.10   265 seq412_BIOID50973    -            471  4.1e-108  360.1   0.2   1   1  1.2e-111  5.4e-108  359.7   0.1     1   263   206   463   206   465 0.97 DnaB-like helicase C terminal domain
DnaB                 PF00772.16   103 seq412_BIOID50973    -            471   8.7e-38  128.2   0.0   1   1   4.2e-41   1.9e-37  127.1   0.0     1   103    26   128    26   128 0.99 DnaB-like helicase N terminal domain
AAA_25               PF13481.1    194 seq412_BIOID50973    -            471     1e-13   51.0   0.1   1   1   3.6e-17   1.6e-13   50.3   0.0    29   190   220   386   179   390 0.84 AAA domain
HIT                  PF01230.18    98 seq415_BIOID50973    -            125   9.1e-30  102.9   0.0   1   1   1.6e-33   1.1e-29  102.7   0.0     1    97    18   115    18   116 0.97 HIT domain
DcpS_C               PF11969.3    116 seq415_BIOID50973    -            125   2.7e-25   88.7   0.0   1   1   4.3e-29     3e-25   88.6   0.0     2   103    11   112    10   123 0.96 Scavenger mRNA decapping enzyme C-term binding
HNH                  PF01844.18    47 seq417_BIOID50973    -            216   4.3e-06   26.3   0.8   1   1   5.5e-10   7.5e-06   25.6   0.5     1    47   141   197   139   197 0.88 HNH endonuclease
OmpA                 PF00691.15    97 seq418_BIOID50973    -            296   4.9e-15   55.6   0.1   1   1   1.4e-18   1.9e-14   53.7   0.0     1    92   155   248   155   252 0.84 OmpA family
DUF1425              PF07233.7     94 seq423_BIOID50973    -            125   1.3e-23   82.2   0.0   1   1   1.1e-27   1.5e-23   82.0   0.0     2    93    34   124    33   125 0.98 Protein of unknown function (DUF1425)
PALP                 PF00291.20   307 seq425_BIOID50973    -            514   9.6e-70  235.0   2.1   1   1   1.9e-73   1.3e-69  234.6   1.5     5   307    29   316    25   316 0.91 Pyridoxal-phosphate dependent enzyme
Thr_dehydrat_C       PF00585.13    91 seq425_BIOID50973    -            514   3.8e-64  212.2   0.0   1   2   3.6e-35   2.4e-31  107.0   0.0     1    91   329   419   329   419 0.98 C-terminal regulatory domain of Threonine dehydratase
Thr_dehydrat_C       PF00585.13    91 seq425_BIOID50973    -            514   3.8e-64  212.2   0.0   2   2   6.7e-34   4.6e-30  102.9   0.0     2    91   425   512   424   512 0.96 C-terminal regulatory domain of Threonine dehydratase
SIS                  PF01380.17   131 seq426_BIOID50973    -            384   4.6e-53  178.2   0.0   1   2     2e-34   2.7e-30  104.5   0.0     2   130    49   188    48   189 0.98 SIS domain
SIS                  PF01380.17   131 seq426_BIOID50973    -            384   4.6e-53  178.2   0.0   2   2   2.4e-24   3.2e-20   71.9   0.0     3   131   222   357   220   357 0.94 SIS domain
FecCD                PF01032.13   311 seq428_BIOID50973    -            318   3.7e-94  314.9  27.0   1   1   3.3e-98   4.5e-94  314.6  18.7     2   311    13   316     9   316 0.98 FecCD transport family
DUF883               PF05957.8     94 seq430_BIOID50973    -            113   6.8e-27   93.5   1.2   1   1   5.9e-31   8.1e-27   93.3   0.9     1    94    19   111    19   111 0.97 Bacterial protein of unknown function (DUF883)
DUF3897              PF13036.1    180 seq431_BIOID50973    -            213   7.9e-53  178.6   0.0   1   1     7e-57   9.5e-53  178.3   0.0     1   180    10   210    10   210 0.92 Protein of unknown function (DUF3897)
Porin_1              PF00267.16   337 seq432_BIOID50973    -            370  3.7e-140  466.8  27.2   1   1  6.2e-144  4.2e-140  466.6  18.9     1   337    29   370    29   370 0.97 Gram-negative porin
Porin_4              PF13609.1    311 seq432_BIOID50973    -            370   3.9e-21   75.7  37.0   1   1   8.4e-25   5.8e-21   75.2  25.6     1   304    10   341     7   343 0.79 Gram-negative porin
EcoR124_C            PF12008.3    270 seq434_BIOID50973    -           1038     1e-87  293.6  21.2   1   1   2.9e-91     1e-87  293.6  14.7     1   270   727  1031   727  1031 0.98 Type I restriction and modification enzyme - subunit R C terminal
HSDR_N               PF04313.9    194 seq434_BIOID50973    -           1038   1.2e-52  178.3   5.0   1   1   3.6e-56   1.2e-52  178.3   3.5     1   193    30   219    30   220 0.95 Type I restriction enzyme R protein N terminus (HSDR_N)
ResIII               PF04851.10   184 seq434_BIOID50973    -           1038   7.5e-35  120.3   1.2   1   1     9e-38   3.1e-34  118.3   0.1     3   183   271   439   269   440 0.90 Type III restriction enzyme, res subunit
DEAD                 PF00270.24   173 seq434_BIOID50973    -           1038   1.2e-07   31.2   0.0   1   1   1.1e-10   3.9e-07   29.5   0.0    22   146   308   424   296   441 0.77 DEAD/DEAH box helicase
HTH_18               PF12833.2     81 seq436_BIOID50973    -            138   1.1e-21   76.6   2.0   1   1   2.1e-25   1.4e-21   76.2   1.4     1    81    50   129    50   129 0.97 Helix-turn-helix domain
HTH_AraC             PF00165.18    42 seq436_BIOID50973    -            138   1.4e-19   69.1   2.3   1   2   5.2e-12   3.5e-08   32.8   0.0     1    42    37    78    37    78 0.97 Bacterial regulatory helix-turn-helix proteins, AraC family
HTH_AraC             PF00165.18    42 seq436_BIOID50973    -            138   1.4e-19   69.1   2.3   2   2     7e-13   4.8e-09   35.6   0.7     2    42    90   128    89   128 0.95 Bacterial regulatory helix-turn-helix proteins, AraC family
IMS                  PF00817.15   148 seq437_BIOID50973    -            351   4.6e-48  162.7   0.0   1   1   1.6e-51   7.4e-48  162.0   0.0     1   148     7   154     7   154 0.98 impB/mucB/samB family
IMS_C                PF11799.3    137 seq437_BIOID50973    -            351   1.6e-09   38.1   0.1   1   1   5.8e-13   2.6e-09   37.4   0.0     3    99   211   309   209   327 0.85 impB/mucB/samB family C-terminal
IMS_HHH              PF11798.3     32 seq437_BIOID50973    -            351   1.3e-08   34.2   0.0   1   1   7.1e-12   3.2e-08   33.0   0.0     1    32   166   197   166   197 0.96 IMS family HHH motif
MscL                 PF01741.13   128 seq440_BIOID50973    -            136   2.3e-57  192.5   3.1   1   1   1.9e-61   2.6e-57  192.3   2.2     1   128     3   132     3   132 0.98 Large-conductance mechanosensitive channel, MscL
Ala_racemase_N       PF01168.15   217 seq442_BIOID50973    -            359   3.1e-61  206.5   0.0   1   1   5.7e-65   3.9e-61  206.2   0.0     1   217     8   219     8   219 0.94 Alanine racemase, N-terminal domain
Ala_racemase_C       PF00842.16   129 seq442_BIOID50973    -            359     8e-40  135.1   0.1   1   1   1.8e-43   1.2e-39  134.5   0.1     1   129   234   358   234   358 0.97 Alanine racemase, C-terminal domain
Glutaredoxin         PF00462.19    60 seq443_BIOID50973    -             81   7.9e-14   51.2   0.0   1   1   6.6e-18     9e-14   51.0   0.0     1    57     3    58     3    61 0.95 Glutaredoxin
APH                  PF01636.18   239 seq444_BIOID50973    -            274   2.7e-19   69.7   8.3   1   1     4e-23   2.8e-19   69.7   5.3     2   237    25   233    24   235 0.78 Phosphotransferase enzyme family
Choline_kinase       PF01633.15   211 seq444_BIOID50973    -            274     6e-06   25.8   0.0   1   1   1.3e-09   8.6e-06   25.3   0.0   142   194   158   212   140   235 0.78 Choline/ethanolamine kinase
YihI                 PF04220.7    169 seq445_BIOID50973    -            169   7.8e-56  187.9  15.0   1   1   6.4e-60   8.8e-56  187.7  10.4     3   167     5   165     2   167 0.94 Der GTPase activator (YihI)
Exonuc_X-T_C         PF08411.5    269 seq446_BIOID50973    -            491  9.2e-104  346.0   0.2   1   1  1.7e-107  1.1e-103  345.7   0.1     1   268   228   489   228   490 0.99 Exonuclease C-terminal
RNase_T              PF00929.19   164 seq446_BIOID50973    -            491   3.9e-25   88.9   0.0   1   1   1.1e-28   7.4e-25   88.0   0.0     2   162    29   208    28   210 0.95 Exonuclease
Flavodoxin_NdrI      PF07972.6    122 seq447_BIOID50973    -            136   3.2e-47  159.3   0.0   1   1   2.6e-51   3.6e-47  159.1   0.0     1   122     5   123     5   123 0.97 NrdI Flavodoxin like
ABC_tran             PF00005.22   118 seq449_BIOID50973    -            255   7.7e-21   74.5   0.0   1   1   2.5e-24   1.1e-20   73.9   0.0     1   118    42   167    42   167 0.95 ABC transporter
AAA_29               PF13555.1     62 seq449_BIOID50973    -            255   6.8e-08   31.8   0.1   1   1   3.6e-11   1.6e-07   30.6   0.1    21    54    26    59    17    62 0.86 P-loop containing region of AAA domain
Lactate_perm         PF02652.9    522 seq450_BIOID50973    -            560  6.8e-234  777.0  41.5   1   1  5.7e-238  7.8e-234  776.8  28.8     1   522    25   551    25   551 0.99 L-lactate permease
F_bP_aldolase        PF01116.15   287 seq451_BIOID50973    -            286  9.8e-103  343.0   0.0   1   1    8e-107  1.1e-102  342.9   0.0     4   286     5   283     2   284 0.99 Fructose-bisphosphate aldolase class-II
Ribonuc_red_lgC      PF02867.10   537 seq454_BIOID50973    -            714  1.9e-151  505.1   0.0   1   1    2e-153  8.9e-150  499.6   0.0     1   537   175   694   175   694 0.96 Ribonucleotide reductase, barrel domain
RNR_N                PF08343.5     82 seq454_BIOID50973    -            714   1.7e-29  101.2   0.1   1   1   9.8e-33   4.5e-29   99.9   0.1     1    82    16    97    16    97 0.99 Ribonucleotide reductase N-terminal
Ribonuc_red_lgN      PF00317.16    83 seq454_BIOID50973    -            714   3.3e-12   45.9   0.0   1   1   1.9e-15   8.6e-12   44.5   0.0     2    82    99   171    98   172 0.95 Ribonucleotide reductase, all-alpha domain
Radical_SAM          PF04055.16   166 seq456_BIOID50973    -            457   3.7e-15   56.3   0.0   1   1     8e-19   5.4e-15   55.8   0.0     2   164    57   227    56   229 0.79 Radical SAM superfamily
HemN_C               PF06969.11    66 seq456_BIOID50973    -            457     4e-12   45.8   0.3   1   1   2.7e-15   1.8e-11   43.7   0.0     1    66   363   431   363   431 0.94 HemN C-terminal domain
Acetyltransf_10      PF13673.1    117 seq457_BIOID50973    -            150   4.6e-21   75.0   0.0   1   1   1.6e-24   5.6e-21   74.7   0.0     1   117    13   124    13   124 0.92 Acetyltransferase (GNAT) domain
Acetyltransf_7       PF13508.1     79 seq457_BIOID50973    -            150   4.6e-07   29.7   0.0   1   1   2.8e-10   9.5e-07   28.7   0.0     3    78    56   125    54   126 0.87 Acetyltransferase (GNAT) domain
Acetyltransf_1       PF00583.19    83 seq457_BIOID50973    -            150   9.2e-07   28.7   0.0   1   1   6.1e-10   2.1e-06   27.5   0.0    23    83    73   125    33   125 0.72 Acetyltransferase (GNAT) family
S-methyl_trans       PF02574.11   305 seq458_BIOID50973    -           1232  1.4e-104  349.6   0.1   1   1  9.1e-108  2.5e-104  348.7   0.1     1   304    21   331    21   332 0.98 Homocysteine S-methyltransferase
Met_synt_B12         PF02965.12   136 seq458_BIOID50973    -           1232   9.2e-54  180.5   0.0   1   1     9e-57   2.4e-53  179.2   0.0     1   136  1060  1197  1060  1197 0.99 Vitamin B12 dependent methionine synthase, activation domain
Pterin_bind          PF00809.17   210 seq458_BIOID50973    -           1232   1.5e-48  164.8   0.4   1   1   1.7e-51   4.6e-48  163.2   0.3     1   210   361   573   361   573 0.98 Pterin binding enzyme
B12-binding_2        PF02607.12    79 seq458_BIOID50973    -           1232   4.4e-21   74.5   0.0   1   1   6.5e-24   1.8e-20   72.6   0.0     4    79   664   739   662   739 0.96 B12 binding domain
B12-binding          PF02310.14   121 seq458_BIOID50973    -           1232   6.5e-20   71.0   0.2   1   1   1.8e-22     5e-19   68.2   0.1     2    94   753   845   752   856 0.93 B12 binding domain
DUF2799              PF10973.3     89 seq459_BIOID50973    -            134   3.4e-17   62.1   0.9   1   1   3.3e-21   4.5e-17   61.7   0.6     1    88    44   126    44   127 0.93 Protein of unknown function (DUF2799)
Glyco_hydro_3        PF00933.16   299 seq462_BIOID50973    -            341   1.2e-72  244.3   0.0   1   1   1.1e-76   1.5e-72  243.9   0.0     2   294     6   319     5   320 0.95 Glycosyl hydrolase family 3 N terminal domain
Aminotran_1_2        PF00155.16   363 seq466_BIOID50973    -            411   9.7e-87  291.1   0.0   1   1   8.1e-91   1.1e-86  290.9   0.0     2   362    41   406    40   407 0.98 Aminotransferase class I and II
Phage_AlpA           PF05930.7     51 seq467_BIOID50973    -             68     4e-20   71.1   0.1   1   1   6.9e-24   4.7e-20   70.9   0.0     1    51    10    59    10    59 0.98 Prophage CP4-57 regulatory protein (AlpA)
HTH_17               PF12728.2     51 seq467_BIOID50973    -             68   2.1e-07   30.9   0.1   1   1   3.7e-11   2.5e-07   30.7   0.0     9    50    20    62    15    63 0.90 Helix-turn-helix domain
DUF4154              PF13689.1    145 seq468_BIOID50973    -            172     6e-33  113.3   0.0   1   1   5.4e-37   7.3e-33  113.0   0.0     6   145    32   168    27   168 0.95 Domain of unknown function (DUF4154)
Phage_lysozyme       PF00959.14   110 seq471_BIOID50973    -            199   3.2e-35  120.6   0.2   1   1   3.4e-39   4.7e-35  120.0   0.1     1   110    69   187    69   187 0.99 Phage lysozyme
PTSIIB_sorb          PF03830.10   151 seq472_BIOID50973    -            158   5.1e-52  175.6   0.7   1   1   4.2e-56   5.7e-52  175.4   0.5     1   150     5   154     5   155 0.98 PTS system sorbose subfamily IIB component
Molybdop_Fe4S4       PF04879.11    55 seq473_BIOID50973    -            195   2.2e-21   75.3   0.2   1   1   2.6e-24   1.8e-20   72.4   0.1     2    55    44   104    43   104 0.96 Molybdopterin oxidoreductase Fe4S4 domain
Molybdopterin        PF00384.17   432 seq473_BIOID50973    -            195   2.4e-06   26.4   0.1   1   1   4.2e-10   2.9e-06   26.1   0.0     1    35   107   139   107   190 0.79 Molybdopterin oxidoreductase
UPF0027              PF01139.12   420 seq474_BIOID50973    -             88     3e-12   46.1   0.0   1   1   2.4e-16   3.3e-12   46.0   0.0     6    61    18    73    13    74 0.92 Uncharacterized protein family UPF0027
IlvN                 PF07991.7    165 seq476_BIOID50973    -            536   7.9e-61  204.1   0.2   1   1   1.9e-64   1.3e-60  203.3   0.1     2   165    80   249    79   249 0.98 Acetohydroxy acid isomeroreductase, catalytic domain
IlvC                 PF01450.14   145 seq476_BIOID50973    -            536   5.2e-56  188.4   0.1   1   2   3.9e-21   2.7e-17   62.9   0.0     1   128   255   382   255   390 0.91 Acetohydroxy acid isomeroreductase, catalytic domain
IlvC                 PF01450.14   145 seq476_BIOID50973    -            536   5.2e-56  188.4   0.1   2   2   9.1e-40   6.2e-36  123.3   0.0    15   145   404   530   394   530 0.93 Acetohydroxy acid isomeroreductase, catalytic domain
GGDEF                PF00990.16   161 seq479_BIOID50973    -            408   6.4e-45  152.5   0.5   1   1   7.4e-49     1e-44  151.8   0.3     1   159   249   403   249   405 0.96 GGDEF domain
UPF0227              PF05728.7    187 seq481_BIOID50973    -            180   4.7e-72  241.5   0.0   1   1   3.9e-76   5.3e-72  241.3   0.0     1   186     1   177     1   178 0.99 Uncharacterised protein family (UPF0227)
EII-Sor              PF03609.9    237 seq482_BIOID50973    -            267   3.4e-72  242.4  24.2   1   1   2.8e-76   3.9e-72  242.2  16.8     1   236     1   238     1   239 0.99 PTS system sorbose-specific iic component
FCD                  PF07729.7    125 seq483_BIOID50973    -            258   3.1e-23   82.3   2.7   1   1   4.6e-27   3.1e-23   82.3   1.9     1   124   100   223   100   224 0.90 FCD domain
GntR                 PF00392.16    64 seq483_BIOID50973    -            258   2.1e-22   78.2   0.4   1   1   6.1e-26   4.2e-22   77.2   0.3     1    64     8    71     8    71 0.98 Bacterial regulatory proteins, gntR family
PsiB                 PF06290.6    143 seq485_BIOID50973    -            144   3.4e-72  240.4   0.0   1   1   2.8e-76   3.8e-72  240.2   0.0     1   143     1   143     1   143 0.99 Plasmid SOS inhibition protein (PsiB)
Molybdopterin        PF00384.17   432 seq486_BIOID50973    -            803   9.9e-25   87.0   0.0   1   1   3.2e-25   2.2e-21   75.9   0.0   103   379     2   377     1   381 0.85 Molybdopterin oxidoreductase
Molydop_binding      PF01568.16   109 seq486_BIOID50973    -            803   5.6e-17   61.4   0.1   1   1     3e-20     2e-16   59.6   0.1     4   108   681   796   678   797 0.93 Molydopterin dinucleotide binding domain
PsiA                 PF06952.6    238 seq491_BIOID50973    -            239  2.3e-112  373.7   8.8   1   1  1.9e-116  2.6e-112  373.5   6.1     1   237     1   236     1   237 0.99 PsiA protein
EIID-AGA             PF03613.9    264 seq498_BIOID50973    -            263   9.9e-93  309.7   4.6   1   1   8.1e-97   1.1e-92  309.5   3.2     2   264     4   263     3   263 0.97 PTS system mannose/fructose/sorbose family IID component
Ribonuc_red_sm       PF00268.16   281 seq499_BIOID50973    -            319   1.1e-80  270.5   0.1   1   1   9.6e-85   1.3e-80  270.2   0.0     1   280     1   280     1   281 0.97 Ribonucleotide reductase, small chain
FMN_dh               PF01070.13   357 seq500_BIOID50973    -            396  1.7e-124  415.1   0.0   1   1  6.9e-128  2.3e-124  414.7   0.0     1   355    13   375    13   377 0.96 FMN-dependent dehydrogenase
NMO                  PF03060.10   330 seq500_BIOID50973    -            396   3.1e-05   23.1   2.9   1   1   1.3e-08   4.5e-05   22.6   2.0   138   225   248   335   244   372 0.87 Nitronate monooxygenase
Ecotin               PF03974.8    128 seq502_BIOID50973    -            169     3e-52  175.5   0.1   1   1   2.7e-56   3.7e-52  175.2   0.1     2   128    35   160    34   160 0.97 Ecotin
Pyr_redox_2          PF07992.9    200 seq503_BIOID50973    -            434   1.8e-33  116.0   0.0   1   1   1.6e-36   4.3e-33  114.7   0.0     1   197     7   318     7   320 0.91 Pyridine nucleotide-disulphide oxidoreductase
Pyr_redox            PF00070.22    80 seq503_BIOID50973    -            434   2.5e-19   69.3   3.8   1   2     5e-08   0.00014   22.0   0.1     1    36     7    48     7    93 0.86 Pyridine nucleotide-disulphide oxidoreductase
Pyr_redox            PF00070.22    80 seq503_BIOID50973    -            434   2.5e-19   69.3   3.8   2   2     1e-15   2.8e-12   46.7   0.5     1    68   172   254   172   265 0.91 Pyridine nucleotide-disulphide oxidoreductase
DAO                  PF01266.19   358 seq503_BIOID50973    -            434   2.7e-11   42.8  10.3   1   1   1.2e-09   3.4e-06   26.1   0.0   147   236   226   308   223   336 0.80 FAD dependent oxidoreductase
OmpA                 PF00691.15    97 seq507_BIOID50973    -            160   3.6e-18   65.6   0.1   1   1     4e-22   5.5e-18   65.0   0.1     1    97    55   151    55   151 0.95 OmpA family
Sdh_cyt              PF01127.17   121 seq509_BIOID50973    -            134   4.5e-30  103.8   5.0   1   1   3.8e-34   5.2e-30  103.6   3.4     2   120    11   128    10   129 0.90 Succinate dehydrogenase/Fumarate reductase transmembrane subunit
Polysacc_deac_1      PF01522.16   124 seq510_BIOID50973    -            273   7.9e-37  125.5   0.0   1   1   1.5e-40     2e-36  124.2   0.0     2   123    56   214    55   215 0.98 Polysaccharide deacetylase
HOK_GEF              PF01848.11    43 seq512_BIOID50973    -             52   2.8e-24   84.0   2.4   1   1   2.2e-28   3.1e-24   83.9   1.6     2    43     7    48     6    48 0.97 Hok/gef family
RVT_1                PF00078.22   214 seq513_BIOID50973    -            566   1.8e-44  151.5   0.0   1   1   1.2e-47   4.1e-44  150.3   0.0     1   214   114   327   114   327 0.94 Reverse transcriptase (RNA-dependent DNA polymerase)
RVT_N                PF13655.1     84 seq513_BIOID50973    -            566   1.4e-30  105.0   2.2   1   1   9.6e-34   3.3e-30  103.8   1.6     1    84    18   100    18   100 0.99 N-terminal domain of reverse transcriptase
GIIM                 PF08388.6     80 seq513_BIOID50973    -            566   4.3e-27   93.5   8.7   1   1   3.5e-30   1.2e-26   92.1   6.0     1    80   343   421   343   421 0.98 Group II intron, maturase-specific domain
HNH                  PF01844.18    47 seq513_BIOID50973    -            566   6.1e-09   35.5   1.5   1   1   3.5e-12   1.2e-08   34.5   1.0     1    43   507   549   507   553 0.95 HNH endonuclease
Glucosamine_iso      PF01182.15   199 seq515_BIOID50973    -            251   2.6e-19   69.6   0.0   1   1   2.5e-23   3.5e-19   69.2   0.0     4   198    30   226    28   227 0.81 Glucosamine-6-phosphate isomerases/6-phosphogluconolactonase
Sdh_cyt              PF01127.17   121 seq516_BIOID50973    -            115   8.9e-12   44.7  15.1   1   1   7.9e-16   1.1e-11   44.5  10.5    18   120    11   104     2   113 0.83 Succinate dehydrogenase/Fumarate reductase transmembrane subunit
Acid_phosphat_B      PF03767.9    230 seq517_BIOID50973    -            237   3.7e-50  170.3   0.0   1   1   3.1e-54   4.2e-50  170.1   0.0     2   229    11   220    10   221 0.96 HAD superfamily, subfamily IIIB (Acid phosphatase)
ABC_tran             PF00005.22   118 seq520_BIOID50973    -            467   5.4e-26   91.1   0.0   1   1   3.3e-29   1.1e-25   90.1   0.0     1   117   135   259   135   260 0.97 ABC transporter
CBS                  PF00571.23    57 seq520_BIOID50973    -            467   2.8e-06   26.7   0.0   1   1   4.2e-07    0.0014   18.0   0.0    32    55   436   459   413   461 0.86 CBS domain
FAD_binding_2        PF00890.19   421 seq521_BIOID50973    -            588  2.6e-117  392.1   6.1   1   1    7e-121  3.2e-117  391.8   4.2     1   421     9   405     9   405 0.98 FAD binding domain
Succ_DH_flav_C       PF02910.15   129 seq521_BIOID50973    -            588   3.1e-38  130.4   0.1   1   1   1.1e-41   5.1e-38  129.7   0.1     1   129   460   588   460   588 0.96 Fumarate reductase flavoprotein C-term
HTH_Tnp_1            PF01527.15    76 seq524_BIOID50973    -            215   1.2e-23   82.7   0.0   1   1   3.7e-25   1.7e-21   75.8   0.0     2    68    92   162    91   167 0.94 Transposase
SpoU_methylase       PF00588.14   142 seq526_BIOID50973    -            157   4.4e-34  117.2   0.0   1   1   3.6e-38   4.9e-34  117.1   0.0     1   142     1   142     1   142 0.95 SpoU rRNA Methylase family
Glycos_transf_1      PF00534.15   172 seq528_BIOID50973    -            362   6.9e-25   87.3   0.0   1   1   3.3e-28   1.1e-24   86.6   0.0    15   162   185   331   179   341 0.85 Glycosyl transferases group 1
Glyco_trans_1_4      PF13692.1    135 seq528_BIOID50973    -            362   1.3e-12   47.8   0.0   1   1   6.5e-16   2.2e-12   47.1   0.0     2   135   185   327   184   327 0.85 Glycosyl transferases group 1
Glyco_trans_1_2      PF13524.1     92 seq528_BIOID50973    -            362   2.2e-07   30.9   0.0   1   1   1.3e-10   4.3e-07   29.9   0.0     2    91   265   356   263   357 0.95 Glycosyl transferases group 1
Rick_17kDa_Anti      PF05433.10    42 seq530_BIOID50973    -            179   1.7e-11   43.4  15.7   1   1   5.1e-15   1.7e-11   43.4  10.9     2    42    73   113    72   113 0.96 Glycine zipper 2TM domain
Gly-zipper_OmpA      PF13436.1    118 seq530_BIOID50973    -            179   5.2e-09   35.6   3.0   1   1   1.5e-12   5.2e-09   35.6   2.1     5   112    28   134    24   136 0.78 Glycine-zipper containing OmpA-like membrane domain
Gly-zipper_YMGG      PF13441.1     45 seq530_BIOID50973    -            179   3.6e-08   32.6  12.7   1   1     1e-11   3.6e-08   32.6   8.8     2    45    69   111    68   111 0.97 YMGG-like Gly-zipper
Gly-zipper_Omp       PF13488.1     46 seq530_BIOID50973    -            179   1.8e-05   24.1  13.8   1   1   5.3e-09   1.8e-05   24.1   9.6     2    42    73   112    72   118 0.82 Glycine zipper
DUF1100              PF06500.6    411 seq531_BIOID50973    -            414  1.2e-221  735.4   0.0   1   1  2.8e-225  1.3e-221  735.2   0.0     1   411     1   414     1   414 0.99 Alpha/beta hydrolase of unknown function (DUF1100)
Abhydrolase_5        PF12695.2    142 seq531_BIOID50973    -            414   2.3e-08   33.7   0.0   1   1   9.2e-12   4.2e-08   32.9   0.0     1   121   196   375   196   392 0.75 Alpha/beta hydrolase family
Abhydrolase_6        PF12697.2    228 seq531_BIOID50973    -            414   2.1e-06   27.6   0.5   1   1   9.1e-10   4.2e-06   26.7   0.1    12   107   208   326   197   390 0.70 Alpha/beta hydrolase family
UPF0047              PF01894.12   118 seq532_BIOID50973    -            138   4.5e-39  132.8   0.0   1   1   3.7e-43   5.1e-39  132.6   0.0     1   117    17   135    17   136 0.97 Uncharacterised protein family UPF0047
UvrD_C               PF13361.1    319 seq534_BIOID50973    -            690   8.6e-93  311.1   0.0   1   1   3.7e-95   8.4e-92  307.9   0.0     1   318   288   630   288   631 0.97 UvrD-like helicase C-terminal domain
UvrD-helicase        PF00580.16   315 seq534_BIOID50973    -            690   1.4e-73  247.8   0.3   1   1   8.9e-76     2e-72  244.0   0.2     1   314    20   282    20   283 0.94 UvrD/REP helicase N-terminal domain
AAA_19               PF13245.1     76 seq534_BIOID50973    -            690     2e-13   49.7   0.6   1   1   2.1e-16   4.9e-13   48.5   0.4     8    75    32   104    25   105 0.82 Part of AAA domain
UvrD_C_2             PF13538.1    104 seq534_BIOID50973    -            690   2.2e-10   40.4   0.0   1   1   5.8e-13   1.3e-09   37.9   0.0    54   103   563   626   513   627 0.80 Family description
Rep_3                PF01051.16   218 seq535_BIOID50973    -            269     3e-26   92.2   6.1   1   1   2.7e-30   3.7e-26   91.9   4.2     4   218    15   264    13   264 0.83 Initiator Replication protein
Fer4_11              PF13247.1     99 seq536_BIOID50973    -            294   1.2e-29  101.9  13.1   1   1   1.8e-32   2.2e-29  101.1   5.5     2    98    92   188    91   189 0.94 4Fe-4S dicluster domain
Form-deh_trans       PF09163.6     44 seq536_BIOID50973    -            294   7.8e-20   69.9   0.0   1   1   1.1e-22   1.4e-19   69.1   0.0     1    44   246   289   246   290 0.96 Formate dehydrogenase N, transmembrane
Fer4_7               PF12838.2     52 seq536_BIOID50973    -            294   4.9e-15   55.5  25.2   1   1   8.3e-11     1e-07   32.0   5.6     1    50    38   114    38   117 0.90 4Fe-4S dicluster domain
Fer4_9               PF13187.1     55 seq536_BIOID50973    -            294   3.3e-13   49.5  27.2   1   1   4.6e-11   5.7e-08   32.7   7.7     1    55   132   184   132   184 0.97 4Fe-4S dicluster domain
Fer4_10              PF13237.1     52 seq536_BIOID50973    -            294   2.6e-12   46.2  27.8   1   1   3.4e-11   4.2e-08   32.7   7.1     2    52    93   144    92   144 0.86 4Fe-4S dicluster domain
Fer4_2               PF12797.2     22 seq536_BIOID50973    -            294   3.3e-10   39.1  34.5   1   1   6.4e-09     8e-06   25.3   2.4     4    20    33    49    31    51 0.91 4Fe-4S binding domain
Fer4_3               PF12798.2     15 seq536_BIOID50973    -            294   9.7e-08   31.9  41.1   1   3   0.00035      0.43   11.1   3.8     1    15   100   117   100   117 0.89 4Fe-4S binding domain
Fer4_3               PF12798.2     15 seq536_BIOID50973    -            294   9.7e-08   31.9  41.1   2   3   6.7e-05     0.083   13.3   2.9     1    14   133   146   133   147 0.94 4Fe-4S binding domain
Fer4_3               PF12798.2     15 seq536_BIOID50973    -            294   9.7e-08   31.9  41.1   3   3   3.4e-06    0.0042   17.4   2.5     1    15   160   183   160   183 0.98 4Fe-4S binding domain
Fer4_4               PF12800.2     17 seq536_BIOID50973    -            294   3.1e-07   30.0  31.6   1   2   4.7e-05     0.059   13.6   1.8     3    15    38    50    36    56 0.91 4Fe-4S binding domain
Fer4_4               PF12800.2     17 seq536_BIOID50973    -            294   3.1e-07   30.0  31.6   2   2     1e-07   0.00013   21.9   1.8     1    17   130   146   130   146 0.92 4Fe-4S binding domain
Fer4                 PF00037.22    24 seq536_BIOID50973    -            294   3.1e-07   29.6  37.3   1   1   4.1e-08   5.1e-05   22.5   2.0     5    22   130   147   126   149 0.87 4Fe-4S binding domain
TnpB_IS66            PF05717.8    108 seq541_BIOID50973    -            115   5.6e-43  144.6   0.0   1   1   4.5e-47   6.2e-43  144.5   0.0     2   107     7   110     6   111 0.96 IS66 Orf2 like protein
Fimbrial             PF00419.15   145 seq542_BIOID50973    -            194   5.1e-13   49.3   0.0   1   1   5.1e-17     7e-13   48.9   0.0     3   144    29   193    27   194 0.77 Fimbrial protein
Na_Pi_cotrans        PF02690.10   142 seq543_BIOID50973    -            543   1.6e-44  150.9  30.2   1   2   1.4e-39   9.5e-36  122.5   7.0     1   140    13   148    13   150 0.98 Na+/Pi-cotransporter
Na_Pi_cotrans        PF02690.10   142 seq543_BIOID50973    -            543   1.6e-44  150.9  30.2   2   2   1.6e-13   1.1e-09   38.0  10.2     1   123   139   265   139   284 0.90 Na+/Pi-cotransporter
Phage_integrase      PF00589.17   173 seq544_BIOID50973    -            198   4.1e-44  150.1   0.5   1   1   3.5e-48   4.7e-44  149.9   0.3     1   172     5   177     5   178 0.98 Phage integrase family
DUF419               PF04237.8     92 seq545_BIOID50973    -            118   1.2e-22   79.9   0.1   1   1   1.1e-26   1.5e-22   79.6   0.0     1    91    10   102    10   103 0.98 Protein of unknown function (DUF419)
DDE_Tnp_IS66         PF03050.9    271 seq548_BIOID50973    -            523    7e-103  343.4   0.2   1   1    2e-106    7e-103  343.4   0.1     1   270   186   472   186   473 0.99 Transposase IS66 family
DDE_Tnp_IS66_C       PF13817.1     39 seq548_BIOID50973    -            523   3.3e-19   68.4   0.4   1   1   3.6e-22   1.2e-18   66.6   0.3     1    39   479   517   479   517 0.98 IS66 C-terminal element
HTH_Tnp_IS66         PF13005.2     59 seq548_BIOID50973    -            523   4.4e-18   64.7   6.7   1   1   2.8e-21   9.6e-18   63.6   4.6     2    59   125   180   124   180 0.98 putative Helix-turn-helix domain of transposase IS66
LZ_Tnp_IS66          PF13007.2     78 seq548_BIOID50973    -            523   1.6e-12   47.7   7.7   1   1   1.2e-15     4e-12   46.5   5.3     2    77    46   121    45   122 0.83 Transposase C of IS166 homeodomain
SNF2_N               PF00176.18   296 seq551_BIOID50973    -           2255   1.9e-15   56.3   0.0   1   1   1.1e-18     5e-15   55.0   0.0    21   290   849  1262   836  1268 0.79 SNF2 family N-terminal domain
Methyltransf_26      PF13659.1    117 seq551_BIOID50973    -           2255   3.8e-07   30.0   1.4   1   1     4e-10   1.8e-06   27.8   0.0     5   116   116   225   113   226 0.81 Methyltransferase domain
Helicase_C           PF00271.26    78 seq551_BIOID50973    -           2255   8.5e-07   28.6   0.0   1   1   4.6e-10   2.1e-06   27.3   0.0    16    78  1454  1517  1435  1517 0.87 Helicase conserved C-terminal domain
BPD_transp_1         PF00528.17   185 seq553_BIOID50973    -            354   2.5e-26   92.2  16.2   1   1   1.8e-30   2.5e-26   92.2  11.2     1   176   163   324   163   332 0.91 Binding-protein-dependent transport system inner membrane component
Pili_assembly_N      PF00345.15   122 seq554_BIOID50973    -            231   1.5e-41  140.8   0.1   1   1   3.9e-45   2.7e-41  140.0   0.0     1   122    25   145    25   145 0.94 Gram-negative pili assembly chaperone, N-terminal domain
Pili_assembly_C      PF02753.12    68 seq554_BIOID50973    -            231   2.5e-17   62.3   0.2   1   1     1e-20   7.1e-17   60.8   0.1     1    67   164   226   164   227 0.91 Gram-negative pili assembly chaperone, C-terminal domain
Cytochrom_B_N        PF00033.14   188 seq555_BIOID50973    -            217   1.4e-20   73.3  19.2   1   1   2.5e-24   1.7e-20   73.0  13.3     4   188    10   186     7   186 0.92 Cytochrome b(N-terminal)/b6/petB
Ni_hydr_CYTB         PF01292.15   182 seq555_BIOID50973    -            217   1.4e-18   66.8  17.8   1   1   2.5e-22   1.7e-18   66.5  12.3     5   182    13   186     9   186 0.89 Prokaryotic cytochrome b561
RepB-RCR_reg         PF10723.4     85 seq557_BIOID50973    -            170   0.00011   21.7   0.6   1   1   1.4e-08   0.00019   21.0   0.4    36    81   100   146    87   151 0.84 Replication regulatory protein RepB
DUF535               PF04393.8    288 seq560_BIOID50973    -            218   5.9e-70  235.3   0.0   1   1   4.7e-74   6.5e-70  235.1   0.0    83   287     2   204     1   205 0.98 Protein of unknown function (DUF535)
NUDIX                PF00293.23   135 seq562_BIOID50973    -            257   1.9e-21   75.9   0.1   1   1   1.3e-24     6e-21   74.3   0.0     6   125   132   240   127   249 0.90 NUDIX domain
zf-NADH-PPase        PF09297.6     32 seq562_BIOID50973    -            257   2.8e-10   39.4   5.4   1   1     1e-13   4.8e-10   38.6   3.8     1    32    93   124    93   124 0.98 NADH pyrophosphatase zinc ribbon domain
NUDIX-like           PF09296.6     98 seq562_BIOID50973    -            257   3.7e-06   27.0   0.1   1   1   1.6e-09   7.3e-06   26.1   0.1     2    97    11    90    10    91 0.96 NADH pyrophosphatase-like rudimentary NUDIX domain
Crl                  PF07417.7    127 seq563_BIOID50973    -            133     1e-54  183.5   0.1   1   1   8.7e-59   1.2e-54  183.3   0.1     2   122     3   123     2   131 0.96 Transcriptional regulator Crl
Fer2_3               PF13085.1    110 seq564_BIOID50973    -            238   3.8e-31  107.0   0.0   1   1   1.6e-34   5.5e-31  106.5   0.0     2   109     5   111     4   112 0.93 2Fe-2S iron-sulfur cluster binding domain
Fer4_17              PF13534.1     61 seq564_BIOID50973    -            238     2e-10   40.7   0.8   1   1   1.1e-13   3.9e-10   39.8   0.5     1    61   148   221   148   221 0.80 4Fe-4S dicluster domain
Fer4_8               PF13183.1     57 seq564_BIOID50973    -            238   1.3e-09   37.8   1.5   1   1     8e-13   2.7e-09   36.7   1.0     2    56   146   219   145   220 0.71 4Fe-4S dicluster domain
Fer4_18              PF13746.1     69 seq564_BIOID50973    -            238   3.2e-07   30.5   1.1   1   1     1e-09   3.5e-06   27.2   0.1     2    67   155   221   154   223 0.97 4Fe-4S dicluster domain
Fimbrial             PF00419.15   145 seq567_BIOID50973    -            184   9.4e-21   74.4   9.3   1   1   6.9e-25   9.4e-21   74.4   6.4     1   145    35   184    35   184 0.87 Fimbrial protein
DUF1471              PF07338.8     56 seq568_BIOID50973    -             85   8.5e-20   70.0   0.1   1   1   8.2e-24   1.1e-19   69.6   0.0     2    56    33    85    32    85 0.98 Protein of unknown function (DUF1471)
MMR_HSR1             PF01926.18   114 seq570_BIOID50973    -            303   1.2e-13   50.9   0.0   1   1   2.1e-16   4.7e-13   49.0   0.0     2   111    52   163    51   169 0.75 50S ribosome-binding GTPase
DUF258               PF03193.11   161 seq570_BIOID50973    -            303   1.9e-06   27.0   0.0   1   1   1.4e-09   3.2e-06   26.3   0.0    24   103    37   113    17   130 0.69 Protein of unknown function, DUF258
Usher                PF00577.15   552 seq571_BIOID50973    -            429   5.4e-99  332.2   4.0   1   1  7.9e-103   5.4e-99  332.2   2.8     1   224   206   427   206   428 0.98 Type VII secretion system (T7SS), usher protein
PapC_N               PF13954.1    146 seq571_BIOID50973    -            429   6.5e-48  161.9   0.1   1   1   1.4e-51   9.4e-48  161.3   0.0     1   146    43   192    43   192 0.98 PapC N-terminal domain
PTS_EIIC             PF02378.13   321 seq575_BIOID50973    -            598   8.4e-83  277.7  29.4   1   1   1.2e-86   8.4e-83  277.7  20.3     1   321    87   429    87   429 0.94 Phosphotransferase system, EIIC
PTS_EIIB             PF00367.15    35 seq575_BIOID50973    -            598   1.4e-16   59.2   0.1   1   1   4.6e-20   3.1e-16   58.1   0.1     3    35   522   554   520   554 0.97 phosphotransferase system, EIIB
Lip_A_acyltrans      PF03279.8    295 seq576_BIOID50973    -            314  2.1e-100  335.3   0.2   1   1  1.7e-104  2.3e-100  335.1   0.1     2   295    10   304     9   304 0.99 Bacterial lipid A biosynthesis acyltransferase
OpuAC                PF04069.7    257 seq578_BIOID50973    -            344   3.7e-56  190.2   3.6   1   1   3.3e-60   4.5e-56  189.9   2.5     2   256    44   326    43   327 0.94 Substrate binding domain of ABC-type glycine betaine transport system
URO-D                PF01208.12   343 seq579_BIOID50973    -            354  1.6e-140  467.8   0.0   1   1  1.3e-144  1.8e-140  467.6   0.0     2   342     5   347     4   348 0.98 Uroporphyrinogen decarboxylase (URO-D)
Fimbrial             PF00419.15   145 seq580_BIOID50973    -            165   5.1e-16   59.0   0.0   1   1   4.4e-20     6e-16   58.8   0.0     2   145    19   165    18   165 0.86 Fimbrial protein
Transket_pyr         PF02779.19   178 seq581_BIOID50973    -            933   5.3e-67  224.6   0.0   1   1   1.3e-70     9e-67  223.8   0.0     3   178   591   785   589   785 0.99 Transketolase, pyrimidine binding domain
E1_dh                PF00676.15   300 seq581_BIOID50973    -            933   1.7e-46  158.1   0.0   1   1   5.4e-50   3.7e-46  157.1   0.0    15   282   219   511   207   516 0.84 Dehydrogenase E1 component
Pili_assembly_N      PF00345.15   122 seq585_BIOID50973    -            241   1.1e-40  138.0   0.1   1   1   2.7e-44   1.9e-40  137.3   0.0     1   121    37   156    37   157 0.91 Gram-negative pili assembly chaperone, N-terminal domain
Pili_assembly_C      PF02753.12    68 seq585_BIOID50973    -            241   9.5e-17   60.4   0.3   1   1   8.1e-20   5.6e-16   58.0   0.1     1    65   176   234   176   237 0.95 Gram-negative pili assembly chaperone, C-terminal domain
GTP_EFTU             PF00009.22   188 seq587_BIOID50973    -            607     1e-56  191.2   0.0   1   1   7.2e-60     2e-56  190.3   0.0     2   187     4   195     3   196 0.96 Elongation factor Tu GTP binding domain
EFG_C                PF00679.19    89 seq587_BIOID50973    -            607   1.9e-21   75.6   0.0   1   1   1.6e-24   4.3e-21   74.4   0.0     3    83   397   477   395   483 0.96 Elongation factor G C-terminus
GTP_EFTU_D2          PF03144.20    74 seq587_BIOID50973    -            607   7.4e-10   38.6   3.2   1   1   8.1e-13   2.2e-09   37.1   2.2     1    74   219   289   219   289 0.94 Elongation factor Tu domain 2
MMR_HSR1             PF01926.18   114 seq587_BIOID50973    -            607   1.3e-05   25.0   0.2   1   1   1.5e-08   4.1e-05   23.4   0.0     2   113     8   128     7   129 0.55 50S ribosome-binding GTPase
Autotransporter      PF03797.14   265 seq590_BIOID50973    -           1004   1.9e-55  187.9  17.7   1   1   2.8e-59   1.9e-55  187.9  12.3     2   265   704   988   703   988 0.98 Autotransporter beta-domain
ESPR                 PF13018.1     24 seq590_BIOID50973    -           1004   3.3e-08   32.7   0.1   1   1   1.1e-11   7.3e-08   31.5   0.1     2    24    62    84    62    84 0.96 Extended Signal Peptide of Type V secretion system
DUF3521              PF12035.3     35 seq592_BIOID50973    -             51   1.7e-14   53.2   0.6   1   1   1.5e-18     2e-14   52.9   0.4     1    33     6    38     6    40 0.94 Protein of unknown function (DUF3521)
Cytochrom_C_asm      PF01578.15   214 seq593_BIOID50973    -            288   5.7e-45  153.3  17.3   1   1   4.2e-49   5.7e-45  153.3  12.0     5   212    62   286    58   288 0.97 Cytochrome C assembly protein
DUF796               PF05638.7    134 seq594_BIOID50973    -            172   9.9e-35  119.3   0.0   1   1   8.3e-39   1.1e-34  119.1   0.0     1   133     6   155     6   156 0.94 Protein of unknown function (DUF796)
AA_kinase            PF00696.23   241 seq595_BIOID50973    -            396   4.4e-43  147.4   2.1   1   1   8.2e-47   5.6e-43  147.1   1.5     2   240    35   263    34   264 0.93 Amino acid kinase family
PUA                  PF01472.15    74 seq595_BIOID50973    -            396     1e-22   79.4   0.1   1   1   4.6e-26   3.1e-22   77.9   0.1     1    74   305   379   305   379 0.98 PUA domain
HTH_Tnp_1            PF01527.15    76 seq596_BIOID50973    -            136   4.5e-19   68.0   0.6   1   1   1.2e-22     8e-19   67.2   0.4     2    74    23   102    22   104 0.89 Transposase
HTH_28               PF13518.1     52 seq596_BIOID50973    -            136   2.1e-06   27.4   0.5   1   1   6.5e-10   4.4e-06   26.4   0.0     1    43    32    75    32    78 0.93 Helix-turn-helix domain
rve                  PF00665.21   120 seq597_BIOID50973    -            379   8.5e-25   87.0   0.0   1   1   7.2e-28   1.6e-24   86.1   0.0     2   119   213   328   212   329 0.97 Integrase core domain
HTH_Tnp_1            PF01527.15    76 seq597_BIOID50973    -            379   1.9e-17   62.8   1.7   1   1   7.6e-18   1.7e-14   53.3   0.1     2    75     3    75     2    76 0.94 Transposase
rve_3                PF13683.1     67 seq597_BIOID50973    -            379   1.6e-17   62.6   1.7   1   1   2.6e-20   5.8e-17   60.8   0.2     2    67   301   367   300   367 0.98 Integrase core domain
rve_2                PF13333.1     52 seq597_BIOID50973    -            379   1.5e-12   47.2   0.7   1   1   1.6e-15   3.8e-12   45.9   0.5     1    51   319   374   319   374 0.93 Integrase core domain
HTH_21               PF13276.1     60 seq597_BIOID50973    -            379   2.4e-09   36.9   5.4   1   1   2.9e-12   6.7e-09   35.5   3.8     3    59   134   189   130   190 0.89 HTH-like domain
HTH_Tnp_IS1          PF12759.2     50 seq600_BIOID50973    -             91   2.2e-32  110.1   0.1   1   1   4.8e-36   3.3e-32  109.6   0.1     1    50    39    88    39    88 0.99 InsA C-terminal domain
Zn_Tnp_IS1           PF03811.8     36 seq600_BIOID50973    -             91   1.1e-21   75.9   4.5   1   1   3.1e-25   2.1e-21   74.9   3.1     1    36     1    36     1    36 0.99 InsA N-terminal domain
Endonuclease_5       PF04493.9    206 seq602_BIOID50973    -            223   1.1e-70  237.0   0.0   1   1   9.3e-75   1.3e-70  236.8   0.0     1   205     9   208     9   209 0.99 Endonuclease V
MFS_1                PF07690.11   354 seq605_BIOID50973    -            394   1.1e-36  126.1  55.2   1   2   1.5e-29     1e-25   90.1  17.3     2   188    17   198    16   220 0.86 Major Facilitator Superfamily
MFS_1                PF07690.11   354 seq605_BIOID50973    -            394   1.1e-36  126.1  55.2   2   2     1e-14   7.2e-11   41.3  16.1     3   175   218   387   216   394 0.89 Major Facilitator Superfamily
Sugar_tr             PF00083.19   451 seq605_BIOID50973    -            394   3.2e-12   45.6  16.5   1   1   4.7e-16   3.2e-12   45.6  11.4    43   188    39   181    11   184 0.83 Sugar (and other) transporter
HisG                 PF01634.13   163 seq606_BIOID50973    -            299   8.2e-55  184.7   0.0   1   1   1.7e-58   1.2e-54  184.1   0.0     1   163    53   221    53   221 0.94 ATP phosphoribosyltransferase
HisG_C               PF08029.6     75 seq606_BIOID50973    -            299   5.9e-28   96.5   0.0   1   1   2.2e-31   1.5e-27   95.2   0.0     1    75   222   297   222   297 0.98 HisG, C-terminal domain
rve                  PF00665.21   120 seq608_BIOID50973    -            301   5.8e-24   84.3   0.0   1   1   2.3e-27     1e-23   83.5   0.0     3   119   123   243   121   244 0.97 Integrase core domain
rve_3                PF13683.1     67 seq608_BIOID50973    -            301   1.6e-17   62.6   0.0   1   1   1.4e-20   6.3e-17   60.7   0.0     2    67   216   281   215   281 0.98 Integrase core domain
HTH_21               PF13276.1     60 seq608_BIOID50973    -            301   1.2e-16   60.3   1.2   1   1   2.4e-18   1.1e-14   54.0   0.3     6    57    49   106    44   109 0.80 HTH-like domain
DDE_Tnp_IS1          PF03400.8    131 seq609_BIOID50973    -            125   4.5e-74  246.6   1.5   1   1   3.6e-78   4.9e-74  246.4   1.1     7   131     1   125     1   125 1.00 IS1 transposase
Usher                PF00577.15   552 seq610_BIOID50973    -            878    8e-223  741.0  25.6   1   1  2.2e-226  9.9e-223  740.7  17.8     1   552   208   790   208   790 0.99 Type VII secretion system (T7SS), usher protein
PapC_N               PF13954.1    146 seq610_BIOID50973    -            878     5e-48  162.2   0.0   1   1   2.8e-51   1.3e-47  160.9   0.0     2   146    48   194    47   194 0.98 PapC N-terminal domain
PapC_C               PF13953.1     68 seq610_BIOID50973    -            878   1.4e-27   95.0   0.1   1   1   1.1e-30   4.8e-27   93.2   0.1     1    67   800   865   800   866 0.97 PapC C-terminal domain
Aminotran_1_2        PF00155.16   363 seq616_BIOID50973    -            390   2.5e-60  204.2   0.0   1   1   2.1e-64   2.8e-60  204.0   0.0     3   360    30   379    28   382 0.94 Aminotransferase class I and II
Phage_GPD            PF05954.6    292 seq617_BIOID50973    -            713   2.2e-62  210.8   0.0   1   1   4.6e-66   3.1e-62  210.2   0.0     2   291    28   328    27   329 0.92 Phage late control gene D protein (GPD)
Phage_base_V         PF04717.7     79 seq617_BIOID50973    -            713   1.9e-26   91.6   0.1   1   1   5.5e-30   3.8e-26   90.7   0.1     1    77   366   458   366   460 0.91 Phage-related baseplate assembly protein
DUF21                PF01595.15   183 seq619_BIOID50973    -            420   3.5e-55  186.0   4.7   1   1   1.1e-58   4.9e-55  185.5   3.3     3   175     2   175     1   180 0.98 Domain of unknown function DUF21
CorC_HlyC            PF03471.12    81 seq619_BIOID50973    -            420   2.9e-20   71.7   0.2   1   1     2e-23   9.2e-20   70.1   0.1     2    79   335   410   334   412 0.95 Transporter associated domain
CBS                  PF00571.23    57 seq619_BIOID50973    -            420   9.6e-06   25.0   0.2   1   1   8.6e-08   0.00039   19.9   0.0     8    56   270   318   249   319 0.87 CBS domain
Metalloenzyme        PF01676.13   262 seq621_BIOID50973    -            514  4.5e-101  337.4   0.5   1   1  1.1e-104  5.2e-101  337.2   0.3     1   261     6   507     6   508 0.99 Metalloenzyme superfamily
iPGM_N               PF06415.8    223 seq621_BIOID50973    -            514   6.9e-89  296.9   0.6   1   1   2.2e-92     1e-88  296.3   0.4     2   223    85   308    84   308 0.99 BPG-independent PGAM N-terminus (iPGM_N)
Phosphodiest         PF01663.17   364 seq621_BIOID50973    -            514   2.3e-05   23.7   0.0   1   1   7.7e-09   3.5e-05   23.1   0.0   104   246   303   449   259   491 0.73 Type I phosphodiesterase / nucleotide pyrophosphatase
DUF416               PF04222.7    191 seq622_BIOID50973    -            196   2.2e-87  291.0   0.1   1   1   1.8e-91   2.5e-87  290.8   0.0     1   189     4   192     4   194 0.99 Protein of unknown function (DUF416)
SSB                  PF00436.20   104 seq624_BIOID50973    -            178   8.4e-43  144.3   0.5   1   1   7.4e-47     1e-42  144.1   0.4     1   103     6   112     6   113 0.97 Single-strand binding protein family
Histidinol_dh        PF00815.15   413 seq625_BIOID50973    -            432  3.3e-182  605.5   1.6   1   1  2.8e-186  3.8e-182  605.3   1.1     2   413    18   428    17   428 0.99 Histidinol dehydrogenase
Aldedh               PF00171.17   462 seq626_BIOID50973    -            417   1.2e-20   73.1   3.0   1   1   2.4e-20   3.3e-16   58.5   0.8    37   299     8   283     2   304 0.82 Aldehyde dehydrogenase family
Usher                PF00577.15   552 seq628_BIOID50973    -            407  6.6e-100  335.2  17.9   1   1  1.4e-103  9.5e-100  334.7  12.4   229   552     1   317     1   317 0.98 Type VII secretion system (T7SS), usher protein
PapC_C               PF13953.1     68 seq628_BIOID50973    -            407   1.6e-21   75.5   0.1   1   1   6.3e-25   4.3e-21   74.2   0.1     2    67   328   394   327   395 0.95 PapC C-terminal domain
BCCT                 PF02028.12   485 seq629_BIOID50973    -            667  5.3e-195  648.1  43.0   1   1  4.5e-199  6.1e-195  647.9  29.8     1   485    21   506    21   506 0.98 BCCT family transporter
AzlC                 PF03591.9    143 seq632_BIOID50973    -            245   7.3e-42  142.5  10.2   1   1   5.3e-46   7.3e-42  142.5   7.1     1   141    23   165    23   167 0.97 AzlC protein
Bac_DNA_binding      PF00216.16    90 seq633_BIOID50973    -             90   3.2e-33  113.4   1.4   1   1   2.6e-37   3.6e-33  113.3   1.0     1    90     1    90     1    90 0.99 Bacterial DNA-binding protein
UTRA                 PF07702.8    141 seq634_BIOID50973    -            236   3.7e-20   71.8   0.0   1   1   9.6e-24   6.6e-20   71.0   0.0     1   140    91   230    91   231 0.97 UTRA domain
GntR                 PF00392.16    64 seq634_BIOID50973    -            236   6.4e-20   70.2   0.0   1   1   1.4e-23   9.4e-20   69.7   0.0     2    64     8    70     7    70 0.97 Bacterial regulatory proteins, gntR family
A_deaminase          PF00962.17   330 seq636_BIOID50973    -            333  7.1e-101  337.3   0.0   1   1  5.8e-105  7.9e-101  337.2   0.0     2   329     6   328     5   329 0.99 Adenosine/AMP deaminase
DUF1481              PF07356.7    195 seq638_BIOID50973    -            211   5.4e-71  237.9   0.6   1   1   4.5e-75   6.2e-71  237.7   0.4     1   195    22   207    22   207 0.99 Protein of unknown function (DUF1481)
2-oxoacid_dh         PF00198.18   231 seq641_BIOID50973    -            405   7.8e-82  273.8   0.0   1   1   2.2e-85     1e-81  273.5   0.0     3   231   175   403   173   403 0.98 2-oxoacid dehydrogenases acyltransferase (catalytic domain)
Biotin_lipoyl        PF00364.17    74 seq641_BIOID50973    -            405   6.9e-18   63.9   0.3   1   1   3.6e-21   1.6e-17   62.7   0.2     2    73     5    76     4    77 0.96 Biotin-requiring enzyme
E3_binding           PF02817.12    39 seq641_BIOID50973    -            405     4e-15   55.0   2.3   1   1     1e-18   4.6e-15   54.8   0.1     5    39   114   148   111   148 0.96 e3 binding domain
Thioredoxin          PF00085.15   104 seq642_BIOID50973    -            109   3.5e-34  116.5   0.0   1   1   8.4e-38   3.8e-34  116.3   0.0     2   103     5   106     4   107 0.98 Thioredoxin
Thioredoxin_2        PF13098.1    112 seq642_BIOID50973    -            109   1.6e-10   41.0   0.1   1   1   3.2e-13   1.4e-09   37.9   0.0     7   112    23   104    17   104 0.90 Thioredoxin-like domain
EAL                  PF00563.15   236 seq645_BIOID50973    -            528   4.7e-66  222.5   0.4   1   1     1e-69   6.8e-66  221.9   0.3     2   235   273   505   272   506 0.96 EAL domain
CSS-motif            PF12792.2    208 seq645_BIOID50973    -            528   2.2e-38  131.5   1.0   1   1   4.6e-42   3.2e-38  131.0   0.7     2   207    37   246    36   247 0.91 CSS motif domain associated with EAL
AzlD                 PF05437.7     99 seq647_BIOID50973    -            111   3.3e-12   46.0   5.5   1   1   2.8e-16   3.9e-12   45.8   3.8     1    98     5   104     5   105 0.92 Branched-chain amino acid transport protein (AzlD)
Peptidase_M23        PF01551.17    96 seq650_BIOID50973    -            427   2.2e-25   88.4   0.2   1   1   3.6e-29     5e-25   87.2   0.1     3    96   328   421   327   421 0.98 Peptidase family M23
AP_endonuc_2         PF01261.19   211 seq651_BIOID50973    -            326   2.9e-14   52.7   0.1   1   1   3.2e-18   4.4e-14   52.1   0.1     1   201    41   219    41   229 0.91 Xylose isomerase-like TIM barrel
Aminotran_1_2        PF00155.16   363 seq652_BIOID50973    -            356   3.7e-68  230.0   0.0   1   1   3.3e-72   4.5e-68  229.7   0.0    31   363    46   351    30   351 0.94 Aminotransferase class I and II
Fimbrial             PF00419.15   145 seq653_BIOID50973    -            363   4.7e-21   75.4   0.5   1   1   3.4e-25   4.7e-21   75.4   0.4     2   143   211   361   210   363 0.84 Fimbrial protein
MarR                 PF01047.17    59 seq656_BIOID50973    -            176   1.6e-17   62.8   2.8   1   1   1.3e-20     6e-17   60.9   0.1     1    58    53   112    53   113 0.98 MarR family
MarR_2               PF12802.2     62 seq656_BIOID50973    -            176     1e-08   34.5   0.1   1   1   4.8e-12   2.2e-08   33.5   0.0     5    61    55   111    51   112 0.90 MarR family
HTH_27               PF13463.1     68 seq656_BIOID50973    -            176   3.6e-07   30.3   0.1   1   1   1.8e-10   8.1e-07   29.1   0.0    17    68    70   121    54   121 0.86 Winged helix DNA-binding domain
ATP-synt_ab          PF00006.20   215 seq657_BIOID50973    -            443   5.9e-42  143.4   0.0   1   1   2.9e-45   7.9e-42  143.0   0.0     3   214   183   388   181   389 0.95 ATP synthase alpha/beta family, nucleotide-binding domain
Rho_RNA_bind         PF07497.7     78 seq657_BIOID50973    -            443   6.5e-42  140.9   0.1   1   1   4.2e-45   1.1e-41  140.1   0.0     1    78    73   150    73   150 0.98 Rho termination factor, RNA-binding domain
Rho_N                PF07498.7     43 seq657_BIOID50973    -            443   8.2e-18   63.7   0.8   1   1   1.7e-20   4.8e-17   61.3   0.2     1    43    29    71    29    71 0.98 Rho termination factor, N-terminal domain
NACHT                PF05729.7    167 seq657_BIOID50973    -            443   8.9e-05   22.0   0.0   1   1   6.2e-08   0.00017   21.1   0.0    12    96   207   297   203   311 0.80 NACHT domain
NAD_kinase           PF01513.16   285 seq658_BIOID50973    -            292   6.2e-73  244.9   0.0   1   1   5.2e-77     7e-73  244.7   0.0     2   284     8   271     7   272 0.98 ATP-NAD kinase
DUF905               PF06006.7     71 seq659_BIOID50973    -             89   8.4e-38  127.4   0.0   1   1   7.1e-42   9.7e-38  127.2   0.0     3    71    20    88    18    88 0.97 Bacterial protein of unknown function (DUF905)
Fimbrial             PF00419.15   145 seq664_BIOID50973    -            176   1.6e-21   76.9   4.0   1   1   1.4e-25   1.9e-21   76.7   2.8     1   145    27   176    27   176 0.94 Fimbrial protein
OsmC                 PF02566.14   100 seq666_BIOID50973    -            143   1.5e-19   69.9   0.1   1   1   1.4e-23   1.9e-19   69.5   0.0     2    99    42   139    41   140 0.89 OsmC-like protein
DUF932               PF06067.6    239 seq667_BIOID50973    -            272     1e-61  208.1   0.0   1   1   8.7e-66   1.2e-61  207.9   0.0     1   239    36   261    36   261 0.99 Domain of unknown function (DUF932)
HATPase_c            PF02518.21   111 seq669_BIOID50973    -            458   1.5e-28   98.5   0.8   1   1   6.1e-32   4.2e-28   97.1   0.1     2   110   346   449   345   450 0.98 Histidine kinase-, DNA gyrase B-, and HSP90-like ATPase
HisKA                PF00512.20    68 seq669_BIOID50973    -            458   1.5e-14   53.5   0.4   1   1     8e-18   5.5e-14   51.7   0.0     2    65   238   300   237   302 0.91 His Kinase A (phospho-acceptor) domain
DUF2254              PF10011.4    371 seq670_BIOID50973    -            461  4.3e-111  370.8   3.9   1   1  3.6e-115    5e-111  370.6   2.7     3   370    19   376    17   377 0.96 Predicted membrane protein (DUF2254)
HlyD                 PF00529.15   306 seq671_BIOID50973    -            390   3.6e-79  266.1  15.0   1   1   1.3e-82   4.5e-79  265.8  10.4     1   306    60   343    60   343 0.99 HlyD family secretion protein
HlyD_2               PF12700.2    328 seq671_BIOID50973    -            390   2.2e-17   63.1   1.3   1   1   9.2e-21   3.1e-17   62.6   0.9    20   234    60   290    51   316 0.77 HlyD family secretion protein
HlyD_3               PF13437.1    105 seq671_BIOID50973    -            390   5.2e-16   58.7   3.5   1   1   1.4e-16   4.9e-13   49.2   0.2     2   105   218   338   217   338 0.79 HlyD family secretion protein
Biotin_lipoyl_2      PF13533.1     50 seq671_BIOID50973    -            390   1.1e-08   34.4   1.6   1   1   5.4e-11   1.9e-07   30.5   0.1     2    49    61   108    60   109 0.91 Biotin-lipoyl like
ATP-grasp_2          PF08442.5    202 seq672_BIOID50973    -            388   1.4e-82  275.8   0.0   1   1   5.7e-86   1.9e-82  275.4   0.0     1   202     2   203     2   203 1.00 ATP-grasp domain
Ligase_CoA           PF00549.14   153 seq672_BIOID50973    -            388     1e-24   86.7   3.4   1   1   5.1e-28   1.8e-24   86.0   2.4     1   153   262   382   262   382 0.98 CoA-ligase
ATP-grasp_5          PF13549.1    222 seq672_BIOID50973    -            388   1.5e-13   50.3   0.1   1   1   1.2e-16     4e-13   48.9   0.1    10   219     3   215     1   217 0.83 ATP-grasp domain
ATP-grasp_4          PF13535.1    184 seq672_BIOID50973    -            388   7.1e-08   32.2   0.1   1   1   5.1e-11   1.7e-07   31.0   0.0     7   110     7   126     4   200 0.77 ATP-grasp domain
MFS_1                PF07690.11   354 seq674_BIOID50973    -            421   5.4e-23   81.1  40.2   1   1   5.8e-27   7.9e-23   80.6  23.2    22   351    33   365    25   366 0.79 Major Facilitator Superfamily
IGPD                 PF00475.13   145 seq676_BIOID50973    -            355   1.3e-64  216.3   0.3   1   1   6.7e-68   2.3e-64  215.5   0.2     1   145   196   338   196   338 0.99 Imidazoleglycerol-phosphate dehydratase
HAD_2                PF13419.1    176 seq676_BIOID50973    -            355   5.6e-07   29.8   0.0   1   1   5.3e-09   1.8e-05   24.9   0.0    76   173    30   145    19   148 0.81 Haloacid dehalogenase-like hydrolase
PNK3P                PF08645.6    158 seq676_BIOID50973    -            355   9.3e-07   28.3   0.0   1   1   4.9e-10   1.7e-06   27.4   0.0     5   129     8   134     4   183 0.77 Polynucleotide kinase 3 phosphatase
Hydrolase_like       PF13242.1     75 seq676_BIOID50973    -            355   1.8e-06   27.4   0.0   1   1   1.1e-09   3.8e-06   26.4   0.0     1    44   102   144   102   149 0.90 HAD-hyrolase-like
Fimbrial             PF00419.15   145 seq677_BIOID50973    -            169   1.3e-09   38.3   8.2   1   1   1.2e-13   1.6e-09   37.9   5.7     1   144    30   168    30   169 0.74 Fimbrial protein
Polysacc_deac_2      PF04748.8    213 seq678_BIOID50973    -            319   9.8e-81  269.7   0.4   1   1   8.6e-85   1.2e-80  269.4   0.3     1   212    28   238    28   239 0.99 Divergent polysaccharide deacetylase
SMC_N                PF02463.14   220 seq681_BIOID50973    -            553   8.4e-19   67.5   0.0   1   1   2.4e-22   1.6e-18   66.5   0.0     1   217     1   511     1   514 0.94 RecF/RecN/SMC N terminal domain
AAA_23               PF13476.1    202 seq681_BIOID50973    -            553     2e-18   67.3   4.3   1   1   1.5e-19   9.9e-16   58.5   3.0     1   195     4   215     4   381 0.48 AAA domain
Antirestrict         PF03230.8     94 seq682_BIOID50973    -            161   4.9e-39  132.0   0.2   1   1   4.7e-43   6.4e-39  131.7   0.1     1    94    64   161    64   161 0.98 Antirestriction protein
FimH_man-bind        PF09160.5    147 seq684_BIOID50973    -            303   1.5e-57  193.4   0.2   1   1     4e-61   2.8e-57  192.5   0.1     1   147    27   171    27   171 0.99 FimH, mannose binding
Fimbrial             PF00419.15   145 seq684_BIOID50973    -            303   1.1e-09   38.4   7.6   1   1   1.7e-13   1.1e-09   38.4   5.3     7   145   176   303   170   303 0.85 Fimbrial protein
MerR-DNA-bind        PF09278.6     65 seq685_BIOID50973    -            154     7e-15   55.0   0.1   1   1   2.6e-18   1.2e-14   54.3   0.0     2    65    55   119    54   119 0.96 MerR, DNA binding
MerR                 PF00376.18    38 seq685_BIOID50973    -            154   4.6e-14   51.5   0.3   1   1   2.5e-17   1.1e-13   50.3   0.1     1    38    13    49    13    49 0.98 MerR family regulatory protein
MerR_1               PF13411.1     69 seq685_BIOID50973    -            154   2.8e-12   46.1   0.0   1   1     1e-15   4.6e-12   45.4   0.0     2    65    13    76    12    78 0.96 MerR HTH family regulatory protein
Glycos_transf_4      PF00953.16   159 seq686_BIOID50973    -            367   1.1e-28   99.9  21.3   1   1   7.8e-33   1.1e-28   99.9  14.8     3   157    75   233    73   235 0.94 Glycosyl transferase family 4
RadC                 PF04002.10   123 seq693_BIOID50973    -            163   2.5e-47  159.4   0.0   1   1   2.4e-51   3.3e-47  159.0   0.0     2   123    42   163    41   163 0.98 RadC-like JAB domain
MFS_1                PF07690.11   354 seq694_BIOID50973    -            512   5.7e-55  186.3  38.3   1   1   4.2e-59   5.7e-55  186.3  26.5     1   353    19   413    19   414 0.89 Major Facilitator Superfamily
LppC                 PF04348.8    536 seq695_BIOID50973    -            678  2.9e-135  451.7  24.2   1   2   7.7e-52     1e-47  162.7  14.2     1   314    40   345    40   352 0.90 LppC putative lipoprotein
LppC                 PF04348.8    536 seq695_BIOID50973    -            678  2.9e-135  451.7  24.2   2   2   6.7e-91   9.1e-87  291.7   0.1   245   536   346   672   342   672 0.97 LppC putative lipoprotein
GATase               PF00117.23   192 seq696_BIOID50973    -            196   6.2e-28   97.4   0.0   1   1   2.1e-31   7.1e-28   97.2   0.0     1   189     4   194     4   196 0.81 Glutamine amidotransferase class-I
GATase_3             PF07685.9    158 seq696_BIOID50973    -            196   9.7e-06   25.1   0.0   1   1   4.3e-09   1.5e-05   24.5   0.0     8    79    39   100    32   106 0.87 CobB/CobQ-like glutamine amidotransferase domain
HHA                  PF05321.6     57 seq697_BIOID50973    -             71   3.8e-25   87.6   0.0   1   1   3.2e-29   4.3e-25   87.4   0.0     1    57     8    68     8    68 0.97 Haemolysin expression modulating protein
CoA_binding          PF02629.14    96 seq698_BIOID50973    -            289   1.7e-30  105.2   0.7   1   1   4.9e-34   1.7e-30  105.2   0.5     1    96     6    99     6    99 0.99 CoA binding domain
Ligase_CoA           PF00549.14   153 seq698_BIOID50973    -            289   2.4e-20   72.5   0.6   1   1   1.2e-23     4e-20   71.8   0.4     1   152   151   271   151   272 0.96 CoA-ligase
Succ_CoA_lig         PF13607.1    138 seq698_BIOID50973    -            289   8.7e-12   44.7   0.0   1   1   4.4e-15   1.5e-11   43.9   0.0     1   138   145   284   145   287 0.83 Succinyl-CoA ligase like flavodoxin domain
Sigma54_activat      PF00158.21   168 seq699_BIOID50973    -            441   1.1e-72  242.8   0.1   1   1   6.6e-76   1.8e-72  242.1   0.1     1   168   141   308   141   308 0.99 Sigma-54 interaction domain
Response_reg         PF00072.19   112 seq699_BIOID50973    -            441   7.3e-30  103.1   0.2   1   1   5.4e-33   1.5e-29  102.1   0.1     1   111     8   117     8   118 0.98 Response regulator receiver domain
HTH_8                PF02954.14    42 seq699_BIOID50973    -            441     2e-14   52.7   0.6   1   1   7.2e-18     2e-14   52.7   0.4     3    39   403   439   401   441 0.93 Bacterial regulatory protein, Fis family
AAA_5                PF07728.9    139 seq699_BIOID50973    -            441   1.4e-07   31.2   0.0   1   1   9.7e-11   2.7e-07   30.3   0.0     2   123   165   283   164   301 0.84 AAA domain (dynein-related subfamily)
AAA                  PF00004.24   132 seq699_BIOID50973    -            441   1.6e-05   24.9   0.0   1   1   1.2e-08   3.4e-05   23.9   0.0     1   126   165   296   165   302 0.72 ATPase family associated with various cellular activities (AAA)
SLT                  PF01464.15   121 seq702_BIOID50973    -            203     1e-21   76.5   0.7   1   1   1.2e-25   1.6e-21   75.9   0.5     4   114    11   145     8   151 0.88 Transglycosylase SLT domain
MacB_PCD             PF12704.2    232 seq703_BIOID50973    -            399     3e-18   66.1   0.1   1   1   4.4e-22     3e-18   66.1   0.0     9   227    24   237    11   239 0.79 MacB-like periplasmic core domain
FtsX                 PF02687.16   121 seq703_BIOID50973    -            399   2.4e-17   62.7  17.6   1   1   3.9e-21   2.7e-17   62.5  10.1     2   121   269   392   268   392 0.95 FtsX-like permease family
TetR_N               PF00440.18    47 seq706_BIOID50973    -             72   3.7e-14   51.9   0.0   1   1   6.6e-18   4.5e-14   51.6   0.0     1    42    25    66    25    68 0.96 Bacterial regulatory proteins, tetR family
AT_hook              PF02178.14    13 seq706_BIOID50973    -             72    0.0021   17.4   1.1   1   1   6.6e-07    0.0045   16.4   0.8     2    11     6    15     5    17 0.88 AT hook motif
DUF2569              PF10754.4    149 seq707_BIOID50973    -            146     4e-48  163.2  10.5   1   1   3.3e-52   4.5e-48  163.1   7.3     2   149     4   145     3   145 0.99 Protein of unknown function (DUF2569)
Hpt                  PF01627.18    90 seq711_BIOID50973    -            890   2.1e-13   49.9   0.0   1   1   5.7e-16   3.9e-12   45.8   0.0     3    83   811   885   809   890 0.89 Hpt domain
HATPase_c            PF02518.21   111 seq711_BIOID50973    -            890   3.4e-11   42.7   0.0   1   1   1.2e-14   8.5e-11   41.4   0.0     1   109   565   675   565   677 0.94 Histidine kinase-, DNA gyrase B-, and HSP90-like ATPase
DUF987               PF06174.6     66 seq712_BIOID50973    -             73   5.5e-43  144.1   0.2   1   1   4.5e-47   6.2e-43  144.0   0.1     1    66     1    66     1    66 0.99 Protein of unknown function (DUF987)
His_biosynth         PF00977.16   228 seq713_BIOID50973    -            245   9.9e-76  253.8   0.2   1   1   3.3e-79   1.1e-75  253.7   0.2     1   228     1   234     1   234 0.98 Histidine biosynthesis protein
Trp_syntA            PF00290.15   259 seq713_BIOID50973    -            245   2.6e-06   25.9   0.9   1   1   1.5e-08     5e-05   21.7   0.1   174   232    51   108    33   114 0.88 Tryptophan synthase alpha chain
Xan_ur_permease      PF00860.15   389 seq715_BIOID50973    -            449   1.7e-88  296.6  48.3   1   1   1.6e-92   2.1e-88  296.3  33.5     1   388    26   409    26   410 0.99 Permease family
TrbC                 PF04956.8     99 seq716_BIOID50973    -            129   1.8e-07   30.9   8.2   1   1   1.7e-11   2.3e-07   30.6   5.7    16    92    41   117    26   123 0.82 TrbC/VIRB2 family
TerC                 PF03741.11   184 seq717_BIOID50973    -            540   4.9e-49  166.1  13.4   1   1   1.6e-52   7.4e-49  165.5   9.3     1   183    27   216    27   217 0.94 Integral membrane protein TerC family
CorC_HlyC            PF03471.12    81 seq717_BIOID50973    -            540   2.6e-20   71.8   0.1   1   1   6.2e-23   2.8e-19   68.5   0.0     2    79   453   529   452   531 0.93 Transporter associated domain
CBS                  PF00571.23    57 seq717_BIOID50973    -            540   7.2e-16   57.4   1.3   1   2   8.5e-09   3.9e-05   23.1   0.4     1    53   315   371   315   374 0.94 CBS domain
CBS                  PF00571.23    57 seq717_BIOID50973    -            540   7.2e-16   57.4   1.3   2   2   9.7e-12   4.4e-08   32.5   0.0     3    53   382   432   381   436 0.93 CBS domain
Rnf-Nqr              PF02508.9    190 seq719_BIOID50973    -            193   2.6e-71  239.0  21.0   1   1   2.1e-75   2.9e-71  238.8  14.6     1   189     1   191     1   192 0.99 Rnf-Nqr subunit, membrane protein
Wzz                  PF02706.10   152 seq720_BIOID50973    -            348   5.4e-15   55.4   1.7   1   1   8.6e-19   1.2e-14   54.3   1.2     1   113    15   188    15   247 0.69 Chain length determinant protein
SmpA_OmlA            PF04355.8     71 seq723_BIOID50973    -            113   5.7e-27   93.0   0.3   1   1   5.1e-31     7e-27   92.7   0.2     1    70    35   104    35   105 0.98 SmpA / OmlA family
VirB3                PF05101.8     89 seq727_BIOID50973    -            107   1.4e-08   34.4   3.6   1   1   1.5e-12   2.1e-08   33.9   2.5    10    71    15    82     1    95 0.74 Type IV secretory pathway, VirB3-like protein
His_biosynth         PF00977.16   228 seq728_BIOID50973    -            258   1.7e-78  262.9   0.6   1   1   5.5e-82   1.9e-78  262.7   0.4     1   227     5   239     5   240 0.96 Histidine biosynthesis protein
ABC_tran             PF00005.22   118 seq730_BIOID50973    -            233   3.7e-27   94.9   0.0   1   1   8.9e-31   6.1e-27   94.2   0.0     1   117    49   173    49   174 0.94 ABC transporter
AAA_21               PF13304.1    303 seq730_BIOID50973    -            233   1.4e-11   44.8   0.1   1   1   4.4e-13     3e-09   37.1   0.1     1   299    37   206    37   210 0.76 AAA domain
FeS                  PF04060.8     35 seq732_BIOID50973    -            192     1e-14   53.6   5.2   1   1   1.9e-17   2.8e-14   52.2   3.6     1    35    43    77    43    77 0.97 Putative Fe-S cluster
Fer4                 PF00037.22    24 seq732_BIOID50973    -            192   8.5e-13   47.2  25.0   1   2     1e-10   1.5e-07   30.5   4.8     2    23   111   132   110   133 0.95 4Fe-4S binding domain
Fer4                 PF00037.22    24 seq732_BIOID50973    -            192   8.5e-13   47.2  25.0   2   2   2.5e-09   3.8e-06   26.1   2.4     2    24   141   163   140   163 0.91 4Fe-4S binding domain
Fer4_9               PF13187.1     55 seq732_BIOID50973    -            192   2.1e-10   40.5  31.8   1   1   1.1e-10   1.6e-07   31.3  10.3     1    55   116   162   116   162 0.95 4Fe-4S dicluster domain
Fer4_6               PF12837.2     24 seq732_BIOID50973    -            192   2.9e-08   33.0  28.2   1   1   4.9e-10   7.5e-07   28.6   4.5     1    24   109   132   109   132 0.96 4Fe-4S binding domain
Fer4_10              PF13237.1     52 seq732_BIOID50973    -            192   3.3e-08   33.0  25.8   1   1   1.2e-10   1.8e-07   30.7   9.6     3    52   111   158   109   158 0.86 4Fe-4S dicluster domain
Fer4_2               PF12797.2     22 seq732_BIOID50973    -            192   1.6e-07   30.6  20.1   1   1   8.7e-09   1.3e-05   24.6   2.9     3    22   110   129   108   129 0.93 4Fe-4S binding domain
YagB_YeeU_YfjZ       PF06154.6    105 seq733_BIOID50973    -            122   1.7e-54  182.3   0.0   1   1   1.5e-58     2e-54  182.1   0.0     2   104    16   118    15   119 0.98 YagB/YeeU/YfjZ family
CagE_TrbE_VirB       PF03135.9    205 seq734_BIOID50973    -            790   1.2e-25   90.3   0.0   1   1   3.3e-29   2.3e-25   89.4   0.0    10   200   162   355   158   358 0.94 CagE, TrbE, VirB family, component of type IV transporter system
AAA_10               PF12846.2    328 seq734_BIOID50973    -            790   7.3e-20   71.3   0.0   1   1   4.6e-23   3.1e-19   69.2   0.0     2   320   424   705   423   711 0.85 AAA-like domain
PseudoU_synth_2      PF00849.17   164 seq738_BIOID50973    -            290     1e-15   57.8   0.1   1   1   6.3e-18   4.3e-14   52.5   0.1     2   164    69   195    68   195 0.87 RNA pseudouridylate synthase
S4                   PF01479.20    48 seq738_BIOID50973    -            290     3e-14   52.0   1.3   1   1   1.5e-17     1e-13   50.3   0.0     1    48     7    52     7    52 0.97 S4 domain
PTS_EIIA_2           PF00359.17   142 seq741_BIOID50973    -            658   2.4e-31  108.2   0.0   1   1   8.9e-35     4e-31  107.5   0.0     5   141    29   170    25   171 0.95 Phosphoenolpyruvate-dependent sugar phosphotransferase system, EIIA 2
PTS_IIB              PF02302.12    90 seq741_BIOID50973    -            658   1.4e-15   57.3   0.1   1   1   5.6e-19   2.6e-15   56.5   0.1     2    90   188   279   187   279 0.95 PTS system, Lactose/Cellobiose specific IIB subunit
PTS_EIIC             PF02378.13   321 seq741_BIOID50973    -            658   3.9e-11   42.2  35.1   1   1   5.9e-14   2.7e-10   39.4  23.9     2   268   312   562   311   632 0.72 Phosphotransferase system, EIIC
DUF1219              PF06755.7    117 seq742_BIOID50973    -            125   1.5e-60  201.7   0.0   1   1   1.3e-64   1.8e-60  201.4   0.0     1   113     1   113     1   122 0.98 Protein of unknown function (DUF1219)
Epimerase_2          PF02350.14   346 seq743_BIOID50973    -            376  1.3e-126  421.9   0.0   1   1  1.1e-130  1.5e-126  421.7   0.0     2   346    22   370    21   370 0.97 UDP-N-acetylglucosamine 2-epimerase
Complex1_51K         PF01512.12   151 seq744_BIOID50973    -            708   1.7e-48  164.0   1.7   1   1   2.1e-51   2.2e-48  163.7   0.0     1   151   139   284   139   284 0.98 Respiratory-chain NADH dehydrogenase 51 Kd subunit
RnfC_N               PF13375.1    101 seq744_BIOID50973    -            708     2e-34  117.2   0.2   1   1   6.7e-37   7.1e-34  115.4   0.0     1   101    14   115    14   115 0.96 RnfC Barrel sandwich hybrid domain
SLBB                 PF10531.4     59 seq744_BIOID50973    -            708   2.1e-11   43.3   0.1   1   1   5.5e-14   5.8e-11   42.0   0.0     1    58   296   344   296   345 0.95 SLBB domain
Fer4_7               PF12838.2     52 seq744_BIOID50973    -            708   1.6e-09   37.8   8.8   1   1     5e-12   5.2e-09   36.2   6.1     1    52   376   430   376   430 0.81 4Fe-4S dicluster domain
Fer4_8               PF13183.1     57 seq744_BIOID50973    -            708   4.7e-09   36.0   5.1   1   1   1.3e-11   1.4e-08   34.5   3.5     3    57   375   430   372   462 0.80 4Fe-4S dicluster domain
Fer4_10              PF13237.1     52 seq744_BIOID50973    -            708   5.8e-08   32.3  10.5   1   1   1.5e-10   1.6e-07   30.8   7.3     6    52   374   427   370   427 0.91 4Fe-4S dicluster domain
Fer4_9               PF13187.1     55 seq744_BIOID50973    -            708   4.5e-07   29.9   8.9   1   1   1.5e-09   1.6e-06   28.1   6.1     2    53   377   429   376   430 0.71 4Fe-4S dicluster domain
Fer4_4               PF12800.2     17 seq744_BIOID50973    -            708   4.7e-07   29.4  11.4   1   2   5.4e-06    0.0057   16.7   2.0     2    16   375   389   374   395 0.90 4Fe-4S binding domain
Fer4_4               PF12800.2     17 seq744_BIOID50973    -            708   4.7e-07   29.4  11.4   2   2   5.1e-06    0.0054   16.8   1.0     3    16   415   428   413   436 0.91 4Fe-4S binding domain
Fer4_17              PF13534.1     61 seq744_BIOID50973    -            708   1.5e-06   28.3  10.4   1   1   1.2e-08   1.3e-05   25.3   6.9     2    61   377   431   376   431 0.82 4Fe-4S dicluster domain
UPF0102              PF02021.12    93 seq745_BIOID50973    -            131   2.2e-36  123.5   0.1   1   1   1.9e-40   2.6e-36  123.2   0.0     1    92    22   115    22   116 0.98 Uncharacterised protein family UPF0102
PRA-CH               PF01502.13    75 seq746_BIOID50973    -            203   1.1e-33  114.5   0.0   1   1   3.3e-37   2.2e-33  113.5   0.0     1    74    33   106    33   107 0.99 Phosphoribosyl-AMP cyclohydrolase
PRA-PH               PF01503.12    83 seq746_BIOID50973    -            203   1.5e-13   50.6   0.5   1   1   3.2e-17   2.2e-13   50.1   0.4     2    82   116   201   115   202 0.96 Phosphoribosyl-ATP pyrophosphohydrolase
MacB_PCD             PF12704.2    232 seq747_BIOID50973    -            414   1.4e-25   90.0   0.2   1   1   2.1e-29   1.4e-25   90.0   0.2    11   229    26   241    21   244 0.83 MacB-like periplasmic core domain
FtsX                 PF02687.16   121 seq747_BIOID50973    -            414   1.9e-22   79.1  12.5   1   1   3.4e-26   2.3e-22   78.8   4.5     2   121   274   407   273   407 0.98 FtsX-like permease family
Na_H_Exchanger       PF00999.16   384 seq748_BIOID50973    -            549   3.4e-72  242.9  43.6   1   1   3.1e-76   4.2e-72  242.6  30.2     2   383     8   421     5   422 0.91 Sodium/hydrogen exchanger family
SmpB                 PF01668.13    68 seq749_BIOID50973    -            154     6e-30  102.7   0.1   1   1   1.4e-33   1.9e-29  101.1   0.0     2    67    13    78    12    80 0.96 SmpB protein
UxuA                 PF03786.8    351 seq751_BIOID50973    -            394  4.2e-163  541.7   0.2   1   1    7e-167  4.8e-163  541.6   0.1     1   350     1   388     1   389 0.99 D-mannonate dehydratase (UxuA)
AP_endonuc_2         PF01261.19   211 seq751_BIOID50973    -            394   7.7e-09   35.0   0.0   1   1   7.8e-12   5.3e-08   32.3   0.0     3   189    18   299    16   322 0.81 Xylose isomerase-like TIM barrel
SIS_2                PF13580.1    138 seq752_BIOID50973    -            196   1.2e-31  109.1   1.0   1   1   2.2e-35   1.5e-31  108.8   0.7     3   138    10   144     8   144 0.95 SIS domain
SIS                  PF01380.17   131 seq752_BIOID50973    -            196   6.2e-07   28.9   0.3   1   1   7.1e-10   4.8e-06   26.0   0.0    49   105   105   164    77   182 0.82 SIS domain
DUF957               PF06117.6     65 seq754_BIOID50973    -             80   8.7e-35  117.9   1.5   1   1   7.3e-39     1e-34  117.7   1.0     1    65    16    80    16    80 0.99 Enterobacterial protein of unknown function (DUF957)
BON                  PF04972.12    64 seq758_BIOID50973    -            191   2.5e-32  110.3   8.7   1   2   2.7e-19   3.6e-15   55.3   0.8     3    62    53   113    51   115 0.96 BON domain
BON                  PF04972.12    64 seq758_BIOID50973    -            191   2.5e-32  110.3   8.7   2   2   1.8e-20   2.4e-16   59.1   0.8     1    57   129   184   129   188 0.97 BON domain
Methyltransf_27      PF13708.1    194 seq759_BIOID50973    -            281     3e-77  258.4   0.1   1   1   2.9e-81     4e-77  258.0   0.0     2   194    87   279    86   279 0.99 Methyltransferase domain
UDPG_MGDP_dh_N       PF03721.9    185 seq760_BIOID50973    -            420   2.5e-61  206.1   0.2   1   1   7.1e-63   2.4e-59  199.7   0.0     2   183     5   189     4   191 0.96 UDP-glucose/GDP-mannose dehydrogenase family, NAD binding domain
UDPG_MGDP_dh         PF00984.14    96 seq760_BIOID50973    -            420     4e-30  103.7   0.0   1   1   2.3e-33     8e-30  102.7   0.0     2    93   206   292   205   296 0.88 UDP-glucose/GDP-mannose dehydrogenase family, central domain
UDPG_MGDP_dh_C       PF03720.10   106 seq760_BIOID50973    -            420   7.5e-19   67.7   0.0   1   1   5.7e-22   1.9e-18   66.4   0.0     1   104   324   419   324   420 0.91 UDP-glucose/GDP-mannose dehydrogenase family, UDP binding domain
NAD_binding_2        PF03446.10   162 seq760_BIOID50973    -            420     7e-07   29.1   0.1   1   1   2.1e-09   7.1e-06   25.8   0.0     2   110     4   136     3   141 0.76 NAD binding domain of 6-phosphogluconate dehydrogenase
Response_reg         PF00072.19   112 seq761_BIOID50973    -            216   1.7e-24   85.8   0.1   1   1   6.7e-28     3e-24   85.0   0.0     1   111     6   120     6   121 0.96 Response regulator receiver domain
GerE                 PF00196.14    58 seq761_BIOID50973    -            216     7e-19   66.7   0.1   1   1   2.5e-22   1.2e-18   66.0   0.1     2    57   149   204   148   205 0.96 Bacterial regulatory proteins, luxR family
ROK                  PF00480.15   179 seq762_BIOID50973    -            323   1.5e-45  155.0   0.0   1   1   3.1e-49   2.1e-45  154.6   0.0     1   179    24   214    24   214 0.95 ROK family
Glucokinase          PF02685.11   316 seq762_BIOID50973    -            323   4.4e-10   38.7   0.0   1   1     5e-13   3.4e-09   35.8   0.0     4   265    26   276    24   288 0.80 Glucokinase
Mannitol_dh_C        PF08125.8    245 seq765_BIOID50973    -            486   1.8e-96  321.9   0.0   1   1  3.5e-100   2.4e-96  321.5   0.0     1   245   216   463   216   463 0.99 Mannitol dehydrogenase C-terminal domain
Mannitol_dh          PF01232.18   151 seq765_BIOID50973    -            486   2.9e-54  182.9   0.0   1   1   7.2e-58   4.9e-54  182.2   0.0     2   151    24   188    23   188 0.99 Mannitol dehydrogenase Rossmann domain
Epimerase            PF01370.16   236 seq766_BIOID50973    -            310   6.7e-50  169.6   0.0   1   1   3.1e-53   8.4e-50  169.2   0.0     1   236     2   236     2   236 0.92 NAD dependent epimerase/dehydratase family
3Beta_HSD            PF01073.14   280 seq766_BIOID50973    -            310   3.6e-12   45.4   0.0   1   1   1.9e-15   5.1e-12   44.9   0.0     1   223     3   219     3   224 0.78 3-beta hydroxysteroid dehydrogenase/isomerase family
RmlD_sub_bind        PF04321.12   287 seq766_BIOID50973    -            310   3.6e-10   39.0   0.0   1   1   2.8e-13   7.7e-10   38.0   0.0     3   155     2   175     1   267 0.78 RmlD substrate binding domain
NAD_binding_4        PF07993.7    249 seq766_BIOID50973    -            310   1.5e-07   30.4   0.0   1   1   3.1e-08   8.5e-05   21.4   0.0    86   211    67   185    47   220 0.82 Male sterility protein
DUF1440              PF07274.7    136 seq767_BIOID50973    -            204   3.9e-55  185.4   2.3   1   1   3.4e-59   4.7e-55  185.1   1.6     1   136    26   182    26   182 0.99 Protein of unknown function (DUF1440)
Glyco_hydro_38       PF01074.17   277 seq770_BIOID50973    -            877   2.7e-44  151.4   0.0   1   1   8.9e-48   4.1e-44  150.8   0.0     2   266     7   266     6   274 0.88 Glycosyl hydrolases family 38 N-terminal domain
Glyco_hydro_38C      PF07748.8    458 seq770_BIOID50973    -            877   1.2e-30  106.5   0.0   1   1   3.9e-34   1.8e-30  106.0   0.0     2   417   386   843   385   862 0.78 Glycosyl hydrolases family 38 C-terminal domain
Alpha-mann_mid       PF09261.6     80 seq770_BIOID50973    -            877   1.5e-06   28.1   0.0   1   1   7.9e-10   3.6e-06   26.9   0.0     2    79   280   356   279   357 0.88 Alpha mannosidase, middle domain
VirB8                PF04335.8    212 seq773_BIOID50973    -            245   1.5e-57  194.4   4.8   1   1   1.3e-61   1.8e-57  194.2   3.3     2   212    33   242    32   242 0.97 VirB8 protein
NQR2_RnfD_RnfE       PF03116.10   314 seq774_BIOID50973    -            352  8.2e-122  406.1  15.5   1   1  6.8e-126  9.3e-122  405.9  10.7     3   314     4   350     2   350 0.93 NQR2, RnfD, RnfE family
SIR2                 PF02146.12   181 seq776_BIOID50973    -            273   9.6e-49  165.4   0.0   1   1   9.1e-53   1.2e-48  165.0   0.0     1   181    48   221    48   221 0.90 Sir2 family
Epimerase            PF01370.16   236 seq779_BIOID50973    -            355   2.4e-79  265.9   0.0   1   1   1.3e-82   2.9e-79  265.7   0.0     1   236     4   252     4   252 0.97 NAD dependent epimerase/dehydratase family
RmlD_sub_bind        PF04321.12   287 seq779_BIOID50973    -            355   2.8e-17   62.4   0.0   1   1   1.7e-20   3.9e-17   61.9   0.0     2   254     3   296     1   333 0.79 RmlD substrate binding domain
Polysacc_synt_2      PF02719.10   294 seq779_BIOID50973    -            355   1.8e-16   59.8   0.0   1   1   1.3e-19   2.9e-16   59.1   0.0     1   117     4   114     4   135 0.93 Polysaccharide biosynthesis protein
NAD_binding_4        PF07993.7    249 seq779_BIOID50973    -            355   2.8e-15   55.8   0.1   1   1   2.7e-14   6.2e-11   41.5   0.0    87   197    74   189    56   250 0.85 Male sterility protein
3Beta_HSD            PF01073.14   280 seq779_BIOID50973    -            355   2.9e-15   55.6   0.0   1   1     2e-18   4.6e-15   54.9   0.0     1   229     5   240     5   250 0.82 3-beta hydroxysteroid dehydrogenase/isomerase family
adh_short            PF00106.20   167 seq779_BIOID50973    -            355   4.3e-08   33.1   0.3   1   1   3.1e-10     7e-07   29.1   0.0     3    96     4    91     2   126 0.79 short chain dehydrogenase
Nuc-transf           PF10127.4    247 seq780_BIOID50973    -            263   6.6e-98  326.8   0.0   1   1  5.4e-102   7.4e-98  326.6   0.0     1   246    10   256    10   257 0.99 Predicted nucleotidyltransferase
DDE_Tnp_1            PF01609.16   211 seq784_BIOID50973    -            370   2.5e-29  102.2   0.0   1   1   2.3e-33   3.2e-29  101.9   0.0     2   211   107   348   106   348 0.96 Transposase DDE domain
Glyco_transf_9       PF01075.12   247 seq785_BIOID50973    -            348   6.2e-89  297.3   0.0   1   1   5.4e-93   7.4e-89  297.0   0.0     1   247    69   324    69   324 0.98 Glycosyltransferase family 9 (heptosyltransferase)
CagX                 PF03524.10   215 seq786_BIOID50973    -            259   2.6e-54  183.6   2.3   1   1   2.7e-58   3.7e-54  183.1   1.6     1   213    34   232    34   234 0.95 Conjugal transfer protein
MFS_1                PF07690.11   354 seq787_BIOID50973    -            394   3.8e-37  127.7  50.2   1   1   5.3e-39   7.3e-35  120.2  21.7     2   353    20   357    19   358 0.88 Major Facilitator Superfamily
HTH_3                PF01381.17    55 seq788_BIOID50973    -            139   1.2e-09   37.7   0.8   1   1   3.1e-13   2.1e-09   36.9   0.0    11    55    29    73    15    73 0.92 Helix-turn-helix
HTH_19               PF12844.2     64 seq788_BIOID50973    -            139   4.6e-08   32.8   0.0   1   1   1.3e-11   8.7e-08   31.9   0.0     2    62    13    77    12    79 0.94 Helix-turn-helix domain
FMN_bind             PF04205.9     81 seq791_BIOID50973    -            206   2.5e-18   65.9   0.1   1   1   3.7e-22   5.1e-18   64.8   0.0     1    77    99   187    99   191 0.98 FMN-binding domain
GntR                 PF00392.16    64 seq792_BIOID50973    -            257   1.8e-23   81.5   1.4   1   1     7e-27   3.2e-23   80.8   0.2     1    64    10    73    10    73 0.99 Bacterial regulatory proteins, gntR family
FCD                  PF07729.7    125 seq792_BIOID50973    -            257   7.8e-21   74.5   6.9   1   1   2.6e-24   1.2e-20   74.0   4.8     1   125    97   226    97   226 0.92 FCD domain
Rrf2                 PF02082.15    83 seq792_BIOID50973    -            257   6.5e-05   22.8   0.1   1   1   3.8e-08   0.00017   21.4   0.0    28    67    36    74    23    80 0.88 Transcriptional regulator
Pilus_PilP           PF11356.3     87 seq795_BIOID50973    -            271   1.2e-11   44.5   0.0   1   1   1.4e-15   1.9e-11   43.9   0.0     4    86    67   150    64   151 0.89 Type IV pilus biogenesis
NTP_transferase      PF00483.18   248 seq796_BIOID50973    -            293   1.2e-72  244.0   0.0   1   1   2.1e-76   1.4e-72  243.8   0.0     1   246     2   238     2   240 0.98 Nucleotidyl transferase
NTP_transf_3         PF12804.2    179 seq796_BIOID50973    -            293   1.1e-08   35.3   0.0   1   1     2e-12   1.4e-08   35.0   0.0     1   120     3   133     3   188 0.83 MobA-like NTP transferase domain
TrbI                 PF03743.9    187 seq797_BIOID50973    -            380   2.5e-51  173.7   0.8   1   1   1.9e-55   2.5e-51  173.7   0.6     1   187   195   373   195   373 0.94 Bacterial conjugation TrbI-like protein
DUF1391              PF07151.7     49 seq798_BIOID50973    -             78   5.5e-34  115.2   0.5   1   1   5.3e-38   7.2e-34  114.9   0.4     1    48    29    76    29    77 0.97 Protein of unknown function (DUF1391)
DJ-1_PfpI            PF01965.19   147 seq801_BIOID50973    -            172   1.6e-42  144.3   0.0   1   1   2.7e-46   1.9e-42  144.1   0.0     1   147    31   171    31   171 0.97 DJ-1/PfpI family
DUF4066              PF13278.1    166 seq801_BIOID50973    -            172   3.4e-13   49.1   0.0   1   1   5.9e-17     4e-13   48.8   0.0     1   151     8   153     8   155 0.89 Putative amidotransferase
Glyco_transf_9       PF01075.12   247 seq802_BIOID50973    -            323   2.2e-84  282.4   0.1   1   1   2.1e-88   2.9e-84  282.0   0.1     1   232    75   302    75   314 0.97 Glycosyltransferase family 9 (heptosyltransferase)
Rnf-Nqr              PF02508.9    190 seq805_BIOID50973    -            231   1.8e-58  197.1   9.9   1   1   1.5e-62     2e-58  197.0   6.9     1   189     1   200     1   201 0.98 Rnf-Nqr subunit, membrane protein
EamA                 PF00892.15   126 seq807_BIOID50973    -            307   8.4e-36  122.6  40.2   1   2   5.3e-20   7.3e-16   58.2   9.5     1   126    16   145    16   145 0.85 EamA-like transporter family
EamA                 PF00892.15   126 seq807_BIOID50973    -            307   8.4e-36  122.6  40.2   2   2   7.7e-24   1.1e-19   70.6  12.8     1   126   167   291   167   291 0.96 EamA-like transporter family
Secretin             PF00263.16   165 seq811_BIOID50973    -            654   2.9e-51  173.0   5.0   1   1   9.4e-55   6.4e-51  171.8   3.4     1   165   437   599   437   599 0.93 Bacterial type II and III secretion system protein
Secretin_N           PF03958.12    82 seq811_BIOID50973    -            654   7.7e-47  157.2   9.9   1   3   1.1e-14   7.4e-11   41.9   0.1     1    78   131   190   131   193 0.97 Bacterial type II/III secretion system short domain
Secretin_N           PF03958.12    82 seq811_BIOID50973    -            654   7.7e-47  157.2   9.9   2   3   6.5e-21   4.4e-17   61.9   0.1     2    80   197   266   196   268 0.94 Bacterial type II/III secretion system short domain
Secretin_N           PF03958.12    82 seq811_BIOID50973    -            654   7.7e-47  157.2   9.9   3   3   1.4e-19   9.3e-16   57.6   0.8     1    82   272   351   272   351 0.95 Bacterial type II/III secretion system short domain
Acetyltransf_1       PF00583.19    83 seq812_BIOID50973    -            224   1.6e-05   24.6   0.5   1   1   7.7e-09   5.3e-05   23.0   0.4    39    78   170   209   144   214 0.93 Acetyltransferase (GNAT) family
Acetyltransf_10      PF13673.1    117 seq812_BIOID50973    -            224   3.5e-05   23.8   0.5   1   1   8.5e-09   5.8e-05   23.0   0.3     1   114    92   207    92   212 0.80 Acetyltransferase (GNAT) domain
GGDEF                PF00990.16   161 seq813_BIOID50973    -           1105   3.8e-45  153.2   0.3   1   1   4.2e-48   7.2e-45  152.3   0.2     1   160   682   838   682   839 0.97 GGDEF domain
MASE1                PF05231.9    299 seq813_BIOID50973    -           1105   1.4e-33  116.0  42.2   1   1   8.4e-37   1.4e-33  116.0  29.3     2   298    19   294    18   295 0.88 MASE1
PAS_9                PF13426.1    104 seq813_BIOID50973    -           1105   1.7e-29  102.1   0.0   1   2   1.3e-15   2.2e-12   47.1   0.0     3   104   314   416   312   416 0.96 PAS domain
PAS_9                PF13426.1    104 seq813_BIOID50973    -           1105   1.7e-29  102.1   0.0   2   2   3.7e-12   6.4e-09   36.0   0.0     2   104   566   670   565   670 0.92 PAS domain
PAS_3                PF08447.6     91 seq813_BIOID50973    -           1105   5.2e-26   90.4   0.0   1   2   9.6e-13   1.6e-09   37.5   0.0     4    89   327   409   324   411 0.93 PAS fold
PAS_3                PF08447.6     91 seq813_BIOID50973    -           1105   5.2e-26   90.4   0.0   2   2   1.3e-13   2.3e-10   40.3   0.0     2    91   452   537   451   537 0.96 PAS fold
PAS_4                PF08448.5    110 seq813_BIOID50973    -           1105   5.7e-24   84.1   0.0   1   2   4.4e-10   7.5e-07   29.0   0.0     7   110   314   419   309   419 0.90 PAS fold
PAS_4                PF08448.5    110 seq813_BIOID50973    -           1105   5.7e-24   84.1   0.0   2   2   1.1e-13     2e-10   40.5   0.0     1   109   561   672   561   673 0.94 PAS fold
PAS                  PF00989.19   113 seq813_BIOID50973    -           1105   2.4e-23   81.9   0.1   1   2   1.7e-12     3e-09   36.5   0.0     2   113   303   414   302   414 0.91 PAS fold
PAS                  PF00989.19   113 seq813_BIOID50973    -           1105   2.4e-23   81.9   0.1   2   2   5.8e-11   9.9e-08   31.6   0.0     7   113   561   668   555   668 0.94 PAS fold
EAL                  PF00563.15   236 seq813_BIOID50973    -           1105   4.3e-18   65.5   0.2   1   1   6.7e-21   1.2e-17   64.1   0.1    37   234   896  1088   891  1090 0.92 EAL domain
PAS_8                PF13188.1     64 seq813_BIOID50973    -           1105   5.7e-12   44.9   0.0   1   2   4.4e-07   0.00075   19.1   0.0     2    51   303   358   302   371 0.72 PAS domain
PAS_8                PF13188.1     64 seq813_BIOID50973    -           1105   5.7e-12   44.9   0.0   2   2   1.6e-07   0.00027   20.5   0.0     1    52   555   607   555   619 0.80 PAS domain
HhH-GPD              PF00730.20   121 seq815_BIOID50973    -            211   9.8e-19   67.6   0.0   1   1   3.1e-22   1.4e-18   67.1   0.0     1   120    34   168    34   169 0.95 HhH-GPD superfamily base excision DNA repair protein
HHH                  PF00633.18    30 seq815_BIOID50973    -            211   7.1e-08   31.6   0.0   1   1   3.7e-11   1.7e-07   30.4   0.0     2    29   100   127    99   128 0.94 Helix-hairpin-helix motif
EndIII_4Fe-2S        PF10576.4     17 seq815_BIOID50973    -            211   9.7e-05   22.2   3.3   1   1   3.7e-08   0.00017   21.5   2.3     1    17   187   203   187   203 0.99 Iron-sulfur binding domain of endonuclease III
DicB                 PF05358.6     62 seq816_BIOID50973    -             97   5.6e-40  134.5   0.1   1   1   5.4e-44   7.3e-40  134.1   0.1     1    62    36    97    36    97 1.00 DicB protein
T2SE                 PF00437.15   272 seq817_BIOID50973    -            339   2.8e-61  206.6   0.0   1   1   2.5e-65   3.4e-61  206.4   0.0     5   266    17   315    13   320 0.95 Type II/IV secretion system protein
GIY-YIG              PF01541.19    80 seq819_BIOID50973    -            103     1e-09   38.5   0.0   1   1   8.9e-14   1.2e-09   38.2   0.0     2    76     7    76     6    80 0.91 GIY-YIG catalytic domain
DUF1482              PF07358.6     57 seq821_BIOID50973    -             66   1.1e-28   98.4   0.2   1   1   9.4e-33   1.3e-28   98.2   0.1     1    57     7    65     7    65 0.98 Protein of unknown function (DUF1482)
DegT_DnrJ_EryC1      PF01041.12   363 seq823_BIOID50973    -            376   2.4e-87  293.2   0.0   1   1   6.2e-91   2.8e-87  292.9   0.0     7   361    13   370     9   372 0.93 DegT/DnrJ/EryC1/StrS aminotransferase family
Aminotran_1_2        PF00155.16   363 seq823_BIOID50973    -            376   7.6e-11   41.4   0.1   1   1   3.7e-14   1.7e-10   40.3   0.0    67   189    46   154     9   187 0.88 Aminotransferase class I and II
Aminotran_5          PF00266.14   371 seq823_BIOID50973    -            376   4.7e-08   32.0   0.1   1   1   1.6e-11   7.5e-08   31.3   0.0    62   182    47   159    33   204 0.90 Aminotransferase class-V
HATPase_c            PF02518.21   111 seq824_BIOID50973    -            608   2.1e-24   85.2   0.0   1   1     2e-27     4e-24   84.3   0.0     2   109   496   599   495   601 0.96 Histidine kinase-, DNA gyrase B-, and HSP90-like ATPase
PAS                  PF00989.19   113 seq824_BIOID50973    -            608     2e-22   78.9   0.4   1   1   4.7e-25   9.2e-22   76.8   0.0     4   112   265   369   262   370 0.97 PAS fold
HisKA                PF00512.20    68 seq824_BIOID50973    -            608     4e-17   61.8   0.3   1   1   1.2e-19   2.3e-16   59.4   0.0     2    65   389   450   388   453 0.95 His Kinase A (phospho-acceptor) domain
PAS_9                PF13426.1    104 seq824_BIOID50973    -            608   5.2e-15   55.6   0.0   1   1   7.4e-18   1.5e-14   54.1   0.0     2   103   273   371   272   372 0.96 PAS domain
PAS_4                PF08448.5    110 seq824_BIOID50973    -            608   1.9e-11   43.8   0.2   1   1   5.8e-14   1.1e-10   41.3   0.0     2   110   269   375   268   375 0.89 PAS fold
HAMP                 PF00672.20    70 seq824_BIOID50973    -            608   1.2e-06   28.4   1.3   1   1   2.4e-09   4.7e-06   26.5   0.9     2    70   193   259   192   259 0.88 HAMP domain
PAS_8                PF13188.1     64 seq824_BIOID50973    -            608   8.4e-06   25.3   0.0   1   1   1.8e-08   3.5e-05   23.3   0.0     6    47   267   312   261   328 0.78 PAS domain
Exonuc_VIII          PF06630.6    182 seq826_BIOID50973    -            813     5e-71  237.6   2.1   1   1   1.2e-74   1.7e-70  235.9   0.0     3   182    10   189     8   189 0.98 Enterobacterial exodeoxyribonuclease VIII
Bac_Ubq_Cox          PF01654.12   436 seq833_BIOID50973    -            523  1.6e-183  609.9  21.3   1   1  1.3e-187  1.8e-183  609.7  14.8     1   435     8   503     8   504 0.98 Bacterial Cytochrome Ubiquinol Oxidase
T4SS-DNA_transf      PF02534.9    469 seq836_BIOID50973    -            668   6.3e-87  291.9   0.0   1   1     2e-90   9.1e-87  291.4   0.0     3   456   114   613   112   623 0.86 Type IV secretory system Conjugative DNA transfer
TraG-D_C             PF12696.2    128 seq836_BIOID50973    -            668   4.9e-24   84.4   0.0   1   1   2.2e-27     1e-23   83.5   0.0     2   127   449   573   448   574 0.88 TraM recognition site of TraD and TraG
TrwB_AAD_bind        PF10412.4    386 seq836_BIOID50973    -            668   9.6e-18   63.8   0.0   1   2   2.1e-08   9.5e-05   21.0   0.0    74   129   242   299   240   312 0.85 Type IV secretion-system coupling protein DNA-binding domain
TrwB_AAD_bind        PF10412.4    386 seq836_BIOID50973    -            668   9.6e-18   63.8   0.0   2   2   2.1e-14   9.6e-11   40.7   0.0   162   369   361   576   310   590 0.75 Type IV secretion-system coupling protein DNA-binding domain
GPW_gp25             PF04965.9     99 seq838_BIOID50973    -            130   6.7e-13   47.9   0.0   1   1   6.2e-17   8.4e-13   47.5   0.0     3    94    18   108    16   113 0.90 Gene 25-like lysozyme
PTR2                 PF00854.16   373 seq841_BIOID50973    -            500   3.8e-75  252.8  26.0   1   1   6.9e-79   4.7e-75  252.5  15.9     2   370    89   428    88   431 0.97 POT family
MFS_1                PF07690.11   354 seq841_BIOID50973    -            500   2.6e-20   72.3  54.6   1   1   3.7e-21   2.5e-17   62.5  25.8    10   301    35   372    26   382 0.78 Major Facilitator Superfamily
Polysacc_synt        PF01943.12   273 seq845_BIOID50973    -            416     1e-13   51.0  19.1   1   1   7.7e-18     1e-13   51.0  13.3     1   272     3   283     3   284 0.84 Polysaccharide biosynthesis protein
PGI                  PF00342.14   486 seq846_BIOID50973    -            549  8.9e-235  779.5   0.1   1   1  7.4e-239    1e-234  779.3   0.0     1   486    52   541    52   541 0.99 Phosphoglucose isomerase
Peptidase_U32        PF01136.14   233 seq847_BIOID50973    -            331   4.4e-62  208.9   0.0   1   1   4.1e-66   5.7e-62  208.5   0.0     3   232    76   330    74   331 0.94 Peptidase family U32
T2SE                 PF00437.15   272 seq848_BIOID50973    -            493   5.6e-88  294.2   4.0   1   1   8.2e-92   5.6e-88  294.2   2.8     3   271   115   380   113   381 0.98 Type II/IV secretion system protein
AAA_23               PF13476.1    202 seq848_BIOID50973    -            493   1.6e-07   31.7   0.1   1   1   5.2e-11   3.6e-07   30.6   0.0     2    46   219   269   218   336 0.74 AAA domain
Sigma54_activat      PF00158.21   168 seq853_BIOID50973    -            461   7.6e-74  246.6   0.2   1   1   4.6e-77   1.3e-73  245.9   0.1     2   167   146   311   145   312 0.99 Sigma-54 interaction domain
Response_reg         PF00072.19   112 seq853_BIOID50973    -            461   3.4e-31  107.4   0.3   1   1   2.6e-34   7.2e-31  106.3   0.2     1   108     7   113     7   117 0.98 Response regulator receiver domain
HTH_8                PF02954.14    42 seq853_BIOID50973    -            461   5.9e-14   51.2   2.7   1   1   4.9e-17   1.4e-13   50.0   1.9     3    42   415   454   413   454 0.96 Bacterial regulatory protein, Fis family
AAA_5                PF07728.9    139 seq853_BIOID50973    -            461   5.3e-07   29.3   0.2   1   1   9.3e-10   2.5e-06   27.1   0.0     2   123   169   287   168   297 0.80 AAA domain (dynein-related subfamily)
AAA                  PF00004.24   132 seq853_BIOID50973    -            461   2.8e-06   27.4   0.2   1   1   1.3e-08   3.5e-05   23.9   0.0     1   112   169   290   169   309 0.77 ATPase family associated with various cellular activities (AAA)
Cyto_ox_2            PF02322.10   328 seq855_BIOID50973    -            379  7.9e-121  403.1  36.0   1   1  6.7e-125  9.2e-121  402.8  25.0     2   327     7   362     6   363 0.99 Cytochrome oxidase subunit II
Peptidase_U32        PF01136.14   233 seq856_BIOID50973    -            298   1.3e-34  118.9   0.0   1   1   1.3e-38   1.8e-34  118.5   0.0     5   195    88   269    82   293 0.89 Peptidase family U32
Glyco_transf_56      PF07429.6    361 seq857_BIOID50973    -            359  3.6e-192  637.9   0.0   1   1  2.9e-196    4e-192  637.8   0.0     1   360     1   358     1   359 0.99 4-alpha-L-fucosyltransferase glycosyl transferase group 56
GST_C                PF00043.20    95 seq858_BIOID50973    -            201   3.3e-16   58.9   0.1   1   1     2e-19   5.4e-16   58.2   0.1     5    95   104   189   100   189 0.94 Glutathione S-transferase, C-terminal domain
GST_N_2              PF13409.1     70 seq858_BIOID50973    -            201   1.7e-11   43.8   0.0   1   1   1.4e-14   3.7e-11   42.7   0.0     5    69    11    75     9    76 0.95 Glutathione S-transferase, N-terminal domain
GST_N_3              PF13417.1     75 seq858_BIOID50973    -            201   3.7e-11   42.9   0.0   1   1   2.8e-14   7.6e-11   41.9   0.0    15    73    16    79    11    81 0.89 Glutathione S-transferase, N-terminal domain
GST_C_2              PF13410.1     69 seq858_BIOID50973    -            201   3.3e-10   39.5   0.1   1   1   1.8e-13   4.8e-10   39.0   0.1     7    69   125   184    71   184 0.91 Glutathione S-transferase, C-terminal domain
GST_N                PF02798.15    76 seq858_BIOID50973    -            201   1.7e-09   37.5   0.0   1   1     2e-12   5.4e-09   36.0   0.0     3    76     1    75     1    75 0.95 Glutathione S-transferase, N-terminal domain
DUF4224              PF13986.1     47 seq860_BIOID50973    -             67   5.8e-19   67.2   0.0   1   1   4.8e-23   6.5e-19   67.0   0.0     1    46     4    49     4    50 0.96 Domain of unknown function (DUF4224)
TrbM                 PF07424.6    166 seq861_BIOID50973    -            104   8.3e-07   29.0   0.1   1   1   7.4e-11     1e-06   28.7   0.1    10    59    31    89    27   103 0.77 TrbM
T2SF                 PF00482.18   124 seq862_BIOID50973    -            398   1.9e-56  189.1   6.7   1   2   9.2e-35   1.3e-30  105.7   0.1     1   124    64   187    64   187 0.99 Type II secretion system (T2SS), protein F
T2SF                 PF00482.18   124 seq862_BIOID50973    -            398   1.9e-56  189.1   6.7   2   2   2.1e-28   2.9e-24   85.2   1.9     1   124   267   389   267   389 0.98 Type II secretion system (T2SS), protein F
Phage_integr_N2      PF13495.1     85 seq864_BIOID50973    -            260   2.7e-07   30.7   0.1   1   1   7.5e-11   5.1e-07   29.8   0.1     2    83    67   145    66   147 0.91 Phage integrase, N-terminal SAM-like domain
Cytochrom_C552       PF02335.10   435 seq866_BIOID50973    -            478  1.2e-172  574.3   8.0   1   1  2.2e-176  1.5e-172  574.0   5.5     3   433    43   472    41   474 0.98 Cytochrome c552
YjbE                 PF11106.3     80 seq869_BIOID50973    -             80   1.5e-43  146.4  27.9   1   1   1.2e-47   1.7e-43  146.3  19.3     1    80     1    80     1    80 0.99 Exopolysaccharide production protein YjbE
Cyd_oper_YbgE        PF09600.5     82 seq871_BIOID50973    -             97   1.5e-33  114.6   7.9   1   1   1.4e-37   1.9e-33  114.3   5.5     1    81    16    96    16    97 0.97 Cyd operon protein YbgE (Cyd_oper_YbgE)
Bac_luciferase       PF00296.15   307 seq873_BIOID50973    -            335   4.2e-31  108.0   0.3   1   1   6.3e-34   8.6e-30  103.7   0.2    18   300    23   299     8   306 0.76 Luciferase-like monooxygenase
PfkB                 PF00294.19   301 seq876_BIOID50973    -            300   8.3e-63  212.1   0.6   1   1   6.9e-67   9.4e-63  211.9   0.4     3   299     5   287     3   289 0.93 pfkB family carbohydrate kinase
CoA_trans            PF01144.18   217 seq877_BIOID50973    -            220   5.9e-71  237.9   0.2   1   1   4.9e-75   6.6e-71  237.8   0.1     2   216     6   215     5   216 0.99 Coenzyme A transferase
WzyE                 PF06899.6    449 seq878_BIOID50973    -            450  1.2e-277  920.6  45.5   1   1  9.8e-282  1.3e-277  920.4  31.5     1   448     1   449     1   450 1.00 WzyE protein
DUF2886              PF11102.3    200 seq879_BIOID50973    -            212   4.6e-56  189.4   0.8   1   1   3.8e-60   5.2e-56  189.2   0.6     1   199    13   206    13   207 0.97 Protein of unknown function (DUF2886)
4HBT                 PF03061.17    79 seq881_BIOID50973    -            134     8e-19   67.4   0.4   1   1   2.4e-22   1.1e-18   66.9   0.3     1    77    20   103    20   105 0.98 Thioesterase superfamily
4HBT_2               PF13279.1    121 seq881_BIOID50973    -            134   2.7e-12   47.0   0.2   1   1   7.1e-16   3.2e-12   46.8   0.1     3   117    14   128    12   132 0.88 Thioesterase-like superfamily
Acyl-ACP_TE          PF01643.12   249 seq881_BIOID50973    -            134   1.3e-05   24.2   0.1   1   1   3.1e-09   1.4e-05   24.0   0.0    31   132    33   132     4   134 0.79 Acyl-ACP thioesterase
Peptidase_M20        PF01546.23   171 seq882_BIOID50973    -            408   2.5e-19   69.3   0.1   1   1   8.1e-23   3.7e-19   68.8   0.1    23   170   139   402    74   403 0.84 Peptidase family M20/M25/M40
M20_dimer            PF07687.9    109 seq882_BIOID50973    -            408   7.2e-12   44.8   0.1   1   1   3.5e-15   1.6e-11   43.7   0.0     2   105   206   302   205   308 0.89 Peptidase dimerisation domain
Peptidase_M42        PF05343.9    292 seq882_BIOID50973    -            408   2.8e-06   26.2   0.0   1   1   3.1e-08   0.00014   20.6   0.0   134   194   140   201   110   234 0.90 M42 glutamyl aminopeptidase
HSP70                PF00012.15   602 seq884_BIOID50973    -            450   7.5e-25   86.7   0.0   1   2   7.1e-19   9.7e-15   53.3   0.0     2   207     3   228     2   259 0.77 Hsp70 protein
HSP70                PF00012.15   602 seq884_BIOID50973    -            450   7.5e-25   86.7   0.0   2   2   8.8e-12   1.2e-07   29.9   0.0   250   352   329   423   305   448 0.80 Hsp70 protein
Topoisom_bac         PF01131.15   403 seq885_BIOID50973    -            718  4.6e-103  345.0   0.6   1   1  1.3e-106  5.9e-103  344.6   0.4     4   402   153   598   150   599 0.90 DNA topoisomerase
Toprim_Crpt          PF13342.1     62 seq885_BIOID50973    -            718   3.1e-18   65.0   4.2   1   1   6.7e-22   3.1e-18   65.0   2.9     1    61   652   715   652   716 0.95 C-terminal repeat of topoisomerase
Toprim               PF01751.17    88 seq885_BIOID50973    -            718   1.5e-11   43.9   0.0   1   1   9.8e-15   4.5e-11   42.3   0.0     2    86     3   132     2   134 0.94 Toprim domain
T2SG                 PF08334.6    108 seq887_BIOID50973    -            145   1.8e-34  117.6   0.2   1   1   4.6e-38   2.1e-34  117.3   0.1     1   108    32   138    32   138 0.97 Type II secretion system (T2SS), protein G
N_methyl_2           PF13544.1     31 seq887_BIOID50973    -            145     8e-09   34.4   0.7   1   1   3.3e-12   1.5e-08   33.6   0.5     8    31     2    25     1    25 0.90 Type IV pilin N-term methylation site GFxxxE
N_methyl             PF07963.7     20 seq887_BIOID50973    -            145   2.1e-07   30.1   4.1   1   1   7.8e-11   3.5e-07   29.4   2.8     1    20     8    27     8    27 0.96 Prokaryotic N-terminal methylation motif
MotA_ExbB            PF01618.11   139 seq889_BIOID50973    -            230   6.2e-47  158.6   0.2   1   1     6e-51   8.1e-47  158.2   0.1     2   138    74   210    73   211 0.98 MotA/TolQ/ExbB proton channel family
MtfA                 PF06167.7    253 seq890_BIOID50973    -            278   4.9e-75  252.0   0.1   1   1   4.4e-79     6e-75  251.7   0.1    11   253    18   256     9   256 0.95 Phosphoenolpyruvate:glucose-phosphotransferase regulator
CoA_trans            PF01144.18   217 seq891_BIOID50973    -            216     8e-44  149.2   0.2   1   1   1.3e-47     9e-44  149.1   0.2     2   214     5   195     4   198 0.96 Coenzyme A transferase
Caps_synth_GfcC      PF06251.6    229 seq893_BIOID50973    -            245     1e-90  302.8   0.0   1   1   8.3e-95   1.1e-90  302.6   0.0     2   229    20   245    19   245 0.99 Capsule biosynthesis GfcC
GspH                 PF12019.3    114 seq897_BIOID50973    -            169   7.1e-09   35.7   0.0   1   1     2e-12   9.3e-09   35.3   0.0     2   107    44   147    43   156 0.73 Type II transport protein GspH
N_methyl_2           PF13544.1     31 seq897_BIOID50973    -            169   6.2e-07   28.4   1.1   1   1   2.6e-10   1.2e-06   27.6   0.7    11    30     2    21     1    22 0.93 Type IV pilin N-term methylation site GFxxxE
N_methyl             PF07963.7     20 seq897_BIOID50973    -            169   1.5e-06   27.4   2.0   1   1     9e-10   4.1e-06   26.0   1.4     1    19     5    23     5    24 0.94 Prokaryotic N-terminal methylation motif
HTH_DeoR             PF08220.7     57 seq898_BIOID50973    -            122   7.6e-24   82.8   0.9   1   1     1e-26   1.2e-23   82.2   0.6     1    56    11    66    11    67 0.97 DeoR-like helix-turn-helix domain
HTH_11               PF08279.7     55 seq898_BIOID50973    -            122   1.7e-10   40.2   0.1   1   1   2.5e-13   2.8e-10   39.5   0.1     4    44    14    53    11    60 0.86 HTH domain
MarR_2               PF12802.2     62 seq898_BIOID50973    -            122   1.1e-07   31.3   0.1   1   1   1.5e-10   1.7e-07   30.6   0.1     5    61    10    63     4    64 0.88 MarR family
MarR                 PF01047.17    59 seq898_BIOID50973    -            122   1.4e-07   30.9   0.1   1   1     2e-10   2.3e-07   30.2   0.0     8    50    15    57     9    59 0.94 MarR family
HTH_20               PF12840.2     61 seq898_BIOID50973    -            122   8.1e-07   28.6   0.1   1   1   1.1e-09   1.3e-06   28.0   0.1     6    57     6    57     2    61 0.85 Helix-turn-helix domain
HTH_27               PF13463.1     68 seq898_BIOID50973    -            122   1.6e-06   28.2   0.1   1   1   2.2e-09   2.5e-06   27.6   0.0     2    53     9    59     9    70 0.88 Winged helix DNA-binding domain
GntR                 PF00392.16    64 seq898_BIOID50973    -            122   2.7e-06   26.6   0.1   1   1   4.1e-09   4.7e-06   25.8   0.1    27    60    27    60    14    63 0.93 Bacterial regulatory proteins, gntR family
HTH_24               PF13412.1     48 seq898_BIOID50973    -            122   7.7e-06   25.0   0.1   1   1   1.1e-08   1.3e-05   24.3   0.1     7    48    14    55     9    55 0.95 Winged helix-turn-helix DNA-binding
HTH_5                PF01022.15    47 seq898_BIOID50973    -            122   3.9e-05   23.0   0.0   1   1   5.6e-08   6.3e-05   22.4   0.0     6    46    14    55     9    56 0.95 Bacterial regulatory protein, arsR family
HTH_Mga              PF08280.6     59 seq898_BIOID50973    -            122   4.7e-05   22.9   0.1   1   1     1e-07   0.00012   21.7   0.0     9    44    14    49    11    53 0.94 M protein trans-acting positive regulator (MGA) HTH domain
Paired_CXXCH_1       PF09699.5     41 seq900_BIOID50973    -            188   6.2e-08   31.9  26.0   1   1   1.9e-08   6.6e-05   22.2   3.7     4    40   133   171   129   172 0.78 Doubled CXXCH motif (Paired_CXXCH_1)
PTS_2-RNA            PF01885.11   186 seq903_BIOID50973    -            184   1.7e-52  177.3   0.0   1   1   1.5e-56     2e-52  177.0   0.0     2   180     6   175     5   180 0.96 RNA 2'-phosphotransferase, Tpt1 / KptA family
DeoRC                PF00455.17   162 seq905_BIOID50973    -            141   3.2e-32  111.2   0.2   1   1   2.7e-36   3.7e-32  111.0   0.2    45   161     1   117     1   118 0.99 DeoR C terminal sensor domain
ExbD                 PF02472.11   130 seq906_BIOID50973    -            142     5e-23   81.3   0.1   1   1   4.1e-27   5.6e-23   81.2   0.1     2   129    10   141     9   142 0.89 Biopolymer transport protein ExbD/TolR
Adenine_deam_C       PF13382.1    171 seq907_BIOID50973    -            588   5.2e-57  191.5   0.0   1   1   2.9e-60     8e-57  190.9   0.0    24   171   434   581   416   581 0.95 Adenine deaminase C-terminal domain
Amidohydro_1         PF01979.15   333 seq907_BIOID50973    -            588   3.5e-38  131.9   0.0   1   1   4.8e-41   1.3e-37  130.0   0.0     2   333    82   347    81   347 0.95 Amidohydrolase family
Amidohydro_5         PF13594.1     68 seq907_BIOID50973    -            588   2.2e-12   46.4   0.2   1   1   2.9e-15   7.9e-12   44.7   0.1     1    68    52   115    52   115 0.85 Amidohydrolase
Amidohydro_4         PF13147.1    304 seq907_BIOID50973    -            588   3.1e-11   43.7   0.2   1   1   8.7e-12   2.4e-08   34.2   0.1     1   304    76   344    76   344 0.77 Amidohydrolase
SCFA_trans           PF02667.9    453 seq908_BIOID50973    -            440    4e-231  767.4  24.3   1   1  3.3e-235  4.4e-231  767.2  16.9     1   453     1   440     1   440 1.00 Short chain fatty acid transporter
Glyco_tran_WecB      PF03808.8    172 seq910_BIOID50973    -            246   3.1e-56  189.3   0.1   1   1   3.1e-60   4.2e-56  188.9   0.1     2   172    61   231    60   231 0.96 Glycosyl transferase WecB/TagA/CpsF family
T2SI                 PF02501.12    81 seq912_BIOID50973    -            125   1.3e-12   47.3   0.1   1   1   1.3e-16   1.8e-12   46.9   0.1     1    77    39   114    39   118 0.92 Type II secretion system (T2SS), protein I
DUF940               PF06082.6    658 seq913_BIOID50973    -            698  3.9e-258  858.2  13.2   1   1  3.2e-262  4.4e-258  858.1   9.1     1   658    29   693    29   693 0.97 Bacterial putative lipoprotein (DUF940)
Fer4_11              PF13247.1     99 seq915_BIOID50973    -            223   1.4e-26   92.1  10.8   1   1     1e-29   1.4e-26   92.1   7.5     2    98    84   181    83   182 0.95 4Fe-4S dicluster domain
Fer4_7               PF12838.2     52 seq915_BIOID50973    -            223     4e-17   62.2  26.6   1   2   2.1e-12   2.9e-09   37.0   5.6     2    52    46   108    45   108 0.75 4Fe-4S dicluster domain
Fer4_7               PF12838.2     52 seq915_BIOID50973    -            223     4e-17   62.2  26.6   2   2   1.5e-09   2.1e-06   27.9   8.5     2    52   125   176   124   176 0.81 4Fe-4S dicluster domain
Fer4_9               PF13187.1     55 seq915_BIOID50973    -            223   1.2e-15   57.3  25.1   1   2   4.7e-10   6.4e-07   29.4   4.8     2    54    46   108    45   111 0.87 4Fe-4S dicluster domain
Fer4_9               PF13187.1     55 seq915_BIOID50973    -            223   1.2e-15   57.3  25.1   2   2     2e-11   2.8e-08   33.7   7.1     2    54   125   176   124   177 0.96 4Fe-4S dicluster domain
Fer4                 PF00037.22    24 seq915_BIOID50973    -            223   3.5e-13   48.4  40.5   1   1   2.7e-09   3.7e-06   26.1   2.2     2    21   119   138   118   141 0.90 4Fe-4S binding domain
Fer4_10              PF13237.1     52 seq915_BIOID50973    -            223   3.3e-12   45.8  50.0   1   2   7.1e-09   9.7e-06   25.1   8.5     7    52    90   136    84   136 0.93 4Fe-4S dicluster domain
Fer4_10              PF13237.1     52 seq915_BIOID50973    -            223   3.3e-12   45.8  50.0   2   2   2.1e-09   2.9e-06   26.8   7.1     4    52   120   173   117   173 0.85 4Fe-4S dicluster domain
Fer4_2               PF12797.2     22 seq915_BIOID50973    -            223     4e-10   38.8  36.2   1   1   9.6e-09   1.3e-05   24.6   1.2     2    20    38    56    37    64 0.89 4Fe-4S binding domain
Fer4_3               PF12798.2     15 seq915_BIOID50973    -            223   1.6e-09   37.5  44.1   1   3   2.8e-05     0.039   14.4   5.2     1    15    92   108    92   108 0.98 4Fe-4S binding domain
Fer4_3               PF12798.2     15 seq915_BIOID50973    -            223   1.6e-09   37.5  44.1   2   3   0.00027      0.37   11.3   3.7     1    13   125   137   125   139 0.94 4Fe-4S binding domain
Fer4_3               PF12798.2     15 seq915_BIOID50973    -            223   1.6e-09   37.5  44.1   3   3   2.6e-07   0.00036   20.7   1.5     1    15   152   176   152   176 0.98 4Fe-4S binding domain
Fer4_4               PF12800.2     17 seq915_BIOID50973    -            223   4.8e-07   29.4  37.0   1   3    0.0002      0.27   11.5   1.9     3    15    45    57    43    61 0.90 4Fe-4S binding domain
Fer4_4               PF12800.2     17 seq915_BIOID50973    -            223   4.8e-07   29.4  37.0   2   3   0.00016      0.22   11.8   3.0     2    17    90   107    89   107 0.86 4Fe-4S binding domain
Fer4_4               PF12800.2     17 seq915_BIOID50973    -            223   4.8e-07   29.4  37.0   3   3   1.9e-06    0.0026   17.8   2.4     2    17   123   138   122   138 0.91 4Fe-4S binding domain
TolA                 PF06519.6     96 seq918_BIOID50973    -            421   2.2e-38  129.9   0.0   1   1   3.3e-42   2.2e-38  129.9   0.0     1    96   325   419   325   419 0.98 TolA C-terminal
TonB_2               PF13103.1     85 seq918_BIOID50973    -            421   3.2e-05   23.7   0.0   1   1   1.4e-08   9.4e-05   22.2   0.0     2    73   338   405   337   414 0.86 TonB C terminal
T2SJ                 PF11612.3    169 seq919_BIOID50973    -            195   1.1e-21   77.2   4.3   1   1   4.4e-25     2e-21   76.3   3.0     2   168    39   177    38   178 0.91 Type II secretion system (T2SS), protein J
N_methyl_2           PF13544.1     31 seq919_BIOID50973    -            195   5.3e-08   31.8   0.6   1   1   2.4e-11   1.1e-07   30.8   0.4    10    31     2    23     1    23 0.93 Type IV pilin N-term methylation site GFxxxE
N_methyl             PF07963.7     20 seq919_BIOID50973    -            195   2.3e-06   26.8   1.3   1   1   1.1e-09   4.9e-06   25.8   0.9     1    20     6    25     6    25 0.95 Prokaryotic N-terminal methylation motif
HAD_2                PF13419.1    176 seq920_BIOID50973    -            199   4.9e-29  101.7   0.1   1   1   1.7e-32   5.7e-29  101.5   0.1     2   176     4   184     3   184 0.85 Haloacid dehalogenase-like hydrolase
Hydrolase_like       PF13242.1     75 seq920_BIOID50973    -            199   2.5e-08   33.3   0.0   1   1   1.6e-11   5.5e-08   32.2   0.0     2    50   139   186   138   198 0.93 HAD-hyrolase-like
Hydrolase            PF00702.21   204 seq920_BIOID50973    -            199   1.8e-06   28.4   0.0   1   1   6.1e-10   2.1e-06   28.3   0.0   109   203    73   177     6   178 0.76 haloacid dehalogenase-like hydrolase
Phage_integrase      PF00589.17   173 seq921_BIOID50973    -            308   8.6e-27   93.7   0.0   1   1   8.9e-31   1.2e-26   93.2   0.0    12   171   101   272    90   274 0.87 Phage integrase family
DUF4102              PF13356.1     89 seq922_BIOID50973    -             53   5.2e-10   38.9   0.0   1   1     4e-14   5.4e-10   38.9   0.0     1    41     3    42     3    50 0.93 Domain of unknown function (DUF4102)
NrfD                 PF03916.9    313 seq927_BIOID50973    -            318  2.6e-111  371.8  32.0   1   1  2.1e-115  2.9e-111  371.7  22.2     2   313     5   318     4   318 0.99 Polysulphide reductase, NrfD
AA_permease          PF00324.16   479 seq929_BIOID50973    -            461   4.9e-99  331.7  55.9   1   1  9.1e-103   6.2e-99  331.3  38.8     1   435    16   427    16   455 0.94 Amino acid permease
AA_permease_2        PF13520.1    426 seq929_BIOID50973    -            461   1.6e-43  148.7  59.1   1   1   3.1e-47   2.1e-43  148.3  41.0     9   425    20   440    15   441 0.88 Amino acid permease
T2SK                 PF03934.8    280 seq930_BIOID50973    -            327   1.7e-66  224.1   4.1   1   1   1.4e-70   1.9e-66  223.9   2.8     3   277    32   315    30   319 0.93 Type II secretion system (T2SS), protein K
Virul_fac_BrkB       PF03631.10   260 seq931_BIOID50973    -            290     1e-55  188.8  24.6   1   1   8.7e-60   1.2e-55  188.6  17.0     2   258    29   274    28   276 0.88 Virulence factor BrkB
Thiolase_N           PF00108.18   264 seq936_BIOID50973    -            394  1.4e-107  358.4   6.7   1   1  2.6e-111  1.8e-107  358.1   4.7     1   264     1   263     1   263 0.99 Thiolase, N-terminal domain
Thiolase_C           PF02803.13   123 seq936_BIOID50973    -            394   8.6e-54  180.0   1.2   1   1   1.3e-57   8.6e-54  180.0   0.8     1   123   270   392   270   392 0.99 Thiolase, C-terminal domain
Rep_3                PF01051.16   218 seq937_BIOID50973    -            306   1.3e-12   47.5   0.0   1   1   1.7e-16   2.3e-12   46.8   0.0     6   211    38   297    34   302 0.83 Initiator Replication protein
EII-GUT              PF03608.8    168 seq939_BIOID50973    -            187   9.9e-77  256.4   0.7   1   1   8.3e-81   1.1e-76  256.2   0.5     2   168     5   171     4   171 0.99 PTS system enzyme II sorbitol-specific factor
PD40                 PF07676.7     39 seq942_BIOID50973    -            431   1.2e-35  120.5   5.0   1   4   2.5e-08   8.6e-05   21.9   0.0    11    34   203   224   198   227 0.82 WD40-like Beta Propeller Repeat
PD40                 PF07676.7     39 seq942_BIOID50973    -            431   1.2e-35  120.5   5.0   2   4   8.4e-13   2.9e-09   36.2   0.0     2    39   238   273   237   273 0.95 WD40-like Beta Propeller Repeat
PD40                 PF07676.7     39 seq942_BIOID50973    -            431   1.2e-35  120.5   5.0   3   4   6.4e-13   2.2e-09   36.6   0.1     2    38   282   316   281   317 0.96 WD40-like Beta Propeller Repeat
PD40                 PF07676.7     39 seq942_BIOID50973    -            431   1.2e-35  120.5   5.0   4   4   4.2e-07    0.0014   18.0   0.0     3    30   370   397   368   403 0.93 WD40-like Beta Propeller Repeat
TolB_N               PF04052.8    105 seq942_BIOID50973    -            431   9.2e-32  109.1   0.0   1   1   7.2e-35   2.5e-31  107.7   0.0     1    99    24   122    24   127 0.97 TolB amino-terminal domain
DPPIV_N              PF00930.16   353 seq942_BIOID50973    -            431   1.6e-13   49.8   0.0   1   1   2.3e-13     8e-10   37.7   0.0   239   348   249   353   220   358 0.87 Dipeptidyl peptidase IV (DPP IV) N-terminal region
EIIBC-GUT_N          PF03612.9    183 seq943_BIOID50973    -            319   1.3e-71  239.8   1.5   1   1   3.6e-75   2.5e-71  238.9   1.1     2   183     3   171     2   171 0.95 Sorbitol phosphotransferase enzyme II N-terminus
EIIBC-GUT_C          PF07663.6     93 seq943_BIOID50973    -            319   6.4e-48  160.7   5.0   1   1   9.3e-52   6.4e-48  160.7   3.5     1    93   226   318   226   318 0.99 Sorbitol phosphotransferase enzyme II C-terminus
Tyr_Deacylase        PF02580.11   145 seq944_BIOID50973    -            145   6.3e-55  185.0   0.1   1   1   5.1e-59     7e-55  184.8   0.0     2   144     3   144     2   145 0.99 D-Tyr-tRNA(Tyr) deacylase
Cytochrom_C_asm      PF01578.15   214 seq945_BIOID50973    -            552   1.1e-49  168.8  21.0   1   1   7.9e-54   1.1e-49  168.8  14.5     1   212    72   279    72   281 0.97 Cytochrome C assembly protein
T2SL                 PF05134.8    230 seq947_BIOID50973    -            108     5e-21   74.8   0.2   1   1     4e-25   5.5e-21   74.6   0.1     1   101     6   104     6   108 0.97 Type II secretion system (T2SS), protein L
GspL_C               PF12693.2    158 seq950_BIOID50973    -            279   5.6e-35  120.3   3.5   1   1   1.2e-38     8e-35  119.8   2.4     6   157   133   277   129   279 0.97 GspL periplasmic domain
T2SL                 PF05134.8    230 seq950_BIOID50973    -            279   1.9e-29  102.3   0.1   1   1   5.8e-33     4e-29  101.3   0.1   108   230     3   125     1   125 0.97 Type II secretion system (T2SS), protein L
YiiD_Cterm           PF09500.5    144 seq951_BIOID50973    -            329   6.7e-49  165.0   0.0   1   1   2.9e-52   9.9e-49  164.4   0.0     1   143   174   313   174   314 0.99 Putative thioesterase (yiiD_Cterm)
Acetyltransf_7       PF13508.1     79 seq951_BIOID50973    -            329   8.3e-13   48.1   0.0   1   1   4.5e-16   1.5e-12   47.3   0.0     3    77    60   138    58   140 0.87 Acetyltransferase (GNAT) domain
Acetyltransf_1       PF00583.19    83 seq951_BIOID50973    -            329   2.9e-12   46.3   0.0   1   1   2.4e-15   8.2e-12   44.8   0.0     2    82    66   138    65   139 0.96 Acetyltransferase (GNAT) family
Acetyltransf_10      PF13673.1    117 seq951_BIOID50973    -            329   1.6e-08   34.5   0.0   1   1   7.8e-12   2.7e-08   33.8   0.0    38   117    55   138    16   138 0.81 Acetyltransferase (GNAT) domain
DUF2314              PF10077.4    133 seq952_BIOID50973    -            153     4e-24   85.0   0.1   1   1   3.9e-28   5.4e-24   84.6   0.1     2   127    33   149    32   151 0.90 Uncharacterized protein conserved in bacteria (DUF2314)
T5orf172             PF10544.4    100 seq954_BIOID50973    -            175   3.9e-07   30.2   0.0   1   1   4.4e-11     6e-07   29.6   0.0     2    94     8    94     7   100 0.80 T5orf172 domain
PsiE                 PF06146.7     69 seq956_BIOID50973    -            136   1.8e-16   59.9   5.7   1   1   1.3e-20   1.8e-16   59.9   3.9     5    69    62   123    58   123 0.95 Phosphate-starvation-inducible E
PTSIIA_gutA          PF03829.8    117 seq957_BIOID50973    -            123   7.6e-45  151.2   0.0   1   1   6.7e-49   9.1e-45  150.9   0.0     1   116     1   116     1   118 0.98 PTS system glucitol/sorbitol-specific IIA component
Radical_SAM          PF04055.16   166 seq961_BIOID50973    -            411   6.2e-13   49.1   0.0   1   1     3e-16     1e-12   48.4   0.0     6   160    20   182    16   208 0.84 Radical SAM superfamily
DUF4008              PF13186.1     64 seq961_BIOID50973    -            411     2e-12   47.1   0.6   1   1   1.3e-15   4.3e-12   46.0   0.4     4    64   282   343   276   343 0.90 Domain of unknown function (DUF4008)
Fer4_12              PF13353.1    139 seq961_BIOID50973    -            411   4.8e-07   29.8   0.0   1   1   2.7e-10   9.1e-07   28.9   0.0    13   115    19   126    17   150 0.60 4Fe-4S single cluster domain
Rick_17kDa_Anti      PF05433.10    42 seq963_BIOID50973    -            155   1.4e-07   30.9  26.2   1   1   1.8e-11   2.5e-07   30.1  18.2     1    42    62   103    62   103 0.96 Glycine zipper 2TM domain
T2SM                 PF04612.7    160 seq965_BIOID50973    -            161   7.6e-29  100.4   0.1   1   1   6.3e-33   8.6e-29  100.2   0.1     2   158     8   158     7   160 0.93 Type II secretion system (T2SS), protein M
OmpA                 PF00691.15    97 seq966_BIOID50973    -            173   1.1e-19   70.5   0.0   1   1   1.4e-23     2e-19   69.6   0.0     1    97    72   167    72   167 0.95 OmpA family
adh_short            PF00106.20   167 seq968_BIOID50973    -            259     4e-26   91.7   1.6   1   1   1.1e-29   4.9e-26   91.5   1.1     2   166     4   172     3   173 0.94 short chain dehydrogenase
adh_short_C2         PF13561.1    243 seq968_BIOID50973    -            259   2.6e-16   60.0   0.0   1   1   8.4e-20   3.8e-16   59.4   0.0     7   241    13   255     9   256 0.87 Enoyl-(Acyl carrier protein) reductase
DUF3442              PF11924.3    280 seq970_BIOID50973    -           1418  3.3e-105  351.5   0.5   1   1  1.2e-108  3.3e-105  351.5   0.3     2   280    71   350    70   350 0.99 Protein of unknown function (DUF3442)
Big_1                PF02369.11   100 seq970_BIOID50973    -           1418   5.9e-54  180.0  99.9   1   3   3.4e-17   9.3e-14   51.0   7.8     4    97   993  1086   990  1088 0.87 Bacterial Ig-like domain (group 1)
Big_1                PF02369.11   100 seq970_BIOID50973    -           1418   5.9e-54  180.0  99.9   2   3   1.5e-15   4.1e-12   45.7   1.7    10    96  1098  1185  1089  1191 0.82 Bacterial Ig-like domain (group 1)
Big_1                PF02369.11   100 seq970_BIOID50973    -           1418   5.9e-54  180.0  99.9   3   3   1.4e-15   3.9e-12   45.8   9.8     2    95  1193  1287  1191  1292 0.87 Bacterial Ig-like domain (group 1)
CbiA                 PF01656.18   195 seq971_BIOID50973    -            398   1.5e-18   66.8   0.0   1   1   3.7e-22   2.5e-18   66.0   0.0     1   144   111   294   111   322 0.74 CobQ/CobB/MinD/ParA nucleotide binding domain
PemK                 PF02452.12   110 seq972_BIOID50973    -            125   7.8e-13   48.4   0.1   1   1   1.6e-16   2.2e-12   47.0   0.1     2    87    25   112     8   121 0.86 PemK-like protein
CcmH                 PF03918.9    148 seq973_BIOID50973    -            127   5.8e-47  158.2   0.8   1   1     5e-51   6.8e-47  158.0   0.6     4   125     7   126     4   127 0.91 Cytochrome C biogenesis protein
TPR_6                PF13174.1     33 seq976_BIOID50973    -            263   1.8e-22   78.0   1.7   1   3   2.8e-07   0.00047   20.3   0.0     4    33   146   176   145   176 0.86 Tetratricopeptide repeat
TPR_6                PF13174.1     33 seq976_BIOID50973    -            263   1.8e-22   78.0   1.7   2   3   2.2e-08   3.8e-05   23.7   0.1     3    33   183   213   181   213 0.95 Tetratricopeptide repeat
TPR_6                PF13174.1     33 seq976_BIOID50973    -            263   1.8e-22   78.0   1.7   3   3   7.2e-11   1.2e-07   31.5   0.0     1    33   218   250   218   250 0.96 Tetratricopeptide repeat
TPR_16               PF13432.1     65 seq976_BIOID50973    -            263   6.3e-12   45.7   0.0   1   1   1.6e-09   2.7e-06   27.7   0.0     2    65   147   214   146   214 0.92 Tetratricopeptide repeat
TPR_2                PF07719.12    34 seq976_BIOID50973    -            263   1.1e-09   37.3   0.2   1   2   2.1e-06    0.0035   17.0   0.1     2    33   181   212   180   213 0.93 Tetratricopeptide repeat
TPR_2                PF07719.12    34 seq976_BIOID50973    -            263   1.1e-09   37.3   0.2   2   2   5.3e-06    0.0091   15.7   0.0     1    33   217   249   217   250 0.95 Tetratricopeptide repeat
TPR_8                PF13181.1     34 seq976_BIOID50973    -            263   2.9e-06   26.5   0.9   1   2   0.00027      0.46   10.2   0.2     2    29   181   208   180   213 0.89 Tetratricopeptide repeat
TPR_8                PF13181.1     34 seq976_BIOID50973    -            263   2.9e-06   26.5   0.9   2   2   2.7e-05     0.046   13.3   0.0     5    29   221   245   217   250 0.85 Tetratricopeptide repeat
Peptidase_A24        PF01478.13   106 seq978_BIOID50973    -            197   6.9e-30  103.2  10.8   1   1     5e-34   6.9e-30  103.2   7.5     1   105    53   161    53   162 0.95 Type IV leader peptidase family
TPR_11               PF13414.1     69 seq979_BIOID50973    -            198   3.5e-15   55.2   9.6   1   1   2.2e-15     1e-11   44.1   4.9     1    68    71   140    71   141 0.90 TPR repeat
TPR_2                PF07719.12    34 seq979_BIOID50973    -            198   1.9e-06   27.2  11.9   1   2   6.1e-07    0.0028   17.3   1.1     2    32    74   104    73   106 0.90 Tetratricopeptide repeat
TPR_2                PF07719.12    34 seq979_BIOID50973    -            198   1.9e-06   27.2  11.9   2   2   4.4e-06      0.02   14.6   0.0     3    31   146   174   144   176 0.93 Tetratricopeptide repeat
TPR_1                PF00515.23    34 seq979_BIOID50973    -            198   6.1e-06   25.4   9.1   1   1   1.7e-07   0.00075   18.8   0.7     2    32    74   104    73   106 0.91 Tetratricopeptide repeat
GutM                 PF06923.6    109 seq983_BIOID50973    -            119   6.1e-37  125.5   0.0   1   1   5.1e-41   6.9e-37  125.3   0.0     2   109     3   110     2   110 0.98 Glucitol operon activator protein (GutM)
RHH_1                PF01402.16    39 seq984_BIOID50973    -             81   4.8e-11   41.9   0.5   1   1   5.7e-15   7.7e-11   41.2   0.4     2    39    15    52    14    52 0.96 Ribbon-helix-helix protein, copG family
HlyD                 PF00529.15   306 seq987_BIOID50973    -            285   1.5e-46  158.9   7.1   1   2   5.2e-23   1.4e-19   70.4   1.8     1    78    43   120    43   128 0.92 HlyD family secretion protein
HlyD                 PF00529.15   306 seq987_BIOID50973    -            285   1.5e-46  158.9   7.1   2   2   1.4e-29   3.9e-26   91.9   0.2   138   302   126   278   116   282 0.92 HlyD family secretion protein
HlyD_2               PF12700.2    328 seq987_BIOID50973    -            285   2.8e-22   79.1   0.3   1   1   1.4e-25   3.9e-22   78.7   0.2    15   239    38   229    31   242 0.88 HlyD family secretion protein
Biotin_lipoyl_2      PF13533.1     50 seq987_BIOID50973    -            285   5.9e-19   67.3   1.4   1   1   5.1e-19   1.4e-15   56.5   0.7     1    50    43    92    43   103 0.89 Biotin-lipoyl like
HlyD_3               PF13437.1    105 seq987_BIOID50973    -            285   1.2e-18   67.2   0.1   1   1   2.1e-15   5.7e-12   45.7   0.0     1    82   153   232   153   248 0.90 HlyD family secretion protein
Glycos_transf_N      PF04413.11   186 seq988_BIOID50973    -            425   4.5e-75  250.8   0.0   1   1   6.1e-78   4.2e-74  247.6   0.0     1   185    31   212    31   213 0.98 3-Deoxy-D-manno-octulosonic-acid transferase (kdotransferase)
Glycos_transf_1      PF00534.15   172 seq988_BIOID50973    -            425   3.5e-10   39.4   0.0   1   1   9.8e-14   6.7e-10   38.5   0.0    65   169   291   398   231   401 0.75 Glycosyl transferases group 1
DeoRC                PF00455.17   162 seq989_BIOID50973    -            257   6.9e-53  178.4   0.6   1   1   2.4e-56   1.1e-52  177.8   0.3     3   161    74   232    72   233 0.97 DeoR C terminal sensor domain
HTH_DeoR             PF08220.7     57 seq989_BIOID50973    -            257     9e-22   76.2   0.1   1   1   3.8e-25   1.7e-21   75.3   0.1     1    56     6    61     6    62 0.98 DeoR-like helix-turn-helix domain
HTH_11               PF08279.7     55 seq989_BIOID50973    -            257   5.3e-09   35.4   0.1   1   1   3.9e-12   1.8e-08   33.8   0.0     1    46     6    50     6    56 0.92 HTH domain
ParB                 PF08775.5    127 seq991_BIOID50973    -            333   1.1e-46  158.1   1.6   1   1   2.4e-50   1.1e-46  158.1   1.1     1   126   199   324   199   325 0.99 ParB family
ParBc                PF02195.13    90 seq991_BIOID50973    -            333   1.1e-09   38.1   0.1   1   1   5.3e-13   2.4e-09   37.0   0.1     9    89    65   142    55   143 0.84 ParB-like nuclease domain
SDF                  PF00375.13   390 seq993_BIOID50973    -            437  2.2e-120  401.8  38.4   1   1  1.8e-124  2.5e-120  401.7  26.6     1   390     8   411     8   411 0.97 Sodium:dicarboxylate symporter family
SIS                  PF01380.17   131 seq995_BIOID50973    -            321   3.9e-27   94.3   0.0   1   1   9.9e-31   6.8e-27   93.5   0.0     2   130    39   169    38   170 0.98 SIS domain
CBS                  PF00571.23    57 seq995_BIOID50973    -            321   7.1e-15   54.3   0.0   1   2   1.9e-08   0.00013   21.4   0.0     1    56   199   256   199   257 0.92 CBS domain
CBS                  PF00571.23    57 seq995_BIOID50973    -            321   7.1e-15   54.3   0.0   2   2   4.7e-10   3.2e-06   26.5   0.0     8    51   272   315   265   318 0.82 CBS domain
FUSC                 PF04632.7    650 seq996_BIOID50973    -            670  5.1e-163  543.8  47.2   1   1  8.4e-167  5.8e-163  543.6  32.7     1   649    20   662    20   663 0.97 Fusaric acid resistance protein family
FUSC_2               PF13515.1    128 seq996_BIOID50973    -            670   2.7e-16   59.5  13.2   1   1     4e-20   2.7e-16   59.5   9.2     1   125    33   163    31   166 0.86 Fusaric acid resistance protein-like
HlyD_2               PF12700.2    328 seq999_BIOID50973    -            464     1e-25   90.5   1.0   1   1   3.8e-29   1.3e-25   90.1   0.7    10   328   124   425   115   425 0.83 HlyD family secretion protein
HlyD                 PF00529.15   306 seq999_BIOID50973    -            464   8.5e-24   84.2  16.1   1   1   3.2e-27   1.1e-23   83.9  10.9     1   241   135   360   135   425 0.84 HlyD family secretion protein
HlyD_3               PF13437.1    105 seq999_BIOID50973    -            464   2.2e-16   59.9   3.3   1   1   5.2e-14   1.8e-10   40.9   0.4     1   101   246   351   246   356 0.93 HlyD family secretion protein
Biotin_lipoyl_2      PF13533.1     50 seq999_BIOID50973    -            464   1.5e-13   50.0   9.6   1   1   7.9e-17   2.7e-13   49.2   0.3     2    50   136   184   135   184 0.97 Biotin-lipoyl like
CTP_transf_2         PF01467.21   157 seq1003_BIOID50973   -            159   6.5e-25   87.9   0.1   1   1   1.1e-28   7.8e-25   87.6   0.0     1   156     6   134     6   135 0.98 Cytidylyltransferase
Citrate_ly_lig       PF08218.6    182 seq1003_BIOID50973   -            159   1.1e-06   28.0   0.1   1   1   2.7e-10   1.9e-06   27.3   0.0     9   106    12   113    10   117 0.81 Citrate lyase ligase C-terminal domain
NadA                 PF02445.11   296 seq1005_BIOID50973   -            347  1.6e-104  348.7   0.0   1   1  1.4e-108  1.9e-104  348.5   0.0     2   295    31   340    30   341 0.98 Quinolinate synthetase A protein
ACR_tran             PF00873.14  1021 seq1008_BIOID50973   -           1040         0 1231.4  34.5   1   1         0         0 1231.2  23.9     2  1020    13  1022    12  1023 1.00 AcrB/AcrD/AcrF family
SecD_SecF            PF02355.11   189 seq1008_BIOID50973   -           1040   1.9e-08   33.6  32.6   1   1   1.6e-09   1.1e-05   24.6  10.9    36   183   348   495   338   501 0.82 Protein export membrane protein
NMN_transporter      PF04973.7    182 seq1010_BIOID50973   -            239   1.6e-46  157.9  27.1   1   1   1.3e-48   1.8e-44  151.2  18.8     1   180    23   227    23   229 0.94 Nicotinamide mononucleotide transporter
DDE_Tnp_IS1          PF03400.8    131 seq1015_BIOID50973   -             97     2e-30  105.4   0.2   1   1   1.8e-34   2.5e-30  105.1   0.1     1    61    37    97    37    97 0.98 IS1 transposase
HTH_18               PF12833.2     81 seq1016_BIOID50973   -            319     2e-18   66.1   0.5   1   1     3e-22     2e-18   66.1   0.3     1    80   239   317   239   318 0.97 Helix-turn-helix domain
HTH_AraC             PF00165.18    42 seq1016_BIOID50973   -            319   4.1e-07   29.5   0.0   1   1   2.8e-10   1.9e-06   27.3   0.0     8    38   282   313   278   317 0.89 Bacterial regulatory helix-turn-helix proteins, AraC family
Lactamase_B          PF00753.22   194 seq1017_BIOID50973   -            479   5.4e-28   97.8   0.2   1   1   1.6e-31   7.4e-28   97.4   0.1     2   158    31   179    30   246 0.90 Metallo-beta-lactamase superfamily
Rubredoxin           PF00301.15    47 seq1017_BIOID50973   -            479   1.2e-19   69.8   2.7   1   1   4.7e-23   2.2e-19   68.9   1.9     1    47   425   471   425   471 0.98 Rubredoxin
Flavodoxin_1         PF00258.20   143 seq1017_BIOID50973   -            479     1e-11   44.9   0.0   1   1   3.8e-15   1.7e-11   44.1   0.0     1   142   256   388   256   389 0.78 Flavodoxin
Iso_dh               PF00180.15   348 seq1018_BIOID50973   -            416  7.1e-116  386.8   0.0   1   1    6e-120  8.2e-116  386.6   0.0     2   348    29   412    28   412 0.98 Isocitrate/isopropylmalate dehydrogenase
DDE_Tnp_IS1          PF03400.8    131 seq1019_BIOID50973   -             69   1.6e-36  125.1   0.8   1   1   1.3e-40   1.8e-36  125.0   0.6    63   131     1    69     1    69 0.99 IS1 transposase
DUF497               PF04365.8     80 seq1021_BIOID50973   -             98   8.4e-27   92.7   0.7   1   1   7.1e-31   9.7e-27   92.6   0.5     1    80    10    92    10    92 0.96 Protein of unknown function (DUF497)
DFP                  PF04127.10   183 seq1023_BIOID50973   -            430   9.4e-72  240.3   0.2   1   1   1.4e-75   9.4e-72  240.3   0.2     2   182   211   395   210   396 0.97 DNA / pantothenate metabolism flavoprotein
Flavoprotein         PF02441.14   129 seq1023_BIOID50973   -            430     1e-30  105.9   0.3   1   1   3.1e-34   2.1e-30  104.9   0.2     1   128    30   157    30   158 0.89 Flavoprotein
DUF4415              PF14384.1     62 seq1024_BIOID50973   -            100     4e-18   65.1   0.1   1   1   4.3e-22   5.8e-18   64.6   0.1     1    62    37    93    37    93 0.96 Domain of unknown function (DUF4415)
Condensation         PF00668.15   301 seq1028_BIOID50973   -           2035  8.5e-119  395.7   0.2   1   2   6.6e-61   1.1e-57  195.0   0.0     2   300   112   409   111   410 0.96 Condensation domain
Condensation         PF00668.15   301 seq1028_BIOID50973   -           2035  8.5e-119  395.7   0.2   2   2   4.9e-62   8.4e-59  198.7   0.0     3   300  1494  1781  1492  1782 0.97 Condensation domain
AMP-binding          PF00501.23   418 seq1028_BIOID50973   -           2035  3.6e-103  345.0   0.0   1   1  2.8e-106  4.9e-103  344.5   0.0     2   418   594   990   593   990 0.98 AMP-binding enzyme
NRPS                 PF08415.5     58 seq1028_BIOID50973   -           2035   3.5e-40  135.4   2.0   1   2   3.2e-22   5.4e-19   67.5   0.1     1    58   431   486   431   486 0.98 Nonribosomal peptide synthase
NRPS                 PF08415.5     58 seq1028_BIOID50973   -           2035   3.5e-40  135.4   2.0   2   2   5.9e-22     1e-18   66.7   0.2     1    58  1802  1858  1802  1858 0.98 Nonribosomal peptide synthase
PP-binding           PF00550.20    67 seq1028_BIOID50973   -           2035   1.4e-32  111.5   0.1   1   3   8.7e-10   1.5e-06   28.2   0.0     2    62    23    82    22    86 0.92 Phosphopantetheine attachment site
PP-binding           PF00550.20    67 seq1028_BIOID50973   -           2035   1.4e-32  111.5   0.1   2   3   1.7e-14   2.9e-11   43.3   0.0     2    66  1412  1473  1411  1474 0.94 Phosphopantetheine attachment site
PP-binding           PF00550.20    67 seq1028_BIOID50973   -           2035   1.4e-32  111.5   0.1   3   3   5.4e-12   9.2e-09   35.3   0.0     3    67  1952  2013  1950  2013 0.93 Phosphopantetheine attachment site
Methyltransf_12      PF08242.7     99 seq1028_BIOID50973   -           2035   7.1e-10   39.1   0.0   1   1   1.1e-12   1.9e-09   37.7   0.0     1    99  1182  1279  1182  1279 0.95 Methyltransferase domain
Methyltransf_23      PF13489.1    162 seq1028_BIOID50973   -           2035   1.3e-07   31.3   0.0   1   1   4.5e-10   7.6e-07   28.8   0.0     8   159  1163  1324  1157  1326 0.71 Methyltransferase domain
Methyltransf_11      PF08241.7     95 seq1028_BIOID50973   -           2035   1.3e-05   25.4   0.0   1   1     2e-08   3.4e-05   24.1   0.0     1    94  1182  1280  1182  1281 0.90 Methyltransferase domain
ABC_tran             PF00005.22   118 seq1029_BIOID50973   -            401   5.6e-22   78.2   0.0   1   1   3.6e-25   1.2e-21   77.0   0.0     1   117    73   191    73   192 0.92 ABC transporter
TOBE_2               PF08402.5     75 seq1029_BIOID50973   -            401   9.6e-12   44.6   0.3   1   1   1.2e-14   4.2e-11   42.5   0.1     1    75   313   385   313   385 0.95 TOBE domain
TetR_N               PF00440.18    47 seq1031_BIOID50973   -            199   2.5e-11   42.9   0.0   1   1   2.9e-15   3.9e-11   42.2   0.0     1    46    13    58    13    59 0.93 Bacterial regulatory proteins, tetR family
Pyr_redox_2          PF07992.9    200 seq1035_BIOID50973   -            377   2.2e-27   96.1   0.0   1   1   4.9e-30   7.4e-27   94.4   0.0     2   198     5   277     4   279 0.90 Pyridine nucleotide-disulphide oxidoreductase
Pyr_redox            PF00070.22    80 seq1035_BIOID50973   -            377     3e-18   65.8   0.0   1   1   4.2e-20   6.4e-17   61.6   0.0     1    75   143   216   143   223 0.95 Pyridine nucleotide-disulphide oxidoreductase
K_oxygenase          PF13434.1    341 seq1035_BIOID50973   -            377   9.8e-10   37.7   0.0   1   1   2.9e-09   4.4e-06   25.7   0.0   139   216    91   167    66   179 0.84 L-lysine 6-monooxygenase (NADPH-requiring)
TisB_toxin           PF13939.1     28 seq1036_BIOID50973   -             29   4.8e-16   57.9  11.3   1   1   3.7e-20   5.1e-16   57.8   7.8     1    28     1    28     1    28 0.99 Toxin TisB, type I toxin-antitoxin system
DAHP_synth_1         PF00793.15   272 seq1037_BIOID50973   -            350  3.8e-106  353.6   0.0   1   1  3.3e-110  4.5e-106  353.3   0.0     8   271    40   338    25   339 0.96 DAHP synthetase I family
Adenylate_cycl       PF01295.13   605 seq1038_BIOID50973   -            848    9e-275  912.5   0.0   1   1  1.6e-278  1.1e-274  912.3   0.0     1   601   228   826   228   830 0.98 Adenylate cyclase, class-I
Adenyl_cycl_N        PF12633.2    204 seq1038_BIOID50973   -            848   3.3e-87  291.1   0.0   1   1   2.2e-86   1.5e-82  275.9   0.0     1   203     1   200     1   201 0.96 Adenylate cyclase NT domain
Oxidored_FMN         PF00724.15   341 seq1040_BIOID50973   -            365   1.4e-90  303.6   0.0   1   1   1.1e-94   1.6e-90  303.4   0.0     1   340     5   343     5   344 0.93 NADH:flavin oxidoreductase / NADH oxidase family
dUTPase              PF00692.14   129 seq1041_BIOID50973   -            152   1.2e-41  141.0   0.0   1   1   9.9e-46   1.4e-41  140.9   0.0     2   129    17   150    16   150 0.98 dUTPase
ACR_tran             PF00873.14  1021 seq1042_BIOID50973   -           1025         0 1226.6  15.3   1   1         0         0 1226.5  10.6     2  1020     4  1008     3  1009 0.99 AcrB/AcrD/AcrF family
MMPL                 PF03176.10   333 seq1042_BIOID50973   -           1025   2.8e-13   49.1  19.7   1   2   2.4e-11   1.1e-07   30.8   5.6   140   313   329   501   229   521 0.83 MMPL family
MMPL                 PF03176.10   333 seq1042_BIOID50973   -           1025   2.8e-13   49.1  19.7   2   2   4.2e-09   1.9e-05   23.4   2.5    73   306   785  1012   687  1024 0.76 MMPL family
SecD_SecF            PF02355.11   189 seq1042_BIOID50973   -           1025   6.2e-12   44.9  18.6   1   2   3.1e-10   1.4e-06   27.4   5.5    35   186   336   489   316   492 0.80 Protein export membrane protein
SecD_SecF            PF02355.11   189 seq1042_BIOID50973   -           1025   6.2e-12   44.9  18.6   2   2   8.1e-09   3.7e-05   22.8   2.0    25   183   844  1005   831  1022 0.87 Protein export membrane protein
MFS_1                PF07690.11   354 seq1043_BIOID50973   -            396     2e-39  135.2  46.6   1   1   4.4e-43     2e-39  135.2  32.3     2   352    16   351    15   353 0.83 Major Facilitator Superfamily
MFS_3                PF05977.8    524 seq1043_BIOID50973   -            396   6.8e-08   30.9   6.3   1   1   1.5e-11   6.8e-08   30.9   4.3    32   206    32   201     5   207 0.84 Transmembrane secretion effector
TRI12                PF06609.8    599 seq1043_BIOID50973   -            396   2.8e-06   25.7   4.5   1   1   6.2e-10   2.8e-06   25.7   3.1    87   212    54   179    14   190 0.80 Fungal trichothecene efflux pump (TRI12)
LamB                 PF02264.10   398 seq1046_BIOID50973   -            446  8.4e-169  561.7  25.0   1   1  6.9e-173  9.5e-169  561.5  17.3     1   398    28   446    28   446 0.97 LamB porin
TetR_N               PF00440.18    47 seq1047_BIOID50973   -            198   2.9e-11   42.7   0.0   1   1   3.4e-15   4.6e-11   42.0   0.0     3    46    18    61    16    62 0.94 Bacterial regulatory proteins, tetR family
FdhD-NarQ            PF02634.10   236 seq1051_BIOID50973   -            277   7.5e-73  244.7   0.0   1   1   6.4e-77   8.8e-73  244.5   0.0     1   235    38   275    38   276 0.92 FdhD/NarQ family
Glyoxalase           PF00903.20   128 seq1052_BIOID50973   -            135   3.7e-25   88.2   0.0   1   1   9.3e-29   4.2e-25   88.0   0.0     2   128     3   123     2   123 0.92 Glyoxalase/Bleomycin resistance protein/Dioxygenase superfamily
Glyoxalase_2         PF12681.2    108 seq1052_BIOID50973   -            135   3.6e-18   66.0   0.0   1   1   9.1e-22   4.2e-18   65.8   0.0     1   108     8   124     8   124 0.77 Glyoxalase-like domain
Glyoxalase_4         PF13669.1    110 seq1052_BIOID50973   -            135   5.7e-09   35.8   0.0   1   1   6.2e-12   2.8e-08   33.6   0.0     2   106     5   108     4   112 0.88 Glyoxalase/Bleomycin resistance protein/Dioxygenase superfamily
RNase_T              PF00929.19   164 seq1056_BIOID50973   -            215   9.4e-37  126.7   0.1   1   1   7.9e-41   1.1e-36  126.5   0.0     1   164    20   194    20   194 0.96 Exonuclease
Cupin_6              PF12852.2    186 seq1058_BIOID50973   -            284     7e-26   90.8   0.7   1   1   4.7e-29   2.1e-25   89.2   0.5     1   186     2   162     2   162 0.93 Cupin
HTH_18               PF12833.2     81 seq1058_BIOID50973   -            284   1.5e-20   72.9   0.2   1   1   2.3e-23     1e-19   70.2   0.1     1    81   199   278   199   278 0.97 Helix-turn-helix domain
HTH_AraC             PF00165.18    42 seq1058_BIOID50973   -            284   2.5e-15   55.5   0.0   1   2   1.1e-08   4.9e-05   22.9   0.0     7    41   192   226   188   227 0.94 Bacterial regulatory helix-turn-helix proteins, AraC family
HTH_AraC             PF00165.18    42 seq1058_BIOID50973   -            284   2.5e-15   55.5   0.0   2   2   4.5e-11   2.1e-07   30.4   0.0    13    41   247   276   238   277 0.92 Bacterial regulatory helix-turn-helix proteins, AraC family
DUF3829              PF12889.2    277 seq1061_BIOID50973   -            351   2.1e-79  266.5  12.1   1   1   1.8e-83   2.4e-79  266.2   8.4     2   277    71   351    70   351 0.98 Protein of unknown function (DUF3829)
MalM                 PF07148.7    136 seq1063_BIOID50973   -            306   2.3e-50  169.4   0.1   1   1   2.4e-54   3.3e-50  168.9   0.0     2   136    75   210    74   210 0.98 Maltose operon periplasmic protein precursor (MalM)
Terminase_6          PF03237.10   384 seq1065_BIOID50973   -            588  5.3e-108  361.0   0.1   1   1  1.4e-111  6.5e-108  360.8   0.0     1   384   162   572   162   572 0.98 Terminase-like family
Terminase_5          PF06056.7     58 seq1065_BIOID50973   -            588   4.6e-27   93.2   0.2   1   1   2.4e-30   1.1e-26   92.0   0.1     1    58    11    68    11    68 0.99 Putative ATPase subunit of terminase (gpP-like)
DEAD_assoc           PF08494.6    187 seq1066_BIOID50973   -           1538   1.6e-58  197.4   0.0   1   1   1.5e-61   5.2e-58  195.7   0.0     2   186   679   867   678   868 0.96 DEAD/H associated
DEAD                 PF00270.24   173 seq1066_BIOID50973   -           1538   4.4e-28   97.7   0.0   1   1   3.2e-31   1.1e-27   96.4   0.0     1   167    31   218    31   224 0.88 DEAD/DEAH box helicase
Helicase_C           PF00271.26    78 seq1066_BIOID50973   -           1538     2e-13   49.8   0.1   1   1   1.9e-16   6.6e-13   48.2   0.0    12    75   354   417   348   419 0.96 Helicase conserved C-terminal domain
ResIII               PF04851.10   184 seq1066_BIOID50973   -           1538   2.4e-07   30.6   0.0   1   1   1.5e-10   5.1e-07   29.5   0.0    10   182    31   217    23   219 0.74 Type III restriction enzyme, res subunit
MCPsignal            PF00015.16   213 seq1071_BIOID50973   -            551   3.9e-74  248.6  37.0   1   1   2.1e-75   9.7e-72  240.8  18.4     1   213   324   518   324   518 0.99 Methyl-accepting chemotaxis protein (MCP) signalling domain
TarH                 PF02203.10   171 seq1071_BIOID50973   -            551   1.1e-52  178.1   3.4   1   1   2.5e-56   1.1e-52  178.1   2.4     1   169     1   175     1   177 0.96 Tar ligand binding domain homologue
HAMP                 PF00672.20    70 seq1071_BIOID50973   -            551   3.1e-14   52.7   0.4   1   1   6.8e-18   3.1e-14   52.7   0.3     1    68   196   263   196   265 0.95 HAMP domain
MFS_1                PF07690.11   354 seq1072_BIOID50973   -            471   1.9e-55  187.9  71.0   1   1   9.3e-54   6.4e-50  169.7  35.0     1   353    15   405    15   406 0.91 Major Facilitator Superfamily
MFS_3                PF05977.8    524 seq1072_BIOID50973   -            471   6.3e-10   37.6  14.0   1   1   9.3e-14   6.3e-10   37.6   9.7    20   187    20   183     6   246 0.85 Transmembrane secretion effector
LPAM_2               PF13627.1     24 seq1073_BIOID50973   -             67   1.6e-08   33.8   3.3   1   1   1.6e-12   2.1e-08   33.4   2.3     1    24     6    29     6    29 0.94 Prokaryotic lipoprotein-attachment site
CCG                  PF02754.11    85 seq1074_BIOID50973   -            239   3.7e-30  103.6   0.2   1   2   2.2e-17   3.1e-13   49.4   0.0     1    84     3    84     3    85 0.95 Cysteine-rich domain
CCG                  PF02754.11    85 seq1074_BIOID50973   -            239   3.7e-30  103.6   0.2   2   2   2.3e-18   3.2e-14   52.5   0.0     2    84   133   216   132   217 0.94 Cysteine-rich domain
DAP_epimerase        PF01678.14   121 seq1076_BIOID50973   -            275   1.3e-77  257.4   0.7   1   2   1.8e-43   1.2e-39  134.8   0.0     1   120     4   124     4   125 0.98 Diaminopimelate epimerase
DAP_epimerase        PF01678.14   121 seq1076_BIOID50973   -            275   1.3e-77  257.4   0.7   2   2   2.5e-39   1.7e-35  121.4   0.1     2   121   153   268   152   268 0.97 Diaminopimelate epimerase
PhzC-PhzF            PF02567.11   282 seq1076_BIOID50973   -            275   3.6e-05   23.0   0.0   1   1   7.7e-09   5.2e-05   22.5   0.0    45   224    51   224    46   229 0.86 Phenazine biosynthesis-like protein
Arginosuc_synth      PF00764.14   388 seq1079_BIOID50973   -            447   4.3e-56  190.5   0.0   1   1     4e-60   5.4e-56  190.2   0.0     2   380    16   408    15   415 0.88 Arginosuccinate synthase
DUF162               PF02589.10   189 seq1081_BIOID50973   -            475   2.8e-51  173.6   0.1   1   1   2.5e-54   3.7e-51  173.2   0.1     3   189    72   294    70   294 0.99 Uncharacterised ACR, YkgG family COG1556
Fer4_8               PF13183.1     57 seq1081_BIOID50973   -            475     1e-11   44.5   2.2   1   1   1.6e-14   2.4e-11   43.3   1.5     2    57   309   376   308   376 0.79 4Fe-4S dicluster domain
DUF3390              PF11870.3     93 seq1081_BIOID50973   -            475   4.5e-10   39.2   0.6   1   1   7.1e-13   1.1e-09   37.9   0.4    13    92   387   470   379   471 0.83 Domain of unknown function (DUF3390)
Fer4_9               PF13187.1     55 seq1081_BIOID50973   -            475   9.3e-09   35.3   0.7   1   1   1.8e-11   2.7e-08   33.8   0.5     1    53   311   375   311   376 0.94 4Fe-4S dicluster domain
Fer4_7               PF12838.2     52 seq1081_BIOID50973   -            475   1.7e-07   31.3   4.0   1   1     3e-10   4.6e-07   30.0   2.7     1    51   311   375   311   376 0.77 4Fe-4S dicluster domain
Fer4_17              PF13534.1     61 seq1081_BIOID50973   -            475   2.1e-07   31.0   2.1   1   1   4.4e-10   6.7e-07   29.4   1.5     1    60   311   376   311   377 0.71 4Fe-4S dicluster domain
Fer4_10              PF13237.1     52 seq1081_BIOID50973   -            475   4.1e-07   29.5   5.9   1   1   1.3e-09     2e-06   27.3   4.5     7    52   310   373   305   373 0.69 4Fe-4S dicluster domain
YicC_N               PF03755.8    159 seq1082_BIOID50973   -            287   2.6e-49  167.0   0.1   1   1   3.8e-53   2.6e-49  167.0   0.1     1   158     2   154     2   155 0.96 YicC-like family, N-terminal region
DUF1732              PF08340.6     87 seq1082_BIOID50973   -            287     2e-34  117.1   7.3   1   1   2.9e-38     2e-34  117.1   5.0     1    87   202   287   202   287 0.97 Domain of unknown function (DUF1732)
Phage_portal         PF04860.7    347 seq1083_BIOID50973   -            341   4.8e-62  209.5   0.1   1   1   4.2e-66   5.8e-62  209.2   0.0    12   313    49   338    40   341 0.91 Phage portal protein
DUF484               PF04340.7    225 seq1086_BIOID50973   -            235   4.6e-89  297.6   0.4   1   1   3.8e-93   5.3e-89  297.4   0.3     1   224    10   232    10   233 0.99 Protein of unknown function, DUF484
HATPase_c            PF02518.21   111 seq1088_BIOID50973   -            467   5.5e-25   87.1   0.0   1   1   2.6e-28   1.2e-24   86.0   0.0     1   111   349   460   349   460 0.98 Histidine kinase-, DNA gyrase B-, and HSP90-like ATPase
HAMP                 PF00672.20    70 seq1088_BIOID50973   -            467   1.5e-17   63.4   0.4   1   1   3.3e-21   1.5e-17   63.4   0.2     2    69   168   235   167   236 0.96 HAMP domain
HisKA                PF00512.20    68 seq1088_BIOID50973   -            467   9.5e-14   51.0   0.2   1   1   2.1e-17   9.5e-14   51.0   0.1     1    68   240   304   240   304 0.97 His Kinase A (phospho-acceptor) domain
Methyltransf_23      PF13489.1    162 seq1089_BIOID50973   -            256     3e-24   85.4   0.0   1   1   4.5e-27   4.7e-24   84.7   0.0    23   121    73   198    51   227 0.76 Methyltransferase domain
Methyltransf_31      PF13847.1    152 seq1089_BIOID50973   -            256   8.8e-20   70.7   0.0   1   1   1.1e-22   1.1e-19   70.3   0.0     4   112    73   177    72   227 0.88 Methyltransferase domain
Methyltransf_11      PF08241.7     95 seq1089_BIOID50973   -            256   2.7e-19   69.3   0.1   1   1   3.9e-22   4.1e-19   68.7   0.1     1    95    77   173    77   173 0.96 Methyltransferase domain
Methyltransf_12      PF08242.7     99 seq1089_BIOID50973   -            256   3.6e-14   52.8   0.0   1   1   5.8e-17   6.1e-14   52.1   0.0     1    98    77   170    77   171 0.84 Methyltransferase domain
Methyltransf_18      PF12847.2    112 seq1089_BIOID50973   -            256   1.4e-13   51.2   0.0   1   1   2.2e-16   2.3e-13   50.6   0.0     2   110    73   174    73   176 0.90 Methyltransferase domain
Methyltransf_25      PF13649.1    101 seq1089_BIOID50973   -            256   4.7e-12   46.0   0.1   1   1     7e-15   7.3e-12   45.4   0.1     1   101    76   169    76   169 0.92 Methyltransferase domain
Ubie_methyltran      PF01209.13   233 seq1089_BIOID50973   -            256   1.1e-09   37.5   0.0   1   1   1.3e-12   1.4e-09   37.3   0.0    38   151    63   173    29   199 0.87 ubiE/COQ5 methyltransferase family
Methyltransf_26      PF13659.1    117 seq1089_BIOID50973   -            256     3e-09   36.8   0.1   1   1   7.4e-12   7.8e-09   35.4   0.1     1   115    73   175    73   177 0.89 Methyltransferase domain
CMAS                 PF02353.15   273 seq1089_BIOID50973   -            256   2.3e-08   33.3   0.0   1   1   2.9e-11     3e-08   32.9   0.0    63   193    73   200    53   232 0.81 Mycolic acid cyclopropane synthetase
NodS                 PF05401.6    201 seq1089_BIOID50973   -            256   7.7e-08   31.8   0.0   1   1   9.1e-11   9.5e-08   31.5   0.0    46   175    75   204    30   212 0.83 Nodulation protein S (NodS)
MTS                  PF05175.9    170 seq1089_BIOID50973   -            256   8.4e-07   28.4   0.0   1   1   1.2e-09   1.2e-06   27.9   0.0    32   103    73   143    63   186 0.89 Methyltransferase small domain
Methyltransf_9       PF08003.6    315 seq1089_BIOID50973   -            256   9.9e-06   24.3   0.0   1   1   1.3e-08   1.3e-05   23.9   0.0   114   229    71   185    62   219 0.80 Protein of unknown function (DUF1698)
PrmA                 PF06325.8    295 seq1089_BIOID50973   -            256     2e-05   23.7   0.0   1   1   2.7e-08   2.8e-05   23.2   0.0   162   258    73   174    67   190 0.79 Ribosomal protein L11 methyltransferase (PrmA)
Phage_integrase      PF00589.17   173 seq1091_BIOID50973   -            298   4.8e-50  169.4   0.0   1   1   1.7e-53   7.7e-50  168.8   0.0     3   172   114   281   112   282 0.97 Phage integrase family
Phage_integr_N       PF02899.12    84 seq1091_BIOID50973   -            298   2.2e-27   94.8   0.9   1   1   1.2e-30   5.5e-27   93.6   0.7     1    83     8    90     8    91 0.98 Phage integrase, N-terminal SAM-like domain
Phage_integrase      PF00589.17   173 seq1092_BIOID50973   -            447   5.4e-21   74.8   0.0   1   1   1.3e-24   8.7e-21   74.2   0.0     1   170   241   413   241   416 0.90 Phage integrase family
DUF4102              PF13356.1     89 seq1092_BIOID50973   -            447   2.7e-17   62.3   0.2   1   1   1.3e-20   8.8e-17   60.6   0.1     1    88    32   120    32   121 0.89 Domain of unknown function (DUF4102)
PTS_EIIC             PF02378.13   321 seq1093_BIOID50973   -            485   3.7e-42  144.1  31.5   1   1   9.9e-46   6.8e-42  143.3  21.9     3   321   113   396   111   396 0.92 Phosphotransferase system, EIIC
PTS_EIIB             PF00367.15    35 seq1093_BIOID50973   -            485   1.5e-16   59.2   0.2   1   1   3.6e-20   2.4e-16   58.5   0.1     1    35     9    43     9    43 0.98 phosphotransferase system, EIIB
DUF162               PF02589.10   189 seq1094_BIOID50973   -            231     2e-35  121.8   0.1   1   1   2.2e-39     3e-35  121.3   0.0    19   189    65   228    47   228 0.91 Uncharacterised ACR, YkgG family COG1556
ketoacyl-synt        PF00109.21   255 seq1095_BIOID50973   -           3163   3.5e-71  239.5   0.2   1   1   1.1e-73   7.7e-71  238.4   0.1     2   255    27   276    26   276 0.95 Beta-ketoacyl synthase, N-terminal domain
Acyl_transf_1        PF00698.16   318 seq1095_BIOID50973   -           3163   5.2e-58  196.7   0.9   1   1   1.1e-60   8.2e-58  196.1   0.6     1   317   551   863   551   864 0.94 Acyl transferase domain
Condensation         PF00668.15   301 seq1095_BIOID50973   -           3163   6.4e-43  146.6   3.9   1   1   2.2e-45   1.6e-42  145.3   2.7     4   300  1915  2209  1912  2210 0.90 Condensation domain
Methyltransf_12      PF08242.7     99 seq1095_BIOID50973   -           3163   8.7e-41  138.3   0.0   1   2   1.8e-23   1.3e-20   73.6   0.0     1    99  1093  1194  1093  1194 0.96 Methyltransferase domain
Methyltransf_12      PF08242.7     99 seq1095_BIOID50973   -           3163   8.7e-41  138.3   0.0   2   2   8.5e-20   6.2e-17   61.7   0.0     1    99  2593  2693  2593  2693 0.98 Methyltransferase domain
Ketoacyl-synt_C      PF02801.17   119 seq1095_BIOID50973   -           3163   5.5e-40  135.8   0.1   1   1   1.9e-42   1.4e-39  134.5   0.1     2   119   285   402   284   402 0.98 Beta-ketoacyl synthase, C-terminal domain
KR                   PF08659.5    181 seq1095_BIOID50973   -           3163   2.3e-38  131.5  12.0   1   1   7.2e-41   5.2e-38  130.4   3.5     3   180  1560  1730  1559  1731 0.95 KR domain
adh_short            PF00106.20   167 seq1095_BIOID50973   -           3163   6.3e-36  123.6   5.3   1   1   8.8e-39   6.3e-36  123.6   3.7     2   162  1559  1712  1558  1715 0.95 short chain dehydrogenase
PP-binding           PF00550.20    67 seq1095_BIOID50973   -           3163   7.9e-23   80.4   0.0   1   2     6e-10   4.3e-07   29.9   0.0     2    65  1823  1887  1822  1889 0.85 Phosphopantetheine attachment site
PP-binding           PF00550.20    67 seq1095_BIOID50973   -           3163   7.9e-23   80.4   0.0   2   2   1.8e-15   1.3e-12   47.6   0.0     2    67  2832  2894  2831  2894 0.93 Phosphopantetheine attachment site
Thioesterase         PF00975.15   229 seq1095_BIOID50973   -           3163   4.5e-22   79.2   0.4   1   1   2.3e-24   1.6e-21   77.4   0.3     2   229  2915  3152  2914  3152 0.69 Thioesterase domain
NRPS                 PF08415.5     58 seq1095_BIOID50973   -           3163   1.2e-22   79.2   0.6   1   1   7.5e-25   5.4e-22   77.1   0.2     1    58  2232  2293  2232  2293 0.99 Nonribosomal peptide synthase
Methyltransf_23      PF13489.1    162 seq1095_BIOID50973   -           3163   3.4e-21   75.4   0.1   1   2   2.2e-13   1.6e-10   40.8   0.0    20   160  1086  1246  1065  1247 0.69 Methyltransferase domain
Methyltransf_23      PF13489.1    162 seq1095_BIOID50973   -           3163   3.4e-21   75.4   0.1   2   2   1.7e-10   1.2e-07   31.4   0.0    12   157  2579  2745  2556  2749 0.63 Methyltransferase domain
Methyltransf_18      PF12847.2    112 seq1095_BIOID50973   -           3163   3.3e-18   66.1   0.3   1   2     2e-09   1.4e-06   28.6   0.0     3   110  1090  1197  1088  1199 0.76 Methyltransferase domain
Methyltransf_18      PF12847.2    112 seq1095_BIOID50973   -           3163   3.3e-18   66.1   0.3   2   2   9.4e-10   6.8e-07   29.7   0.0     3   110  2590  2696  2588  2698 0.81 Methyltransferase domain
Methyltransf_31      PF13847.1    152 seq1095_BIOID50973   -           3163   4.5e-18   65.1   0.0   1   1     2e-12   1.5e-09   37.5   0.0     2   112  1087  1200  1086  1248 0.88 Methyltransferase domain
Methyltransf_11      PF08241.7     95 seq1095_BIOID50973   -           3163   8.6e-16   58.0   0.0   1   2   3.7e-10   2.7e-07   30.8   0.0     1    94  1093  1195  1093  1196 0.89 Methyltransferase domain
Methyltransf_11      PF08241.7     95 seq1095_BIOID50973   -           3163   8.6e-16   58.0   0.0   2   2   3.9e-08   2.8e-05   24.4   0.0     1    95  2593  2695  2593  2695 0.86 Methyltransferase domain
Thiolase_N           PF00108.18   264 seq1095_BIOID50973   -           3163   1.3e-05   24.1   0.1   1   1   3.4e-08   2.5e-05   23.2   0.1    75   115   185   225   153   235 0.85 Thiolase, N-terminal domain
HAD_2                PF13419.1    176 seq1097_BIOID50973   -            238   8.5e-20   71.6   0.1   1   1   2.4e-23   1.1e-19   71.2   0.0     1   176    13   207    13   207 0.76 Haloacid dehalogenase-like hydrolase
Hydrolase_like       PF13242.1     75 seq1097_BIOID50973   -            238   4.5e-09   35.7   0.0   1   1   2.2e-12   9.9e-09   34.6   0.0     2    50   161   209   160   223 0.93 HAD-hyrolase-like
Hydrolase            PF00702.21   204 seq1097_BIOID50973   -            238   1.3e-08   35.4   0.0   1   1   4.1e-12   1.9e-08   34.9   0.0     1   202    10   199    10   201 0.71 haloacid dehalogenase-like hydrolase
SlyX                 PF04102.7     69 seq1098_BIOID50973   -             72     8e-26   90.0   2.4   1   1   6.5e-30   8.9e-26   89.9   1.7     1    69     5    72     5    72 0.99 SlyX
Response_reg         PF00072.19   112 seq1099_BIOID50973   -            219   6.7e-25   87.1   0.0   1   1   1.4e-28   9.7e-25   86.6   0.0     1   112    13   122    13   122 0.98 Response regulator receiver domain
Trans_reg_C          PF00486.23    77 seq1099_BIOID50973   -            219   3.7e-17   61.8   0.1   1   1   9.9e-21   6.8e-17   61.0   0.1     2    59   157   214   156   219 0.94 Transcriptional regulatory protein, C terminal
HTH_AraC             PF00165.18    42 seq1102_BIOID50973   -            307   1.1e-21   75.8   0.1   1   2   2.4e-14   1.1e-10   40.8   0.0     1    41   203   243   203   244 0.96 Bacterial regulatory helix-turn-helix proteins, AraC family
HTH_AraC             PF00165.18    42 seq1102_BIOID50973   -            307   1.1e-21   75.8   0.1   2   2   7.6e-12   3.5e-08   32.9   0.0     1    41   255   293   255   294 0.93 Bacterial regulatory helix-turn-helix proteins, AraC family
HTH_18               PF12833.2     81 seq1102_BIOID50973   -            307   8.5e-17   60.9   0.1   1   1   2.8e-20   1.3e-16   60.3   0.0     2    80   217   294   216   295 0.94 Helix-turn-helix domain
AraC_binding         PF02311.14   136 seq1102_BIOID50973   -            307   5.8e-07   29.1   0.2   1   1     3e-10   1.4e-06   27.9   0.1    27    90    75   138    65   214 0.87 AraC-like ligand binding domain
UvrD_C               PF13361.1    319 seq1103_BIOID50973   -            738   1.3e-99  333.6   0.0   1   1  7.6e-103   1.7e-99  333.1   0.0     1   318   295   634   295   635 0.98 UvrD-like helicase C-terminal domain
UvrD-helicase        PF00580.16   315 seq1103_BIOID50973   -            738   2.2e-76  257.0   0.0   1   1   2.7e-79   6.1e-76  255.6   0.0     1   314    28   289    28   290 0.98 UvrD/REP helicase N-terminal domain
AAA_19               PF13245.1     76 seq1103_BIOID50973   -            738   5.5e-14   51.5   0.2   1   1   8.5e-17   1.9e-13   49.8   0.1     1    75    34   111    34   112 0.85 Part of AAA domain
UvrD_C_2             PF13538.1    104 seq1103_BIOID50973   -            738   1.1e-10   41.4   0.0   1   1   1.1e-13   2.6e-10   40.2   0.0    54   103   561   630   509   631 0.77 Family description
Glyco_hydro_1        PF00232.13   455 seq1104_BIOID50973   -            476    2e-132  441.5   0.3   1   1  1.8e-136  2.5e-132  441.2   0.2     4   454     5   472     2   473 0.92 Glycosyl hydrolase family 1
Phage_AlpA           PF05930.7     51 seq1113_BIOID50973   -             67     9e-12   44.4   0.0   1   1   1.5e-15     1e-11   44.2   0.0     4    51    12    59     9    59 0.95 Prophage CP4-57 regulatory protein (AlpA)
HTH_17               PF12728.2     51 seq1113_BIOID50973   -             67   4.6e-07   29.8   0.1   1   1   1.3e-10   8.8e-07   28.9   0.0     7    51    17    63    16    63 0.87 Helix-turn-helix domain
NLPC_P60             PF00877.14   105 seq1117_BIOID50973   -            271   1.2e-33  114.8   0.0   1   1   4.7e-37   3.2e-33  113.5   0.0     1   105   153   263   153   263 0.98 NlpC/P60 family
AntA                 PF08346.7     71 seq1123_BIOID50973   -            277   1.3e-21   76.4   0.0   1   1   3.6e-25   4.9e-21   74.5   0.0     1    71    47   129    47   129 0.95 AntA/AntB antirepressor
DUF1019              PF06254.6     89 seq1124_BIOID50973   -            179     7e-34  115.7   0.2   1   1   7.7e-38   1.1e-33  115.1   0.1     1    89    65   157    65   157 0.98 Protein of unknown function (DUF1019)
DUF1508              PF07411.7     49 seq1125_BIOID50973   -            123   7.8e-48  159.5   6.0   1   2   1.2e-27   1.7e-23   81.6   0.2     1    49    23    71    23    71 0.97 Domain of unknown function (DUF1508)
DUF1508              PF07411.7     49 seq1125_BIOID50973   -            123   7.8e-48  159.5   6.0   2   2   2.5e-27   3.4e-23   80.7   0.9     1    48    74   121    74   122 0.97 Domain of unknown function (DUF1508)
ADH_N                PF08240.7    109 seq1126_BIOID50973   -            345   3.9e-34  116.5   1.6   1   1     2e-37     7e-34  115.7   1.1     2   108    33   138    32   139 0.97 Alcohol dehydrogenase GroES-like domain
ADH_zinc_N           PF00107.21   130 seq1126_BIOID50973   -            345     4e-24   84.5   0.1   1   1     2e-27   6.8e-24   83.7   0.0     1   129   178   305   178   306 0.98 Zinc-binding dehydrogenase
AlaDh_PNT_C          PF01262.16   168 seq1126_BIOID50973   -            345   1.1e-06   28.2   0.3   1   1   6.9e-10   2.3e-06   27.1   0.2    21    60   169   208   159   222 0.91 Alanine dehydrogenase/PNT, C-terminal domain
Phage_rep_O          PF04492.8    100 seq1129_BIOID50973   -            339   1.3e-38  131.0   0.0   1   1   1.7e-42   2.3e-38  130.3   0.0     2   100    47   145    46   145 0.99 Bacteriophage replication protein O
Sod_Fe_C             PF02777.13   106 seq1131_BIOID50973   -            193   1.9e-45  152.9   1.9   1   1   1.5e-48     1e-44  150.5   0.1     1   105    87   190    87   191 0.98 Iron/manganese superoxide dismutases, C-terminal domain
Sod_Fe_N             PF00081.17    82 seq1131_BIOID50973   -            193     3e-35  120.2   0.6   1   1   7.4e-39   5.1e-35  119.5   0.4     1    82     2    82     2    82 0.98 Iron/manganese superoxide dismutases, alpha-hairpin domain
RHH_2                PF03693.9     81 seq1132_BIOID50973   -             98   9.6e-21   73.6   0.4   1   1   1.7e-24   1.2e-20   73.3   0.2     1    75    16    92    16    97 0.92 Uncharacterised protein family (UPF0156)
RHH_1                PF01402.16    39 seq1132_BIOID50973   -             98     8e-05   22.2   2.1   1   1   1.4e-08   9.3e-05   22.0   0.4     2    39    20    58    19    58 0.94 Ribbon-helix-helix protein, copG family
DUF2592              PF10766.4     41 seq1134_BIOID50973   -             49     1e-26   91.8   4.7   1   1   8.2e-31   1.1e-26   91.7   3.3     1    41     4    44     4    44 0.98 Protein of unknown function (DUF2592)
DUF4222              PF13973.1     53 seq1135_BIOID50973   -             60   7.6e-25   85.9   0.1   1   1     6e-29   8.2e-25   85.8   0.0     2    53     7    58     6    58 0.97 Domain of unknown function (DUF4222)
Plasmid_stabil       PF05016.9     90 seq1138_BIOID50973   -             98   6.7e-13   48.7   0.0   1   1   5.5e-17   7.5e-13   48.5   0.0     1    89     4    90     4    91 0.92 Plasmid stabilisation system protein
Phage_ASH            PF10554.4    108 seq1139_BIOID50973   -            342   1.1e-17   64.2   0.1   1   1   1.5e-21   2.1e-17   63.2   0.1     1   100   124   213   124   235 0.90 Ash protein family
SBP_bac_11           PF13531.1    231 seq1142_BIOID50973   -            257   3.4e-55  187.0   4.6   1   1   5.8e-59     4e-55  186.8   3.2     1   231    29   255    29   255 0.94 Bacterial extracellular solute-binding protein
SBP_bac_1            PF01547.20   314 seq1142_BIOID50973   -            257   8.7e-17   61.6   6.8   1   1   1.6e-20   1.1e-16   61.3   4.7     1   313    34   246    34   247 0.88 Bacterial extracellular solute-binding protein
Peptidase_U32        PF01136.14   233 seq1145_BIOID50973   -            453   6.3e-95  316.4   0.0   1   1     6e-99   8.2e-95  316.0   0.0     1   232    75   344    75   345 0.98 Peptidase family U32
ABC_tran             PF00005.22   118 seq1146_BIOID50973   -            637     1e-36  125.7   1.1   1   2   2.4e-18   3.3e-15   56.3   0.0     1   118    41   178    41   178 0.87 ABC transporter
ABC_tran             PF00005.22   118 seq1146_BIOID50973   -            637     1e-36  125.7   1.1   2   2   2.6e-21   3.6e-18   65.9   0.0     1   118   352   459   352   459 0.92 ABC transporter
ABC_tran_2           PF12848.2     85 seq1146_BIOID50973   -            637   6.6e-29   99.4   4.3   1   1   4.8e-32   6.6e-29   99.4   3.0     1    83   217   298   217   302 0.93 ABC transporter
Phage_lambda_P       PF06992.6    233 seq1148_BIOID50973   -            237   2.8e-84  281.9   1.0   1   1   2.3e-88   3.2e-84  281.7   0.7     1   199     1   196     1   219 0.92 Replication protein P
BPD_transp_1         PF00528.17   185 seq1151_BIOID50973   -            229     4e-22   78.5  13.4   1   1   3.7e-26     5e-22   78.1   9.3     2   175    26   215    25   227 0.78 Binding-protein-dependent transport system inner membrane component
UTRA                 PF07702.8    141 seq1152_BIOID50973   -            291     3e-32  111.0   0.0   1   1   1.2e-34   4.2e-31  107.3   0.0     1   140   139   277   139   278 0.98 UTRA domain
GntR                 PF00392.16    64 seq1152_BIOID50973   -            291   1.2e-19   69.3   0.2   1   1   1.4e-22   4.9e-19   67.4   0.0     2    63    56   117    55   118 0.98 Bacterial regulatory proteins, gntR family
HTH_11               PF08279.7     55 seq1152_BIOID50973   -            291   3.3e-06   26.5   0.1   1   1   4.1e-09   1.4e-05   24.5   0.0    19    45    82   108    81   115 0.88 HTH domain
HTH_DeoR             PF08220.7     57 seq1152_BIOID50973   -            291   4.4e-06   26.0   0.3   1   1   7.5e-09   2.6e-05   23.5   0.0    18    50    82   114    82   121 0.92 DeoR-like helix-turn-helix domain
CorA                 PF01544.13   292 seq1153_BIOID50973   -            316   4.9e-56  189.7   0.4   1   1   4.4e-60     6e-56  189.5   0.2     4   292    26   312    24   312 0.95 CorA-like Mg2+ transporter protein
Ribonuc_red_lgC      PF02867.10   537 seq1155_BIOID50973   -            761  4.2e-134  447.9   0.0   1   1    2e-136  9.1e-133  443.5   0.0     1   536   222   731   222   732 0.95 Ribonucleotide reductase, barrel domain
ATP-cone             PF03477.11    90 seq1155_BIOID50973   -            761   5.9e-15   55.3   0.1   1   1   2.8e-18   1.3e-14   54.2   0.1     3    90     7    92     5    92 0.97 ATP cone domain
Ribonuc_red_lgN      PF00317.16    83 seq1155_BIOID50973   -            761   1.4e-12   47.0   1.0   1   1     5e-16   2.3e-12   46.4   0.1     2    82   142   219   141   220 0.93 Ribonucleotide reductase, all-alpha domain
ABC_tran             PF00005.22   118 seq1162_BIOID50973   -            352   4.2e-26   91.5   0.0   1   1     2e-29     9e-26   90.4   0.0     1   117    38   156    38   157 0.91 ABC transporter
TOBE                 PF03459.12    64 seq1162_BIOID50973   -            352   3.5e-19   68.5   0.0   1   1     2e-20   9.2e-17   60.7   0.0     1    62   290   350   290   352 0.97 TOBE domain
BCCT                 PF02028.12   485 seq1165_BIOID50973   -            677  1.6e-173  577.3  44.2   1   1  1.3e-177  1.8e-173  577.1  30.6     1   484    17   502    17   503 0.99 BCCT family transporter
SLT                  PF01464.15   121 seq1168_BIOID50973   -            996   4.2e-25   87.4   2.3   1   1   1.7e-28   2.3e-24   85.1   0.1     2   119   614   723   613   725 0.96 Transglycosylase SLT domain
Peripla_BP_3         PF13377.1    160 seq1170_BIOID50973   -            341   9.6e-43  145.8   0.0   1   1   9.5e-46   3.2e-42  144.1   0.0     2   160   171   331   170   331 0.92 Periplasmic binding protein-like domain
Peripla_BP_1         PF00532.16   279 seq1170_BIOID50973   -            341   8.6e-35  120.1   0.0   1   1     3e-38     1e-34  119.9   0.0     2   275    60   325    59   329 0.93 Periplasmic binding proteins and sugar binding domain of LacI family
LacI                 PF00356.16    46 seq1170_BIOID50973   -            341   3.7e-21   74.3   0.8   1   1   2.1e-24   7.1e-21   73.4   0.6     1    46     3    48     3    48 0.99 Bacterial regulatory proteins, lacI family
Peripla_BP_4         PF13407.1    258 seq1170_BIOID50973   -            341   2.6e-20   72.7   0.0   1   1   1.1e-23   3.6e-20   72.3   0.0     1   253    62   308    62   313 0.89 Periplasmic binding protein domain
DUF927               PF06048.6    285 seq1171_BIOID50973   -            918   2.5e-56  190.9   0.0   1   1   1.3e-59   4.4e-56  190.1   0.0     4   284   364   644   361   645 0.93 Domain of unknown function (DUF927)
Prim_Zn_Ribbon       PF08273.7     40 seq1171_BIOID50973   -            918   8.3e-14   51.2   8.7   1   1   4.7e-17   1.6e-13   50.3   6.0     2    40    35    69    34    69 0.96 Zinc-binding domain of primase-helicase
Toprim_3             PF13362.1     96 seq1171_BIOID50973   -            918   1.1e-13   51.0   0.2   1   1   8.2e-17   2.8e-13   49.7   0.1     2    95   221   318   220   319 0.87 Toprim domain
Toprim_4             PF13662.1     81 seq1171_BIOID50973   -            918   3.6e-10   39.5   0.1   1   1   2.6e-13     9e-10   38.3   0.1     3    70   221   289   219   298 0.90 Toprim domain
Abhydrolase_1        PF00561.15   230 seq1172_BIOID50973   -            340   1.5e-25   90.0   0.0   1   1   1.4e-28     5e-25   88.3   0.0     4   218   105   312   102   315 0.96 alpha/beta hydrolase fold
Abhydrolase_6        PF12697.2    228 seq1172_BIOID50973   -            340   1.2e-15   57.9   0.7   1   1     5e-19   1.7e-15   57.4   0.5     1   219    75   312    75   320 0.69 Alpha/beta hydrolase family
Abhydrolase_5        PF12695.2    142 seq1172_BIOID50973   -            340   1.2e-10   41.2   0.4   1   1   1.1e-13   3.8e-10   39.5   0.3     2   141    75   308    74   309 0.65 Alpha/beta hydrolase family
DAGK_cat             PF00781.19   130 seq1175_BIOID50973   -            299   1.6e-26   92.1   0.3   1   1   3.7e-30   2.5e-26   91.4   0.2     3   129     8   131     6   132 0.96 Diacylglycerol kinase catalytic domain
NAD_kinase           PF01513.16   285 seq1175_BIOID50973   -            299   7.2e-06   24.8   0.1   1   1   1.3e-09   8.6e-06   24.6   0.1    64   134    45   121    12   196 0.82 ATP-NAD kinase
DUF1364              PF07102.7     94 seq1178_BIOID50973   -             96   6.5e-41  138.0   0.4   1   1   5.2e-45   7.1e-41  137.8   0.3     1    94     1    94     1    94 0.98 Protein of unknown function (DUF1364)
HTH_18               PF12833.2     81 seq1181_BIOID50973   -            278   6.7e-26   90.0   2.5   1   1   2.3e-29     8e-26   89.8   1.0     1    80   193   271   193   272 0.97 Helix-turn-helix domain
AraC_binding         PF02311.14   136 seq1181_BIOID50973   -            278   7.2e-24   83.8   2.1   1   1   2.1e-27   7.2e-24   83.8   1.5     4   136    16   154    14   154 0.96 AraC-like ligand binding domain
HTH_AraC             PF00165.18    42 seq1181_BIOID50973   -            278   7.7e-21   73.1   0.1   1   2   1.7e-11   5.8e-08   32.1   0.0     1    42   180   221   180   221 0.97 Bacterial regulatory helix-turn-helix proteins, AraC family
HTH_AraC             PF00165.18    42 seq1181_BIOID50973   -            278   7.7e-21   73.1   0.1   2   2   1.3e-13   4.5e-10   38.9   0.0     1    42   232   271   232   271 0.93 Bacterial regulatory helix-turn-helix proteins, AraC family
RusA                 PF05866.6    116 seq1182_BIOID50973   -            120   3.9e-26   91.6   0.0   1   1   3.2e-30   4.4e-26   91.4   0.0     1   116     8   117     8   117 0.94 Endodeoxyribonuclease RusA
UPF0270              PF06794.7     70 seq1183_BIOID50973   -             72   9.2e-36  121.3   0.1   1   1   7.4e-40     1e-35  121.2   0.0     1    70     1    70     1    70 0.99 Uncharacterised protein family (UPF0270)
Ribonuc_red_sm       PF00268.16   281 seq1187_BIOID50973   -            420   1.1e-29  103.1   2.5   1   2   5.3e-17   7.3e-13   48.0   0.3    13   143    75   202    66   209 0.91 Ribonucleotide reductase, small chain
Ribonuc_red_sm       PF00268.16   281 seq1187_BIOID50973   -            420   1.1e-29  103.1   2.5   2   2   3.6e-19   4.9e-15   55.1   0.1   155   274   244   373   226   380 0.89 Ribonucleotide reductase, small chain
Lactonase            PF10282.4    344 seq1189_BIOID50973   -            331   5.9e-87  291.8   0.0   1   1   1.6e-90   7.5e-87  291.4   0.0     2   343     5   327     4   328 0.95 Lactonase, 7-bladed beta-propeller
PRK                  PF00485.13   194 seq1190_BIOID50973   -            289     3e-74  248.6   0.0   1   1   2.7e-78   3.6e-74  248.4   0.0     1   194     7   214     7   214 0.99 Phosphoribulokinase / Uridine kinase family
CRS1_YhbY            PF01985.16    84 seq1193_BIOID50973   -             97   1.7e-29  101.5   1.1   1   1   1.4e-33   1.9e-29  101.3   0.8     1    84     3    86     3    86 0.99 CRS1 / YhbY (CRM) domain
Phage_antitermQ      PF06530.7    126 seq1194_BIOID50973   -            132   7.7e-56  186.9   0.6   1   1   6.3e-60   8.6e-56  186.8   0.4     1   125     6   130     6   131 0.99 Phage antitermination protein Q
LacAB_rpiB           PF02502.13   140 seq1197_BIOID50973   -            149     2e-54  182.9   0.1   1   1   1.7e-58   2.3e-54  182.7   0.1     1   139     3   141     3   142 0.99 Ribose/Galactose Isomerase
AraC_binding         PF02311.14   136 seq1200_BIOID50973   -            312   1.1e-22   80.0   1.3   1   1   5.1e-26   1.7e-22   79.4   0.2     7   129    52   175    48   186 0.88 AraC-like ligand binding domain
HTH_18               PF12833.2     81 seq1200_BIOID50973   -            312   8.9e-22   76.8   0.1   1   1   5.5e-25   1.9e-21   75.8   0.1     2    79   229   305   228   307 0.97 Helix-turn-helix domain
HTH_AraC             PF00165.18    42 seq1200_BIOID50973   -            312   1.4e-20   72.2   0.2   1   2   3.2e-10   1.1e-06   28.1   0.0     2    42   216   256   215   256 0.93 Bacterial regulatory helix-turn-helix proteins, AraC family
HTH_AraC             PF00165.18    42 seq1200_BIOID50973   -            312   1.4e-20   72.2   0.2   2   2   1.6e-14   5.3e-11   41.8   0.0     2    42   268   306   267   306 0.94 Bacterial regulatory helix-turn-helix proteins, AraC family
Cupin_2              PF07883.6     71 seq1200_BIOID50973   -            312   1.4e-06   27.5   0.0   1   1   8.3e-10   2.8e-06   26.6   0.0     7    60    57   109    53   116 0.92 Cupin domain
MFS_1                PF07690.11   354 seq1202_BIOID50973   -            403   1.5e-43  148.8  41.6   1   1   2.1e-47   1.5e-43  148.8  28.8     4   347    14   341    11   348 0.86 Major Facilitator Superfamily
Sugar_tr             PF00083.19   451 seq1202_BIOID50973   -            403   4.4e-09   35.3   4.8   1   1   6.5e-13   4.4e-09   35.3   3.3    44   123    39   115    16   185 0.88 Sugar (and other) transporter
Phage_CI_repr        PF07022.8     66 seq1205_BIOID50973   -            210     3e-32  110.4   0.1   1   1   3.8e-36   5.2e-32  109.6   0.0     1    66    14    78    14    78 0.98 Bacteriophage CI repressor helix-turn-helix domain
PLA1                 PF02253.10   260 seq1206_BIOID50973   -            289   1.6e-93  312.8   5.0   1   1   1.4e-97   1.9e-93  312.5   3.4     8   260    39   286    33   286 0.98 Phospholipase A1
Fer2                 PF00111.22    78 seq1210_BIOID50973   -             84   9.2e-11   41.2   2.6   1   1   7.5e-15     1e-10   41.0   1.8     7    78    10    77     4    77 0.83 2Fe-2S iron-sulfur cluster binding domain
DUF1375              PF07119.7     76 seq1212_BIOID50973   -            135     1e-21   76.4   0.9   1   1   1.2e-25   1.6e-21   75.7   0.6     6    75    40   102    31   103 0.92 Protein of unknown function (DUF1375)
EAL                  PF00563.15   236 seq1213_BIOID50973   -            362   6.5e-59  199.1   0.0   1   1   2.1e-62   9.5e-59  198.6   0.0     3   236   112   346   111   346 0.94 EAL domain
GerE                 PF00196.14    58 seq1213_BIOID50973   -            362   6.2e-11   41.3   0.2   1   1   2.8e-14   1.3e-10   40.3   0.1     4    52    25    73    23    77 0.95 Bacterial regulatory proteins, luxR family
Phage_integrase      PF00589.17   173 seq1214_BIOID50973   -            338   1.5e-35  122.2   0.1   1   1   4.6e-39   6.3e-35  120.2   0.0     2   172   175   323   174   324 0.93 Phage integrase family
Peptidase_S13        PF02113.10   444 seq1215_BIOID50973   -            477  7.9e-179  594.6   0.1   1   1  1.3e-182    9e-179  594.4   0.1     2   443    20   468    19   469 0.99 D-Ala-D-Ala carboxypeptidase 3 (S13) family
Beta-lactamase2      PF13354.1    197 seq1215_BIOID50973   -            477   2.7e-09   36.6   0.3   1   1   7.8e-12   5.3e-08   32.4   0.1    27   195   261   441   252   442 0.75 Beta-lactamase enzyme family
cNMP_binding         PF00027.24    91 seq1217_BIOID50973   -            210   8.9e-24   83.0   0.0   1   1     4e-27   1.4e-23   82.4   0.0     3    90    23   111    21   112 0.97 Cyclic nucleotide-binding domain
Crp                  PF00325.15    32 seq1217_BIOID50973   -            210   2.1e-15   55.7   0.4   1   1   1.1e-18   3.9e-15   54.8   0.3     1    32   166   197   166   197 0.98 Bacterial regulatory proteins, crp family
HTH_Crp_2            PF13545.1     76 seq1217_BIOID50973   -            210   2.2e-11   43.2   0.1   1   1   1.5e-14     5e-11   42.1   0.1     1    67   142   206   142   207 0.94 Crp-like helix-turn-helix domain
RQC                  PF09382.5    106 seq1218_BIOID50973   -            611   4.4e-28   96.9   0.0   1   1   3.5e-31   1.2e-27   95.6   0.0     1   104   413   514   413   516 0.97 RQC domain
Helicase_C           PF00271.26    78 seq1218_BIOID50973   -            611   4.6e-24   83.9   0.0   1   1   2.6e-24   8.9e-21   73.4   0.1     3    78   258   333   256   333 0.98 Helicase conserved C-terminal domain
HRDC                 PF00570.18    68 seq1218_BIOID50973   -            611   8.1e-24   83.0   0.1   1   1   6.4e-27   2.2e-23   81.6   0.0     2    68   535   601   534   601 0.97 HRDC domain
DEAD                 PF00270.24   173 seq1218_BIOID50973   -            611   2.6e-21   75.7   0.0   1   1   8.5e-24   2.9e-20   72.3   0.0     2   168    30   189    29   194 0.85 DEAD/DEAH box helicase
CMAS                 PF02353.15   273 seq1225_BIOID50973   -            382  1.6e-106  355.2   0.2   1   1  1.6e-109  2.4e-106  354.6   0.2     2   273   108   368   107   368 0.98 Mycolic acid cyclopropane synthetase
Methyltransf_23      PF13489.1    162 seq1225_BIOID50973   -            382   1.5e-14   53.9   0.0   1   1   1.6e-17   2.4e-14   53.2   0.0    14   135   157   287   143   315 0.73 Methyltransferase domain
Methyltransf_11      PF08241.7     95 seq1225_BIOID50973   -            382   8.6e-13   48.4   0.0   1   1   1.1e-15   1.6e-12   47.5   0.0     1    94   172   264   172   265 0.97 Methyltransferase domain
Methyltransf_18      PF12847.2    112 seq1225_BIOID50973   -            382     8e-11   42.3   0.0   1   1   1.4e-13   2.1e-10   41.0   0.0     1   111   167   267   167   268 0.91 Methyltransferase domain
Methyltransf_31      PF13847.1    152 seq1225_BIOID50973   -            382   5.2e-11   42.2   0.0   1   1   5.6e-14   8.6e-11   41.5   0.0     2   112   166   269   165   329 0.85 Methyltransferase domain
Methyltransf_12      PF08242.7     99 seq1225_BIOID50973   -            382     4e-08   33.5   0.0   1   1   5.5e-11   8.4e-08   32.4   0.0     1    99   172   263   172   263 0.83 Methyltransferase domain
Methyltransf_25      PF13649.1    101 seq1225_BIOID50973   -            382   2.1e-07   31.1   0.0   1   1   2.8e-10   4.2e-07   30.1   0.0     1   101   171   261   171   261 0.90 Methyltransferase domain
PCMT                 PF01135.14   210 seq1225_BIOID50973   -            382   3.9e-06   26.4   0.0   1   1   3.8e-09   5.7e-06   25.8   0.0    61   123   155   215   135   230 0.82 Protein-L-isoaspartate(D-aspartate) O-methyltransferase (PCMT)
MTS                  PF05175.9    170 seq1225_BIOID50973   -            382   3.7e-05   23.0   0.0   1   1     4e-08   6.1e-05   22.3   0.0    22   104   158   234   152   265 0.81 Methyltransferase small domain
PrpF                 PF04303.8    371 seq1226_BIOID50973   -            350    7e-162  538.2   1.9   1   1  1.1e-165  7.8e-162  538.1   1.3     1   371     1   350     1   350 0.99 PrpF protein
GFO_IDH_MocA         PF01408.17   120 seq1227_BIOID50973   -            377   1.6e-23   83.3   0.0   1   1   2.1e-27   2.9e-23   82.5   0.0     2   119    21   137    20   138 0.96 Oxidoreductase family, NAD-binding Rossmann fold
FUSC-like            PF12805.2    284 seq1231_BIOID50973   -            696   2.2e-72  243.2   3.5   1   1   6.4e-76   2.2e-72  243.2   2.4     2   280    63   335    62   340 0.95 FUSC-like inner membrane protein yccS
FUSC_2               PF13515.1    128 seq1231_BIOID50973   -            696   8.6e-20   70.8  11.0   1   1   2.5e-23   8.6e-20   70.8   7.6     2   126   377   498   375   500 0.90 Fusaric acid resistance protein-like
FUSC                 PF04632.7    650 seq1231_BIOID50973   -            696   5.1e-08   31.7   4.2   1   1   1.5e-11   5.1e-08   31.7   2.9     7   280   369   659   363   690 0.80 Fusaric acid resistance protein family
ALMT                 PF11744.3    406 seq1231_BIOID50973   -            696   1.5e-05   23.7   1.9   1   1   1.7e-08   5.7e-05   21.8   1.0    41   193   389   528   373   594 0.80 Aluminium activated malate transporter
Lysis_S              PF04971.7     68 seq1233_BIOID50973   -             71   2.5e-47  158.3   0.6   1   1     2e-51   2.8e-47  158.1   0.4     1    68     4    71     4    71 1.00 Lysis protein S
Phage_lysozyme       PF00959.14   110 seq1235_BIOID50973   -            129   3.3e-15   56.1   0.0   1   1   3.3e-19   4.5e-15   55.7   0.0     1    66    48   112    48   116 0.96 Phage lysozyme
Sod_Fe_C             PF02777.13   106 seq1236_BIOID50973   -            208   2.7e-40  136.3   0.5   1   1   5.9e-44     4e-40  135.8   0.1     4   106    98   204    95   204 0.91 Iron/manganese superoxide dismutases, C-terminal domain
Sod_Fe_N             PF00081.17    82 seq1236_BIOID50973   -            208   9.6e-34  115.4   2.3   1   1   2.3e-37   1.5e-33  114.7   1.6     1    81     4    91     4    92 0.97 Iron/manganese superoxide dismutases, alpha-hairpin domain
FAD_binding_3        PF01494.14   356 seq1237_BIOID50973   -            360   9.8e-10   37.8   0.1   1   1     1e-09   1.4e-05   24.2   0.0   148   179   141   172   118   241 0.83 FAD binding domain
GerE                 PF00196.14    58 seq1239_BIOID50973   -            241   2.9e-10   39.1   0.7   1   1   3.8e-14   5.2e-10   38.3   0.5     4    57   154   207   152   208 0.95 Bacterial regulatory proteins, luxR family
HTH_Tnp_1            PF01527.15    76 seq1241_BIOID50973   -            136   4.5e-19   68.0   0.6   1   1   1.2e-22     8e-19   67.2   0.4     2    74    23   102    22   104 0.89 Transposase
HTH_28               PF13518.1     52 seq1241_BIOID50973   -            136   2.1e-06   27.4   0.5   1   1   6.5e-10   4.4e-06   26.4   0.0     1    43    32    75    32    78 0.93 Helix-turn-helix domain
Na_sulph_symp        PF00939.14   471 seq1242_BIOID50973   -            477  2.2e-177  590.5  46.1   1   1  1.8e-181  2.5e-177  590.3  32.0     2   471     4   474     3   474 0.99 Sodium:sulfate symporter transmembrane region
Thioesterase         PF00975.15   229 seq1245_BIOID50973   -            267     3e-58  197.6   0.4   1   1   8.2e-62   3.8e-58  197.3   0.3     2   223    20   246    19   251 0.93 Thioesterase domain
Abhydrolase_6        PF12697.2    228 seq1245_BIOID50973   -            267     2e-10   40.8   3.6   1   1   6.2e-14   2.8e-10   40.3   2.5     2   222    22   237    21   243 0.69 Alpha/beta hydrolase family
Abhydrolase_5        PF12695.2    142 seq1245_BIOID50973   -            267   2.2e-09   37.1   0.0   1   1   6.6e-13     3e-09   36.6   0.0     2   142    21   231    20   231 0.70 Alpha/beta hydrolase family
rve                  PF00665.21   120 seq1247_BIOID50973   -            301   5.8e-24   84.3   0.0   1   1   2.3e-27     1e-23   83.5   0.0     3   119   123   243   121   244 0.97 Integrase core domain
rve_3                PF13683.1     67 seq1247_BIOID50973   -            301   1.6e-17   62.6   0.0   1   1   1.4e-20   6.3e-17   60.7   0.0     2    67   216   281   215   281 0.98 Integrase core domain
HTH_21               PF13276.1     60 seq1247_BIOID50973   -            301   1.2e-16   60.3   1.2   1   1   2.4e-18   1.1e-14   54.0   0.3     6    57    49   106    44   109 0.80 HTH-like domain
KdgT                 PF03812.8    314 seq1248_BIOID50973   -            341  8.3e-181  599.9  30.9   1   1  6.9e-185  9.5e-181  599.7  21.4     1   314    15   328    15   328 1.00 2-keto-3-deoxygluconate permease
GerE                 PF00196.14    58 seq1250_BIOID50973   -            225   1.9e-15   55.8   0.1   1   1   2.5e-19   3.4e-15   55.0   0.1     3    55   152   204   150   207 0.95 Bacterial regulatory proteins, luxR family
LysE                 PF01810.13   191 seq1251_BIOID50973   -            206   6.1e-54  182.1  12.2   1   1   5.2e-58     7e-54  181.8   8.5     2   190    14   205    13   206 0.98 LysE type translocator
AMP-binding          PF00501.23   418 seq1254_BIOID50973   -            525   7.9e-89  297.7   0.0   1   1   1.3e-92   9.2e-89  297.5   0.0     1   418    41   447    41   447 0.96 AMP-binding enzyme
MatE                 PF01554.13   162 seq1255_BIOID50973   -            457   5.6e-74  247.0  34.1   1   2   1.4e-41   1.9e-37  128.2   3.8     1   162    17   177    17   177 0.98 MatE
MatE                 PF01554.13   162 seq1255_BIOID50973   -            457   5.6e-74  247.0  34.1   2   2   3.8e-42   5.2e-38  130.0   8.5     1   162   244   405   244   405 1.00 MatE
Ank_2                PF12796.2     89 seq1256_BIOID50973   -            201   6.2e-30  103.2   1.4   1   2   6.6e-16   1.8e-12   47.2   0.1     3    86    12    99    10   103 0.96 Ankyrin repeats (3 copies)
Ank_2                PF12796.2     89 seq1256_BIOID50973   -            201   6.2e-30  103.2   1.4   2   2   2.3e-11   6.3e-08   32.7   0.0    39    83   157   201   153   201 0.94 Ankyrin repeats (3 copies)
Ank_4                PF13637.1     54 seq1256_BIOID50973   -            201   7.6e-28   96.2   0.6   1   2   8.3e-12   2.3e-08   34.2   0.0     8    54    13    59    10    59 0.97 Ankyrin repeats (many copies)
Ank_4                PF13637.1     54 seq1256_BIOID50973   -            201   7.6e-28   96.2   0.6   2   2   2.3e-09   6.4e-06   26.4   0.0    16    54   159   197   155   197 0.96 Ankyrin repeats (many copies)
Ank                  PF00023.25    33 seq1256_BIOID50973   -            201   2.8e-24   83.5   5.8   1   2   9.5e-10   2.6e-06   26.8   0.0     2    32    39    69    38    70 0.96 Ankyrin repeat
Ank                  PF00023.25    33 seq1256_BIOID50973   -            201   2.8e-24   83.5   5.8   2   2   1.9e-08   5.1e-05   22.7   0.0     2    33   139   175   138   175 0.97 Ankyrin repeat
DUF1602              PF07673.9     39 seq1258_BIOID50973   -             96   0.00013   21.2   1.9   1   1   9.3e-09   0.00013   21.2   1.3    19    35     3    19     1    26 0.89 Protein of unknown function (DUF1602)
Phage_lysis          PF03245.8    125 seq1259_BIOID50973   -            153   1.3e-48  164.0  13.5   1   1     1e-52   1.4e-48  163.8   9.4     1   125    29   153    29   153 0.99 Bacteriophage lysis protein
Phage_fiber_2        PF03406.8     44 seq1260_BIOID50973   -            803   1.7e-26   91.4  22.1   1   2   1.3e-13   1.7e-09   37.0   2.5     7    44   178   214   175   214 0.93 Phage tail fibre repeat
Phage_fiber_2        PF03406.8     44 seq1260_BIOID50973   -            803   1.7e-26   91.4  22.1   2   2   6.1e-23   8.3e-19   66.8   2.1     1    40   215   254   215   258 0.95 Phage tail fibre repeat
MOSC                 PF03473.12   133 seq1262_BIOID50973   -            224   2.6e-26   91.5   0.0   1   1   5.2e-30   3.6e-26   91.0   0.0     2   132    38   161    37   162 0.97 MOSC domain
3-alpha              PF03475.9     47 seq1262_BIOID50973   -            224   1.7e-16   59.5   0.1   1   1   4.6e-20   3.1e-16   58.6   0.0     1    47   168   214   168   214 0.97 3-alpha domain
DUF2877              PF11392.3    111 seq1263_BIOID50973   -            287   6.4e-33  113.1   0.0   1   1   8.6e-37   1.2e-32  112.3   0.0     1   110   167   276   167   277 0.98 Protein of unknown function (DUF2877)
Aconitase            PF00330.15   465 seq1264_BIOID50973   -            753   2.1e-47  161.5   0.1   1   1   4.4e-51     3e-47  161.0   0.1    91   450   113   456    38   471 0.87 Aconitase family (aconitate hydratase)
Aconitase_C          PF00694.14   131 seq1264_BIOID50973   -            753   6.7e-06   26.1   0.0   1   1     2e-09   1.4e-05   25.1   0.0    84   129   637   683   624   685 0.89 Aconitase C-terminal domain
Abhydrolase_1        PF00561.15   230 seq1267_BIOID50973   -            340   2.3e-31  109.0   0.0   1   1   8.6e-35     3e-31  108.6   0.0     1   228    82   319    82   321 0.97 alpha/beta hydrolase fold
Hydrolase_4          PF12146.3     79 seq1267_BIOID50973   -            340     4e-24   84.1   0.5   1   1   1.9e-27   6.4e-24   83.4   0.3     3    79    42   122    40   122 0.90 Putative lysophospholipase
Abhydrolase_6        PF12697.2    228 seq1267_BIOID50973   -            340   3.5e-20   72.7   3.3   1   1   1.5e-23   5.2e-20   72.2   2.3     2   220    58   310    57   316 0.72 Alpha/beta hydrolase family
Abhydrolase_5        PF12695.2    142 seq1267_BIOID50973   -            340     3e-12   46.3   0.0   1   1   1.5e-15     5e-12   45.6   0.0     1   141    56   305    56   306 0.79 Alpha/beta hydrolase family
HypA                 PF01155.14   113 seq1268_BIOID50973   -            120   9.1e-33  112.2   6.4   1   1   7.4e-37     1e-32  112.0   4.4     1   112     5   117     5   118 0.98 Hydrogenase expression/synthesis hypA family
DUF1435              PF07256.7     78 seq1270_BIOID50973   -             91   5.7e-40  135.0   7.8   1   1   5.1e-44   6.9e-40  134.7   5.4     1    78    14    91    14    91 0.99 Protein of unknown function (DUF1435)
cobW                 PF02492.14   178 seq1273_BIOID50973   -            290   5.3e-49  165.9   0.0   1   1   5.2e-53   7.1e-49  165.5   0.0     2   177   106   267   105   268 0.98 CobW/HypB/UreG, nucleotide-binding domain
Ligase_CoA           PF00549.14   153 seq1274_BIOID50973   -            515   1.5e-48  164.1   0.1   1   1   7.9e-51   5.4e-47  159.0   0.0     1   148   346   503   346   508 0.97 CoA-ligase
CoA_binding          PF02629.14    96 seq1274_BIOID50973   -            515     8e-20   71.0   0.3   1   1   1.1e-21   7.5e-18   64.7   0.0     2    96   188   284   187   284 0.97 CoA binding domain
TonB_dep_Rec         PF00593.19   276 seq1276_BIOID50973   -            673   9.8e-27   94.4  13.9   1   1   1.4e-30   9.8e-27   94.4   9.6     3   273   434   668   432   671 0.87 TonB dependent receptor
Plug                 PF07715.10   108 seq1276_BIOID50973   -            673   4.2e-15   55.8   1.8   1   1   1.3e-18   8.8e-15   54.8   1.3     6   108    48   149    42   149 0.92 TonB-dependent Receptor Plug Domain
Hydrolase_3          PF08282.7    254 seq1278_BIOID50973   -            266   4.9e-61  206.4   0.0   1   1   1.2e-64   5.5e-61  206.2   0.0     1   254     5   260     5   260 0.96 haloacid dehalogenase-like hydrolase
S6PP                 PF05116.8    247 seq1278_BIOID50973   -            266   2.4e-16   59.6   0.0   1   2   2.4e-09   1.1e-05   24.7   0.0     4    75     4    73     1    91 0.89 Sucrose-6F-phosphate phosphohydrolase
S6PP                 PF05116.8    247 seq1278_BIOID50973   -            266   2.4e-16   59.6   0.0   2   2   7.2e-12   3.3e-08   33.0   0.0   135   218   159   242   141   251 0.83 Sucrose-6F-phosphate phosphohydrolase
Hydrolase            PF00702.21   204 seq1278_BIOID50973   -            266   1.7e-11   44.9   0.1   1   1   1.3e-13   5.8e-10   39.9   0.0     2   204     3   226     2   226 0.59 haloacid dehalogenase-like hydrolase
polyprenyl_synt      PF00348.12   260 seq1279_BIOID50973   -            323   3.7e-90  301.1   0.0   1   1   3.2e-94   4.4e-90  300.9   0.0     2   257    32   282    31   285 0.97 Polyprenyl synthetase
Phage_Nu1            PF07471.7    164 seq1282_BIOID50973   -            181   5.2e-92  305.5   1.4   1   1   4.3e-96   5.9e-92  305.4   1.0     1   164     1   164     1   164 0.99 Phage DNA packaging protein Nu1
HupF_HypC            PF01455.13    68 seq1284_BIOID50973   -             90   1.9e-25   88.4   0.2   1   1   1.7e-29   2.3e-25   88.2   0.1     1    68     1    72     1    72 0.98 HupF/HypC family
HypD                 PF01924.11   356 seq1287_BIOID50973   -            373  7.6e-154  511.6   0.0   1   1  6.4e-158  8.7e-154  511.4   0.0     5   355    13   368     9   369 0.96 Hydrogenase formation hypA family
Terminase_GpA        PF05876.7    557 seq1290_BIOID50973   -            641  2.1e-178  594.0   0.4   1   1  1.9e-182  2.6e-178  593.7   0.3     1   547    39   600    39   607 0.97 Phage terminase large subunit (GpA)
DAO                  PF01266.19   358 seq1292_BIOID50973   -            542   1.2e-56  192.0   2.9   1   1   5.5e-60   1.9e-56  191.4   2.0     1   344    10   343    10   367 0.86 FAD dependent oxidoreductase
FAD_binding_2        PF00890.19   421 seq1292_BIOID50973   -            542     5e-08   32.0   8.6   1   1     3e-10     1e-06   27.7   6.0     1   206    10   215    10   234 0.78 FAD binding domain
FAD_binding_3        PF01494.14   356 seq1292_BIOID50973   -            542   1.3e-06   27.5   3.7   1   1   4.2e-09   1.4e-05   24.1   2.7     2   173     9   214     8   225 0.85 FAD binding domain
Fer2_BFD             PF04324.10    55 seq1292_BIOID50973   -            542   2.2e-06   27.4   2.4   1   1   6.5e-10   2.2e-06   27.4   1.7     2    45   432   480   431   486 0.87 BFD-like [2Fe-2S] binding domain
EamA                 PF00892.15   126 seq1293_BIOID50973   -            299   3.3e-18   65.8  28.8   1   2   5.4e-10   7.4e-06   25.9   9.3     1   124     9   128     9   130 0.91 EamA-like transporter family
EamA                 PF00892.15   126 seq1293_BIOID50973   -            299   3.3e-18   65.8  28.8   2   2   2.7e-16   3.8e-12   46.2   5.2     1   123   149   274   149   277 0.89 EamA-like transporter family
DUF1116              PF06545.6    216 seq1294_BIOID50973   -            472   1.2e-93  312.0   0.4   1   1   1.1e-97   1.6e-93  311.6   0.3     1   216   143   358   143   358 1.00 Protein of unknown function (DUF1116)
DNA_III_psi          PF03603.8    128 seq1296_BIOID50973   -            137   1.4e-45  154.1   0.1   1   1   1.2e-49   1.6e-45  153.9   0.1     1   128     1   128     1   128 0.99 DNA polymerase III psi subunit
HTH_35               PF13693.1     78 seq1298_BIOID50973   -             92   2.6e-38  129.5   0.2   1   1   2.1e-42   2.9e-38  129.3   0.1     1    78     7    85     7    85 0.98 Winged helix-turn-helix DNA-binding
ydhR                 PF08803.6     97 seq1300_BIOID50973   -            101   1.1e-43  147.1   0.0   1   1   8.6e-48   1.2e-43  146.9   0.0     1    97     4   100     4   100 0.99 Putative mono-oxygenase ydhR
Acetyltransf_1       PF00583.19    83 seq1307_BIOID50973   -            148   2.5e-20   72.1   0.0   1   1   2.4e-23   3.6e-20   71.6   0.0     4    82    48   120    45   121 0.92 Acetyltransferase (GNAT) family
Acetyltransf_10      PF13673.1    117 seq1307_BIOID50973   -            148   1.1e-13   51.2   0.1   1   1   9.2e-17   1.4e-13   50.8   0.1    21   117    17   120     8   120 0.88 Acetyltransferase (GNAT) domain
FR47                 PF08445.5     86 seq1307_BIOID50973   -            148   1.2e-12   47.2   0.1   1   1   1.1e-15   1.7e-12   46.7   0.0    11    81    50   124    40   130 0.81 FR47-like protein
Acetyltransf_7       PF13508.1     79 seq1307_BIOID50973   -            148   3.6e-12   46.1   0.0   1   1   3.3e-15     5e-12   45.7   0.0     9    78    46   121    39   122 0.87 Acetyltransferase (GNAT) domain
Acetyltransf_8       PF13523.1    152 seq1307_BIOID50973   -            148   7.4e-09   35.5   0.1   1   1   2.6e-10     4e-07   29.9   0.0    56   138    48   122     4   127 0.74 Acetyltransferase (GNAT) domain
Acetyltransf_4       PF13420.1    155 seq1307_BIOID50973   -            148   2.3e-08   34.0   0.0   1   1   1.8e-11   2.8e-08   33.7   0.0    35   148    26   134     5   141 0.80 Acetyltransferase (GNAT) domain
Acetyltransf_3       PF13302.1    142 seq1307_BIOID50973   -            148   2.8e-07   30.8   0.1   1   1   5.7e-10   8.6e-07   29.2   0.1    61   142    45   121     3   121 0.72 Acetyltransferase (GNAT) domain
Acetyltransf_9       PF13527.1    128 seq1307_BIOID50973   -            148   4.6e-07   29.6   0.0   1   1   4.1e-10   6.2e-07   29.2   0.0    74   127    64   122     4   123 0.93 Acetyltransferase (GNAT) domain
Acetyltransf_6       PF13480.1    142 seq1307_BIOID50973   -            148   4.9e-05   23.2   0.0   1   1   4.6e-08     7e-05   22.6   0.0    74   131    43   100    30   107 0.91 Acetyltransferase (GNAT) domain
LTXXQ                PF07813.7    100 seq1309_BIOID50973   -            167     4e-20   72.0  12.1   1   1   5.8e-24     4e-20   72.0   8.4     4   100    41   137    38   137 0.96 LTXXQ motif family protein
Metal_resist         PF13801.1    125 seq1309_BIOID50973   -            167   1.5e-09   37.7   9.4   1   1   2.2e-13   1.5e-09   37.7   6.5    19   124    30   131     8   132 0.85 Heavy-metal resistance
AIRS_C               PF02769.17   153 seq1310_BIOID50973   -            336   2.6e-23   82.6   1.9   1   1   6.2e-27   4.3e-23   81.9   1.3     2   149   166   313   165   315 0.95 AIR synthase related protein, C-terminal domain
AIRS                 PF00586.19    96 seq1310_BIOID50973   -            336   3.6e-13   49.4   0.1   1   1   5.2e-17   3.6e-13   49.4   0.1    10    96    44   132    35   132 0.90 AIR synthase related protein, N-terminal domain
NAD_binding_9        PF13454.1    156 seq1311_BIOID50973   -            534   5.5e-33  113.8   0.0   1   1   8.7e-37   1.2e-32  112.7   0.0     1   155     5   164     5   165 0.90 FAD-NAD(P)-binding
Nuc_H_symport        PF03825.11   400 seq1314_BIOID50973   -            425  1.6e-185  616.5  32.8   1   1  2.6e-189  1.8e-185  616.3  22.7     1   400     1   405     1   405 0.99 Nucleoside H+ symporter
MFS_1                PF07690.11   354 seq1314_BIOID50973   -            425   1.8e-16   59.7  44.1   1   1   2.7e-20   1.8e-16   59.7  30.5     2   353     8   353     7   354 0.78 Major Facilitator Superfamily
MFS_1                PF07690.11   354 seq1316_BIOID50973   -            393     2e-24   85.8  58.2   1   1   1.3e-26   1.8e-22   79.4  34.4     2   328    14   320    10   327 0.84 Major Facilitator Superfamily
PerC                 PF06069.6     90 seq1317_BIOID50973   -             95   8.1e-31  105.8   3.2   1   1   6.7e-35   9.1e-31  105.6   2.2     1    89     1    89     1    90 0.99 PerC transcriptional activator
HAD_2                PF13419.1    176 seq1319_BIOID50973   -            225   4.7e-28   98.4   0.0   1   1   1.2e-31   5.5e-28   98.2   0.0     1   176     6   195     6   195 0.91 Haloacid dehalogenase-like hydrolase
Hydrolase_like       PF13242.1     75 seq1319_BIOID50973   -            225   9.4e-13   47.5   0.0   1   1   3.3e-16   1.5e-12   46.9   0.0     3    75   149   218   147   218 0.85 HAD-hyrolase-like
Hydrolase            PF00702.21   204 seq1319_BIOID50973   -            225   2.2e-11   44.5   0.2   1   1   2.4e-14   1.1e-10   42.3   0.1   107   204    78   189     3   189 0.75 haloacid dehalogenase-like hydrolase
DUF1283              PF06932.6     85 seq1324_BIOID50973   -            113     1e-46  156.7   6.7   1   1   8.7e-51   1.2e-46  156.5   4.7     1    85    29   113    29   113 0.99 Protein of unknown function (DUF1283)
Cation_efflux        PF01545.16   285 seq1326_BIOID50973   -            300   2.3e-65  220.4   5.4   1   1   1.9e-69   2.5e-65  220.2   3.7     2   283    14   289    13   291 0.97 Cation efflux family
FAD_binding_2        PF00890.19   421 seq1330_BIOID50973   -            419   1.7e-56  191.7   0.0   1   1   2.8e-60   1.9e-56  191.5   0.0     1   421     4   399     4   399 0.95 FAD binding domain
gpW                  PF02831.10    68 seq1332_BIOID50973   -             68   3.5e-37  125.6   1.1   1   1   2.7e-41   3.8e-37  125.5   0.8     1    68     1    68     1    68 0.99 gpW
Acetyltransf_3       PF13302.1    142 seq1333_BIOID50973   -            186   5.7e-23   81.6   0.0   1   1     4e-26   7.7e-23   81.2   0.0     3   141     8   140     7   141 0.80 Acetyltransferase (GNAT) domain
Acetyltransf_4       PF13420.1    155 seq1333_BIOID50973   -            186   7.2e-15   55.1   0.6   1   1   4.7e-18   9.1e-15   54.8   0.4     1   152     9   158     9   160 0.93 Acetyltransferase (GNAT) domain
Acetyltransf_1       PF00583.19    83 seq1333_BIOID50973   -            186     6e-15   54.9   0.1   1   1   4.5e-18   8.9e-15   54.3   0.1     2    82    63   140    62   141 0.97 Acetyltransferase (GNAT) family
Acetyltransf_8       PF13523.1    152 seq1333_BIOID50973   -            186   1.2e-13   51.1   0.2   1   1   8.2e-17   1.6e-13   50.6   0.2     1   141     9   145     9   157 0.89 Acetyltransferase (GNAT) domain
Acetyltransf_7       PF13508.1     79 seq1333_BIOID50973   -            186   3.7e-07   30.1   0.2   1   1   3.4e-10   6.7e-07   29.2   0.1     2    78    56   141    55   142 0.80 Acetyltransferase (GNAT) domain
Acetyltransf_10      PF13673.1    117 seq1333_BIOID50973   -            186   1.3e-05   25.1   0.0   1   1   9.3e-09   1.8e-05   24.7   0.0     1   117    16   140    16   140 0.75 Acetyltransferase (GNAT) domain
FR47                 PF08445.5     86 seq1333_BIOID50973   -            186   2.1e-05   24.0   0.0   1   1   1.9e-08   3.8e-05   23.2   0.0    26    79    87   142    69   150 0.92 FR47-like protein
AA_kinase            PF00696.23   241 seq1334_BIOID50973   -            316   2.3e-27   95.9   0.3   1   1     2e-31   2.7e-27   95.7   0.2     2   240     4   296     3   297 0.91 Amino acid kinase family
DDE_Tnp_1            PF01609.16   211 seq1335_BIOID50973   -            402     8e-25   87.5   0.0   1   1   9.1e-29   1.2e-24   86.9   0.0     4   208    91   328    88   331 0.93 Transposase DDE domain
Meth_synt_2          PF01717.13   324 seq1337_BIOID50973   -            753  2.2e-162  539.4   0.0   1   2   1.7e-10   1.2e-06   27.6   0.0   119   186   153   221   113   237 0.83 Cobalamin-independent synthase, Catalytic domain
Meth_synt_2          PF01717.13   324 seq1337_BIOID50973   -            753  2.2e-162  539.4   0.0   2   2  4.6e-157  3.1e-153  509.3   0.0     1   324   426   749   426   749 1.00 Cobalamin-independent synthase, Catalytic domain
Meth_synt_1          PF08267.7    311 seq1337_BIOID50973   -            753  2.9e-140  466.8   0.0   1   2  8.5e-129  5.8e-125  416.5   0.0     2   308     5   313     4   316 0.98 Cobalamin-independent synthase, N-terminal domain
Meth_synt_1          PF08267.7    311 seq1337_BIOID50973   -            753  2.9e-140  466.8   0.0   2   2   3.6e-14   2.5e-10   40.0   0.0   141   285   538   690   528   715 0.80 Cobalamin-independent synthase, N-terminal domain
Sigma54_activat      PF00158.21   168 seq1339_BIOID50973   -            692   4.3e-71  237.6   0.1   1   1   3.8e-74   7.4e-71  236.9   0.0     1   168   381   548   381   548 0.99 Sigma-54 interaction domain
GAF_3                PF13492.1    129 seq1339_BIOID50973   -            692   1.1e-17   64.1   0.0   1   1   6.6e-15   1.3e-11   44.5   0.0     1   129   202   346   202   346 0.85 GAF domain
GAF                  PF01590.21   154 seq1339_BIOID50973   -            692   2.4e-16   60.1   0.1   1   1   1.5e-14     3e-11   43.6   0.0     1   154   202   344   202   344 0.91 GAF domain
GAF_2                PF13185.1    148 seq1339_BIOID50973   -            692   4.7e-13   49.7   0.0   1   1   5.4e-12     1e-08   35.6   0.0     3   148   202   345   194   345 0.76 GAF domain
AAA_5                PF07728.9    139 seq1339_BIOID50973   -            692   5.3e-08   32.5   0.1   1   1   6.5e-11   1.3e-07   31.3   0.0     2   130   405   529   404   538 0.79 AAA domain (dynein-related subfamily)
AAA                  PF00004.24   132 seq1339_BIOID50973   -            692   3.3e-06   27.2   0.0   1   1   4.7e-09   9.2e-06   25.7   0.0     1   112   405   525   405   541 0.81 ATPase family associated with various cellular activities (AAA)
HTH_8                PF02954.14    42 seq1339_BIOID50973   -            692   7.6e-05   22.0   0.2   1   1   3.9e-08   7.6e-05   22.0   0.1     6    42   645   684   642   684 0.90 Bacterial regulatory protein, Fis family
GTP_EFTU             PF00009.22   188 seq1340_BIOID50973   -            538   9.7e-45  152.1   0.0   1   1   3.4e-48   1.6e-44  151.5   0.0     3   187    22   286    20   287 0.92 Elongation factor Tu GTP binding domain
GTP_EFTU_D2          PF03144.20    74 seq1340_BIOID50973   -            538   3.3e-11   43.0   0.1   1   1   2.7e-14   1.2e-10   41.2   0.0     2    74   323   389   322   389 0.97 Elongation factor Tu domain 2
Phage_portal_2       PF05136.8    355 seq1341_BIOID50973   -            533  1.3e-104  349.4   1.3   1   1  1.2e-108  1.6e-104  349.1   0.9     2   355    30   401    29   401 0.98 Phage portal protein, lambda family
ADP_ribosyl_GH       PF03747.9    289 seq1342_BIOID50973   -            334   2.2e-62  211.3   2.0   1   1   1.9e-66   2.6e-62  211.1   1.4     1   287     8   303     8   305 0.95 ADP-ribosylglycohydrolase
PFK                  PF00365.15   282 seq1343_BIOID50973   -            340  1.5e-129  430.8   2.2   1   1  1.3e-133  1.8e-129  430.5   1.6     1   281    23   297    23   298 0.98 Phosphofructokinase
Pyr_redox_2          PF07992.9    200 seq1344_BIOID50973   -            847     2e-36  125.6   0.0   1   1   3.9e-39   8.8e-36  123.5   0.0     1   198     5   285     5   287 0.95 Pyridine nucleotide-disulphide oxidoreductase
NIR_SIR              PF01077.17   157 seq1344_BIOID50973   -            847   2.8e-27   94.8   0.1   1   1   3.5e-30     8e-27   93.4   0.0     2   150   632   770   631   776 0.94 Nitrite and sulphite reductase 4Fe-4S domain
Fer2_BFD             PF04324.10    55 seq1344_BIOID50973   -            847   2.8e-21   75.1   4.8   1   1     7e-19   1.6e-15   56.7   2.0     2    53   423   472   422   474 0.93 BFD-like [2Fe-2S] binding domain
Pyr_redox            PF00070.22    80 seq1344_BIOID50973   -            847   1.5e-15   57.2   0.7   1   1   6.4e-19   1.5e-15   57.2   0.5     2    72   148   219   147   229 0.91 Pyridine nucleotide-disulphide oxidoreductase
NIR_SIR_ferr         PF03460.12    69 seq1344_BIOID50973   -            847   4.4e-12   45.3   0.0   1   1     4e-15   9.1e-12   44.3   0.0     3    68   560   622   558   623 0.95 Nitrite/Sulfite reductase ferredoxin-like half domain
Pyr_redox_3          PF13738.1    203 seq1344_BIOID50973   -            847     2e-08   34.3   0.4   1   1   1.5e-09   3.5e-06   27.1   0.0    78   196    55   174    42   179 0.83 Pyridine nucleotide-disulphide oxidoreductase
Amidohydro_4         PF13147.1    304 seq1346_BIOID50973   -            460   2.3e-33  116.3   0.0   1   1   6.6e-37     3e-33  115.9   0.0     1   304   107   427   107   427 0.89 Amidohydrolase
Amidohydro_3         PF07969.6    404 seq1346_BIOID50973   -            460   1.5e-08   34.1   3.0   1   1   9.5e-10   4.3e-06   26.0   2.1   102   358   177   384   112   411 0.62 Amidohydrolase family
Amidohydro_5         PF13594.1     68 seq1346_BIOID50973   -            460   1.7e-06   27.6   0.0   1   1   2.4e-09   1.1e-05   25.0   0.0     3    45    84   138    82   180 0.71 Amidohydrolase
CCG                  PF02754.11    85 seq1348_BIOID50973   -            396   2.2e-33  113.9   0.6   1   2     3e-19   8.3e-16   57.6   0.0     1    85   163   249   163   249 0.94 Cysteine-rich domain
CCG                  PF02754.11    85 seq1348_BIOID50973   -            396   2.2e-33  113.9   0.6   2   2   2.5e-18     7e-15   54.7   0.0     1    84   293   376   293   377 0.95 Cysteine-rich domain
Fer4_8               PF13183.1     57 seq1348_BIOID50973   -            396   6.4e-10   38.8   5.9   1   1   2.3e-13   6.4e-10   38.8   4.1     2    57     6    70     5    71 0.81 4Fe-4S dicluster domain
Fer4_17              PF13534.1     61 seq1348_BIOID50973   -            396     3e-07   30.5   6.3   1   1   1.1e-10     3e-07   30.5   4.4     1    60     8    70     8    71 0.78 4Fe-4S dicluster domain
DUF3442              PF11924.3    280 seq1350_BIOID50973   -            164     2e-07   30.7   0.1   1   1   1.8e-11   2.5e-07   30.4   0.1     3    68    79   144    77   158 0.90 Protein of unknown function (DUF3442)
DUF1161              PF06649.7     52 seq1351_BIOID50973   -            102   1.3e-25   88.9   0.0   1   1   1.2e-29   1.6e-25   88.6   0.0     1    52    27    80    27    80 0.99 Protein of unknown function (DUF1161)
PfkB                 PF00294.19   301 seq1352_BIOID50973   -            321   8.5e-51  172.7   0.0   1   1   7.5e-55     1e-50  172.4   0.0     4   294    19   305    16   311 0.90 pfkB family carbohydrate kinase
Peptidase_S49        PF01343.13   154 seq1354_BIOID50973   -            439   1.8e-46  157.5   0.6   1   1   5.1e-50   3.5e-46  156.6   0.4     2   151   149   297   148   300 0.96 Peptidase family S49
Molybdopterin        PF00384.17   432 seq1356_BIOID50973   -            808     4e-96  322.2   0.0   1   1   1.1e-99     5e-96  321.9   0.0     1   432   111   566   111   566 0.92 Molybdopterin oxidoreductase
Molydop_binding      PF01568.16   109 seq1356_BIOID50973   -            808   4.8e-28   97.0   0.0   1   1   2.6e-31   1.2e-27   95.7   0.0     1   107   687   800   687   802 0.97 Molydopterin dinucleotide binding domain
Molybdop_Fe4S4       PF04879.11    55 seq1356_BIOID50973   -            808   2.2e-14   52.9   0.8   1   1   8.4e-18   3.8e-14   52.1   0.5     1    55    49   108    49   108 0.97 Molybdopterin oxidoreductase Fe4S4 domain
Big_1                PF02369.11   100 seq1357_BIOID50973   -            609   4.1e-91  299.2  69.5   1   5   8.2e-15   3.8e-11   42.6   1.4    50    99     2    50     1    51 0.91 Bacterial Ig-like domain (group 1)
Big_1                PF02369.11   100 seq1357_BIOID50973   -            609   4.1e-91  299.2  69.5   2   5   9.2e-25   4.2e-21   74.6   4.6     2    97    53   145    52   148 0.96 Bacterial Ig-like domain (group 1)
Big_1                PF02369.11   100 seq1357_BIOID50973   -            609   4.1e-91  299.2  69.5   3   5   4.5e-23   2.1e-19   69.1   4.2     7    96   157   245   151   248 0.86 Bacterial Ig-like domain (group 1)
Big_1                PF02369.11   100 seq1357_BIOID50973   -            609   4.1e-91  299.2  69.5   4   5   2.8e-23   1.3e-19   69.8   5.1    17   100   262   343   249   343 0.90 Bacterial Ig-like domain (group 1)
Big_1                PF02369.11   100 seq1357_BIOID50973   -            609   4.1e-91  299.2  69.5   5   5     1e-20   4.6e-17   61.6   7.2     5    99   350   445   346   446 0.92 Bacterial Ig-like domain (group 1)
BATS                 PF06968.8     92 seq1358_BIOID50973   -            346   1.7e-29  101.3   0.0   1   1   5.5e-33   3.7e-29  100.2   0.0     1    92   220   312   220   312 0.99 Biotin and Thiamin Synthesis associated domain
Radical_SAM          PF04055.16   166 seq1358_BIOID50973   -            346   3.9e-19   69.3   0.0   1   1   4.6e-22   3.2e-18   66.3   0.0     4   160    50   203    47   209 0.92 Radical SAM superfamily
UPF0126              PF03458.8     81 seq1359_BIOID50973   -            205   1.5e-44  149.3  24.6   1   2   3.2e-25   4.3e-21   74.1   4.6     2    78     4    80     3    83 0.96 UPF0126 domain
UPF0126              PF03458.8     81 seq1359_BIOID50973   -            205   1.5e-44  149.3  24.6   2   2   1.8e-28   2.5e-24   84.5   4.1     1    79    89   166    89   168 0.97 UPF0126 domain
SBP_bac_11           PF13531.1    231 seq1360_BIOID50973   -            329   1.4e-44  152.3   0.2   1   1     5e-48   1.7e-44  152.0   0.1     4   231    28   280    25   280 0.87 Bacterial extracellular solute-binding protein
SBP_bac_1            PF01547.20   314 seq1360_BIOID50973   -            329   1.5e-18   67.5   2.8   1   1   5.5e-22   1.9e-18   67.1   2.0     4   314    32   272    29   272 0.88 Bacterial extracellular solute-binding protein
SBP_bac_8            PF13416.1    281 seq1360_BIOID50973   -            329   1.8e-13   50.7   1.3   1   1     9e-17   3.1e-13   49.9   0.8    85   262   108   281    34   300 0.75 Bacterial extracellular solute-binding protein
SBP_bac_6            PF13343.1    242 seq1360_BIOID50973   -            329   3.6e-13   49.2   1.1   1   1     2e-16   6.8e-13   48.3   0.8    53   235   112   303    77   306 0.83 Bacterial extracellular solute-binding protein
BON                  PF04972.12    64 seq1361_BIOID50973   -            201   1.7e-39  133.2  15.7   1   2   7.5e-23     1e-18   66.7   3.7     1    63    60   122    60   123 0.98 BON domain
BON                  PF04972.12    64 seq1361_BIOID50973   -            201   1.7e-39  133.2  15.7   2   2   1.3e-24   1.8e-20   72.3   1.8     1    62   139   200   139   201 0.97 BON domain
Transposase_31       PF04754.7    205 seq1363_BIOID50973   -            300   3.3e-82  274.7   0.1   1   1   3.3e-86   4.5e-82  274.2   0.1     2   204     9   209     8   210 0.99 Putative transposase, YhgA-like
ADH_zinc_N           PF00107.21   130 seq1365_BIOID50973   -            349   1.2e-28   99.1   0.1   1   1   4.3e-32     2e-28   98.4   0.1     1   129   185   308   185   309 0.97 Zinc-binding dehydrogenase
ADH_N                PF08240.7    109 seq1365_BIOID50973   -            349   1.3e-27   95.6   5.8   1   1   5.3e-31   2.4e-27   94.7   4.0     1   108    27   142    27   143 0.95 Alcohol dehydrogenase GroES-like domain
DUF1328              PF07043.8     39 seq1366_BIOID50973   -             59   1.6e-12   47.0  24.5   1   1   1.4e-16   1.9e-12   46.8  17.0     1    39    12    50    12    50 0.99 Protein of unknown function (DUF1328)
MutS_V               PF00488.16   235 seq1367_BIOID50973   -            853  7.7e-105  349.3   0.0   1   1  4.6e-108  1.3e-104  348.6   0.0     1   234   567   798   567   799 0.99 MutS domain V
MutS_III             PF05192.13   204 seq1367_BIOID50973   -            853   3.1e-49  167.4   3.1   1   1   2.1e-52   5.7e-49  166.5   2.2     1   204   271   560   271   560 0.96 MutS domain III
MutS_I               PF01624.15   113 seq1367_BIOID50973   -            853   6.2e-44  148.5   0.0   1   1   6.1e-47   1.7e-43  147.1   0.0     1   112    11   122    11   123 0.99 MutS domain I
MutS_II              PF05188.12   137 seq1367_BIOID50973   -            853   1.9e-33  115.3   0.0   1   1   1.6e-36   4.5e-33  114.1   0.0     1   137   131   256   131   256 0.98 MutS domain II
MutS_IV              PF05190.13    92 seq1367_BIOID50973   -            853   3.6e-28   97.4   0.1   1   1   3.6e-31   9.9e-28   96.0   0.1     1    90   428   517   428   519 0.97 MutS family domain IV
Aminotran_1_2        PF00155.16   363 seq1369_BIOID50973   -            384   1.1e-69  235.0   0.0   1   1   1.8e-73   1.2e-69  234.8   0.0     2   363    40   380    39   380 0.97 Aminotransferase class I and II
Beta_elim_lyase      PF01212.16   290 seq1369_BIOID50973   -            384   2.2e-06   26.9   0.0   1   1   1.5e-09     1e-05   24.7   0.0    28    87    83   142    70   206 0.77 Beta-eliminating lyase
CDH                  PF02611.10   222 seq1370_BIOID50973   -            261   9.5e-96  319.1   0.0   1   1  8.1e-100   1.1e-95  318.9   0.0     2   221    41   260    40   261 0.99 CDP-diacylglycerol pyrophosphatase
HDPD                 PF02924.9    118 seq1371_BIOID50973   -            112   8.1e-16   57.7   1.1   1   1   6.8e-20   9.3e-16   57.5   0.8     4   114     7   108     4   111 0.87 Bacteriophage lambda head decoration protein D
Patatin              PF01734.17   204 seq1372_BIOID50973   -            357   5.1e-22   78.6   0.2   1   1   3.1e-25   4.2e-21   75.7   0.2     1   203    27   195    27   196 0.91 Patatin-like phospholipase
Rieske_2             PF13806.1    104 seq1373_BIOID50973   -            108   2.3e-40  136.3   0.0   1   1   1.9e-44   2.6e-40  136.2   0.0     1   103     3   106     3   107 0.98 Rieske-like [2Fe-2S] domain
Phage_cap_E          PF03864.10   329 seq1374_BIOID50973   -            350   4.7e-63  212.9   0.1   1   1   3.8e-67   5.2e-63  212.8   0.1     1   328    13   348    13   349 0.93 Phage major capsid protein E
PNP_UDP_1            PF01048.15   234 seq1375_BIOID50973   -            253   8.2e-42  142.6   1.4   1   1   6.8e-46   9.2e-42  142.4   1.0     2   230    21   247    20   253 0.85 Phosphorylase superfamily
ABC_tran             PF00005.22   118 seq1376_BIOID50973   -            511   5.3e-30  104.1   0.1   1   2   1.7e-21   1.2e-17   64.2   0.0     1   118    51   169    51   169 0.95 ABC transporter
ABC_tran             PF00005.22   118 seq1376_BIOID50973   -            511   5.3e-30  104.1   0.1   2   2     3e-13   2.1e-09   37.6   0.0     3   117   305   431   303   432 0.77 ABC transporter
Form_Nir_trans       PF01226.12   250 seq1377_BIOID50973   -            304   1.8e-61  207.1  29.2   1   1   1.3e-65   1.8e-61  207.1  20.3    16   249    56   284    39   285 0.92 Formate/nitrite transporter
Na_Ca_ex             PF01699.19   139 seq1379_BIOID50973   -            325   8.6e-54  180.8  24.0   1   2   1.1e-32   1.5e-28   99.0   6.4     1   138    13   142    13   143 0.98 Sodium/calcium exchanger protein
Na_Ca_ex             PF01699.19   139 seq1379_BIOID50973   -            325   8.6e-54  180.8  24.0   2   2     3e-29     4e-25   87.9   4.7     4   137   187   314   183   316 0.94 Sodium/calcium exchanger protein
Methyltransf_11      PF08241.7     95 seq1381_BIOID50973   -            251   1.3e-23   83.1   0.0   1   1   1.4e-26   2.4e-23   82.3   0.0     1    95    47   138    47   138 0.98 Methyltransferase domain
Methyltransf_23      PF13489.1    162 seq1381_BIOID50973   -            251   6.2e-15   55.1   0.1   1   1   5.3e-18   9.1e-15   54.5   0.1     4   151    25   174    18   181 0.78 Methyltransferase domain
Methyltransf_31      PF13847.1    152 seq1381_BIOID50973   -            251   1.5e-14   53.7   0.0   1   1   1.1e-17   1.9e-14   53.3   0.0     5   118    44   147    40   196 0.84 Methyltransferase domain
Methyltransf_12      PF08242.7     99 seq1381_BIOID50973   -            251   1.8e-10   41.0   0.0   1   1   2.2e-13   3.8e-10   40.0   0.0     1    98    47   135    47   136 0.86 Methyltransferase domain
Methyltransf_18      PF12847.2    112 seq1381_BIOID50973   -            251   3.9e-09   36.9   0.0   1   1   4.4e-12   7.6e-09   36.0   0.0     4   110    45   139    42   141 0.78 Methyltransferase domain
Methyltransf_25      PF13649.1    101 seq1381_BIOID50973   -            251   8.5e-09   35.5   0.0   1   1   1.9e-11   3.3e-08   33.6   0.0     1   101    46   134    46   134 0.87 Methyltransferase domain
Ubie_methyltran      PF01209.13   233 seq1381_BIOID50973   -            251   5.1e-08   32.2   0.0   1   1   3.9e-11   6.7e-08   31.8   0.0    43   168    38   155     2   169 0.83 ubiE/COQ5 methyltransferase family
Methyltransf_8       PF05148.10   219 seq1381_BIOID50973   -            251   9.7e-05   21.9   0.0   1   1   8.4e-08   0.00014   21.4   0.0    59   155    30   137    17   158 0.76 Hypothetical methyltransferase
TatD_DNase           PF01026.16   255 seq1382_BIOID50973   -            259   2.9e-67  226.4   0.0   1   1   2.4e-71   3.3e-67  226.2   0.0     1   255     6   257     6   257 0.98 TatD related DNase
Molybdopterin        PF00384.17   432 seq1385_BIOID50973   -            808   1.7e-88  297.1   0.0   1   1   4.6e-92   2.1e-88  296.8   0.0     1   432   115   566   115   566 0.93 Molybdopterin oxidoreductase
Molydop_binding      PF01568.16   109 seq1385_BIOID50973   -            808   1.1e-26   92.5   0.0   1   1   4.7e-30   2.1e-26   91.7   0.0     1   107   687   800   687   802 0.97 Molydopterin dinucleotide binding domain
Molybdop_Fe4S4       PF04879.11    55 seq1385_BIOID50973   -            808   2.7e-13   49.4   0.9   1   1     1e-16   4.7e-13   48.6   0.6     1    55    53   112    53   112 0.96 Molybdopterin oxidoreductase Fe4S4 domain
RmuC                 PF02646.11   305 seq1386_BIOID50973   -            475  7.2e-112  373.0   2.2   1   1  5.3e-116  7.2e-112  373.0   1.5     1   304   135   437   135   438 0.99 RmuC family
Guanylate_kin        PF00625.16   183 seq1388_BIOID50973   -            207   1.6e-70  236.1   0.0   1   1   1.3e-74   1.8e-70  235.9   0.0     2   183     4   186     3   186 0.98 Guanylate kinase
Packaging_FI         PF14000.1    125 seq1389_BIOID50973   -            131   3.4e-41  140.2   2.6   1   1   2.7e-45   3.8e-41  140.0   1.8     1   125     2   128     2   128 0.97 DNA packaging protein FI
TP_methylase         PF00590.15   210 seq1390_BIOID50973   -            457   9.3e-50  169.1   0.1   1   1   3.2e-53   1.5e-49  168.4   0.1     2   209   218   426   217   427 0.92 Tetrapyrrole (Corrin/Porphyrin) Methylases
NAD_binding_7        PF13241.1    103 seq1390_BIOID50973   -            457   6.1e-28   96.9   0.1   1   1   1.3e-29     6e-26   90.5   0.0     1   103     6   115     6   115 0.89 Putative NAD(P)-binding
CysG_dimeriser       PF10414.4     60 seq1390_BIOID50973   -            457   1.7e-19   68.9   0.9   1   1   3.7e-23   1.7e-19   68.9   0.6     2    60   150   209   149   209 0.97 Sirohaem synthase dimerisation region
AAA_26               PF13500.1    199 seq1394_BIOID50973   -            225   7.2e-42  143.1   0.0   1   1   1.9e-45   8.5e-42  142.9   0.0     1   193     3   208     3   213 0.95 AAA domain
CbiA                 PF01656.18   195 seq1394_BIOID50973   -            225   3.5e-20   72.1   0.0   1   1   9.2e-24   4.2e-20   71.8   0.0     2   180     6   199     5   217 0.78 CobQ/CobB/MinD/ParA nucleotide binding domain
SIS                  PF01380.17   131 seq1395_BIOID50973   -            335   4.7e-34  116.6   0.1   1   1   1.6e-37   1.1e-33  115.5   0.0     2   131    53   184    52   184 0.97 SIS domain
CBS                  PF00571.23    57 seq1395_BIOID50973   -            335   3.6e-14   52.0   3.5   1   2   2.5e-09   1.7e-05   24.2   0.3     1    54   213   268   213   270 0.96 CBS domain
CBS                  PF00571.23    57 seq1395_BIOID50973   -            335   3.6e-14   52.0   3.5   2   2   5.6e-10   3.8e-06   26.3   0.4     2    54   281   332   280   334 0.96 CBS domain
Phage_attach         PF05354.6    117 seq1396_BIOID50973   -            117   2.5e-63  210.7   0.1   1   1     4e-67   2.8e-63  210.5   0.1     1   117     1   117     1   117 1.00 Phage Head-Tail Attachment
Gifsy-2              PF13856.1     95 seq1396_BIOID50973   -            117   5.7e-31  106.4   0.0   1   1   9.4e-35   6.5e-31  106.2   0.0     1    95     4   105     4   105 0.99 ATP-binding sugar transporter from pro-phage
Dynamin_N            PF00350.18   168 seq1399_BIOID50973   -            742   9.2e-19   67.7   0.0   1   1     6e-22   2.7e-18   66.2   0.0     1   148    72   278    72   300 0.78 Dynamin family
MMR_HSR1             PF01926.18   114 seq1399_BIOID50973   -            742   3.7e-08   33.2   0.1   1   1   1.1e-10   5.2e-07   29.5   0.0     2   114    72   298    71   298 0.78 50S ribosome-binding GTPase
BPD_transp_2         PF02653.11   267 seq1400_BIOID50973   -            342   8.4e-46  155.9  43.3   1   1   8.5e-50   1.2e-45  155.5  30.0     5   267    40   301    36   301 0.97 Branched-chain amino acid transport system / permease component
RNA_pol_Rpb6         PF01192.17    57 seq1404_BIOID50973   -             91     1e-17   63.4   0.1   1   1   9.7e-22   1.3e-17   63.1   0.1     1    56     7    62     7    63 0.95 RNA polymerase Rpb6
Minor_tail_Z         PF06763.6    189 seq1406_BIOID50973   -            192   7.8e-91  302.7  15.4   1   1   6.4e-95   8.7e-91  302.6  10.7     1   189     3   192     3   192 1.00 Prophage minor tail protein Z (GPZ)
Sugar_tr             PF00083.19   451 seq1408_BIOID50973   -            438   6.7e-28   97.3  35.0   1   1   1.1e-29     5e-26   91.1  24.3     6   417    27   407    23   432 0.78 Sugar (and other) transporter
MFS_1                PF07690.11   354 seq1408_BIOID50973   -            438   2.1e-27   95.6  52.0   1   2   2.1e-19   9.4e-16   57.3  17.4    38   252    70   292    27   300 0.67 Major Facilitator Superfamily
MFS_1                PF07690.11   354 seq1408_BIOID50973   -            438   2.1e-27   95.6  52.0   2   2   1.8e-15   8.4e-12   44.3  16.7    12   173   266   431   260   438 0.80 Major Facilitator Superfamily
MFS_2                PF13347.1    427 seq1408_BIOID50973   -            438   8.5e-10   37.4  22.4   1   1   1.9e-13   8.5e-10   37.4  15.5    26   343    48   372    38   383 0.79 MFS/sugar transport protein
DUF805               PF05656.9    117 seq1409_BIOID50973   -            146   2.4e-20   72.4  11.7   1   1   3.8e-24   5.2e-20   71.3   8.1     2   116     7   134     6   135 0.82 Protein of unknown function (DUF805)
HD_4                 PF13328.1    153 seq1410_BIOID50973   -            702   6.5e-54  181.6   1.2   1   1   2.4e-57   6.5e-54  181.6   0.8     2   152    27   175    26   176 0.97 HD domain
RelA_SpoT            PF04607.12   116 seq1410_BIOID50973   -            702   1.1e-36  125.2   0.5   1   1   1.1e-39   3.1e-36  123.7   0.0     1   115   235   345   235   346 0.98 Region found in RelA / SpoT proteins
TGS                  PF02824.16    60 seq1410_BIOID50973   -            702   6.9e-22   76.9   0.0   1   1   6.1e-25   1.7e-21   75.7   0.0     1    60   388   447   388   447 0.99 TGS domain
ACT_4                PF13291.1     80 seq1410_BIOID50973   -            702   2.2e-18   66.2   2.5   1   1   2.1e-21   5.7e-18   64.9   1.0     2    80   622   699   621   699 0.97 ACT domain
HD                   PF01966.17   122 seq1410_BIOID50973   -            702   1.3e-13   50.8   1.9   1   1   1.7e-16   4.7e-13   49.0   0.3     1   122    45   144    45   144 0.81 HD domain
Metallophos          PF00149.23   201 seq1411_BIOID50973   -            218   2.3e-15   56.4   4.0   1   1   1.1e-18   7.2e-15   54.8   2.8     2   197    16   187    15   191 0.81 Calcineurin-like phosphoesterase
Metallophos_2        PF12850.2    156 seq1411_BIOID50973   -            218   1.7e-06   27.8   0.0   1   1   4.1e-10   2.8e-06   27.1   0.0     3   118    17   188    16   211 0.60 Calcineurin-like phosphoesterase superfamily domain
Phage_tail_U         PF06141.6    133 seq1414_BIOID50973   -            131   4.2e-63  211.1   0.4   1   1   3.4e-67   4.6e-63  211.0   0.3     1   133     1   131     1   131 0.99 Phage minor tail protein U
Ubie_methyltran      PF01209.13   233 seq1415_BIOID50973   -            251  5.9e-114  378.8   0.0   1   1  5.4e-117  6.7e-114  378.6   0.0     2   233    15   250    14   250 0.99 ubiE/COQ5 methyltransferase family
Methyltransf_31      PF13847.1    152 seq1415_BIOID50973   -            251   3.9e-23   81.5   0.0   1   1   4.7e-26   5.8e-23   81.0   0.0     3   113    63   179    61   229 0.81 Methyltransferase domain
Methyltransf_11      PF08241.7     95 seq1415_BIOID50973   -            251   1.5e-21   76.5   0.1   1   1   3.2e-24   3.9e-21   75.2   0.0     1    94    68   167    68   168 0.97 Methyltransferase domain
Methyltransf_23      PF13489.1    162 seq1415_BIOID50973   -            251   5.1e-19   68.4   0.0   1   1   5.9e-22   7.3e-19   67.9   0.0    20   160    61   233    43   235 0.85 Methyltransferase domain
Methyltransf_25      PF13649.1    101 seq1415_BIOID50973   -            251   9.4e-17   61.1   0.0   1   1     2e-19   2.5e-16   59.7   0.0     1   101    67   164    67   164 0.93 Methyltransferase domain
Methyltransf_12      PF08242.7     99 seq1415_BIOID50973   -            251     4e-14   52.7   0.0   1   1   6.8e-17   8.4e-14   51.7   0.0     1    99    68   166    68   166 0.93 Methyltransferase domain
Methyltransf_18      PF12847.2    112 seq1415_BIOID50973   -            251   2.3e-13   50.5   0.0   1   1   3.3e-16   4.1e-13   49.7   0.0     2   109    64   168    63   171 0.88 Methyltransferase domain
Methyltransf_26      PF13659.1    117 seq1415_BIOID50973   -            251   5.2e-09   36.0   0.0   1   1   8.1e-12     1e-08   35.1   0.0     1   114    64   169    64   171 0.91 Methyltransferase domain
PCMT                 PF01135.14   210 seq1415_BIOID50973   -            251   4.5e-07   29.5   0.0   1   1   5.7e-10   7.1e-07   28.8   0.0    71   171    61   168    51   179 0.86 Protein-L-isoaspartate(D-aspartate) O-methyltransferase (PCMT)
MTS                  PF05175.9    170 seq1415_BIOID50973   -            251   5.3e-06   25.8   0.0   1   1   7.6e-09   9.5e-06   24.9   0.0    31   140    63   169    53   188 0.85 Methyltransferase small domain
Hydrolase_3          PF08282.7    254 seq1417_BIOID50973   -            188     1e-12   48.0   0.0   1   1   3.6e-15     5e-11   42.5   0.0   179   243    94   158    88   167 0.94 haloacid dehalogenase-like hydrolase
NUDIX                PF00293.23   135 seq1418_BIOID50973   -            141   4.3e-21   74.8   0.1   1   1   3.7e-25   5.1e-21   74.6   0.0     2   130     3   136     2   140 0.88 NUDIX domain
BPD_transp_2         PF02653.11   267 seq1419_BIOID50973   -            330   1.2e-46  158.7  43.4   1   1   1.1e-50   1.5e-46  158.4  30.1     3   267    36   305    34   305 0.94 Branched-chain amino acid transport system / permease component
UvrB                 PF12344.3     44 seq1421_BIOID50973   -            673   6.7e-23   79.8   0.9   1   1   1.3e-25   2.9e-22   77.7   0.1     1    43   552   594   552   595 0.97 Ultra-violet resistance protein B
Helicase_C           PF00271.26    78 seq1421_BIOID50973   -            673   1.2e-15   57.0   0.0   1   1   1.2e-18   2.8e-15   55.8   0.0     2    77   465   545   464   546 0.98 Helicase conserved C-terminal domain
ResIII               PF04851.10   184 seq1421_BIOID50973   -            673   1.1e-11   44.8   0.0   1   1     3e-14   6.9e-11   42.1   0.0     4    94    13   101    10   134 0.79 Type III restriction enzyme, res subunit
UVR                  PF02151.14    36 seq1421_BIOID50973   -            673   5.2e-07   28.8   1.1   1   1     7e-10   1.6e-06   27.3   0.8     2    35   634   667   633   668 0.93 UvrB/uvrC motif
DUF406               PF04175.7     94 seq1422_BIOID50973   -             99     2e-28   98.5   3.2   1   1   1.6e-32   2.2e-28   98.4   2.2     4    94     3    96     1    96 0.96 Protein of unknown function (DUF406)
DUF4223              PF13978.1     56 seq1423_BIOID50973   -             55   1.2e-36  124.0   0.7   1   1   9.5e-41   1.3e-36  123.9   0.5     1    55     1    55     1    55 0.99 Protein of unknown function (DUF4223)
Big_2                PF02368.13    79 seq1424_BIOID50973   -            246   4.4e-13   48.8   9.6   1   1   6.4e-17   4.4e-13   48.8   6.6     2    76   161   238   160   241 0.94 Bacterial Ig-like domain (group 2)
DUF1471              PF07338.8     56 seq1425_BIOID50973   -             91     1e-16   60.1   0.6   1   1     1e-20   1.4e-16   59.7   0.4     1    56    36    89    36    89 0.98 Protein of unknown function (DUF1471)
NicO                 PF03824.11   282 seq1426_BIOID50973   -            274   4.6e-59  199.9  19.2   1   1   1.1e-62   5.2e-59  199.7  13.3     1   280    13   273    13   274 0.93 High-affinity nickel-transport protein
DsbD_2               PF13386.1    199 seq1426_BIOID50973   -            274   4.6e-08   32.9  17.5   1   1   4.5e-11     2e-07   30.8   0.9   104   186   154   240   139   249 0.86 Family description
DUF2910              PF11139.3    214 seq1426_BIOID50973   -            274     3e-08   32.9   0.2   1   1   1.3e-11   5.7e-08   32.0   0.1    34   213    53   269    21   270 0.88 Protein of unknown function (DUF2910)
Usp                  PF00582.21   140 seq1427_BIOID50973   -            142   3.2e-17   62.8   0.0   1   1   2.7e-21   3.7e-17   62.7   0.0     2   140     3   138     2   138 0.95 Universal stress protein family
LptC                 PF06835.8    176 seq1428_BIOID50973   -            191   1.2e-53  180.9   2.1   1   1     1e-57   1.4e-53  180.8   1.4     2   176     9   183     8   183 0.97 Lipopolysaccharide-assembly, LptC-related
AA_permease_2        PF13520.1    426 seq1429_BIOID50973   -            462   2.8e-59  200.6  45.4   1   1     5e-63   3.5e-59  200.3  31.5     1   405    27   427    27   448 0.85 Amino acid permease
AA_permease          PF00324.16   479 seq1429_BIOID50973   -            462     5e-36  123.9  40.9   1   1   1.2e-39   8.5e-36  123.1  28.3     2   475    32   457    31   461 0.83 Amino acid permease
SCP2                 PF02036.12   101 seq1431_BIOID50973   -            201     2e-20   72.8   0.0   1   1   2.2e-24     3e-20   72.2   0.0     1   100    15   112    15   113 0.97 SCP-2 sterol transfer family
AMNp_N               PF10423.4    160 seq1432_BIOID50973   -            519   7.1e-51  171.8   0.1   1   1   1.5e-54   1.1e-50  171.2   0.1     2   158    47   205    46   207 0.96 Bacterial AMP nucleoside phosphorylase N-terminus
PNP_UDP_1            PF01048.15   234 seq1432_BIOID50973   -            519   5.3e-20   71.2   0.0   1   1   1.2e-23   8.5e-20   70.6   0.0    33   200   297   464   264   487 0.83 Phosphorylase superfamily
Fer4_11              PF13247.1     99 seq1433_BIOID50973   -            205   1.2e-31  108.4  10.9   1   1   8.5e-35   1.2e-31  108.4   7.5     3    97    60   153    58   155 0.97 4Fe-4S dicluster domain
Fer4_2               PF12797.2     22 seq1433_BIOID50973   -            205   1.1e-13   50.0  30.8   1   1   6.7e-10   9.1e-07   28.3   0.6     2    20     6    24     5    33 0.89 4Fe-4S binding domain
Fer4                 PF00037.22    24 seq1433_BIOID50973   -            205   9.1e-13   47.1  35.1   1   1   8.5e-11   1.2e-07   30.9   3.3     1    23    92   114    92   115 0.94 4Fe-4S binding domain
Fer4_7               PF12838.2     52 seq1433_BIOID50973   -            205   2.4e-12   46.9  28.1   1   1   9.2e-10   1.3e-06   28.6   7.3     2    50    99   147    98   149 0.87 4Fe-4S dicluster domain
Fer4_9               PF13187.1     55 seq1433_BIOID50973   -            205   8.2e-12   45.0  26.6   1   1   5.5e-10   7.5e-07   29.2   7.4     2    53    99   148    98   150 0.95 4Fe-4S dicluster domain
Fer4_10              PF13237.1     52 seq1433_BIOID50973   -            205   4.5e-11   42.2  30.2   1   1   8.2e-09   1.1e-05   24.9   8.0     2    52    92   146    91   146 0.76 4Fe-4S dicluster domain
Fer4_4               PF12800.2     17 seq1433_BIOID50973   -            205   1.7e-10   40.2  32.5   1   3     3e-05      0.04   14.1   2.3     1    15    11    25    11    29 0.90 4Fe-4S binding domain
Fer4_4               PF12800.2     17 seq1433_BIOID50973   -            205   1.7e-10   40.2  32.5   2   3   3.3e-05     0.045   13.9   2.0     2    16    65    81    64    85 0.86 4Fe-4S binding domain
Fer4_4               PF12800.2     17 seq1433_BIOID50973   -            205   1.7e-10   40.2  32.5   3   3   2.9e-07    0.0004   20.3   2.0     2    17    97   112    96   112 0.91 4Fe-4S binding domain
Fer4_6               PF12837.2     24 seq1433_BIOID50973   -            205   2.4e-10   39.7  39.6   1   1   3.1e-09   4.2e-06   26.2   3.2     1    23    91   113    91   114 0.95 4Fe-4S binding domain
Fer4_3               PF12798.2     15 seq1433_BIOID50973   -            205   7.3e-07   29.1  40.1   1   2   9.4e-06     0.013   15.9   4.2     1    15    67    83    67    83 0.98 4Fe-4S binding domain
Fer4_3               PF12798.2     15 seq1433_BIOID50973   -            205   7.3e-07   29.1  40.1   2   2   4.8e-05     0.065   13.7   1.6     1    13   126   147   126   149 0.94 4Fe-4S binding domain
Phage_lambd_GpG      PF06894.6    127 seq1436_BIOID50973   -            140     2e-55  185.7   0.9   1   1   1.6e-59   2.2e-55  185.5   0.7     1   126     1   125     1   126 0.98 Bacteriophage lambda minor tail protein (GpG)
OstA                 PF03968.9    113 seq1437_BIOID50973   -            185   8.9e-33  112.5   2.3   1   1   8.8e-37   1.2e-32  112.0   1.6     1   113    37   149    37   149 0.98 OstA-like protein
Peripla_BP_4         PF13407.1    258 seq1438_BIOID50973   -            340   6.1e-54  182.9   4.4   1   1   1.1e-57   7.6e-54  182.6   3.1     1   256    30   285    30   287 0.95 Periplasmic binding protein domain
DmsC                 PF04976.7    276 seq1439_BIOID50973   -            364  6.7e-115  382.9  19.9   1   1    6e-119  8.1e-115  382.7  13.8     1   276    81   354    81   354 0.99 DMSO reductase anchor subunit (DmsC)
NAD_binding_2        PF03446.10   162 seq1440_BIOID50973   -            302   1.8e-36  125.4   5.8   1   1   1.9e-40   2.6e-36  124.8   4.1     3   161     8   168     6   169 0.95 NAD binding domain of 6-phosphogluconate dehydrogenase
ABC1                 PF03109.11   119 seq1442_BIOID50973   -            546   1.9e-35  121.3   0.0   1   1   2.7e-39   3.7e-35  120.3   0.0     4   119   115   232   112   232 0.97 ABC1 family
YjcZ                 PF13990.1    270 seq1443_BIOID50973   -            292  7.1e-119  395.7   5.7   1   1  5.8e-123    8e-119  395.6   3.9     1   270    21   287    21   287 0.99 YjcZ-like protein
DUF3315              PF11776.3     52 seq1445_BIOID50973   -            112   7.1e-23   79.7   0.2   1   1   7.5e-27     1e-22   79.2   0.1     1    51    52   102    52   103 0.98 Domain of unknown function (DUF3315)
DegT_DnrJ_EryC1      PF01041.12   363 seq1446_BIOID50973   -            385  6.8e-132  439.7   0.0   1   1  2.8e-135  7.7e-132  439.6   0.0     3   363    18   380    16   380 0.98 DegT/DnrJ/EryC1/StrS aminotransferase family
Aminotran_1_2        PF00155.16   363 seq1446_BIOID50973   -            385   2.7e-09   36.3   0.1   1   1   2.9e-12   7.8e-09   34.8   0.0    46   197    41   170    24   217 0.89 Aminotransferase class I and II
Cys_Met_Meta_PP      PF01053.15   386 seq1446_BIOID50973   -            385     3e-08   32.2   0.1   1   1   1.7e-11   4.5e-08   31.6   0.1    54   193    38   176    36   238 0.80 Cys/Met metabolism PLP-dependent enzyme
Beta_elim_lyase      PF01212.16   290 seq1446_BIOID50973   -            385   7.8e-07   28.4   0.0   1   1   4.8e-10   1.3e-06   27.6   0.0    29   269    39   279    32   302 0.72 Beta-eliminating lyase
Aminotran_5          PF00266.14   371 seq1446_BIOID50973   -            385   2.4e-06   26.4   0.2   1   1   1.2e-09   3.4e-06   25.9   0.1    55   296    48   282    41   325 0.82 Aminotransferase class-V
PK                   PF00224.16   348 seq1448_BIOID50973   -            542  3.9e-150  499.1   9.5   1   1  7.1e-154  4.9e-150  498.8   6.6     1   345    73   414    73   417 0.98 Pyruvate kinase, barrel domain
PK_C                 PF02887.11   117 seq1448_BIOID50973   -            542   6.9e-28   96.4   3.0   1   1   1.3e-31   8.9e-28   96.0   0.6     1   116   427   540   427   541 0.97 Pyruvate kinase, alpha/beta domain
Phage_tail_T         PF06223.7    103 seq1449_BIOID50973   -            144   1.1e-57  192.6   0.9   1   1   5.4e-56   7.3e-52  173.9   0.1     1   103    11   113    11   113 0.99 Minor tail protein T
SpoU_methylase       PF00588.14   142 seq1450_BIOID50973   -            229   4.7e-37  126.9   0.1   1   1   9.5e-41   6.5e-37  126.4   0.1     2   142    20   159    19   159 0.96 SpoU rRNA Methylase family
SpoU_methylas_C      PF12105.3     57 seq1450_BIOID50973   -            229   1.1e-25   88.8   1.7   1   1   2.2e-29   1.5e-25   88.3   0.4     1    57   163   221   163   221 0.99 SpoU, rRNA methylase, C-terminal
ABC_tran             PF00005.22   118 seq1451_BIOID50973   -            241   1.2e-22   80.4   0.0   1   1   1.2e-25   5.3e-22   78.2   0.0     1   118    43   166    43   166 0.92 ABC transporter
BCA_ABC_TP_C         PF12399.3     23 seq1451_BIOID50973   -            241   8.9e-08   31.5   0.0   1   1   3.9e-11   1.8e-07   30.5   0.0     2    23   215   236   214   236 0.97 Branched-chain amino acid ATP-binding cassette transporter
DeoC                 PF01791.4    236 seq1452_BIOID50973   -            259   3.8e-61  206.2   1.8   1   1     3e-65   4.1e-61  206.1   1.2     3   230    12   240    10   246 0.94 DeoC/LacD family aldolase
TMP_2                PF06791.8    210 seq1454_BIOID50973   -            859   9.7e-69  231.0  12.2   1   1   1.4e-72   9.7e-69  231.0   8.5     2   209    50   257    49   258 0.97 Prophage tail length tape measure protein
Tape_meas_lam_C      PF09718.5     78 seq1454_BIOID50973   -            859     5e-20   71.0   6.3   1   1   7.3e-24     5e-20   71.0   4.4     1    78   632   709   632   709 0.98 Lambda phage tail tape-measure protein (Tape_meas_lam_C)
SIS                  PF01380.17   131 seq1455_BIOID50973   -            347   3.1e-21   75.2   0.0   1   2   1.2e-12   1.6e-08   34.0   0.0     5   122    51   170    48   175 0.87 SIS domain
SIS                  PF01380.17   131 seq1455_BIOID50973   -            347   3.1e-21   75.2   0.0   2   2     3e-14   4.1e-10   39.2   0.0     4    87   214   299   211   305 0.93 SIS domain
DUF1537              PF07005.6    223 seq1457_BIOID50973   -            420   2.3e-62  210.4  15.2   1   1   2.8e-66   3.9e-62  209.7  10.5     1   223   161   380   161   380 0.95 Protein of unknown function, DUF1537
DeoC                 PF01791.4    236 seq1458_BIOID50973   -            291   2.1e-16   59.8   0.1   1   1   1.9e-20   2.6e-16   59.5   0.1     1   235    51   258    51   259 0.90 DeoC/LacD family aldolase
DEAD                 PF00270.24   173 seq1459_BIOID50973   -            704   1.2e-23   83.3   0.3   1   1   4.5e-25     1e-21   77.0   0.1     4   169   284   445   281   449 0.79 DEAD/DEAH box helicase
Helicase_C           PF00271.26    78 seq1459_BIOID50973   -            704   8.2e-17   60.7   0.0   1   1   3.5e-18   7.9e-15   54.3   0.0     3    77   524   599   522   600 0.95 Helicase conserved C-terminal domain
ResIII               PF04851.10   184 seq1459_BIOID50973   -            704   9.2e-09   35.2   0.0   1   1   9.5e-12   2.2e-08   34.0   0.0    29   182   304   441   278   443 0.75 Type III restriction enzyme, res subunit
tRNA_anti            PF01336.20    76 seq1459_BIOID50973   -            704   2.6e-07   30.2   0.0   1   1   2.5e-10   5.8e-07   29.1   0.0     2    74    74   145    73   147 0.96 OB-fold nucleic acid binding domain
SecA_DEAD            PF07517.9    266 seq1459_BIOID50973   -            704   5.5e-07   29.0   0.0   1   1   5.2e-10   1.2e-06   27.9   0.0    95   163   305   373   239   409 0.85 SecA DEAD-like domain
SNF2_N               PF00176.18   296 seq1459_BIOID50973   -            704   5.5e-05   22.0   0.0   1   1   4.5e-08    0.0001   21.1   0.0    27   172   308   446   291   451 0.79 SNF2 family N-terminal domain
Nitrate_red_del      PF02613.10   136 seq1460_BIOID50973   -            204     4e-31  107.5   1.1   1   1   4.1e-35   5.6e-31  107.0   0.7     7   134    41   164    19   166 0.93 Nitrate reductase delta subunit
Sugar_tr             PF00083.19   451 seq1462_BIOID50973   -            508   9.3e-71  238.6  25.4   1   1   3.7e-74   1.3e-70  238.1  17.6     3   446    36   456    33   461 0.95 Sugar (and other) transporter
MFS_1                PF07690.11   354 seq1462_BIOID50973   -            508   5.1e-37  127.3  39.4   1   2   4.3e-30   1.5e-26   92.9  10.8     9   257    46   318    38   319 0.75 Major Facilitator Superfamily
MFS_1                PF07690.11   354 seq1462_BIOID50973   -            508   5.1e-37  127.3  39.4   2   2   2.1e-14   7.3e-11   41.2  14.2    38   171   309   445   307   475 0.79 Major Facilitator Superfamily
Osmo_CC              PF08946.5     46 seq1462_BIOID50973   -            508   3.8e-25   87.5   8.5   1   1   2.2e-28   7.4e-25   86.6   5.9     1    46   462   507   462   507 0.99 Osmosensory transporter coiled coil
Sigma54_CBD          PF04963.8    195 seq1463_BIOID50973   -            477   8.2e-76  253.6   1.0   1   1   1.8e-79   8.2e-76  253.6   0.7     2   195   107   304   106   304 0.97 Sigma-54 factor, core binding domain
Sigma54_DBD          PF04552.8    160 seq1463_BIOID50973   -            477   3.8e-70  234.3   0.4   1   1   1.6e-73   7.5e-70  233.4   0.3     2   160   317   475   316   475 0.99 Sigma-54, DNA binding domain
Sigma54_AID          PF00309.15    49 seq1463_BIOID50973   -            477   7.9e-19   66.7  20.7   1   1   3.8e-22   1.8e-18   65.6  14.3     1    47     3    49     3    51 0.97 Sigma-54 factor, Activator interacting domain (AID)
PEP_mutase           PF13714.1    238 seq1465_BIOID50973   -            296   1.3e-53  181.6   4.4   1   1   2.1e-57   1.5e-53  181.3   3.0     1   233    10   250    10   255 0.92 Phosphoenolpyruvate phosphomutase
ICL                  PF00463.16   526 seq1465_BIOID50973   -            296   1.2e-16   59.9   1.9   1   1   4.6e-20   3.1e-16   58.5   1.3   150   255    80   183    71   213 0.86 Isocitrate lyase family
Glycos_transf_2      PF00535.21   169 seq1466_BIOID50973   -            322   1.1e-30  106.4   0.0   1   1   3.2e-34   1.4e-30  106.0   0.0     1   165    11   171    11   175 0.85 Glycosyl transferase family 2
Glyco_tranf_2_3      PF13641.1    230 seq1466_BIOID50973   -            322   3.3e-12   46.6   0.0   1   1   1.4e-15   6.2e-12   45.7   0.0     2   130     9   134     8   185 0.81 Glycosyltransferase like family 2
Glyco_tranf_2_2      PF10111.4    281 seq1466_BIOID50973   -            322   9.7e-06   24.7   0.0   1   1   3.1e-09   1.4e-05   24.2   0.0     1   104    11   108    11   120 0.81 Glycosyltransferase like family 2
Transcrip_reg        PF01709.15   234 seq1467_BIOID50973   -            207   1.7e-69  233.4   1.0   1   1   1.3e-73   1.8e-69  233.2   0.7     1   205     3   207     3   207 0.98 Transcriptional regulator
Glycos_transf_3      PF00591.16   254 seq1468_BIOID50973   -            440     3e-61  206.7   0.4   1   1   9.1e-65   4.1e-61  206.3   0.2     2   253    79   332    78   333 0.98 Glycosyl transferase family, a/b domain
PYNP_C               PF07831.8     75 seq1468_BIOID50973   -            440   1.6e-25   88.1   0.2   1   1     7e-29   3.2e-25   87.2   0.1     1    74   350   423   350   424 0.98 Pyrimidine nucleoside phosphorylase C-terminal domain
Glycos_trans_3N      PF02885.12    66 seq1468_BIOID50973   -            440   5.1e-15   54.7   1.2   1   1   1.8e-18   8.4e-15   53.9   0.1     3    66     5    68     3    68 0.98 Glycosyl transferase family, helical bundle domain
MttA_Hcf106          PF02416.11    53 seq1470_BIOID50973   -             89   6.9e-16   56.9   0.6   1   1   8.2e-20   1.1e-15   56.3   0.4     1    52     4    55     4    83 0.90 mttA/Hcf106 family
AP_endonuc_2         PF01261.19   211 seq1471_BIOID50973   -            305   1.1e-31  109.6   0.0   1   1     1e-35   1.4e-31  109.3   0.0     1   210    48   254    48   255 0.97 Xylose isomerase-like TIM barrel
ABM                  PF03992.11    78 seq1472_BIOID50973   -             96   4.4e-16   58.5   0.1   1   1   3.6e-20   4.9e-16   58.4   0.1     1    77     1    76     1    77 0.95 Antibiotic biosynthesis monooxygenase
Voltage_CLC          PF00654.15   355 seq1473_BIOID50973   -            438   3.5e-72  243.2  34.1   1   1   2.5e-76   3.5e-72  243.2  23.6     5   354    83   422    79   423 0.91 Voltage gated chloride channel
Ribosomal_L34        PF00468.12    44 seq1474_BIOID50973   -             46   5.1e-25   86.7  10.1   1   1   4.1e-29   5.5e-25   86.6   7.0     1    44     1    44     1    44 0.99 Ribosomal protein L34
Ribonuclease_P       PF00825.13   111 seq1477_BIOID50973   -            108   2.9e-29  101.0   0.3   1   1   2.3e-33   3.2e-29  100.9   0.2     9   109     3   100     1   102 0.97 Ribonuclease P
LPP                  PF04728.8     11 seq1478_BIOID50973   -             78   5.8e-11   41.3  16.8   1   2   4.2e-10   5.8e-06   25.7   1.0     1    11    24    34    24    34 0.99 Repeated sequence found in lipoprotein LPP
LPP                  PF04728.8     11 seq1478_BIOID50973   -             78   5.8e-11   41.3  16.8   2   2   6.3e-10   8.6e-06   25.1   2.1     1    11    38    48    38    48 0.99 Repeated sequence found in lipoprotein LPP
Aldolase_II          PF00596.16   183 seq1479_BIOID50973   -            212   3.4e-44  150.5   0.0   1   1   2.8e-48   3.9e-44  150.3   0.0     2   181    14   190    13   192 0.93 Class II Aldolase and Adducin N-terminal domain
Methyltransf_23      PF13489.1    162 seq1480_BIOID50973   -            252   1.3e-18   67.0   0.0   1   1   1.2e-21   1.9e-18   66.5   0.0     2   159    13   176     9   178 0.82 Methyltransferase domain
Methyltransf_31      PF13847.1    152 seq1480_BIOID50973   -            252   3.2e-16   59.1   0.0   1   1   2.6e-19     4e-16   58.8   0.0     6   117    34   145    29   201 0.83 Methyltransferase domain
Methyltransf_18      PF12847.2    112 seq1480_BIOID50973   -            252   2.3e-15   57.0   0.0   1   1   1.3e-17     2e-14   54.0   0.0     5   111    35   130    32   131 0.91 Methyltransferase domain
Methyltransf_11      PF08241.7     95 seq1480_BIOID50973   -            252   3.4e-15   56.1   0.0   1   1   2.2e-17   3.3e-14   53.0   0.0     2    94    37   127    36   128 0.95 Methyltransferase domain
Methyltransf_12      PF08242.7     99 seq1480_BIOID50973   -            252   4.6e-11   42.9   0.0   1   1   5.1e-14   7.8e-11   42.2   0.0     2    99    37   126    36   126 0.92 Methyltransferase domain
Methyltransf_25      PF13649.1    101 seq1480_BIOID50973   -            252   1.3e-10   41.4   0.0   1   1   3.2e-13   4.8e-10   39.5   0.0     1   101    35   124    35   124 0.89 Methyltransferase domain
MTS                  PF05175.9    170 seq1480_BIOID50973   -            252   3.5e-05   23.1   0.0   1   1   3.4e-08   5.1e-05   22.6   0.0    21   106    22   101    11   135 0.80 Methyltransferase small domain
Citrate_synt         PF00285.16   356 seq1481_BIOID50973   -            389  1.3e-116  389.1   0.0   1   1  1.2e-120  1.6e-116  388.8   0.0     2   356    22   370    22   370 0.98 Citrate synthase
Epimerase            PF01370.16   236 seq1482_BIOID50973   -            660   1.7e-41  142.1   0.0   1   1     8e-45   2.7e-41  141.4   0.0     1   236   318   566   318   566 0.91 NAD dependent epimerase/dehydratase family
Formyl_trans_N       PF00551.14   181 seq1482_BIOID50973   -            660   8.8e-25   87.1   0.0   1   1   3.9e-28   1.3e-24   86.6   0.0    61   178    57   174    16   177 0.89 Formyl transferase
Formyl_trans_C       PF02911.13   100 seq1482_BIOID50973   -            660   7.3e-21   74.0   0.0   1   1     4e-24   1.4e-20   73.1   0.0     3    98   202   295   200   297 0.96 Formyl transferase, C-terminal domain
3Beta_HSD            PF01073.14   280 seq1482_BIOID50973   -            660   5.8e-06   25.1   0.0   1   1   2.4e-09   8.2e-06   24.5   0.0     1   157   319   474   319   504 0.79 3-beta hydroxysteroid dehydrogenase/isomerase family
Mob_synth_C          PF06463.8    128 seq1483_BIOID50973   -            352     7e-36  122.6   0.0   1   1   3.6e-39   1.2e-35  121.8   0.0     1   127   209   335   209   336 0.98 Molybdenum Cofactor Synthesis C
Radical_SAM          PF04055.16   166 seq1483_BIOID50973   -            352   6.9e-27   94.5   0.0   1   1   2.7e-30   9.4e-27   94.0   0.0     2   166    42   204    41   204 0.97 Radical SAM superfamily
Fer4_12              PF13353.1    139 seq1483_BIOID50973   -            352   1.6e-07   31.4   0.0   1   1   8.7e-11     3e-07   30.5   0.0    15   116    47   148    36   154 0.84 4Fe-4S single cluster domain
Fer4_14              PF13394.1    117 seq1483_BIOID50973   -            352   5.9e-07   29.4   0.0   1   1   5.8e-10     2e-06   27.7   0.0     6    90    45   127    38   148 0.70 4Fe-4S single cluster domain
TatC                 PF00902.13   215 seq1485_BIOID50973   -            258     3e-68  229.3  21.2   1   1   3.1e-72   4.2e-68  228.8  14.7     2   215    11   221    10   221 0.99 Sec-independent protein translocase protein (TatC)
60KD_IMP             PF02096.15   196 seq1486_BIOID50973   -            548   3.4e-67  225.7  14.3   1   1   2.5e-71   3.4e-67  225.7   9.9     1   193   352   533   352   536 0.94 60Kd inner membrane protein
Ribosomal_S30AE      PF02482.14    94 seq1487_BIOID50973   -             95   6.8e-34  115.9   1.8   1   1   5.5e-38   7.5e-34  115.8   1.3     1    94     2    95     2    95 0.99 Sigma 54 modulation protein / S30EA ribosomal protein
PfkB                 PF00294.19   301 seq1488_BIOID50973   -            261   1.9e-37  128.8   0.1   1   1   1.9e-41   2.6e-37  128.4   0.1    34   294    22   260     7   261 0.87 pfkB family carbohydrate kinase
Metalloenzyme        PF01676.13   262 seq1489_BIOID50973   -            407   1.2e-57  195.1   0.0   1   1   9.9e-62   1.4e-57  194.9   0.0     1   261     2   405     2   406 0.97 Metalloenzyme superfamily
AP_endonuc_2         PF01261.19   211 seq1490_BIOID50973   -            258   1.1e-30  106.4   2.1   1   1   9.7e-35   1.3e-30  106.1   1.5     1   211    21   219    21   219 0.95 Xylose isomerase-like TIM barrel
PTS_EIIA_2           PF00359.17   142 seq1492_BIOID50973   -            163   3.5e-37  127.1   0.1   1   1   2.9e-41     4e-37  126.9   0.0     2   141    13   155    12   156 0.96 Phosphoenolpyruvate-dependent sugar phosphotransferase system, EIIA 2
Phage_min_tail       PF05939.8    109 seq1493_BIOID50973   -            109   1.3e-38  131.1   0.1   1   1     1e-42   1.4e-38  131.0   0.0     1   109     1   109     1   109 0.99 Phage minor tail protein
Transcrip_reg        PF01709.15   234 seq1494_BIOID50973   -             53     8e-08   31.5   0.1   1   1   6.7e-12   9.2e-08   31.3   0.1   203   233    20    50    16    51 0.94 Transcriptional regulator
TatD_DNase           PF01026.16   255 seq1498_BIOID50973   -            264     8e-70  234.8   0.0   1   1   6.6e-74   9.1e-70  234.6   0.0     1   255     6   261     6   261 0.98 TatD related DNase
MmgE_PrpD            PF03972.9    445 seq1499_BIOID50973   -            483  4.5e-178  591.8   0.0   1   1  3.7e-182  5.1e-178  591.6   0.0     2   445    14   475    13   475 0.98 MmgE/PrpD family
MoCF_biosynth        PF00994.19   144 seq1500_BIOID50973   -            170   5.8e-31  106.7   0.0   1   1   5.3e-35   7.2e-31  106.4   0.0     1   143    14   156    12   157 0.92 Probable molybdopterin binding domain
UTRA                 PF07702.8    141 seq1502_BIOID50973   -            265     2e-32  111.6   0.0   1   1   9.8e-36   4.5e-32  110.5   0.0     1   140   118   256   118   257 0.99 UTRA domain
GntR                 PF00392.16    64 seq1502_BIOID50973   -            265   8.6e-24   82.6   0.0   1   1   2.9e-27   1.3e-23   82.0   0.0     1    64    34    97    34    97 0.99 Bacterial regulatory proteins, gntR family
HTH_DeoR             PF08220.7     57 seq1502_BIOID50973   -            265   7.6e-05   22.0   0.0   1   1   3.8e-08   0.00017   20.9   0.0    18    54    61    97    46   100 0.88 DeoR-like helix-turn-helix domain
Phage_tail_L         PF05100.7    206 seq1503_BIOID50973   -            232   1.4e-95  318.1   0.2   1   1   1.2e-99   1.6e-95  317.9   0.1     1   206    29   230    29   230 0.99 Phage minor tail protein L
ATP_bind_2           PF03668.10   284 seq1504_BIOID50973   -            284    2e-147  489.6   0.0   1   1  1.6e-151  2.2e-147  489.4   0.0     1   284     1   282     1   282 1.00 P-loop ATPase protein family
GntP_permease        PF02447.11   441 seq1505_BIOID50973   -            454  5.4e-154  512.7  49.7   1   1  8.9e-158  6.1e-154  512.6  34.5     2   440     5   453     4   454 0.98 GntP family permease
CitMHS               PF03600.11   349 seq1505_BIOID50973   -            454   1.2e-08   33.8  37.2   1   1   2.2e-12   1.5e-08   33.5  25.8     5   318    13   375     7   403 0.80 Citrate transporter
MoaC                 PF01967.16   136 seq1507_BIOID50973   -            161   1.5e-60  202.6   1.3   1   1   1.3e-64   1.7e-60  202.4   0.9     1   136    15   150    15   150 1.00 MoaC family
PNP_UDP_1            PF01048.15   234 seq1508_BIOID50973   -            239   3.4e-43  147.1   1.3   1   1   2.9e-47   3.9e-43  146.9   0.9     2   213    16   217    15   234 0.88 Phosphorylase superfamily
Prok-JAB             PF14464.1    105 seq1509_BIOID50973   -            247   3.4e-20   71.4   0.1   1   1   8.5e-24   5.8e-20   70.7   0.1     4    96     4    98     1   109 0.93 Prokaryotic homologs of the JAB domain
NLPC_P60             PF00877.14   105 seq1509_BIOID50973   -            247   5.7e-14   51.6   0.0   1   1   1.2e-17     8e-14   51.2   0.0     1   104   111   223   111   224 0.92 NlpC/P60 family
Polysacc_deac_1      PF01522.16   124 seq1510_BIOID50973   -            296   2.5e-14   52.8   0.0   1   1   4.5e-18   6.1e-14   51.6   0.0    16   123    15   169     6   170 0.93 Polysaccharide deacetylase
TrmE_N               PF10396.4    114 seq1512_BIOID50973   -            454   2.6e-43  146.4   0.0   1   1   3.9e-46   7.6e-43  144.9   0.0     1   114     6   120     6   120 0.99 GTP-binding protein TrmE N-terminus
GTPase_Cys_C         PF12631.2     73 seq1512_BIOID50973   -            454   1.5e-22   79.6   2.9   1   1   1.5e-25     3e-22   78.6   0.2     3    73   381   451   379   451 0.98 Catalytic cysteine-containing C-terminus of GTPase, MnmE
MMR_HSR1             PF01926.18   114 seq1512_BIOID50973   -            454   3.9e-22   78.2   0.0   1   1   4.7e-25   9.1e-22   77.1   0.0     1   114   218   336   218   336 0.77 50S ribosome-binding GTPase
Miro                 PF08477.8    119 seq1512_BIOID50973   -            454   3.6e-11   43.4   0.0   1   1   5.6e-14   1.1e-10   41.9   0.0     1   119   218   338   218   338 0.85 Miro-like protein
FeoB_N               PF02421.13   189 seq1512_BIOID50973   -            454   7.5e-09   34.9   0.0   1   1   2.4e-10   4.7e-07   29.0   0.0     2    89   218   306   217   311 0.84 Ferrous iron transport protein B
ThiS                 PF02597.15    78 seq1513_BIOID50973   -             81     5e-22   77.9   0.0   1   1   4.1e-26   5.6e-22   77.8   0.0     1    78     4    81     4    81 0.99 ThiS family
PTS-HPr              PF00381.14    84 seq1514_BIOID50973   -             90   6.4e-25   86.7   0.4   1   1   5.5e-29   7.6e-25   86.5   0.3     2    84     3    86     2    86 0.96 PTS HPr component phosphorylation site
DUF904               PF06005.7     72 seq1515_BIOID50973   -             79     3e-28   97.7  17.2   1   1   2.6e-32   3.6e-28   97.5  11.9     1    72     1    79     1    79 0.99 Protein of unknown function (DUF904)
MoaE                 PF02391.12   117 seq1518_BIOID50973   -            150   2.5e-40  136.7   0.0   1   1   2.2e-44     3e-40  136.5   0.0     2   116     6   121     5   122 0.97 MoaE protein
UbiD                 PF01977.11   407 seq1519_BIOID50973   -            497  2.5e-165  549.7   0.0   1   1  2.1e-169  2.8e-165  549.6   0.0     2   407    14   437    13   437 0.95 3-octaprenyl-4-hydroxybenzoate carboxy-lyase
YrbL-PhoP_reg        PF10707.4    199 seq1520_BIOID50973   -            210   1.2e-62  210.6   0.0   1   1   1.1e-66   1.5e-62  210.3   0.0     1   198     2   185     2   186 0.97 PhoP regulatory network protein YrbL
AMP-binding          PF00501.23   418 seq1521_BIOID50973   -            628   1.1e-91  307.1   0.0   1   1   2.8e-95   1.3e-91  306.9   0.0     1   418    85   525    85   525 0.96 AMP-binding enzyme
DUF3448              PF11930.3     82 seq1521_BIOID50973   -            628   4.2e-26   90.3   0.3   1   1   1.6e-29   7.5e-26   89.5   0.2     7    79     3    75     1    78 0.95 Domain of unknown function (DUF3448)
DUF4009              PF13193.1     41 seq1521_BIOID50973   -            628     9e-15   53.7   0.0   1   1   5.8e-18   2.7e-14   52.2   0.0     3    41   575   615   573   615 0.96 Domain of unknown function (DUF4009)
Lambda_tail_I        PF06805.7     82 seq1523_BIOID50973   -            190   1.6e-14   53.3   0.0   1   1   2.1e-18   2.9e-14   52.5   0.0    25    82     2    64     1    64 0.98 Bacteriophage lambda tail assembly protein I
PMT                  PF02366.13   245 seq1524_BIOID50973   -            550   1.6e-54  184.7  21.7   1   1   2.4e-58   1.6e-54  184.7  15.0     3   245     5   237     3   237 0.98 Dolichyl-phosphate-mannose-protein mannosyltransferase
PMT_2                PF13231.1    159 seq1524_BIOID50973   -            550   6.8e-12   45.4  22.0   1   1     1e-15   6.8e-12   45.4  15.3     2   159    61   222    60   222 0.80 Dolichyl-phosphate-mannose-protein mannosyltransferase
Bax1-I               PF01027.15   205 seq1525_BIOID50973   -            261   5.2e-59  199.1  36.8   1   1   4.5e-63   6.1e-59  198.9  25.5     2   205    46   257    45   257 0.92 Inhibitor of apoptosis-promoting Bax1
Xan_ur_permease      PF00860.15   389 seq1528_BIOID50973   -            463  7.7e-113  376.7  39.0   1   1  7.6e-117    1e-112  376.3  27.0     2   388    34   427    33   428 0.97 Permease family
Phage-tail_3         PF13550.1    164 seq1529_BIOID50973   -           1137     3e-40  137.5   0.0   1   1   2.5e-43   8.5e-40  136.0   0.0     1   161   330   497   330   500 0.94 Putative phage tail protein
DUF3672              PF12421.3    136 seq1529_BIOID50973   -           1137     5e-38  130.1   0.7   1   1   3.5e-41   1.2e-37  128.9   0.5     1   136   949  1099   949  1099 0.94 Fibronectin type III protein
DUF1983              PF09327.6     81 seq1529_BIOID50973   -           1137   3.1e-27   94.2   0.1   1   1   2.1e-30   7.2e-27   93.0   0.0     2    81   846   925   845   925 0.98 Domain of unknown function (DUF1983)
Bax1-I               PF01027.15   205 seq1531_BIOID50973   -            193   7.7e-09   35.3  21.0   1   1   6.8e-13   9.3e-09   35.0  14.5     3   166    19   177    17   190 0.78 Inhibitor of apoptosis-promoting Bax1
Beta_elim_lyase      PF01212.16   290 seq1532_BIOID50973   -            476   1.8e-97  325.8   0.0   1   1  3.1e-101   2.1e-97  325.6   0.0     1   289    54   442    54   443 0.99 Beta-eliminating lyase
MFS_1                PF07690.11   354 seq1534_BIOID50973   -            417   1.1e-38  132.8  62.9   1   2   4.9e-31   3.3e-27   95.0  19.4     1   225    41   262    40   277 0.81 Major Facilitator Superfamily
MFS_1                PF07690.11   354 seq1534_BIOID50973   -            417   1.1e-38  132.8  62.9   2   2   9.1e-15   6.2e-11   41.5  23.0     7   168   249   407   247   415 0.82 Major Facilitator Superfamily
Sugar_tr             PF00083.19   451 seq1534_BIOID50973   -            417   5.4e-14   51.4  34.4   1   1   1.7e-17   1.2e-13   50.3   7.0    46   197    71   217    11   223 0.90 Sugar (and other) transporter
NAD_binding_1        PF00175.16   109 seq1535_BIOID50973   -            233   9.6e-21   74.2   0.0   1   1   2.3e-24   1.6e-20   73.6   0.0     1   108   108   211   108   212 0.97 Oxidoreductase NAD-binding domain
FAD_binding_6        PF00970.19    99 seq1535_BIOID50973   -            233   7.9e-09   35.4   0.0   1   1   1.8e-12   1.2e-08   34.8   0.0     1    76     5    74     5    97 0.77 Oxidoreductase FAD-binding domain
EamA                 PF00892.15   126 seq1539_BIOID50973   -            111   3.2e-10   40.0   8.9   1   1   8.4e-14   3.8e-10   39.7   6.2    24   124     3   107     1   109 0.84 EamA-like transporter family
Multi_Drug_Res       PF00893.14    93 seq1539_BIOID50973   -            111   3.4e-08   33.7   4.9   1   1     1e-11   4.6e-08   33.2   3.4     1    93     1   100     1   100 0.87 Small Multidrug Resistance protein
Hydrolase_3          PF08282.7    254 seq1540_BIOID50973   -            368   1.1e-14   54.4   0.1   1   1   1.8e-16   6.1e-13   48.8   0.0   187   251   295   358   282   361 0.92 haloacid dehalogenase-like hydrolase
HAD                  PF12710.2    191 seq1540_BIOID50973   -            368   6.9e-13   49.0   0.0   1   1   2.3e-16     8e-13   48.8   0.0    45   191   191   327    41   327 0.79 haloacid dehalogenase-like hydrolase
Hydrolase            PF00702.21   204 seq1540_BIOID50973   -            368   1.3e-10   42.0   1.0   1   1     5e-14   1.7e-10   41.6   0.4    65   204   170   330    99   330 0.77 haloacid dehalogenase-like hydrolase
AsmA                 PF05170.9    604 seq1541_BIOID50973   -            577  1.2e-167  559.0   7.9   1   1  3.3e-171  1.5e-167  558.7   5.5     1   568     9   561     9   574 0.98 AsmA family
Transp_cyt_pur       PF02133.10   439 seq1543_BIOID50973   -            419   1.2e-83  281.0  48.4   1   1   9.7e-88   1.3e-83  280.8  33.5     1   438    11   397    11   398 0.98 Permease for cytosine/purines, uracil, thiamine, allantoin
tRNA-synt_1g         PF09334.6    391 seq1545_BIOID50973   -            680  2.4e-156  520.2   0.1   1   1  1.1e-159    3e-156  519.8   0.0     1   390    11   400    11   401 0.98 tRNA synthetases class I (M)
tRNA_bind            PF01588.15    95 seq1545_BIOID50973   -            680   1.5e-22   79.0   0.0   1   1   1.2e-25   3.4e-22   77.9   0.0     1    94   584   677   584   678 0.98 Putative tRNA binding domain
tRNA-synt_1          PF00133.17   601 seq1545_BIOID50973   -            680   2.6e-18   65.2   1.5   1   1   3.1e-15   8.5e-12   43.7   0.1    25   103    11    88     3   116 0.83 tRNA synthetases class I (I, L, M and V)
tRNA-synt_1e         PF01406.14   301 seq1545_BIOID50973   -            680   3.5e-14   52.4   0.4   1   2   5.3e-09   1.4e-05   24.2   0.0    10   120    11   122     3   135 0.87 tRNA synthetases class I (C) catalytic domain
tRNA-synt_1e         PF01406.14   301 seq1545_BIOID50973   -            680   3.5e-14   52.4   0.4   2   2   1.5e-09   4.2e-06   25.9   0.0   213   282   297   365   290   383 0.82 tRNA synthetases class I (C) catalytic domain
Trp_Tyr_perm         PF03222.8    394 seq1547_BIOID50973   -            415  1.7e-149  497.8  35.6   1   1  1.4e-153  1.9e-149  497.6  24.7     1   394     7   403     7   403 0.99 Tryptophan/tyrosine permease family
Asr                  PF06392.6     19 seq1551_BIOID50973   -            111   7.1e-07   29.3  23.9   1   1   5.2e-11   7.1e-07   29.3  16.6     1    19    53    71    53    71 0.99 Acid shock protein repeat
AAA_25               PF13481.1    194 seq1552_BIOID50973   -            476   2.1e-26   92.4   0.0   1   1   1.8e-29   3.5e-26   91.6   0.0    10   194    88   242    80   242 0.90 AAA domain
KaiC                 PF06745.8    226 seq1552_BIOID50973   -            476   1.7e-18   66.4   0.1   1   1   6.7e-19   1.3e-15   56.9   0.1     2   202    94   277    93   294 0.85 KaiC
ChlI                 PF13541.1    121 seq1552_BIOID50973   -            476   5.9e-12   45.0   0.0   1   1   6.9e-15   1.3e-11   43.8   0.0    35   121   364   449   337   449 0.92 Subunit ChlI of Mg-chelatase
Lon_C                PF05362.8    205 seq1552_BIOID50973   -            476   4.3e-08   32.5   0.1   1   1     5e-11   9.7e-08   31.4   0.0    94   200   372   471   363   473 0.88 Lon protease (S16) C-terminal proteolytic domain
RecA                 PF00154.16   323 seq1552_BIOID50973   -            476   2.4e-05   23.4   0.1   1   1   2.4e-08   4.8e-05   22.4   0.0    17   140    77   195    65   205 0.77 recA bacterial DNA recombination protein
Amidohydro_3         PF07969.6    404 seq1554_BIOID50973   -            427     3e-56  191.2   1.3   1   1   2.5e-59   1.1e-55  189.3   0.9     1   404    53   379    53   379 0.98 Amidohydrolase family
Amidohydro_4         PF13147.1    304 seq1554_BIOID50973   -            427   7.3e-16   58.9   0.9   1   1   2.1e-19   9.4e-16   58.5   0.6     1   303    48   377    48   378 0.95 Amidohydrolase
Amidohydro_5         PF13594.1     68 seq1554_BIOID50973   -            427   7.6e-06   25.5   1.4   1   1   4.5e-09   2.1e-05   24.1   0.1     2    45    24    80    23   131 0.75 Amidohydrolase
Trypsin              PF00089.21   220 seq1556_BIOID50973   -            273   1.3e-11   44.4   0.0   1   1     6e-15   4.1e-11   42.7   0.0     9   198    50   244    44   266 0.74 Trypsin
Trypsin_2            PF13365.1    120 seq1556_BIOID50973   -            273   1.3e-07   31.5   0.0   1   1   3.1e-11   2.1e-07   30.8   0.0     1   120    69   240    69   240 0.67 Trypsin-like peptidase domain
Ail_Lom              PF06316.6    199 seq1558_BIOID50973   -            199  5.1e-124  411.1   5.1   1   1  8.4e-128  5.7e-124  410.9   3.5     1   199     1   199     1   199 1.00 Enterobacterial Ail/Lom protein
OMP_b-brl            PF13505.1    176 seq1558_BIOID50973   -            199   2.3e-25   89.4   4.4   1   1   4.1e-29   2.8e-25   89.1   3.1     2   176    11   199     8   199 0.84 Outer membrane protein beta-barrel domain
MFS_1                PF07690.11   354 seq1559_BIOID50973   -            391   2.3e-43  148.1  38.3   1   1   5.1e-47   2.3e-43  148.1  26.6     3   350    10   342     8   346 0.85 Major Facilitator Superfamily
Sugar_tr             PF00083.19   451 seq1559_BIOID50973   -            391   1.1e-12   47.1   7.3   1   1   2.5e-16   1.1e-12   47.1   5.0    42   191    34   177    21   183 0.87 Sugar (and other) transporter
TRI12                PF06609.8    599 seq1559_BIOID50973   -            391   4.2e-07   28.4   3.4   1   1   9.1e-11   4.2e-07   28.4   2.4    66   215    25   175     4   223 0.77 Fungal trichothecene efflux pump (TRI12)
AAA_28               PF13521.1    163 seq1560_BIOID50973   -            417   3.3e-29  101.8   0.0   1   1   1.4e-32   4.9e-29  101.2   0.0     2   163   241   401   240   401 0.92 AAA domain
HTH_3                PF01381.17    55 seq1560_BIOID50973   -            417   1.3e-09   37.6   0.1   1   1   1.3e-12   4.5e-09   35.9   0.0     1    52    14    66    14    68 0.95 Helix-turn-helix
HTH_19               PF12844.2     64 seq1560_BIOID50973   -            417   2.6e-08   33.6   0.0   1   1     2e-10   6.8e-07   29.1   0.0     3    55    13    66    12    74 0.94 Helix-turn-helix domain
DUF4132              PF13569.1    180 seq1562_BIOID50973   -           1264   6.5e-53  178.8   0.0   1   1   2.6e-56   1.7e-52  177.4   0.0     1   179   988  1173   988  1174 0.96 Domain of unknown function (DUF4132)
WGR                  PF05406.10    81 seq1562_BIOID50973   -           1264   4.3e-15   55.3   1.5   1   1   2.1e-18   1.4e-14   53.6   0.5    11    78     4    68     1    71 0.91 WGR domain
phage_tail_N         PF08400.5    134 seq1563_BIOID50973   -           1091   1.7e-58  195.9   0.3   1   1   2.5e-62   1.7e-58  195.9   0.2     1   134     1   134     1   134 0.99 Prophage tail fibre N-terminal
Peptidase_S74        PF13884.1     58 seq1563_BIOID50973   -           1091   1.7e-11   43.9   0.2   1   1   1.1e-14   7.3e-11   41.9   0.0     1    58   948   997   948   997 0.96 Chaperone of endosialidase
YbhQ                 PF11076.3    135 seq1564_BIOID50973   -            136   4.3e-79  262.5  13.2   1   1   3.7e-83   5.1e-79  262.3   9.1     1   134     1   132     1   134 0.98 Putative inner membrane protein YbhQ
LysR_substrate       PF03466.15   209 seq1565_BIOID50973   -            293   3.9e-45  153.4   0.1   1   1     9e-49   6.1e-45  152.7   0.0     2   204    85   282    84   284 0.98 LysR substrate binding domain
HTH_1                PF00126.22    60 seq1565_BIOID50973   -            293     2e-17   62.5   0.8   1   1   5.5e-21   3.8e-17   61.6   0.6     1    60     3    62     3    62 0.97 Bacterial regulatory helix-turn-helix protein, lysR family
LysR_substrate       PF03466.15   209 seq1567_BIOID50973   -            319   7.4e-16   57.7   0.2   1   1   1.6e-19   1.1e-15   57.2   0.1    21   206   112   313    92   316 0.89 LysR substrate binding domain
HTH_1                PF00126.22    60 seq1567_BIOID50973   -            319   1.6e-14   53.2   0.0   1   1   4.8e-18   3.2e-14   52.2   0.0     1    57    10    66    10    67 0.96 Bacterial regulatory helix-turn-helix protein, lysR family
UPF0118              PF01594.11   327 seq1568_BIOID50973   -            344   5.1e-74  249.0  42.7   1   1   4.2e-78   5.8e-74  248.8  29.6     2   326    14   328    13   329 0.99 Domain of unknown function DUF20
Pro_CA               PF00484.14   148 seq1571_BIOID50973   -            219   2.7e-48  163.5   0.0   1   1   2.4e-52   3.3e-48  163.3   0.0     1   147    34   188    34   189 0.85 Carbonic anhydrase
Peptidase_M24        PF00557.19   205 seq1572_BIOID50973   -            443   1.5e-43  148.7   0.1   1   1   1.4e-47   1.9e-43  148.3   0.1     1   205   168   430   168   430 0.82 Metallopeptidase family M24
Glu_synthase         PF01645.12   368 seq1575_BIOID50973   -           1522  1.2e-158  527.7   0.0   1   1  7.4e-162  2.5e-158  526.6   0.0     1   367   829  1192   829  1193 0.99 Conserved region in glutamate synthase
GATase_2             PF00310.16   361 seq1575_BIOID50973   -           1522  3.4e-133  443.7   0.0   1   1  1.3e-136  4.5e-133  443.3   0.0     1   360    48   410    48   411 0.99 Glutamine amidotransferases class-II
Glu_syn_central      PF04898.9    288 seq1575_BIOID50973   -           1522  3.6e-113  377.4   0.0   1   1    2e-116  6.7e-113  376.5   0.0     3   287   492   773   490   774 0.99 Glutamate synthase central domain
GXGXG                PF01493.14   202 seq1575_BIOID50973   -           1522   6.6e-67  224.3   4.5   1   1   3.4e-70   1.2e-66  223.5   3.1     3   201  1271  1465  1269  1466 0.98 GXGXG motif
Cyanate_lyase        PF02560.9     73 seq1578_BIOID50973   -            156   1.8e-33  113.7   0.0   1   1   1.9e-37   2.6e-33  113.2   0.0     3    72    85   155    83   156 0.95 Cyanate lyase C-terminal domain
MFS_1                PF07690.11   354 seq1583_BIOID50973   -            393   4.4e-29  101.2  75.5   1   1   1.3e-28   8.7e-25   87.0  32.2    14   354    27   346     9   346 0.80 Major Facilitator Superfamily
MFS_2                PF13347.1    427 seq1583_BIOID50973   -            393   6.6e-08   31.2  11.3   1   1   9.6e-12   6.6e-08   31.2   7.8   130   331   121   315   118   329 0.74 MFS/sugar transport protein
UPF0029              PF01205.14   110 seq1584_BIOID50973   -            204   6.5e-37  125.4   0.0   1   1   1.2e-40   8.5e-37  125.0   0.0     1   109    17   125    17   126 0.98 Uncharacterized protein family UPF0029
DUF1949              PF09186.6     56 seq1584_BIOID50973   -            204   5.9e-16   57.7   0.0   1   1   1.8e-19   1.2e-15   56.6   0.0     1    55   141   195   141   196 0.98 Domain of unknown function (DUF1949)
FMN_red              PF03358.10   152 seq1585_BIOID50973   -            188   6.5e-40  136.0   0.0   1   1   1.2e-43   8.3e-40  135.6   0.0     2   147     6   149     5   153 0.95 NADPH-dependent FMN reductase
Flavodoxin_2         PF02525.12   199 seq1585_BIOID50973   -            188   3.8e-09   36.2   0.0   1   1   7.6e-13   5.2e-09   35.7   0.0     2   136     6   118     5   144 0.73 Flavodoxin-like fold
MFS_1                PF07690.11   354 seq1589_BIOID50973   -            396   4.5e-34  117.6  58.9   1   1   3.3e-38   4.5e-34  117.6  40.8     2   353    19   349    18   350 0.89 Major Facilitator Superfamily
Glyco_hydro_4C       PF11975.3    232 seq1590_BIOID50973   -            451   2.6e-86  289.0   0.0   1   1   5.2e-90   3.5e-86  288.6   0.0     2   232   193   421   192   421 0.99 Family 4 glycosyl hydrolase C-terminal domain
Glyco_hydro_4        PF02056.11   183 seq1590_BIOID50973   -            451   5.9e-80  266.7   0.1   1   1   1.2e-83     8e-80  266.3   0.1     1   182     6   188     6   189 0.99 Family 4 glycosyl hydrolase
TrkH                 PF02386.11   339 seq1591_BIOID50973   -            483     4e-78  262.2  24.7   1   1   8.1e-82   1.1e-77  260.8  11.1     2   339   153   481   152   481 0.99 Cation transport protein
SLT                  PF01464.15   121 seq1592_BIOID50973   -            654     4e-31  106.9   0.1   1   1   5.2e-35   7.1e-31  106.1   0.0     2   116   492   606   491   611 0.95 Transglycosylase SLT domain
Ribosomal_L31        PF01197.13    69 seq1593_BIOID50973   -             70   1.4e-30  104.9   0.2   1   1   1.1e-34   1.5e-30  104.8   0.1     1    67     1    65     1    67 0.98 Ribosomal protein L31
PTE                  PF02126.13   308 seq1594_BIOID50973   -             83     9e-11   41.2   0.0   1   1   6.6e-15     9e-11   41.2   0.0    35   109     4    78     1    83 0.85 Phosphotriesterase family
DUF4102              PF13356.1     89 seq1595_BIOID50973   -             95     9e-29   99.1   0.5   1   1   7.5e-33     1e-28   98.9   0.3     1    88     3    89     3    90 0.98 Domain of unknown function (DUF4102)
RHS_repeat           PF05593.9     38 seq1596_BIOID50973   -           1394   3.3e-60  199.0 114.0   1   7   7.6e-11   3.5e-07   30.1   1.2     1    38   425   463   425   463 0.97 RHS Repeat
RHS_repeat           PF05593.9     38 seq1596_BIOID50973   -           1394   3.3e-60  199.0 114.0   2   7   1.8e-08     8e-05   22.5   1.4     1    26   489   514   489   528 0.90 RHS Repeat
RHS_repeat           PF05593.9     38 seq1596_BIOID50973   -           1394   3.3e-60  199.0 114.0   3   7   7.8e-09   3.5e-05   23.7   0.2     1    36   533   568   533   570 0.92 RHS Repeat
RHS_repeat           PF05593.9     38 seq1596_BIOID50973   -           1394   3.3e-60  199.0 114.0   4   7   2.8e-13   1.3e-09   37.8   1.2     1    37   575   611   575   612 0.98 RHS Repeat
RHS_repeat           PF05593.9     38 seq1596_BIOID50973   -           1394   3.3e-60  199.0 114.0   5   7   2.6e-12   1.2e-08   34.7   0.4     1    38   637   674   637   674 0.99 RHS Repeat
RHS_repeat           PF05593.9     38 seq1596_BIOID50973   -           1394   3.3e-60  199.0 114.0   6   7   1.3e-08     6e-05   22.9   1.0     1    31   699   729   699   737 0.92 RHS Repeat
RHS_repeat           PF05593.9     38 seq1596_BIOID50973   -           1394   3.3e-60  199.0 114.0   7   7   2.5e-12   1.1e-08   34.8   3.1     1    37   939   984   939   985 0.92 RHS Repeat
DUF4329              PF14220.1    124 seq1596_BIOID50973   -           1394   1.8e-35  121.7   1.2   1   1   1.2e-38   5.7e-35  120.1   0.9     2   123  1256  1393  1255  1394 0.97 Domain of unknown function (DUF4329)
RHS                  PF03527.9     41 seq1596_BIOID50973   -           1394   1.1e-23   82.5   1.4   1   1   2.3e-24     1e-20   73.0   0.3     1    41  1143  1183  1143  1183 0.98 RHS protein
PTE                  PF02126.13   308 seq1597_BIOID50973   -            182   4.5e-23   81.6   0.0   1   1   3.7e-27   5.1e-23   81.4   0.0   127   308     2   181     1   181 0.90 Phosphotriesterase family
Phage_integrase      PF00589.17   173 seq1599_BIOID50973   -            301   2.2e-28   98.9   0.0   1   1   2.7e-32   3.7e-28   98.2   0.0     2   171   111   276   110   278 0.94 Phage integrase family
DUF4132              PF13569.1    180 seq1601_BIOID50973   -           1117   1.4e-41  141.8   0.0   1   1   2.8e-45   3.8e-41  140.4   0.0     3   180   861  1046   859  1046 0.96 Domain of unknown function (DUF4132)
UPF0118              PF01594.11   327 seq1602_BIOID50973   -            370   1.6e-65  221.1  41.1   1   1   1.4e-69   1.9e-65  220.9  28.5     2   327    15   345    14   345 0.99 Domain of unknown function DUF20
DDE_Tnp_1            PF01609.16   211 seq1604_BIOID50973   -            402     8e-25   87.5   0.0   1   1   9.1e-29   1.2e-24   86.9   0.0     4   208    91   328    88   331 0.93 Transposase DDE domain
MFS_2                PF13347.1    427 seq1605_BIOID50973   -            473  1.2e-108  363.1  43.1   1   1    1e-112  1.4e-108  362.9  29.9     3   426     8   436     6   437 0.97 MFS/sugar transport protein
Flavodoxin_5         PF12724.2    143 seq1606_BIOID50973   -            181   1.6e-51  173.9   0.0   1   1   4.3e-55   2.9e-51  173.1   0.0     1   142     4   152     4   153 0.95 Flavodoxin domain
Flavodoxin_1         PF00258.20   143 seq1606_BIOID50973   -            181   9.7e-06   25.5   0.0   1   1   3.6e-09   2.5e-05   24.1   0.0     1    54     5    56     5    84 0.90 Flavodoxin
HAD_2                PF13419.1    176 seq1607_BIOID50973   -            221   7.9e-22   78.2   0.0   1   1   1.4e-25   9.3e-22   78.0   0.0     1   176     7   185     7   185 0.89 Haloacid dehalogenase-like hydrolase
MarR                 PF01047.17    59 seq1609_BIOID50973   -            144   5.2e-18   64.3   0.0   1   1   1.9e-21   8.8e-18   63.6   0.0     1    59    38    96    38    96 0.98 MarR family
MarR_2               PF12802.2     62 seq1609_BIOID50973   -            144   1.4e-13   50.1   0.0   1   1   5.2e-17   2.4e-13   49.4   0.0     1    62    36    95    36    95 0.98 MarR family
HTH_27               PF13463.1     68 seq1609_BIOID50973   -            144   3.5e-09   36.7   0.0   1   1   1.8e-12   8.1e-09   35.5   0.0     1    68    38   104    38   104 0.93 Winged helix DNA-binding domain
HTH_18               PF12833.2     81 seq1613_BIOID50973   -            129   1.1e-19   70.2   0.3   1   1   2.1e-23   1.4e-19   69.8   0.2     2    79    34   110    33   112 0.96 Helix-turn-helix domain
HTH_AraC             PF00165.18    42 seq1613_BIOID50973   -            129   5.4e-18   64.0   0.2   1   2     2e-09   1.4e-05   24.6   0.0     1    42    20    61    20    61 0.97 Bacterial regulatory helix-turn-helix proteins, AraC family
HTH_AraC             PF00165.18    42 seq1613_BIOID50973   -            129   5.4e-18   64.0   0.2   2   2     2e-13   1.4e-09   37.3   0.0     2    41    73   110    68   111 0.93 Bacterial regulatory helix-turn-helix proteins, AraC family
Trp_repressor        PF01371.14    88 seq1614_BIOID50973   -             98   2.8e-31  107.1   0.1   1   1   2.3e-35   3.2e-31  106.9   0.0     1    87     7    93     7    94 0.98 Trp repressor protein
Peptidase_M28        PF04389.12   176 seq1618_BIOID50973   -            345   4.2e-30  104.6   0.1   1   1   1.8e-33   8.1e-30  103.7   0.0     2   173   111   318   110   320 0.88 Peptidase family M28
Peptidase_M20        PF01546.23   171 seq1618_BIOID50973   -            345   7.7e-07   28.7   0.0   1   1   2.2e-10     1e-06   28.3   0.0     1    73   113   198   113   309 0.74 Peptidase family M20/M25/M40
Peptidase_M42        PF05343.9    292 seq1618_BIOID50973   -            345   5.1e-06   25.3   0.2   1   1   4.1e-08   0.00019   20.2   0.0   134   180   143   189   136   216 0.87 M42 glutamyl aminopeptidase
MarB                 PF13999.1     66 seq1619_BIOID50973   -             72   6.1e-35  118.4   0.5   1   1     5e-39   6.8e-35  118.3   0.3     2    66     6    70     5    70 0.98 MarB protein
DUF1870              PF08965.5    118 seq1620_BIOID50973   -            118   5.8e-60  200.0   0.3   1   1   4.7e-64   6.5e-60  199.8   0.2     1   118     1   118     1   118 1.00 Domain of unknown function (DUF1870)
DUF262               PF03235.9    221 seq1623_BIOID50973   -            818   1.2e-32  113.5   1.8   1   1   1.8e-36   1.2e-32  113.5   1.2     5   220    51   384    47   385 0.72 Protein of unknown function DUF262
DUF1524              PF07510.6    142 seq1623_BIOID50973   -            818   1.2e-17   63.9   0.4   1   1   1.8e-21   1.2e-17   63.9   0.3    53   141   677   805   620   806 0.72 Protein of unknown function (DUF1524)
UPF0167              PF03691.9    176 seq1625_BIOID50973   -            195   2.4e-78  261.4   7.9   1   1   2.2e-82     3e-78  261.1   5.5     3   176     6   195     4   195 0.98 Uncharacterised protein family (UPF0167)
Pyr_redox_2          PF07992.9    200 seq1627_BIOID50973   -            472   2.2e-14   53.7   0.5   1   1   7.4e-09   8.4e-06   25.6   0.0     1    47   148   195   148   270 0.80 Pyridine nucleotide-disulphide oxidoreductase
Pyr_redox            PF00070.22    80 seq1627_BIOID50973   -            472   5.6e-12   45.7   4.0   1   1   1.6e-08   1.8e-05   24.9   0.2     1    77   289   364   289   369 0.87 Pyridine nucleotide-disulphide oxidoreductase
NAD_binding_8        PF13450.1     68 seq1627_BIOID50973   -            472   1.1e-08   34.7   0.2   1   1   2.6e-11   2.9e-08   33.4   0.2     1    35   151   185   151   189 0.96 NAD(P)-binding Rossmann-like domain
Thi4                 PF01946.12   230 seq1627_BIOID50973   -            472   8.8e-07   28.1   1.0   1   1   1.2e-09   1.3e-06   27.5   0.1    18    83   147   213   138   223 0.80 Thi4 family
FAD_binding_3        PF01494.14   356 seq1627_BIOID50973   -            472   1.2e-06   27.7   0.1   1   1   1.9e-09   2.1e-06   26.9   0.0     3    34   148   179   147   182 0.95 FAD binding domain
AAA_5                PF07728.9    139 seq1629_BIOID50973   -            651   7.6e-28   96.8   0.0   1   1   6.3e-31   1.4e-27   95.9   0.0     1   139   389   544   389   544 0.96 AAA domain (dynein-related subfamily)
AAA_19               PF13245.1     76 seq1629_BIOID50973   -            651   5.6e-07   29.1   0.0   1   1   5.3e-10   1.2e-06   28.0   0.0    11    50   388   425   379   428 0.79 Part of AAA domain
MFS_1                PF07690.11   354 seq1630_BIOID50973   -            404   7.2e-30  103.8  51.8   1   2   3.2e-25   4.3e-21   74.9  26.7     2   294    13   291    12   292 0.83 Major Facilitator Superfamily
MFS_1                PF07690.11   354 seq1630_BIOID50973   -            404   7.2e-30  103.8  51.8   2   2   4.4e-15     6e-11   41.5  10.5    37   183   249   394   244   402 0.79 Major Facilitator Superfamily
Lactamase_B_2        PF12706.2    194 seq1631_BIOID50973   -            305     2e-27   95.8   0.0   1   1     5e-31   3.4e-27   95.1   0.0     3   193    35   270    34   271 0.82 Beta-lactamase superfamily domain
Lactamase_B          PF00753.22   194 seq1631_BIOID50973   -            305   3.1e-14   52.9   0.2   1   1   5.5e-17   3.8e-13   49.4   0.0     3   128    16   142    14   149 0.92 Metallo-beta-lactamase superfamily
His_Phos_1           PF00300.17   158 seq1633_BIOID50973   -            215   1.1e-38  132.7   0.2   1   1   9.5e-43   1.3e-38  132.4   0.1     1   157     3   156     3   157 0.91 Histidine phosphatase superfamily (branch 1)
DEAD                 PF00270.24   173 seq1637_BIOID50973   -            454   2.3e-49  167.0   0.1   1   1   5.9e-52   2.7e-48  163.5   0.0     1   172    25   196    25   197 0.94 DEAD/DEAH box helicase
Helicase_C           PF00271.26    78 seq1637_BIOID50973   -            454   8.2e-26   89.5   0.0   1   1   4.8e-29   2.2e-25   88.2   0.0     2    77   264   339   263   340 0.98 Helicase conserved C-terminal domain
DEDD_Tnp_IS110       PF01548.12   144 seq1640_BIOID50973   -            159   4.8e-30  104.0   0.2   1   1   3.9e-34   5.4e-30  103.8   0.1     2   144     9   153     8   153 0.93 Transposase
Peptidase_C48        PF02902.14   216 seq1643_BIOID50973   -            406     1e-30  106.8   1.6   1   1   1.1e-34   1.5e-30  106.3   1.1     2   215   168   365   167   366 0.96 Ulp1 protease family, C-terminal catalytic domain
MFS_1                PF07690.11   354 seq1645_BIOID50973   -            421   5.9e-31  107.3  54.0   1   1   8.3e-32   1.1e-27   96.5  28.0     1   333    18   336    18   337 0.81 Major Facilitator Superfamily
DUF1016              PF06250.6    320 seq1646_BIOID50973   -            375  2.6e-139  463.5   0.2   1   2   2.4e-40   3.3e-36  124.7   0.0     1    97    15   112    15   117 0.98 Protein of unknown function (DUF1016)
DUF1016              PF06250.6    320 seq1646_BIOID50973   -            375  2.6e-139  463.5   0.2   2   2  5.4e-105  7.4e-101  337.1   0.0    81   319   122   363   117   364 0.96 Protein of unknown function (DUF1016)
Transposase_20       PF02371.11    87 seq1647_BIOID50973   -            140   2.9e-22   78.4   0.7   1   1     3e-26   4.1e-22   77.9   0.3     1    86    13    96    13    97 0.96 Transposase IS116/IS110/IS902 family
McrBC                PF10117.4    321 seq1650_BIOID50973   -            373     4e-22   78.4   0.0   1   1   4.9e-26   6.6e-22   77.7   0.0    35   314    18   309     3   315 0.87 McrBC 5-methylcytosine restriction system component
CreA                 PF05981.7    129 seq1651_BIOID50973   -            157     1e-57  193.0   0.0   1   1   8.6e-62   1.2e-57  192.8   0.0     1   128    24   156    24   157 0.96 CreA protein
Response_reg         PF00072.19   112 seq1654_BIOID50973   -            229   2.3e-26   91.9   0.0   1   1     5e-30   3.4e-26   91.3   0.0     1   111     6   115     6   116 0.98 Response regulator receiver domain
Trans_reg_C          PF00486.23    77 seq1654_BIOID50973   -            229   7.4e-23   80.1   0.0   1   1   1.9e-26   1.3e-22   79.3   0.0     2    77   151   226   150   226 0.94 Transcriptional regulatory protein, C terminal
Helicase_C_2         PF13307.1    167 seq1656_BIOID50973   -            761   4.9e-26   91.5   0.0   1   1   2.3e-29   7.7e-26   90.9   0.0     8   165   578   733   571   735 0.93 Helicase C-terminal domain
DEAD                 PF00270.24   173 seq1656_BIOID50973   -            761   3.4e-09   36.3   0.1   1   1   1.9e-09   6.4e-06   25.6   0.0    12    78    88   153    73   171 0.73 DEAD/DEAH box helicase
DEAD_2               PF06733.10   174 seq1656_BIOID50973   -            761   1.3e-08   34.3   0.0   1   1   6.7e-12   2.3e-08   33.5   0.0   103   167   245   308   195   314 0.87 DEAD_2
Shikimate_dh_N       PF08501.6     83 seq1658_BIOID50973   -            288     7e-27   93.1   0.0   1   1   2.1e-30   1.4e-26   92.2   0.0     1    83    12    94    12    94 0.99 Shikimate dehydrogenase substrate binding domain
Shikimate_DH         PF01488.15   135 seq1658_BIOID50973   -            288   5.6e-07   29.6   0.0   1   1   1.4e-10   9.3e-07   28.8   0.0     9    95   121   216   114   230 0.86 Shikimate / quinate 5-dehydrogenase
AAA_5                PF07728.9    139 seq1659_BIOID50973   -            384   6.6e-38  129.4   0.0   1   1     8e-42   1.1e-37  128.7   0.0     2   139   101   242   100   242 0.98 AAA domain (dynein-related subfamily)
HATPase_c            PF02518.21   111 seq1661_BIOID50973   -            474   1.9e-21   75.7   0.0   1   1   7.1e-25   3.2e-21   74.9   0.0     5   109   367   470   363   472 0.92 Histidine kinase-, DNA gyrase B-, and HSP90-like ATPase
HisKA                PF00512.20    68 seq1661_BIOID50973   -            474     4e-13   49.0   0.3   1   1   2.8e-16   1.3e-12   47.4   0.2     6    67   260   319   256   320 0.91 His Kinase A (phospho-acceptor) domain
HAMP                 PF00672.20    70 seq1661_BIOID50973   -            474   2.2e-11   43.6  11.1   1   1   2.5e-13   1.1e-09   38.1   0.1     2    69   185   251   184   252 0.90 HAMP domain
DHquinase_I          PF01487.10   224 seq1665_BIOID50973   -            252   6.1e-72  241.7   0.9   1   1   5.1e-76   6.9e-72  241.5   0.6     2   223    20   246    19   247 0.99 Type I 3-dehydroquinase
Iso_dh               PF00180.15   348 seq1666_BIOID50973   -             50   1.6e-07   30.4   0.0   1   1   1.3e-11   1.8e-07   30.3   0.0   305   348     1    46     1    46 0.97 Isocitrate/isopropylmalate dehydrogenase
Cys_Met_Meta_PP      PF01053.15   386 seq1671_BIOID50973   -            445  4.4e-140  466.2   0.0   1   1  1.1e-143  5.1e-140  466.0   0.0     1   385    65   439    65   440 0.99 Cys/Met metabolism PLP-dependent enzyme
Aminotran_1_2        PF00155.16   363 seq1671_BIOID50973   -            445   1.2e-07   30.9   0.0   1   1   3.8e-11   1.7e-07   30.3   0.0    49   192   116   237   102   270 0.84 Aminotransferase class I and II
Aminotran_5          PF00266.14   371 seq1671_BIOID50973   -            445   0.00011   20.9   0.0   1   1     4e-08   0.00018   20.2   0.0    68   201   132   257   103   273 0.84 Aminotransferase class-V
Peptidase_M28        PF04389.12   176 seq1672_BIOID50973   -            323   6.9e-24   84.4   0.0   1   1     2e-27   1.4e-23   83.4   0.0     2   175   107   308   106   309 0.76 Peptidase family M28
CoA_trans            PF01144.18   217 seq1674_BIOID50973   -            531   1.9e-57  193.7   0.1   1   1   3.4e-61   4.7e-57  192.5   0.1     2   216    16   252    15   253 0.98 Coenzyme A transferase
CreD                 PF06123.7    430 seq1675_BIOID50973   -            450  3.6e-157  523.2   0.0   1   1    3e-161  4.1e-157  523.0   0.0     2   430     5   428     4   428 0.99 Inner membrane protein CreD
Phage_AlpA           PF05930.7     51 seq1678_BIOID50973   -             92   1.9e-19   69.0   0.1   1   1   3.6e-23   2.5e-19   68.6   0.1     1    51    34    83    34    83 0.98 Prophage CP4-57 regulatory protein (AlpA)
HTH_17               PF12728.2     51 seq1678_BIOID50973   -             92   1.4e-07   31.4   0.1   1   1   2.8e-11   1.9e-07   31.0   0.1     9    50    44    86    39    87 0.90 Helix-turn-helix domain
Glycos_trans_3N      PF02885.12    66 seq1679_BIOID50973   -            320   2.8e-15   55.5   0.0   1   1   3.6e-19     5e-15   54.7   0.0     2    65     3    70     2    71 0.97 Glycosyl transferase family, helical bundle domain
UTRA                 PF07702.8    141 seq1683_BIOID50973   -            232   1.1e-32  112.5   0.0   1   1   3.3e-36   1.5e-32  112.0   0.0     2   136    87   220    86   225 0.97 UTRA domain
GntR                 PF00392.16    64 seq1683_BIOID50973   -            232     1e-19   69.5   0.0   1   1   3.8e-23   1.7e-19   68.8   0.0     3    64     4    65     3    65 0.98 Bacterial regulatory proteins, gntR family
HTH_DeoR             PF08220.7     57 seq1683_BIOID50973   -            232   2.6e-05   23.5   0.1   1   1     1e-08   4.6e-05   22.7   0.0    19    55    30    66    27    68 0.91 DeoR-like helix-turn-helix domain
DUF1877              PF08974.5    167 seq1686_BIOID50973   -            167     3e-45  153.7   0.0   1   1   2.4e-49   3.3e-45  153.6   0.0     1   167     1   165     1   165 0.99 Domain of unknown function (DUF1877)
Homoserine_dh        PF00742.14   179 seq1687_BIOID50973   -            810   6.9e-51  172.3   0.0   1   1   2.3e-54   1.1e-50  171.7   0.0     1   178   608   803   608   804 0.99 Homoserine dehydrogenase
AA_kinase            PF00696.23   241 seq1687_BIOID50973   -            810   1.8e-42  145.4   0.0   1   1   8.3e-46   3.8e-42  144.3   0.0     2   238    12   284    11   287 0.89 Amino acid kinase family
NAD_binding_3        PF03447.11   117 seq1687_BIOID50973   -            810   3.5e-24   85.3   0.0   1   1   1.8e-27   8.4e-24   84.1   0.0     1   116   465   599   465   600 0.98 Homoserine dehydrogenase, NAD binding domain
Ldh_2                PF02615.9    335 seq1690_BIOID50973   -            361  9.2e-139  461.7   0.0   1   1  7.6e-143    1e-138  461.5   0.0     1   334     5   340     5   341 0.99 Malate/L-lactate dehydrogenase
FAD_binding_3        PF01494.14   356 seq1692_BIOID50973   -            554   3.1e-81  273.0   0.0   1   1   5.8e-85   3.9e-81  272.7   0.0     2   355    16   352    15   353 0.95 FAD binding domain
Acyl-CoA_dh_1        PF00441.19   150 seq1694_BIOID50973   -            384     4e-46  156.6   4.6   1   1   1.8e-49   6.2e-46  156.0   3.2     1   150   229   378   229   378 0.98 Acyl-CoA dehydrogenase, C-terminal domain
Acyl-CoA_dh_2        PF08028.6    134 seq1694_BIOID50973   -            384   1.4e-18   67.3   2.4   1   1   6.2e-22   2.1e-18   66.7   1.7     3   125   246   358   244   361 0.96 Acyl-CoA dehydrogenase, C-terminal domain
Acyl-CoA_dh_N        PF02771.11   113 seq1694_BIOID50973   -            384   3.6e-17   62.8   0.0   1   1   2.3e-20   7.7e-17   61.7   0.0     1   105     7   109     7   115 0.92 Acyl-CoA dehydrogenase, N-terminal domain
Acyl-CoA_dh_M        PF02770.14    52 seq1694_BIOID50973   -            384   5.7e-15   54.4   0.0   1   1   3.5e-18   1.2e-14   53.4   0.0     1    50   122   171   122   173 0.98 Acyl-CoA dehydrogenase, middle domain
VWA_CoxE             PF05762.9    222 seq1695_BIOID50973   -            378   3.3e-66  222.5   0.2   1   1   9.9e-70   4.5e-66  222.0   0.1     1   222   151   372   151   372 0.98 VWA domain containing CoxE-like protein
VWA_2                PF13519.1    172 seq1695_BIOID50973   -            378   1.4e-09   38.2   0.5   1   1   2.8e-12   1.3e-08   35.0   0.2     2   141   217   347   216   375 0.79 von Willebrand factor type A domain
VWA                  PF00092.23   179 seq1695_BIOID50973   -            378   4.5e-06   26.3   0.9   1   1   7.6e-09   3.5e-05   23.4   0.6     2   142   217   336   216   359 0.74 von Willebrand factor type A domain
Transgly             PF00912.17   178 seq1697_BIOID50973   -            858   1.4e-67  226.3   0.0   1   1   4.3e-71   2.9e-67  225.2   0.0     1   177    62   237    62   238 0.98 Transglycosylase
Transpeptidase       PF00905.17   304 seq1697_BIOID50973   -            858   2.9e-28   98.6   3.2   1   1   1.5e-29     1e-25   90.3   0.0     2   204   436   617   435   681 0.79 Penicillin binding protein transpeptidase domain
DUF1271              PF06902.6     64 seq1699_BIOID50973   -             76     3e-28   97.3   0.0   1   1   2.5e-32   3.4e-28   97.1   0.0     1    64    13    76    13    76 0.98 Protein of unknown function (DUF1271)
Acetyltransf_1       PF00583.19    83 seq1701_BIOID50973   -             90   1.3e-06   28.1   0.0   1   1   1.1e-10   1.6e-06   27.9   0.0     3    62    15    69     6    79 0.80 Acetyltransferase (GNAT) family
MFS_1                PF07690.11   354 seq1703_BIOID50973   -            321   2.2e-25   89.0  33.3   1   1   5.8e-29   2.6e-25   88.8  23.1     2   298    13   297    12   311 0.84 Major Facilitator Superfamily
MFS_3                PF05977.8    524 seq1703_BIOID50973   -            321   1.4e-05   23.3   8.0   1   1   3.1e-09   1.4e-05   23.3   5.5    45   193    40   185    11   193 0.72 Transmembrane secretion effector
SpoU_methylase       PF00588.14   142 seq1705_BIOID50973   -            228   1.9e-33  115.1   0.0   1   1   2.1e-37   2.9e-33  114.6   0.0     2   142     3   153     2   153 0.87 SpoU rRNA Methylase family
SWIM                 PF04434.12    40 seq1709_BIOID50973   -            666   2.2e-07   30.0   0.9   1   2   5.1e-07     0.007   15.7   0.1    12    39    65    88    55    89 0.84 SWIM zinc finger
SWIM                 PF04434.12    40 seq1709_BIOID50973   -            666   2.2e-07   30.0   0.9   2   2   4.6e-06     0.063   12.6   0.0    10    38   159   183   144   184 0.82 SWIM zinc finger
DUF2622              PF11080.3     96 seq1710_BIOID50973   -             98   1.7e-05   24.4   0.0   1   1   1.6e-09   2.3e-05   24.0   0.0     7    93     8    94     3    96 0.90 Protein of unknown function (DUF2622)
LigB                 PF02900.13   272 seq1711_BIOID50973   -            314   6.4e-86  287.5   0.0   1   1   5.3e-90   7.3e-86  287.4   0.0     2   272     5   306     4   306 0.97 Catalytic LigB subunit of aromatic ring-opening dioxygenase
DUF2566              PF10753.4     55 seq1712_BIOID50973   -             57   1.8e-28   98.0   9.3   1   1   1.4e-32     2e-28   97.9   6.5     1    55     3    57     3    57 0.98 Protein of unknown function (DUF2566)
YmgB                 PF10798.3     61 seq1716_BIOID50973   -             78   3.4e-05   23.4   0.0   1   1   3.6e-09   4.9e-05   22.9   0.0     4    35    27    58    25    64 0.93 Biofilm development protein YmgB/AriR
Leader_Thr           PF08254.6     22 seq1717_BIOID50973   -             21   1.1e-09   37.3  14.8   1   1   8.3e-14   1.1e-09   37.2  10.3     1    22     1    21     1    21 0.99 Threonine leader peptide
MTHFR                PF02219.12   287 seq1718_BIOID50973   -            296  3.9e-109  364.0   0.0   1   1  3.2e-113  4.4e-109  363.8   0.0     4   287    14   291    11   291 0.97 Methylenetetrahydrofolate reductase
Homoserine_dh        PF00742.14   179 seq1719_BIOID50973   -            834   6.3e-52  175.7   0.0   1   1   6.1e-55   1.7e-51  174.3   0.0     1   179   628   825   628   825 0.98 Homoserine dehydrogenase
AA_kinase            PF00696.23   241 seq1719_BIOID50973   -            834   8.1e-45  153.1   0.4   1   1   4.7e-47   1.3e-43  149.2   0.1     2   241    15   298    14   298 0.81 Amino acid kinase family
NAD_binding_3        PF03447.11   117 seq1719_BIOID50973   -            834   3.5e-31  107.9   0.0   1   1     4e-34   1.1e-30  106.3   0.0     1   116   486   619   486   620 0.97 Homoserine dehydrogenase, NAD binding domain
ACT_7                PF13840.1     65 seq1719_BIOID50973   -            834   2.4e-20   71.6   1.5   1   2   1.3e-11   3.6e-08   32.6   0.0     5    63   328   388   326   390 0.91 Family description
ACT_7                PF13840.1     65 seq1719_BIOID50973   -            834   2.4e-20   71.6   1.5   2   2     5e-13   1.4e-09   37.2   0.3     3    62   407   468   405   471 0.93 Family description
ACT                  PF01842.20    66 seq1719_BIOID50973   -            834   4.5e-17   61.0   0.3   1   2   5.1e-10   1.4e-06   27.5   0.0     6    63   338   390   334   393 0.86 ACT domain
ACT                  PF01842.20    66 seq1719_BIOID50973   -            834   4.5e-17   61.0   0.3   2   2   8.1e-11   2.2e-07   30.0   0.4     2    53   415   461   414   471 0.79 ACT domain
DcuC                 PF03606.10   463 seq1722_BIOID50973   -            455  3.3e-128  427.7  48.6   1   1  2.8e-132  3.8e-128  427.5  33.7     1   462     2   454     2   455 0.98 C4-dicarboxylate anaerobic carrier
ETF                  PF01012.16   164 seq1723_BIOID50973   -            254   1.7e-31  109.0   0.6   1   1   1.8e-35   2.5e-31  108.4   0.4     8   164    28   183    22   183 0.92 Electron transfer flavoprotein domain
YmgB                 PF10798.3     61 seq1724_BIOID50973   -             88   5.3e-29   99.7   2.6   1   1   3.8e-33   5.3e-29   99.7   1.8     1    61    28    88    28    88 0.98 Biofilm development protein YmgB/AriR
Abhydrolase_6        PF12697.2    228 seq1725_BIOID50973   -            293   7.4e-36  124.0   0.0   1   1   1.9e-39   8.8e-36  123.8   0.0     1   227    43   284    43   285 0.72 Alpha/beta hydrolase family
Abhydrolase_1        PF00561.15   230 seq1725_BIOID50973   -            293   1.1e-24   87.2   0.0   1   1   3.3e-28   1.5e-24   86.7   0.0     1   228    71   286    71   288 0.90 alpha/beta hydrolase fold
Abhydrolase_5        PF12695.2    142 seq1725_BIOID50973   -            293   9.7e-18   64.1   0.0   1   1   1.7e-20   7.8e-17   61.2   0.0     1   141    42   272    42   273 0.69 Alpha/beta hydrolase family
ETF_alpha            PF00766.14    86 seq1729_BIOID50973   -            312     1e-30  105.0   0.3   1   1   2.8e-34   1.9e-30  104.1   0.2     2    85   189   273   188   274 0.97 Electron transfer flavoprotein FAD-binding domain
ETF                  PF01012.16   164 seq1729_BIOID50973   -            312   6.6e-25   87.6   0.3   1   1   1.7e-28   1.2e-24   86.8   0.2     2   164     7   153     6   153 0.92 Electron transfer flavoprotein domain
peroxidase           PF00141.18   229 seq1730_BIOID50973   -            739   4.5e-87  291.2   0.0   1   2   4.1e-53   5.6e-49  166.5   0.0     3   229    89   409    87   409 0.87 Peroxidase
peroxidase           PF00141.18   229 seq1730_BIOID50973   -            739   4.5e-87  291.2   0.0   2   2   1.3e-39   1.8e-35  122.4   0.0     3   229   416   713   414   713 0.88 Peroxidase
EAL                  PF00563.15   236 seq1731_BIOID50973   -            521   1.7e-61  207.6   0.0   1   1   3.8e-65   2.6e-61  207.0   0.0     2   236   265   500   264   500 0.96 EAL domain
CSS-motif            PF12792.2    208 seq1731_BIOID50973   -            521     2e-30  105.5   0.0   1   1   4.1e-34   2.8e-30  105.1   0.0     3   207    44   238    42   239 0.91 CSS motif domain associated with EAL
DUF1307              PF06998.6    123 seq1732_BIOID50973   -            157   4.8e-43  145.9   7.3   1   1   4.2e-47   5.7e-43  145.7   5.0     1   123    32   155    32   155 0.98 Protein of unknown function (DUF1307)
FAA_hydrolase        PF01557.13   217 seq1733_BIOID50973   -            271   2.9e-24   85.5   0.0   1   1   2.9e-28   3.9e-24   85.1   0.0     2   216    58   261    57   262 0.88 Fumarylacetoacetate (FAA) hydrolase family
IgaA                 PF07095.6    706 seq1739_BIOID50973   -            711         0 1233.4   0.0   1   1         0         0 1233.1   0.0     1   705     1   706     1   707 1.00 Intracellular growth attenuator protein IgaA
DAO                  PF01266.19   358 seq1741_BIOID50973   -            429   3.5e-22   78.6   6.3   1   2   1.3e-10   2.2e-07   30.0   0.2     1    37     7    43     7    94 0.78 FAD dependent oxidoreductase
DAO                  PF01266.19   358 seq1741_BIOID50973   -            429   3.5e-22   78.6   6.3   2   2   4.4e-17   7.4e-14   51.2   0.9   144   356   105   328    98   330 0.63 FAD dependent oxidoreductase
FAD_binding_3        PF01494.14   356 seq1741_BIOID50973   -            429   8.1e-14   51.3   0.4   1   1   3.2e-16   5.5e-13   48.5   0.1     2   192     6   184     5   221 0.82 FAD binding domain
FAD_oxidored         PF12831.2    428 seq1741_BIOID50973   -            429     6e-09   35.3   1.1   1   1   3.5e-12     6e-09   35.3   0.7     1   143     7   157     7   161 0.76 FAD dependent oxidoreductase
HI0933_like          PF03486.9    409 seq1741_BIOID50973   -            429   3.1e-08   32.4   1.3   1   1     8e-11   1.4e-07   30.2   0.9     2   167     7   165     6   174 0.85 HI0933-like protein
NAD_binding_8        PF13450.1     68 seq1741_BIOID50973   -            429   5.4e-07   29.4   1.2   1   1   8.2e-10   1.4e-06   28.1   0.8     1    32    10    41    10    63 0.90 NAD(P)-binding Rossmann-like domain
Thi4                 PF01946.12   230 seq1741_BIOID50973   -            429   6.3e-07   28.6   1.5   1   1   3.7e-09   6.4e-06   25.3   0.4    18    64     6    52     3    57 0.94 Thi4 family
FAD_binding_2        PF00890.19   421 seq1741_BIOID50973   -            429   9.1e-07   27.9  17.6   1   1   2.4e-08     4e-05   22.5   4.7     1    35     7    41     7    52 0.92 FAD binding domain
Pyr_redox_2          PF07992.9    200 seq1741_BIOID50973   -            429     2e-06   27.6   2.0   1   1     4e-09   6.8e-06   25.9   1.4     1    90     7    95     7   307 0.83 Pyridine nucleotide-disulphide oxidoreductase
AcetDehyd-dimer      PF09290.6    137 seq1742_BIOID50973   -            316     1e-65  219.6   0.3   1   1   2.3e-69   1.6e-65  219.0   0.2     1   137   131   284   131   284 1.00 Prokaryotic acetaldehyde dehydrogenase, dimerisation
Semialdhyde_dh       PF01118.19   121 seq1742_BIOID50973   -            316   1.7e-16   60.4   0.0   1   1   6.3e-20   4.3e-16   59.2   0.0     1   117     5   119     5   123 0.92 Semialdehyde dehydrogenase, NAD binding domain
CinA                 PF02464.12   155 seq1743_BIOID50973   -            172   2.8e-47  159.9   1.0   1   1   2.3e-51   3.2e-47  159.7   0.7     2   155    18   171    17   171 0.98 Competence-damaged protein
GHMP_kinases_N       PF00288.21    67 seq1744_BIOID50973   -            310   1.7e-17   63.1   0.3   1   1   5.7e-21   3.9e-17   61.9   0.2     2    67    84   150    83   150 0.95 GHMP kinases N terminal domain
GHMP_kinases_C       PF08544.8     85 seq1744_BIOID50973   -            310     1e-11   44.7   1.8   1   1   1.9e-15   1.3e-11   44.3   0.0     2    83   211   287   210   289 0.92 GHMP kinases C terminal
HMGL-like            PF00682.14   237 seq1754_BIOID50973   -            337   1.3e-63  214.7   4.4   1   1   2.2e-67   1.5e-63  214.4   3.1     1   235    14   245    14   247 0.99 HMGL-like
DmpG_comm            PF07836.6     66 seq1754_BIOID50973   -            337   1.9e-32  110.3   0.1   1   1   5.6e-36   3.8e-32  109.3   0.0     1    65   271   335   271   336 0.97 DmpG-like communication domain
PALP                 PF00291.20   307 seq1758_BIOID50973   -            428   1.9e-33  115.8   0.0   1   1     2e-37   2.7e-33  115.3   0.0    30   289    96   366    94   374 0.81 Pyridoxal-phosphate dependent enzyme
EamA                 PF00892.15   126 seq1760_BIOID50973   -            312   1.3e-47  160.8  37.0   1   2   4.4e-25     3e-21   75.6  11.7     1   125    31   152    31   153 0.93 EamA-like transporter family
EamA                 PF00892.15   126 seq1760_BIOID50973   -            312   1.3e-47  160.8  37.0   2   2   5.6e-30   3.8e-26   91.4   8.4     1   125   173   300   173   301 0.98 EamA-like transporter family
Methyltransf_10      PF05971.7    299 seq1761_BIOID50973   -            335  6.4e-154  511.3   0.0   1   1  1.1e-157  7.6e-154  511.0   0.0     2   299    30   323    29   323 0.99 Protein of unknown function (DUF890)
Autotransporter      PF03797.14   265 seq1762_BIOID50973   -            887   5.3e-46  157.0  19.7   1   1   7.7e-50   5.3e-46  157.0  13.6     3   265   602   873   600   876 0.95 Autotransporter beta-domain
Pertactin            PF03212.9    121 seq1762_BIOID50973   -            887   2.5e-09   36.8   1.0   1   1   3.6e-13   2.5e-09   36.8   0.7     1   120   411   536   411   537 0.84 Pertactin
AMP-binding          PF00501.23   418 seq1763_BIOID50973   -            566  7.8e-101  337.3   0.0   1   1  1.4e-104  9.4e-101  337.0   0.0     1   418    70   482    70   482 0.94 AMP-binding enzyme
DUF4009              PF13193.1     41 seq1763_BIOID50973   -            566   9.1e-11   40.8   0.3   1   1   3.7e-14   2.5e-10   39.4   0.1     1    28   524   551   524   562 0.90 Domain of unknown function (DUF4009)
HAD_2                PF13419.1    176 seq1764_BIOID50973   -            237   4.6e-23   82.2   0.1   1   1   8.7e-27     6e-23   81.8   0.1     1   174    28   205    28   206 0.87 Haloacid dehalogenase-like hydrolase
MFS_1                PF07690.11   354 seq1766_BIOID50973   -            418   9.9e-39  132.9  71.3   1   1   1.3e-40   8.8e-37  126.5  30.9     2   296    36   316    35   319 0.89 Major Facilitator Superfamily
Sugar_tr             PF00083.19   451 seq1766_BIOID50973   -            418   3.1e-13   48.9  37.4   1   1   2.8e-13   1.9e-09   36.5  25.9    43   413    59   382    10   407 0.73 Sugar (and other) transporter
S4                   PF01479.20    48 seq1767_BIOID50973   -            133   7.9e-13   47.5   0.0   1   1   9.3e-17   1.3e-12   46.8   0.0     1    46     9    53     9    55 0.95 S4 domain
MerR_1               PF13411.1     69 seq1768_BIOID50973   -            243   2.5e-18   65.4   0.2   1   1   2.6e-21   1.8e-17   62.7   0.0     1    68     4    72     4    73 0.98 MerR HTH family regulatory protein
MerR                 PF00376.18    38 seq1768_BIOID50973   -            243   7.3e-13   47.7   0.0   1   1   2.1e-16   1.4e-12   46.7   0.0     1    38     5    42     5    42 0.98 MerR family regulatory protein
DUF2502              PF10697.4     82 seq1769_BIOID50973   -             98   8.4e-25   86.5  15.4   1   1   7.3e-29     1e-24   86.3  10.7     1    82    25    97    25    97 0.96 Protein of unknown function (DUF2502)
adh_short            PF00106.20   167 seq1770_BIOID50973   -            248   2.5e-34  118.4   0.0   1   1   1.2e-37   3.2e-34  118.1   0.0     2   166     2   165     1   166 0.93 short chain dehydrogenase
adh_short_C2         PF13561.1    243 seq1770_BIOID50973   -            248   2.5e-14   53.5   0.0   1   1   1.1e-17   3.1e-14   53.2   0.0     3   222     9   218     7   232 0.89 Enoyl-(Acyl carrier protein) reductase
[truncated: 1,411,796 more chars]
