# Supplementary material for: A domain sequence approach to pangenomics: applications to Escherichia coli
Source: F1000Res. 2013 May 29;1:19. Originally published 2012 Oct 1. [Version 2] doi: 10.12688/f1000research.1-19.v2 (PMC3901455; doi:10.12688/f1000research.1-19.v2)
Supplement: The 347 text files show the results from scanning each of the fasta-files against the Pfam-A database [file f1000research-1-1101-s0002.tgz › Escherichia_coli_DEC7D_BIOID50975.txt]

#                                                                            --- full sequence --- -------------- this domain -------------   hmm coord   ali coord   env coord
# target name        accession   tlen query name           accession   qlen   E-value  score  bias   #  of  c-Evalue  i-Evalue  score  bias  from    to  from    to  from    to  acc description of target
#------------------- ---------- ----- -------------------- ---------- ----- --------- ------ ----- --- --- --------- --------- ------ ----- ----- ----- ----- ----- ----- ----- ---- ---------------------
DegT_DnrJ_EryC1      PF01041.12   363 seq1_BIOID50975      -            120   9.8e-14   51.0   0.0   1   1   7.9e-18   1.1e-13   50.9   0.0   265   362    21   113     6   114 0.79 DegT/DnrJ/EryC1/StrS aminotransferase family
DUF3987              PF13148.1    375 seq2_BIOID50975      -             75   4.8e-09   35.1   0.1   1   1     4e-13   5.5e-09   34.9   0.0     4    48    31    75    28    75 0.95 Protein of unknown function (DUF3987)
RHS                  PF03527.9     41 seq3_BIOID50975      -            380     4e-20   71.1   2.6   1   1   6.1e-24   8.4e-20   70.1   0.5     1    40   123   162   123   163 0.97 RHS protein
DUF1471              PF07338.8     56 seq10_BIOID50975     -            314   4.1e-62  205.5   5.4   1   3   2.8e-22   3.9e-18   64.7   0.0     2    56    34    90    33    90 0.98 Protein of unknown function (DUF1471)
DUF1471              PF07338.8     56 seq10_BIOID50975     -            314   4.1e-62  205.5   5.4   2   3     3e-22   4.1e-18   64.6   0.1     3    56   119   174   117   174 0.98 Protein of unknown function (DUF1471)
DUF1471              PF07338.8     56 seq10_BIOID50975     -            314   4.1e-62  205.5   5.4   3   3   3.1e-26   4.3e-22   77.3   0.1     2    56   259   314   258   314 0.99 Protein of unknown function (DUF1471)
TraY                 PF05509.6     49 seq13_BIOID50975     -             71     2e-22   78.5   0.1   1   1   1.8e-26   2.4e-22   78.2   0.1     1    47    14    60    14    62 0.96 TraY domain
Hexapep              PF00132.19    36 seq14_BIOID50975     -            293   8.4e-19   66.0   6.7   1   3   1.6e-09   2.2e-05   23.5   0.0     2    36   122   156   121   156 0.96 Bacterial transferase hexapeptide (six repeats)
Hexapep              PF00132.19    36 seq14_BIOID50975     -            293   8.4e-19   66.0   6.7   2   3   2.3e-10   3.1e-06   26.3   0.7     3    33   191   220   189   221 0.94 Bacterial transferase hexapeptide (six repeats)
Hexapep              PF00132.19    36 seq14_BIOID50975     -            293   8.4e-19   66.0   6.7   3   3   1.8e-11   2.5e-07   29.7   0.6     1    34   206   239   206   241 0.95 Bacterial transferase hexapeptide (six repeats)
RHS_repeat           PF05593.9     38 seq17_BIOID50975     -           1073   1.6e-60  200.0 114.0   1   7   1.9e-11   2.7e-07   30.4   1.3     1    38   328   366   328   366 0.97 RHS Repeat
RHS_repeat           PF05593.9     38 seq17_BIOID50975     -           1073   1.6e-60  200.0 114.0   2   7   4.4e-09     6e-05   22.9   1.4     1    26   392   417   392   431 0.90 RHS Repeat
RHS_repeat           PF05593.9     38 seq17_BIOID50975     -           1073   1.6e-60  200.0 114.0   3   7   1.9e-09   2.6e-05   24.1   0.2     1    36   436   471   436   473 0.92 RHS Repeat
RHS_repeat           PF05593.9     38 seq17_BIOID50975     -           1073   1.6e-60  200.0 114.0   4   7   7.3e-14     1e-09   38.2   1.3     1    37   478   514   478   515 0.98 RHS Repeat
RHS_repeat           PF05593.9     38 seq17_BIOID50975     -           1073   1.6e-60  200.0 114.0   5   7   6.1e-13   8.4e-09   35.2   0.3     1    38   540   577   540   577 0.99 RHS Repeat
RHS_repeat           PF05593.9     38 seq17_BIOID50975     -           1073   1.6e-60  200.0 114.0   6   7   3.7e-09   5.1e-05   23.2   0.9     1    31   602   632   602   636 0.94 RHS Repeat
RHS_repeat           PF05593.9     38 seq17_BIOID50975     -           1073   1.6e-60  200.0 114.0   7   7   6.1e-13   8.4e-09   35.2   3.1     1    37   842   887   842   888 0.92 RHS Repeat
HTH_Tnp_IS1          PF12759.2     50 seq18_BIOID50975     -             91   2.2e-32  110.1   0.1   1   1   4.8e-36   3.3e-32  109.6   0.1     1    50    39    88    39    88 0.99 InsA C-terminal domain
Zn_Tnp_IS1           PF03811.8     36 seq18_BIOID50975     -             91     3e-21   74.4   3.8   1   1   8.7e-25   5.9e-21   73.5   2.6     1    36     1    36     1    36 0.99 InsA N-terminal domain
TraA                 PF05513.6    119 seq28_BIOID50975     -            120   8.1e-58  193.6  11.3   1   1   6.6e-62     9e-58  193.5   7.8     1   119     1   118     1   118 0.99 TraA
DUF3987              PF13148.1    375 seq29_BIOID50975     -            188   4.1e-47  160.4   0.1   1   1   3.4e-51   4.6e-47  160.2   0.1     2   160    29   188    28   188 0.98 Protein of unknown function (DUF3987)
Slp                  PF03843.8    160 seq30_BIOID50975     -            240   9.8e-46  154.5   0.0   1   1   9.3e-50   1.3e-45  154.1   0.0     1   157    68   225    68   228 0.91 Outer membrane lipoprotein Slp family
SecE                 PF00584.15    57 seq32_BIOID50975     -            127   2.4e-21   74.9   1.0   1   1   1.8e-25   2.4e-21   74.9   0.7     2    56    68   122    67   123 0.97 SecE/Sec61-gamma subunits of protein translocation complex
MurB_C               PF02873.11   105 seq39_BIOID50975     -            342   5.1e-42  141.7   0.0   1   1   1.3e-45     9e-42  140.9   0.0     1   105   203   330   203   330 0.99 UDP-N-acetylenolpyruvoylglucosamine reductase, C-terminal domain
FAD_binding_4        PF01565.18   139 seq39_BIOID50975     -            342   2.3e-27   95.0   0.0   1   1   2.7e-30   1.8e-26   92.1   0.0     2   138    18   149    17   150 0.91 FAD binding domain
DUF3560              PF12083.3    126 seq41_BIOID50975     -            427   3.9e-44  149.6   7.5   1   1   6.4e-48   8.8e-44  148.4   5.2     3   126    62   186    60   186 0.98 Domain of unknown function (DUF3560)
TraL                 PF07178.6     95 seq43_BIOID50975     -            103   5.8e-37  125.4   0.2   1   1   4.7e-41   6.5e-37  125.3   0.2     1    95     9   103     9   103 0.99 TraL protein
Alpha-amylase        PF00128.19   316 seq45_BIOID50975     -            380   7.7e-14   51.6   0.7   1   1   2.2e-17     3e-13   49.7   0.5    23   303    14   355     9   359 0.68 Alpha amylase, catalytic domain
NusG                 PF02357.14    92 seq46_BIOID50975     -            181   5.3e-25   87.3   0.0   1   1   1.1e-28   7.7e-25   86.8   0.0     1    92     7   106     7   106 0.93 Transcription termination factor nusG
KOW                  PF00467.24    32 seq46_BIOID50975     -            181   1.3e-08   33.9   0.1   1   1   9.1e-12   6.2e-08   31.7   0.0     1    28   130   161   130   165 0.86 KOW motif
DDE_Tnp_1            PF01609.16   211 seq47_BIOID50975     -            254     1e-08   34.9   0.0   1   1   1.1e-12   1.6e-08   34.3   0.0     4   150    91   239    88   251 0.82 Transposase DDE domain
DUF3987              PF13148.1    375 seq49_BIOID50975     -            282     7e-44  149.7   0.0   1   1   5.9e-48   8.1e-44  149.5   0.0   174   372     3   198     1   201 0.95 Protein of unknown function (DUF3987)
ESPR                 PF13018.1     24 seq51_BIOID50975     -            226   4.4e-09   35.4   0.1   1   1   8.9e-13   1.2e-08   34.0   0.1     2    24    31    53    31    53 0.96 Extended Signal Peptide of Type V secretion system
Autotransporter      PF03797.14   265 seq52_BIOID50975     -            973   1.1e-54  185.4  18.3   1   1   1.6e-58   1.1e-54  185.4  12.7     2   264   673   956   672   957 0.98 Autotransporter beta-domain
ESPR                 PF13018.1     24 seq52_BIOID50975     -            973   3.2e-08   32.7   0.1   1   1     1e-11   7.1e-08   31.6   0.1     2    24    31    53    31    53 0.96 Extended Signal Peptide of Type V secretion system
TraE                 PF05309.6    187 seq58_BIOID50975     -            188   8.6e-74  246.6   0.5   1   1   7.1e-78   9.8e-74  246.4   0.4     1   187     1   187     1   187 0.99 TraE protein
AA_permease_2        PF13520.1    426 seq62_BIOID50975     -            460   8.4e-79  264.9  40.0   1   1   7.3e-83   9.9e-79  264.7  27.8     1   420     5   441     5   449 0.90 Amino acid permease
GerE                 PF00196.14    58 seq67_BIOID50975     -            176   9.7e-09   34.3   1.4   1   1   1.3e-12   1.8e-08   33.4   1.0     3    56   115   168   113   170 0.96 Bacterial regulatory proteins, luxR family
DUF1019              PF06254.6     89 seq69_BIOID50975     -            179     7e-34  115.7   0.2   1   1   7.7e-38   1.1e-33  115.1   0.1     1    89    65   157    65   157 0.98 Protein of unknown function (DUF1019)
RHH_2                PF03693.9     81 seq71_BIOID50975     -             67   8.5e-05   22.5   0.0   1   1   7.4e-09    0.0001   22.2   0.0     8    41    16    49     8    61 0.86 Uncharacterised protein family (UPF0156)
Ribosomal_L11_N      PF03946.9     60 seq75_BIOID50975     -            142   3.2e-32  109.6   0.3   1   1   8.7e-36   5.9e-32  108.7   0.2     1    60     8    67     8    67 0.99 Ribosomal protein L11, N-terminal domain
Ribosomal_L11        PF00298.14    69 seq75_BIOID50975     -            142   6.6e-29   99.7   2.9   1   1   1.8e-32   1.2e-28   98.8   2.0     1    69    72   140    72   140 0.99 Ribosomal protein L11, RNA binding domain
TraK                 PF06586.6    234 seq76_BIOID50975     -            242   1.6e-69  233.5   0.0   1   1   1.2e-73   1.7e-69  233.4   0.0     5   234    12   235     1   235 0.97 TraK protein
BPL_LplA_LipB        PF03099.14   125 seq81_BIOID50975     -            321   5.1e-21   74.8   0.0   1   1   1.7e-24   7.6e-21   74.2   0.0     4   125    86   208    83   208 0.89 Biotin/lipoate A/B protein ligase family
HTH_11               PF08279.7     55 seq81_BIOID50975     -            321   8.4e-13   47.6   0.0   1   1   4.4e-16     2e-12   46.4   0.0     4    54     9    58     8    59 0.92 HTH domain
BPL_C                PF02237.12    48 seq81_BIOID50975     -            321   1.6e-11   43.5   0.2   1   1   8.9e-15   4.1e-11   42.2   0.1     1    48   271   317   271   317 0.97 Biotin protein ligase C terminal domain
Rop                  PF01815.11    61 seq86_BIOID50975     -             63   1.9e-33  113.5   2.4   1   1   1.6e-37   2.1e-33  113.4   1.7     1    60     1    60     1    61 0.98 Rop protein
PsiB                 PF06290.6    143 seq87_BIOID50975     -            144   3.4e-72  240.4   0.0   1   1   2.8e-76   3.8e-72  240.2   0.0     1   143     1   143     1   143 0.99 Plasmid SOS inhibition protein (PsiB)
Phage_rep_O          PF04492.8    100 seq88_BIOID50975     -            339   1.3e-38  131.0   0.0   1   1   1.7e-42   2.3e-38  130.3   0.0     2   100    47   145    46   145 0.99 Bacteriophage replication protein O
DDE_Tnp_1_assoc      PF13808.1     90 seq90_BIOID50975     -            263   1.3e-32  111.2   0.0   1   1   3.4e-36   2.3e-32  110.3   0.0     1    90     6    95     6    95 0.99 DDE_Tnp_1-associated
DDE_Tnp_1            PF01609.16   211 seq90_BIOID50975     -            263   1.4e-16   60.5   0.1   1   1   3.4e-20   2.3e-16   59.8   0.1     3   125   102   220   100   249 0.86 Transposase DDE domain
PTS_EIIA_2           PF00359.17   142 seq91_BIOID50975     -            147   8.1e-34  116.2   0.0   1   1   6.7e-38   9.1e-34  116.0   0.0     2   141     5   146     4   147 0.95 Phosphoenolpyruvate-dependent sugar phosphotransferase system, EIIA 2
Ribosomal_L1         PF00687.16   221 seq93_BIOID50975     -            234   9.2e-50  168.8   0.2   1   1   7.9e-54   1.1e-49  168.6   0.2    13   220    28   220     8   221 0.90 Ribosomal protein L1p/L10e family
PsiA                 PF06952.6    238 seq98_BIOID50975     -            239  2.3e-112  373.7   8.8   1   1  1.9e-116  2.6e-112  373.5   6.1     1   237     1   236     1   237 0.99 PsiA protein
Phage_integrase      PF00589.17   173 seq102_BIOID50975    -            246   8.8e-27   93.7   0.1   1   1   8.9e-31   1.2e-26   93.2   0.0     2   171    44   217    43   219 0.88 Phage integrase family
Caudo_TAP            PF02413.12   130 seq103_BIOID50975    -            136   1.7e-22   79.8   0.0   1   1   1.5e-26   2.1e-22   79.5   0.0    25   130    32   135     7   135 0.83 Caudovirales tail fibre assembly protein
TrbI                 PF03743.9    187 seq106_BIOID50975    -            475   2.9e-40  137.6   1.3   1   1   8.8e-44   1.2e-39  135.6   0.3     2   187   213   409   212   409 0.95 Bacterial conjugation TrbI-like protein
PTS_IIB              PF02302.12    90 seq108_BIOID50975    -             95   8.6e-12   45.2   1.0   1   1     7e-16   9.6e-12   45.0   0.7     1    86     2    83     2    87 0.83 PTS system, Lactose/Cellobiose specific IIB subunit
CsiD                 PF08943.5    297 seq112_BIOID50975    -            360  1.1e-148  493.8   0.2   1   1  2.6e-152  1.8e-148  493.1   0.0     1   297    55   350    55   350 1.00 CsiD
TauD                 PF02668.11   258 seq112_BIOID50975    -            360   4.7e-11   42.7   0.1   1   1     1e-14   6.8e-11   42.1   0.1    33   256   123   344    99   346 0.80 Taurine catabolism dioxygenase TauD, TfdA family
adh_short            PF00106.20   167 seq115_BIOID50975    -            240   5.4e-16   58.8   0.3   1   1   1.6e-19   7.3e-16   58.4   0.2     3   166     9   170     8   171 0.87 short chain dehydrogenase
adh_short_C2         PF13561.1    243 seq115_BIOID50975    -            240   2.7e-07   30.5   0.0   1   1   7.8e-11   3.5e-07   30.1   0.0     8   192    18   193    13   238 0.71 Enoyl-(Acyl carrier protein) reductase
KR                   PF08659.5    181 seq115_BIOID50975    -            240   3.4e-07   30.0   0.7   1   1   1.4e-10   6.2e-07   29.1   0.5     4   172    10   175     8   184 0.84 KR domain
EIIC-GAT             PF03611.9    415 seq116_BIOID50975    -            418  1.8e-144  481.4  42.6   1   1  1.5e-148    2e-144  481.2  29.5     2   415     9   406     8   406 0.99 PTS system sugar-specific permease component
Tautomerase          PF01361.16    60 seq117_BIOID50975    -             75   3.6e-14   51.9   0.0   1   1   3.7e-18   5.1e-14   51.5   0.0     1    51     2    53     2    55 0.98 Tautomerase enzyme
DUF3296              PF11726.3    180 seq118_BIOID50975    -            187   5.9e-32  110.5   0.4   1   1   5.4e-36   7.4e-32  110.2   0.3     2   173    17   167    16   174 0.87 Protein of unknown function (DUF3296)
Phage_lambda_P       PF06992.6    233 seq121_BIOID50975    -            237   2.8e-84  281.9   1.0   1   1   2.3e-88   3.2e-84  281.7   0.7     1   199     1   196     1   219 0.92 Replication protein P
Ribosomal_L10        PF00466.15   100 seq124_BIOID50975    -            165   2.5e-26   91.3   0.0   1   1   2.6e-30   3.6e-26   90.8   0.0     3   100     5   101     3   101 0.98 Ribosomal protein L10
DUF4329              PF14220.1    124 seq127_BIOID50975    -            262   1.9e-36  124.8   1.2   1   1     4e-40   2.8e-36  124.3   0.9     2   123   124   261   123   262 0.97 Domain of unknown function (DUF4329)
RHS                  PF03527.9     41 seq127_BIOID50975    -            262   5.9e-22   77.0   0.5   1   1   1.8e-25   1.3e-21   76.0   0.3     1    41    11    51    11    51 0.98 RHS protein
SSB                  PF00436.20   104 seq131_BIOID50975    -            179   4.8e-39  132.3   0.3   1   1   4.4e-43     6e-39  131.9   0.2     1   101     6   109     6   112 0.96 Single-strand binding protein family
DUF905               PF06006.7     71 seq135_BIOID50975    -            236   1.7e-37  126.4   0.1   1   1   2.4e-41   3.3e-37  125.5   0.1     2    71   168   236   167   236 0.98 Bacterial protein of unknown function (DUF905)
DUF308               PF03729.8     72 seq136_BIOID50975    -            190   3.5e-19   68.4  37.0   1   2   1.1e-15   1.5e-11   43.9   9.4     2    71    27    97    26    98 0.93 Short repeat of unknown function (DUF308)
DUF308               PF03729.8     72 seq136_BIOID50975    -            190   3.5e-19   68.4  37.0   2   2   6.2e-13   8.5e-09   35.1   9.2     1    71    84   153    84   154 0.94 Short repeat of unknown function (DUF308)
DAO                  PF01266.19   358 seq137_BIOID50975    -            444   3.2e-61  207.1   0.0   1   1   2.8e-65   3.8e-61  206.8   0.0     1   356    25   412    25   414 0.86 FAD dependent oxidoreductase
Acetyltransf_2       PF00797.12   240 seq138_BIOID50975    -            281   5.5e-82  274.8   0.4   1   1   4.7e-86   6.5e-82  274.5   0.3     1   237    21   256    21   259 0.97 N-acetyltransferase
Ribosomal_L12        PF00542.14    68 seq140_BIOID50975    -            121   1.8e-31  107.8   8.6   1   1   2.8e-35   3.8e-31  106.7   6.0     1    68    54   121    54   121 0.99 Ribosomal protein L7/L12 C-terminal domain
TraP                 PF07296.6    202 seq142_BIOID50975    -            195   3.1e-75  251.4   0.0   1   1   2.5e-79   3.5e-75  251.3   0.0     1   202     1   195     1   195 0.98 TraP protein
Trans_reg_C          PF00486.23    77 seq146_BIOID50975    -            239     1e-20   73.2   0.2   1   1   5.8e-24   3.9e-20   71.4   0.0     2    77   158   233   157   233 0.98 Transcriptional regulatory protein, C terminal
Response_reg         PF00072.19   112 seq146_BIOID50975    -            239   1.4e-20   73.2   0.1   1   1   3.2e-24   2.2e-20   72.6   0.1     2   111     5   112     4   113 0.97 Response regulator receiver domain
DUF905               PF06006.7     71 seq150_BIOID50975    -             89   1.8e-34  116.7   0.0   1   1   1.5e-38   2.1e-34  116.5   0.0     3    71    20    88    18    88 0.97 Bacterial protein of unknown function (DUF905)
DUF905               PF06006.7     71 seq151_BIOID50975    -             64   1.1e-19   69.4   0.0   1   1   9.3e-24   1.3e-19   69.2   0.0     3    47    20    64    18    64 0.98 Bacterial protein of unknown function (DUF905)
ABM                  PF03992.11    78 seq154_BIOID50975    -            106   6.3e-13   48.4   0.2   1   1   5.8e-17   7.9e-13   48.1   0.2     1    77     1    76     1    77 0.96 Antibiotic biosynthesis monooxygenase
DUF932               PF06067.6    239 seq158_BIOID50975    -            272   4.8e-63  212.5   0.0   1   1     4e-67   5.5e-63  212.3   0.0     2   239    37   261    36   261 0.99 Domain of unknown function (DUF932)
DUF2689              PF10894.3     61 seq159_BIOID50975    -            122   5.3e-43  144.5   3.7   1   1   6.6e-47     9e-43  143.7   2.6     1    61    17    77    17    77 1.00 Protein of unknown function (DUF2689)
DUF932               PF06067.6    239 seq160_BIOID50975    -            272   2.5e-59  200.3   0.0   1   1   2.1e-63   2.9e-59  200.1   0.0     2   239    37   261    36   261 0.99 Domain of unknown function (DUF932)
ParBc                PF02195.13    90 seq162_BIOID50975    -            233   2.6e-21   75.4   0.0   1   1   4.1e-25   5.6e-21   74.3   0.0     1    89    36   131    36   132 0.95 ParB-like nuclease domain
RNA_pol_Rpb2_6       PF00562.23   386 seq164_BIOID50975    -           1342  4.7e-162  539.0   0.0   1   1  3.5e-162  7.9e-159  528.4   0.1     2   386   716  1264   715  1264 0.98 RNA polymerase Rpb2, domain 6
RNA_pol_Rpb2_7       PF04560.15    83 seq164_BIOID50975    -           1342   5.7e-32  109.6   0.1   1   1   8.2e-35   1.9e-31  108.0   0.0     1    82  1266  1341  1266  1342 0.98 RNA polymerase Rpb2, domain 7
RNA_pol_Rpb2_3       PF04565.11    68 seq164_BIOID50975    -           1342   7.1e-30  102.4   0.0   1   1   7.4e-33   1.7e-29  101.2   0.0     1    68   513   582   513   582 0.98 RNA polymerase Rpb2, domain 3
RNA_pol_Rpb2_45      PF10385.4     66 seq164_BIOID50975    -           1342   4.6e-29   99.9   0.3   1   1   1.5e-31   3.5e-28   97.0   0.2     1    66   591   656   591   656 1.00 RNA polymerase beta subunit external 1 domain
RNA_pol_Rpb2_1       PF04563.10   203 seq164_BIOID50975    -           1342   1.5e-26   92.4   0.0   1   1   1.4e-29   3.1e-26   91.4   0.0     2   203    27   509    26   509 0.98 RNA polymerase beta subunit
RNA_pol_Rpb2_2       PF04561.9    190 seq164_BIOID50975    -           1342   1.6e-25   89.5   0.9   1   2   8.4e-11   1.9e-07   30.5   0.0     1    74   151   225   151   276 0.82 RNA polymerase Rpb2, domain 2
RNA_pol_Rpb2_2       PF04561.9    190 seq164_BIOID50975    -           1342   1.6e-25   89.5   0.9   2   2   1.9e-18   4.4e-15   55.4   0.0    80   190   340   454   329   454 0.88 RNA polymerase Rpb2, domain 2
ACT                  PF01842.20    66 seq167_BIOID50975    -            128   1.3e-05   24.4   0.2   1   1   1.6e-08   0.00022   20.5   0.0     9    29    78    98    74   115 0.91 ACT domain
HATPase_c            PF02518.21   111 seq168_BIOID50975    -            433   1.9e-22   78.9   0.0   1   1   8.1e-26   3.7e-22   78.0   0.0     6   110   320   423   316   424 0.96 Histidine kinase-, DNA gyrase B-, and HSP90-like ATPase
HisKA                PF00512.20    68 seq168_BIOID50975    -            433   6.3e-08   32.3   1.3   1   1   3.7e-11   1.7e-07   30.9   0.9     1    67   211   270   211   271 0.90 His Kinase A (phospho-acceptor) domain
HAMP                 PF00672.20    70 seq168_BIOID50975    -            433   1.6e-06   28.0   0.0   1   1   3.6e-10   1.6e-06   28.0   0.0     3    69   140   206   139   207 0.90 HAMP domain
TraV                 PF09676.5    119 seq169_BIOID50975    -            132     2e-18   67.1   2.8   1   1   1.7e-22   2.3e-18   66.8   1.9     1    82    23   122    23   130 0.90 Type IV conjugative transfer system lipoprotein (TraV)
DUF932               PF06067.6    239 seq170_BIOID50975    -            273   4.5e-69  232.2   0.0   1   1   4.1e-73   5.6e-69  231.9   0.0     1   239    36   262    36   262 0.99 Domain of unknown function (DUF932)
YfiO                 PF13525.1    203 seq172_BIOID50975    -            245   1.1e-84  282.8   5.8   1   1   2.8e-88   1.3e-84  282.6   4.0     1   202    28   236    28   238 0.97 Outer membrane lipoprotein
TPR_18               PF13512.1    142 seq172_BIOID50975    -            245   5.1e-65  217.7   7.3   1   1     3e-68   1.4e-64  216.3   1.2     2   142    24   167    23   167 0.98 Tetratricopeptide repeat
HTS                  PF04204.11   298 seq175_BIOID50975    -            309  2.3e-131  436.7   0.0   1   1  1.9e-135  2.6e-131  436.6   0.0     1   298     2   299     2   299 1.00 Homoserine O-succinyltransferase
Pep_deformylase      PF01327.16   157 seq177_BIOID50975    -            169   6.4e-53  178.2   0.1   1   1   5.6e-57   7.6e-53  177.9   0.1     2   156     4   152     3   153 0.94 Polypeptide deformylase
HTH_20               PF12840.2     61 seq178_BIOID50975    -            207     2e-09   36.9   0.3   1   1   1.9e-12   5.2e-09   35.6   0.0    11    61     5    55     1    55 0.94 Helix-turn-helix domain
HTH_5                PF01022.15    47 seq178_BIOID50975    -            207   9.2e-09   34.7   0.1   1   1   7.6e-12   2.1e-08   33.5   0.1     3    46     5    49     3    50 0.92 Bacterial regulatory protein, arsR family
GerE                 PF00196.14    58 seq179_BIOID50975    -            186   8.2e-06   24.9   0.9   1   1   1.3e-09   1.8e-05   23.8   0.6     8    55   131   178   126   180 0.89 Bacterial regulatory proteins, luxR family
Aldedh               PF00171.17   462 seq181_BIOID50975    -            482  3.9e-175  582.5   0.1   1   1  3.2e-179  4.4e-175  582.3   0.1     1   461    19   477    19   478 0.99 Aldehyde dehydrogenase family
Antirestrict         PF03230.8     94 seq184_BIOID50975    -            271   3.5e-38  129.3   0.2   1   1   3.8e-42   5.2e-38  128.8   0.1     1    94   174   271   174   271 0.98 Antirestriction protein
DUF413               PF04219.7     94 seq186_BIOID50975    -            112   1.5e-38  130.2   0.1   1   1   1.4e-42   1.9e-38  129.9   0.1     1    90    10    99    10   102 0.97 Protein of unknown function, DUF
Antirestrict         PF03230.8     94 seq188_BIOID50975    -            159   1.5e-37  127.3   0.1   1   1   1.5e-41     2e-37  126.9   0.1     1    94    62   159    62   159 0.96 Antirestriction protein
DUF1364              PF07102.7     94 seq191_BIOID50975    -             96   6.5e-41  138.0   0.4   1   1   5.2e-45   7.1e-41  137.8   0.3     1    94     1    94     1    94 0.98 Protein of unknown function (DUF1364)
DUF1040              PF06288.8     86 seq192_BIOID50975    -             89   1.6e-46  156.3   0.5   1   1   1.3e-50   1.8e-46  156.2   0.3     1    86     1    86     1    86 1.00 Protein of unknown function (DUF1040)
Formyl_trans_N       PF00551.14   181 seq194_BIOID50975    -            315   9.4e-56  188.1   0.0   1   1     2e-59   1.3e-55  187.5   0.0     2   180     6   183     5   184 0.98 Formyl transferase
Formyl_trans_C       PF02911.13   100 seq194_BIOID50975    -            315   1.1e-33  115.1   0.1   1   1   2.5e-37   1.7e-33  114.5   0.0     1    99   207   304   207   305 0.98 Formyl transferase, C-terminal domain
RusA                 PF05866.6    116 seq200_BIOID50975    -            120   3.9e-26   91.6   0.0   1   1   3.2e-30   4.4e-26   91.4   0.0     1   116     8   117     8   117 0.94 Endodeoxyribonuclease RusA
RadC                 PF04002.10   123 seq202_BIOID50975    -            158   5.7e-47  158.3   0.0   1   1   5.3e-51   7.2e-47  157.9   0.0     2   123    37   158    36   158 0.98 RadC-like JAB domain
TraC_F_IV            PF11130.3    235 seq203_BIOID50975    -            157   4.7e-29  101.3   0.0   1   1   4.4e-33     6e-29  101.0   0.0     2   121    37   157    36   157 0.95 F pilus assembly Type-IV secretion system for plasmid transfer
APH                  PF01636.18   239 seq204_BIOID50975    -            328   2.2e-41  142.0   1.9   1   1     5e-45   3.4e-41  141.4   1.3     2   232    31   259    30   269 0.82 Phosphotransferase enzyme family
EcKinase             PF02958.15   293 seq204_BIOID50975    -            328   0.00012   21.2   0.0   1   1     3e-08   0.00021   20.4   0.0   197   280   176   252   149   257 0.79 Ecdysteroid kinase
Ribosomal_S30AE      PF02482.14    94 seq205_BIOID50975    -            113   3.8e-29  100.7   0.1   1   1   3.5e-33   4.8e-29  100.4   0.1     2    92     3    93     2    95 0.97 Sigma 54 modulation protein / S30EA ribosomal protein
HlyD                 PF00529.15   306 seq206_BIOID50975    -            385   3.5e-73  246.4  15.7   1   1   1.4e-76   4.8e-73  246.0  10.9     1   306    60   357    60   357 0.98 HlyD family secretion protein
HlyD_2               PF12700.2    328 seq206_BIOID50975    -            385   7.8e-21   74.4   2.7   1   1   3.2e-24   1.1e-20   73.9   1.9    11   328    50   357    40   357 0.86 HlyD family secretion protein
HlyD_3               PF13437.1    105 seq206_BIOID50975    -            385   5.3e-09   36.2   5.0   1   1   6.4e-11   2.2e-07   31.0   0.7     2   105   172   286   171   286 0.85 HlyD family secretion protein
Biotin_lipoyl_2      PF13533.1     50 seq206_BIOID50975    -            385   1.8e-08   33.7   0.2   1   1   5.3e-12   1.8e-08   33.7   0.1     1    47    60   106    60   109 0.94 Biotin-lipoyl like
Ter                  PF05472.6    290 seq208_BIOID50975    -            309  6.8e-115  383.0   6.7   1   1  5.6e-119  7.6e-115  382.8   4.6     2   290     9   307     8   307 0.99 DNA replication terminus site-binding protein (Ter protein)
RadC                 PF04002.10   123 seq209_BIOID50975    -            158     2e-47  159.7   0.0   1   1   1.9e-51   2.5e-47  159.4   0.0     2   123    37   158    36   158 0.98 RadC-like JAB domain
Malate_synthase      PF01274.17   523 seq211_BIOID50975    -            539  1.9e-214  712.4   0.0   1   1  1.5e-218  2.1e-214  712.2   0.0     3   522    19   538    17   539 0.99 Malate synthase
AAA_10               PF12846.2    328 seq212_BIOID50975    -            341   9.3e-45  153.1   0.1   1   1   2.3e-48   1.1e-44  152.9   0.0     1   323    34   328    34   333 0.83 AAA-like domain
DUF87                PF01935.12   229 seq212_BIOID50975    -            341   2.1e-06   27.6   0.0   1   1   7.2e-10   3.3e-06   26.9   0.0    26   222    37   224    23   231 0.77 Domain of unknown function DUF87
TrwB_AAD_bind        PF10412.4    386 seq212_BIOID50975    -            341   2.4e-06   26.3   0.0   1   1   1.9e-08   8.7e-05   21.1   0.0    15    53    34    72    25   107 0.80 Type IV secretion-system coupling protein DNA-binding domain
MFS_1                PF07690.11   354 seq213_BIOID50975    -            401   5.9e-49  166.5  71.7   1   1   2.8e-49   1.9e-45  155.0  29.1     2   354     9   350     8   350 0.83 Major Facilitator Superfamily
Phage_antitermQ      PF06530.7    126 seq214_BIOID50975    -            127   6.6e-56  187.1   0.6   1   1   5.4e-60   7.4e-56  187.0   0.4     1   125     1   125     1   126 0.99 Phage antitermination protein Q
DUF987               PF06174.6     66 seq216_BIOID50975    -             73   5.4e-42  141.0   0.2   1   1   4.4e-46   6.1e-42  140.8   0.1     1    66     1    66     1    66 0.99 Protein of unknown function (DUF987)
PsiB                 PF06290.6    143 seq219_BIOID50975    -             48     4e-15   55.3   0.6   1   1   3.3e-19   4.5e-15   55.2   0.4     1    39     2    40     2    44 0.97 Plasmid SOS inhibition protein (PsiB)
PDT                  PF00800.13   182 seq221_BIOID50975    -            386   3.8e-60  202.4   0.2   1   1   8.3e-64   5.6e-60  201.8   0.1     1   180   106   286   106   288 0.96 Prephenate dehydratase
CM_2                 PF01817.16    81 seq221_BIOID50975    -            386   1.9e-22   79.0   2.0   1   1   6.3e-26   4.3e-22   77.8   1.4     1    80    11    90    11    91 0.99 Chorismate mutase type II
Nol1_Nop2_Fmu        PF01189.12   283 seq222_BIOID50975    -            429  7.4e-105  350.2   0.0   1   1  4.8e-108  9.4e-105  349.9   0.0     1   282   164   426   164   427 0.99 NOL1/NOP2/sun family
NusB                 PF01029.13   134 seq222_BIOID50975    -            429   6.1e-26   90.8   0.0   1   1   5.1e-29   9.9e-26   90.1   0.0     1   134     5   127     5   127 0.97 NusB family
Methyltransf_26      PF13659.1    117 seq222_BIOID50975    -            429   3.7e-11   42.9   0.0   1   1   3.7e-14   7.3e-11   42.0   0.0     2   116   248   375   247   376 0.90 Methyltransferase domain
Methyltransf_18      PF12847.2    112 seq222_BIOID50975    -            429   2.3e-10   40.8   0.0   1   1   2.2e-13   4.2e-10   40.0   0.0     2   112   247   375   246   375 0.84 Methyltransferase domain
Methyltransf_31      PF13847.1    152 seq222_BIOID50975    -            429   1.9e-09   37.1   0.0   1   1   1.7e-12   3.4e-09   36.3   0.0     2   113   245   381   244   417 0.82 Methyltransferase domain
MTS                  PF05175.9    170 seq222_BIOID50975    -            429   1.1e-06   28.0   0.0   1   1   1.1e-09   2.1e-06   27.1   0.0    24   151   239   385   229   397 0.86 Methyltransferase small domain
FtsJ                 PF01728.14   181 seq222_BIOID50975    -            429     9e-05   22.4   0.0   1   1   9.1e-08   0.00018   21.4   0.0    19    99   242   323   233   400 0.60 FtsJ-like methyltransferase
Aminotran_3          PF00202.16   339 seq223_BIOID50975    -            426  1.1e-121  405.7   0.2   1   1  9.8e-126  1.3e-121  405.4   0.1     2   338    27   360    26   361 0.98 Aminotransferase class-III
Cys_Met_Meta_PP      PF01053.15   386 seq224_BIOID50975    -            445  4.4e-140  466.2   0.0   1   1  1.1e-143  5.1e-140  466.0   0.0     1   385    65   439    65   440 0.99 Cys/Met metabolism PLP-dependent enzyme
Aminotran_1_2        PF00155.16   363 seq224_BIOID50975    -            445   1.2e-07   30.9   0.0   1   1   3.8e-11   1.7e-07   30.3   0.0    49   192   116   237   102   270 0.84 Aminotransferase class I and II
Aminotran_5          PF00266.14   371 seq224_BIOID50975    -            445   0.00011   20.9   0.0   1   1     4e-08   0.00018   20.2   0.0    68   201   132   257   103   273 0.84 Aminotransferase class-V
DUF987               PF06174.6     66 seq225_BIOID50975    -             73   1.7e-43  145.8   0.2   1   1   1.4e-47   1.9e-43  145.6   0.1     1    66     1    66     1    66 0.99 Protein of unknown function (DUF987)
PsiB                 PF06290.6    143 seq226_BIOID50975    -             89   8.6e-38  128.8   0.1   1   1   6.8e-42   9.3e-38  128.7   0.1    57   143     2    88     1    88 0.98 Plasmid SOS inhibition protein (PsiB)
CbiA                 PF01656.18   195 seq227_BIOID50975    -            401   2.5e-21   75.8   0.0   1   1   3.2e-25   4.4e-21   75.0   0.0     1   158   112   319   112   351 0.70 CobQ/CobB/MinD/ParA nucleotide binding domain
YagB_YeeU_YfjZ       PF06154.6    105 seq228_BIOID50975    -            122   3.7e-54  181.2   0.0   1   1   3.2e-58   4.4e-54  181.0   0.0     2   104    16   118    15   119 0.98 YagB/YeeU/YfjZ family
SlyX                 PF04102.7     69 seq229_BIOID50975    -             72     8e-26   90.0   2.4   1   1   6.5e-30   8.9e-26   89.9   1.7     1    69     5    72     5    72 0.99 SlyX
Tra_M                PF05261.6    127 seq231_BIOID50975    -            161   7.2e-58  194.0   1.4   1   1   6.9e-62   9.5e-58  193.6   1.0     1   127    35   161    35   161 0.99 TraM protein
DSBA                 PF01323.15   193 seq233_BIOID50975    -            208   6.8e-32  110.4   3.3   1   1   7.9e-35   5.4e-31  107.5   2.3     1   192    40   197    40   198 0.95 DSBA-like thioredoxin domain
Thioredoxin_4        PF13462.1    163 seq233_BIOID50975    -            208   4.4e-10   39.7   0.0   1   1   9.2e-14   6.3e-10   39.1   0.0    16   149    40   180    33   191 0.69 Thioredoxin
PsiA                 PF06952.6    238 seq235_BIOID50975    -            239  7.2e-110  365.5   7.8   1   1  5.9e-114  8.1e-110  365.4   5.4     1   237     1   236     1   237 0.99 PsiA protein
YagB_YeeU_YfjZ       PF06154.6    105 seq238_BIOID50975    -            122   4.8e-54  180.9   0.0   1   1   4.2e-58   5.7e-54  180.6   0.0     2   104    16   118    15   119 0.98 YagB/YeeU/YfjZ family
ACR_tran             PF00873.14  1021 seq240_BIOID50975    -           1037         0 1417.8  26.5   1   1         0         0 1417.6  18.4     1  1020     1  1027     1  1028 0.99 AcrB/AcrD/AcrF family
MMPL                 PF03176.10   333 seq240_BIOID50975    -           1037   1.2e-06   27.3  11.3   1   1   2.7e-10   1.2e-06   27.3   7.8   139   305   334   499   288   523 0.84 MMPL family
DUF1219              PF06755.7    117 seq241_BIOID50975    -            125   1.3e-60  201.8   0.0   1   1   1.1e-64   1.5e-60  201.6   0.0     1   113     1   113     1   122 0.98 Protein of unknown function (DUF1219)
TraU                 PF06834.6    280 seq246_BIOID50975    -            379   1.1e-77  260.7   0.5   1   1     1e-81   1.4e-77  260.4   0.3     2   269    29   319    28   325 0.97 TraU protein
DUF1219              PF06755.7    117 seq247_BIOID50975    -            124   2.8e-58  194.3   0.0   1   1   2.4e-62   3.2e-58  194.2   0.0     1   113     1   113     1   123 0.98 Protein of unknown function (DUF1219)
DUF957               PF06117.6     65 seq249_BIOID50975    -            140   8.8e-34  114.7   0.4   1   1   1.1e-37   1.5e-33  114.0   0.3     1    65    76   140    76   140 0.98 Enterobacterial protein of unknown function (DUF957)
DUF945               PF06097.6    459 seq251_BIOID50975    -            476  9.8e-106  354.1  12.9   1   1  8.6e-110  1.2e-105  353.8   8.9     3   459     4   467     2   467 0.98 Bacterial protein of unknown function (DUF945)
TPP_enzyme_N         PF02776.13   172 seq252_BIOID50975    -            548   1.6e-58  196.8   4.4   1   1   3.8e-62   1.7e-58  196.7   0.2     1   169     1   167     1   170 0.98 Thiamine pyrophosphate enzyme, N-terminal TPP binding domain
TPP_enzyme_C         PF02775.16   153 seq252_BIOID50975    -            548   6.8e-52  174.9   0.4   1   1   5.3e-54   2.4e-50  169.9   0.0     1   153   374   522   374   522 0.98 Thiamine pyrophosphate enzyme, C-terminal TPP binding domain
TPP_enzyme_M         PF00205.17   137 seq252_BIOID50975    -            548     2e-41  140.8   0.1   1   1   1.1e-44   4.9e-41  139.5   0.1     1   137   186   321   186   321 0.98 Thiamine pyrophosphate enzyme, central domain
ICL                  PF00463.16   526 seq253_BIOID50975    -            439  3.2e-200  665.6   1.7   1   2  4.6e-118  3.2e-114  381.9   0.0     1   255    12   262    12   264 0.99 Isocitrate lyase family
ICL                  PF00463.16   526 seq253_BIOID50975    -            439  3.2e-200  665.6   1.7   2   2   1.5e-88     1e-84  284.5   1.0   353   526   262   439   260   439 0.98 Isocitrate lyase family
PEP_mutase           PF13714.1    238 seq253_BIOID50975    -            439   4.8e-19   68.4   0.0   1   1   2.3e-22   1.6e-18   66.7   0.0    26   198    86   320    74   352 0.86 Phosphoenolpyruvate phosphomutase
HOK_GEF              PF01848.11    43 seq254_BIOID50975    -             91   2.5e-23   81.0   2.6   1   1   2.4e-27   3.3e-23   80.6   1.8     2    43    46    87    45    87 0.97 Hok/gef family
ParB                 PF08775.5    127 seq257_BIOID50975    -            320   5.5e-36  123.5   5.9   1   1   1.5e-39     1e-35  122.6   4.1     1   126   194   316   194   317 0.98 ParB family
ParBc                PF02195.13    90 seq257_BIOID50975    -            320   1.5e-10   40.9   0.1   1   1   6.9e-14   4.7e-10   39.3   0.0    11    90    63   138    55   138 0.89 ParB-like nuclease domain
TrkA_N               PF02254.13   116 seq258_BIOID50975    -            458   4.2e-58  194.2   3.5   1   2   5.4e-33   5.3e-30  103.6   0.0     1   108     3   111     3   125 0.92 TrkA-N domain
TrkA_N               PF02254.13   116 seq258_BIOID50975    -            458   4.2e-58  194.2   3.5   2   2   5.9e-29   5.7e-26   90.6   0.7     1   116   235   350   235   350 0.95 TrkA-N domain
TrkA_C               PF02080.16    71 seq258_BIOID50975    -            458   1.9e-21   75.3   0.7   1   2   4.7e-13   4.5e-10   38.8   0.0     3    70   157   225   155   226 0.91 TrkA-C domain
TrkA_C               PF02080.16    71 seq258_BIOID50975    -            458   1.9e-21   75.3   0.7   2   2     2e-11   1.9e-08   33.6   0.2     8    70   390   451   388   452 0.89 TrkA-C domain
F420_oxidored        PF03807.12    96 seq258_BIOID50975    -            458   1.9e-12   47.2   2.2   1   2   1.5e-07   0.00015   22.0   0.0     1    52     2    49     2    88 0.87 NADP oxidoreductase coenzyme F420-dependent
F420_oxidored        PF03807.12    96 seq258_BIOID50975    -            458   1.9e-12   47.2   2.2   2   2   1.5e-07   0.00015   22.0   0.3     2    48   235   279   234   355 0.80 NADP oxidoreductase coenzyme F420-dependent
NAD_binding_7        PF13241.1    103 seq258_BIOID50975    -            458   1.2e-11   44.6   3.0   1   1   7.5e-08   7.3e-05   22.8   0.0     8    82   233   319   228   323 0.75 Putative NAD(P)-binding
Shikimate_DH         PF01488.15   135 seq258_BIOID50975    -            458   1.4e-11   44.4   0.6   1   1   5.3e-09   5.2e-06   26.4   0.2    12   102   232   332   222   367 0.77 Shikimate / quinate 5-dehydrogenase
Homoserine_dh        PF00742.14   179 seq259_BIOID50975    -            810   6.9e-51  172.3   0.0   1   1   2.3e-54   1.1e-50  171.7   0.0     1   178   608   803   608   804 0.99 Homoserine dehydrogenase
AA_kinase            PF00696.23   241 seq259_BIOID50975    -            810   1.8e-42  145.4   0.0   1   1   8.3e-46   3.8e-42  144.3   0.0     2   238    12   284    11   287 0.89 Amino acid kinase family
NAD_binding_3        PF03447.11   117 seq259_BIOID50975    -            810   3.5e-24   85.3   0.0   1   1   1.8e-27   8.4e-24   84.1   0.0     1   116   465   599   465   600 0.98 Homoserine dehydrogenase, NAD binding domain
Ald_Xan_dh_C2        PF02738.13   543 seq260_BIOID50975    -            765  6.7e-175  582.3   0.0   1   1  1.2e-178  8.5e-175  582.0   0.0    12   543   159   700   147   700 0.98 Molybdopterin-binding domain of aldehyde dehydrogenase
Ald_Xan_dh_C         PF01315.17   111 seq260_BIOID50975    -            765   6.8e-35  119.3   0.1   1   1   2.2e-38   1.5e-34  118.2   0.0     1   111    23   139    23   139 0.92 Aldehyde oxidase and xanthine dehydrogenase, a/b hammerhead domain
Methyltransf_27      PF13708.1    194 seq261_BIOID50975    -            282   2.7e-75  252.0   0.0   1   1   2.8e-79   3.9e-75  251.5   0.0     2   194    86   278    85   278 0.99 Methyltransferase domain
AA_permease          PF00324.16   479 seq262_BIOID50975    -            487  4.2e-122  407.8  48.2   1   1    7e-126  4.8e-122  407.6  33.4     1   476    39   476    39   479 0.98 Amino acid permease
AA_permease_2        PF13520.1    426 seq262_BIOID50975    -            487   1.9e-42  145.2  48.0   1   1   3.3e-46   2.3e-42  144.9  33.3     5   424    39   460    35   466 0.86 Amino acid permease
TraY                 PF05509.6     49 seq266_BIOID50975    -             75   2.4e-21   75.0   0.1   1   1   2.1e-25   2.9e-21   74.8   0.1     1    46    14    59    14    62 0.95 TraY domain
HTH_18               PF12833.2     81 seq267_BIOID50975    -            138   1.1e-21   76.6   2.0   1   1   2.1e-25   1.4e-21   76.2   1.4     1    81    50   129    50   129 0.97 Helix-turn-helix domain
HTH_AraC             PF00165.18    42 seq267_BIOID50975    -            138   1.4e-19   69.1   2.3   1   2   5.2e-12   3.5e-08   32.8   0.0     1    42    37    78    37    78 0.97 Bacterial regulatory helix-turn-helix proteins, AraC family
HTH_AraC             PF00165.18    42 seq267_BIOID50975    -            138   1.4e-19   69.1   2.3   2   2     7e-13   4.8e-09   35.6   0.7     2    42    90   128    89   128 0.95 Bacterial regulatory helix-turn-helix proteins, AraC family
TraD_N               PF12615.3    101 seq270_BIOID50975    -            120   9.1e-20   70.7   0.6   1   1   8.1e-24   1.1e-19   70.5   0.4    40   101     2    61     1    61 0.96 F sex factor protein N terminal
TraA                 PF05513.6    119 seq271_BIOID50975    -            119   4.4e-55  184.8  10.7   1   1   3.6e-59   4.9e-55  184.7   7.4     1   119     1   118     1   118 0.99 TraA
DeoRC                PF00455.17   162 seq272_BIOID50975    -            260   4.8e-30  104.2   0.0   1   1     1e-33   7.1e-30  103.6   0.0    10   161    84   235    76   236 0.98 DeoR C terminal sensor domain
HTH_DeoR             PF08220.7     57 seq272_BIOID50975    -            260   4.2e-09   35.6   0.3   1   1   1.3e-12   8.6e-09   34.6   0.2     1    45     8    52     8    62 0.87 DeoR-like helix-turn-helix domain
Lysis_S              PF04971.7     68 seq273_BIOID50975    -             71   2.5e-47  158.3   0.6   1   1     2e-51   2.8e-47  158.1   0.4     1    68     4    71     4    71 1.00 Lysis protein S
RNA_pol_Rpb1_1       PF04997.7    338 seq275_BIOID50975    -           1407  1.8e-100  336.3   0.1   1   1  1.8e-103  4.8e-100  335.0   0.1     2   338    15   342    14   342 0.95 RNA polymerase Rpb1, domain 1
RNA_pol_Rpb1_5       PF04998.12   277 seq275_BIOID50975    -           1407   1.1e-80  270.7   0.0   1   1     8e-84   2.2e-80  269.7   0.0     1   276   766  1321   766  1322 1.00 RNA polymerase Rpb1, domain 5
RNA_pol_Rpb1_2       PF00623.15   166 seq275_BIOID50975    -           1407   6.1e-51  172.5   0.0   1   1   5.3e-53   1.5e-49  168.0   0.0     1   166   344   486   344   486 0.95 RNA polymerase Rpb1, domain 2
RNA_pol_Rpb1_3       PF04983.13   157 seq275_BIOID50975    -           1407   1.4e-27   96.2   0.0   1   1   1.2e-30   3.3e-27   95.0   0.0     1   157   489   644   489   644 0.93 RNA polymerase Rpb1, domain 3
RNA_pol_Rpb1_4       PF05000.12   108 seq275_BIOID50975    -           1407   2.5e-18   65.7   0.3   1   1   9.1e-22   2.5e-18   65.7   0.2     2   107   674   763   673   764 0.82 RNA polymerase Rpb1, domain 4
Phage_lysozyme       PF00959.14   110 seq277_BIOID50975    -            129   3.3e-15   56.1   0.0   1   1   3.3e-19   4.5e-15   55.7   0.0     1    66    48   112    48   116 0.96 Phage lysozyme
TraL                 PF07178.6     95 seq281_BIOID50975    -            103   5.8e-37  125.4   0.2   1   1   4.7e-41   6.5e-37  125.3   0.2     1    95     9   103     9   103 0.99 TraL protein
Transposase_20       PF02371.11    87 seq282_BIOID50975    -            115   9.6e-12   44.7   0.1   1   1   9.3e-16   1.3e-11   44.3   0.0    24    81     6    64     1    70 0.85 Transposase IS116/IS110/IS902 family
HTH_Tnp_1            PF01527.15    76 seq285_BIOID50975    -            136   4.5e-19   68.0   0.6   1   1   1.2e-22     8e-19   67.2   0.4     2    74    23   102    22   104 0.89 Transposase
HTH_28               PF13518.1     52 seq285_BIOID50975    -            136   2.1e-06   27.4   0.5   1   1   6.5e-10   4.4e-06   26.4   0.0     1    43    32    75    32    78 0.93 Helix-turn-helix domain
TraE                 PF05309.6    187 seq286_BIOID50975    -            188   1.4e-69  232.9   0.2   1   1   1.1e-73   1.5e-69  232.7   0.1     1   187     1   187     1   187 0.99 TraE protein
AceK                 PF06315.6    562 seq287_BIOID50975    -            578    7e-240  796.9   0.0   1   1  5.8e-244  7.9e-240  796.7   0.0     1   562     9   568     9   568 0.99 Isocitrate dehydrogenase kinase/phosphatase (AceK)
MscL                 PF01741.13   128 seq290_BIOID50975    -            136   2.3e-57  192.5   3.1   1   1   1.9e-61   2.6e-57  192.3   2.2     1   128     3   132     3   132 0.98 Large-conductance mechanosensitive channel, MscL
ACT_5                PF13710.1     63 seq291_BIOID50975    -             87   2.1e-26   91.4   0.1   1   1   1.9e-30   2.6e-26   91.0   0.1     2    63    13    73    12    73 0.98 ACT domain
FCD                  PF07729.7    125 seq293_BIOID50975    -            220   5.2e-18   65.4  11.5   1   1   1.2e-21   8.1e-18   64.8   8.0     1   124    76   207    76   208 0.85 FCD domain
GntR                 PF00392.16    64 seq293_BIOID50975    -            220   9.6e-13   47.2   0.0   1   1   3.1e-16   2.1e-12   46.1   0.0     7    64    10    66     6    66 0.96 Bacterial regulatory proteins, gntR family
rve                  PF00665.21   120 seq294_BIOID50975    -            301   5.8e-24   84.3   0.0   1   1   2.3e-27     1e-23   83.5   0.0     3   119   123   243   121   244 0.97 Integrase core domain
rve_3                PF13683.1     67 seq294_BIOID50975    -            301   1.6e-17   62.6   0.0   1   1   1.4e-20   6.3e-17   60.7   0.0     2    67   216   281   215   281 0.98 Integrase core domain
HTH_21               PF13276.1     60 seq294_BIOID50975    -            301   1.2e-16   60.3   1.2   1   1   2.4e-18   1.1e-14   54.0   0.3     6    57    49   106    44   109 0.80 HTH-like domain
Aminotran_4          PF01063.14   231 seq295_BIOID50975    -            309   1.1e-46  159.0   0.0   1   1   9.6e-51   1.3e-46  158.8   0.0     3   231    54   289    52   289 0.96 Aminotransferase class IV
rve                  PF00665.21   120 seq296_BIOID50975    -            317   1.6e-20   73.2   0.0   1   1   2.1e-23   3.2e-20   72.2   0.0     3   118   118   242   117   244 0.96 Integrase core domain
HTH_38               PF13936.1     44 seq296_BIOID50975    -            317   1.5e-09   37.1   0.5   1   1   4.2e-12   6.4e-09   35.1   0.1     6    41     3    38     2    40 0.94 Helix-turn-helix domain
HTH_7                PF02796.10    45 seq296_BIOID50975    -            317   2.9e-09   36.5   0.3   1   1   5.5e-12   8.4e-09   35.0   0.2    13    44     9    40     5    41 0.93 Helix-turn-helix domain of resolvase
HTH_23               PF13384.1     50 seq296_BIOID50975    -            317   9.7e-07   28.1   0.0   1   1   2.1e-09   3.1e-06   26.5   0.0     9    40     9    40     2    43 0.89 Homeodomain-like domain
HTH_28               PF13518.1     52 seq296_BIOID50975    -            317   8.6e-06   25.4   0.1   1   1   1.5e-08   2.3e-05   24.1   0.1     7    34    12    39     8    40 0.89 Helix-turn-helix domain
Sigma70_r4_2         PF08281.7     54 seq296_BIOID50975    -            317   9.6e-06   24.8   0.0   1   1   1.5e-08   2.3e-05   23.6   0.0    25    48    16    39    12    40 0.94 Sigma-70, region 4
HTH_3                PF01381.17    55 seq296_BIOID50975    -            317   0.00011   21.8   0.1   1   1   1.4e-07   0.00022   20.8   0.1     7    37    15    45     8    48 0.91 Helix-turn-helix
TraK                 PF06586.6    234 seq299_BIOID50975    -            242   5.7e-69  231.7   0.0   1   1   4.5e-73   6.1e-69  231.5   0.0     6   234    13   235     1   235 0.97 TraK protein
FAD_binding_2        PF00890.19   421 seq300_BIOID50975    -            540  2.8e-107  359.0   1.8   1   1  9.8e-111  3.3e-107  358.8   1.3     1   421    10   392    10   392 0.95 FAD binding domain
Succ_DH_flav_C       PF02910.15   129 seq300_BIOID50975    -            540   3.1e-19   68.9   0.2   1   1   1.6e-22   5.5e-19   68.1   0.1     2    88   441   521   440   526 0.96 Fumarate reductase flavoprotein C-term
Pyr_redox_2          PF07992.9    200 seq300_BIOID50975    -            540   4.1e-11   43.0   3.3   1   1   3.6e-12   1.2e-08   34.9   2.3     1   196    10   377    10   380 0.79 Pyridine nucleotide-disulphide oxidoreductase
DUF1281              PF06924.6    134 seq303_BIOID50975    -             47   1.7e-10   40.3   0.0   1   1   1.2e-14   1.7e-10   40.3   0.0    57    88    16    47     5    47 0.92 Protein of unknown function (DUF1281)
DUF2799              PF10973.3     89 seq305_BIOID50975    -            134   3.4e-17   62.1   0.9   1   1   3.3e-21   4.5e-17   61.7   0.6     1    88    44   126    44   127 0.93 Protein of unknown function (DUF2799)
DUF1281              PF06924.6    134 seq307_BIOID50975    -            119   6.4e-13   48.1   0.1   1   1   6.8e-17   9.3e-13   47.6   0.0    93   134     2    43     1    43 0.96 Protein of unknown function (DUF1281)
FAD_binding_5        PF00941.16   171 seq309_BIOID50975    -            292   4.4e-50  169.3   0.0   1   1   9.1e-54   6.2e-50  168.8   0.0     4   170     6   173     3   174 0.98 FAD binding domain in molybdopterin dehydrogenase
CO_deh_flav_C        PF03450.12   103 seq309_BIOID50975    -            292   5.1e-25   87.2   0.1   1   1   2.5e-28   1.7e-24   85.6   0.0     2   103   183   283   182   283 0.97 CO dehydrogenase flavoprotein C-terminal domain
PMI_typeI            PF01238.16   373 seq310_BIOID50975    -            417  2.3e-123  411.7   0.0   1   1  2.7e-126  1.9e-122  408.7   0.0     1   372    27   382    27   383 0.98 Phosphomannose isomerase type I
HTH_Tnp_1            PF01527.15    76 seq311_BIOID50975    -            136   4.5e-19   68.0   0.6   1   1   1.2e-22     8e-19   67.2   0.4     2    74    23   102    22   104 0.89 Transposase
HTH_28               PF13518.1     52 seq311_BIOID50975    -            136   2.1e-06   27.4   0.5   1   1   6.5e-10   4.4e-06   26.4   0.0     1    43    32    75    32    78 0.93 Helix-turn-helix domain
RepB-RCR_reg         PF10723.4     85 seq313_BIOID50975    -             86   1.1e-36  124.2   0.4   1   1   9.2e-41   1.3e-36  124.1   0.3     1    82     1    80     1    83 0.98 Replication regulatory protein RepB
ABC_tran             PF00005.22   118 seq314_BIOID50975    -            637     1e-36  125.7   1.1   1   2   2.4e-18   3.3e-15   56.3   0.0     1   118    41   178    41   178 0.87 ABC transporter
ABC_tran             PF00005.22   118 seq314_BIOID50975    -            637     1e-36  125.7   1.1   2   2   2.6e-21   3.6e-18   65.9   0.0     1   118   352   459   352   459 0.92 ABC transporter
ABC_tran_2           PF12848.2     85 seq314_BIOID50975    -            637   6.6e-29   99.4   4.3   1   1   4.8e-32   6.6e-29   99.4   3.0     1    83   217   298   217   302 0.93 ABC transporter
DNA_pol_A            PF00476.15   383 seq315_BIOID50975    -            928  2.7e-160  533.0   0.0   1   1  1.1e-163  3.7e-160  532.6   0.0     2   383   548   927   547   927 0.99 DNA polymerase family A
5_3_exonuc_N         PF02739.11   169 seq315_BIOID50975    -            928   3.4e-59  198.8   0.0   1   1   2.3e-62   7.8e-59  197.7   0.0     2   169     8   169     7   169 0.99 5'-3' exonuclease, N-terminal resolvase-like domain
DNA_pol_A_exo1       PF01612.15   174 seq315_BIOID50975    -            928   6.4e-45  152.5   0.1   1   1   3.6e-48   1.2e-44  151.6   0.1     1   174   330   517   330   517 0.97 3'-5' exonuclease
5_3_exonuc           PF01367.15   101 seq315_BIOID50975    -            928     3e-31  107.5   0.0   1   1   2.2e-34   7.5e-31  106.2   0.0     1    99   171   275   171   277 0.97 5'-3' exonuclease, C-terminal SAM fold
TrbI                 PF03743.9    187 seq317_BIOID50975    -            483   3.1e-40  137.5   1.3   1   1   9.1e-44   1.2e-39  135.5   0.3     2   187   213   409   212   409 0.95 Bacterial conjugation TrbI-like protein
Phage_lysis          PF03245.8    125 seq319_BIOID50975    -            153   1.3e-48  164.0  13.5   1   1     1e-52   1.4e-48  163.8   9.4     1   125    29   153    29   153 0.99 Bacteriophage lysis protein
rve                  PF00665.21   120 seq320_BIOID50975    -            324   3.1e-24   85.2   0.0   1   1   1.3e-27   5.8e-24   84.3   0.0     3   119   123   243   121   244 0.97 Integrase core domain
HTH_21               PF13276.1     60 seq320_BIOID50975    -            324   4.7e-18   64.8   1.1   1   1   7.9e-19   3.6e-15   55.6   0.4     6    57    49   106    44   109 0.80 HTH-like domain
rve_3                PF13683.1     67 seq320_BIOID50975    -            324   1.6e-17   62.6   0.1   1   1   1.1e-20   5.1e-17   61.0   0.0     2    67   216   281   215   281 0.98 Integrase core domain
DUF4154              PF13689.1    145 seq321_BIOID50975    -            172     6e-33  113.3   0.0   1   1   5.4e-37   7.3e-33  113.0   0.0     6   145    32   168    27   168 0.95 Domain of unknown function (DUF4154)
ILVD_EDD             PF00920.16   521 seq322_BIOID50975    -            616  5.1e-195  648.6   1.9   1   1  4.3e-199  5.9e-195  648.5   1.3     1   521    34   607    34   607 0.95 Dehydratase family
MTHFR                PF02219.12   287 seq323_BIOID50975    -            296  3.9e-109  364.0   0.0   1   1  3.2e-113  4.4e-109  363.8   0.0     4   287    14   291    11   291 0.97 Methylenetetrahydrofolate reductase
Inositol_P           PF00459.20   271 seq325_BIOID50975    -            267   2.5e-77  259.7   0.0   1   1   2.1e-81   2.8e-77  259.5   0.0     3   268     2   260     1   263 0.97 Inositol monophosphatase family
IstB_IS21            PF01695.12   178 seq326_BIOID50975    -            220   6.5e-71  237.3   0.1   1   1   2.3e-74   7.8e-71  237.0   0.1     1   178    17   196    17   196 0.98 IstB-like ATP binding protein
Bac_DnaA             PF00308.13   219 seq326_BIOID50975    -            220     1e-07   31.7   0.0   1   1   4.2e-11   1.4e-07   31.2   0.0    37   136    66   163    36   168 0.85 Bacterial dnaA  protein
AAA                  PF00004.24   132 seq326_BIOID50975    -            220   1.8e-05   24.7   0.0   1   1   8.8e-09     3e-05   24.1   0.0     1    74    66   141    66   175 0.77 ATPase family associated with various cellular activities (AAA)
PhoH                 PF02562.11   205 seq326_BIOID50975    -            220   1.4e-05   24.2   0.0   1   1   1.3e-08   4.4e-05   22.6   0.0    11    47    55    91    44   101 0.80 PhoH-like protein
Rz1                  PF06085.6     40 seq328_BIOID50975    -             60   1.9e-23   81.4  11.1   1   1   1.8e-27   2.4e-23   81.1   7.7     1    40    20    60    20    60 0.98 Lipoprotein Rz1 precursor
IncFII_repA          PF02387.10   281 seq329_BIOID50975    -            289   8.2e-98  326.9   0.1   1   1  7.2e-102   9.8e-98  326.6   0.0     3   271     9   269     1   276 0.98 IncFII RepA protein family
HTH_5                PF01022.15    47 seq333_BIOID50975    -             99   1.2e-14   53.5   0.1   1   1   7.3e-18     2e-14   52.8   0.1     1    47    23    70    23    70 0.97 Bacterial regulatory protein, arsR family
HTH_20               PF12840.2     61 seq333_BIOID50975    -             99   2.4e-11   43.1   0.4   1   1   1.3e-14   3.5e-11   42.6   0.3     2    58    16    72    15    75 0.96 Helix-turn-helix domain
MarR_2               PF12802.2     62 seq333_BIOID50975    -             99     2e-09   36.8   0.1   1   1   1.2e-12   3.3e-09   36.1   0.1     5    60    24    75    19    77 0.89 MarR family
HTH_24               PF13412.1     48 seq333_BIOID50975    -             99     2e-08   33.3   0.0   1   1   1.9e-11   5.1e-08   32.0   0.0     5    47    26    68    24    69 0.96 Winged helix-turn-helix DNA-binding
MarR                 PF01047.17    59 seq333_BIOID50975    -             99   6.7e-06   25.6   0.0   1   1   4.6e-09   1.3e-05   24.7   0.0     5    53    26    74    23    75 0.95 MarR family
Fer2_2               PF01799.15    75 seq335_BIOID50975    -            159     4e-27   93.8   0.4   1   1   5.8e-31     4e-27   93.8   0.3     1    73    78   152    78   154 0.93 [2Fe-2S] binding domain
Fer2                 PF00111.22    78 seq335_BIOID50975    -            159   4.4e-07   29.4   1.1   1   1   6.5e-11   4.4e-07   29.4   0.8     2    55    12    64    11    85 0.81 2Fe-2S iron-sulfur cluster binding domain
GGDEF                PF00990.16   161 seq338_BIOID50975    -            408   6.4e-45  152.5   0.5   1   1   7.4e-49     1e-44  151.8   0.3     1   159   249   403   249   405 0.96 GGDEF domain
Rhodanese            PF00581.15   113 seq342_BIOID50975    -            174   1.4e-11   44.5   0.0   1   1   3.2e-15   2.2e-11   43.9   0.0     2   112     8    98     7    99 0.80 Rhodanese-like domain
DUF2892              PF11127.3     66 seq342_BIOID50975    -            174   3.8e-11   42.5   3.5   1   1   8.3e-15   5.7e-11   41.9   2.4    10    60   115   170   112   174 0.88 Protein of unknown function (DUF2892)
PduV-EutP            PF10662.4    143 seq345_BIOID50975    -            121   1.7e-14   53.3   0.0   1   1   2.4e-18   3.3e-14   52.4   0.0    86   142    60   115    47   116 0.93 Ethanolamine utilisation - propanediol utilisation
DUF945               PF06097.6    459 seq346_BIOID50975    -            502  1.1e-150  502.3  18.0   1   1  8.7e-155  1.2e-150  502.2  12.5     1   459     1   482     1   482 0.99 Bacterial protein of unknown function (DUF945)
HTH_Tnp_1            PF01527.15    76 seq347_BIOID50975    -            141   6.5e-17   61.1   0.2   1   1   1.7e-20   1.2e-16   60.3   0.0     3    53    10    61     8    99 0.78 Transposase
HTH_23               PF13384.1     50 seq347_BIOID50975    -            141   3.7e-07   29.4   0.0   1   1     1e-10   6.8e-07   28.6   0.0     5    45    17    58    13    64 0.89 Homeodomain-like domain
Abhydrolase_5        PF12695.2    142 seq349_BIOID50975    -            293   6.5e-27   93.9   0.0   1   1     3e-30   8.2e-27   93.5   0.0     1   141    89   265    89   266 0.89 Alpha/beta hydrolase family
Abhydrolase_6        PF12697.2    228 seq349_BIOID50975    -            293   4.8e-16   59.2   0.2   1   1   1.1e-14   2.9e-11   43.5   0.0     1   102    90   194    90   212 0.89 Alpha/beta hydrolase family
Peptidase_S9         PF00326.16   213 seq349_BIOID50975    -            293   2.1e-09   36.8   0.0   1   1   5.4e-12   1.5e-08   34.0   0.0     8   212   108   291   103   292 0.72 Prolyl oligopeptidase family
Hydrolase_4          PF12146.3     79 seq349_BIOID50975    -            293   1.9e-07   30.6   0.0   1   1   5.7e-10   1.6e-06   27.7   0.0    11    61    82   132    76   149 0.82 Putative lysophospholipase
peroxidase           PF00141.18   229 seq351_BIOID50975    -            739   4.5e-87  291.2   0.0   1   2   4.1e-53   5.6e-49  166.5   0.0     3   229    89   409    87   409 0.87 Peroxidase
peroxidase           PF00141.18   229 seq351_BIOID50975    -            739   4.5e-87  291.2   0.0   2   2   1.3e-39   1.8e-35  122.4   0.0     3   229   416   713   414   713 0.88 Peroxidase
TraP                 PF07296.6    202 seq352_BIOID50975    -            188     1e-80  269.3   0.1   1   1   8.4e-85   1.1e-80  269.1   0.1    10   202     2   188     1   188 0.99 TraP protein
TnpB_IS66            PF05717.8    108 seq355_BIOID50975    -            116   2.2e-41  139.5   0.0   1   1   1.8e-45   2.4e-41  139.3   0.0     2   105     7   108     6   111 0.96 IS66 Orf2 like protein
Abhydrolase_1        PF00561.15   230 seq356_BIOID50975    -            340   1.5e-25   90.0   0.0   1   1   1.4e-28     5e-25   88.3   0.0     4   218   105   312   102   315 0.96 alpha/beta hydrolase fold
Abhydrolase_6        PF12697.2    228 seq356_BIOID50975    -            340   1.2e-15   57.9   0.7   1   1     5e-19   1.7e-15   57.4   0.5     1   219    75   312    75   320 0.69 Alpha/beta hydrolase family
Abhydrolase_5        PF12695.2    142 seq356_BIOID50975    -            340   1.2e-10   41.2   0.4   1   1   1.1e-13   3.8e-10   39.5   0.3     2   141    75   308    74   309 0.65 Alpha/beta hydrolase family
DEAD                 PF00270.24   173 seq357_BIOID50975    -            444   1.3e-45  154.7   0.0   1   1   1.1e-48   5.1e-45  152.8   0.0     1   171    28   197    28   199 0.92 DEAD/DEAH box helicase
Helicase_C           PF00271.26    78 seq357_BIOID50975    -            444   5.9e-27   93.2   0.0   1   1   2.5e-30   1.1e-26   92.3   0.0     3    78   268   343   266   343 0.98 Helicase conserved C-terminal domain
ResIII               PF04851.10   184 seq357_BIOID50975    -            444   8.1e-05   22.4   0.2   1   1   3.8e-08   0.00017   21.3   0.0    31   183    47   192    18   193 0.73 Type III restriction enzyme, res subunit
Phage_Nu1            PF07471.7    164 seq358_BIOID50975    -            181   5.2e-92  305.5   1.4   1   1   4.3e-96   5.9e-92  305.4   1.0     1   164     1   164     1   164 0.99 Phage DNA packaging protein Nu1
OmpA                 PF00691.15    97 seq359_BIOID50975    -            137   5.6e-14   52.2   0.0   1   1     6e-18   8.2e-14   51.6   0.0     1    80    55   134    55   137 0.93 OmpA family
DDE_Tnp_IS66         PF03050.9    271 seq361_BIOID50975    -            537   5.9e-97  323.9   0.0   1   1  1.7e-100   5.9e-97  323.9   0.0     1   271   196   487   196   487 0.98 Transposase IS66 family
DDE_Tnp_IS66_C       PF13817.1     39 seq361_BIOID50975    -            537   4.7e-20   71.2   0.2   1   1   4.2e-23   1.5e-19   69.6   0.1     2    39   494   531   493   531 0.99 IS66 C-terminal element
HTH_Tnp_IS66         PF13005.2     59 seq361_BIOID50975    -            537   1.4e-14   53.5   4.2   1   1   4.1e-18   1.4e-14   53.5   2.9     1    59   134   190   134   190 0.98 putative Helix-turn-helix domain of transposase IS66
LZ_Tnp_IS66          PF13007.2     78 seq361_BIOID50975    -            537   1.4e-12   47.9   9.6   1   1   4.2e-16   1.4e-12   47.9   6.7     1    77    59   131    59   132 0.75 Transposase C of IS166 homeodomain
DUF2689              PF10894.3     61 seq363_BIOID50975    -            122   6.2e-44  147.5   5.0   1   1   7.6e-48     1e-43  146.7   3.5     1    61    17    77    17    77 1.00 Protein of unknown function (DUF2689)
PALP                 PF00291.20   307 seq365_BIOID50975    -            514   9.6e-70  235.0   2.1   1   1   1.9e-73   1.3e-69  234.6   1.5     5   307    29   316    25   316 0.91 Pyridoxal-phosphate dependent enzyme
Thr_dehydrat_C       PF00585.13    91 seq365_BIOID50975    -            514   3.8e-64  212.2   0.0   1   2   3.6e-35   2.4e-31  107.0   0.0     1    91   329   419   329   419 0.98 C-terminal regulatory domain of Threonine dehydratase
Thr_dehydrat_C       PF00585.13    91 seq365_BIOID50975    -            514   3.8e-64  212.2   0.0   2   2   6.7e-34   4.6e-30  102.9   0.0     2    91   425   512   424   512 0.96 C-terminal regulatory domain of Threonine dehydratase
Porin_1              PF00267.16   337 seq367_BIOID50975    -            370  3.7e-140  466.8  27.2   1   1  6.2e-144  4.2e-140  466.6  18.9     1   337    29   370    29   370 0.97 Gram-negative porin
Porin_4              PF13609.1    311 seq367_BIOID50975    -            370   3.9e-21   75.7  37.0   1   1   8.4e-25   5.8e-21   75.2  25.6     1   304    10   341     7   343 0.79 Gram-negative porin
Gp49                 PF05973.9     91 seq368_BIOID50975    -            124   7.8e-21   73.7   0.3   1   1   8.3e-25   1.1e-20   73.2   0.2     3    90    29   114    27   115 0.93 Phage derived protein Gp49-like (DUF891)
PRD                  PF00874.15    90 seq371_BIOID50975    -            433   4.7e-25   87.4   0.0   1   2   3.6e-13   4.9e-09   36.0   0.0     2    89   138   224   137   225 0.97 PRD domain
PRD                  PF00874.15    90 seq371_BIOID50975    -            433   4.7e-25   87.4   0.0   2   2   2.6e-17   3.6e-13   49.3   0.0     2    89   247   335   246   336 0.97 PRD domain
TraV                 PF09676.5    119 seq372_BIOID50975    -            171   4.1e-40  137.0   1.4   1   1   3.4e-44   4.7e-40  136.8   1.0     1   119    23   165    23   165 0.98 Type IV conjugative transfer system lipoprotein (TraV)
Terminase_GpA        PF05876.7    557 seq373_BIOID50975    -            641  2.1e-178  594.0   0.4   1   1  1.9e-182  2.6e-178  593.7   0.3     1   547    39   600    39   607 0.97 Phage terminase large subunit (GpA)
HTH_3                PF01381.17    55 seq374_BIOID50975    -             93   2.4e-13   49.5   0.0   1   1   9.4e-17   3.2e-13   49.1   0.0     1    51    36    86    36    90 0.96 Helix-turn-helix
HTH_31               PF13560.1     64 seq374_BIOID50975    -             93   2.6e-12   46.6   0.0   1   1   9.9e-16   3.4e-12   46.2   0.0     2    56    32    85    31    89 0.95 Helix-turn-helix domain
HTH_37               PF13744.1     80 seq374_BIOID50975    -             93   5.4e-12   45.2   0.0   1   1   1.9e-15   6.4e-12   44.9   0.0    12    74    25    86    16    91 0.91 Helix-turn-helix domain
HTH_19               PF12844.2     64 seq374_BIOID50975    -             93   1.5e-10   40.8   0.0   1   1   6.1e-14   2.1e-10   40.3   0.0     3    54    35    86    34    91 0.96 Helix-turn-helix domain
DUF1144              PF06610.8    143 seq375_BIOID50975    -            149   4.1e-71  237.2   7.6   1   1   3.3e-75   4.5e-71  237.0   5.3     4   143     3   142     1   142 0.98 Protein of unknown function (DUF1144)
UPF0270              PF06794.7     70 seq378_BIOID50975    -             72   9.2e-36  121.3   0.1   1   1   7.4e-40     1e-35  121.2   0.0     1    70     1    70     1    70 0.99 Uncharacterised protein family (UPF0270)
N6_N4_Mtase          PF01555.13   231 seq379_BIOID50975    -            248   4.9e-32  111.1   0.0   1   1   1.4e-33   1.9e-29  102.6   0.0     5   228    46   221    44   224 0.91 DNA methylase
zf-dskA_traR         PF01258.12    36 seq382_BIOID50975    -             73   1.7e-13   49.9   3.1   1   1   1.8e-17   2.4e-13   49.4   2.2     5    36    35    67    29    67 0.90 Prokaryotic dksA/traR C4-type zinc finger
PRK                  PF00485.13   194 seq384_BIOID50975    -            289     3e-74  248.6   0.0   1   1   2.7e-78   3.6e-74  248.4   0.0     1   194     7   214     7   214 0.99 Phosphoribulokinase / Uridine kinase family
ANT                  PF03374.9    112 seq385_BIOID50975    -            347   3.1e-32  110.8   0.0   1   1   4.5e-36   6.2e-32  109.8   0.0     1   111   233   341   233   342 0.97 Phage antirepressor protein KilAC domain
S-methyl_trans       PF02574.11   305 seq389_BIOID50975    -           1227  1.3e-104  349.6   0.1   1   1  9.1e-108  2.5e-104  348.7   0.1     1   304    16   326    16   327 0.98 Homocysteine S-methyltransferase
Met_synt_B12         PF02965.12   136 seq389_BIOID50975    -           1227   9.3e-54  180.5   0.0   1   1   8.9e-57   2.4e-53  179.2   0.0     1   136  1055  1192  1055  1192 0.99 Vitamin B12 dependent methionine synthase, activation domain
Pterin_bind          PF00809.17   210 seq389_BIOID50975    -           1227   1.5e-48  164.8   0.4   1   1   1.7e-51   4.6e-48  163.2   0.3     1   210   356   568   356   568 0.98 Pterin binding enzyme
B12-binding_2        PF02607.12    79 seq389_BIOID50975    -           1227   4.4e-21   74.6   0.0   1   1   6.4e-24   1.8e-20   72.6   0.0     4    79   659   734   657   734 0.96 B12 binding domain
B12-binding          PF02310.14   121 seq389_BIOID50975    -           1227   6.5e-20   71.1   0.2   1   1   1.8e-22     5e-19   68.2   0.1     2    94   748   840   747   851 0.93 B12 binding domain
OTCace               PF00185.19   158 seq390_BIOID50975    -            396   9.6e-35  119.6   0.0   1   1   2.4e-38   1.7e-34  118.8   0.0     1   156   187   373   187   374 0.91 Aspartate/ornithine carbamoyltransferase, Asp/Orn binding domain
OTCace_N             PF02729.16   142 seq390_BIOID50975    -            396   3.4e-28   97.9   0.0   1   1     2e-31   1.4e-27   95.9   0.0     1   142    22   179    22   179 0.88 Aspartate/ornithine carbamoyltransferase, carbamoyl-P binding domain
DUF883               PF05957.8     94 seq392_BIOID50975    -            113   6.8e-27   93.5   1.2   1   1   5.9e-31   8.1e-27   93.3   0.9     1    94    19   111    19   111 0.97 Bacterial protein of unknown function (DUF883)
EamA                 PF00892.15   126 seq398_BIOID50975    -            312   1.3e-47  160.8  37.0   1   2   4.4e-25     3e-21   75.6  11.7     1   125    31   152    31   153 0.93 EamA-like transporter family
EamA                 PF00892.15   126 seq398_BIOID50975    -            312   1.3e-47  160.8  37.0   2   2   5.6e-30   3.8e-26   91.4   8.4     1   125   173   300   173   301 0.98 EamA-like transporter family
HTH_Tnp_IS1          PF12759.2     50 seq399_BIOID50975    -             91   7.7e-32  108.4   0.1   1   1   1.7e-35   1.2e-31  107.8   0.1     1    50    39    88    39    88 0.99 InsA C-terminal domain
Zn_Tnp_IS1           PF03811.8     36 seq399_BIOID50975    -             91   1.1e-21   75.9   4.5   1   1   3.1e-25   2.1e-21   74.9   3.1     1    36     1    36     1    36 0.99 InsA N-terminal domain
DUF1380              PF07128.7    139 seq400_BIOID50975    -            144     1e-72  242.3   1.2   1   1   8.2e-77   1.1e-72  242.2   0.8     1   139     1   138     1   138 1.00 Protein of unknown function (DUF1380)
HTH_Tnp_1            PF01527.15    76 seq403_BIOID50975    -            174   4.8e-15   55.1   0.4   1   1   5.6e-19   7.6e-15   54.5   0.3     2    74    23   102    22   104 0.90 Transposase
DDE_Tnp_IS1          PF03400.8    131 seq404_BIOID50975    -            170   1.6e-75  251.2   0.7   1   1   1.4e-79   1.9e-75  251.0   0.5     1   131    37   170    37   170 0.97 IS1 transposase
Glutaredoxin         PF00462.19    60 seq406_BIOID50975    -             81   7.9e-14   51.2   0.0   1   1   6.6e-18     9e-14   51.0   0.0     1    57     3    58     3    61 0.95 Glutaredoxin
Phage_lysozyme       PF00959.14   110 seq407_BIOID50975    -            199   3.2e-35  120.6   0.2   1   1   3.4e-39   4.7e-35  120.0   0.1     1   110    69   187    69   187 0.99 Phage lysozyme
Flavodoxin_NdrI      PF07972.6    122 seq415_BIOID50975    -            136   3.2e-47  159.3   0.0   1   1   2.6e-51   3.6e-47  159.1   0.0     1   122     5   123     5   123 0.97 NrdI Flavodoxin like
gpW                  PF02831.10    68 seq416_BIOID50975    -             68   3.5e-37  125.6   1.1   1   1   2.7e-41   3.8e-37  125.5   0.8     1    68     1    68     1    68 0.99 gpW
YihI                 PF04220.7    169 seq417_BIOID50975    -            169   7.8e-56  187.9  15.0   1   1   6.4e-60   8.8e-56  187.7  10.4     3   167     5   165     2   167 0.94 Der GTPase activator (YihI)
LysE                 PF01810.13   191 seq418_BIOID50975    -            195   1.3e-13   50.5  17.4   1   1   1.1e-17   1.5e-13   50.3  12.1     1   188    14   194    14   195 0.80 LysE type translocator
ANT                  PF03374.9    112 seq419_BIOID50975    -            266   2.3e-34  117.6   0.0   1   1   6.6e-38   4.5e-34  116.7   0.0     1   111   151   259   151   260 0.97 Phage antirepressor protein KilAC domain
KilA-N               PF04383.8    111 seq419_BIOID50975    -            266   3.6e-18   65.0   0.0   1   1   9.4e-22   6.4e-18   64.2   0.0     6   109    28   122    25   124 0.91 KilA-N domain
Phage_portal_2       PF05136.8    355 seq420_BIOID50975    -            533  1.3e-104  349.4   1.3   1   1  1.2e-108  1.6e-104  349.1   0.9     2   355    30   401    29   401 0.98 Phage portal protein, lambda family
PALP                 PF00291.20   307 seq423_BIOID50975    -            398   1.1e-44  152.7   0.2   1   1     1e-48   1.4e-44  152.4   0.1     4   305    41   374    39   377 0.81 Pyridoxal-phosphate dependent enzyme
IlvN                 PF07991.7    165 seq424_BIOID50975    -            491   6.6e-61  204.3   0.2   1   1   1.6e-64   1.1e-60  203.6   0.1     2   165    35   204    34   204 0.98 Acetohydroxy acid isomeroreductase, catalytic domain
IlvC                 PF01450.14   145 seq424_BIOID50975    -            491     4e-56  188.8   0.1   1   2   3.3e-21   2.3e-17   63.1   0.0     1   128   210   337   210   345 0.91 Acetohydroxy acid isomeroreductase, catalytic domain
IlvC                 PF01450.14   145 seq424_BIOID50975    -            491     4e-56  188.8   0.1   2   2   7.7e-40   5.3e-36  123.6   0.0    15   145   359   485   349   485 0.93 Acetohydroxy acid isomeroreductase, catalytic domain
Ribonuc_red_lgC      PF02867.10   537 seq426_BIOID50975    -            714  1.9e-151  505.1   0.0   1   1    2e-153  8.9e-150  499.6   0.0     1   537   175   694   175   694 0.96 Ribonucleotide reductase, barrel domain
RNR_N                PF08343.5     82 seq426_BIOID50975    -            714   1.7e-29  101.2   0.1   1   1   9.8e-33   4.5e-29   99.9   0.1     1    82    16    97    16    97 0.99 Ribonucleotide reductase N-terminal
Ribonuc_red_lgN      PF00317.16    83 seq426_BIOID50975    -            714   3.3e-12   45.9   0.0   1   1   1.9e-15   8.6e-12   44.5   0.0     2    82    99   171    98   172 0.95 Ribonucleotide reductase, all-alpha domain
cNMP_binding         PF00027.24    91 seq427_BIOID50975    -            210   8.9e-24   83.0   0.0   1   1     4e-27   1.4e-23   82.4   0.0     3    90    23   111    21   112 0.97 Cyclic nucleotide-binding domain
Crp                  PF00325.15    32 seq427_BIOID50975    -            210   2.1e-15   55.7   0.4   1   1   1.1e-18   3.9e-15   54.8   0.3     1    32   166   197   166   197 0.98 Bacterial regulatory proteins, crp family
HTH_Crp_2            PF13545.1     76 seq427_BIOID50975    -            210   2.2e-11   43.2   0.1   1   1   1.5e-14     5e-11   42.1   0.1     1    67   142   206   142   207 0.94 Crp-like helix-turn-helix domain
rve                  PF00665.21   120 seq429_BIOID50975    -            340     3e-20   72.4   0.0   1   1   3.4e-23   5.8e-20   71.4   0.0     3   118   118   242   117   244 0.96 Integrase core domain
HTH_38               PF13936.1     44 seq429_BIOID50975    -            340   1.8e-09   36.8   0.5   1   1   4.1e-12     7e-09   34.9   0.1     6    41     3    38     2    40 0.94 Helix-turn-helix domain
HTH_7                PF02796.10    45 seq429_BIOID50975    -            340   3.5e-09   36.2   0.3   1   1   5.4e-12   9.2e-09   34.9   0.2    13    44     9    40     5    41 0.93 Helix-turn-helix domain of resolvase
HTH_23               PF13384.1     50 seq429_BIOID50975    -            340   1.1e-06   27.9   0.0   1   1     2e-09   3.4e-06   26.3   0.0     9    40     9    40     2    43 0.89 Homeodomain-like domain
HTH_28               PF13518.1     52 seq429_BIOID50975    -            340     1e-05   25.2   0.1   1   1   1.5e-08   2.6e-05   23.9   0.1     7    34    12    39     8    40 0.89 Helix-turn-helix domain
Sigma70_r4_2         PF08281.7     54 seq429_BIOID50975    -            340   1.1e-05   24.6   0.0   1   1   1.5e-08   2.5e-05   23.5   0.0    25    48    16    39    12    40 0.94 Sigma-70, region 4
HTH_3                PF01381.17    55 seq429_BIOID50975    -            340   0.00012   21.6   0.1   1   1   1.4e-07   0.00024   20.7   0.1     7    37    15    45     8    48 0.91 Helix-turn-helix
FxsA                 PF04186.8    120 seq430_BIOID50975    -            158   1.1e-36  124.9   8.3   1   1   9.6e-41   1.3e-36  124.7   5.7     1   113     6   118     6   127 0.93 FxsA cytoplasmic membrane protein
Radical_SAM          PF04055.16   166 seq435_BIOID50975    -            457   3.7e-15   56.3   0.0   1   1     8e-19   5.4e-15   55.8   0.0     2   164    57   227    56   229 0.79 Radical SAM superfamily
HemN_C               PF06969.11    66 seq435_BIOID50975    -            457     4e-12   45.8   0.3   1   1   2.7e-15   1.8e-11   43.7   0.0     1    66   363   431   363   431 0.94 HemN C-terminal domain
Exonuc_X-T_C         PF08411.5    269 seq438_BIOID50975    -            491  9.2e-104  346.0   0.2   1   1  1.7e-107  1.1e-103  345.7   0.1     1   268   228   489   228   490 0.99 Exonuclease C-terminal
RNase_T              PF00929.19   164 seq438_BIOID50975    -            491   3.9e-25   88.9   0.0   1   1   1.1e-28   7.4e-25   88.0   0.0     2   162    29   208    28   210 0.95 Exonuclease
FUSC-like            PF12805.2    284 seq439_BIOID50975    -            696   2.2e-72  243.2   3.5   1   1   6.4e-76   2.2e-72  243.2   2.4     2   280    63   335    62   340 0.95 FUSC-like inner membrane protein yccS
FUSC_2               PF13515.1    128 seq439_BIOID50975    -            696   8.6e-20   70.8  11.0   1   1   2.5e-23   8.6e-20   70.8   7.6     2   126   377   498   375   500 0.90 Fusaric acid resistance protein-like
FUSC                 PF04632.7    650 seq439_BIOID50975    -            696   5.1e-08   31.7   4.2   1   1   1.5e-11   5.1e-08   31.7   2.9     7   280   369   659   363   690 0.80 Fusaric acid resistance protein family
ALMT                 PF11744.3    406 seq439_BIOID50975    -            696   1.5e-05   23.7   1.9   1   1   1.7e-08   5.7e-05   21.8   1.0    41   193   389   528   373   594 0.80 Aluminium activated malate transporter
Antirestrict         PF03230.8     94 seq440_BIOID50975    -            141     5e-30  103.2   0.0   1   1   4.6e-34   6.4e-30  102.8   0.0     1    94    42   141    42   141 0.93 Antirestriction protein
PapB                 PF03333.8     91 seq444_BIOID50975    -            125   1.3e-35  120.9   0.0   1   1   1.1e-39   1.5e-35  120.7   0.0    10    91    32   113    22   113 0.96 Adhesin biosynthesis transcription regulatory protein
UDG                  PF03167.14   152 seq445_BIOID50975    -            229   3.2e-30  104.4   0.1   1   1   3.4e-34   4.6e-30  103.9   0.0     6   152    54   211    50   211 0.96 Uracil DNA glycosylase superfamily
DUF1440              PF07274.7    136 seq447_BIOID50975    -            204   3.9e-55  185.4   2.3   1   1   3.4e-59   4.7e-55  185.1   1.6     1   136    26   182    26   182 0.99 Protein of unknown function (DUF1440)
IstB_IS21            PF01695.12   178 seq448_BIOID50975    -            259   6.1e-71  237.3   0.1   1   1   3.9e-74   1.3e-70  236.3   0.0     1   178    56   235    56   235 0.98 IstB-like ATP binding protein
Bac_DnaA             PF00308.13   219 seq448_BIOID50975    -            259   1.4e-07   31.2   0.0   1   1   6.2e-11   2.1e-07   30.6   0.0    37   136   105   202    75   207 0.85 Bacterial dnaA  protein
PhoH                 PF02562.11   205 seq448_BIOID50975    -            259   1.1e-05   24.6   0.1   1   1   1.6e-08   5.5e-05   22.3   0.0    11    48    94   131    83   142 0.80 PhoH-like protein
AAA                  PF00004.24   132 seq448_BIOID50975    -            259   2.5e-05   24.3   0.0   1   1   1.3e-08   4.3e-05   23.6   0.0     1    74   105   180   105   214 0.77 ATPase family associated with various cellular activities (AAA)
Trehalase            PF01204.13   512 seq449_BIOID50975    -            549  1.2e-161  538.6   0.1   1   1  1.1e-165  1.5e-161  538.3   0.1     1   511    70   546    70   547 0.96 Trehalase
Ring_hydroxyl_A      PF00848.14   209 seq451_BIOID50975    -            453   2.4e-32  112.1   0.0   1   1   4.9e-36   3.4e-32  111.6   0.0     2   208   164   433   163   435 0.90 Ring hydroxylating alpha subunit (catalytic domain)
Rieske               PF00355.21    98 seq451_BIOID50975    -            453   2.5e-24   84.5   0.1   1   1   6.3e-28   4.3e-24   83.7   0.1     1    86    42   125    42   142 0.90 Rieske [2Fe-2S] domain
Peptidase_M20        PF01546.23   171 seq452_BIOID50975    -            403   4.4e-20   71.8   0.0   1   1     1e-23   7.1e-20   71.1   0.0     1   168    77   395    77   398 0.94 Peptidase family M20/M25/M40
M20_dimer            PF07687.9    109 seq452_BIOID50975    -            403   2.4e-17   62.5   0.0   1   1   6.5e-21   4.5e-17   61.6   0.0     2   100   183   282   182   290 0.96 Peptidase dimerisation domain
DUF1380              PF07128.7    139 seq453_BIOID50975    -            139   1.9e-06   27.6   0.3   1   1   1.8e-10   2.4e-06   27.2   0.2     1   102     1    99     1   113 0.88 Protein of unknown function (DUF1380)
Fimbrial             PF00419.15   145 seq454_BIOID50975    -            181   2.4e-06   27.7   0.1   1   1   2.2e-10   2.9e-06   27.4   0.1     3   145    28   181    26   181 0.74 Fimbrial protein
Cytochrom_C_asm      PF01578.15   214 seq458_BIOID50975    -            288   5.7e-45  153.3  17.3   1   1   4.2e-49   5.7e-45  153.3  12.0     5   212    62   286    58   288 0.97 Cytochrome C assembly protein
Peptidase_S49        PF01343.13   154 seq459_BIOID50975    -            439   1.8e-46  157.5   0.6   1   1   5.1e-50   3.5e-46  156.6   0.4     2   151   149   297   148   300 0.96 Peptidase family S49
HOK_GEF              PF01848.11    43 seq468_BIOID50975    -             51   1.4e-18   65.7   5.2   1   1   1.1e-22   1.6e-18   65.6   3.6     1    43     5    47     5    47 0.98 Hok/gef family
Usher                PF00577.15   552 seq469_BIOID50975    -            814  1.4e-152  509.1  21.1   1   1  2.6e-156  1.8e-152  508.8  14.6     2   552   188   736   187   736 0.96 Type VII secretion system (T7SS), usher protein
PapC_N               PF13954.1    146 seq469_BIOID50975    -            814   3.1e-32  111.0   0.0   1   1   1.1e-35   7.2e-32  109.8   0.0     2   146    40   178    39   178 0.94 PapC N-terminal domain
Molybdop_Fe4S4       PF04879.11    55 seq470_BIOID50975    -            195   2.2e-21   75.3   0.2   1   1   2.6e-24   1.8e-20   72.4   0.1     2    55    44   104    43   104 0.96 Molybdopterin oxidoreductase Fe4S4 domain
Molybdopterin        PF00384.17   432 seq470_BIOID50975    -            195   2.4e-06   26.4   0.1   1   1   4.2e-10   2.9e-06   26.1   0.0     1    35   107   139   107   190 0.79 Molybdopterin oxidoreductase
DDE_Tnp_1            PF01609.16   211 seq471_BIOID50975    -            424   3.4e-29  101.8   0.0   1   1   3.4e-33   4.7e-29  101.3   0.0     2   211   107   348   106   348 0.96 Transposase DDE domain
HTH_Tnp_1            PF01527.15    76 seq472_BIOID50975    -            215   1.2e-23   82.7   0.0   1   1   3.7e-25   1.7e-21   75.8   0.0     2    68    92   162    91   167 0.94 Transposase
Ribonuc_red_sm       PF00268.16   281 seq473_BIOID50975    -            319   1.1e-80  270.5   0.1   1   1   9.6e-85   1.3e-80  270.2   0.0     1   280     1   280     1   281 0.97 Ribonucleotide reductase, small chain
Cpn10                PF00166.16    93 seq474_BIOID50975    -             97   5.2e-29   99.9   1.8   1   1   4.2e-33   5.7e-29   99.7   1.3     1    93     2    95     2    95 0.97 Chaperonin 10 Kd subunit
DUF21                PF01595.15   183 seq476_BIOID50975    -            284   1.1e-55  187.6   4.4   1   1     1e-59   1.4e-55  187.2   3.1     3   175     2   175     1   181 0.98 Domain of unknown function DUF21
Amidohydro_4         PF13147.1    304 seq480_BIOID50975    -            461   4.4e-28   98.9   0.7   1   1   1.6e-31   5.4e-28   98.6   0.5     1   304    45   392    45   392 0.90 Amidohydrolase
Amidohydro_1         PF01979.15   333 seq480_BIOID50975    -            461   7.6e-13   48.6   0.1   1   1   3.3e-15   1.1e-11   44.8   0.0     1   333    50   395    50   395 0.75 Amidohydrolase family
Amidohydro_5         PF13594.1     68 seq480_BIOID50975    -            461   1.7e-11   43.6   0.6   1   1   2.3e-14   7.9e-11   41.5   0.4     2    68    22    90     3    90 0.76 Amidohydrolase
Cpn60_TCP1           PF00118.19   488 seq481_BIOID50975    -            548  1.2e-126  423.1  10.9   1   1  9.8e-131  1.3e-126  422.9   7.5     1   486    23   523    23   525 0.94 TCP-1/cpn60 chaperonin family
Ring_hydroxyl_B      PF00866.13   145 seq482_BIOID50975    -            172   6.2e-47  158.8   4.9   1   1   5.2e-51   7.2e-47  158.6   3.4     1   145    19   166    19   166 0.98 Ring hydroxylating beta subunit
Na_Pi_cotrans        PF02690.10   142 seq485_BIOID50975    -            543   1.6e-44  150.9  30.2   1   2   1.4e-39   9.5e-36  122.5   7.0     1   140    13   148    13   150 0.98 Na+/Pi-cotransporter
Na_Pi_cotrans        PF02690.10   142 seq485_BIOID50975    -            543   1.6e-44  150.9  30.2   2   2   1.6e-13   1.1e-09   38.0  10.2     1   123   139   265   139   284 0.90 Na+/Pi-cotransporter
UvrD_C               PF13361.1    319 seq486_BIOID50975    -            690   8.6e-93  311.1   0.0   1   1   3.7e-95   8.4e-92  307.9   0.0     1   318   288   630   288   631 0.97 UvrD-like helicase C-terminal domain
UvrD-helicase        PF00580.16   315 seq486_BIOID50975    -            690   1.4e-73  247.8   0.3   1   1   8.9e-76     2e-72  244.0   0.2     1   314    20   282    20   283 0.94 UvrD/REP helicase N-terminal domain
AAA_19               PF13245.1     76 seq486_BIOID50975    -            690     2e-13   49.7   0.6   1   1   2.1e-16   4.9e-13   48.5   0.4     8    75    32   104    25   105 0.82 Part of AAA domain
UvrD_C_2             PF13538.1    104 seq486_BIOID50975    -            690   2.2e-10   40.4   0.0   1   1   5.8e-13   1.3e-09   37.9   0.0    54   103   563   626   513   627 0.80 Family description
Molybdopterin        PF00384.17   432 seq487_BIOID50975    -            803   9.9e-25   87.0   0.0   1   1   3.2e-25   2.2e-21   75.9   0.0   103   379     2   377     1   381 0.85 Molybdopterin oxidoreductase
Molydop_binding      PF01568.16   109 seq487_BIOID50975    -            803   5.6e-17   61.4   0.1   1   1     3e-20     2e-16   59.6   0.1     4   108   681   796   678   797 0.93 Molydopterin dinucleotide binding domain
HDPD                 PF02924.9    118 seq489_BIOID50975    -            112   8.1e-16   57.7   1.1   1   1   6.8e-20   9.3e-16   57.5   0.8     4   114     7   108     4   111 0.87 Bacteriophage lambda head decoration protein D
TnpB_IS66            PF05717.8    108 seq490_BIOID50975    -            115   1.3e-44  149.9   0.0   1   1     1e-48   1.4e-44  149.8   0.0     2   107     7   110     6   111 0.96 IS66 Orf2 like protein
HTH_Tnp_1            PF01527.15    76 seq494_BIOID50975    -             89   3.7e-06   26.6   1.1   1   1   3.7e-10     5e-06   26.2   0.7    24    76    20    69    13    69 0.83 Transposase
Thioredoxin          PF00085.15   104 seq495_BIOID50975    -            139   4.4e-30  103.3   0.9   1   1   2.9e-32   6.6e-29   99.5   0.0     2   102    37   136    36   138 0.94 Thioredoxin
Thioredoxin_2        PF13098.1    112 seq495_BIOID50975    -            139   1.4e-12   47.6   0.0   1   1     4e-15     9e-12   45.0   0.0     7   112    54   135    49   135 0.88 Thioredoxin-like domain
Thioredoxin_7        PF13899.1     82 seq495_BIOID50975    -            139   5.9e-08   32.5   0.4   1   1     3e-10   6.7e-07   29.1   0.0     7    81    42   114    36   115 0.82 Thioredoxin-like
Redoxin              PF08534.5    146 seq495_BIOID50975    -            139   2.6e-06   26.9   0.0   1   1     4e-08     9e-05   21.9   0.0    28    73    52    95    34   103 0.87 Redoxin
HyaE                 PF07449.6    107 seq495_BIOID50975    -            139   8.6e-05   22.2   0.0   1   1   6.1e-08   0.00014   21.6   0.0    52   100    76   124    67   129 0.87 Hydrogenase-1 expression protein HyaE
Rieske               PF00355.21    98 seq497_BIOID50975    -            106   1.7e-17   62.6   0.0   1   1   2.8e-21   1.9e-17   62.4   0.0     3    97     4    94     2    95 0.85 Rieske [2Fe-2S] domain
Rieske_2             PF13806.1    104 seq497_BIOID50975    -            106   1.9e-12   46.6   0.0   1   1   3.3e-16   2.2e-12   46.4   0.0    18   103    17    99     4   100 0.82 Rieske-like [2Fe-2S] domain
CorC_HlyC            PF03471.12    81 seq498_BIOID50975    -            157   8.9e-21   73.3   1.0   1   1   9.4e-25   1.3e-20   72.8   0.1     2    79    72   147    71   149 0.95 Transporter associated domain
SNF2_N               PF00176.18   296 seq499_BIOID50975    -           2255   1.9e-15   56.3   0.0   1   1   1.1e-18     5e-15   55.0   0.0    21   290   849  1262   836  1268 0.79 SNF2 family N-terminal domain
Methyltransf_26      PF13659.1    117 seq499_BIOID50975    -           2255   3.8e-07   30.0   1.4   1   1     4e-10   1.8e-06   27.8   0.0     5   116   116   225   113   226 0.81 Methyltransferase domain
Helicase_C           PF00271.26    78 seq499_BIOID50975    -           2255   8.5e-07   28.6   0.0   1   1   4.6e-10   2.1e-06   27.3   0.0    16    78  1454  1517  1435  1517 0.87 Helicase conserved C-terminal domain
DDE_Tnp_IS66         PF03050.9    271 seq501_BIOID50975    -            523    7e-103  343.4   0.2   1   1    2e-106    7e-103  343.4   0.1     1   270   186   472   186   473 0.99 Transposase IS66 family
DDE_Tnp_IS66_C       PF13817.1     39 seq501_BIOID50975    -            523   3.3e-19   68.4   0.4   1   1   3.6e-22   1.2e-18   66.6   0.3     1    39   479   517   479   517 0.98 IS66 C-terminal element
HTH_Tnp_IS66         PF13005.2     59 seq501_BIOID50975    -            523   4.4e-18   64.7   6.7   1   1   2.8e-21   9.6e-18   63.6   4.6     2    59   125   180   124   180 0.98 putative Helix-turn-helix domain of transposase IS66
LZ_Tnp_IS66          PF13007.2     78 seq501_BIOID50975    -            523   1.6e-12   47.7   7.7   1   1   1.2e-15     4e-12   46.5   5.3     2    77    46   121    45   122 0.83 Transposase C of IS166 homeodomain
rve                  PF00665.21   120 seq505_BIOID50975    -            207   8.3e-10   38.7   0.0   1   1   3.3e-13   2.2e-09   37.3   0.0     3    66   126   187   124   196 0.92 Integrase core domain
HTH_21               PF13276.1     60 seq505_BIOID50975    -            207   2.8e-09   36.7   1.6   1   1   2.1e-12   1.4e-08   34.4   0.1     4    59    47   101    41   102 0.90 HTH-like domain
ABC_tran             PF00005.22   118 seq506_BIOID50975    -            439   4.7e-26   91.3   0.0   1   1   2.9e-29     1e-25   90.3   0.0     1   117   107   231   107   232 0.97 ABC transporter
CBS                  PF00571.23    57 seq506_BIOID50975    -            439   2.3e-06   27.0   0.0   1   1   3.9e-07    0.0013   18.2   0.0    32    55   408   431   385   433 0.86 CBS domain
adh_short            PF00106.20   167 seq507_BIOID50975    -            270   2.1e-22   79.7   0.3   1   1   7.4e-26   3.4e-22   79.0   0.2     2   166     8   174     7   175 0.87 short chain dehydrogenase
adh_short_C2         PF13561.1    243 seq507_BIOID50975    -            270   1.8e-13   50.7   0.0   1   1   4.6e-17   2.1e-13   50.5   0.0     6   225    16   238    13   257 0.75 Enoyl-(Acyl carrier protein) reductase
KR                   PF08659.5    181 seq507_BIOID50975    -            270   2.1e-06   27.4   0.0   1   1   1.2e-09   5.5e-06   26.0   0.0     4   103    10   103     8   122 0.84 KR domain
DTW                  PF03942.10   204 seq508_BIOID50975    -            240   7.5e-60  201.5   0.0   1   1   6.5e-64   8.8e-60  201.2   0.0     1   202    35   224    35   226 0.97 DTW domain
DUF1398              PF07166.6    125 seq509_BIOID50975    -            141   1.8e-59  199.0   8.9   1   1   1.5e-63     2e-59  198.8   6.1     1   125     8   132     8   132 0.99 Protein of unknown function (DUF1398)
LysR_substrate       PF03466.15   209 seq513_BIOID50975    -            323   5.7e-42  143.0   0.2   1   1   1.1e-45   7.8e-42  142.6   0.1     3   206   113   316   111   319 0.97 LysR substrate binding domain
HTH_1                PF00126.22    60 seq513_BIOID50975    -            323   7.3e-19   67.1   0.6   1   1     2e-22   1.3e-18   66.3   0.4     2    59    29    86    28    87 0.97 Bacterial regulatory helix-turn-helix protein, lysR family
AA_kinase            PF00696.23   241 seq514_BIOID50975    -            310   1.4e-27   96.6   0.8   1   1   1.3e-31   1.8e-27   96.3   0.6     1   239     3   290     3   291 0.88 Amino acid kinase family
Packaging_FI         PF14000.1    125 seq517_BIOID50975    -            131   3.4e-41  140.2   2.6   1   1   2.7e-45   3.8e-41  140.0   1.8     1   125     2   128     2   128 0.97 DNA packaging protein FI
ATP-grasp_5          PF13549.1    222 seq518_BIOID50975    -            886   3.7e-75  251.8   0.2   1   1   3.9e-78     9e-75  250.5   0.1     1   221   472   693   472   694 0.96 ATP-grasp domain
Succ_CoA_lig         PF13607.1    138 seq518_BIOID50975    -            886   1.3e-46  157.5   0.1   1   1   1.1e-49   2.4e-46  156.6   0.1     1   138   147   280   147   280 0.97 Succinyl-CoA ligase like flavodoxin domain
CoA_binding_2        PF13380.1    115 seq518_BIOID50975    -            886     2e-23   82.6   0.0   1   1   1.1e-25   2.6e-22   79.0   0.0     1   113    13   130    13   132 0.95 CoA binding domain
Acetyltransf_1       PF00583.19    83 seq518_BIOID50975    -            886     1e-10   41.4   0.0   1   1   1.6e-13   3.7e-10   39.5   0.0    10    82   781   863   775   864 0.81 Acetyltransferase (GNAT) family
Acetyltransf_3       PF13302.1    142 seq518_BIOID50975    -            886   1.8e-09   37.8   0.0   1   1   1.7e-12   3.9e-09   36.8   0.0     1   142   725   864   725   864 0.80 Acetyltransferase (GNAT) domain
Acetyltransf_4       PF13420.1    155 seq518_BIOID50975    -            886     1e-06   28.6   0.0   1   1   4.8e-08   0.00011   22.0   0.0     4   135   731   864   728   871 0.80 Acetyltransferase (GNAT) domain
Pyr_redox_2          PF07992.9    200 seq519_BIOID50975    -            400   2.7e-28   99.0   0.0   1   1   1.2e-30   1.7e-27   96.5   0.0     2   196     6   277     5   281 0.89 Pyridine nucleotide-disulphide oxidoreductase
Pyr_redox            PF00070.22    80 seq519_BIOID50975    -            400   7.9e-20   70.9   1.2   1   1   4.2e-20   5.8e-17   61.7   0.1     1    77   146   222   146   226 0.92 Pyridine nucleotide-disulphide oxidoreductase
DUF4156              PF13698.1     93 seq520_BIOID50975    -            121   4.1e-32  109.8   0.1   1   1   3.6e-36   4.9e-32  109.5   0.0     2    93    27   119    26   119 0.98 Domain of unknown function (DUF4156)
Pili_assembly_N      PF00345.15   122 seq521_BIOID50975    -            258   1.9e-34  117.9   0.0   1   1   8.7e-38     6e-34  116.3   0.0     2   121    36   150    35   151 0.91 Gram-negative pili assembly chaperone, N-terminal domain
Pili_assembly_C      PF02753.12    68 seq521_BIOID50975    -            258   8.9e-17   60.5   0.4   1   1   2.7e-20   1.8e-16   59.5   0.3     1    64   171   232   171   240 0.94 Gram-negative pili assembly chaperone, C-terminal domain
NAD_kinase           PF01513.16   285 seq522_BIOID50975    -            292   6.2e-73  244.9   0.0   1   1   5.2e-77     7e-73  244.7   0.0     2   284     8   271     7   272 0.98 ATP-NAD kinase
Phage_attach         PF05354.6    117 seq525_BIOID50975    -            117   2.5e-63  210.7   0.1   1   1     4e-67   2.8e-63  210.5   0.1     1   117     1   117     1   117 1.00 Phage Head-Tail Attachment
Gifsy-2              PF13856.1     95 seq525_BIOID50975    -            117   5.7e-31  106.4   0.0   1   1   9.4e-35   6.5e-31  106.2   0.0     1    95     4   105     4   105 0.99 ATP-binding sugar transporter from pro-phage
BPD_transp_1         PF00528.17   185 seq528_BIOID50975    -            354   2.5e-26   92.2  16.2   1   1   1.8e-30   2.5e-26   92.2  11.2     1   176   163   324   163   332 0.91 Binding-protein-dependent transport system inner membrane component
Virul_fac_BrkB       PF03631.10   260 seq532_BIOID50975    -            337   3.4e-49  167.4  16.0   1   1     3e-53   4.1e-49  167.1  11.1     4   258    65   325    62   327 0.91 Virulence factor BrkB
Minor_tail_Z         PF06763.6    189 seq533_BIOID50975    -            192   7.8e-91  302.7  15.4   1   1   6.4e-95   8.7e-91  302.6  10.7     1   189     3   192     3   192 1.00 Prophage minor tail protein Z (GPZ)
NUDIX                PF00293.23   135 seq535_BIOID50975    -            257   1.9e-21   75.9   0.1   1   1   1.3e-24     6e-21   74.3   0.0     6   125   132   240   127   249 0.90 NUDIX domain
zf-NADH-PPase        PF09297.6     32 seq535_BIOID50975    -            257   2.8e-10   39.4   5.4   1   1     1e-13   4.8e-10   38.6   3.8     1    32    93   124    93   124 0.98 NADH pyrophosphatase zinc ribbon domain
NUDIX-like           PF09296.6     98 seq535_BIOID50975    -            257   3.7e-06   27.0   0.1   1   1   1.6e-09   7.3e-06   26.1   0.1     2    97    11    90    10    91 0.96 NADH pyrophosphatase-like rudimentary NUDIX domain
Fer4_11              PF13247.1     99 seq536_BIOID50975    -            294   1.2e-29  101.9  13.1   1   1   1.8e-32   2.2e-29  101.1   5.5     2    98    92   188    91   189 0.94 4Fe-4S dicluster domain
Form-deh_trans       PF09163.6     44 seq536_BIOID50975    -            294   7.8e-20   69.9   0.0   1   1   1.1e-22   1.4e-19   69.1   0.0     1    44   246   289   246   290 0.96 Formate dehydrogenase N, transmembrane
Fer4_7               PF12838.2     52 seq536_BIOID50975    -            294   4.9e-15   55.5  25.2   1   1   8.3e-11     1e-07   32.0   5.6     1    50    38   114    38   117 0.90 4Fe-4S dicluster domain
Fer4_9               PF13187.1     55 seq536_BIOID50975    -            294   3.3e-13   49.5  27.2   1   1   4.6e-11   5.7e-08   32.7   7.7     1    55   132   184   132   184 0.97 4Fe-4S dicluster domain
Fer4_10              PF13237.1     52 seq536_BIOID50975    -            294   2.6e-12   46.2  27.8   1   1   3.4e-11   4.2e-08   32.7   7.1     2    52    93   144    92   144 0.86 4Fe-4S dicluster domain
Fer4_2               PF12797.2     22 seq536_BIOID50975    -            294   3.3e-10   39.1  34.5   1   1   6.4e-09     8e-06   25.3   2.4     4    20    33    49    31    51 0.91 4Fe-4S binding domain
Fer4_3               PF12798.2     15 seq536_BIOID50975    -            294   9.7e-08   31.9  41.1   1   3   0.00035      0.43   11.1   3.8     1    15   100   117   100   117 0.89 4Fe-4S binding domain
Fer4_3               PF12798.2     15 seq536_BIOID50975    -            294   9.7e-08   31.9  41.1   2   3   6.7e-05     0.083   13.3   2.9     1    14   133   146   133   147 0.94 4Fe-4S binding domain
Fer4_3               PF12798.2     15 seq536_BIOID50975    -            294   9.7e-08   31.9  41.1   3   3   3.4e-06    0.0042   17.4   2.5     1    15   160   183   160   183 0.98 4Fe-4S binding domain
Fer4_4               PF12800.2     17 seq536_BIOID50975    -            294   3.1e-07   30.0  31.6   1   2   4.7e-05     0.059   13.6   1.8     3    15    38    50    36    56 0.91 4Fe-4S binding domain
Fer4_4               PF12800.2     17 seq536_BIOID50975    -            294   3.1e-07   30.0  31.6   2   2     1e-07   0.00013   21.9   1.8     1    17   130   146   130   146 0.92 4Fe-4S binding domain
Fer4                 PF00037.22    24 seq536_BIOID50975    -            294   3.1e-07   29.6  37.3   1   1   4.1e-08   5.1e-05   22.5   2.0     5    22   130   147   126   149 0.87 4Fe-4S binding domain
DUF3521              PF12035.3     35 seq539_BIOID50975    -             51   1.7e-14   53.2   0.6   1   1   1.5e-18     2e-14   52.9   0.4     1    33     6    38     6    40 0.94 Protein of unknown function (DUF3521)
SMC_N                PF02463.14   220 seq540_BIOID50975    -            553   8.4e-19   67.5   0.0   1   1   2.4e-22   1.6e-18   66.5   0.0     1   217     1   511     1   514 0.94 RecF/RecN/SMC N terminal domain
AAA_23               PF13476.1    202 seq540_BIOID50975    -            553     2e-18   67.3   4.3   1   1   1.5e-19   9.9e-16   58.5   3.0     1   195     4   215     4   381 0.48 AAA domain
DoxX                 PF07681.7     85 seq543_BIOID50975    -            155   9.8e-17   61.0  14.4   1   1   2.5e-20   1.7e-16   60.2  10.0     1    85    31   113    31   113 0.98 DoxX
SURF4                PF02077.10   267 seq543_BIOID50975    -            155   4.6e-08   32.6   5.5   1   1   2.9e-11     2e-07   30.5   3.8   154   262    30   154    23   155 0.74 SURF4 family
Phage_tail_U         PF06141.6    133 seq545_BIOID50975    -            131   4.2e-63  211.1   0.4   1   1   3.4e-67   4.6e-63  211.0   0.3     1   133     1   131     1   131 0.99 Phage minor tail protein U
PTS_EIIC             PF02378.13   321 seq547_BIOID50975    -            598   8.4e-83  277.7  29.4   1   1   1.2e-86   8.4e-83  277.7  20.3     1   321    87   429    87   429 0.94 Phosphotransferase system, EIIC
PTS_EIIB             PF00367.15    35 seq547_BIOID50975    -            598   1.4e-16   59.2   0.1   1   1   4.6e-20   3.1e-16   58.1   0.1     3    35   522   554   520   554 0.97 phosphotransferase system, EIIB
OpuAC                PF04069.7    257 seq550_BIOID50975    -            344   3.7e-56  190.2   3.6   1   1   3.3e-60   4.5e-56  189.9   2.5     2   256    44   326    43   327 0.94 Substrate binding domain of ABC-type glycine betaine transport system
Fimbrial_K88         PF02432.10   241 seq551_BIOID50975    -            291   1.3e-77  260.4   2.3   1   1   1.1e-81   1.5e-77  260.2   1.6     1   241    35   291    35   291 0.97 Fimbrial, major and minor subunit
URO-D                PF01208.12   343 seq553_BIOID50975    -            354  1.6e-140  467.8   0.0   1   1  1.3e-144  1.8e-140  467.6   0.0     2   342     5   347     4   348 0.98 Uroporphyrinogen decarboxylase (URO-D)
Big_2                PF02368.13    79 seq556_BIOID50975    -            256   4.8e-13   48.6   9.6   1   1     7e-17   4.8e-13   48.6   6.6     2    76   171   248   170   251 0.94 Bacterial Ig-like domain (group 2)
Cytochrom_B_N        PF00033.14   188 seq557_BIOID50975    -            217   1.4e-20   73.3  19.2   1   1   2.5e-24   1.7e-20   73.0  13.3     4   188    10   186     7   186 0.92 Cytochrome b(N-terminal)/b6/petB
Ni_hydr_CYTB         PF01292.15   182 seq557_BIOID50975    -            217   1.4e-18   66.8  17.8   1   1   2.5e-22   1.7e-18   66.5  12.3     5   182    13   186     9   186 0.89 Prokaryotic cytochrome b561
Sugar_tr             PF00083.19   451 seq564_BIOID50975    -            440   1.9e-35  122.2  33.9   1   2   1.1e-31   7.8e-28   97.1   5.7     2   203    23   232    22   236 0.89 Sugar (and other) transporter
Sugar_tr             PF00083.19   451 seq564_BIOID50975    -            440   1.9e-35  122.2  33.9   2   2   4.1e-12   2.8e-08   32.6  11.9   241   443   239   439   225   440 0.69 Sugar (and other) transporter
MFS_1                PF07690.11   354 seq564_BIOID50975    -            440     3e-29  101.7  61.5   1   2   4.8e-21   3.3e-17   62.1  18.9     2   239    28   275    27   287 0.71 Major Facilitator Superfamily
MFS_1                PF07690.11   354 seq564_BIOID50975    -            440     3e-29  101.7  61.5   2   2   9.5e-16   6.5e-12   44.7  19.8    27   176   283   435   271   440 0.81 Major Facilitator Superfamily
MFS_1                PF07690.11   354 seq566_BIOID50975    -            393     2e-24   85.8  58.2   1   1   1.3e-26   1.8e-22   79.4  34.4     2   328    14   320    10   327 0.84 Major Facilitator Superfamily
PTS_IIB              PF02302.12    90 seq568_BIOID50975    -            106   5.2e-21   74.7   1.5   1   1   4.5e-25   6.1e-21   74.5   1.0     2    88     6    95     5    97 0.94 PTS system, Lactose/Cellobiose specific IIB subunit
GTP_EFTU             PF00009.22   188 seq571_BIOID50975    -            607     1e-56  191.2   0.0   1   1   7.2e-60     2e-56  190.3   0.0     2   187     4   195     3   196 0.96 Elongation factor Tu GTP binding domain
EFG_C                PF00679.19    89 seq571_BIOID50975    -            607   1.9e-21   75.6   0.0   1   1   1.6e-24   4.3e-21   74.4   0.0     3    83   397   477   395   483 0.96 Elongation factor G C-terminus
GTP_EFTU_D2          PF03144.20    74 seq571_BIOID50975    -            607   7.4e-10   38.6   3.2   1   1   8.1e-13   2.2e-09   37.1   2.2     1    74   219   289   219   289 0.94 Elongation factor Tu domain 2
MMR_HSR1             PF01926.18   114 seq571_BIOID50975    -            607   1.3e-05   25.0   0.2   1   1   1.5e-08   4.1e-05   23.4   0.0     2   113     8   128     7   129 0.55 50S ribosome-binding GTPase
Phage_lambd_GpG      PF06894.6    127 seq572_BIOID50975    -            140     2e-55  185.7   0.9   1   1   1.6e-59   2.2e-55  185.5   0.7     1   126     1   125     1   126 0.98 Bacteriophage lambda minor tail protein (GpG)
Endonuclease_5       PF04493.9    206 seq575_BIOID50975    -            223   1.1e-70  237.0   0.0   1   1   9.3e-75   1.3e-70  236.8   0.0     1   205     9   208     9   209 0.99 Endonuclease V
PFL                  PF02901.10   648 seq576_BIOID50975    -            765  3.8e-205  683.0   0.0   1   1  6.8e-209  4.7e-205  682.7   0.0     1   648     1   626     1   626 0.98 Pyruvate formate lyase
Gly_radical          PF01228.16   106 seq576_BIOID50975    -            765   2.7e-25   88.6   0.0   1   1   9.7e-29   6.6e-25   87.4   0.0     3   106   645   747   643   747 0.97 Glycine radical
PLDc_2               PF13091.1    126 seq577_BIOID50975    -            451   1.4e-22   79.6   0.0   1   1   3.2e-19   2.2e-15   56.4   0.0     4   123   259   406   256   409 0.84 PLD-like domain
PLDc                 PF00614.17    28 seq577_BIOID50975    -            451   1.3e-13   50.0   2.2   1   1   2.4e-11   1.6e-07   30.7   0.1     2    28   353   379   352   379 0.94 Phospholipase D Active site motif
MFS_1                PF07690.11   354 seq580_BIOID50975    -            394   1.1e-36  126.1  55.2   1   2   1.5e-29     1e-25   90.1  17.3     2   188    17   198    16   220 0.86 Major Facilitator Superfamily
MFS_1                PF07690.11   354 seq580_BIOID50975    -            394   1.1e-36  126.1  55.2   2   2     1e-14   7.2e-11   41.3  16.1     3   175   218   387   216   394 0.89 Major Facilitator Superfamily
Sugar_tr             PF00083.19   451 seq580_BIOID50975    -            394   3.2e-12   45.6  16.5   1   1   4.7e-16   3.2e-12   45.6  11.4    43   188    39   181    11   184 0.83 Sugar (and other) transporter
SmpA_OmlA            PF04355.8     71 seq581_BIOID50975    -            113   5.7e-27   93.0   0.3   1   1   5.1e-31     7e-27   92.7   0.2     1    70    35   104    35   105 0.98 SmpA / OmlA family
Phage_tail_T         PF06223.7    103 seq582_BIOID50975    -            144   1.1e-57  192.6   0.9   1   1   5.4e-56   7.3e-52  173.9   0.1     1   103    11   113    11   113 0.99 Minor tail protein T
Elong-fact-P_C       PF09285.6     56 seq583_BIOID50975    -            188   5.3e-27   92.8   1.0   1   1   2.4e-30   1.1e-26   91.8   0.2     1    56   131   186   131   186 0.99 Elongation factor P, C-terminal
EFP                  PF01132.15    55 seq583_BIOID50975    -            188   3.2e-24   84.2   0.1   1   1   1.2e-27   5.5e-24   83.4   0.0     3    55    71   123    69   123 0.97 Elongation factor P (EF-P) OB domain
EFP_N                PF08207.7     58 seq583_BIOID50975    -            188   5.8e-24   83.6   0.0   1   1   4.5e-27     2e-23   81.8   0.0     3    57     7    61     5    62 0.97 Elongation factor P (EF-P) KOW-like domain
Aminotran_1_2        PF00155.16   363 seq586_BIOID50975    -            390   2.5e-60  204.2   0.0   1   1   2.1e-64   2.8e-60  204.0   0.0     3   360    30   379    28   382 0.94 Aminotransferase class I and II
NTP_transf_3         PF12804.2    179 seq588_BIOID50975    -            176   1.4e-24   87.1   0.0   1   1   1.2e-28   1.6e-24   86.9   0.0    12   179     1   166     1   166 0.85 MobA-like NTP transferase domain
TMP_2                PF06791.8    210 seq589_BIOID50975    -            859   9.7e-69  231.0  12.2   1   1   1.4e-72   9.7e-69  231.0   8.5     2   209    50   257    49   258 0.97 Prophage tail length tape measure protein
Tape_meas_lam_C      PF09718.5     78 seq589_BIOID50975    -            859     5e-20   71.0   6.3   1   1   7.3e-24     5e-20   71.0   4.4     1    78   632   709   632   709 0.98 Lambda phage tail tape-measure protein (Tape_meas_lam_C)
MMR_HSR1             PF01926.18   114 seq590_BIOID50975    -            303   2.6e-13   49.8   0.0   1   1   2.2e-16     5e-13   48.9   0.0     2   111    52   163    51   171 0.75 50S ribosome-binding GTPase
DUF258               PF03193.11   161 seq590_BIOID50975    -            303   1.6e-06   27.2   0.0   1   1   1.3e-09   2.9e-06   26.4   0.0    23   103    36   113    17   130 0.70 Protein of unknown function, DUF258
DUF416               PF04222.7    191 seq593_BIOID50975    -            196   2.2e-87  291.0   0.1   1   1   1.8e-91   2.5e-87  290.8   0.0     1   189     4   192     4   194 0.99 Protein of unknown function (DUF416)
Fimbrial_K88         PF02432.10   241 seq597_BIOID50975    -            254   1.8e-74  250.0   0.8   1   1   1.5e-78   2.1e-74  249.9   0.6     1   241    28   254    28   254 0.99 Fimbrial, major and minor subunit
Thioredoxin          PF00085.15   104 seq599_BIOID50975    -            109   3.5e-34  116.5   0.0   1   1   8.4e-38   3.8e-34  116.3   0.0     2   103     5   106     4   107 0.98 Thioredoxin
Thioredoxin_2        PF13098.1    112 seq599_BIOID50975    -            109   1.6e-10   41.0   0.1   1   1   3.2e-13   1.4e-09   37.9   0.0     7   112    23   104    17   104 0.90 Thioredoxin-like domain
Tra_M                PF05261.6    127 seq600_BIOID50975    -             80   1.7e-30  105.5   0.3   1   1   1.4e-34   1.9e-30  105.4   0.2     1    63     1    63     1    74 0.97 TraM protein
Entericidin          PF08085.6     21 seq601_BIOID50975    -             41   5.3e-09   35.3   0.0   1   1   4.6e-13   6.3e-09   35.1   0.0     1    21    20    40    20    40 0.99 Entericidin EcnA/B family
Pyr_redox_2          PF07992.9    200 seq603_BIOID50975    -            847     2e-36  125.6   0.0   1   1   3.9e-39   8.8e-36  123.5   0.0     1   198     5   285     5   287 0.95 Pyridine nucleotide-disulphide oxidoreductase
NIR_SIR              PF01077.17   157 seq603_BIOID50975    -            847   2.8e-27   94.8   0.1   1   1   3.5e-30     8e-27   93.4   0.0     2   150   632   770   631   776 0.94 Nitrite and sulphite reductase 4Fe-4S domain
Fer2_BFD             PF04324.10    55 seq603_BIOID50975    -            847   2.8e-21   75.1   4.8   1   1     7e-19   1.6e-15   56.7   2.0     2    53   423   472   422   474 0.93 BFD-like [2Fe-2S] binding domain
Pyr_redox            PF00070.22    80 seq603_BIOID50975    -            847   1.5e-15   57.2   0.7   1   1   6.4e-19   1.5e-15   57.2   0.5     2    72   148   219   147   229 0.91 Pyridine nucleotide-disulphide oxidoreductase
NIR_SIR_ferr         PF03460.12    69 seq603_BIOID50975    -            847   4.4e-12   45.3   0.0   1   1     4e-15   9.1e-12   44.3   0.0     3    68   560   622   558   623 0.95 Nitrite/Sulfite reductase ferredoxin-like half domain
Pyr_redox_3          PF13738.1    203 seq603_BIOID50975    -            847     2e-08   34.3   0.4   1   1   1.5e-09   3.5e-06   27.1   0.0    78   196    55   174    42   179 0.83 Pyridine nucleotide-disulphide oxidoreductase
HisG                 PF01634.13   163 seq607_BIOID50975    -            299   8.2e-55  184.7   0.0   1   1   1.7e-58   1.2e-54  184.1   0.0     1   163    53   221    53   221 0.94 ATP phosphoribosyltransferase
HisG_C               PF08029.6     75 seq607_BIOID50975    -            299   5.6e-28   96.5   0.1   1   1   2.2e-31   1.5e-27   95.2   0.0     1    75   222   297   222   297 0.98 HisG, C-terminal domain
Entericidin          PF08085.6     21 seq608_BIOID50975    -             48   1.2e-08   34.2   2.6   1   1   1.2e-12   1.7e-08   33.7   1.8     1    21    23    43    23    43 0.98 Entericidin EcnA/B family
CSD                  PF00313.17    66 seq612_BIOID50975    -             70   3.4e-21   74.6   0.0   1   1   2.7e-25   3.7e-21   74.5   0.0     1    65     5    69     5    70 0.98 'Cold-shock' DNA-binding domain
Pyr_redox_2          PF07992.9    200 seq613_BIOID50975    -           1032   3.3e-19   69.4   0.0   1   1   5.2e-22   7.9e-19   68.2   0.0     2   198   553   829   552   831 0.84 Pyridine nucleotide-disulphide oxidoreductase
NAD_binding_8        PF13450.1     68 seq613_BIOID50975    -           1032     2e-08   34.0   1.4   1   1   3.4e-11   5.2e-08   32.6   0.1     1    37   555   591   555   615 0.90 NAD(P)-binding Rossmann-like domain
Fer4_9               PF13187.1     55 seq613_BIOID50975    -           1032   3.1e-06   27.2   7.6   1   1     2e-09   3.1e-06   27.2   5.3     1    53   897   951   867   952 0.90 4Fe-4S dicluster domain
Thi4                 PF01946.12   230 seq613_BIOID50975    -           1032   2.4e-06   26.7   0.2   1   1   6.6e-08    0.0001   21.4   0.0    20    54   553   587   538   591 0.93 Thi4 family
FAD_binding_3        PF01494.14   356 seq613_BIOID50975    -           1032   5.1e-05   22.3   0.1   1   1   7.4e-08   0.00011   21.2   0.1     3    35   552   584   550   590 0.92 FAD binding domain
FAD_binding_2        PF00890.19   421 seq613_BIOID50975    -           1032    0.0001   21.2   0.8   1   1   6.6e-08    0.0001   21.2   0.5     2    36   553   587   552   591 0.94 FAD binding domain
Multi_Drug_Res       PF00893.14    93 seq614_BIOID50975    -            105   5.3e-33  113.2  10.3   1   1   4.9e-37   6.7e-33  112.9   7.2     1    93     1    93     1    93 0.99 Small Multidrug Resistance protein
ATP-synt_ab          PF00006.20   215 seq615_BIOID50975    -            443   5.9e-42  143.4   0.0   1   1   2.9e-45   7.9e-42  143.0   0.0     3   214   183   388   181   389 0.95 ATP synthase alpha/beta family, nucleotide-binding domain
Rho_RNA_bind         PF07497.7     78 seq615_BIOID50975    -            443   6.5e-42  140.9   0.1   1   1   4.2e-45   1.1e-41  140.1   0.0     1    78    73   150    73   150 0.98 Rho termination factor, RNA-binding domain
Rho_N                PF07498.7     43 seq615_BIOID50975    -            443   8.2e-18   63.7   0.8   1   1   1.7e-20   4.8e-17   61.3   0.2     1    43    29    71    29    71 0.98 Rho termination factor, N-terminal domain
NACHT                PF05729.7    167 seq615_BIOID50975    -            443   8.9e-05   22.0   0.0   1   1   6.2e-08   0.00017   21.1   0.0    12    96   207   297   203   311 0.80 NACHT domain
AzlC                 PF03591.9    143 seq616_BIOID50975    -            245   7.3e-42  142.5  10.2   1   1   5.3e-46   7.3e-42  142.5   7.1     1   141    23   165    23   167 0.97 AzlC protein
Bac_DNA_binding      PF00216.16    90 seq617_BIOID50975    -             90   3.2e-33  113.4   1.4   1   1   2.6e-37   3.6e-33  113.3   1.0     1    90     1    90     1    90 0.99 Bacterial DNA-binding protein
SmpB                 PF01668.13    68 seq618_BIOID50975    -            160   1.3e-29  101.6   0.0   1   1   1.5e-33   2.1e-29  100.9   0.0     2    67    13    78    12    80 0.96 SmpB protein
DUF2279              PF10043.4     85 seq619_BIOID50975    -             90   5.2e-33  113.0   4.0   1   1   4.2e-37   5.8e-33  112.9   2.8     2    84     3    87     2    88 0.96 Predicted periplasmic lipoprotein (DUF2279)
A_deaminase          PF00962.17   330 seq626_BIOID50975    -            333  7.1e-101  337.3   0.0   1   1  5.8e-105  7.9e-101  337.2   0.0     2   329     6   328     5   329 0.99 Adenosine/AMP deaminase
UTRA                 PF07702.8    141 seq627_BIOID50975    -            236   3.7e-20   71.8   0.0   1   1   9.6e-24   6.6e-20   71.0   0.0     1   140    91   230    91   231 0.97 UTRA domain
GntR                 PF00392.16    64 seq627_BIOID50975    -            236   6.4e-20   70.2   0.0   1   1   1.4e-23   9.4e-20   69.7   0.0     2    64     8    70     7    70 0.97 Bacterial regulatory proteins, gntR family
DUF1481              PF07356.7    195 seq628_BIOID50975    -            211   5.4e-71  237.9   0.6   1   1   4.5e-75   6.2e-71  237.7   0.4     1   195    22   207    22   207 0.99 Protein of unknown function (DUF1481)
Histidinol_dh        PF00815.15   413 seq633_BIOID50975    -            432  3.3e-182  605.5   1.6   1   1  2.8e-186  3.8e-182  605.3   1.1     2   413    18   428    17   428 0.99 Histidinol dehydrogenase
AzlD                 PF05437.7     99 seq637_BIOID50975    -            111   3.3e-12   46.0   5.5   1   1   2.8e-16   3.9e-12   45.8   3.8     1    98     5   104     5   105 0.92 Branched-chain amino acid transport protein (AzlD)
Radical_SAM          PF04055.16   166 seq639_BIOID50975    -            292   1.9e-22   80.0   0.0   1   1   5.8e-26   2.6e-22   79.6   0.0     1   157    41   222    41   231 0.94 Radical SAM superfamily
Fer4_12              PF13353.1    139 seq639_BIOID50975    -            292   1.1e-10   41.6   0.1   1   1   9.2e-14   4.2e-10   39.7   0.1     2    82    34   145    33   186 0.81 4Fe-4S single cluster domain
Fer4_14              PF13394.1    117 seq639_BIOID50975    -            292     1e-06   28.6   0.6   1   1     6e-09   2.7e-05   24.0   0.4     3   103    42   171    40   183 0.83 4Fe-4S single cluster domain
TraA                 PF05513.6    119 seq642_BIOID50975    -            119   1.1e-56  189.9   2.2   1   1   9.1e-61   1.3e-56  189.8   1.5     1   118     1   118     1   119 0.99 TraA
AP_endonuc_2         PF01261.19   211 seq643_BIOID50975    -            326   2.9e-14   52.7   0.1   1   1   3.2e-18   4.4e-14   52.1   0.1     1   201    41   219    41   229 0.91 Xylose isomerase-like TIM barrel
MarR                 PF01047.17    59 seq644_BIOID50975    -            176   1.6e-17   62.8   2.8   1   1   1.3e-20     6e-17   60.9   0.1     1    58    53   112    53   113 0.98 MarR family
MarR_2               PF12802.2     62 seq644_BIOID50975    -            176     1e-08   34.5   0.1   1   1   4.8e-12   2.2e-08   33.5   0.0     5    61    55   111    51   112 0.90 MarR family
HTH_27               PF13463.1     68 seq644_BIOID50975    -            176   3.6e-07   30.3   0.1   1   1   1.8e-10   8.1e-07   29.1   0.0    17    68    70   121    54   121 0.86 Winged helix DNA-binding domain
TraL                 PF07178.6     95 seq647_BIOID50975    -            101   1.9e-35  120.6   1.9   1   1   1.5e-39   2.1e-35  120.5   1.3     1    95     7   101     7   101 0.99 TraL protein
Glycos_transf_4      PF00953.16   159 seq650_BIOID50975    -            367   1.1e-28   99.9  21.3   1   1   7.8e-33   1.1e-28   99.9  14.8     3   157    75   233    73   235 0.94 Glycosyl transferase family 4
HATPase_c            PF02518.21   111 seq651_BIOID50975    -            458   1.5e-28   98.5   0.8   1   1   6.1e-32   4.2e-28   97.1   0.1     2   110   346   449   345   450 0.98 Histidine kinase-, DNA gyrase B-, and HSP90-like ATPase
HisKA                PF00512.20    68 seq651_BIOID50975    -            458   1.5e-14   53.5   0.4   1   1     8e-18   5.5e-14   51.7   0.0     2    65   238   300   237   302 0.91 His Kinase A (phospho-acceptor) domain
PTS_IIB              PF02302.12    90 seq653_BIOID50975    -            113   7.1e-13   48.6   0.0   1   1   6.3e-17   8.6e-13   48.4   0.0     2    87     6    94     5    97 0.92 PTS system, Lactose/Cellobiose specific IIB subunit
TraE                 PF05309.6    187 seq654_BIOID50975    -            187   1.6e-70  235.9   0.4   1   1   1.3e-74   1.8e-70  235.7   0.3     1   187     1   187     1   187 1.00 TraE protein
Phage_min_tail       PF05939.8    109 seq656_BIOID50975    -            109   1.3e-38  131.1   0.1   1   1     1e-42   1.4e-38  131.0   0.0     1   109     1   109     1   109 0.99 Phage minor tail protein
HlyD                 PF00529.15   306 seq659_BIOID50975    -            390     1e-78  264.6  14.8   1   1   3.8e-82   1.3e-78  264.3  10.2     1   306    60   343    60   343 0.99 HlyD family secretion protein
HlyD_2               PF12700.2    328 seq659_BIOID50975    -            390   3.5e-17   62.4   1.4   1   1   1.5e-20   5.1e-17   61.9   1.0    20   234    60   290    51   316 0.77 HlyD family secretion protein
HlyD_3               PF13437.1    105 seq659_BIOID50975    -            390   9.4e-16   57.9   3.1   1   1   1.4e-16   4.9e-13   49.2   0.2     2   105   218   338   217   338 0.79 HlyD family secretion protein
Biotin_lipoyl_2      PF13533.1     50 seq659_BIOID50975    -            390   1.6e-07   30.7   3.5   1   1   2.1e-10   7.2e-07   28.6   0.3     2    44    61   103    60   140 0.86 Biotin-lipoyl like
Aminotran_1_2        PF00155.16   363 seq660_BIOID50975    -            356   3.7e-68  230.0   0.0   1   1   3.3e-72   4.5e-68  229.7   0.0    31   363    46   351    30   351 0.94 Aminotransferase class I and II
Phage_tail_L         PF05100.7    206 seq664_BIOID50975    -            232   1.4e-95  318.1   0.2   1   1   1.2e-99   1.6e-95  317.9   0.1     1   206    29   230    29   230 0.99 Phage minor tail protein L
Rieske_2             PF13806.1    104 seq665_BIOID50975    -            108   2.3e-40  136.3   0.0   1   1   1.9e-44   2.6e-40  136.2   0.0     1   103     3   106     3   107 0.98 Rieske-like [2Fe-2S] domain
MFS_1                PF07690.11   354 seq666_BIOID50975    -            421   5.4e-23   81.1  40.2   1   1   5.8e-27   7.9e-23   80.6  23.2    22   351    33   365    25   366 0.79 Major Facilitator Superfamily
TraK                 PF06586.6    234 seq667_BIOID50975    -            246   1.9e-59  200.5   0.0   1   1   1.6e-63   2.1e-59  200.3   0.0     8   234    12   234     1   234 0.94 TraK protein
DDE_Tnp_1            PF01609.16   211 seq668_BIOID50975    -            370   2.5e-29  102.2   0.0   1   1   2.3e-33   3.2e-29  101.9   0.0     2   211   107   348   106   348 0.96 Transposase DDE domain
Form_Nir_trans       PF01226.12   250 seq670_BIOID50975    -            268   4.6e-62  209.0  28.1   1   1     4e-66   5.5e-62  208.7  19.5    16   249    20   248     4   249 0.92 Formate/nitrite transporter
PfkB                 PF00294.19   301 seq671_BIOID50975    -            337   5.5e-70  235.7   0.0   1   1   4.9e-74   6.7e-70  235.4   0.0     2   297    31   331    30   335 0.97 pfkB family carbohydrate kinase
Wzz                  PF02706.10   152 seq674_BIOID50975    -            348   5.4e-15   55.4   1.7   1   1   8.6e-19   1.2e-14   54.3   1.2     1   113    15   188    15   247 0.69 Chain length determinant protein
OsmC                 PF02566.14   100 seq676_BIOID50975    -            143   1.5e-19   69.9   0.1   1   1   1.4e-23   1.9e-19   69.5   0.0     2    99    42   139    41   140 0.89 OsmC-like protein
Prok-JAB             PF14464.1    105 seq677_BIOID50975    -            247   3.4e-20   71.4   0.1   1   1   8.5e-24   5.8e-20   70.7   0.1     4    96     4    98     1   109 0.93 Prokaryotic homologs of the JAB domain
NLPC_P60             PF00877.14   105 seq677_BIOID50975    -            247   5.7e-14   51.6   0.0   1   1   1.2e-17     8e-14   51.2   0.0     1   104   111   223   111   224 0.92 NlpC/P60 family
IGPD                 PF00475.13   145 seq679_BIOID50975    -            355   1.3e-64  216.3   0.3   1   1   6.7e-68   2.3e-64  215.5   0.2     1   145   196   338   196   338 0.99 Imidazoleglycerol-phosphate dehydratase
HAD_2                PF13419.1    176 seq679_BIOID50975    -            355   5.6e-07   29.8   0.0   1   1   5.3e-09   1.8e-05   24.9   0.0    76   173    30   145    19   148 0.81 Haloacid dehalogenase-like hydrolase
PNK3P                PF08645.6    158 seq679_BIOID50975    -            355   9.3e-07   28.3   0.0   1   1   4.9e-10   1.7e-06   27.4   0.0     5   129     8   134     4   183 0.77 Polynucleotide kinase 3 phosphatase
Hydrolase_like       PF13242.1     75 seq679_BIOID50975    -            355   1.8e-06   27.4   0.0   1   1   1.1e-09   3.8e-06   26.4   0.0     1    44   102   144   102   149 0.90 HAD-hyrolase-like
HTH_Tnp_1            PF01527.15    76 seq681_BIOID50975    -            100   3.5e-11   42.7   0.8   1   1     3e-15   4.2e-11   42.5   0.5     3    76    12    86    10    86 0.94 Transposase
TrbI                 PF03743.9    187 seq683_BIOID50975    -            454   1.2e-35  122.6   1.6   1   1   1.3e-39   1.8e-35  122.0   1.1     2   187   200   396   199   396 0.93 Bacterial conjugation TrbI-like protein
HHA                  PF05321.6     57 seq684_BIOID50975    -             71   3.8e-25   87.6   0.0   1   1   3.2e-29   4.3e-25   87.4   0.0     1    57     8    68     8    68 0.97 Haemolysin expression modulating protein
MFS_1                PF07690.11   354 seq685_BIOID50975    -            512   5.7e-55  186.3  38.3   1   1   4.2e-59   5.7e-55  186.3  26.5     1   353    19   413    19   414 0.89 Major Facilitator Superfamily
Sigma54_activat      PF00158.21   168 seq686_BIOID50975    -            441   1.1e-72  242.8   0.1   1   1   6.6e-76   1.8e-72  242.1   0.1     1   168   141   308   141   308 0.99 Sigma-54 interaction domain
Response_reg         PF00072.19   112 seq686_BIOID50975    -            441   7.3e-30  103.1   0.2   1   1   5.4e-33   1.5e-29  102.1   0.1     1   111     8   117     8   118 0.98 Response regulator receiver domain
HTH_8                PF02954.14    42 seq686_BIOID50975    -            441     2e-14   52.7   0.6   1   1   7.2e-18     2e-14   52.7   0.4     3    39   403   439   401   441 0.93 Bacterial regulatory protein, Fis family
AAA_5                PF07728.9    139 seq686_BIOID50975    -            441   1.4e-07   31.2   0.0   1   1   9.7e-11   2.7e-07   30.3   0.0     2   123   165   283   164   301 0.84 AAA domain (dynein-related subfamily)
AAA                  PF00004.24   132 seq686_BIOID50975    -            441   1.6e-05   24.9   0.0   1   1   1.2e-08   3.4e-05   23.9   0.0     1   126   165   296   165   302 0.72 ATPase family associated with various cellular activities (AAA)
Amidohydro_1         PF01979.15   333 seq688_BIOID50975    -            442   3.4e-48  164.8   0.2   1   1   7.2e-52   4.9e-48  164.3   0.1     1   333    53   375    53   375 0.96 Amidohydrolase family
Amidohydro_5         PF13594.1     68 seq688_BIOID50975    -            442   2.6e-08   33.4   0.0   1   1     9e-12   6.2e-08   32.2   0.0     1    68    23   122    23   122 0.66 Amidohydrolase
PseudoU_synth_2      PF00849.17   164 seq690_BIOID50975    -            290     1e-15   57.8   0.1   1   1   6.3e-18   4.3e-14   52.5   0.1     2   164    69   195    68   195 0.87 RNA pseudouridylate synthase
S4                   PF01479.20    48 seq690_BIOID50975    -            290     3e-14   52.0   1.3   1   1   1.5e-17     1e-13   50.3   0.0     1    48     7    52     7    52 0.97 S4 domain
DUF2569              PF10754.4    149 seq693_BIOID50975    -            146     4e-48  163.2  10.5   1   1   3.3e-52   4.5e-48  163.1   7.3     2   149     4   145     3   145 0.99 Protein of unknown function (DUF2569)
rve                  PF00665.21   120 seq695_BIOID50975    -            193   2.4e-10   40.4   0.0   1   1   5.4e-14   3.7e-10   39.8   0.0     2    65   101   162   100   173 0.94 Integrase core domain
HTH_21               PF13276.1     60 seq695_BIOID50975    -            193   2.7e-07   30.3   0.5   1   1   7.4e-11   5.1e-07   29.5   0.4     6    55    26    76    21    83 0.82 HTH-like domain
TP_methylase         PF00590.15   210 seq696_BIOID50975    -            457   9.3e-50  169.1   0.1   1   1   3.2e-53   1.5e-49  168.4   0.1     2   209   218   426   217   427 0.92 Tetrapyrrole (Corrin/Porphyrin) Methylases
NAD_binding_7        PF13241.1    103 seq696_BIOID50975    -            457   6.1e-28   96.9   0.1   1   1   1.3e-29     6e-26   90.5   0.0     1   103     6   115     6   115 0.89 Putative NAD(P)-binding
CysG_dimeriser       PF10414.4     60 seq696_BIOID50975    -            457   1.7e-19   68.9   0.9   1   1   3.7e-23   1.7e-19   68.9   0.6     2    60   150   209   149   209 0.97 Sirohaem synthase dimerisation region
Pilus_PilP           PF11356.3     87 seq697_BIOID50975    -            271   1.2e-11   44.5   0.0   1   1   1.4e-15   1.9e-11   43.9   0.0     4    86    67   150    64   151 0.89 Type IV pilus biogenesis
Lambda_tail_I        PF06805.7     82 seq701_BIOID50975    -            190   1.6e-14   53.3   0.0   1   1   2.1e-18   2.9e-14   52.5   0.0    25    82     2    64     1    64 0.98 Bacteriophage lambda tail assembly protein I
Epimerase_2          PF02350.14   346 seq703_BIOID50975    -            376  1.3e-126  421.9   0.0   1   1  1.1e-130  1.5e-126  421.7   0.0     2   346    22   370    21   370 0.97 UDP-N-acetylglucosamine 2-epimerase
Rnf-Nqr              PF02508.9    190 seq704_BIOID50975    -            193   2.6e-71  239.0  21.0   1   1   2.1e-75   2.9e-71  238.8  14.6     1   189     1   191     1   192 0.99 Rnf-Nqr subunit, membrane protein
rve_3                PF13683.1     67 seq706_BIOID50975    -             80     2e-11   43.0   0.0   1   1   4.5e-15   3.1e-11   42.5   0.0     7    67     1    62     1    62 0.96 Integrase core domain
rve_2                PF13333.1     52 seq706_BIOID50975    -             80   2.7e-07   30.4   0.0   1   1   4.8e-11   3.3e-07   30.1   0.0     1    50    14    68    14    70 0.87 Integrase core domain
GATase               PF00117.23   192 seq707_BIOID50975    -            196   6.2e-28   97.4   0.0   1   1   2.1e-31   7.1e-28   97.2   0.0     1   189     4   194     4   196 0.81 Glutamine amidotransferase class-I
GATase_3             PF07685.9    158 seq707_BIOID50975    -            196   9.7e-06   25.1   0.0   1   1   4.3e-09   1.5e-05   24.5   0.0     8    79    39   100    32   106 0.87 CobB/CobQ-like glutamine amidotransferase domain
TerC                 PF03741.11   184 seq709_BIOID50975    -            540   4.9e-49  166.1  13.4   1   1   1.6e-52   7.4e-49  165.5   9.3     1   183    27   216    27   217 0.94 Integral membrane protein TerC family
CorC_HlyC            PF03471.12    81 seq709_BIOID50975    -            540   2.6e-20   71.8   0.1   1   1   6.2e-23   2.8e-19   68.5   0.0     2    79   453   529   452   531 0.93 Transporter associated domain
CBS                  PF00571.23    57 seq709_BIOID50975    -            540   7.2e-16   57.4   1.3   1   2   8.5e-09   3.9e-05   23.1   0.4     1    53   315   371   315   374 0.94 CBS domain
CBS                  PF00571.23    57 seq709_BIOID50975    -            540   7.2e-16   57.4   1.3   2   2   9.7e-12   4.4e-08   32.5   0.0     3    53   382   432   381   436 0.93 CBS domain
DUF3442              PF11924.3    280 seq710_BIOID50975    -           1418  3.3e-105  351.5   0.5   1   1  1.2e-108  3.3e-105  351.5   0.3     2   280    71   350    70   350 0.99 Protein of unknown function (DUF3442)
Big_1                PF02369.11   100 seq710_BIOID50975    -           1418   5.9e-54  180.0  99.9   1   3   3.4e-17   9.3e-14   51.0   7.8     4    97   993  1086   990  1088 0.87 Bacterial Ig-like domain (group 1)
Big_1                PF02369.11   100 seq710_BIOID50975    -           1418   5.9e-54  180.0  99.9   2   3   1.5e-15   4.1e-12   45.7   1.7    10    96  1098  1185  1089  1191 0.82 Bacterial Ig-like domain (group 1)
Big_1                PF02369.11   100 seq710_BIOID50975    -           1418   5.9e-54  180.0  99.9   3   3   1.4e-15   3.9e-12   45.8   9.8     2    95  1193  1287  1191  1292 0.87 Bacterial Ig-like domain (group 1)
Phage-tail_3         PF13550.1    164 seq712_BIOID50975    -           1137     3e-40  137.5   0.0   1   1   2.5e-43   8.5e-40  136.0   0.0     1   161   330   497   330   500 0.94 Putative phage tail protein
DUF3672              PF12421.3    136 seq712_BIOID50975    -           1137     5e-38  130.1   0.7   1   1   3.5e-41   1.2e-37  128.9   0.5     1   136   949  1099   949  1099 0.94 Fibronectin type III protein
DUF1983              PF09327.6     81 seq712_BIOID50975    -           1137   3.1e-27   94.2   0.1   1   1   2.1e-30   7.2e-27   93.0   0.0     2    81   846   925   845   925 0.98 Domain of unknown function (DUF1983)
Secretin             PF00263.16   165 seq713_BIOID50975    -            654   2.9e-51  173.0   5.0   1   1   9.4e-55   6.4e-51  171.8   3.4     1   165   437   599   437   599 0.93 Bacterial type II and III secretion system protein
Secretin_N           PF03958.12    82 seq713_BIOID50975    -            654   7.7e-47  157.2   9.9   1   3   1.1e-14   7.4e-11   41.9   0.1     1    78   131   190   131   193 0.97 Bacterial type II/III secretion system short domain
Secretin_N           PF03958.12    82 seq713_BIOID50975    -            654   7.7e-47  157.2   9.9   2   3   6.5e-21   4.4e-17   61.9   0.1     2    80   197   266   196   268 0.94 Bacterial type II/III secretion system short domain
Secretin_N           PF03958.12    82 seq713_BIOID50975    -            654   7.7e-47  157.2   9.9   3   3   1.4e-19   9.3e-16   57.6   0.8     1    82   272   351   272   351 0.95 Bacterial type II/III secretion system short domain
FeS                  PF04060.8     35 seq717_BIOID50975    -            192     1e-14   53.6   5.2   1   1   1.9e-17   2.8e-14   52.2   3.6     1    35    43    77    43    77 0.97 Putative Fe-S cluster
Fer4                 PF00037.22    24 seq717_BIOID50975    -            192   8.5e-13   47.2  25.0   1   2     1e-10   1.5e-07   30.5   4.8     2    23   111   132   110   133 0.95 4Fe-4S binding domain
Fer4                 PF00037.22    24 seq717_BIOID50975    -            192   8.5e-13   47.2  25.0   2   2   2.5e-09   3.8e-06   26.1   2.4     2    24   141   163   140   163 0.91 4Fe-4S binding domain
Fer4_9               PF13187.1     55 seq717_BIOID50975    -            192   2.1e-10   40.5  31.8   1   1   1.1e-10   1.6e-07   31.3  10.3     1    55   116   162   116   162 0.95 4Fe-4S dicluster domain
Fer4_6               PF12837.2     24 seq717_BIOID50975    -            192   2.9e-08   33.0  28.2   1   1   4.9e-10   7.5e-07   28.6   4.5     1    24   109   132   109   132 0.96 4Fe-4S binding domain
Fer4_10              PF13237.1     52 seq717_BIOID50975    -            192   3.3e-08   33.0  25.8   1   1   1.2e-10   1.8e-07   30.7   9.6     3    52   111   158   109   158 0.86 4Fe-4S dicluster domain
Fer4_2               PF12797.2     22 seq717_BIOID50975    -            192   1.6e-07   30.6  20.1   1   1   8.7e-09   1.3e-05   24.6   2.9     3    22   110   129   108   129 0.93 4Fe-4S binding domain
FAD_binding_5        PF00941.16   171 seq718_BIOID50975    -            259   3.7e-23   81.7   0.0   1   1   9.1e-27   6.2e-23   80.9   0.0     4   155     4   147     1   155 0.89 FAD binding domain in molybdopterin dehydrogenase
CO_deh_flav_C        PF03450.12   103 seq718_BIOID50975    -            259   7.2e-10   38.6   0.3   1   1   2.3e-13   1.6e-09   37.5   0.2     4   102   165   250   161   251 0.85 CO dehydrogenase flavoprotein C-terminal domain
zf-dskA_traR         PF01258.12    36 seq719_BIOID50975    -             74   3.1e-09   36.3   3.9   1   1   2.9e-13   3.9e-09   35.9   2.7     2    35    33    66    21    67 0.94 Prokaryotic dksA/traR C4-type zinc finger
FlxA                 PF14282.1    106 seq722_BIOID50975    -            111   7.1e-15   54.7  17.5   1   1   6.6e-19   9.1e-15   54.4  12.2     5    91    10    95     3   100 0.81 FlxA-like protein
His_biosynth         PF00977.16   228 seq723_BIOID50975    -            245   9.9e-76  253.8   0.2   1   1   3.3e-79   1.1e-75  253.7   0.2     1   228     1   234     1   234 0.98 Histidine biosynthesis protein
Trp_syntA            PF00290.15   259 seq723_BIOID50975    -            245   2.6e-06   25.9   0.9   1   1   1.5e-08     5e-05   21.7   0.1   174   232    51   108    33   114 0.88 Tryptophan synthase alpha chain
Band_7               PF01145.20   179 seq728_BIOID50975    -            375   1.3e-24   86.9   0.2   1   1   4.1e-27   5.6e-23   81.6   0.2     2   178   147   318   146   320 0.94 SPFH domain / Band 7 family
TraV                 PF09676.5    119 seq729_BIOID50975    -            199   5.9e-28   97.8   3.0   1   1     9e-32   1.2e-27   96.8   2.1     1   119    22   192    22   192 0.82 Type IV conjugative transfer system lipoprotein (TraV)
UDPG_MGDP_dh_N       PF03721.9    185 seq731_BIOID50975    -            420   2.5e-61  206.1   0.2   1   1   7.1e-63   2.4e-59  199.7   0.0     2   183     5   189     4   191 0.96 UDP-glucose/GDP-mannose dehydrogenase family, NAD binding domain
UDPG_MGDP_dh         PF00984.14    96 seq731_BIOID50975    -            420     4e-30  103.7   0.0   1   1   2.3e-33     8e-30  102.7   0.0     2    93   206   292   205   296 0.88 UDP-glucose/GDP-mannose dehydrogenase family, central domain
UDPG_MGDP_dh_C       PF03720.10   106 seq731_BIOID50975    -            420   7.5e-19   67.7   0.0   1   1   5.7e-22   1.9e-18   66.4   0.0     1   104   324   419   324   420 0.91 UDP-glucose/GDP-mannose dehydrogenase family, UDP binding domain
NAD_binding_2        PF03446.10   162 seq731_BIOID50975    -            420     7e-07   29.1   0.1   1   1   2.1e-09   7.1e-06   25.8   0.0     2   110     4   136     3   141 0.76 NAD binding domain of 6-phosphogluconate dehydrogenase
RnfC_N               PF13375.1    101 seq733_BIOID50975    -            102     9e-31  105.4   0.0   1   1   7.8e-35   1.1e-30  105.2   0.0     1    83    14    95    14    99 0.97 RnfC Barrel sandwich hybrid domain
DUF4223              PF13978.1     56 seq734_BIOID50975    -             55   1.2e-36  124.0   0.7   1   1   9.5e-41   1.3e-36  123.9   0.5     1    55     1    55     1    55 0.99 Protein of unknown function (DUF4223)
Ald_Xan_dh_C2        PF02738.13   543 seq737_BIOID50975    -            956  8.3e-191  634.8   0.0   1   1  2.6e-194  1.2e-190  634.3   0.0    17   543   363   893   351   893 0.98 Molybdopterin-binding domain of aldehyde dehydrogenase
Ald_Xan_dh_C         PF01315.17   111 seq737_BIOID50975    -            956   4.4e-31  107.1   0.0   1   1   1.9e-34   8.9e-31  106.1   0.0     2   111   187   298   186   298 0.96 Aldehyde oxidase and xanthine dehydrogenase, a/b hammerhead domain
Fer2_2               PF01799.15    75 seq737_BIOID50975    -            956   7.2e-13   48.1   0.0   1   1   4.3e-16     2e-12   46.7   0.0     1    73    73   145    73   147 0.97 [2Fe-2S] binding domain
Complex1_51K         PF01512.12   151 seq738_BIOID50975    -            601   9.8e-49  164.8   1.6   1   1   1.5e-51   1.7e-48  164.0   0.0     1   151    32   177    32   177 0.98 Respiratory-chain NADH dehydrogenase 51 Kd subunit
SLBB                 PF10531.4     59 seq738_BIOID50975    -            601   1.8e-11   43.6   0.1   1   1   4.1e-14   4.7e-11   42.2   0.0     1    58   189   237   189   238 0.95 SLBB domain
Fer4_7               PF12838.2     52 seq738_BIOID50975    -            601   1.2e-09   38.2   8.8   1   1   3.7e-12   4.2e-09   36.5   6.1     1    52   269   323   269   323 0.81 4Fe-4S dicluster domain
Fer4_10              PF13237.1     52 seq738_BIOID50975    -            601   4.3e-08   32.7  10.5   1   1   1.1e-10   1.3e-07   31.1   7.3     6    52   267   320   263   320 0.91 4Fe-4S dicluster domain
Fer4_8               PF13183.1     57 seq738_BIOID50975    -            601   5.8e-08   32.5   9.0   1   1   1.7e-10     2e-07   30.8   6.2     3    57   268   323   266   323 0.68 4Fe-4S dicluster domain
Fer4_9               PF13187.1     55 seq738_BIOID50975    -            601   3.8e-07   30.1   9.0   1   1   1.2e-09   1.4e-06   28.3   6.2     2    53   270   322   269   324 0.72 4Fe-4S dicluster domain
Fer4_4               PF12800.2     17 seq738_BIOID50975    -            601   3.5e-07   29.9  11.4   1   2   4.2e-06    0.0047   17.0   2.0     2    16   268   282   267   288 0.90 4Fe-4S binding domain
Fer4_4               PF12800.2     17 seq738_BIOID50975    -            601   3.5e-07   29.9  11.4   2   2   3.9e-06    0.0044   17.1   1.0     3    16   308   321   306   329 0.91 4Fe-4S binding domain
Fer4_17              PF13534.1     61 seq738_BIOID50975    -            601   1.2e-06   28.6  10.8   1   1   1.1e-08   1.2e-05   25.4   7.1     2    61   270   324   269   324 0.82 4Fe-4S dicluster domain
His_biosynth         PF00977.16   228 seq739_BIOID50975    -            258   1.7e-78  262.9   0.6   1   1   5.5e-82   1.9e-78  262.7   0.4     1   227     5   239     5   240 0.96 Histidine biosynthesis protein
AA_permease_2        PF13520.1    426 seq740_BIOID50975    -            462   2.8e-59  200.6  45.4   1   1     5e-63   3.5e-59  200.3  31.5     1   405    27   427    27   448 0.85 Amino acid permease
AA_permease          PF00324.16   479 seq740_BIOID50975    -            462     5e-36  123.9  40.9   1   1   1.2e-39   8.5e-36  123.1  28.3     2   475    32   457    31   461 0.83 Amino acid permease
TraC_F_IV            PF11130.3    235 seq741_BIOID50975    -            863   2.7e-53  180.6   0.3   1   1   2.3e-56   1.6e-52  178.1   0.1     2   234    33   271    32   272 0.98 F pilus assembly Type-IV secretion system for plasmid transfer
AAA_10               PF12846.2    328 seq741_BIOID50975    -            863   4.5e-41  141.0   0.0   1   1   3.7e-44   2.6e-40  138.5   0.0     1   319   474   764   474   769 0.85 AAA-like domain
tRNA-synt_2          PF00152.15   335 seq744_BIOID50975    -            335   4.8e-70  235.8   0.0   1   1   4.4e-74   6.1e-70  235.5   0.0    21   333    25   333    14   335 0.88 tRNA synthetases class II (D, K and N)
Nuc-transf           PF10127.4    247 seq746_BIOID50975    -            263   6.6e-98  326.8   0.0   1   1  5.4e-102   7.4e-98  326.6   0.0     1   246    10   256    10   257 0.99 Predicted nucleotidyltransferase
PRA-CH               PF01502.13    75 seq749_BIOID50975    -            203   1.1e-33  114.5   0.0   1   1   3.3e-37   2.2e-33  113.5   0.0     1    74    33   106    33   107 0.99 Phosphoribosyl-AMP cyclohydrolase
PRA-PH               PF01503.12    83 seq749_BIOID50975    -            203   1.5e-13   50.6   0.5   1   1   3.2e-17   2.2e-13   50.1   0.4     2    82   116   201   115   202 0.96 Phosphoribosyl-ATP pyrophosphohydrolase
T2SE                 PF00437.15   272 seq751_BIOID50975    -            493   5.6e-88  294.2   4.0   1   1   8.2e-92   5.6e-88  294.2   2.8     3   271   115   380   113   381 0.98 Type II/IV secretion system protein
AAA_23               PF13476.1    202 seq751_BIOID50975    -            493   1.6e-07   31.7   0.1   1   1   5.2e-11   3.6e-07   30.6   0.0     2    46   219   269   218   336 0.74 AAA domain
Epimerase            PF01370.16   236 seq752_BIOID50975    -            355   2.4e-79  265.9   0.0   1   1   1.3e-82   2.9e-79  265.7   0.0     1   236     4   252     4   252 0.97 NAD dependent epimerase/dehydratase family
RmlD_sub_bind        PF04321.12   287 seq752_BIOID50975    -            355   2.8e-17   62.4   0.0   1   1   1.7e-20   3.9e-17   61.9   0.0     2   254     3   296     1   333 0.79 RmlD substrate binding domain
Polysacc_synt_2      PF02719.10   294 seq752_BIOID50975    -            355   1.8e-16   59.8   0.0   1   1   1.3e-19   2.9e-16   59.1   0.0     1   117     4   114     4   135 0.93 Polysaccharide biosynthesis protein
NAD_binding_4        PF07993.7    249 seq752_BIOID50975    -            355   2.8e-15   55.8   0.1   1   1   2.7e-14   6.2e-11   41.5   0.0    87   197    74   189    56   250 0.85 Male sterility protein
3Beta_HSD            PF01073.14   280 seq752_BIOID50975    -            355   2.9e-15   55.6   0.0   1   1     2e-18   4.6e-15   54.9   0.0     1   229     5   240     5   250 0.82 3-beta hydroxysteroid dehydrogenase/isomerase family
adh_short            PF00106.20   167 seq752_BIOID50975    -            355   4.3e-08   33.1   0.3   1   1   3.1e-10     7e-07   29.1   0.0     3    96     4    91     2   126 0.79 short chain dehydrogenase
HTH_3                PF01381.17    55 seq757_BIOID50975    -            142     1e-09   37.9   0.8   1   1   3.3e-13   2.3e-09   36.8   0.0    11    55    29    73    15    73 0.92 Helix-turn-helix
HTH_19               PF12844.2     64 seq757_BIOID50975    -            142   4.8e-08   32.8   0.0   1   1   1.3e-11   9.2e-08   31.9   0.0     2    62    13    77    12    79 0.94 Helix-turn-helix domain
ROK                  PF00480.15   179 seq759_BIOID50975    -            397   1.2e-27   96.8   0.0   1   1   1.2e-31   1.6e-27   96.3   0.0    26   179   111   267    85   267 0.89 ROK family
SIS                  PF01380.17   131 seq761_BIOID50975    -            347   3.1e-21   75.2   0.0   1   2   1.2e-12   1.6e-08   34.0   0.0     5   122    51   170    48   175 0.87 SIS domain
SIS                  PF01380.17   131 seq761_BIOID50975    -            347   3.1e-21   75.2   0.0   2   2     3e-14   4.1e-10   39.2   0.0     4    87   214   299   211   305 0.93 SIS domain
AA_permease_2        PF13520.1    426 seq762_BIOID50975    -            500   8.7e-33  113.3  61.1   1   1   1.7e-36   1.2e-32  112.9  42.3     2   419     9   468     8   483 0.77 Amino acid permease
AA_permease          PF00324.16   479 seq762_BIOID50975    -            500   3.1e-14   52.0  52.8   1   1   2.8e-17   1.9e-13   49.4  36.6    14   446    21   465     9   485 0.72 Amino acid permease
NQR2_RnfD_RnfE       PF03116.10   314 seq763_BIOID50975    -            352  8.2e-122  406.1  15.5   1   1  6.8e-126  9.3e-122  405.9  10.7     3   314     4   350     2   350 0.93 NQR2, RnfD, RnfE family
DUF1391              PF07151.7     49 seq764_BIOID50975    -             78   5.5e-34  115.2   0.5   1   1   5.3e-38   7.2e-34  114.9   0.4     1    48    29    76    29    77 0.97 Protein of unknown function (DUF1391)
DUF2699              PF10919.3     94 seq765_BIOID50975    -            122   7.4e-08   32.3   0.0   1   1   8.7e-12   1.2e-07   31.7   0.0    39    93     8    61     2    62 0.91 Protein of unknown function (DUF2699)
NTP_transferase      PF00483.18   248 seq766_BIOID50975    -            293   1.2e-72  244.0   0.0   1   1   2.1e-76   1.4e-72  243.8   0.0     1   246     2   238     2   240 0.98 Nucleotidyl transferase
NTP_transf_3         PF12804.2    179 seq766_BIOID50975    -            293   1.1e-08   35.3   0.0   1   1     2e-12   1.4e-08   35.0   0.0     1   120     3   133     3   188 0.83 MobA-like NTP transferase domain
OrfB_Zn_ribbon       PF07282.6     69 seq771_BIOID50975    -            339   2.6e-25   87.7   0.6   1   1   6.5e-29   4.4e-25   86.9   0.4     1    67   240   307   240   309 0.98 Putative transposase DNA-binding domain
OrfB_IS605           PF01385.14   227 seq771_BIOID50975    -            339   6.4e-07   28.8   0.2   1   1   1.5e-10     1e-06   28.2   0.1   186   224   173   211   159   213 0.92 Probable transposase
T2SF                 PF00482.18   124 seq772_BIOID50975    -            398   1.9e-56  189.1   6.7   1   2   9.2e-35   1.3e-30  105.7   0.1     1   124    64   187    64   187 0.99 Type II secretion system (T2SS), protein F
T2SF                 PF00482.18   124 seq772_BIOID50975    -            398   1.9e-56  189.1   6.7   2   2   2.1e-28   2.9e-24   85.2   1.9     1   124   267   389   267   389 0.98 Type II secretion system (T2SS), protein F
Ail_Lom              PF06316.6    199 seq773_BIOID50975    -            199  2.7e-123  408.8   4.7   1   1  4.4e-127    3e-123  408.6   3.3     1   199     1   199     1   199 1.00 Enterobacterial Ail/Lom protein
OMP_b-brl            PF13505.1    176 seq773_BIOID50975    -            199   6.8e-25   87.8   4.1   1   1   1.2e-28   8.4e-25   87.5   2.8     2   176    11   199     8   199 0.84 Outer membrane protein beta-barrel domain
AP_endonuc_2         PF01261.19   211 seq775_BIOID50975    -            305   1.1e-31  109.6   0.0   1   1     1e-35   1.4e-31  109.3   0.0     1   210    48   254    48   255 0.97 Xylose isomerase-like TIM barrel
IncFII_repA          PF02387.10   281 seq776_BIOID50975    -            342   1.7e-13   50.2   0.3   1   1   1.8e-17   2.4e-13   49.7   0.2    60   268   110   326    76   335 0.76 IncFII RepA protein family
RdgC                 PF04381.7    301 seq777_BIOID50975    -            301  1.2e-111  372.4   0.4   1   1  9.5e-116  1.3e-111  372.2   0.3     3   300     5   299     1   300 0.99 Putative exonuclease, RdgC
TrbI_Ftype           PF09677.5    111 seq778_BIOID50975    -            154   9.5e-41  137.9   1.3   1   1   8.9e-45   1.2e-40  137.6   0.9     2   110    40   148    38   149 0.95 Type-F conjugative transfer system protein (TrbI_Ftype)
Acetyltransf_1       PF00583.19    83 seq781_BIOID50975    -            224   1.6e-05   24.6   0.5   1   1   7.7e-09   5.3e-05   23.0   0.4    39    78   170   209   144   214 0.93 Acetyltransferase (GNAT) family
Acetyltransf_10      PF13673.1    117 seq781_BIOID50975    -            224   3.5e-05   23.8   0.5   1   1   8.5e-09   5.8e-05   23.0   0.3     1   114    92   207    92   212 0.80 Acetyltransferase (GNAT) domain
FMN_bind             PF04205.9     81 seq782_BIOID50975    -            206   2.5e-18   65.9   0.1   1   1   3.7e-22   5.1e-18   64.8   0.0     1    77    99   187    99   191 0.98 FMN-binding domain
Xan_ur_permease      PF00860.15   389 seq783_BIOID50975    -            485  2.4e-110  368.5  44.5   1   1    2e-114  2.7e-110  368.3  30.8     1   389    41   435    41   435 0.98 Permease family
DicB                 PF05358.6     62 seq784_BIOID50975    -             97   5.6e-40  134.5   0.1   1   1   5.4e-44   7.3e-40  134.1   0.1     1    62    36    97    36    97 1.00 DicB protein
phage_tail_N         PF08400.5    134 seq785_BIOID50975    -           1091   1.7e-58  195.9   0.3   1   1   2.5e-62   1.7e-58  195.9   0.2     1   134     1   134     1   134 0.99 Prophage tail fibre N-terminal
Peptidase_S74        PF13884.1     58 seq785_BIOID50975    -           1091   1.7e-11   43.9   0.2   1   1   1.1e-14   7.3e-11   41.9   0.0     1    58   948   997   948   997 0.96 Chaperone of endosialidase
TraW_N               PF12477.3     31 seq786_BIOID50975    -            211     4e-10   39.2   0.0   1   1   4.4e-14     6e-10   38.6   0.0     6    31     5    30     3    30 0.96 Sex factor F TraW protein N terminal
DDE_Tnp_IS66         PF03050.9    271 seq787_BIOID50975    -            337   1.9e-86  289.5   0.1   1   1   3.4e-90   2.4e-86  289.2   0.0    21   271    16   287    13   287 0.98 Transposase IS66 family
DDE_Tnp_IS66_C       PF13817.1     39 seq787_BIOID50975    -            337   4.5e-20   71.2   0.2   1   1   1.1e-23   7.8e-20   70.4   0.1     2    39   294   331   293   331 0.99 IS66 C-terminal element
DUF1482              PF07358.6     57 seq788_BIOID50975    -             63   9.8e-29   98.6   0.2   1   1   7.9e-33   1.1e-28   98.4   0.1     1    57     4    62     4    62 0.98 Protein of unknown function (DUF1482)
PfkB                 PF00294.19   301 seq789_BIOID50975    -            261   1.9e-37  128.8   0.1   1   1   1.9e-41   2.6e-37  128.4   0.1    34   294    22   260     7   261 0.87 pfkB family carbohydrate kinase
DegT_DnrJ_EryC1      PF01041.12   363 seq790_BIOID50975    -            376   2.4e-87  293.2   0.0   1   1   6.2e-91   2.8e-87  292.9   0.0     7   361    13   370     9   372 0.93 DegT/DnrJ/EryC1/StrS aminotransferase family
Aminotran_1_2        PF00155.16   363 seq790_BIOID50975    -            376   7.6e-11   41.4   0.1   1   1   3.7e-14   1.7e-10   40.3   0.0    67   189    46   154     9   187 0.88 Aminotransferase class I and II
Aminotran_5          PF00266.14   371 seq790_BIOID50975    -            376   4.7e-08   32.0   0.1   1   1   1.6e-11   7.5e-08   31.3   0.0    62   182    47   159    33   204 0.90 Aminotransferase class-V
Rnf-Nqr              PF02508.9    190 seq791_BIOID50975    -            231   1.8e-58  197.1   9.9   1   1   1.5e-62     2e-58  197.0   6.9     1   189     1   200     1   201 0.98 Rnf-Nqr subunit, membrane protein
T2SG                 PF08334.6    108 seq792_BIOID50975    -            145   1.8e-34  117.6   0.2   1   1   4.6e-38   2.1e-34  117.3   0.1     1   108    32   138    32   138 0.97 Type II secretion system (T2SS), protein G
N_methyl_2           PF13544.1     31 seq792_BIOID50975    -            145     8e-09   34.4   0.7   1   1   3.3e-12   1.5e-08   33.6   0.5     8    31     2    25     1    25 0.90 Type IV pilin N-term methylation site GFxxxE
N_methyl             PF07963.7     20 seq792_BIOID50975    -            145   2.1e-07   30.1   4.1   1   1   7.8e-11   3.5e-07   29.4   2.8     1    20     8    27     8    27 0.96 Prokaryotic N-terminal methylation motif
MethyltransfD12      PF02086.10   260 seq793_BIOID50975    -            672   8.6e-54  182.5   0.0   1   1   1.8e-57   1.2e-53  182.1   0.0     1   245   411   640   411   653 0.94 D12 class N6 adenine-specific DNA methyltransferase
DNA_methylase        PF00145.12   335 seq793_BIOID50975    -            672   1.5e-35  122.7   0.0   1   2   9.5e-24   6.5e-20   71.3   0.0     5   119     8   135     6   145 0.92 C-5 cytosine-specific DNA methylase
DNA_methylase        PF00145.12   335 seq793_BIOID50975    -            672   1.5e-35  122.7   0.0   2   2   1.4e-08   9.8e-05   21.5   0.1   136   161   192   217   187   237 0.87 C-5 cytosine-specific DNA methylase
HTH_3                PF01381.17    55 seq794_BIOID50975    -            152   1.6e-15   56.5   0.0   1   1   1.3e-18   4.5e-15   55.1   0.0     1    55    27    81    27    81 0.99 Helix-turn-helix
HTH_31               PF13560.1     64 seq794_BIOID50975    -            152   9.3e-13   48.0   1.4   1   1   9.1e-16   3.1e-12   46.3   0.1     2    58    23    78    22    89 0.95 Helix-turn-helix domain
HTH_19               PF12844.2     64 seq794_BIOID50975    -            152   1.8e-12   47.0   0.0   1   1   4.1e-15   1.4e-11   44.1   0.0     1    63    24    86    24    87 0.98 Helix-turn-helix domain
Exonuc_VIII          PF06630.6    182 seq795_BIOID50975    -            813     5e-71  237.6   2.1   1   1   1.2e-74   1.7e-70  235.9   0.0     3   182    10   189     8   189 0.98 Enterobacterial exodeoxyribonuclease VIII
TraU                 PF06834.6    280 seq799_BIOID50975    -            328   7.8e-80  267.8   0.2   1   1   6.5e-84   8.9e-80  267.6   0.1     2   279    29   327    28   328 0.97 TraU protein
Semialdhyde_dh       PF01118.19   121 seq800_BIOID50975    -            334   6.7e-33  113.4   0.0   1   1   1.9e-36   1.3e-32  112.5   0.0     3   121     5   146     3   146 0.97 Semialdehyde dehydrogenase, NAD binding domain
Semialdhyde_dhC      PF02774.13   184 seq800_BIOID50975    -            334     3e-20   72.7   0.0   1   1   6.6e-24   4.5e-20   72.1   0.0     1   184   163   311   163   311 0.95 Semialdehyde dehydrogenase, dimerisation domain
GspH                 PF12019.3    114 seq801_BIOID50975    -            169   7.1e-09   35.7   0.0   1   1     2e-12   9.3e-09   35.3   0.0     2   107    44   147    43   156 0.73 Type II transport protein GspH
N_methyl_2           PF13544.1     31 seq801_BIOID50975    -            169   6.2e-07   28.4   1.1   1   1   2.6e-10   1.2e-06   27.6   0.7    11    30     2    21     1    22 0.93 Type IV pilin N-term methylation site GFxxxE
N_methyl             PF07963.7     20 seq801_BIOID50975    -            169   1.5e-06   27.4   2.0   1   1     9e-10   4.1e-06   26.0   1.4     1    19     5    23     5    24 0.94 Prokaryotic N-terminal methylation motif
DUF1391              PF07151.7     49 seq805_BIOID50975    -             51   2.8e-34  116.2   0.5   1   1   2.2e-38     3e-34  116.1   0.4     1    48     2    49     2    50 0.97 Protein of unknown function (DUF1391)
HhH-GPD              PF00730.20   121 seq806_BIOID50975    -            211   9.8e-19   67.6   0.0   1   1   3.1e-22   1.4e-18   67.1   0.0     1   120    34   168    34   169 0.95 HhH-GPD superfamily base excision DNA repair protein
HHH                  PF00633.18    30 seq806_BIOID50975    -            211   7.1e-08   31.6   0.0   1   1   3.7e-11   1.7e-07   30.4   0.0     2    29   100   127    99   128 0.94 Helix-hairpin-helix motif
EndIII_4Fe-2S        PF10576.4     17 seq806_BIOID50975    -            211   9.7e-05   22.2   3.3   1   1   3.7e-08   0.00017   21.5   2.3     1    17   187   203   187   203 0.99 Iron-sulfur binding domain of endonuclease III
Globin               PF00042.17   108 seq807_BIOID50975    -            403   3.4e-15   56.1   0.0   1   1   1.7e-18   7.7e-15   55.0   0.0     2   107    14   109    13   110 0.96 Globin
NAD_binding_1        PF00175.16   109 seq807_BIOID50975    -            403   1.9e-14   54.0   0.0   1   1     8e-18   3.6e-14   53.1   0.0     1   108   271   379   271   380 0.80 Oxidoreductase NAD-binding domain
FAD_binding_6        PF00970.19    99 seq807_BIOID50975    -            403     1e-13   51.0   0.0   1   1   4.8e-17   2.2e-13   50.0   0.0     2    97   162   259   161   261 0.90 Oxidoreductase FAD-binding domain
UTRA                 PF07702.8    141 seq808_BIOID50975    -            265     2e-32  111.6   0.0   1   1   9.8e-36   4.5e-32  110.5   0.0     1   140   118   256   118   257 0.99 UTRA domain
GntR                 PF00392.16    64 seq808_BIOID50975    -            265   8.6e-24   82.6   0.0   1   1   2.9e-27   1.3e-23   82.0   0.0     1    64    34    97    34    97 0.99 Bacterial regulatory proteins, gntR family
HTH_DeoR             PF08220.7     57 seq808_BIOID50975    -            265   7.6e-05   22.0   0.0   1   1   3.8e-08   0.00017   20.9   0.0    18    54    61    97    46   100 0.88 DeoR-like helix-turn-helix domain
GGDEF                PF00990.16   161 seq811_BIOID50975    -           1105   3.8e-45  153.2   0.3   1   1   4.2e-48   7.2e-45  152.3   0.2     1   160   682   838   682   839 0.97 GGDEF domain
MASE1                PF05231.9    299 seq811_BIOID50975    -           1105   1.4e-33  116.0  42.2   1   1   8.4e-37   1.4e-33  116.0  29.3     2   298    19   294    18   295 0.88 MASE1
PAS_9                PF13426.1    104 seq811_BIOID50975    -           1105   1.7e-29  102.1   0.0   1   2   1.3e-15   2.2e-12   47.1   0.0     3   104   314   416   312   416 0.96 PAS domain
PAS_9                PF13426.1    104 seq811_BIOID50975    -           1105   1.7e-29  102.1   0.0   2   2   3.7e-12   6.4e-09   36.0   0.0     2   104   566   670   565   670 0.92 PAS domain
PAS_3                PF08447.6     91 seq811_BIOID50975    -           1105   5.2e-26   90.4   0.0   1   2   9.6e-13   1.6e-09   37.5   0.0     4    89   327   409   324   411 0.93 PAS fold
PAS_3                PF08447.6     91 seq811_BIOID50975    -           1105   5.2e-26   90.4   0.0   2   2   1.3e-13   2.3e-10   40.3   0.0     2    91   452   537   451   537 0.96 PAS fold
PAS_4                PF08448.5    110 seq811_BIOID50975    -           1105   5.7e-24   84.1   0.0   1   2   4.4e-10   7.5e-07   29.0   0.0     7   110   314   419   309   419 0.90 PAS fold
PAS_4                PF08448.5    110 seq811_BIOID50975    -           1105   5.7e-24   84.1   0.0   2   2   1.1e-13     2e-10   40.5   0.0     1   109   561   672   561   673 0.94 PAS fold
PAS                  PF00989.19   113 seq811_BIOID50975    -           1105   2.4e-23   81.9   0.1   1   2   1.7e-12     3e-09   36.5   0.0     2   113   303   414   302   414 0.91 PAS fold
PAS                  PF00989.19   113 seq811_BIOID50975    -           1105   2.4e-23   81.9   0.1   2   2   5.8e-11   9.9e-08   31.6   0.0     7   113   561   668   555   668 0.94 PAS fold
EAL                  PF00563.15   236 seq811_BIOID50975    -           1105   4.3e-18   65.5   0.2   1   1   6.7e-21   1.2e-17   64.1   0.1    37   234   896  1088   891  1090 0.92 EAL domain
PAS_8                PF13188.1     64 seq811_BIOID50975    -           1105   5.7e-12   44.9   0.0   1   2   4.4e-07   0.00075   19.1   0.0     2    51   303   358   302   371 0.72 PAS domain
PAS_8                PF13188.1     64 seq811_BIOID50975    -           1105   5.7e-12   44.9   0.0   2   2   1.6e-07   0.00027   20.5   0.0     1    52   555   607   555   619 0.80 PAS domain
Amidohydro_1         PF01979.15   333 seq813_BIOID50975    -            439     3e-60  204.5   0.0   1   1   1.1e-63   3.7e-60  204.2   0.0     2   332    74   391    73   392 0.97 Amidohydrolase family
Amidohydro_5         PF13594.1     68 seq813_BIOID50975    -            439   1.6e-09   37.3   0.0   1   1   1.6e-12   5.4e-09   35.6   0.0     2    67    41   137    40   138 0.68 Amidohydrolase
Amidohydro_3         PF07969.6    404 seq813_BIOID50975    -            439   1.5e-08   34.1   1.4   1   1   6.3e-09   2.2e-05   23.7   0.0   315   404   309   390   253   390 0.81 Amidohydrolase family
PGI                  PF00342.14   486 seq815_BIOID50975    -            549  8.9e-235  779.5   0.1   1   1  7.4e-239    1e-234  779.3   0.0     1   486    52   541    52   541 0.99 Phosphoglucose isomerase
T2SI                 PF02501.12    81 seq816_BIOID50975    -            125   1.3e-12   47.3   0.1   1   1   1.3e-16   1.8e-12   46.9   0.1     1    77    39   114    39   118 0.92 Type II secretion system (T2SS), protein I
Polysacc_synt        PF01943.12   273 seq818_BIOID50975    -            416     1e-13   51.0  19.1   1   1   7.7e-18     1e-13   51.0  13.3     1   272     3   283     3   284 0.84 Polysaccharide biosynthesis protein
T2SJ                 PF11612.3    169 seq820_BIOID50975    -            195   1.1e-21   77.2   4.3   1   1   4.4e-25     2e-21   76.3   3.0     2   168    39   177    38   178 0.91 Type II secretion system (T2SS), protein J
N_methyl_2           PF13544.1     31 seq820_BIOID50975    -            195   5.3e-08   31.8   0.6   1   1   2.4e-11   1.1e-07   30.8   0.4    10    31     2    23     1    23 0.93 Type IV pilin N-term methylation site GFxxxE
N_methyl             PF07963.7     20 seq820_BIOID50975    -            195   2.3e-06   26.8   1.3   1   1   1.1e-09   4.9e-06   25.8   0.9     1    20     6    25     6    25 0.95 Prokaryotic N-terminal methylation motif
AA_kinase            PF00696.23   241 seq823_BIOID50975    -            258     1e-39  136.4   2.0   1   1   8.4e-44   1.1e-39  136.2   1.4     3   240     5   235     3   236 0.93 Amino acid kinase family
TrbC_Ftype           PF09673.5    113 seq824_BIOID50975    -            284   1.1e-32  111.8   0.1   1   1   1.3e-36   1.8e-32  111.1   0.0     1   112   143   243   143   244 0.96 Type-F conjugative transfer system pilin assembly protein
ProQ                 PF04352.8    115 seq825_BIOID50975    -            194   1.1e-22   79.6   0.1   1   1   8.2e-27   1.1e-22   79.6   0.1     7   113    83   192    78   193 0.95 ProQ/FINO family
DicB                 PF05358.6     62 seq826_BIOID50975    -             62   5.3e-41  137.8   0.2   1   1   4.3e-45   5.8e-41  137.6   0.1     1    62     1    62     1    62 1.00 DicB protein
T2SK                 PF03934.8    280 seq827_BIOID50975    -            327   1.7e-66  224.1   4.1   1   1   1.4e-70   1.9e-66  223.9   2.8     3   277    32   315    30   319 0.93 Type II secretion system (T2SS), protein K
PTR2                 PF00854.16   373 seq828_BIOID50975    -            500   3.8e-75  252.8  26.0   1   1   6.9e-79   4.7e-75  252.5  15.9     2   370    89   428    88   431 0.97 POT family
MFS_1                PF07690.11   354 seq828_BIOID50975    -            500   2.6e-20   72.3  54.6   1   1   3.7e-21   2.5e-17   62.5  25.8    10   301    35   372    26   382 0.78 Major Facilitator Superfamily
DUF1482              PF07358.6     57 seq831_BIOID50975    -            114   5.1e-24   83.5   0.1   1   1   5.3e-28   7.2e-24   83.0   0.1     1    51     4    56     4    61 0.93 Protein of unknown function (DUF1482)
Xan_ur_permease      PF00860.15   389 seq833_BIOID50975    -            455   1.3e-78  264.1  50.1   1   1   1.3e-82   1.8e-78  263.6  34.7     1   388    32   415    32   416 0.98 Permease family
TraN                 PF06986.6    248 seq834_BIOID50975    -            604   8.2e-72  241.4  22.6   1   1   8.8e-76   1.2e-71  240.8  15.7     4   247   309   554   306   555 0.95 Type-1V conjugative transfer system mating pair stabilisation
Lyase_1              PF00206.15   312 seq835_BIOID50975    -            457  3.8e-102  341.5   0.0   1   1  1.4e-105  1.9e-101  339.2   0.0     1   312     6   301     6   301 0.99 Lyase
Glyco_transf_56      PF07429.6    361 seq836_BIOID50975    -             94   2.9e-31  108.5   0.0   1   1   2.5e-35   3.4e-31  108.3   0.0     1    83     1    81     1    87 0.98 4-alpha-L-fucosyltransferase glycosyl transferase group 56
DUF4224              PF13986.1     47 seq840_BIOID50975    -             67   5.8e-19   67.2   0.0   1   1   4.8e-23   6.5e-19   67.0   0.0     1    46     4    49     4    50 0.96 Domain of unknown function (DUF4224)
Glyco_transf_56      PF07429.6    361 seq842_BIOID50975    -            240  1.1e-128  429.1   0.1   1   1  8.6e-133  1.2e-128  429.0   0.0   122   360     1   239     1   240 0.99 4-alpha-L-fucosyltransferase glycosyl transferase group 56
YjbE                 PF11106.3     80 seq844_BIOID50975    -             80   1.5e-43  146.4  27.9   1   1   1.2e-47   1.7e-43  146.3  19.3     1    80     1    80     1    80 0.99 Exopolysaccharide production protein YjbE
T2SL                 PF05134.8    230 seq846_BIOID50975    -            387   2.2e-57  193.7   2.4   1   1   5.6e-61   3.9e-57  192.9   1.7     1   230     6   233     6   233 0.98 Type II secretion system (T2SS), protein L
GspL_C               PF12693.2    158 seq846_BIOID50975    -            387     1e-34  119.4   3.5   1   1   2.6e-38   1.8e-34  118.7   2.4     6   157   241   385   237   387 0.97 GspL periplasmic domain
DUF2886              PF11102.3    200 seq848_BIOID50975    -            212   4.6e-56  189.4   0.8   1   1   3.8e-60   5.2e-56  189.2   0.6     1   199    13   206    13   207 0.97 Protein of unknown function (DUF2886)
WzyE                 PF06899.6    449 seq851_BIOID50975    -            450  1.2e-277  920.6  45.5   1   1  9.8e-282  1.3e-277  920.4  31.5     1   448     1   449     1   450 1.00 WzyE protein
GST_C                PF00043.20    95 seq853_BIOID50975    -            201   3.3e-16   58.9   0.1   1   1     2e-19   5.4e-16   58.2   0.1     5    95   104   189   100   189 0.94 Glutathione S-transferase, C-terminal domain
GST_N_2              PF13409.1     70 seq853_BIOID50975    -            201   1.7e-11   43.8   0.0   1   1   1.4e-14   3.7e-11   42.7   0.0     5    69    11    75     9    76 0.95 Glutathione S-transferase, N-terminal domain
GST_N_3              PF13417.1     75 seq853_BIOID50975    -            201   3.7e-11   42.9   0.0   1   1   2.8e-14   7.6e-11   41.9   0.0    15    73    16    79    11    81 0.89 Glutathione S-transferase, N-terminal domain
GST_C_2              PF13410.1     69 seq853_BIOID50975    -            201   3.3e-10   39.5   0.1   1   1   1.8e-13   4.8e-10   39.0   0.1     7    69   125   184    71   184 0.91 Glutathione S-transferase, C-terminal domain
GST_N                PF02798.15    76 seq853_BIOID50975    -            201   1.7e-09   37.5   0.0   1   1     2e-12   5.4e-09   36.0   0.0     3    76     1    75     1    75 0.95 Glutathione S-transferase, N-terminal domain
Cupin_6              PF12852.2    186 seq855_BIOID50975    -            284     7e-26   90.8   0.7   1   1   4.7e-29   2.1e-25   89.2   0.5     1   186     2   162     2   162 0.93 Cupin
HTH_18               PF12833.2     81 seq855_BIOID50975    -            284   1.5e-20   72.9   0.2   1   1   2.3e-23     1e-19   70.2   0.1     1    81   199   278   199   278 0.97 Helix-turn-helix domain
HTH_AraC             PF00165.18    42 seq855_BIOID50975    -            284   2.5e-15   55.5   0.0   1   2   1.1e-08   4.9e-05   22.9   0.0     7    41   192   226   188   227 0.94 Bacterial regulatory helix-turn-helix proteins, AraC family
HTH_AraC             PF00165.18    42 seq855_BIOID50975    -            284   2.5e-15   55.5   0.0   2   2   4.5e-11   2.1e-07   30.4   0.0    13    41   247   276   238   277 0.92 Bacterial regulatory helix-turn-helix proteins, AraC family
DUF1283              PF06932.6     85 seq858_BIOID50975    -            113     1e-46  156.7   6.7   1   1   8.7e-51   1.2e-46  156.5   4.7     1    85    29   113    29   113 0.99 Protein of unknown function (DUF1283)
Caps_synth_GfcC      PF06251.6    229 seq862_BIOID50975    -            245     1e-90  302.8   0.0   1   1   8.3e-95   1.1e-90  302.6   0.0     2   229    20   245    19   245 0.99 Capsule biosynthesis GfcC
MtfA                 PF06167.7    253 seq864_BIOID50975    -            278   4.9e-75  252.0   0.1   1   1   4.4e-79     6e-75  251.7   0.1    11   253    18   256     9   256 0.95 Phosphoenolpyruvate:glucose-phosphotransferase regulator
Acetyltransf_3       PF13302.1    142 seq868_BIOID50975    -            186   5.7e-23   81.6   0.0   1   1     4e-26   7.7e-23   81.2   0.0     3   141     8   140     7   141 0.80 Acetyltransferase (GNAT) domain
Acetyltransf_4       PF13420.1    155 seq868_BIOID50975    -            186   7.2e-15   55.1   0.6   1   1   4.7e-18   9.1e-15   54.8   0.4     1   152     9   158     9   160 0.93 Acetyltransferase (GNAT) domain
Acetyltransf_1       PF00583.19    83 seq868_BIOID50975    -            186     6e-15   54.9   0.1   1   1   4.5e-18   8.9e-15   54.3   0.1     2    82    63   140    62   141 0.97 Acetyltransferase (GNAT) family
Acetyltransf_8       PF13523.1    152 seq868_BIOID50975    -            186   1.2e-13   51.1   0.2   1   1   8.2e-17   1.6e-13   50.6   0.2     1   141     9   145     9   157 0.89 Acetyltransferase (GNAT) domain
Acetyltransf_7       PF13508.1     79 seq868_BIOID50975    -            186   3.7e-07   30.1   0.2   1   1   3.4e-10   6.7e-07   29.2   0.1     2    78    56   141    55   142 0.80 Acetyltransferase (GNAT) domain
Acetyltransf_10      PF13673.1    117 seq868_BIOID50975    -            186   1.3e-05   25.1   0.0   1   1   9.3e-09   1.8e-05   24.7   0.0     1   117    16   140    16   140 0.75 Acetyltransferase (GNAT) domain
FR47                 PF08445.5     86 seq868_BIOID50975    -            186   2.1e-05   24.0   0.0   1   1   1.9e-08   3.8e-05   23.2   0.0    26    79    87   142    69   150 0.92 FR47-like protein
T2SM                 PF04612.7    160 seq869_BIOID50975    -            161   7.6e-29  100.4   0.1   1   1   6.3e-33   8.6e-29  100.2   0.1     2   158     8   158     7   160 0.93 Type II secretion system (T2SS), protein M
TraF                 PF13728.1    215 seq871_BIOID50975    -            259   1.8e-71  239.9   0.7   1   1   1.5e-75     2e-71  239.7   0.5     1   214    33   248    33   249 0.98 F plasmid transfer operon protein
MR_MLE_N             PF02746.11   117 seq872_BIOID50975    -            424   3.6e-34  117.1   0.0   1   1   1.7e-37   7.8e-34  116.0   0.0    23   117    32   130    20   130 0.96 Mandelate racemase / muconate lactonizing enzyme, N-terminal domain
MR_MLE_C             PF13378.1    111 seq872_BIOID50975    -            424   4.4e-26   90.9   0.0   1   1     2e-29   9.2e-26   89.8   0.0     1   110   283   394   283   395 0.89 Enolase C-terminal domain-like
MR_MLE               PF01188.16    67 seq872_BIOID50975    -            424   4.1e-11   43.1   0.0   1   1   3.8e-14   1.7e-10   41.1   0.0     2    67   216   283   215   283 0.92 Mandelate racemase / muconate lactonizing enzyme, C-terminal domain
HTH_Tnp_IS1          PF12759.2     50 seq873_BIOID50975    -             75   9.3e-31  104.9   0.1   1   1   1.8e-34   1.2e-30  104.5   0.0     1    50    23    72    23    72 0.99 InsA C-terminal domain
Zn_Tnp_IS1           PF03811.8     36 seq873_BIOID50975    -             75   7.9e-09   34.7   2.2   1   1   1.2e-12   7.9e-09   34.7   1.5    18    36     2    20     1    20 0.96 InsA N-terminal domain
Band_7               PF01145.20   179 seq875_BIOID50975    -            275   4.5e-24   85.2   0.2   1   1   3.3e-28   4.5e-24   85.2   0.1     2   179    22   208    21   215 0.87 SPFH domain / Band 7 family
DDE_Tnp_IS1          PF03400.8    131 seq878_BIOID50975    -             97     2e-30  105.4   0.2   1   1   1.8e-34   2.5e-30  105.1   0.1     1    61    37    97    37    97 0.98 IS1 transposase
DUF940               PF06082.6    658 seq883_BIOID50975    -            698  3.9e-258  858.2  13.2   1   1  3.2e-262  4.4e-258  858.1   9.1     1   658    29   693    29   693 0.97 Bacterial putative lipoprotein (DUF940)
Peptidase_A24        PF01478.13   106 seq884_BIOID50975    -            171   5.6e-30  103.5  11.2   1   1   4.1e-34   5.6e-30  103.5   7.7     1   105    27   135    25   136 0.94 Type IV leader peptidase family
Glyco_tran_WecB      PF03808.8    172 seq886_BIOID50975    -            246   3.1e-56  189.3   0.1   1   1   3.1e-60   4.2e-56  188.9   0.1     2   172    61   231    60   231 0.96 Glycosyl transferase WecB/TagA/CpsF family
PfkB                 PF00294.19   301 seq888_BIOID50975    -            300   8.3e-63  212.1   0.6   1   1   6.9e-67   9.4e-63  211.9   0.4     3   299     5   287     3   289 0.93 pfkB family carbohydrate kinase
TraF                 PF13728.1    215 seq891_BIOID50975    -            200   1.2e-14   54.2   0.0   1   1   1.2e-18   1.7e-14   53.7   0.0   120   213    79   177    74   178 0.86 F plasmid transfer operon protein
CCG                  PF02754.11    85 seq892_BIOID50975    -            239   3.7e-30  103.6   0.2   1   2   2.2e-17   3.1e-13   49.4   0.0     1    84     3    84     3    85 0.95 Cysteine-rich domain
CCG                  PF02754.11    85 seq892_BIOID50975    -            239   3.7e-30  103.6   0.2   2   2   2.3e-18   3.2e-14   52.5   0.0     2    84   133   216   132   217 0.94 Cysteine-rich domain
Phage_integrase      PF00589.17   173 seq894_BIOID50975    -            308   8.6e-27   93.7   0.0   1   1   8.9e-31   1.2e-26   93.2   0.0    12   171   101   272    90   274 0.87 Phage integrase family
DUF4102              PF13356.1     89 seq895_BIOID50975    -             53   5.2e-10   38.9   0.0   1   1     4e-14   5.4e-10   38.9   0.0     1    41     3    42     3    50 0.93 Domain of unknown function (DUF4102)
HSP70                PF00012.15   602 seq896_BIOID50975    -            450   7.5e-25   86.7   0.0   1   2   7.1e-19   9.7e-15   53.3   0.0     2   207     3   228     2   259 0.77 Hsp70 protein
HSP70                PF00012.15   602 seq896_BIOID50975    -            450   7.5e-25   86.7   0.0   2   2   8.8e-12   1.2e-07   29.9   0.0   250   352   329   423   305   448 0.80 Hsp70 protein
RNase_T              PF00929.19   164 seq899_BIOID50975    -            204   4.9e-34  117.8   0.0   1   1   4.2e-38   5.7e-34  117.6   0.0     1   163    32   193    32   194 0.97 Exonuclease
AAA_5                PF07728.9    139 seq901_BIOID50975    -            651   7.6e-28   96.8   0.0   1   1   6.3e-31   1.4e-27   95.9   0.0     1   139   389   544   389   544 0.96 AAA domain (dynein-related subfamily)
AAA_19               PF13245.1     76 seq901_BIOID50975    -            651   5.6e-07   29.1   0.0   1   1   5.3e-10   1.2e-06   28.0   0.0    11    50   388   425   379   428 0.79 Part of AAA domain
DUF1161              PF06649.7     52 seq902_BIOID50975    -            102   1.3e-25   88.9   0.0   1   1   1.2e-29   1.6e-25   88.6   0.0     1    52    27    80    27    80 0.99 Protein of unknown function (DUF1161)
DnaB_C               PF03796.10   265 seq903_BIOID50975    -            454  8.9e-107  355.7   0.2   1   1  2.6e-110  1.2e-106  355.3   0.1     1   263   188   445   188   447 0.97 DnaB-like helicase C terminal domain
DnaB                 PF00772.16   103 seq903_BIOID50975    -            454   1.6e-34  117.7   0.0   1   1   1.5e-37   6.7e-34  115.7   0.0     2   103     9   110     8   110 0.99 DnaB-like helicase N terminal domain
AAA_25               PF13481.1    194 seq903_BIOID50975    -            454     9e-13   47.9   0.2   1   1   4.1e-16   1.9e-12   46.9   0.1    13   190   187   368   174   372 0.82 AAA domain
MFS_1                PF07690.11   354 seq904_BIOID50975    -            427   3.5e-56  190.3  61.3   1   1   2.6e-58   1.8e-54  184.7  27.3     1   347    28   380    28   384 0.87 Major Facilitator Superfamily
YmgB                 PF10798.3     61 seq905_BIOID50975    -             97   1.1e-07   31.4   1.4   1   1   1.1e-11   1.5e-07   31.0   0.9     3    61    40    97    38    97 0.94 Biofilm development protein YmgB/AriR
TraH                 PF06122.6    361 seq906_BIOID50975    -            453  3.5e-116  387.8  14.8   1   1  3.5e-120  4.7e-116  387.4  10.2     1   360    28   374    28   375 0.96 Conjugative relaxosome accessory transposon protein
DUF162               PF02589.10   189 seq910_BIOID50975    -            475   2.8e-51  173.6   0.1   1   1   2.5e-54   3.7e-51  173.2   0.1     3   189    72   294    70   294 0.99 Uncharacterised ACR, YkgG family COG1556
Fer4_8               PF13183.1     57 seq910_BIOID50975    -            475     1e-11   44.5   2.2   1   1   1.6e-14   2.4e-11   43.3   1.5     2    57   309   376   308   376 0.79 4Fe-4S dicluster domain
DUF3390              PF11870.3     93 seq910_BIOID50975    -            475   4.5e-10   39.2   0.6   1   1   7.1e-13   1.1e-09   37.9   0.4    13    92   387   470   379   471 0.83 Domain of unknown function (DUF3390)
Fer4_9               PF13187.1     55 seq910_BIOID50975    -            475   9.3e-09   35.3   0.7   1   1   1.8e-11   2.7e-08   33.8   0.5     1    53   311   375   311   376 0.94 4Fe-4S dicluster domain
Fer4_7               PF12838.2     52 seq910_BIOID50975    -            475   1.7e-07   31.3   4.0   1   1     3e-10   4.6e-07   30.0   2.7     1    51   311   375   311   376 0.77 4Fe-4S dicluster domain
Fer4_17              PF13534.1     61 seq910_BIOID50975    -            475   2.1e-07   31.0   2.1   1   1   4.4e-10   6.7e-07   29.4   1.5     1    60   311   376   311   377 0.71 4Fe-4S dicluster domain
Fer4_10              PF13237.1     52 seq910_BIOID50975    -            475   4.1e-07   29.5   5.9   1   1   1.3e-09     2e-06   27.3   4.5     7    52   310   373   305   373 0.69 4Fe-4S dicluster domain
AA_permease          PF00324.16   479 seq911_BIOID50975    -            461   4.9e-99  331.7  55.9   1   1  9.1e-103   6.2e-99  331.3  38.8     1   435    16   427    16   455 0.94 Amino acid permease
AA_permease_2        PF13520.1    426 seq911_BIOID50975    -            461   1.6e-43  148.7  59.1   1   1   3.1e-47   2.1e-43  148.3  41.0     9   425    20   440    15   441 0.88 Amino acid permease
DeoRC                PF00455.17   162 seq912_BIOID50975    -            268   2.4e-50  170.1   1.3   1   1   2.7e-53   3.1e-50  169.8   0.9     2   161    85   244    84   245 0.99 DeoR C terminal sensor domain
HTH_DeoR             PF08220.7     57 seq912_BIOID50975    -            268   5.8e-23   80.0   0.9   1   1   5.1e-26   5.8e-23   80.0   0.6     1    56    18    73    18    74 0.97 DeoR-like helix-turn-helix domain
HTH_11               PF08279.7     55 seq912_BIOID50975    -            268   6.4e-10   38.4   0.1   1   1     1e-12   1.2e-09   37.5   0.1     4    44    21    60    18    67 0.87 HTH domain
MarR_2               PF12802.2     62 seq912_BIOID50975    -            268   3.5e-07   29.6   0.1   1   1   7.3e-10   8.3e-07   28.4   0.1     5    61    17    70    11    71 0.88 MarR family
MarR                 PF01047.17    59 seq912_BIOID50975    -            268   4.7e-07   29.2   0.1   1   1   8.8e-10     1e-06   28.2   0.0     8    50    22    64    16    66 0.94 MarR family
HTH_27               PF13463.1     68 seq912_BIOID50975    -            268   5.2e-06   26.5   0.1   1   1   1.1e-08   1.2e-05   25.4   0.0     2    53    16    66    16    77 0.89 Winged helix DNA-binding domain
GntR                 PF00392.16    64 seq912_BIOID50975    -            268   8.6e-06   24.9   0.0   1   1   1.7e-08   1.9e-05   23.8   0.0    27    60    34    67    26    70 0.93 Bacterial regulatory proteins, gntR family
HTH_24               PF13412.1     48 seq912_BIOID50975    -            268   2.2e-05   23.6   0.1   1   1   4.6e-08   5.2e-05   22.4   0.1     7    48    21    62    16    62 0.95 Winged helix-turn-helix DNA-binding
Molybdopterin        PF00384.17   432 seq915_BIOID50975    -            808     4e-96  322.2   0.0   1   1   1.1e-99     5e-96  321.9   0.0     1   432   111   566   111   566 0.92 Molybdopterin oxidoreductase
Molydop_binding      PF01568.16   109 seq915_BIOID50975    -            808   4.8e-28   97.0   0.0   1   1   2.6e-31   1.2e-27   95.7   0.0     1   107   687   800   687   802 0.97 Molydopterin dinucleotide binding domain
Molybdop_Fe4S4       PF04879.11    55 seq915_BIOID50975    -            808   2.2e-14   52.9   0.8   1   1   8.4e-18   3.8e-14   52.1   0.5     1    55    49   108    49   108 0.97 Molybdopterin oxidoreductase Fe4S4 domain
adh_short            PF00106.20   167 seq918_BIOID50975    -            304   4.6e-34  117.6   0.2   1   1   1.4e-37   6.5e-34  117.1   0.2     1   166    45   218    45   219 0.94 short chain dehydrogenase
adh_short_C2         PF13561.1    243 seq918_BIOID50975    -            304   2.3e-24   86.4   0.0   1   1   6.5e-28     3e-24   86.0   0.0     2   242    52   301    51   302 0.90 Enoyl-(Acyl carrier protein) reductase
KR                   PF08659.5    181 seq918_BIOID50975    -            304   1.4e-13   50.8   0.1   1   1   5.5e-17   2.5e-13   49.9   0.1     3   155    47   206    46   228 0.88 KR domain
Xan_ur_permease      PF00860.15   389 seq920_BIOID50975    -            525  9.1e-121  402.8  46.4   1   1  9.3e-125  1.3e-120  402.4  32.2     2   385    72   451    71   455 0.98 Permease family
Phytase-like         PF13449.1    326 seq923_BIOID50975    -            457   1.1e-33  116.7   0.0   1   1   1.4e-37   1.9e-33  115.9   0.0    60   311   146   396    50   410 0.85 Esterase-like activity of phytase
HAD_2                PF13419.1    176 seq926_BIOID50975    -            199   4.9e-29  101.7   0.1   1   1   1.7e-32   5.7e-29  101.5   0.1     2   176     4   184     3   184 0.85 Haloacid dehalogenase-like hydrolase
Hydrolase_like       PF13242.1     75 seq926_BIOID50975    -            199   2.5e-08   33.3   0.0   1   1   1.6e-11   5.5e-08   32.2   0.0     2    50   139   186   138   198 0.93 HAD-hyrolase-like
Hydrolase            PF00702.21   204 seq926_BIOID50975    -            199   1.8e-06   28.4   0.0   1   1   6.1e-10   2.1e-06   28.3   0.0   109   203    73   177     6   178 0.76 haloacid dehalogenase-like hydrolase
Glycos_transf_1      PF00534.15   172 seq927_BIOID50975    -            332   1.2e-05   24.6   0.0   1   1   1.4e-09     2e-05   23.9   0.0    85   159   231   304   226   318 0.83 Glycosyl transferases group 1
TraG_N               PF07916.6    466 seq929_BIOID50975    -            960  2.1e-120  402.2  19.2   1   1  1.6e-124  2.1e-120  402.2  13.3     1   465     5   464     5   465 0.97 TraG-like protein, N-terminal region
LysR_substrate       PF03466.15   209 seq931_BIOID50975    -            315   9.6e-55  184.8   0.6   1   1   1.9e-58   1.3e-54  184.3   0.4     4   208    99   303    96   304 0.99 LysR substrate binding domain
HTH_1                PF00126.22    60 seq931_BIOID50975    -            315   8.8e-22   76.4   0.5   1   1   2.5e-25   1.7e-21   75.5   0.1     1    59    13    71    13    72 0.98 Bacterial regulatory helix-turn-helix protein, lysR family
DUF162               PF02589.10   189 seq935_BIOID50975    -            231     2e-35  121.8   0.1   1   1   2.2e-39     3e-35  121.3   0.0    19   189    65   228    47   228 0.91 Uncharacterised ACR, YkgG family COG1556
Virul_fac_BrkB       PF03631.10   260 seq937_BIOID50975    -            290     1e-55  188.8  24.6   1   1   8.7e-60   1.2e-55  188.6  17.0     2   258    29   274    28   276 0.88 Virulence factor BrkB
PsiE                 PF06146.7     69 seq938_BIOID50975    -            136   1.8e-16   59.9   5.7   1   1   1.3e-20   1.8e-16   59.9   3.9     5    69    62   123    58   123 0.95 Phosphate-starvation-inducible E
EII-GUT              PF03608.8    168 seq939_BIOID50975    -            187   9.9e-77  256.4   0.7   1   1   8.3e-81   1.1e-76  256.2   0.5     2   168     5   171     4   171 0.99 PTS system enzyme II sorbitol-specific factor
McrBC                PF10117.4    321 seq940_BIOID50975    -            373     4e-22   78.4   0.0   1   1   4.9e-26   6.6e-22   77.7   0.0    35   314    18   309     3   315 0.87 McrBC 5-methylcytosine restriction system component
HTH_Tnp_1            PF01527.15    76 seq943_BIOID50975    -            215   1.5e-23   82.3   0.0   1   1   5.7e-25   2.6e-21   75.2   0.0     2    68    92   162    91   167 0.93 Transposase
Radical_SAM          PF04055.16   166 seq944_BIOID50975    -            411   6.2e-13   49.1   0.0   1   1     3e-16     1e-12   48.4   0.0     6   160    20   182    16   208 0.84 Radical SAM superfamily
DUF4008              PF13186.1     64 seq944_BIOID50975    -            411     2e-12   47.1   0.6   1   1   1.3e-15   4.3e-12   46.0   0.4     4    64   282   343   276   343 0.90 Domain of unknown function (DUF4008)
Fer4_12              PF13353.1    139 seq944_BIOID50975    -            411   4.8e-07   29.8   0.0   1   1   2.7e-10   9.1e-07   28.9   0.0    13   115    19   126    17   150 0.60 4Fe-4S single cluster domain
Carb_kinase          PF01256.12   242 seq945_BIOID50975    -            515   6.1e-83  277.6   4.2   1   1   5.5e-86   3.7e-82  275.1   1.2     2   242   258   496   257   496 0.99 Carbohydrate kinase
YjeF_N               PF03853.10   173 seq945_BIOID50975    -            515   7.8e-47  158.9   0.1   1   1     2e-50   1.4e-46  158.1   0.0     2   173    35   199    34   199 0.98 YjeF-related protein N-terminus
EIIBC-GUT_N          PF03612.9    183 seq946_BIOID50975    -            319   1.3e-71  239.8   1.5   1   1   3.6e-75   2.5e-71  238.9   1.1     2   183     3   171     2   171 0.95 Sorbitol phosphotransferase enzyme II N-terminus
EIIBC-GUT_C          PF07663.6     93 seq946_BIOID50975    -            319   6.4e-48  160.7   5.0   1   1   9.3e-52   6.4e-48  160.7   3.5     1    93   226   318   226   318 0.99 Sorbitol phosphotransferase enzyme II C-terminus
Tyr_Deacylase        PF02580.11   145 seq948_BIOID50975    -            145   6.3e-55  185.0   0.1   1   1   5.1e-59     7e-55  184.8   0.0     2   144     3   144     2   145 0.99 D-Tyr-tRNA(Tyr) deacylase
NUDIX                PF00293.23   135 seq949_BIOID50975    -            182   1.6e-18   66.5   0.0   1   1   1.4e-22     2e-18   66.2   0.0     2   131    32   161    31   165 0.83 NUDIX domain
TnpB_IS66            PF05717.8    108 seq950_BIOID50975    -            103   1.3e-42  143.4   0.0   1   1   1.1e-46   1.4e-42  143.3   0.0     2    99     7   102     6   103 0.97 IS66 Orf2 like protein
YcfA                 PF07927.7     58 seq951_BIOID50975    -             60   1.3e-17   63.3   0.1   1   1     1e-21   1.4e-17   63.2   0.0     2    58     4    60     3    60 0.95 YcfA-like protein
Molybdopterin        PF00384.17   432 seq952_BIOID50975    -            808   1.7e-88  297.1   0.0   1   1   4.6e-92   2.1e-88  296.8   0.0     1   432   115   566   115   566 0.93 Molybdopterin oxidoreductase
Molydop_binding      PF01568.16   109 seq952_BIOID50975    -            808   1.1e-26   92.5   0.0   1   1   4.7e-30   2.1e-26   91.7   0.0     1   107   687   800   687   802 0.97 Molydopterin dinucleotide binding domain
Molybdop_Fe4S4       PF04879.11    55 seq952_BIOID50975    -            808   2.7e-13   49.4   0.9   1   1     1e-16   4.7e-13   48.6   0.6     1    55    53   112    53   112 0.96 Molybdopterin oxidoreductase Fe4S4 domain
UPF0150              PF03681.10    48 seq954_BIOID50975    -            145   2.6e-13   49.2   0.3   1   1   3.7e-17     5e-13   48.3   0.2     2    48     3    55     2    55 0.96 Uncharacterised protein family (UPF0150)
YiiD_Cterm           PF09500.5    144 seq956_BIOID50975    -            329   6.7e-49  165.0   0.0   1   1   2.9e-52   9.9e-49  164.4   0.0     1   143   174   313   174   314 0.99 Putative thioesterase (yiiD_Cterm)
Acetyltransf_7       PF13508.1     79 seq956_BIOID50975    -            329   8.3e-13   48.1   0.0   1   1   4.5e-16   1.5e-12   47.3   0.0     3    77    60   138    58   140 0.87 Acetyltransferase (GNAT) domain
Acetyltransf_1       PF00583.19    83 seq956_BIOID50975    -            329   2.9e-12   46.3   0.0   1   1   2.4e-15   8.2e-12   44.8   0.0     2    82    66   138    65   139 0.96 Acetyltransferase (GNAT) family
Acetyltransf_10      PF13673.1    117 seq956_BIOID50975    -            329   1.6e-08   34.5   0.0   1   1   7.8e-12   2.7e-08   33.8   0.0    38   117    55   138    16   138 0.81 Acetyltransferase (GNAT) domain
DUF2314              PF10077.4    133 seq957_BIOID50975    -            153     4e-24   85.0   0.1   1   1   3.9e-28   5.4e-24   84.6   0.1     2   127    33   149    32   151 0.90 Uncharacterized protein conserved in bacteria (DUF2314)
PTSIIA_gutA          PF03829.8    117 seq961_BIOID50975    -            123   7.6e-45  151.2   0.0   1   1   6.7e-49   9.1e-45  150.9   0.0     1   116     1   116     1   118 0.98 PTS system glucitol/sorbitol-specific IIA component
Rick_17kDa_Anti      PF05433.10    42 seq964_BIOID50975    -            155   1.4e-07   30.9  26.2   1   1   1.8e-11   2.5e-07   30.1  18.2     1    42    62   103    62   103 0.96 Glycine zipper 2TM domain
Iso_dh               PF00180.15   348 seq968_BIOID50975    -             50   1.6e-07   30.4   0.0   1   1   1.3e-11   1.8e-07   30.3   0.0   305   348     1    46     1    46 0.97 Isocitrate/isopropylmalate dehydrogenase
RVT_1                PF00078.22   214 seq969_BIOID50975    -            307     3e-33  114.8   0.0   1   1   7.7e-37   5.2e-33  114.0   0.0     1   175   112   287   112   305 0.90 Reverse transcriptase (RNA-dependent DNA polymerase)
RVT_N                PF13655.1     84 seq969_BIOID50975    -            307   3.2e-32  110.3   5.2   1   1   7.3e-36     5e-32  109.7   3.6     1    84    16    98    16    98 0.99 N-terminal domain of reverse transcriptase
adh_short            PF00106.20   167 seq971_BIOID50975    -            259     4e-26   91.7   1.6   1   1   1.1e-29   4.9e-26   91.5   1.1     2   166     4   172     3   173 0.94 short chain dehydrogenase
adh_short_C2         PF13561.1    243 seq971_BIOID50975    -            259   2.6e-16   60.0   0.0   1   1   8.4e-20   3.8e-16   59.4   0.0     7   241    13   255     9   256 0.87 Enoyl-(Acyl carrier protein) reductase
UPF0079              PF02367.12   123 seq972_BIOID50975    -            153   3.3e-45  152.5   0.0   1   1   2.8e-49   3.9e-45  152.3   0.0     1   121    14   134    14   136 0.98 Uncharacterised P-loop hydrolase UPF0079
TetR_N               PF00440.18    47 seq977_BIOID50975    -            234   1.3e-13   50.2   2.0   1   1   1.5e-17   2.1e-13   49.5   0.1     1    46    34    80    34    81 0.95 Bacterial regulatory proteins, tetR family
Amidase_3            PF01520.13   175 seq980_BIOID50975    -            445   3.7e-49  166.7   0.0   1   1   9.5e-53   6.5e-49  165.9   0.0     1   174   194   413   194   414 0.99 N-acetylmuramoyl-L-alanine amidase
GutM                 PF06923.6    109 seq984_BIOID50975    -            119   6.1e-37  125.5   0.0   1   1   5.1e-41   6.9e-37  125.3   0.0     2   109     3   110     2   110 0.98 Glucitol operon activator protein (GutM)
HTH_Tnp_IS1          PF12759.2     50 seq985_BIOID50975    -             90   9.9e-22   76.0   0.1   1   1   2.4e-25   1.6e-21   75.3   0.1     1    40    39    77    39    78 0.95 InsA C-terminal domain
Zn_Tnp_IS1           PF03811.8     36 seq985_BIOID50975    -             90   1.1e-21   75.8   4.5   1   1     3e-25   2.1e-21   75.0   3.1     1    36     1    36     1    36 0.99 InsA N-terminal domain
DUF1656              PF07869.7     58 seq986_BIOID50975    -             78   3.3e-18   65.1   9.6   1   1   2.4e-22   3.3e-18   65.1   6.7     3    57    16    70    14    72 0.95 Protein of unknown function (DUF1656)
DUF1422              PF07226.6    118 seq989_BIOID50975    -            119   1.1e-54  183.0   1.2   1   1   9.1e-59   1.2e-54  182.9   0.9     3   116     2   115     1   117 0.97 Protein of unknown function (DUF1422)
RHH_1                PF01402.16    39 seq990_BIOID50975    -             81   4.8e-11   41.9   0.5   1   1   5.7e-15   7.7e-11   41.2   0.4     2    39    15    52    14    52 0.96 Ribbon-helix-helix protein, copG family
HlyD                 PF00529.15   306 seq991_BIOID50975    -            285   1.5e-46  158.9   7.1   1   2   5.2e-23   1.4e-19   70.4   1.8     1    78    43   120    43   128 0.92 HlyD family secretion protein
HlyD                 PF00529.15   306 seq991_BIOID50975    -            285   1.5e-46  158.9   7.1   2   2   1.4e-29   3.9e-26   91.9   0.2   138   302   126   278   116   282 0.92 HlyD family secretion protein
HlyD_2               PF12700.2    328 seq991_BIOID50975    -            285   2.8e-22   79.1   0.3   1   1   1.4e-25   3.9e-22   78.7   0.2    15   239    38   229    31   242 0.88 HlyD family secretion protein
Biotin_lipoyl_2      PF13533.1     50 seq991_BIOID50975    -            285   5.9e-19   67.3   1.4   1   1   5.1e-19   1.4e-15   56.5   0.7     1    50    43    92    43   103 0.89 Biotin-lipoyl like
HlyD_3               PF13437.1    105 seq991_BIOID50975    -            285   1.2e-18   67.2   0.1   1   1   2.1e-15   5.7e-12   45.7   0.0     1    82   153   232   153   248 0.90 HlyD family secretion protein
HTH_Tnp_1            PF01527.15    76 seq992_BIOID50975    -            139   5.7e-16   58.1   0.3   1   1   1.5e-19     1e-15   57.3   0.1     2    50     9    58     7    93 0.81 Transposase
HTH_23               PF13384.1     50 seq992_BIOID50975    -            139   4.1e-07   29.3   0.1   1   1   9.5e-11   6.5e-07   28.6   0.1     6    45    18    58    13    64 0.89 Homeodomain-like domain
TraT                 PF05818.7    215 seq995_BIOID50975    -            245   2.2e-88  295.1  11.4   1   1   1.9e-92   2.6e-88  294.9   7.9     1   215    34   245    34   245 0.99 Enterobacterial TraT complement resistance protein
DeoRC                PF00455.17   162 seq997_BIOID50975    -            257   6.9e-53  178.4   0.6   1   1   2.4e-56   1.1e-52  177.8   0.3     3   161    74   232    72   233 0.97 DeoR C terminal sensor domain
HTH_DeoR             PF08220.7     57 seq997_BIOID50975    -            257     9e-22   76.2   0.1   1   1   3.8e-25   1.7e-21   75.3   0.1     1    56     6    61     6    62 0.98 DeoR-like helix-turn-helix domain
HTH_11               PF08279.7     55 seq997_BIOID50975    -            257   5.3e-09   35.4   0.1   1   1   3.9e-12   1.8e-08   33.8   0.0     1    46     6    50     6    56 0.92 HTH domain
SBP_bac_3            PF00497.15   225 seq1001_BIOID50975   -            518   1.1e-30  106.5   0.0   1   1   4.4e-34     2e-30  105.6   0.0    10   224    52   267    45   268 0.91 Bacterial extracellular solute-binding proteins, family 3
SLT                  PF01464.15   121 seq1001_BIOID50975   -            518   4.8e-27   93.7   0.1   1   1   1.7e-30     8e-27   93.0   0.1     5   118   295   404   292   407 0.95 Transglycosylase SLT domain
Lysozyme_like        PF13702.1    160 seq1001_BIOID50975   -            518   1.5e-06   27.7   0.0   1   1   1.2e-09   5.3e-06   25.8   0.0     8   100   291   391   283   448 0.65 Lysozyme-like
Fer4_11              PF13247.1     99 seq1005_BIOID50975   -            205   1.2e-31  108.4  10.9   1   1   8.5e-35   1.2e-31  108.4   7.5     3    97    60   153    58   155 0.97 4Fe-4S dicluster domain
Fer4_2               PF12797.2     22 seq1005_BIOID50975   -            205   1.1e-13   50.0  30.8   1   1   6.7e-10   9.1e-07   28.3   0.6     2    20     6    24     5    33 0.89 4Fe-4S binding domain
Fer4                 PF00037.22    24 seq1005_BIOID50975   -            205   9.1e-13   47.1  35.1   1   1   8.5e-11   1.2e-07   30.9   3.3     1    23    92   114    92   115 0.94 4Fe-4S binding domain
Fer4_7               PF12838.2     52 seq1005_BIOID50975   -            205   2.4e-12   46.9  28.1   1   1   9.2e-10   1.3e-06   28.6   7.3     2    50    99   147    98   149 0.87 4Fe-4S dicluster domain
Fer4_9               PF13187.1     55 seq1005_BIOID50975   -            205   8.2e-12   45.0  26.6   1   1   5.5e-10   7.5e-07   29.2   7.4     2    53    99   148    98   150 0.95 4Fe-4S dicluster domain
Fer4_10              PF13237.1     52 seq1005_BIOID50975   -            205   4.5e-11   42.2  30.2   1   1   8.2e-09   1.1e-05   24.9   8.0     2    52    92   146    91   146 0.76 4Fe-4S dicluster domain
Fer4_4               PF12800.2     17 seq1005_BIOID50975   -            205   1.7e-10   40.2  32.5   1   3     3e-05      0.04   14.1   2.3     1    15    11    25    11    29 0.90 4Fe-4S binding domain
Fer4_4               PF12800.2     17 seq1005_BIOID50975   -            205   1.7e-10   40.2  32.5   2   3   3.3e-05     0.045   13.9   2.0     2    16    65    81    64    85 0.86 4Fe-4S binding domain
Fer4_4               PF12800.2     17 seq1005_BIOID50975   -            205   1.7e-10   40.2  32.5   3   3   2.9e-07    0.0004   20.3   2.0     2    17    97   112    96   112 0.91 4Fe-4S binding domain
Fer4_6               PF12837.2     24 seq1005_BIOID50975   -            205   2.4e-10   39.7  39.6   1   1   3.1e-09   4.2e-06   26.2   3.2     1    23    91   113    91   114 0.95 4Fe-4S binding domain
Fer4_3               PF12798.2     15 seq1005_BIOID50975   -            205   7.3e-07   29.1  40.1   1   2   9.4e-06     0.013   15.9   4.2     1    15    67    83    67    83 0.98 4Fe-4S binding domain
Fer4_3               PF12798.2     15 seq1005_BIOID50975   -            205   7.3e-07   29.1  40.1   2   2   4.8e-05     0.065   13.7   1.6     1    13   126   147   126   149 0.94 4Fe-4S binding domain
TnpB_IS66            PF05717.8    108 seq1006_BIOID50975   -            116   1.9e-41  139.7   0.0   1   1   1.6e-45   2.2e-41  139.5   0.0     2   104     7   107     6   111 0.97 IS66 Orf2 like protein
DUF2819              PF10995.3    317 seq1008_BIOID50975   -            523  3.2e-129  430.1   0.0   1   1    3e-133  4.1e-129  429.7   0.0     2   317   163   474   162   474 0.99 Protein of unknown function (DUF2819)
DNA_mis_repair       PF01119.14   119 seq1014_BIOID50975   -            615   5.2e-37  125.8   0.0   1   1   2.5e-40   8.6e-37  125.1   0.0     2   118   213   330   212   331 0.95 DNA mismatch repair protein, C-terminal domain
MutL_C               PF08676.6    144 seq1014_BIOID50975   -            615   1.6e-23   82.7   0.2   1   1   4.7e-27   1.6e-23   82.7   0.1     2   134   435   563   434   572 0.92 MutL C terminal dimerisation domain
HATPase_c_3          PF13589.1    137 seq1014_BIOID50975   -            615   1.1e-13   50.9   0.0   1   1   5.6e-17   1.9e-13   50.1   0.0     4   103    24   123    21   142 0.81 Histidine kinase-, DNA gyrase B-, and HSP90-like ATPase
HATPase_c            PF02518.21   111 seq1014_BIOID50975   -            615   5.7e-11   42.0   0.0   1   1   3.8e-14   1.3e-10   40.8   0.0     2    72    19    87    18   147 0.79 Histidine kinase-, DNA gyrase B-, and HSP90-like ATPase
DmsC                 PF04976.7    276 seq1016_BIOID50975   -            364  6.7e-115  382.9  19.9   1   1    6e-119  8.1e-115  382.7  13.8     1   276    81   354    81   354 0.99 DMSO reductase anchor subunit (DmsC)
LZ_Tnp_IS66          PF13007.2     78 seq1017_BIOID50975   -            145   1.8e-13   50.7   9.5   1   1   1.3e-17   1.8e-13   50.7   6.6     1    77    59   131    59   132 0.91 Transposase C of IS166 homeodomain
FUSC                 PF04632.7    650 seq1018_BIOID50975   -            670  5.1e-163  543.8  47.2   1   1  8.4e-167  5.8e-163  543.6  32.7     1   649    20   662    20   663 0.97 Fusaric acid resistance protein family
FUSC_2               PF13515.1    128 seq1018_BIOID50975   -            670   2.7e-16   59.5  13.2   1   1     4e-20   2.7e-16   59.5   9.2     1   125    33   163    31   166 0.86 Fusaric acid resistance protein-like
SIS                  PF01380.17   131 seq1019_BIOID50975   -            321   3.9e-27   94.3   0.0   1   1   9.9e-31   6.8e-27   93.5   0.0     2   130    39   169    38   170 0.98 SIS domain
CBS                  PF00571.23    57 seq1019_BIOID50975   -            321   7.1e-15   54.3   0.0   1   2   1.9e-08   0.00013   21.4   0.0     1    56   199   256   199   257 0.92 CBS domain
CBS                  PF00571.23    57 seq1019_BIOID50975   -            321   7.1e-15   54.3   0.0   2   2   4.7e-10   3.2e-06   26.5   0.0     8    51   272   315   265   318 0.82 CBS domain
TrwB_AAD_bind        PF10412.4    386 seq1020_BIOID50975   -            749  3.1e-147  490.1   0.0   1   1  1.4e-150  3.9e-147  489.7   0.0     2   386   172   562   171   562 0.99 Type IV secretion-system coupling protein DNA-binding domain
TraD_N               PF12615.3    101 seq1020_BIOID50975   -            749   1.3e-25   89.5   5.2   1   1   9.6e-29   2.6e-25   88.5   3.6     1   100    31   128    31   129 0.98 F sex factor protein N terminal
TraG-D_C             PF12696.2    128 seq1020_BIOID50975   -            749     9e-18   64.2   0.0   1   1   7.7e-21   2.1e-17   63.0   0.0     1   127   420   542   420   543 0.84 TraM recognition site of TraD and TraG
AAA_10               PF12846.2    328 seq1020_BIOID50975   -            749   1.9e-16   60.1   0.0   1   1   6.2e-12   1.7e-08   34.0   0.0   216   320   393   495   383   502 0.86 AAA-like domain
T4SS-DNA_transf      PF02534.9    469 seq1020_BIOID50975   -            749     6e-10   38.1   0.0   1   1   6.7e-12   1.8e-08   33.2   0.0   131   386   263   501   251   527 0.71 Type IV secretory system Conjugative DNA transfer
HlyD_2               PF12700.2    328 seq1023_BIOID50975   -            464     1e-25   90.5   1.0   1   1   3.8e-29   1.3e-25   90.1   0.7    10   328   124   425   115   425 0.83 HlyD family secretion protein
HlyD                 PF00529.15   306 seq1023_BIOID50975   -            464   8.5e-24   84.2  16.1   1   1   3.2e-27   1.1e-23   83.9  10.9     1   241   135   360   135   425 0.84 HlyD family secretion protein
HlyD_3               PF13437.1    105 seq1023_BIOID50975   -            464   2.2e-16   59.9   3.3   1   1   5.2e-14   1.8e-10   40.9   0.4     1   101   246   351   246   356 0.93 HlyD family secretion protein
Biotin_lipoyl_2      PF13533.1     50 seq1023_BIOID50975   -            464   1.5e-13   50.0   9.6   1   1   7.9e-17   2.7e-13   49.2   0.3     2    50   136   184   135   184 0.97 Biotin-lipoyl like
DDE_Tnp_IS66         PF03050.9    271 seq1024_BIOID50975   -            376   3.2e-95  318.3   0.0   1   1   5.4e-99   3.7e-95  318.1   0.0     1   271    35   326    35   326 0.98 Transposase IS66 family
DDE_Tnp_IS66_C       PF13817.1     39 seq1024_BIOID50975   -            376   1.1e-19   70.0   0.1   1   1   2.8e-23   1.9e-19   69.2   0.1     2    39   333   370   332   370 0.99 IS66 C-terminal element
TonB_dep_Rec         PF00593.19   276 seq1025_BIOID50975   -            628   1.4e-30  107.0  21.3   1   1     2e-34   1.4e-30  107.0  14.8     1   276   404   627   404   627 0.90 TonB dependent receptor
Plug                 PF07715.10   108 seq1025_BIOID50975   -            628   6.4e-30  103.5   1.5   1   1   9.4e-34   6.4e-30  103.5   1.0     4   108    55   160    52   160 0.97 TonB-dependent Receptor Plug Domain
Nitrate_red_del      PF02613.10   136 seq1028_BIOID50975   -            204     4e-31  107.5   1.1   1   1   4.1e-35   5.6e-31  107.0   0.7     7   134    41   164    19   166 0.93 Nitrate reductase delta subunit
DUF2636              PF11120.3     62 seq1029_BIOID50975   -             63   5.2e-33  112.2   0.6   1   1   4.2e-37   5.7e-33  112.1   0.4     1    62     2    63     2    63 0.99 Protein of unknown function (DUF2636)
HTH_18               PF12833.2     81 seq1031_BIOID50975   -            319     2e-18   66.1   0.5   1   1     3e-22     2e-18   66.1   0.3     1    80   239   317   239   318 0.97 Helix-turn-helix domain
HTH_AraC             PF00165.18    42 seq1031_BIOID50975   -            319   4.1e-07   29.5   0.0   1   1   2.8e-10   1.9e-06   27.3   0.0     8    38   282   313   278   317 0.89 Bacterial regulatory helix-turn-helix proteins, AraC family
DUF3260              PF11658.3    518 seq1033_BIOID50975   -            559  4.4e-234  777.2   0.0   1   1  3.7e-238  5.1e-234  777.0   0.0     2   518    24   554    23   554 0.99 Protein of unknown function (DUF3260)
MobC                 PF05713.6     48 seq1038_BIOID50975   -            113   4.7e-12   45.5   1.2   1   1   1.2e-15   8.5e-12   44.7   0.8     1    48    62   106    62   112 0.88 Bacterial mobilisation protein (MobC)
RHH_1                PF01402.16    39 seq1038_BIOID50975   -            113   1.6e-05   24.4   0.1   1   1   9.5e-09   6.5e-05   22.5   0.0     2    32    11    41    10    46 0.95 Ribbon-helix-helix protein, copG family
HTH_Tnp_1            PF01527.15    76 seq1039_BIOID50975   -            144   1.6e-13   50.2   0.0   1   1   2.9e-17     2e-13   49.9   0.0     3    49    11    58     9   101 0.86 Transposase
HTH_28               PF13518.1     52 seq1039_BIOID50975   -            144   4.4e-05   23.2   0.0   1   1   9.2e-09   6.3e-05   22.7   0.0     1    41    19    60    19    67 0.92 Helix-turn-helix domain
BCCT                 PF02028.12   485 seq1040_BIOID50975   -            677  1.6e-173  577.3  44.2   1   1  1.3e-177  1.8e-173  577.1  30.6     1   484    17   502    17   503 0.99 BCCT family transporter
Abi                  PF02517.11    92 seq1042_BIOID50975   -            217   7.8e-16   57.8   5.9   1   1   5.7e-20   7.8e-16   57.8   4.1     5    87   121   207   117   212 0.89 CAAX protease self-immunity
Terminase_6          PF03237.10   384 seq1043_BIOID50975   -            588  5.3e-108  361.0   0.1   1   1  1.4e-111  6.5e-108  360.8   0.0     1   384   162   572   162   572 0.98 Terminase-like family
Terminase_5          PF06056.7     58 seq1043_BIOID50975   -            588   4.6e-27   93.2   0.2   1   1   2.4e-30   1.1e-26   92.0   0.1     1    58    11    68    11    68 0.99 Putative ATPase subunit of terminase (gpP-like)
IPPT                 PF01715.12   253 seq1044_BIOID50975   -            316  8.7e-108  359.0   0.0   1   1  1.5e-111    1e-107  358.7   0.0     2   252    45   297    44   298 0.99 IPP transferase
IPT                  PF01745.11   233 seq1044_BIOID50975   -            316   6.5e-07   28.6   0.0   1   1   1.7e-08   0.00012   21.2   0.0     5   100    14   109    10   120 0.80 Isopentenyl transferase
ACR_tran             PF00873.14  1021 seq1045_BIOID50975   -           1040         0 1231.4  34.5   1   1         0         0 1231.2  23.9     2  1020    13  1022    12  1023 1.00 AcrB/AcrD/AcrF family
SecD_SecF            PF02355.11   189 seq1045_BIOID50975   -           1040   1.9e-08   33.6  32.6   1   1   1.6e-09   1.1e-05   24.6  10.9    36   183   348   495   338   501 0.82 Protein export membrane protein
Voltage_CLC          PF00654.15   355 seq1046_BIOID50975   -            438   3.5e-72  243.2  34.1   1   1   2.5e-76   3.5e-72  243.2  23.6     5   354    83   422    79   423 0.91 Voltage gated chloride channel
TnpB_IS66            PF05717.8    108 seq1049_BIOID50975   -            116   1.1e-40  137.2   0.0   1   1   9.1e-45   1.2e-40  137.1   0.0     2   104     7   107     6   111 0.97 IS66 Orf2 like protein
VRR_NUC              PF08774.6    100 seq1050_BIOID50975   -             93     8e-11   41.7   0.0   1   1   7.8e-15   1.1e-10   41.3   0.0    43   100     5    62     1    62 0.93 VRR-NUC domain
YmgB                 PF10798.3     61 seq1055_BIOID50975   -             78   3.4e-05   23.4   0.0   1   1   3.6e-09   4.9e-05   22.9   0.0     4    35    27    58    25    64 0.93 Biofilm development protein YmgB/AriR
SIS                  PF01380.17   131 seq1056_BIOID50975   -            306   1.7e-30  105.2   0.5   1   1   4.3e-34     3e-30  104.4   0.3     1   131   152   282   152   282 0.99 SIS domain
HTH_6                PF01418.12    77 seq1056_BIOID50975   -            306   1.1e-29  101.9   0.2   1   1   3.1e-33   2.1e-29  100.9   0.1     1    76    25   100    25   101 0.98 Helix-turn-helix domain, rpiR family
TrwC                 PF08751.6    297 seq1059_BIOID50975   -           1764   5.3e-85  285.3   1.3   1   1   6.2e-88   1.7e-84  283.6   0.9     3   296     5   284     3   285 0.96 TrwC relaxase
TraI                 PF07057.6    126 seq1059_BIOID50975   -           1764   1.3e-56  189.9   2.6   1   1   2.4e-59   6.5e-56  187.6   0.1     1   126  1438  1562  1438  1562 0.99 DNA helicase TraI
AAA_30               PF13604.1    196 seq1059_BIOID50975   -           1764   8.7e-41  139.5   3.6   1   1   3.2e-44   8.7e-41  139.5   2.5     2   187   971  1159   970  1163 0.92 AAA domain
DDE_Tnp_IS66         PF03050.9    271 seq1060_BIOID50975   -            537   4.7e-96  321.0   0.0   1   1   1.4e-99   4.7e-96  321.0   0.0     1   271   196   487   196   487 0.98 Transposase IS66 family
DDE_Tnp_IS66_C       PF13817.1     39 seq1060_BIOID50975   -            537   6.4e-20   70.7   0.2   1   1   4.2e-23   1.5e-19   69.6   0.1     2    39   494   531   493   531 0.99 IS66 C-terminal element
HTH_Tnp_IS66         PF13005.2     59 seq1060_BIOID50975   -            537   8.9e-14   50.9   4.0   1   1   2.6e-17   8.9e-14   50.9   2.8     1    59   134   190   134   190 0.98 putative Helix-turn-helix domain of transposase IS66
LZ_Tnp_IS66          PF13007.2     78 seq1060_BIOID50975   -            537   3.7e-13   49.8   9.1   1   1   1.1e-16   3.7e-13   49.8   6.3     1    76    59   130    59   132 0.83 Transposase C of IS166 homeodomain
Antitoxin-MazE       PF04014.13    47 seq1061_BIOID50975   -             85   4.3e-05   23.0   0.0   1   1     4e-09   5.4e-05   22.6   0.0     1    46     7    51     7    52 0.95 Antidote-toxin recognition MazE
ABC_tran             PF00005.22   118 seq1062_BIOID50975   -            401   5.6e-22   78.2   0.0   1   1   3.6e-25   1.2e-21   77.0   0.0     1   117    73   191    73   192 0.92 ABC transporter
TOBE_2               PF08402.5     75 seq1062_BIOID50975   -            401   9.6e-12   44.6   0.3   1   1   1.2e-14   4.2e-11   42.5   0.1     1    75   313   385   313   385 0.95 TOBE domain
Condensation         PF00668.15   301 seq1063_BIOID50975   -           2035  8.5e-119  395.7   0.2   1   2   6.6e-61   1.1e-57  195.0   0.0     2   300   112   409   111   410 0.96 Condensation domain
Condensation         PF00668.15   301 seq1063_BIOID50975   -           2035  8.5e-119  395.7   0.2   2   2   4.9e-62   8.4e-59  198.7   0.0     3   300  1494  1781  1492  1782 0.97 Condensation domain
AMP-binding          PF00501.23   418 seq1063_BIOID50975   -           2035  3.6e-103  345.0   0.0   1   1  2.8e-106  4.9e-103  344.5   0.0     2   418   594   990   593   990 0.98 AMP-binding enzyme
NRPS                 PF08415.5     58 seq1063_BIOID50975   -           2035   3.5e-40  135.4   2.0   1   2   3.2e-22   5.4e-19   67.5   0.1     1    58   431   486   431   486 0.98 Nonribosomal peptide synthase
NRPS                 PF08415.5     58 seq1063_BIOID50975   -           2035   3.5e-40  135.4   2.0   2   2   5.9e-22     1e-18   66.7   0.2     1    58  1802  1858  1802  1858 0.98 Nonribosomal peptide synthase
PP-binding           PF00550.20    67 seq1063_BIOID50975   -           2035   1.4e-32  111.5   0.1   1   3   8.7e-10   1.5e-06   28.2   0.0     2    62    23    82    22    86 0.92 Phosphopantetheine attachment site
PP-binding           PF00550.20    67 seq1063_BIOID50975   -           2035   1.4e-32  111.5   0.1   2   3   1.7e-14   2.9e-11   43.3   0.0     2    66  1412  1473  1411  1474 0.94 Phosphopantetheine attachment site
PP-binding           PF00550.20    67 seq1063_BIOID50975   -           2035   1.4e-32  111.5   0.1   3   3   5.4e-12   9.2e-09   35.3   0.0     3    67  1952  2013  1950  2013 0.93 Phosphopantetheine attachment site
Methyltransf_12      PF08242.7     99 seq1063_BIOID50975   -           2035   7.1e-10   39.1   0.0   1   1   1.1e-12   1.9e-09   37.7   0.0     1    99  1182  1279  1182  1279 0.95 Methyltransferase domain
Methyltransf_23      PF13489.1    162 seq1063_BIOID50975   -           2035   1.3e-07   31.3   0.0   1   1   4.5e-10   7.6e-07   28.8   0.0     8   159  1163  1324  1157  1326 0.71 Methyltransferase domain
Methyltransf_11      PF08241.7     95 seq1063_BIOID50975   -           2035   1.3e-05   25.4   0.0   1   1     2e-08   3.4e-05   24.1   0.0     1    94  1182  1280  1182  1281 0.90 Methyltransferase domain
Asp_Glu_race         PF01177.17   217 seq1065_BIOID50975   -            285   3.4e-30  105.4   0.1   1   1   3.4e-34   4.7e-30  105.0   0.0     2   215    25   234    24   236 0.86 Asp/Glu/Hydantoin racemase
PemK                 PF02452.12   110 seq1066_BIOID50975   -            110   6.4e-25   87.3   0.0   1   1   5.1e-29     7e-25   87.2   0.0     1   109     2   108     2   109 0.92 PemK-like protein
Lactamase_B          PF00753.22   194 seq1067_BIOID50975   -            479   5.4e-28   97.8   0.2   1   1   1.6e-31   7.4e-28   97.4   0.1     2   158    31   179    30   246 0.90 Metallo-beta-lactamase superfamily
Rubredoxin           PF00301.15    47 seq1067_BIOID50975   -            479   1.2e-19   69.8   2.7   1   1   4.7e-23   2.2e-19   68.9   1.9     1    47   425   471   425   471 0.98 Rubredoxin
Flavodoxin_1         PF00258.20   143 seq1067_BIOID50975   -            479     1e-11   44.9   0.0   1   1   3.8e-15   1.7e-11   44.1   0.0     1   142   256   388   256   389 0.78 Flavodoxin
LSM                  PF01423.17    68 seq1069_BIOID50975   -            102   7.6e-09   34.8   0.2   1   1   1.1e-12   1.4e-08   33.9   0.1     6    68    17    64    10    64 0.85 LSM domain
YmgB                 PF10798.3     61 seq1071_BIOID50975   -             88   5.3e-29   99.7   2.6   1   1   3.8e-33   5.3e-29   99.7   1.8     1    61    28    88    28    88 0.98 Biofilm development protein YmgB/AriR
MMR_HSR1             PF01926.18   114 seq1076_BIOID50975   -            426   3.4e-21   75.2   0.1   1   1   3.3e-24   9.1e-21   73.8   0.1     2   114   200   318   199   318 0.83 50S ribosome-binding GTPase
GTP-bdg_N            PF13167.1     95 seq1076_BIOID50975   -            426   1.6e-15   56.9   0.0   1   1   1.4e-18   3.8e-15   55.6   0.0     8    95    25   112    18   112 0.96 GTP-binding GTPase N-terminal
FeoB_N               PF02421.13   189 seq1076_BIOID50975   -            426     1e-08   34.5   0.1   1   1   7.5e-12   2.1e-08   33.5   0.0     2   168   199   369   198   390 0.81 Ferrous iron transport protein B
Arf                  PF00025.16   175 seq1076_BIOID50975   -            426   1.2e-05   24.4   0.6   1   1   2.8e-08   7.6e-05   21.9   0.4    19   132   202   326   190   360 0.79 ADP-ribosylation factor family
Adenylate_cycl       PF01295.13   605 seq1077_BIOID50975   -            848    9e-275  912.5   0.0   1   1  1.6e-278  1.1e-274  912.3   0.0     1   601   228   826   228   830 0.98 Adenylate cyclase, class-I
Adenyl_cycl_N        PF12633.2    204 seq1077_BIOID50975   -            848   3.3e-87  291.1   0.0   1   1   2.2e-86   1.5e-82  275.9   0.0     1   203     1   200     1   201 0.96 Adenylate cyclase NT domain
Fer4_10              PF13237.1     52 seq1079_BIOID50975   -             86   4.7e-13   48.5  11.7   1   1   2.4e-16   6.4e-13   48.1   8.1     4    52     5    55     2    55 0.88 4Fe-4S dicluster domain
Fer4_7               PF12838.2     52 seq1079_BIOID50975   -             86   2.2e-08   34.2  10.7   1   1     1e-11   2.8e-08   33.9   7.4     1    49     8    55     8    70 0.90 4Fe-4S dicluster domain
Fer4_9               PF13187.1     55 seq1079_BIOID50975   -             86   3.4e-07   30.3  11.0   1   1   1.7e-10   4.6e-07   29.8   7.7     1    51     8    55     8    72 0.94 4Fe-4S dicluster domain
Fer4                 PF00037.22    24 seq1079_BIOID50975   -             86   9.1e-07   28.1  17.0   1   1   1.3e-09   3.5e-06   26.2   1.9     5    24     6    25     3    25 0.92 4Fe-4S binding domain
DUF262               PF03235.9    221 seq1080_BIOID50975   -            590   6.6e-15   55.5   2.0   1   1   9.6e-19   6.6e-15   55.5   1.4    16   218    30   165    14   166 0.75 Protein of unknown function DUF262
AAA_4                PF04326.9    122 seq1080_BIOID50975   -            590   1.5e-06   28.2   2.4   1   1   1.3e-09   8.9e-06   25.7   1.7     1   120   419   574   419   576 0.67 Divergent AAA domain
Phage_portal         PF04860.7    347 seq1082_BIOID50975   -            341   4.8e-62  209.5   0.1   1   1   4.2e-66   5.8e-62  209.2   0.0    12   313    49   338    40   341 0.91 Phage portal protein
Metallophos          PF00149.23   201 seq1087_BIOID50975   -            230     1e-13   51.0   0.6   1   1   1.3e-17   1.8e-13   50.2   0.4     2   166    22   156    21   198 0.76 Calcineurin-like phosphoesterase
LamB                 PF02264.10   398 seq1088_BIOID50975   -            446  8.4e-169  561.7  25.0   1   1  6.9e-173  9.5e-169  561.5  17.3     1   398    28   446    28   446 0.97 LamB porin
Flavodoxin_1         PF00258.20   143 seq1090_BIOID50975   -            173     1e-27   96.7   0.0   1   1   8.7e-32   1.2e-27   96.5   0.0     1   143     5   160     5   160 0.94 Flavodoxin
EAL                  PF00563.15   236 seq1092_BIOID50975   -            521   1.7e-61  207.6   0.0   1   1   3.8e-65   2.6e-61  207.0   0.0     2   236   265   500   264   500 0.96 EAL domain
CSS-motif            PF12792.2    208 seq1092_BIOID50975   -            521     2e-30  105.5   0.0   1   1   4.1e-34   2.8e-30  105.1   0.0     3   207    44   238    42   239 0.91 CSS motif domain associated with EAL
TetR_N               PF00440.18    47 seq1093_BIOID50975   -            199   2.5e-11   42.9   0.0   1   1   2.9e-15   3.9e-11   42.2   0.0     1    46    13    58    13    59 0.93 Bacterial regulatory proteins, tetR family
Pyr_redox_2          PF07992.9    200 seq1096_BIOID50975   -            377   2.2e-27   96.1   0.0   1   1   4.9e-30   7.4e-27   94.4   0.0     2   198     5   277     4   279 0.90 Pyridine nucleotide-disulphide oxidoreductase
Pyr_redox            PF00070.22    80 seq1096_BIOID50975   -            377     3e-18   65.8   0.0   1   1   4.2e-20   6.4e-17   61.6   0.0     1    75   143   216   143   223 0.95 Pyridine nucleotide-disulphide oxidoreductase
K_oxygenase          PF13434.1    341 seq1096_BIOID50975   -            377   9.8e-10   37.7   0.0   1   1   2.9e-09   4.4e-06   25.7   0.0   139   216    91   167    66   179 0.84 L-lysine 6-monooxygenase (NADPH-requiring)
EAL                  PF00563.15   236 seq1099_BIOID50975   -            362   6.5e-59  199.1   0.0   1   1   2.1e-62   9.5e-59  198.6   0.0     3   236   112   346   111   346 0.94 EAL domain
GerE                 PF00196.14    58 seq1099_BIOID50975   -            362   6.2e-11   41.3   0.2   1   1   2.8e-14   1.3e-10   40.3   0.1     4    52    25    73    23    77 0.95 Bacterial regulatory proteins, luxR family
Band_7               PF01145.20   179 seq1100_BIOID50975   -            419   4.9e-33  114.4   1.1   1   1   1.2e-36   8.4e-33  113.6   0.7     1   178    98   271    98   272 0.96 SPFH domain / Band 7 family
HflK_N               PF12221.3     42 seq1100_BIOID50975   -            419   7.8e-17   60.6  18.5   1   1   4.1e-20   2.8e-16   58.8  12.8     1    42     1    60     1    60 0.96 Bacterial membrane protein N terminal
Oxidored_FMN         PF00724.15   341 seq1102_BIOID50975   -            305     3e-78  263.0   0.0   1   1   2.6e-82   3.6e-78  262.8   0.0     1   266     5   274     5   297 0.91 NADH:flavin oxidoreductase / NADH oxidase family
HTH_Tnp_1            PF01527.15    76 seq1103_BIOID50975   -            136   4.5e-19   68.0   0.6   1   1   1.2e-22     8e-19   67.2   0.4     2    74    23   102    22   104 0.89 Transposase
HTH_28               PF13518.1     52 seq1103_BIOID50975   -            136   2.1e-06   27.4   0.5   1   1   6.5e-10   4.4e-06   26.4   0.0     1    43    32    75    32    78 0.93 Helix-turn-helix domain
Trp_Tyr_perm         PF03222.8    394 seq1104_BIOID50975   -            444   4.2e-05   22.4  38.4   1   1   5.5e-09   7.6e-05   21.5  26.6     7   374    42   425    38   436 0.76 Tryptophan/tyrosine permease family
ACR_tran             PF00873.14  1021 seq1106_BIOID50975   -           1025         0 1226.6  15.3   1   1         0         0 1226.5  10.6     2  1020     4  1008     3  1009 0.99 AcrB/AcrD/AcrF family
MMPL                 PF03176.10   333 seq1106_BIOID50975   -           1025   2.8e-13   49.1  19.7   1   2   2.4e-11   1.1e-07   30.8   5.6   140   313   329   501   229   521 0.83 MMPL family
MMPL                 PF03176.10   333 seq1106_BIOID50975   -           1025   2.8e-13   49.1  19.7   2   2   4.2e-09   1.9e-05   23.4   2.5    73   306   785  1012   687  1024 0.76 MMPL family
SecD_SecF            PF02355.11   189 seq1106_BIOID50975   -           1025   6.2e-12   44.9  18.6   1   2   3.1e-10   1.4e-06   27.4   5.5    35   186   336   489   316   492 0.80 Protein export membrane protein
SecD_SecF            PF02355.11   189 seq1106_BIOID50975   -           1025   6.2e-12   44.9  18.6   2   2   8.1e-09   3.7e-05   22.8   2.0    25   183   844  1005   831  1022 0.87 Protein export membrane protein
rve                  PF00665.21   120 seq1108_BIOID50975   -            301   5.8e-24   84.3   0.0   1   1   2.3e-27     1e-23   83.5   0.0     3   119   123   243   121   244 0.97 Integrase core domain
rve_3                PF13683.1     67 seq1108_BIOID50975   -            301   1.6e-17   62.6   0.0   1   1   1.4e-20   6.3e-17   60.7   0.0     2    67   216   281   215   281 0.98 Integrase core domain
HTH_21               PF13276.1     60 seq1108_BIOID50975   -            301   1.2e-16   60.3   1.2   1   1   2.4e-18   1.1e-14   54.0   0.3     6    57    49   106    44   109 0.80 HTH-like domain
GCV_T                PF01571.16   211 seq1112_BIOID50975   -            326   4.9e-28   97.8   0.3   1   1   5.6e-32   7.7e-28   97.1   0.2     4   209    24   217    21   219 0.90 Aminomethyltransferase folate-binding domain
MalM                 PF07148.7    136 seq1115_BIOID50975   -            306   2.3e-50  169.4   0.1   1   1   2.4e-54   3.3e-50  168.9   0.0     2   136    75   210    74   210 0.98 Maltose operon periplasmic protein precursor (MalM)
Glyoxalase           PF00903.20   128 seq1123_BIOID50975   -            135   3.7e-25   88.2   0.0   1   1   9.3e-29   4.2e-25   88.0   0.0     2   128     3   123     2   123 0.92 Glyoxalase/Bleomycin resistance protein/Dioxygenase superfamily
Glyoxalase_2         PF12681.2    108 seq1123_BIOID50975   -            135   3.6e-18   66.0   0.0   1   1   9.1e-22   4.2e-18   65.8   0.0     1   108     8   124     8   124 0.77 Glyoxalase-like domain
Glyoxalase_4         PF13669.1    110 seq1123_BIOID50975   -            135   5.7e-09   35.8   0.0   1   1   6.2e-12   2.8e-08   33.6   0.0     2   106     5   108     4   112 0.88 Glyoxalase/Bleomycin resistance protein/Dioxygenase superfamily
Band_7               PF01145.20   179 seq1124_BIOID50975   -            334   1.4e-37  129.2   0.7   1   1   1.5e-41   2.1e-37  128.6   0.5     2   178    22   243    21   245 0.97 SPFH domain / Band 7 family
FdhD-NarQ            PF02634.10   236 seq1125_BIOID50975   -            277   7.5e-73  244.7   0.0   1   1   6.4e-77   8.8e-73  244.5   0.0     1   235    38   275    38   276 0.92 FdhD/NarQ family
Autotransporter      PF03797.14   265 seq1127_BIOID50975   -            887   5.3e-46  157.0  19.7   1   1   7.7e-50   5.3e-46  157.0  13.6     3   265   602   873   600   876 0.95 Autotransporter beta-domain
Pertactin            PF03212.9    121 seq1127_BIOID50975   -            887   2.5e-09   36.8   1.0   1   1   3.6e-13   2.5e-09   36.8   0.7     1   120   411   536   411   537 0.84 Pertactin
Phage_AlpA           PF05930.7     51 seq1130_BIOID50975   -             92   1.7e-19   69.1   0.1   1   1   3.3e-23   2.3e-19   68.7   0.1     1    51    34    83    34    83 0.98 Prophage CP4-57 regulatory protein (AlpA)
HTH_17               PF12728.2     51 seq1130_BIOID50975   -             92   1.5e-07   31.4   0.0   1   1     3e-11   2.1e-07   31.0   0.0     9    50    44    86    39    87 0.90 Helix-turn-helix domain
RNase_T              PF00929.19   164 seq1131_BIOID50975   -            215   9.4e-37  126.7   0.1   1   1   7.9e-41   1.1e-36  126.5   0.0     1   164    20   194    20   194 0.96 Exonuclease
MFS_1                PF07690.11   354 seq1132_BIOID50975   -            417   1.1e-38  132.8  62.9   1   2   4.9e-31   3.3e-27   95.0  19.4     1   225    41   262    40   277 0.81 Major Facilitator Superfamily
MFS_1                PF07690.11   354 seq1132_BIOID50975   -            417   1.1e-38  132.8  62.9   2   2   9.1e-15   6.2e-11   41.5  23.0     7   168   249   407   247   415 0.82 Major Facilitator Superfamily
Sugar_tr             PF00083.19   451 seq1132_BIOID50975   -            417   5.4e-14   51.4  34.4   1   1   1.7e-17   1.2e-13   50.3   7.0    46   197    71   217    11   223 0.90 Sugar (and other) transporter
LPAM_2               PF13627.1     24 seq1134_BIOID50975   -             67   1.6e-08   33.8   3.3   1   1   1.6e-12   2.1e-08   33.4   2.3     1    24     6    29     6    29 0.94 Prokaryotic lipoprotein-attachment site
SopA                 PF13981.1    135 seq1137_BIOID50975   -            442   9.3e-31  106.5   5.8   1   1   5.9e-34     2e-30  105.4   4.0     3   135   209   342   207   342 0.97 SopA-like central domain
Pentapeptide_4       PF13599.1     78 seq1137_BIOID50975   -            442   5.5e-17   61.2  18.0   1   1   1.6e-16   5.6e-13   48.3   4.0     6    78    90   165    85   169 0.92 Pentapeptide repeats (9 copies)
DAP_epimerase        PF01678.14   121 seq1141_BIOID50975   -            275   1.3e-77  257.4   0.7   1   2   1.8e-43   1.2e-39  134.8   0.0     1   120     4   124     4   125 0.98 Diaminopimelate epimerase
DAP_epimerase        PF01678.14   121 seq1141_BIOID50975   -            275   1.3e-77  257.4   0.7   2   2   2.5e-39   1.7e-35  121.4   0.1     2   121   153   268   152   268 0.97 Diaminopimelate epimerase
PhzC-PhzF            PF02567.11   282 seq1141_BIOID50975   -            275   3.6e-05   23.0   0.0   1   1   7.7e-09   5.2e-05   22.5   0.0    45   224    51   224    46   229 0.86 Phenazine biosynthesis-like protein
DUF3829              PF12889.2    277 seq1142_BIOID50975   -            351   2.1e-79  266.5  12.1   1   1   1.8e-83   2.4e-79  266.2   8.4     2   277    71   351    70   351 0.98 Protein of unknown function (DUF3829)
DUF2065              PF09838.4     57 seq1143_BIOID50975   -             65   9.4e-23   79.5   3.3   1   1   7.6e-27     1e-22   79.4   2.3     1    57     5    61     5    61 0.98 Uncharacterized protein conserved in bacteria (DUF2065)
DEAD_assoc           PF08494.6    187 seq1146_BIOID50975   -           1538   1.6e-58  197.4   0.0   1   1   1.5e-61   5.2e-58  195.7   0.0     2   186   679   867   678   868 0.96 DEAD/H associated
DEAD                 PF00270.24   173 seq1146_BIOID50975   -           1538   4.4e-28   97.7   0.0   1   1   3.2e-31   1.1e-27   96.4   0.0     1   167    31   218    31   224 0.88 DEAD/DEAH box helicase
Helicase_C           PF00271.26    78 seq1146_BIOID50975   -           1538     2e-13   49.8   0.1   1   1   1.9e-16   6.6e-13   48.2   0.0    12    75   354   417   348   419 0.96 Helicase conserved C-terminal domain
ResIII               PF04851.10   184 seq1146_BIOID50975   -           1538   2.4e-07   30.6   0.0   1   1   1.5e-10   5.1e-07   29.5   0.0    10   182    31   217    23   219 0.74 Type III restriction enzyme, res subunit
Adenylsucc_synt      PF00709.16   421 seq1148_BIOID50975   -            432  3.4e-177  589.2   0.0   1   1  2.8e-181  3.9e-177  588.9   0.0     2   420     5   424     4   425 0.99 Adenylosuccinate synthetase
Ank_2                PF12796.2     89 seq1152_BIOID50975   -            201   6.2e-30  103.2   1.4   1   2   6.6e-16   1.8e-12   47.2   0.1     3    86    12    99    10   103 0.96 Ankyrin repeats (3 copies)
Ank_2                PF12796.2     89 seq1152_BIOID50975   -            201   6.2e-30  103.2   1.4   2   2   2.3e-11   6.3e-08   32.7   0.0    39    83   157   201   153   201 0.94 Ankyrin repeats (3 copies)
Ank_4                PF13637.1     54 seq1152_BIOID50975   -            201   7.6e-28   96.2   0.6   1   2   8.3e-12   2.3e-08   34.2   0.0     8    54    13    59    10    59 0.97 Ankyrin repeats (many copies)
Ank_4                PF13637.1     54 seq1152_BIOID50975   -            201   7.6e-28   96.2   0.6   2   2   2.3e-09   6.4e-06   26.4   0.0    16    54   159   197   155   197 0.96 Ankyrin repeats (many copies)
Ank                  PF00023.25    33 seq1152_BIOID50975   -            201   2.8e-24   83.5   5.8   1   2   9.5e-10   2.6e-06   26.8   0.0     2    32    39    69    38    70 0.96 Ankyrin repeat
Ank                  PF00023.25    33 seq1152_BIOID50975   -            201   2.8e-24   83.5   5.8   2   2   1.9e-08   5.1e-05   22.7   0.0     2    33   139   175   138   175 0.97 Ankyrin repeat
Glyco_hydro_1        PF00232.13   455 seq1153_BIOID50975   -            479  3.4e-131  437.4   1.8   1   1  2.9e-135    4e-131  437.2   1.2     3   454     6   476     4   477 0.92 Glycosyl hydrolase family 1
DUF484               PF04340.7    225 seq1154_BIOID50975   -            235   4.6e-89  297.6   0.4   1   1   3.8e-93   5.3e-89  297.4   0.3     1   224    10   232    10   233 0.99 Protein of unknown function, DUF484
DUF2726              PF10881.3    126 seq1156_BIOID50975   -            188   1.8e-32  111.4   0.1   1   1   1.9e-36   2.6e-32  110.9   0.1     3   108    58   166    56   179 0.92 Protein of unknown function (DUF2726)
Asr                  PF06392.6     19 seq1158_BIOID50975   -            111   7.1e-07   29.3  23.9   1   1   5.2e-11   7.1e-07   29.3  16.6     1    19    53    71    53    71 0.99 Acid shock protein repeat
DUF2877              PF11392.3    111 seq1161_BIOID50975   -            287   6.4e-33  113.1   0.0   1   1   8.6e-37   1.2e-32  112.3   0.0     1   110   167   276   167   277 0.98 Protein of unknown function (DUF2877)
MFS_1                PF07690.11   354 seq1162_BIOID50975   -            471   1.9e-55  187.9  71.0   1   1   9.3e-54   6.4e-50  169.7  35.0     1   353    15   405    15   406 0.91 Major Facilitator Superfamily
MFS_3                PF05977.8    524 seq1162_BIOID50975   -            471   6.3e-10   37.6  14.0   1   1   9.3e-14   6.3e-10   37.6   9.7    20   187    20   183     6   246 0.85 Transmembrane secretion effector
Chor_lyase           PF04345.8    168 seq1164_BIOID50975   -            165   5.8e-31  107.0   0.0   1   1     5e-35   6.8e-31  106.8   0.0    13   163    18   165    11   165 0.90 Chorismate lyase
TraX                 PF05857.6    219 seq1165_BIOID50975   -            243   1.8e-47  161.6  17.0   1   1   1.5e-51   2.1e-47  161.4  11.8     2   218    22   240    21   241 0.94 TraX protein
Transgly             PF00912.17   178 seq1166_BIOID50975   -            858   1.4e-67  226.3   0.0   1   1   4.3e-71   2.9e-67  225.2   0.0     1   177    62   237    62   238 0.98 Transglycosylase
Transpeptidase       PF00905.17   304 seq1166_BIOID50975   -            858   2.9e-28   98.6   3.2   1   1   1.5e-29     1e-25   90.3   0.0     2   204   436   617   435   681 0.79 Penicillin binding protein transpeptidase domain
Phage_integrase      PF00589.17   173 seq1167_BIOID50975   -            298   4.8e-50  169.4   0.0   1   1   1.7e-53   7.7e-50  168.8   0.0     3   172   114   281   112   282 0.97 Phage integrase family
Phage_integr_N       PF02899.12    84 seq1167_BIOID50975   -            298   2.2e-27   94.8   0.9   1   1   1.2e-30   5.5e-27   93.6   0.7     1    83     8    90     8    91 0.98 Phage integrase, N-terminal SAM-like domain
Trypsin              PF00089.21   220 seq1171_BIOID50975   -            273   1.3e-11   44.4   0.0   1   1     6e-15   4.1e-11   42.7   0.0     9   198    50   244    44   266 0.74 Trypsin
Trypsin_2            PF13365.1    120 seq1171_BIOID50975   -            273   1.3e-07   31.5   0.0   1   1   3.1e-11   2.1e-07   30.8   0.0     1   120    69   240    69   240 0.67 Trypsin-like peptidase domain
Rrf2                 PF02082.15    83 seq1172_BIOID50975   -            141   2.1e-25   88.5   0.1   1   1   2.4e-29   3.3e-25   87.9   0.1     1    82     1    82     1    83 0.99 Transcriptional regulator
ketoacyl-synt        PF00109.21   255 seq1173_BIOID50975   -           3163   3.5e-71  239.5   0.2   1   1   1.1e-73   7.7e-71  238.4   0.1     2   255    27   276    26   276 0.95 Beta-ketoacyl synthase, N-terminal domain
Acyl_transf_1        PF00698.16   318 seq1173_BIOID50975   -           3163   5.2e-58  196.7   0.9   1   1   1.1e-60   8.2e-58  196.1   0.6     1   317   551   863   551   864 0.94 Acyl transferase domain
Condensation         PF00668.15   301 seq1173_BIOID50975   -           3163   6.4e-43  146.6   3.9   1   1   2.2e-45   1.6e-42  145.3   2.7     4   300  1915  2209  1912  2210 0.90 Condensation domain
Methyltransf_12      PF08242.7     99 seq1173_BIOID50975   -           3163   8.7e-41  138.3   0.0   1   2   1.8e-23   1.3e-20   73.6   0.0     1    99  1093  1194  1093  1194 0.96 Methyltransferase domain
Methyltransf_12      PF08242.7     99 seq1173_BIOID50975   -           3163   8.7e-41  138.3   0.0   2   2   8.5e-20   6.2e-17   61.7   0.0     1    99  2593  2693  2593  2693 0.98 Methyltransferase domain
Ketoacyl-synt_C      PF02801.17   119 seq1173_BIOID50975   -           3163   5.5e-40  135.8   0.1   1   1   1.9e-42   1.4e-39  134.5   0.1     2   119   285   402   284   402 0.98 Beta-ketoacyl synthase, C-terminal domain
KR                   PF08659.5    181 seq1173_BIOID50975   -           3163   2.3e-38  131.5  12.0   1   1   7.2e-41   5.2e-38  130.4   3.5     3   180  1560  1730  1559  1731 0.95 KR domain
adh_short            PF00106.20   167 seq1173_BIOID50975   -           3163   6.3e-36  123.6   5.3   1   1   8.8e-39   6.3e-36  123.6   3.7     2   162  1559  1712  1558  1715 0.95 short chain dehydrogenase
PP-binding           PF00550.20    67 seq1173_BIOID50975   -           3163   7.9e-23   80.4   0.0   1   2     6e-10   4.3e-07   29.9   0.0     2    65  1823  1887  1822  1889 0.85 Phosphopantetheine attachment site
PP-binding           PF00550.20    67 seq1173_BIOID50975   -           3163   7.9e-23   80.4   0.0   2   2   1.8e-15   1.3e-12   47.6   0.0     2    67  2832  2894  2831  2894 0.93 Phosphopantetheine attachment site
Thioesterase         PF00975.15   229 seq1173_BIOID50975   -           3163   4.5e-22   79.2   0.4   1   1   2.3e-24   1.6e-21   77.4   0.3     2   229  2915  3152  2914  3152 0.69 Thioesterase domain
NRPS                 PF08415.5     58 seq1173_BIOID50975   -           3163   1.2e-22   79.2   0.6   1   1   7.5e-25   5.4e-22   77.1   0.2     1    58  2232  2293  2232  2293 0.99 Nonribosomal peptide synthase
Methyltransf_23      PF13489.1    162 seq1173_BIOID50975   -           3163   3.4e-21   75.4   0.1   1   2   2.2e-13   1.6e-10   40.8   0.0    20   160  1086  1246  1065  1247 0.69 Methyltransferase domain
Methyltransf_23      PF13489.1    162 seq1173_BIOID50975   -           3163   3.4e-21   75.4   0.1   2   2   1.7e-10   1.2e-07   31.4   0.0    12   157  2579  2745  2556  2749 0.63 Methyltransferase domain
Methyltransf_18      PF12847.2    112 seq1173_BIOID50975   -           3163   3.3e-18   66.1   0.3   1   2     2e-09   1.4e-06   28.6   0.0     3   110  1090  1197  1088  1199 0.76 Methyltransferase domain
Methyltransf_18      PF12847.2    112 seq1173_BIOID50975   -           3163   3.3e-18   66.1   0.3   2   2   9.4e-10   6.8e-07   29.7   0.0     3   110  2590  2696  2588  2698 0.81 Methyltransferase domain
Methyltransf_31      PF13847.1    152 seq1173_BIOID50975   -           3163   4.5e-18   65.1   0.0   1   1     2e-12   1.5e-09   37.5   0.0     2   112  1087  1200  1086  1248 0.88 Methyltransferase domain
Methyltransf_11      PF08241.7     95 seq1173_BIOID50975   -           3163   8.6e-16   58.0   0.0   1   2   3.7e-10   2.7e-07   30.8   0.0     1    94  1093  1195  1093  1196 0.89 Methyltransferase domain
Methyltransf_11      PF08241.7     95 seq1173_BIOID50975   -           3163   8.6e-16   58.0   0.0   2   2   3.9e-08   2.8e-05   24.4   0.0     1    95  2593  2695  2593  2695 0.86 Methyltransferase domain
Thiolase_N           PF00108.18   264 seq1173_BIOID50975   -           3163   1.3e-05   24.1   0.1   1   1   3.4e-08   2.5e-05   23.2   0.1    75   115   185   225   153   235 0.85 Thiolase, N-terminal domain
UbiA                 PF01040.13   257 seq1174_BIOID50975   -            290   8.5e-41  139.7  25.0   1   1   7.6e-45     1e-40  139.4  17.3     2   256    26   277    25   283 0.85 UbiA prenyltransferase family
Ligase_CoA           PF00549.14   153 seq1175_BIOID50975   -            515   1.5e-48  164.1   0.1   1   1   7.9e-51   5.4e-47  159.0   0.0     1   148   346   503   346   508 0.97 CoA-ligase
CoA_binding          PF02629.14    96 seq1175_BIOID50975   -            515     8e-20   71.0   0.3   1   1   1.1e-21   7.5e-18   64.7   0.0     2    96   188   284   187   284 0.97 CoA binding domain
RNB                  PF00773.14   325 seq1177_BIOID50975   -            827  9.2e-106  353.6   0.0   1   1  3.9e-109  1.3e-105  353.1   0.0     1   325   274   602   274   602 0.97 RNB domain
OB_RNB               PF08206.6     58 seq1177_BIOID50975   -            827     2e-29  100.7  10.4   1   2   1.8e-25   6.1e-22   76.7   0.1     1    58   101   158   101   158 0.99 Ribonuclease B OB domain
OB_RNB               PF08206.6     58 seq1177_BIOID50975   -            827     2e-29  100.7  10.4   2   2     2e-09   6.7e-06   25.4   0.0     6    58   172   227   170   227 0.96 Ribonuclease B OB domain
S1                   PF00575.18    74 seq1177_BIOID50975   -            827   7.8e-20   70.6   0.4   1   1   6.9e-23   2.4e-19   69.0   0.3     2    73   655   738   654   739 0.98 S1 RNA binding domain
HTH_12               PF08461.5     66 seq1177_BIOID50975   -            827   1.7e-13   49.9   0.8   1   1   1.1e-16   3.8e-13   48.8   0.5     2    64    37    97    36    99 0.93 Ribonuclease R winged-helix domain
HAD_2                PF13419.1    176 seq1179_BIOID50975   -            238   8.5e-20   71.6   0.1   1   1   2.4e-23   1.1e-19   71.2   0.0     1   176    13   207    13   207 0.76 Haloacid dehalogenase-like hydrolase
Hydrolase_like       PF13242.1     75 seq1179_BIOID50975   -            238   4.5e-09   35.7   0.0   1   1   2.2e-12   9.9e-09   34.6   0.0     2    50   161   209   160   223 0.93 HAD-hyrolase-like
Hydrolase            PF00702.21   204 seq1179_BIOID50975   -            238   1.3e-08   35.4   0.0   1   1   4.1e-12   1.9e-08   34.9   0.0     1   202    10   199    10   201 0.71 haloacid dehalogenase-like hydrolase
HATPase_c            PF02518.21   111 seq1182_BIOID50975   -            467   5.5e-25   87.1   0.0   1   1   2.6e-28   1.2e-24   86.0   0.0     1   111   349   460   349   460 0.98 Histidine kinase-, DNA gyrase B-, and HSP90-like ATPase
HAMP                 PF00672.20    70 seq1182_BIOID50975   -            467   1.5e-17   63.4   0.4   1   1   3.3e-21   1.5e-17   63.4   0.2     2    69   168   235   167   236 0.96 HAMP domain
HisKA                PF00512.20    68 seq1182_BIOID50975   -            467   9.5e-14   51.0   0.2   1   1   2.1e-17   9.5e-14   51.0   0.1     1    68   240   304   240   304 0.97 His Kinase A (phospho-acceptor) domain
PTS_EIIC             PF02378.13   321 seq1186_BIOID50975   -            485   3.7e-42  144.1  31.5   1   1   9.9e-46   6.8e-42  143.3  21.9     3   321   113   396   111   396 0.92 Phosphotransferase system, EIIC
PTS_EIIB             PF00367.15    35 seq1186_BIOID50975   -            485   1.5e-16   59.2   0.2   1   1   3.6e-20   2.4e-16   58.5   0.1     1    35     9    43     9    43 0.98 phosphotransferase system, EIIB
UvrD_C               PF13361.1    319 seq1187_BIOID50975   -            738   1.3e-99  333.6   0.0   1   1  7.6e-103   1.7e-99  333.1   0.0     1   318   295   634   295   635 0.98 UvrD-like helicase C-terminal domain
UvrD-helicase        PF00580.16   315 seq1187_BIOID50975   -            738   2.2e-76  257.0   0.0   1   1   2.7e-79   6.1e-76  255.6   0.0     1   314    28   289    28   290 0.98 UvrD/REP helicase N-terminal domain
AAA_19               PF13245.1     76 seq1187_BIOID50975   -            738   5.5e-14   51.5   0.2   1   1   8.5e-17   1.9e-13   49.8   0.1     1    75    34   111    34   112 0.85 Part of AAA domain
UvrD_C_2             PF13538.1    104 seq1187_BIOID50975   -            738   1.1e-10   41.4   0.0   1   1   1.1e-13   2.6e-10   40.2   0.0    54   103   561   630   509   631 0.77 Family description
MMR_HSR1             PF01926.18   114 seq1191_BIOID50975   -            303   1.4e-13   50.6   0.0   1   1   2.3e-16   6.3e-13   48.6   0.0     2   111    52   163    51   166 0.74 50S ribosome-binding GTPase
DUF258               PF03193.11   161 seq1191_BIOID50975   -            303   1.1e-06   27.8   0.0   1   1   6.7e-10   1.8e-06   27.1   0.0    24   103    37   113    17   130 0.72 Protein of unknown function, DUF258
DUF1116              PF06545.6    216 seq1193_BIOID50975   -            472   1.2e-93  312.0   0.4   1   1   1.1e-97   1.6e-93  311.6   0.3     1   216   143   358   143   358 1.00 Protein of unknown function (DUF1116)
UPF0118              PF01594.11   327 seq1194_BIOID50975   -            344   5.1e-74  249.0  42.7   1   1   4.2e-78   5.8e-74  248.8  29.6     2   326    14   328    13   329 0.99 Domain of unknown function DUF20
Response_reg         PF00072.19   112 seq1198_BIOID50975   -            240   8.4e-25   86.8   0.0   1   1   1.8e-28   1.2e-24   86.3   0.0     1   112    13   122    13   122 0.98 Response regulator receiver domain
Trans_reg_C          PF00486.23    77 seq1198_BIOID50975   -            240   3.7e-22   77.9   0.1   1   1   9.6e-26   6.6e-22   77.1   0.0     2    77   157   232   156   232 0.96 Transcriptional regulatory protein, C terminal
RepB-RCR_reg         PF10723.4     85 seq1199_BIOID50975   -             86   4.1e-38  128.8   1.4   1   1   3.5e-42   4.7e-38  128.6   0.9     1    82     1    82     1    85 0.98 Replication regulatory protein RepB
Glyco_hydro_1        PF00232.13   455 seq1201_BIOID50975   -            476    2e-132  441.5   0.3   1   1  1.8e-136  2.5e-132  441.2   0.2     4   454     5   472     2   473 0.92 Glycosyl hydrolase family 1
Autotransporter      PF03797.14   265 seq1202_BIOID50975   -           1064   1.2e-55  188.6  17.8   1   1   1.8e-59   1.2e-55  188.6  12.3     2   264   764  1047   763  1048 0.98 Autotransporter beta-domain
ESPR                 PF13018.1     24 seq1202_BIOID50975   -           1064   3.5e-08   32.6   0.1   1   1   1.1e-11   7.8e-08   31.4   0.1     2    24    31    53    31    53 0.96 Extended Signal Peptide of Type V secretion system
IncFII_repA          PF02387.10   281 seq1204_BIOID50975   -            289   8.5e-96  320.2   0.1   1   1  7.5e-100     1e-95  320.0   0.0     3   271     9   269     1   276 0.98 IncFII RepA protein family
DUF1508              PF07411.7     49 seq1206_BIOID50975   -            123   7.8e-48  159.5   6.0   1   2   1.2e-27   1.7e-23   81.6   0.2     1    49    23    71    23    71 0.97 Domain of unknown function (DUF1508)
DUF1508              PF07411.7     49 seq1206_BIOID50975   -            123   7.8e-48  159.5   6.0   2   2   2.5e-27   3.4e-23   80.7   0.9     1    48    74   121    74   122 0.97 Domain of unknown function (DUF1508)
SpoU_methylase       PF00588.14   142 seq1207_BIOID50975   -            243     7e-42  142.5   0.0   1   1   1.9e-45   1.3e-41  141.6   0.0     2   142    96   236    95   236 0.96 SpoU rRNA Methylase family
SpoU_sub_bind        PF08032.7     76 seq1207_BIOID50975   -            243   3.1e-19   68.7   0.1   1   1   2.9e-22     2e-18   66.2   0.0     1    72     4    76     4    80 0.96 RNA 2'-O ribose methyltransferase substrate binding
IgaA                 PF07095.6    706 seq1209_BIOID50975   -            711         0 1233.4   0.0   1   1         0         0 1233.1   0.0     1   705     1   706     1   707 1.00 Intracellular growth attenuator protein IgaA
AA_kinase            PF00696.23   241 seq1210_BIOID50975   -            316   2.3e-27   95.9   0.3   1   1     2e-31   2.7e-27   95.7   0.2     2   240     4   296     3   297 0.91 Amino acid kinase family
RHH_2                PF03693.9     81 seq1213_BIOID50975   -             98   9.6e-21   73.6   0.4   1   1   1.7e-24   1.2e-20   73.3   0.2     1    75    16    92    16    97 0.92 Uncharacterised protein family (UPF0156)
RHH_1                PF01402.16    39 seq1213_BIOID50975   -             98     8e-05   22.2   2.1   1   1   1.4e-08   9.3e-05   22.0   0.4     2    39    20    58    19    58 0.94 Ribbon-helix-helix protein, copG family
NLPC_P60             PF00877.14   105 seq1214_BIOID50975   -            271   1.2e-33  114.8   0.0   1   1   4.7e-37   3.2e-33  113.5   0.0     1   105   153   263   153   263 0.98 NlpC/P60 family
DAGK_prokar          PF01219.14   104 seq1216_BIOID50975   -            122   5.5e-39  131.8   8.1   1   1   4.6e-43   6.3e-39  131.6   5.6     2   104    16   118    15   118 0.99 Prokaryotic diacylglycerol kinase
Plasmid_stabil       PF05016.9     90 seq1220_BIOID50975   -             98   6.7e-13   48.7   0.0   1   1   5.5e-17   7.5e-13   48.5   0.0     1    89     4    90     4    91 0.92 Plasmid stabilisation system protein
Phage_CI_repr        PF07022.8     66 seq1222_BIOID50975   -            210     3e-32  110.4   0.1   1   1   3.8e-36   5.2e-32  109.6   0.0     1    66    14    78    14    78 0.98 Bacteriophage CI repressor helix-turn-helix domain
Fels1                PF05666.6     45 seq1224_BIOID50975   -            122   9.3e-40  133.6   2.2   1   2   1.7e-21   2.4e-17   61.9   0.1     2    45    20    62    19    62 0.96 Fels-1 Prophage Protein-like
Fels1                PF05666.6     45 seq1224_BIOID50975   -            122   9.3e-40  133.6   2.2   2   2   1.2e-24   1.7e-20   72.0   0.2     1    45    66   121    66   121 0.98 Fels-1 Prophage Protein-like
LexA_DNA_bind        PF01726.11    65 seq1225_BIOID50975   -            202   6.6e-32  108.7   0.1   1   1   1.5e-35   1.1e-31  108.1   0.1     1    65     1    65     1    65 0.99 LexA DNA binding domain
Peptidase_S24        PF00717.18    70 seq1225_BIOID50975   -            202   8.9e-17   60.3   0.8   1   1   1.9e-20   1.3e-16   59.8   0.5     1    68   114   180   114   182 0.96 Peptidase S24-like
Amidohydro_4         PF13147.1    304 seq1227_BIOID50975   -            460   2.3e-33  116.3   0.0   1   1   6.6e-37     3e-33  115.9   0.0     1   304   107   427   107   427 0.89 Amidohydrolase
Amidohydro_3         PF07969.6    404 seq1227_BIOID50975   -            460   1.5e-08   34.1   3.0   1   1   9.5e-10   4.3e-06   26.0   2.1   102   358   177   384   112   411 0.62 Amidohydrolase family
Amidohydro_5         PF13594.1     68 seq1227_BIOID50975   -            460   1.7e-06   27.6   0.0   1   1   2.4e-09   1.1e-05   25.0   0.0     3    45    84   138    82   180 0.71 Amidohydrolase
Peptidase_U32        PF01136.14   233 seq1229_BIOID50975   -            453   6.3e-95  316.4   0.0   1   1     6e-99   8.2e-95  316.0   0.0     1   232    75   344    75   345 0.98 Peptidase family U32
Sod_Fe_C             PF02777.13   106 seq1233_BIOID50975   -            193   1.9e-45  152.9   1.9   1   1   1.5e-48     1e-44  150.5   0.1     1   105    87   190    87   191 0.98 Iron/manganese superoxide dismutases, C-terminal domain
Sod_Fe_N             PF00081.17    82 seq1233_BIOID50975   -            193     3e-35  120.2   0.6   1   1   7.4e-39   5.1e-35  119.5   0.4     1    82     2    82     2    82 0.98 Iron/manganese superoxide dismutases, alpha-hairpin domain
Phage_integrase      PF00589.17   173 seq1237_BIOID50975   -            338   1.5e-35  122.2   0.1   1   1   4.6e-39   6.3e-35  120.2   0.0     2   172   175   323   174   324 0.93 Phage integrase family
CorA                 PF01544.13   292 seq1238_BIOID50975   -            316   4.9e-56  189.7   0.4   1   1   4.4e-60     6e-56  189.5   0.2     4   292    26   312    24   312 0.95 CorA-like Mg2+ transporter protein
MatE                 PF01554.13   162 seq1239_BIOID50975   -            441     4e-39  133.7  30.2   1   2   7.8e-35   1.1e-30  106.3   5.9     1   161    17   177    17   178 0.99 MatE
MatE                 PF01554.13   162 seq1239_BIOID50975   -            441     4e-39  133.7  30.2   2   2   2.1e-13   2.8e-09   36.6   6.6     2   143   241   382   241   404 0.91 MatE
Plasmid_stabil       PF05016.9     90 seq1240_BIOID50975   -             93     3e-16   59.4   0.1   1   1   2.4e-20   3.3e-16   59.3   0.1     1    90     4    92     4    92 0.89 Plasmid stabilisation system protein
DHDPS                PF00701.17   289 seq1242_BIOID50975   -            297   2.8e-60  203.2   0.0   1   1   2.4e-64   3.3e-60  203.0   0.0     3   285     3   290     1   293 0.96 Dihydrodipicolinate synthetase family
YcgL                 PF05166.8     74 seq1243_BIOID50975   -            108   4.9e-34  116.1   0.2   1   1   4.7e-38   6.5e-34  115.7   0.1     1    74    14    87    14    87 0.99 YcgL domain
HAD_2                PF13419.1    176 seq1245_BIOID50975   -            237   4.6e-23   82.2   0.1   1   1   8.7e-27     6e-23   81.8   0.1     1   174    28   205    28   206 0.87 Haloacid dehalogenase-like hydrolase
FAA_hydrolase        PF01557.13   217 seq1247_BIOID50975   -            219   6.6e-56  189.0   0.0   1   1   5.6e-60   7.6e-56  188.8   0.0     1   208    18   210    18   219 0.93 Fumarylacetoacetate (FAA) hydrolase family
DNA_pol3_theta       PF06440.6     75 seq1250_BIOID50975   -             83   5.1e-36  122.0   0.9   1   1   4.4e-40     6e-36  121.7   0.6     2    72     7    76     5    80 0.96 DNA polymerase III, theta subunit
SBP_bac_11           PF13531.1    231 seq1253_BIOID50975   -            252   4.7e-35  121.1   0.1   1   1   4.1e-39   5.6e-35  120.9   0.1     1   230    20   247    20   248 0.89 Bacterial extracellular solute-binding protein
MFS_1                PF07690.11   354 seq1254_BIOID50975   -            407   3.7e-40  137.6  38.7   1   1   2.7e-44   3.7e-40  137.6  26.8     1   354     1   362     1   362 0.88 Major Facilitator Superfamily
ADH_zinc_N           PF00107.21   130 seq1255_BIOID50975   -            349   1.2e-28   99.1   0.1   1   1   4.3e-32     2e-28   98.4   0.1     1   129   185   308   185   309 0.97 Zinc-binding dehydrogenase
ADH_N                PF08240.7    109 seq1255_BIOID50975   -            349   1.3e-27   95.6   5.8   1   1   5.3e-31   2.4e-27   94.7   4.0     1   108    27   142    27   143 0.95 Alcohol dehydrogenase GroES-like domain
S4                   PF01479.20    48 seq1258_BIOID50975   -            133   7.9e-13   47.5   0.0   1   1   9.3e-17   1.3e-12   46.8   0.0     1    46     9    53     9    55 0.95 S4 domain
CsbD                 PF05532.7     53 seq1259_BIOID50975   -             69   1.5e-21   75.6   8.3   1   1   1.3e-25   1.8e-21   75.4   5.8     1    53     4    56     4    56 0.97 CsbD-like
FliB                 PF03692.10    85 seq1261_BIOID50975   -            153   1.4e-08   34.9  10.0   1   1   1.9e-12   2.6e-08   34.0   7.0     2    85    29    97    28    97 0.97 Flagellin N-methylase
HSP33                PF01430.14   280 seq1263_BIOID50975   -            294     1e-97  326.5   0.0   1   1  8.3e-102   1.1e-97  326.3   0.0     1   279     6   275     6   276 0.96 Hsp33 protein
DAGK_cat             PF00781.19   130 seq1264_BIOID50975   -            299   1.6e-26   92.1   0.3   1   1   3.7e-30   2.5e-26   91.4   0.2     3   129     8   131     6   132 0.96 Diacylglycerol kinase catalytic domain
NAD_kinase           PF01513.16   285 seq1264_BIOID50975   -            299   7.2e-06   24.8   0.1   1   1   1.3e-09   8.6e-06   24.6   0.1    64   134    45   121    12   196 0.82 ATP-NAD kinase
DUF4238              PF14022.1    267 seq1266_BIOID50975   -            140   9.3e-17   61.0   2.3   1   1   7.8e-21   1.1e-16   60.8   1.6     1   112    12   122    12   137 0.87 Protein of unknown function (DUF4238)
Peripla_BP_3         PF13377.1    160 seq1267_BIOID50975   -            341   9.6e-43  145.8   0.0   1   1   9.5e-46   3.2e-42  144.1   0.0     2   160   171   331   170   331 0.92 Periplasmic binding protein-like domain
Peripla_BP_1         PF00532.16   279 seq1267_BIOID50975   -            341   8.6e-35  120.1   0.0   1   1     3e-38     1e-34  119.9   0.0     2   275    60   325    59   329 0.93 Periplasmic binding proteins and sugar binding domain of LacI family
LacI                 PF00356.16    46 seq1267_BIOID50975   -            341   3.7e-21   74.3   0.8   1   1   2.1e-24   7.1e-21   73.4   0.6     1    46     3    48     3    48 0.99 Bacterial regulatory proteins, lacI family
Peripla_BP_4         PF13407.1    258 seq1267_BIOID50975   -            341   2.6e-20   72.7   0.0   1   1   1.1e-23   3.6e-20   72.3   0.0     1   253    62   308    62   313 0.89 Periplasmic binding protein domain
GD_AH_C              PF04295.8    397 seq1269_BIOID50975   -            533  4.3e-128  427.2   0.0   1   1  7.9e-132  5.4e-128  426.9   0.0     2   394   110   530   109   533 0.98 D-galactarate dehydratase / Altronate hydrolase, C terminus
SAF                  PF08666.7     63 seq1269_BIOID50975   -            533   2.7e-12   46.8   0.2   1   1   6.7e-16   4.6e-12   46.0   0.1     1    63    13    84    13    84 0.99 SAF domain
DUF2713              PF10897.3    246 seq1272_BIOID50975   -            271  1.2e-118  394.7   2.2   1   1  1.4e-122    2e-118  394.0   1.5     1   177    93   271    93   271 0.99 Protein of unknown function (DUF2713)
DUF4238              PF14022.1    267 seq1275_BIOID50975   -             98   1.6e-08   34.0   0.2   1   1   1.3e-12   1.8e-08   33.8   0.2   169   264    12    92     5    95 0.87 Protein of unknown function (DUF4238)
PhdYeFM_antitox      PF02604.14    75 seq1276_BIOID50975   -             73   1.3e-16   59.7   0.1   1   1     2e-20   1.4e-16   59.7   0.1     1    63     1    62     1    73 0.90 Antitoxin Phd_YefM, type II toxin-antitoxin system
RelB_N               PF12910.2     46 seq1276_BIOID50975   -             73   3.9e-12   45.2   0.2   1   1   1.1e-15   7.4e-12   44.3   0.0     1    45     1    44     1    45 0.95 Antitoxin of toxin-antitoxin stability system N-terminal
Fic                  PF02661.13    97 seq1280_BIOID50975   -            126   2.1e-06   28.2   0.0   1   1   2.3e-10   3.1e-06   27.6   0.0     2    97     4    84     3    84 0.87 Fic/DOC family
DUF2713              PF10897.3    246 seq1282_BIOID50975   -             69   1.9e-40  138.6   1.7   1   1   1.5e-44     2e-40  138.4   1.2   178   246     1    69     1    69 0.99 Protein of unknown function (DUF2713)
PLA1                 PF02253.10   260 seq1284_BIOID50975   -            289   1.6e-93  312.8   5.0   1   1   1.4e-97   1.9e-93  312.5   3.4     8   260    39   286    33   286 0.98 Phospholipase A1
Peptidase_S24        PF00717.18    70 seq1287_BIOID50975   -            139   1.7e-13   49.8   0.0   1   1   1.8e-17   2.5e-13   49.3   0.0     2    68    56   120    55   122 0.91 Peptidase S24-like
Adenine_glyco        PF03352.8    179 seq1288_BIOID50975   -            242   4.5e-84  280.2   0.0   1   1     4e-88   5.4e-84  280.0   0.0     1   177    61   237    61   239 0.99 Methyladenine glycosylase
HTH_18               PF12833.2     81 seq1292_BIOID50975   -            278   6.7e-26   90.0   2.5   1   1   2.3e-29     8e-26   89.8   1.0     1    80   193   271   193   272 0.97 Helix-turn-helix domain
AraC_binding         PF02311.14   136 seq1292_BIOID50975   -            278   7.2e-24   83.8   2.1   1   1   2.1e-27   7.2e-24   83.8   1.5     4   136    16   154    14   154 0.96 AraC-like ligand binding domain
HTH_AraC             PF00165.18    42 seq1292_BIOID50975   -            278   7.7e-21   73.1   0.1   1   2   1.7e-11   5.8e-08   32.1   0.0     1    42   180   221   180   221 0.97 Bacterial regulatory helix-turn-helix proteins, AraC family
HTH_AraC             PF00165.18    42 seq1292_BIOID50975   -            278   7.7e-21   73.1   0.1   2   2   1.3e-13   4.5e-10   38.9   0.0     1    42   232   271   232   271 0.93 Bacterial regulatory helix-turn-helix proteins, AraC family
DUF968               PF06147.6    200 seq1294_BIOID50975   -            347   2.7e-57  193.8   0.0   1   1   2.9e-61   3.9e-57  193.2   0.0     3   200   132   337   130   337 0.97 Protein of unknown function (DUF968)
IMS                  PF00817.15   148 seq1297_BIOID50975   -            422   6.4e-39  133.0   0.0   1   1     6e-42   2.1e-38  131.3   0.0     1   147     5   150     5   151 0.96 impB/mucB/samB family
DUF4113              PF13438.1     75 seq1297_BIOID50975   -            422   7.7e-29   99.3   0.1   1   1   1.2e-31     4e-28   97.0   0.0     1    75   347   421   347   421 0.98 Domain of unknown function (DUF4113)
IMS_C                PF11799.3    137 seq1297_BIOID50975   -            422     1e-09   38.8   0.0   1   1     6e-13     2e-09   37.8   0.0     3   122   214   333   212   344 0.89 impB/mucB/samB family C-terminal
Dus                  PF01207.12   310 seq1298_BIOID50975   -            345  7.9e-100  333.5   0.0   1   1  6.8e-104  9.3e-100  333.3   0.0     2   308    30   340    29   342 0.98 Dihydrouridine synthase (Dus)
Acetyltransf_10      PF13673.1    117 seq1302_BIOID50975   -            146   3.4e-14   52.8   0.0   1   1   1.3e-17   4.3e-14   52.5   0.0     7   117    12   120     8   120 0.81 Acetyltransferase (GNAT) domain
Acetyltransf_7       PF13508.1     79 seq1302_BIOID50975   -            146   1.2e-13   50.8   0.1   1   1   4.7e-17   1.6e-13   50.4   0.1     3    78    48   121    46   122 0.92 Acetyltransferase (GNAT) domain
Acetyltransf_1       PF00583.19    83 seq1302_BIOID50975   -            146   1.5e-12   47.2   0.1   1   1   7.5e-16   2.6e-12   46.5   0.1     1    83    53   121    53   121 0.97 Acetyltransferase (GNAT) family
DUF905               PF06006.7     71 seq1304_BIOID50975   -             77   1.3e-34  117.2   0.0   1   1   1.1e-38   1.5e-34  117.0   0.0     2    71     7    76     6    76 0.97 Bacterial protein of unknown function (DUF905)
MFS_1                PF07690.11   354 seq1305_BIOID50975   -            403   1.5e-43  148.8  41.6   1   1   2.1e-47   1.5e-43  148.8  28.8     4   347    14   341    11   348 0.86 Major Facilitator Superfamily
Sugar_tr             PF00083.19   451 seq1305_BIOID50975   -            403   4.4e-09   35.3   4.8   1   1   6.5e-13   4.4e-09   35.3   3.3    44   123    39   115    16   185 0.88 Sugar (and other) transporter
RQC                  PF09382.5    106 seq1306_BIOID50975   -            611   4.4e-28   96.9   0.0   1   1   3.5e-31   1.2e-27   95.6   0.0     1   104   413   514   413   516 0.97 RQC domain
Helicase_C           PF00271.26    78 seq1306_BIOID50975   -            611   4.6e-24   83.9   0.0   1   1   2.6e-24   8.9e-21   73.4   0.1     3    78   258   333   256   333 0.98 Helicase conserved C-terminal domain
HRDC                 PF00570.18    68 seq1306_BIOID50975   -            611   8.1e-24   83.0   0.1   1   1   6.4e-27   2.2e-23   81.6   0.0     2    68   535   601   534   601 0.97 HRDC domain
DEAD                 PF00270.24   173 seq1306_BIOID50975   -            611   2.6e-21   75.7   0.0   1   1   8.5e-24   2.9e-20   72.3   0.0     2   168    30   189    29   194 0.85 DEAD/DEAH box helicase
DUF2170              PF09938.4    140 seq1307_BIOID50975   -             84   1.8e-30  105.0   0.6   1   1   1.4e-34   1.9e-30  104.9   0.4    57   139     1    83     1    84 0.98 Uncharacterized protein conserved in bacteria (DUF2170)
AraC_binding         PF02311.14   136 seq1310_BIOID50975   -            312   1.1e-22   80.0   1.3   1   1   5.1e-26   1.7e-22   79.4   0.2     7   129    52   175    48   186 0.88 AraC-like ligand binding domain
HTH_18               PF12833.2     81 seq1310_BIOID50975   -            312   8.9e-22   76.8   0.1   1   1   5.5e-25   1.9e-21   75.8   0.1     2    79   229   305   228   307 0.97 Helix-turn-helix domain
HTH_AraC             PF00165.18    42 seq1310_BIOID50975   -            312   1.4e-20   72.2   0.2   1   2   3.2e-10   1.1e-06   28.1   0.0     2    42   216   256   215   256 0.93 Bacterial regulatory helix-turn-helix proteins, AraC family
HTH_AraC             PF00165.18    42 seq1310_BIOID50975   -            312   1.4e-20   72.2   0.2   2   2   1.6e-14   5.3e-11   41.8   0.0     2    42   268   306   267   306 0.94 Bacterial regulatory helix-turn-helix proteins, AraC family
Cupin_2              PF07883.6     71 seq1310_BIOID50975   -            312   1.4e-06   27.5   0.0   1   1   8.3e-10   2.8e-06   26.6   0.0     7    60    57   109    53   116 0.92 Cupin domain
PspA_IM30            PF04012.7    221 seq1311_BIOID50975   -             78   2.5e-17   62.8   1.0   1   1     2e-21   2.7e-17   62.7   0.7     1    74     2    77     2    78 0.98 PspA/IM30 family
DUF932               PF06067.6    239 seq1312_BIOID50975   -            272   8.1e-63  211.7   0.0   1   1   6.8e-67   9.3e-63  211.5   0.0     1   239    36   261    36   261 0.99 Domain of unknown function (DUF932)
GFO_IDH_MocA         PF01408.17   120 seq1313_BIOID50975   -            366   1.5e-23   83.4   0.0   1   1     2e-27   2.8e-23   82.6   0.0     2   119    10   126     9   127 0.96 Oxidoreductase family, NAD-binding Rossmann fold
DUF1471              PF07338.8     56 seq1315_BIOID50975   -             91     1e-16   60.1   0.6   1   1     1e-20   1.4e-16   59.7   0.4     1    56    36    89    36    89 0.98 Protein of unknown function (DUF1471)
PEPCK_ATP            PF01293.15   467 seq1316_BIOID50975   -            540  2.4e-216  718.6   0.0   1   1    2e-220  2.8e-216  718.4   0.0     3   467    21   493    19   493 0.98 Phosphoenolpyruvate carboxykinase
PspA_IM30            PF04012.7    221 seq1318_BIOID50975   -            144     1e-32  113.1  20.9   1   1   8.4e-37   1.1e-32  113.0  14.5    86   221     2   144     1   144 0.95 PspA/IM30 family
Phageshock_PspG      PF09583.5     65 seq1321_BIOID50975   -             80   1.4e-25   89.0  25.7   1   1   1.1e-29   1.5e-25   88.8  17.8     1    64     1    64     1    65 0.98 Phage shock protein G (Phageshock_PspG)
rve                  PF00665.21   120 seq1323_BIOID50975   -            183   1.1e-17   64.0   0.0   1   1   1.1e-21   1.5e-17   63.6   0.0     3   117    65   180    63   182 0.96 Integrase core domain
DUF2491              PF10679.4    212 seq1325_BIOID50975   -            219   2.1e-69  232.6   0.0   1   1   1.7e-73   2.4e-69  232.4   0.0     2   212     5   217     1   217 0.98 Protein of unknown function (DUF2491)
Antirestrict         PF03230.8     94 seq1328_BIOID50975   -            161   4.7e-39  132.1   0.2   1   1   4.7e-43   6.4e-39  131.7   0.1     1    94    64   161    64   161 0.98 Antirestriction protein
StbA                 PF06406.6    318 seq1329_BIOID50975   -            326  3.8e-149  495.8   0.1   1   1  6.2e-153  4.2e-149  495.6   0.1     1   318     1   324     1   324 0.98 StbA protein
Thioesterase         PF00975.15   229 seq1331_BIOID50975   -            267     3e-58  197.6   0.4   1   1   8.2e-62   3.8e-58  197.3   0.3     2   223    20   246    19   251 0.93 Thioesterase domain
Abhydrolase_6        PF12697.2    228 seq1331_BIOID50975   -            267     2e-10   40.8   3.6   1   1   6.2e-14   2.8e-10   40.3   2.5     2   222    22   237    21   243 0.69 Alpha/beta hydrolase family
Abhydrolase_5        PF12695.2    142 seq1331_BIOID50975   -            267   2.2e-09   37.1   0.0   1   1   6.6e-13     3e-09   36.6   0.0     2   142    21   231    20   231 0.70 Alpha/beta hydrolase family
ZapA                 PF05164.8     89 seq1332_BIOID50975   -            109   2.1e-20   72.3   0.6   1   1     2e-24   2.7e-20   72.0   0.4     2    89     6    91     5    91 0.98 Cell division protein ZapA
CMAS                 PF02353.15   273 seq1333_BIOID50975   -            382  1.6e-106  355.2   0.2   1   1  1.6e-109  2.4e-106  354.6   0.2     2   273   108   368   107   368 0.98 Mycolic acid cyclopropane synthetase
Methyltransf_23      PF13489.1    162 seq1333_BIOID50975   -            382   1.5e-14   53.9   0.0   1   1   1.6e-17   2.4e-14   53.2   0.0    14   135   157   287   143   315 0.73 Methyltransferase domain
Methyltransf_11      PF08241.7     95 seq1333_BIOID50975   -            382   8.6e-13   48.4   0.0   1   1   1.1e-15   1.6e-12   47.5   0.0     1    94   172   264   172   265 0.97 Methyltransferase domain
Methyltransf_18      PF12847.2    112 seq1333_BIOID50975   -            382     8e-11   42.3   0.0   1   1   1.4e-13   2.1e-10   41.0   0.0     1   111   167   267   167   268 0.91 Methyltransferase domain
Methyltransf_31      PF13847.1    152 seq1333_BIOID50975   -            382   5.2e-11   42.2   0.0   1   1   5.6e-14   8.6e-11   41.5   0.0     2   112   166   269   165   329 0.85 Methyltransferase domain
Methyltransf_12      PF08242.7     99 seq1333_BIOID50975   -            382     4e-08   33.5   0.0   1   1   5.5e-11   8.4e-08   32.4   0.0     1    99   172   263   172   263 0.83 Methyltransferase domain
Methyltransf_25      PF13649.1    101 seq1333_BIOID50975   -            382   2.1e-07   31.1   0.0   1   1   2.8e-10   4.2e-07   30.1   0.0     1   101   171   261   171   261 0.90 Methyltransferase domain
PCMT                 PF01135.14   210 seq1333_BIOID50975   -            382   3.9e-06   26.4   0.0   1   1   3.8e-09   5.7e-06   25.8   0.0    61   123   155   215   135   230 0.82 Protein-L-isoaspartate(D-aspartate) O-methyltransferase (PCMT)
MTS                  PF05175.9    170 seq1333_BIOID50975   -            382   3.7e-05   23.0   0.0   1   1     4e-08   6.1e-05   22.3   0.0    22   104   158   234   152   265 0.81 Methyltransferase small domain
RadC                 PF04002.10   123 seq1334_BIOID50975   -            158   1.3e-46  157.2   0.0   1   1   1.2e-50   1.6e-46  156.8   0.0     2   123    37   158    36   158 0.98 RadC-like JAB domain
DUF350               PF03994.9     54 seq1335_BIOID50975   -            132   1.6e-31  107.6  11.9   1   2   2.3e-22   3.1e-18   65.1   0.4     1    53    13    65    13    66 0.98 Domain of Unknown Function (DUF350)
DUF350               PF03994.9     54 seq1335_BIOID50975   -            132   1.6e-31  107.6  11.9   2   2   8.5e-17   1.2e-12   47.2   3.4     1    54    78   130    78   130 0.99 Domain of Unknown Function (DUF350)
Ion_trans_2          PF07885.11    79 seq1336_BIOID50975   -            207   1.4e-06   27.7  16.0   1   1     1e-10   1.4e-06   27.7  11.1    26    75   150   200    83   204 0.83 Ion channel
5-FTHF_cyc-lig       PF01812.15   186 seq1337_BIOID50975   -            248   1.3e-43  148.8   0.0   1   1   1.2e-47   1.7e-43  148.4   0.0     2   186    62   242    61   242 0.98 5-formyltetrahydrofolate cyclo-ligase family
LysE                 PF01810.13   191 seq1338_BIOID50975   -            206   6.1e-54  182.1  12.2   1   1   5.2e-58     7e-54  181.8   8.5     2   190    14   205    13   206 0.98 LysE type translocator
DUF1190              PF06693.6    165 seq1340_BIOID50975   -            126   3.4e-13   49.8   3.9   1   1   3.3e-17   4.5e-13   49.4   2.7     2    67    64   123    63   126 0.91 Protein of unknown function (DUF1190)
Plasmid_stab_B       PF10784.4     72 seq1341_BIOID50975   -            142   1.6e-32  110.8   0.2   1   1   4.2e-36   5.8e-32  109.0   0.1     1    72     7    78     7    78 0.99 Plasmid stability protein
DnaB_C               PF03796.10   265 seq1342_BIOID50975   -            471  4.1e-108  360.1   0.2   1   1  1.2e-111  5.4e-108  359.7   0.1     1   263   206   463   206   465 0.97 DnaB-like helicase C terminal domain
DnaB                 PF00772.16   103 seq1342_BIOID50975   -            471   8.7e-38  128.2   0.0   1   1   4.2e-41   1.9e-37  127.1   0.0     1   103    26   128    26   128 0.99 DnaB-like helicase N terminal domain
AAA_25               PF13481.1    194 seq1342_BIOID50975   -            471     1e-13   51.0   0.1   1   1   3.6e-17   1.6e-13   50.3   0.0    29   190   220   386   179   390 0.84 AAA domain
DUF987               PF06174.6     66 seq1343_BIOID50975   -             73   1.7e-43  145.8   0.2   1   1   1.4e-47   1.9e-43  145.6   0.1     1    66     1    66     1    66 0.99 Protein of unknown function (DUF987)
AMP-binding          PF00501.23   418 seq1344_BIOID50975   -            525   7.9e-89  297.7   0.0   1   1   1.3e-92   9.2e-89  297.5   0.0     1   418    41   447    41   447 0.96 AMP-binding enzyme
Sod_Fe_C             PF02777.13   106 seq1348_BIOID50975   -            208   2.7e-40  136.3   0.5   1   1   5.9e-44     4e-40  135.8   0.1     4   106    98   204    95   204 0.91 Iron/manganese superoxide dismutases, C-terminal domain
Sod_Fe_N             PF00081.17    82 seq1348_BIOID50975   -            208   9.6e-34  115.4   2.3   1   1   2.3e-37   1.5e-33  114.7   1.6     1    81     4    91     4    92 0.97 Iron/manganese superoxide dismutases, alpha-hairpin domain
DUF1190              PF06693.6    165 seq1351_BIOID50975   -             78   1.6e-11   44.4   7.8   1   1   1.3e-15   1.8e-11   44.2   5.4    82   165     1    78     1    78 0.83 Protein of unknown function (DUF1190)
YagB_YeeU_YfjZ       PF06154.6    105 seq1353_BIOID50975   -            122   2.5e-52  175.4   0.0   1   1   2.1e-56   2.9e-52  175.1   0.0     2   104    16   118    15   119 0.98 YagB/YeeU/YfjZ family
PEP_mutase           PF13714.1    238 seq1354_BIOID50975   -            296   1.3e-53  181.6   4.4   1   1   2.1e-57   1.5e-53  181.3   3.0     1   233    10   250    10   255 0.92 Phosphoenolpyruvate phosphomutase
ICL                  PF00463.16   526 seq1354_BIOID50975   -            296   1.2e-16   59.9   1.9   1   1   4.6e-20   3.1e-16   58.5   1.3   150   255    80   183    71   213 0.86 Isocitrate lyase family
GSP_synth            PF03738.9     97 seq1356_BIOID50975   -            387   1.5e-25   89.1   0.0   1   1   4.1e-29   5.6e-25   87.2   0.0     2    97   172   263   171   263 0.92 Glutathionylspermidine synthase preATP-grasp
OmpA                 PF00691.15    97 seq1358_BIOID50975   -            219   1.2e-23   83.2   0.1   1   1     4e-27   1.8e-23   82.6   0.1     1    97   115   210   115   210 0.97 OmpA family
Gly-zipper_Omp       PF13488.1     46 seq1358_BIOID50975   -            219   1.2e-12   47.1  16.5   1   1   2.7e-16   1.2e-12   47.1  11.4     1    46    37    85    37    85 0.95 Glycine zipper
Gly-zipper_YMGG      PF13441.1     45 seq1358_BIOID50975   -            219   6.8e-09   34.9  18.1   1   1   1.5e-12   6.8e-09   34.9  12.5     5    45    33    80    29    80 0.81 YMGG-like Gly-zipper
DUF1281              PF06924.6    134 seq1362_BIOID50975   -            157   3.9e-62  207.4   0.0   1   1   3.3e-66   4.5e-62  207.2   0.0     1   134     9   142     9   142 0.99 Protein of unknown function (DUF1281)
DUF1219              PF06755.7    117 seq1363_BIOID50975   -            124     4e-60  200.3   0.0   1   1   3.4e-64   4.6e-60  200.1   0.0     1   113     1   113     1   123 0.97 Protein of unknown function (DUF1219)
KdgT                 PF03812.8    314 seq1366_BIOID50975   -            341  8.3e-181  599.9  30.9   1   1  6.9e-185  9.5e-181  599.7  21.4     1   314    15   328    15   328 1.00 2-keto-3-deoxygluconate permease
FadR_C               PF07840.7    164 seq1367_BIOID50975   -            239   6.9e-73  243.5   0.0   1   1   1.9e-76   8.5e-73  243.2   0.0     1   163    72   234    72   235 0.99 FadR C-terminal domain
GntR                 PF00392.16    64 seq1367_BIOID50975   -            239   2.3e-20   71.6   0.0   1   1     1e-23   4.7e-20   70.6   0.0     4    64    11    71     8    71 0.96 Bacterial regulatory proteins, gntR family
Abhydrolase_1        PF00561.15   230 seq1368_BIOID50975   -            340   2.3e-31  109.0   0.0   1   1   8.6e-35     3e-31  108.6   0.0     1   228    82   319    82   321 0.97 alpha/beta hydrolase fold
Hydrolase_4          PF12146.3     79 seq1368_BIOID50975   -            340     4e-24   84.1   0.5   1   1   1.9e-27   6.4e-24   83.4   0.3     3    79    42   122    40   122 0.90 Putative lysophospholipase
Abhydrolase_6        PF12697.2    228 seq1368_BIOID50975   -            340   3.5e-20   72.7   3.3   1   1   1.5e-23   5.2e-20   72.2   2.3     2   220    58   310    57   316 0.72 Alpha/beta hydrolase family
Abhydrolase_5        PF12695.2    142 seq1368_BIOID50975   -            340     3e-12   46.3   0.0   1   1   1.5e-15     5e-12   45.6   0.0     1   141    56   305    56   306 0.79 Alpha/beta hydrolase family
DDE_Tnp_IS240        PF13610.1    140 seq1372_BIOID50975   -            238   1.1e-50  171.1   0.0   1   1   3.3e-54   1.5e-50  170.6   0.0     4   139    79   216    77   217 0.99 DDE domain
rve                  PF00665.21   120 seq1372_BIOID50975   -            238   4.5e-11   42.7   0.1   1   1   1.9e-13   8.5e-10   38.6   0.0     9   119    79   186    74   187 0.89 Integrase core domain
DDE_Tnp_IS66         PF03050.9    271 seq1372_BIOID50975   -            238   3.3e-10   39.5   0.3   1   1   9.3e-14   4.2e-10   39.1   0.2     5   132    14   148    10   178 0.87 Transposase IS66 family
MatE                 PF01554.13   162 seq1373_BIOID50975   -            457   5.6e-74  247.0  34.1   1   2   1.4e-41   1.9e-37  128.2   3.8     1   162    17   177    17   177 0.98 MatE
MatE                 PF01554.13   162 seq1373_BIOID50975   -            457   5.6e-74  247.0  34.1   2   2   3.8e-42   5.2e-38  130.0   8.5     1   162   244   405   244   405 1.00 MatE
Citrate_synt         PF00285.16   356 seq1374_BIOID50975   -            389  1.3e-116  389.1   0.0   1   1  1.2e-120  1.6e-116  388.8   0.0     2   356    22   370    22   370 0.98 Citrate synthase
2-Hacid_dh_C         PF02826.14   178 seq1375_BIOID50975   -            324   1.4e-62  209.9   0.0   1   1   4.8e-66   2.2e-62  209.2   0.0     1   178   108   287   108   287 0.97 D-isomer specific 2-hydroxyacid dehydrogenase, NAD binding domain
2-Hacid_dh           PF00389.25   133 seq1375_BIOID50975   -            324   1.6e-31  108.4   0.1   1   1     4e-35   1.8e-31  108.2   0.1     1   133     5   319     5   319 0.97 D-isomer specific 2-hydroxyacid dehydrogenase, catalytic domain
NAD_binding_2        PF03446.10   162 seq1375_BIOID50975   -            324     3e-05   23.8   0.1   1   1   2.9e-08   0.00013   21.7   0.0     2   116   146   259   145   267 0.85 NAD binding domain of 6-phosphogluconate dehydrogenase
Usher                PF00577.15   552 seq1377_BIOID50975   -            166   2.6e-23   82.4   0.0   1   1   4.9e-27   3.3e-23   82.1   0.0   480   552     1    73     1    73 0.99 Type VII secretion system (T7SS), usher protein
PapC_C               PF13953.1     68 seq1377_BIOID50975   -            166   5.8e-22   76.9   0.1   1   1   1.7e-25   1.1e-21   76.0   0.1     2    66    84   149    83   151 0.91 PapC C-terminal domain
Ala_racemase_N       PF01168.15   217 seq1378_BIOID50975   -            359   3.1e-61  206.5   0.0   1   1   5.7e-65   3.9e-61  206.2   0.0     1   217     8   219     8   219 0.94 Alanine racemase, N-terminal domain
Ala_racemase_C       PF00842.16   129 seq1378_BIOID50975   -            359     8e-40  135.1   0.1   1   1   1.8e-43   1.2e-39  134.5   0.1     1   129   234   358   234   358 0.97 Alanine racemase, C-terminal domain
DUF957               PF06117.6     65 seq1379_BIOID50975   -             65   5.8e-36  121.7   0.2   1   1   4.6e-40   6.3e-36  121.6   0.2     1    65     1    65     1    65 0.99 Enterobacterial protein of unknown function (DUF957)
TonB_dep_Rec         PF00593.19   276 seq1380_BIOID50975   -            673   9.8e-27   94.4  13.9   1   1   1.4e-30   9.8e-27   94.4   9.6     3   273   434   668   432   671 0.87 TonB dependent receptor
Plug                 PF07715.10   108 seq1380_BIOID50975   -            673   4.2e-15   55.8   1.8   1   1   1.3e-18   8.8e-15   54.8   1.3     6   108    48   149    42   149 0.92 TonB-dependent Receptor Plug Domain
Acyl-CoA_dh_1        PF00441.19   150 seq1381_BIOID50975   -            546   1.2e-32  112.9   0.8   1   1   2.2e-35     1e-31  109.9   0.3     1   148   290   443   290   445 0.97 Acyl-CoA dehydrogenase, C-terminal domain
Acyl-CoA_dh_M        PF02770.14    52 seq1381_BIOID50975   -            546   4.5e-14   51.5   0.0   1   1     2e-17   8.9e-14   50.6   0.0     1    51   186   236   186   238 0.96 Acyl-CoA dehydrogenase, middle domain
Acyl-CoA_dh_2        PF08028.6    134 seq1381_BIOID50975   -            546   2.1e-08   34.3   0.2   1   1   1.3e-11   5.8e-08   32.9   0.0    10   123   314   423   308   432 0.86 Acyl-CoA dehydrogenase, C-terminal domain
Hydrolase_3          PF08282.7    254 seq1386_BIOID50975   -            266   4.9e-61  206.4   0.0   1   1   1.2e-64   5.5e-61  206.2   0.0     1   254     5   260     5   260 0.96 haloacid dehalogenase-like hydrolase
S6PP                 PF05116.8    247 seq1386_BIOID50975   -            266   2.4e-16   59.6   0.0   1   2   2.4e-09   1.1e-05   24.7   0.0     4    75     4    73     1    91 0.89 Sucrose-6F-phosphate phosphohydrolase
S6PP                 PF05116.8    247 seq1386_BIOID50975   -            266   2.4e-16   59.6   0.0   2   2   7.2e-12   3.3e-08   33.0   0.0   135   218   159   242   141   251 0.83 Sucrose-6F-phosphate phosphohydrolase
Hydrolase            PF00702.21   204 seq1386_BIOID50975   -            266   1.7e-11   44.9   0.1   1   1   1.3e-13   5.8e-10   39.9   0.0     2   204     3   226     2   226 0.59 haloacid dehalogenase-like hydrolase
GreA_GreB_N          PF03449.10    74 seq1387_BIOID50975   -            170   1.1e-29  102.1   0.7   1   1   2.7e-33   1.9e-29  101.4   0.5     1    74    13    86    13    86 0.97 Transcription elongation factor, N-terminal
GreA_GreB            PF01272.14    77 seq1387_BIOID50975   -            170   1.6e-22   78.9   0.0   1   1   3.8e-26   2.6e-22   78.2   0.0     2    77    93   167    92   167 0.98 Transcription elongation factor, GreA/GreB, C-term
MOSC                 PF03473.12   133 seq1388_BIOID50975   -            224   2.6e-26   91.5   0.0   1   1   5.2e-30   3.6e-26   91.0   0.0     2   132    38   161    37   162 0.97 MOSC domain
3-alpha              PF03475.9     47 seq1388_BIOID50975   -            224   1.7e-16   59.5   0.1   1   1   4.6e-20   3.1e-16   58.6   0.0     1    47   168   214   168   214 0.97 3-alpha domain
HypA                 PF01155.14   113 seq1393_BIOID50975   -            120   9.1e-33  112.2   6.4   1   1   7.4e-37     1e-32  112.0   4.4     1   112     5   117     5   118 0.98 Hydrogenase expression/synthesis hypA family
SEF14_adhesin        PF06443.6    165 seq1395_BIOID50975   -            159   3.2e-05   23.5   8.8   1   1     3e-09   4.1e-05   23.1   6.1    17   158    15   152     3   157 0.80 SEF14-like adhesin
MmgE_PrpD            PF03972.9    445 seq1397_BIOID50975   -            483  4.5e-178  591.8   0.0   1   1  3.7e-182  5.1e-178  591.6   0.0     2   445    14   475    13   475 0.98 MmgE/PrpD family
Aminotran_1_2        PF00155.16   363 seq1398_BIOID50975   -            411   9.7e-87  291.1   0.0   1   1   8.1e-91   1.1e-86  290.9   0.0     2   362    41   406    40   407 0.98 Aminotransferase class I and II
cobW                 PF02492.14   178 seq1399_BIOID50975   -            290   5.3e-49  165.9   0.0   1   1   5.2e-53   7.1e-49  165.5   0.0     2   177   106   267   105   268 0.98 CobW/HypB/UreG, nucleotide-binding domain
Tex_N                PF09371.5    193 seq1400_BIOID50975   -            773   2.9e-80  268.0   0.4   1   1   1.2e-83   5.5e-80  267.1   0.3     1   192    10   201    10   202 0.99 Tex-like protein N-terminal domain
HHH_3                PF12836.2     65 seq1400_BIOID50975   -            773   4.9e-27   93.5   0.0   1   1   2.5e-30   1.1e-26   92.3   0.0     1    65   491   555   491   555 0.99 Helix-hairpin-helix motif
S1                   PF00575.18    74 seq1400_BIOID50975   -            773   4.2e-24   84.3   0.6   1   1   1.7e-27   7.8e-24   83.4   0.4     2    74   648   720   647   720 0.98 S1 RNA binding domain
N6_N4_Mtase          PF01555.13   231 seq1402_BIOID50975   -            227   1.2e-34  119.6   0.0   1   1   5.7e-36   3.9e-32  111.4   0.0     1   227    21   199    21   203 0.91 DNA methylase
EamA                 PF00892.15   126 seq1405_BIOID50975   -            299   3.3e-18   65.8  28.8   1   2   5.4e-10   7.4e-06   25.9   9.3     1   124     9   128     9   130 0.91 EamA-like transporter family
EamA                 PF00892.15   126 seq1405_BIOID50975   -            299   3.3e-18   65.8  28.8   2   2   2.7e-16   3.8e-12   46.2   5.2     1   123   149   274   149   277 0.89 EamA-like transporter family
Antig_Caf1           PF09255.5    136 seq1408_BIOID50975   -            140   1.7e-06   27.8   1.8   1   1   2.2e-10   3.1e-06   27.0   1.3     2   136    17   140    16   140 0.88 Caf1 Capsule antigen
HNH                  PF01844.18    47 seq1409_BIOID50975   -            216   4.3e-06   26.3   0.8   1   1   5.5e-10   7.5e-06   25.6   0.5     1    47   141   197   139   197 0.88 HNH endonuclease
HTH_3                PF01381.17    55 seq1411_BIOID50975   -             96   8.2e-06   25.4   0.0   1   1   8.4e-10   1.2e-05   24.9   0.0     1    43    38    80    38    82 0.95 Helix-turn-helix
HupF_HypC            PF01455.13    68 seq1413_BIOID50975   -             90   1.9e-25   88.4   0.2   1   1   1.7e-29   2.3e-25   88.2   0.1     1    68     1    72     1    72 0.98 HupF/HypC family
HTH_1                PF00126.22    60 seq1414_BIOID50975   -            319   1.7e-19   69.2   1.3   1   1   4.7e-23   3.2e-19   68.3   0.1     2    60    29    86    28    86 0.97 Bacterial regulatory helix-turn-helix protein, lysR family
LysR_substrate       PF03466.15   209 seq1414_BIOID50975   -            319   2.6e-12   46.1   1.1   1   1   7.3e-16     5e-12   45.2   0.8     8   206   115   310   110   312 0.89 LysR substrate binding domain
DAO                  PF01266.19   358 seq1415_BIOID50975   -            432   5.6e-74  249.0   0.5   1   1   4.8e-77   6.5e-74  248.8   0.3     2   358     3   397     2   397 0.95 FAD dependent oxidoreductase
Pyr_redox_2          PF07992.9    200 seq1415_BIOID50975   -            432   7.5e-09   35.6   0.3   1   1   3.9e-08   5.3e-05   23.0   0.2     1    36     2    37     2    65 0.92 Pyridine nucleotide-disulphide oxidoreductase
Pyr_redox            PF00070.22    80 seq1415_BIOID50975   -            432   3.2e-08   33.7   0.2   1   1     7e-09   9.6e-06   25.7   0.2     1    33     2    34     2    47 0.91 Pyridine nucleotide-disulphide oxidoreductase
NAD_binding_8        PF13450.1     68 seq1415_BIOID50975   -            432   8.6e-07   28.7   0.1   1   1   5.6e-09   7.6e-06   25.7   0.0     1    34     5    38     5    69 0.85 NAD(P)-binding Rossmann-like domain
ApbA                 PF02558.11   151 seq1415_BIOID50975   -            432   2.3e-05   23.7   0.2   1   1   3.8e-08   5.3e-05   22.6   0.1     1    33     3    34     3    48 0.87 Ketopantoate reductase PanE/ApbA
AlaDh_PNT_C          PF01262.16   168 seq1415_BIOID50975   -            432   0.00013   21.5   0.1   1   1   1.7e-07   0.00023   20.6   0.1    22    59     2    39     1    52 0.85 Alanine dehydrogenase/PNT, C-terminal domain
DUF1380              PF07128.7    139 seq1416_BIOID50975   -            144   1.5e-76  254.7   2.4   1   1   1.2e-80   1.7e-76  254.6   1.7     1   139     1   138     1   138 1.00 Protein of unknown function (DUF1380)
HypD                 PF01924.11   356 seq1417_BIOID50975   -            373  7.6e-154  511.6   0.0   1   1  6.4e-158  8.7e-154  511.4   0.0     5   355    13   368     9   369 0.96 Hydrogenase formation hypA family
AMP-binding          PF00501.23   418 seq1419_BIOID50975   -            628   1.1e-91  307.1   0.0   1   1   2.8e-95   1.3e-91  306.9   0.0     1   418    85   525    85   525 0.96 AMP-binding enzyme
DUF3448              PF11930.3     82 seq1419_BIOID50975   -            628   4.2e-26   90.3   0.3   1   1   1.6e-29   7.5e-26   89.5   0.2     7    79     3    75     1    78 0.95 Domain of unknown function (DUF3448)
DUF4009              PF13193.1     41 seq1419_BIOID50975   -            628     9e-15   53.7   0.0   1   1   5.8e-18   2.7e-14   52.2   0.0     3    41   575   615   573   615 0.96 Domain of unknown function (DUF4009)
CSD                  PF00313.17    66 seq1420_BIOID50975   -             70   3.6e-33  113.0   0.2   1   1   5.8e-37   3.9e-33  112.9   0.1     1    65     5    69     5    70 0.98 'Cold-shock' DNA-binding domain
OB_RNB               PF08206.6     58 seq1420_BIOID50975   -             70   9.9e-06   24.8   0.4   1   1     2e-09   1.4e-05   24.4   0.3     7    29    15    37     7    39 0.86 Ribonuclease B OB domain
Nuc_H_symport        PF03825.11   400 seq1421_BIOID50975   -            425  1.6e-185  616.5  32.8   1   1  2.6e-189  1.8e-185  616.3  22.7     1   400     1   405     1   405 0.99 Nucleoside H+ symporter
MFS_1                PF07690.11   354 seq1421_BIOID50975   -            425   1.8e-16   59.7  44.1   1   1   2.7e-20   1.8e-16   59.7  30.5     2   353     8   353     7   354 0.78 Major Facilitator Superfamily
Abhydrolase_5        PF12695.2    142 seq1426_BIOID50975   -            249   9.8e-18   64.1   0.0   1   1   5.7e-21   1.3e-17   63.7   0.0     2   130    30   215    29   231 0.79 Alpha/beta hydrolase family
Abhydrolase_6        PF12697.2    228 seq1426_BIOID50975   -            249   3.1e-15   56.5   4.0   1   1   5.5e-18   1.3e-14   54.5   2.8     1   205    30   215    30   242 0.66 Alpha/beta hydrolase family
Peptidase_S9         PF00326.16   213 seq1426_BIOID50975   -            249   3.9e-12   45.7   0.0   1   1   2.1e-15   4.7e-12   45.4   0.0    23   190    65   234    42   249 0.72 Prolyl oligopeptidase family
DLH                  PF01738.13   218 seq1426_BIOID50975   -            249   9.5e-08   31.4   0.0   1   1   2.8e-10   6.3e-07   28.7   0.0     2   188    13   231    12   234 0.85 Dienelactone hydrolase family
BAAT_C               PF08840.6    213 seq1426_BIOID50975   -            249   1.6e-05   24.5   0.0   1   1   3.3e-08   7.6e-05   22.4   0.0    21   164   106   234    98   240 0.77 BAAT / Acyl-CoA thioester hydrolase C terminal
ydhR                 PF08803.6     97 seq1429_BIOID50975   -            101   1.1e-43  147.1   0.0   1   1   8.6e-48   1.2e-43  146.9   0.0     1    97     4   100     4   100 0.99 Putative mono-oxygenase ydhR
DDE_Tnp_1            PF01609.16   211 seq1432_BIOID50975   -            402     8e-25   87.5   0.0   1   1   9.1e-29   1.2e-24   86.9   0.0     4   208    91   328    88   331 0.93 Transposase DDE domain
Meth_synt_2          PF01717.13   324 seq1434_BIOID50975   -            753  2.2e-162  539.4   0.0   1   2   1.7e-10   1.2e-06   27.6   0.0   119   186   153   221   113   237 0.83 Cobalamin-independent synthase, Catalytic domain
Meth_synt_2          PF01717.13   324 seq1434_BIOID50975   -            753  2.2e-162  539.4   0.0   2   2  4.6e-157  3.1e-153  509.3   0.0     1   324   426   749   426   749 1.00 Cobalamin-independent synthase, Catalytic domain
Meth_synt_1          PF08267.7    311 seq1434_BIOID50975   -            753  2.9e-140  466.8   0.0   1   2  8.5e-129  5.8e-125  416.5   0.0     2   308     5   313     4   316 0.98 Cobalamin-independent synthase, N-terminal domain
Meth_synt_1          PF08267.7    311 seq1434_BIOID50975   -            753  2.9e-140  466.8   0.0   2   2   3.6e-14   2.5e-10   40.0   0.0   141   285   538   690   528   715 0.80 Cobalamin-independent synthase, N-terminal domain
MM_CoA_mutase        PF01642.17   516 seq1435_BIOID50975   -            714  1.2e-255  848.4   1.4   1   1  2.1e-259  1.4e-255  848.1   0.9     2   516    28   542    27   542 1.00 Methylmalonyl-CoA mutase
B12-binding          PF02310.14   121 seq1435_BIOID50975   -            714   3.4e-15   55.8   0.5   1   1   1.5e-18     1e-14   54.3   0.0     2   117   586   699   585   703 0.92 B12 binding domain
NAD_binding_9        PF13454.1    156 seq1436_BIOID50975   -            534   5.5e-33  113.8   0.0   1   1   8.7e-37   1.2e-32  112.7   0.0     1   155     5   164     5   165 0.90 FAD-NAD(P)-binding
AIRS_C               PF02769.17   153 seq1437_BIOID50975   -            336   2.6e-23   82.6   1.9   1   1   6.2e-27   4.3e-23   81.9   1.3     2   149   166   313   165   315 0.95 AIR synthase related protein, C-terminal domain
AIRS                 PF00586.19    96 seq1437_BIOID50975   -            336   3.6e-13   49.4   0.1   1   1   5.2e-17   3.6e-13   49.4   0.1    10    96    44   132    35   132 0.90 AIR synthase related protein, N-terminal domain
Ala_racemase_N       PF01168.15   217 seq1438_BIOID50975   -            356   5.2e-59  199.3   0.1   1   1   9.8e-63   6.7e-59  198.9   0.0     2   217    10   217     9   217 0.95 Alanine racemase, N-terminal domain
Ala_racemase_C       PF00842.16   129 seq1438_BIOID50975   -            356   2.4e-39  133.5   0.4   1   1   6.2e-43   4.2e-39  132.7   0.3     1   127   232   354   232   356 0.97 Alanine racemase, C-terminal domain
Acid_phosphat_B      PF03767.9    230 seq1439_BIOID50975   -            237   3.7e-50  170.3   0.0   1   1   3.1e-54   4.2e-50  170.1   0.0     2   229    11   220    10   221 0.96 HAD superfamily, subfamily IIIB (Acid phosphatase)
LTXXQ                PF07813.7    100 seq1443_BIOID50975   -            167     4e-20   72.0  12.1   1   1   5.8e-24     4e-20   72.0   8.4     4   100    41   137    38   137 0.96 LTXXQ motif family protein
Metal_resist         PF13801.1    125 seq1443_BIOID50975   -            167   1.5e-09   37.7   9.4   1   1   2.2e-13   1.5e-09   37.7   6.5    19   124    30   131     8   132 0.85 Heavy-metal resistance
ADP_ribosyl_GH       PF03747.9    289 seq1446_BIOID50975   -            334   2.2e-62  211.3   2.0   1   1   1.9e-66   2.6e-62  211.1   1.4     1   287     8   303     8   305 0.95 ADP-ribosylglycohydrolase
Antirestrict         PF03230.8     94 seq1448_BIOID50975   -            141   1.4e-30  104.9   0.0   1   1   1.3e-34   1.8e-30  104.6   0.0     1    94    42   141    42   141 0.93 Antirestriction protein
FeoA                 PF04023.9     74 seq1449_BIOID50975   -             75     9e-10   38.2   0.0   1   1   7.7e-14     1e-09   38.0   0.0     7    73     4    71     2    72 0.91 FeoA domain
FeoB_N               PF02421.13   189 seq1450_BIOID50975   -            773   2.8e-71  238.5   0.1   1   1   2.3e-74   5.3e-71  237.6   0.0     2   187     5   192     4   194 0.94 Ferrous iron transport protein B
Gate                 PF07670.9    109 seq1450_BIOID50975   -            773   7.2e-48  160.8  20.5   1   2   5.2e-18   1.2e-14   54.0   2.5     3   106   352   443   350   450 0.94 Nucleoside recognition
Gate                 PF07670.9    109 seq1450_BIOID50975   -            773   7.2e-48  160.8  20.5   2   2   2.7e-38   6.2e-35  119.2   0.3     1   107   512   689   512   691 0.99 Nucleoside recognition
FeoB_C               PF07664.7     54 seq1450_BIOID50975   -            773   3.2e-21   74.3   2.1   1   1   1.4e-24   3.2e-21   74.3   1.5     1    54   454   507   454   507 0.99 Ferrous iron transport protein B C terminus
MMR_HSR1             PF01926.18   114 seq1450_BIOID50975   -            773   2.1e-17   63.0   0.0   1   1   1.7e-20     4e-17   62.1   0.0     2   113     6   120     5   121 0.68 50S ribosome-binding GTPase
SRPRB                PF09439.5    181 seq1450_BIOID50975   -            773   3.7e-06   26.1   0.0   1   1   2.7e-09   6.1e-06   25.4   0.0     5    71     5    72     1   126 0.67 Signal recognition particle receptor beta subunit
Cation_efflux        PF01545.16   285 seq1451_BIOID50975   -            300   2.3e-65  220.4   5.4   1   1   1.9e-69   2.5e-65  220.2   3.7     2   283    14   289    13   291 0.97 Cation efflux family
UPF0047              PF01894.12   118 seq1452_BIOID50975   -            138   4.5e-39  132.8   0.0   1   1   3.7e-43   5.1e-39  132.6   0.0     1   117    17   135    17   136 0.97 Uncharacterised protein family UPF0047
DUF1380              PF07128.7    139 seq1455_BIOID50975   -            140   2.8e-06   27.0   0.2   1   1   2.3e-10   3.1e-06   26.9   0.2     1   103     1   100     1   131 0.80 Protein of unknown function (DUF1380)
Sigma54_activat      PF00158.21   168 seq1456_BIOID50975   -            692   4.3e-71  237.6   0.1   1   1   3.8e-74   7.4e-71  236.9   0.0     1   168   381   548   381   548 0.99 Sigma-54 interaction domain
GAF_3                PF13492.1    129 seq1456_BIOID50975   -            692   1.1e-17   64.1   0.0   1   1   6.6e-15   1.3e-11   44.5   0.0     1   129   202   346   202   346 0.85 GAF domain
GAF                  PF01590.21   154 seq1456_BIOID50975   -            692   2.4e-16   60.1   0.1   1   1   1.5e-14     3e-11   43.6   0.0     1   154   202   344   202   344 0.91 GAF domain
GAF_2                PF13185.1    148 seq1456_BIOID50975   -            692   4.7e-13   49.7   0.0   1   1   5.4e-12     1e-08   35.6   0.0     3   148   202   345   194   345 0.76 GAF domain
AAA_5                PF07728.9    139 seq1456_BIOID50975   -            692   5.3e-08   32.5   0.1   1   1   6.5e-11   1.3e-07   31.3   0.0     2   130   405   529   404   538 0.79 AAA domain (dynein-related subfamily)
AAA                  PF00004.24   132 seq1456_BIOID50975   -            692   3.3e-06   27.2   0.0   1   1   4.7e-09   9.2e-06   25.7   0.0     1   112   405   525   405   541 0.81 ATPase family associated with various cellular activities (AAA)
HTH_8                PF02954.14    42 seq1456_BIOID50975   -            692   7.6e-05   22.0   0.2   1   1   3.9e-08   7.6e-05   22.0   0.1     6    42   645   684   642   684 0.90 Bacterial regulatory protein, Fis family
Phage_integrase      PF00589.17   173 seq1457_BIOID50975   -            263   1.2e-35  122.6   0.0   1   1   1.4e-39   1.9e-35  121.9   0.0     1   171    44   236    44   238 0.86 Phage integrase family
Transp_cyt_pur       PF02133.10   439 seq1460_BIOID50975   -            419   1.2e-83  281.0  48.4   1   1   9.7e-88   1.3e-83  280.8  33.5     1   438    11   397    11   398 0.98 Permease for cytosine/purines, uracil, thiamine, allantoin
DUF419               PF04237.8     92 seq1461_BIOID50975   -            118   1.2e-22   79.9   0.1   1   1   1.1e-26   1.5e-22   79.6   0.0     1    91    10   102    10   103 0.98 Protein of unknown function (DUF419)
PfkB                 PF00294.19   301 seq1464_BIOID50975   -            321   8.5e-51  172.7   0.0   1   1   7.5e-55     1e-50  172.4   0.0     4   294    19   305    16   311 0.90 pfkB family carbohydrate kinase
HTH_3                PF01381.17    55 seq1465_BIOID50975   -            162   1.6e-08   34.1   0.1   1   1     4e-12   5.5e-08   32.4   0.0     8    55    17    64     9    64 0.93 Helix-turn-helix
Big_1                PF02369.11   100 seq1466_BIOID50975   -            609   4.1e-91  299.2  69.5   1   5   8.2e-15   3.8e-11   42.6   1.4    50    99     2    50     1    51 0.91 Bacterial Ig-like domain (group 1)
Big_1                PF02369.11   100 seq1466_BIOID50975   -            609   4.1e-91  299.2  69.5   2   5   9.2e-25   4.2e-21   74.6   4.6     2    97    53   145    52   148 0.96 Bacterial Ig-like domain (group 1)
Big_1                PF02369.11   100 seq1466_BIOID50975   -            609   4.1e-91  299.2  69.5   3   5   4.5e-23   2.1e-19   69.1   4.2     7    96   157   245   151   248 0.86 Bacterial Ig-like domain (group 1)
Big_1                PF02369.11   100 seq1466_BIOID50975   -            609   4.1e-91  299.2  69.5   4   5   2.8e-23   1.3e-19   69.8   5.1    17   100   262   343   249   343 0.90 Bacterial Ig-like domain (group 1)
Big_1                PF02369.11   100 seq1466_BIOID50975   -            609   4.1e-91  299.2  69.5   5   5     1e-20   4.6e-17   61.6   7.2     5    99   350   445   346   446 0.92 Bacterial Ig-like domain (group 1)
PFK                  PF00365.15   282 seq1467_BIOID50975   -            340  1.5e-129  430.8   2.2   1   1  1.3e-133  1.8e-129  430.5   1.6     1   281    23   297    23   298 0.98 Phosphofructokinase
ArgK                 PF03308.11   267 seq1469_BIOID50975   -            331  4.9e-114  379.5   0.1   1   1  1.3e-117  5.7e-114  379.2   0.1     1   266    22   294    22   295 0.99 ArgK protein
cobW                 PF02492.14   178 seq1469_BIOID50975   -            331   2.3e-07   30.3   0.4   1   1     4e-10   1.8e-06   27.3   0.2     3   157    57   208    55   225 0.69 CobW/HypB/UreG, nucleotide-binding domain
CbiA                 PF01656.18   195 seq1469_BIOID50975   -            331   4.4e-07   29.3   0.0   1   1   1.5e-10     7e-07   28.7   0.0     9   104    64   156    59   224 0.78 CobQ/CobB/MinD/ParA nucleotide binding domain
EIIC-GAT             PF03611.9    415 seq1474_BIOID50975   -            484  3.4e-130  434.4  44.5   1   1  2.5e-134  3.4e-130  434.4  30.8     1   395    31   426    31   445 0.97 PTS system sugar-specific permease component
Amidohydro_3         PF07969.6    404 seq1475_BIOID50975   -            427     3e-56  191.2   1.3   1   1   2.5e-59   1.1e-55  189.3   0.9     1   404    53   379    53   379 0.98 Amidohydrolase family
Amidohydro_4         PF13147.1    304 seq1475_BIOID50975   -            427   7.3e-16   58.9   0.9   1   1   2.1e-19   9.4e-16   58.5   0.6     1   303    48   377    48   378 0.95 Amidohydrolase
Amidohydro_5         PF13594.1     68 seq1475_BIOID50975   -            427   7.6e-06   25.5   1.4   1   1   4.5e-09   2.1e-05   24.1   0.1     2    45    24    80    23   131 0.75 Amidohydrolase
DUF3560              PF12083.3    126 seq1478_BIOID50975   -            453   7.8e-44  148.6   8.0   1   1   5.7e-48   7.8e-44  148.6   5.6     3   126    88   212    86   212 0.98 Domain of unknown function (DUF3560)
ECH                  PF00378.15   245 seq1480_BIOID50975   -            261   5.4e-43  146.7   0.0   1   1   4.4e-47   6.1e-43  146.5   0.0     6   245    12   253     7   253 0.93 Enoyl-CoA hydratase/isomerase family
FeoC                 PF09012.5     69 seq1482_BIOID50975   -             78   1.9e-15   56.1   0.4   1   1   3.3e-19   2.3e-15   55.9   0.3     1    65     3    69     3    75 0.92 FeoC like transcriptional regulator
TrmB                 PF01978.14    68 seq1482_BIOID50975   -             78   2.2e-06   27.1   0.0   1   1   4.3e-10   2.9e-06   26.7   0.0    17    59    10    53     7    56 0.92 Sugar-specific transcriptional regulator TrmB
Phage_integrase      PF00589.17   173 seq1483_BIOID50975   -             93   1.4e-17   63.7   0.0   1   1   1.3e-21   1.8e-17   63.4   0.0     1    82    11    91    11    92 0.98 Phage integrase family
SBP_bac_11           PF13531.1    231 seq1484_BIOID50975   -            329   1.4e-44  152.3   0.2   1   1     5e-48   1.7e-44  152.0   0.1     4   231    28   280    25   280 0.87 Bacterial extracellular solute-binding protein
SBP_bac_1            PF01547.20   314 seq1484_BIOID50975   -            329   1.5e-18   67.5   2.8   1   1   5.5e-22   1.9e-18   67.1   2.0     4   314    32   272    29   272 0.88 Bacterial extracellular solute-binding protein
SBP_bac_8            PF13416.1    281 seq1484_BIOID50975   -            329   1.8e-13   50.7   1.3   1   1     9e-17   3.1e-13   49.9   0.8    85   262   108   281    34   300 0.75 Bacterial extracellular solute-binding protein
SBP_bac_6            PF13343.1    242 seq1484_BIOID50975   -            329   3.6e-13   49.2   1.1   1   1     2e-16   6.8e-13   48.3   0.8    53   235   112   303    77   306 0.83 Bacterial extracellular solute-binding protein
PNP_UDP_1            PF01048.15   234 seq1485_BIOID50975   -            253   8.2e-42  142.6   1.4   1   1   6.8e-46   9.2e-42  142.4   1.0     2   230    21   247    20   253 0.85 Phosphorylase superfamily
StbA                 PF06406.6    318 seq1486_BIOID50975   -            323  7.5e-148  491.5   0.7   1   1  6.1e-152  8.4e-148  491.3   0.5     1   317     1   319     1   320 0.99 StbA protein
Acyl_transf_3        PF01757.17   340 seq1489_BIOID50975   -            331   4.2e-34  117.7  34.9   1   1   3.8e-38   5.2e-34  117.4  24.2     2   339     6   318     5   322 0.87 Acyltransferase family
Transposase_31       PF04754.7    205 seq1490_BIOID50975   -            292   3.6e-82  274.5   0.1   1   1   3.7e-86     5e-82  274.1   0.1     1   204     8   209     8   210 0.99 Putative transposase, YhgA-like
AcetylCoA_hydro      PF02550.10   198 seq1492_BIOID50975   -            492     1e-75  253.7   0.0   1   1   3.2e-79   1.4e-75  253.2   0.0     1   198     1   213     1   213 0.99 Acetyl-CoA hydrolase/transferase N-terminal domain
AcetylCoA_hyd_C      PF13336.1    154 seq1492_BIOID50975   -            492   9.7e-40  135.6   0.0   1   1   3.8e-43   1.7e-39  134.8   0.0     3   153   317   461   316   462 0.98 Acetyl-CoA hydrolase/transferase C-terminal domain
CitF                 PF04223.7    466 seq1492_BIOID50975   -            492   2.3e-05   23.1   0.1   1   1   8.5e-09   3.9e-05   22.4   0.1   291   403   312   431   284   440 0.74 Citrate lyase, alpha subunit (CitF)
MutS_V               PF00488.16   235 seq1493_BIOID50975   -            853  7.7e-105  349.3   0.0   1   1  4.6e-108  1.3e-104  348.6   0.0     1   234   567   798   567   799 0.99 MutS domain V
MutS_III             PF05192.13   204 seq1493_BIOID50975   -            853   3.1e-49  167.4   3.1   1   1   2.1e-52   5.7e-49  166.5   2.2     1   204   271   560   271   560 0.96 MutS domain III
MutS_I               PF01624.15   113 seq1493_BIOID50975   -            853   6.2e-44  148.5   0.0   1   1   6.1e-47   1.7e-43  147.1   0.0     1   112    11   122    11   123 0.99 MutS domain I
MutS_II              PF05188.12   137 seq1493_BIOID50975   -            853   1.9e-33  115.3   0.0   1   1   1.6e-36   4.5e-33  114.1   0.0     1   137   131   256   131   256 0.98 MutS domain II
MutS_IV              PF05190.13    92 seq1493_BIOID50975   -            853   3.6e-28   97.4   0.1   1   1   3.6e-31   9.9e-28   96.0   0.1     1    90   428   517   428   519 0.97 MutS family domain IV
PTS_IIB              PF02302.12    90 seq1494_BIOID50975   -            101   3.8e-14   52.7   0.1   1   1     3e-18   4.2e-14   52.6   0.1     1    79     4    79     4    90 0.89 PTS system, Lactose/Cellobiose specific IIB subunit
RmuC                 PF02646.11   305 seq1496_BIOID50975   -            475  7.2e-112  373.0   2.2   1   1  5.3e-116  7.2e-112  373.0   1.5     1   304   135   437   135   438 0.99 RmuC family
CDH                  PF02611.10   222 seq1498_BIOID50975   -            300   1.5e-95  318.5   0.0   1   1   1.3e-99   1.8e-95  318.2   0.0     2   221    80   299    79   300 0.99 CDP-diacylglycerol pyrophosphatase
PTS_EIIA_2           PF00359.17   142 seq1499_BIOID50975   -            154   6.2e-34  116.6   0.0   1   1     5e-38   6.8e-34  116.4   0.0     5   140    10   148     6   150 0.95 Phosphoenolpyruvate-dependent sugar phosphotransferase system, EIIA 2
Plasmid_stab_B       PF10784.4     72 seq1500_BIOID50975   -            130     6e-30  102.5   0.0   1   1   6.5e-34   8.8e-30  102.0   0.0     1    71     8    77     8    78 0.98 Plasmid stability protein
Phage_integrase      PF00589.17   173 seq1502_BIOID50975   -            198   4.1e-44  150.1   0.5   1   1   3.5e-48   4.7e-44  149.9   0.3     1   172     5   177     5   178 0.98 Phage integrase family
Methyltransf_26      PF13659.1    117 seq1503_BIOID50975   -            187   7.3e-12   45.2   0.0   1   1   3.8e-15   1.3e-11   44.4   0.0     2   114    52   147    51   150 0.90 Methyltransferase domain
Methyltransf_18      PF12847.2    112 seq1503_BIOID50975   -            187   1.3e-08   35.2   0.0   1   1   8.1e-12   2.8e-08   34.2   0.0     4   109    53   146    50   148 0.89 Methyltransferase domain
MTS                  PF05175.9    170 seq1503_BIOID50975   -            187   3.2e-07   29.8   0.0   1   1   1.3e-10   4.3e-07   29.3   0.0    31   141    50   149    41   166 0.84 Methyltransferase small domain
RrnaAD               PF00398.15   262 seq1503_BIOID50975   -            187   4.9e-07   28.9   0.0   1   1   1.8e-10   6.3e-07   28.5   0.0     9   113    29   128    24   148 0.89 Ribosomal RNA adenine dimethylase
SLT                  PF01464.15   121 seq1505_BIOID50975   -            203   1.4e-25   89.0   0.1   1   1   1.3e-29   1.8e-25   88.6   0.1     3   120    43   168    41   169 0.95 Transglycosylase SLT domain
OMPdecase            PF00215.19   226 seq1507_BIOID50975   -            141   5.6e-23   81.4   0.4   1   1   4.5e-27   6.1e-23   81.2   0.2     2   146     5   140     4   141 0.97 Orotidine 5'-phosphate decarboxylase / HUMPS family
SSB                  PF00436.20   104 seq1508_BIOID50975   -            178   8.4e-43  144.3   0.5   1   1   7.4e-47     1e-42  144.1   0.4     1   103     6   112     6   113 0.97 Single-strand binding protein family
Pro_CA               PF00484.14   148 seq1510_BIOID50975   -            219   2.7e-48  163.5   0.0   1   1   2.4e-52   3.3e-48  163.3   0.0     1   147    34   188    34   189 0.85 Carbonic anhydrase
Sugar_tr             PF00083.19   451 seq1512_BIOID50975   -            438   2.3e-27   95.5  35.4   1   1   3.8e-29   1.7e-25   89.4  24.5     6   417    27   407    23   432 0.78 Sugar (and other) transporter
MFS_1                PF07690.11   354 seq1512_BIOID50975   -            438   2.5e-27   95.4  52.3   1   2   2.4e-19   1.1e-15   57.1  17.6    38   252    70   292    27   300 0.67 Major Facilitator Superfamily
MFS_1                PF07690.11   354 seq1512_BIOID50975   -            438   2.5e-27   95.4  52.3   2   2   1.8e-15   8.4e-12   44.3  16.7    12   173   266   431   260   438 0.80 Major Facilitator Superfamily
MFS_2                PF13347.1    427 seq1512_BIOID50975   -            438   3.7e-10   38.6  22.1   1   1     8e-14   3.7e-10   38.6  15.3    26   343    48   372    38   383 0.79 MFS/sugar transport protein
Pribosyltran         PF00156.22   125 seq1517_BIOID50975   -            227   9.4e-10   38.1   0.0   1   1   1.1e-13   1.5e-09   37.4   0.0    45   124   141   223   136   224 0.82 Phosphoribosyl transferase domain
Fimbrial             PF00419.15   145 seq1518_BIOID50975   -            184   9.4e-21   74.4   9.3   1   1   6.9e-25   9.4e-21   74.4   6.4     1   145    35   184    35   184 0.87 Fimbrial protein
AP_endonuc_2         PF01261.19   211 seq1519_BIOID50975   -            240   1.9e-28   99.0   0.0   1   1   1.6e-32   2.2e-28   98.8   0.0     1   210    25   229    25   230 0.96 Xylose isomerase-like TIM barrel
Cyanate_lyase        PF02560.9     73 seq1521_BIOID50975   -            156   1.8e-33  113.7   0.0   1   1   1.9e-37   2.6e-33  113.2   0.0     3    72    85   155    83   156 0.95 Cyanate lyase C-terminal domain
Ubie_methyltran      PF01209.13   233 seq1524_BIOID50975   -            251  5.9e-114  378.8   0.0   1   1  5.4e-117  6.7e-114  378.6   0.0     2   233    15   250    14   250 0.99 ubiE/COQ5 methyltransferase family
Methyltransf_31      PF13847.1    152 seq1524_BIOID50975   -            251   3.9e-23   81.5   0.0   1   1   4.7e-26   5.8e-23   81.0   0.0     3   113    63   179    61   229 0.81 Methyltransferase domain
Methyltransf_11      PF08241.7     95 seq1524_BIOID50975   -            251   1.5e-21   76.5   0.1   1   1   3.2e-24   3.9e-21   75.2   0.0     1    94    68   167    68   168 0.97 Methyltransferase domain
Methyltransf_23      PF13489.1    162 seq1524_BIOID50975   -            251   5.1e-19   68.4   0.0   1   1   5.9e-22   7.3e-19   67.9   0.0    20   160    61   233    43   235 0.85 Methyltransferase domain
Methyltransf_25      PF13649.1    101 seq1524_BIOID50975   -            251   9.4e-17   61.1   0.0   1   1     2e-19   2.5e-16   59.7   0.0     1   101    67   164    67   164 0.93 Methyltransferase domain
Methyltransf_12      PF08242.7     99 seq1524_BIOID50975   -            251     4e-14   52.7   0.0   1   1   6.8e-17   8.4e-14   51.7   0.0     1    99    68   166    68   166 0.93 Methyltransferase domain
Methyltransf_18      PF12847.2    112 seq1524_BIOID50975   -            251   2.3e-13   50.5   0.0   1   1   3.3e-16   4.1e-13   49.7   0.0     2   109    64   168    63   171 0.88 Methyltransferase domain
Methyltransf_26      PF13659.1    117 seq1524_BIOID50975   -            251   5.2e-09   36.0   0.0   1   1   8.1e-12     1e-08   35.1   0.0     1   114    64   169    64   171 0.91 Methyltransferase domain
PCMT                 PF01135.14   210 seq1524_BIOID50975   -            251   4.5e-07   29.5   0.0   1   1   5.7e-10   7.1e-07   28.8   0.0    71   171    61   168    51   179 0.86 Protein-L-isoaspartate(D-aspartate) O-methyltransferase (PCMT)
MTS                  PF05175.9    170 seq1524_BIOID50975   -            251   5.3e-06   25.8   0.0   1   1   7.6e-09   9.5e-06   24.9   0.0    31   140    63   169    53   188 0.85 Methyltransferase small domain
SSB                  PF00436.20   104 seq1525_BIOID50975   -            175   8.9e-39  131.4   0.3   1   1   8.9e-43   1.2e-38  130.9   0.2     1   101     6   109     6   112 0.95 Single-strand binding protein family
Transgly_assoc       PF04226.8     48 seq1527_BIOID50975   -             84   1.2e-13   50.7  14.4   1   1   8.6e-18   1.2e-13   50.7   9.9     2    48    34    83    33    83 0.98 Transglycosylase associated protein
MFS_1                PF07690.11   354 seq1528_BIOID50975   -            393   4.4e-29  101.2  75.5   1   1   1.3e-28   8.7e-25   87.0  32.2    14   354    27   346     9   346 0.80 Major Facilitator Superfamily
MFS_2                PF13347.1    427 seq1528_BIOID50975   -            393   6.6e-08   31.2  11.3   1   1   9.6e-12   6.6e-08   31.2   7.8   130   331   121   315   118   329 0.74 MFS/sugar transport protein
Fimbrial             PF00419.15   145 seq1529_BIOID50975   -            165   5.1e-16   59.0   0.0   1   1   4.4e-20     6e-16   58.8   0.0     2   145    19   165    18   165 0.86 Fimbrial protein
Fe-S_biosyn          PF01521.15    91 seq1531_BIOID50975   -            191   2.1e-23   81.7   0.0   1   1   1.6e-26   1.1e-22   79.4   0.0     1    91     2    94     2    94 0.98 Iron-sulphur cluster biosynthesis
NifU                 PF01106.12    68 seq1531_BIOID50975   -            191     2e-10   40.1   0.0   1   1   4.4e-14     3e-10   39.5   0.0     2    65   112   177   111   180 0.90 NifU-like domain
EAL                  PF00563.15   236 seq1534_BIOID50975   -            528   4.7e-66  222.5   0.4   1   1     1e-69   6.8e-66  221.9   0.3     2   235   273   505   272   506 0.96 EAL domain
CSS-motif            PF12792.2    208 seq1534_BIOID50975   -            528   2.2e-38  131.5   1.0   1   1   4.6e-42   3.2e-38  131.0   0.7     2   207    37   246    36   247 0.91 CSS motif domain associated with EAL
Aldolase_II          PF00596.16   183 seq1535_BIOID50975   -            228   1.7e-46  158.0   0.3   1   1   1.7e-50   2.3e-46  157.6   0.2     1   182     6   193     6   194 0.88 Class II Aldolase and Adducin N-terminal domain
DUF905               PF06006.7     71 seq1536_BIOID50975   -             79     1e-38  130.4   0.1   1   1   8.3e-43   1.1e-38  130.2   0.1     2    71    11    79    10    79 0.98 Bacterial protein of unknown function (DUF905)
NicO                 PF03824.11   282 seq1537_BIOID50975   -            274   4.6e-59  199.9  19.2   1   1   1.1e-62   5.2e-59  199.7  13.3     1   280    13   273    13   274 0.93 High-affinity nickel-transport protein
DsbD_2               PF13386.1    199 seq1537_BIOID50975   -            274   4.6e-08   32.9  17.5   1   1   4.5e-11     2e-07   30.8   0.9   104   186   154   240   139   249 0.86 Family description
DUF2910              PF11139.3    214 seq1537_BIOID50975   -            274     3e-08   32.9   0.2   1   1   1.3e-11   5.7e-08   32.0   0.1    34   213    53   269    21   270 0.88 Protein of unknown function (DUF2910)
AMNp_N               PF10423.4    160 seq1540_BIOID50975   -            519   7.1e-51  171.8   0.1   1   1   1.5e-54   1.1e-50  171.2   0.1     2   158    47   205    46   207 0.96 Bacterial AMP nucleoside phosphorylase N-terminus
PNP_UDP_1            PF01048.15   234 seq1540_BIOID50975   -            519   5.3e-20   71.2   0.0   1   1   1.2e-23   8.5e-20   70.6   0.0    33   200   297   464   264   487 0.83 Phosphorylase superfamily
SCP2                 PF02036.12   101 seq1541_BIOID50975   -            201     2e-20   72.8   0.0   1   1   2.2e-24     3e-20   72.2   0.0     1   100    15   112    15   113 0.97 SCP-2 sterol transfer family
Metallophos          PF00149.23   201 seq1543_BIOID50975   -            218   2.3e-15   56.4   4.0   1   1   1.1e-18   7.2e-15   54.8   2.8     2   197    16   187    15   191 0.81 Calcineurin-like phosphoesterase
Metallophos_2        PF12850.2    156 seq1543_BIOID50975   -            218   1.7e-06   27.8   0.0   1   1   4.1e-10   2.8e-06   27.1   0.0     3   118    17   188    16   211 0.60 Calcineurin-like phosphoesterase superfamily domain
Pili_assembly_N      PF00345.15   122 seq1544_BIOID50975   -            241   1.1e-40  138.0   0.1   1   1   2.7e-44   1.9e-40  137.3   0.0     1   121    37   156    37   157 0.91 Gram-negative pili assembly chaperone, N-terminal domain
Pili_assembly_C      PF02753.12    68 seq1544_BIOID50975   -            241   9.5e-17   60.4   0.3   1   1   8.1e-20   5.6e-16   58.0   0.1     1    65   176   234   176   237 0.95 Gram-negative pili assembly chaperone, C-terminal domain
ParBc                PF02195.13    90 seq1545_BIOID50975   -            655   2.9e-20   72.0   0.0   1   1   5.2e-24   7.1e-20   70.8   0.0     1    89    36   131    36   132 0.95 ParB-like nuclease domain
DUF805               PF05656.9    117 seq1547_BIOID50975   -            146   2.4e-20   72.4  11.7   1   1   3.8e-24   5.2e-20   71.3   8.1     2   116     7   134     6   135 0.82 Protein of unknown function (DUF805)
GntP_permease        PF02447.11   441 seq1549_BIOID50975   -            438  2.1e-188  626.2  45.8   1   1  5.2e-192  2.4e-188  626.0  31.7     1   441     1   437     1   437 0.99 GntP family permease
CitMHS               PF03600.11   349 seq1549_BIOID50975   -            438   5.3e-09   35.0  40.0   1   1   1.6e-12   7.2e-09   34.5  27.5     5   348     8   386     3   387 0.78 Citrate transporter
Na_H_antiporter      PF03553.9    303 seq1549_BIOID50975   -            438   3.8e-06   26.0  19.5   1   1   8.3e-10   3.8e-06   26.0  13.5    67   257   215   393   160   394 0.69 Na+/H+ antiporter family
DUF1281              PF06924.6    134 seq1550_BIOID50975   -            170   2.5e-61  204.8   0.0   1   1   2.1e-65   2.9e-61  204.6   0.0     1   134     9   142     9   142 0.99 Protein of unknown function (DUF1281)
ABC1                 PF03109.11   119 seq1552_BIOID50975   -            546   1.9e-35  121.3   0.0   1   1   2.7e-39   3.7e-35  120.3   0.0     4   119   115   232   112   232 0.97 ABC1 family
DUF3315              PF11776.3     52 seq1554_BIOID50975   -            112   7.1e-23   79.7   0.2   1   1   7.5e-27     1e-22   79.2   0.1     1    51    52   102    52   103 0.98 Domain of unknown function (DUF3315)
Usher                PF00577.15   552 seq1555_BIOID50975   -            878    8e-223  741.0  25.6   1   1  2.2e-226  9.9e-223  740.7  17.8     1   552   208   790   208   790 0.99 Type VII secretion system (T7SS), usher protein
PapC_N               PF13954.1    146 seq1555_BIOID50975   -            878     5e-48  162.2   0.0   1   1   2.8e-51   1.3e-47  160.9   0.0     2   146    48   194    47   194 0.98 PapC N-terminal domain
PapC_C               PF13953.1     68 seq1555_BIOID50975   -            878   1.4e-27   95.0   0.1   1   1   1.1e-30   4.8e-27   93.2   0.1     1    67   800   865   800   866 0.97 PapC C-terminal domain
DUF406               PF04175.7     94 seq1556_BIOID50975   -             99     2e-28   98.5   3.2   1   1   1.6e-32   2.2e-28   98.4   2.2     4    94     3    96     1    96 0.96 Protein of unknown function (DUF406)
Ribosomal_S6         PF01250.12    92 seq1560_BIOID50975   -            131   3.4e-33  113.2   0.1   1   1   3.2e-37   4.4e-33  112.8   0.0     1    91     2    91     2    92 0.98 Ribosomal protein S6
Usp                  PF00582.21   140 seq1561_BIOID50975   -            142   3.2e-17   62.8   0.0   1   1   2.7e-21   3.7e-17   62.7   0.0     2   140     3   138     2   138 0.95 Universal stress protein family
PsiB                 PF06290.6    143 seq1562_BIOID50975   -            144   6.1e-71  236.3   0.0   1   1     5e-75   6.8e-71  236.1   0.0     1   143     1   143     1   143 0.99 Plasmid SOS inhibition protein (PsiB)
SSB                  PF00436.20   104 seq1563_BIOID50975   -            104   4.2e-13   48.9   0.0   1   1   3.3e-17   4.5e-13   48.8   0.0     2    96     3    92     2   100 0.89 Single-strand binding protein family
MerR-DNA-bind        PF09278.6     65 seq1565_BIOID50975   -            154     7e-15   55.0   0.1   1   1   2.6e-18   1.2e-14   54.3   0.0     2    65    55   119    54   119 0.96 MerR, DNA binding
MerR                 PF00376.18    38 seq1565_BIOID50975   -            154   4.6e-14   51.5   0.3   1   1   2.5e-17   1.1e-13   50.3   0.1     1    38    13    49    13    49 0.98 MerR family regulatory protein
MerR_1               PF13411.1     69 seq1565_BIOID50975   -            154   2.8e-12   46.1   0.0   1   1     1e-15   4.6e-12   45.4   0.0     2    65    13    76    12    78 0.96 MerR HTH family regulatory protein
NAD_binding_2        PF03446.10   162 seq1566_BIOID50975   -            302   1.8e-36  125.4   5.8   1   1   1.9e-40   2.6e-36  124.8   4.1     3   161     8   168     6   169 0.95 NAD binding domain of 6-phosphogluconate dehydrogenase
PsiA                 PF06952.6    238 seq1567_BIOID50975   -            239  1.5e-109  364.5   7.6   1   1  1.2e-113  1.6e-109  364.3   5.3     1   237     1   236     1   237 0.99 PsiA protein
Transcrip_reg        PF01709.15   234 seq1568_BIOID50975   -            207   1.7e-69  233.4   1.0   1   1   1.3e-73   1.8e-69  233.2   0.7     1   205     3   207     3   207 0.98 Transcriptional regulator
Ribosomal_S18        PF01084.15    54 seq1569_BIOID50975   -             75   2.7e-25   87.8   0.5   1   1   2.4e-29   3.3e-25   87.5   0.3     2    54    16    68    15    68 0.96 Ribosomal protein S18
PK                   PF00224.16   348 seq1572_BIOID50975   -            470  2.6e-150  499.7   9.5   1   1  4.6e-154  3.2e-150  499.4   6.6     1   345     1   342     1   345 0.98 Pyruvate kinase, barrel domain
PK_C                 PF02887.11   117 seq1572_BIOID50975   -            470   4.1e-28   97.1   2.2   1   1     1e-31   6.9e-28   96.4   0.6     1   116   355   468   355   469 0.97 Pyruvate kinase, alpha/beta domain
PsiB                 PF06290.6    143 seq1573_BIOID50975   -            144   1.8e-70  234.8   0.0   1   1   1.4e-74     2e-70  234.6   0.0     1   143     1   143     1   143 0.99 Plasmid SOS inhibition protein (PsiB)
Ribosomal_L9_C       PF03948.9     87 seq1574_BIOID50975   -            149   1.2e-26   92.4   1.8   1   1   2.9e-30     2e-26   91.7   1.2     2    87    63   149    62   149 0.97 Ribosomal protein L9, C-terminal domain
Ribosomal_L9_N       PF01281.14    48 seq1574_BIOID50975   -            149   7.6e-23   79.3   0.3   1   1   2.2e-26   1.5e-22   78.4   0.2     1    48     1    48     1    48 0.97 Ribosomal protein L9, N-terminal domain
MttA_Hcf106          PF02416.11    53 seq1577_BIOID50975   -             89   6.9e-16   56.9   0.6   1   1   8.2e-20   1.1e-15   56.3   0.4     1    52     4    55     4    83 0.90 mttA/Hcf106 family
Peripla_BP_4         PF13407.1    258 seq1578_BIOID50975   -            330   1.4e-62  211.2  13.0   1   1   2.4e-66   1.6e-62  211.0   9.0    13   258    40   286    28   286 0.95 Periplasmic binding protein domain
Peripla_BP_1         PF00532.16   279 seq1578_BIOID50975   -            330   2.7e-13   49.6   1.7   1   1   9.7e-17   6.6e-13   48.3   1.2    23   214    47   244    26   278 0.78 Periplasmic binding proteins and sugar binding domain of LacI family
PsiA                 PF06952.6    238 seq1581_BIOID50975   -            239  9.8e-113  374.9   8.1   1   1    8e-117  1.1e-112  374.7   5.6     1   237     1   236     1   237 1.00 PsiA protein
DUF1537              PF07005.6    223 seq1583_BIOID50975   -            420   2.3e-62  210.4  15.2   1   1   2.8e-66   3.9e-62  209.7  10.5     1   223   161   380   161   380 0.95 Protein of unknown function, DUF1537
Xan_ur_permease      PF00860.15   389 seq1585_BIOID50975   -            449   1.7e-88  296.6  48.3   1   1   1.6e-92   2.1e-88  296.3  33.5     1   388    26   409    26   410 0.99 Permease family
TatC                 PF00902.13   215 seq1587_BIOID50975   -            258     3e-68  229.3  21.2   1   1   3.1e-72   4.2e-68  228.8  14.7     2   215    11   221    10   221 0.99 Sec-independent protein translocase protein (TatC)
ABC_tran             PF00005.22   118 seq1590_BIOID50975   -            513   2.7e-35  121.1   0.2   1   2   4.3e-23   2.9e-19   69.4   0.1     1   118    44   171    44   171 0.89 ABC transporter
ABC_tran             PF00005.22   118 seq1590_BIOID50975   -            513   2.7e-35  121.1   0.2   2   2   6.3e-17   4.3e-13   49.5   0.0    15   117   316   433   302   434 0.79 ABC transporter
Fimbrial             PF00419.15   145 seq1591_BIOID50975   -            176   1.6e-21   76.9   4.0   1   1   1.4e-25   1.9e-21   76.7   2.8     1   145    27   176    27   176 0.94 Fimbrial protein
Transcrip_reg        PF01709.15   234 seq1595_BIOID50975   -             53     8e-08   31.5   0.1   1   1   6.7e-12   9.2e-08   31.3   0.1   203   233    20    50    16    51 0.94 Transcriptional regulator
LPP                  PF04728.8     11 seq1599_BIOID50975   -             78   5.8e-11   41.3  16.8   1   2   4.2e-10   5.8e-06   25.7   1.0     1    11    24    34    24    34 0.99 Repeated sequence found in lipoprotein LPP
LPP                  PF04728.8     11 seq1599_BIOID50975   -             78   5.8e-11   41.3  16.8   2   2   6.3e-10   8.6e-06   25.1   2.1     1    11    38    48    38    48 0.99 Repeated sequence found in lipoprotein LPP
TatD_DNase           PF01026.16   255 seq1601_BIOID50975   -            264     8e-70  234.8   0.0   1   1   6.6e-74   9.1e-70  234.6   0.0     1   255     6   261     6   261 0.98 TatD related DNase
Aldolase_II          PF00596.16   183 seq1602_BIOID50975   -            212   3.4e-44  150.5   0.0   1   1   2.8e-48   3.9e-44  150.3   0.0     2   181    14   190    13   192 0.93 Class II Aldolase and Adducin N-terminal domain
Fimbrial             PF00419.15   145 seq1604_BIOID50975   -            169   1.3e-09   38.3   8.2   1   1   1.2e-13   1.6e-09   37.9   5.7     1   144    30   168    30   169 0.74 Fimbrial protein
DUF932               PF06067.6    239 seq1607_BIOID50975   -            309   5.4e-69  232.0   0.0   1   1   5.1e-73     7e-69  231.6   0.0     1   239    72   298    72   298 0.99 Domain of unknown function (DUF932)
Na_H_Exchanger       PF00999.16   384 seq1608_BIOID50975   -            549   3.4e-72  242.9  43.6   1   1   3.1e-76   4.2e-72  242.6  30.2     2   383     8   421     5   422 0.91 Sodium/hydrogen exchanger family
HTH_Tnp_1            PF01527.15    76 seq1611_BIOID50975   -            154   6.4e-23   80.3   0.0   1   1   3.3e-24   1.5e-20   72.7   0.0     2    57    92   147    91   153 0.94 Transposase
AP_endonuc_2         PF01261.19   211 seq1612_BIOID50975   -            258   1.1e-30  106.4   2.1   1   1   9.7e-35   1.3e-30  106.1   1.5     1   211    21   219    21   219 0.95 Xylose isomerase-like TIM barrel
FimH_man-bind        PF09160.5    147 seq1613_BIOID50975   -            303   1.5e-57  193.4   0.2   1   1     4e-61   2.8e-57  192.5   0.1     1   147    27   171    27   171 0.99 FimH, mannose binding
Fimbrial             PF00419.15   145 seq1613_BIOID50975   -            303   1.1e-09   38.4   7.6   1   1   1.7e-13   1.1e-09   38.4   5.3     7   145   176   303   170   303 0.85 Fimbrial protein
BPD_transp_2         PF02653.11   267 seq1617_BIOID50975   -            393   1.2e-50  171.8  42.6   1   1   8.6e-55   1.2e-50  171.8  29.5     2   267    57   383    56   383 0.98 Branched-chain amino acid transport system / permease component
FKBP_C               PF00254.23    94 seq1618_BIOID50975   -            206   3.6e-27   94.0   0.0   1   1   9.7e-31   6.6e-27   93.2   0.0     5    94   117   203   114   203 0.96 FKBP-type peptidyl-prolyl cis-trans isomerase
FKBP_N               PF01346.13   124 seq1618_BIOID50975   -            206   1.2e-23   83.3   0.0   1   1   2.2e-27   1.5e-23   83.0   0.0    17   124     5   108     1   108 0.96 Domain amino terminal to FKBP-type peptidyl-prolyl isomerase
TnpB_IS66            PF05717.8    108 seq1619_BIOID50975   -            115   1.3e-44  149.9   0.0   1   1     1e-48   1.4e-44  149.8   0.0     2   107     7   110     6   111 0.96 IS66 Orf2 like protein
UbiD                 PF01977.11   407 seq1622_BIOID50975   -            497  2.5e-165  549.7   0.0   1   1  2.1e-169  2.8e-165  549.6   0.0     2   407    14   437    13   437 0.95 3-octaprenyl-4-hydroxybenzoate carboxy-lyase
DDE_Tnp_IS66         PF03050.9    271 seq1623_BIOID50975   -            396   1.2e-68  231.1   5.8   1   1     5e-72   2.3e-68  230.2   0.0     1   188   186   390   186   395 0.97 Transposase IS66 family
HTH_Tnp_IS66         PF13005.2     59 seq1623_BIOID50975   -            396   3.4e-18   65.1   6.7   1   1   1.4e-21   6.5e-18   64.2   4.6     2    59   125   180   124   180 0.98 putative Helix-turn-helix domain of transposase IS66
LZ_Tnp_IS66          PF13007.2     78 seq1623_BIOID50975   -            396   9.6e-13   48.4   7.7   1   1   5.6e-16   2.6e-12   47.1   5.3     2    77    46   121    45   122 0.83 Transposase C of IS166 homeodomain
GntP_permease        PF02447.11   441 seq1624_BIOID50975   -            454  5.4e-154  512.7  49.7   1   1  8.9e-158  6.1e-154  512.6  34.5     2   440     5   453     4   454 0.98 GntP family permease
CitMHS               PF03600.11   349 seq1624_BIOID50975   -            454   1.2e-08   33.8  37.2   1   1   2.2e-12   1.5e-08   33.5  25.8     5   318    13   375     7   403 0.80 Citrate transporter
Sigma54_activat      PF00158.21   168 seq1626_BIOID50975   -            642   6.2e-36  123.2   0.0   1   1   4.9e-39   1.1e-35  122.4   0.0     5   168   334   494   330   494 0.96 Sigma-54 interaction domain
PAS                  PF00989.19   113 seq1626_BIOID50975   -            642   4.4e-14   52.1   0.0   1   1     6e-17   1.4e-13   50.5   0.0     2   113   207   309   206   309 0.97 PAS fold
HTH_8                PF02954.14    42 seq1626_BIOID50975   -            642   1.7e-13   49.7   0.1   1   1   7.4e-17   1.7e-13   49.7   0.1     2    42   591   631   590   631 0.96 Bacterial regulatory protein, Fis family
GAF                  PF01590.21   154 seq1626_BIOID50975   -            642   3.1e-06   27.2   0.2   1   1   3.6e-09   8.2e-06   25.9   0.2     4   151    58   189    56   192 0.92 GAF domain
PAS_8                PF13188.1     64 seq1626_BIOID50975   -            642   0.00012   21.6   0.0   1   1   1.4e-07   0.00032   20.3   0.0     2    46   207   255   206   276 0.70 PAS domain
AA_permease          PF00324.16   479 seq1628_BIOID50975   -            470  1.5e-119  399.3  46.0   1   1  2.5e-123  1.7e-119  399.1  31.9     1   477    27   468    27   470 0.98 Amino acid permease
AA_permease_2        PF13520.1    426 seq1628_BIOID50975   -            470   5.5e-51  173.3  50.0   1   1     1e-54   7.1e-51  172.9  34.6     8   419    30   446    26   459 0.84 Amino acid permease
Peripla_BP_3         PF13377.1    160 seq1630_BIOID50975   -            392   2.7e-38  131.3   0.7   1   1   6.8e-40   2.3e-36  125.0   0.1     3   160   113   277   111   277 0.95 Periplasmic binding protein-like domain
HTH_AraC             PF00165.18    42 seq1630_BIOID50975   -            392   3.3e-22   77.5   0.1   1   2   2.8e-11   9.7e-08   31.4   0.0     1    42   294   335   294   335 0.97 Bacterial regulatory helix-turn-helix proteins, AraC family
HTH_AraC             PF00165.18    42 seq1630_BIOID50975   -            392   3.3e-22   77.5   0.1   2   2   9.9e-15   3.4e-11   42.4   0.1     6    41   348   384   346   385 0.95 Bacterial regulatory helix-turn-helix proteins, AraC family
HTH_18               PF12833.2     81 seq1630_BIOID50975   -            392   8.3e-20   70.5   0.1   1   1   1.7e-22   5.8e-19   67.8   0.0     3    79   309   384   307   385 0.97 Helix-turn-helix domain
Peripla_BP_4         PF13407.1    258 seq1630_BIOID50975   -            392   5.4e-13   48.7   0.0   1   1   2.6e-16   8.8e-13   48.0   0.0    75   258    72   258    52   258 0.85 Periplasmic binding protein domain
Tra_M                PF05261.6    127 seq1632_BIOID50975   -            127   2.2e-60  202.1   1.8   1   1   1.8e-64   2.5e-60  202.0   1.2     1   127     1   127     1   127 1.00 TraM protein
DUF904               PF06005.7     72 seq1633_BIOID50975   -             59   3.4e-16   59.1   1.1   1   1   2.6e-20   3.6e-16   59.1   0.7     1    36     3    38     3    51 0.91 Protein of unknown function (DUF904)
DDE_Tnp_IS66         PF03050.9    271 seq1634_BIOID50975   -            126   4.3e-25   88.3   0.0   1   1   7.8e-29   5.3e-25   88.0   0.0   197   270     2    75     1    76 0.97 Transposase IS66 family
DDE_Tnp_IS66_C       PF13817.1     39 seq1634_BIOID50975   -            126   7.4e-20   70.5   0.4   1   1     2e-23   1.4e-19   69.7   0.3     1    39    82   120    82   120 0.98 IS66 C-terminal element
DUF296               PF03479.10   120 seq1636_BIOID50975   -            143   1.6e-26   92.1   0.2   1   1   1.3e-30   1.8e-26   91.9   0.1     2   119    13   125    12   126 0.95 Domain of unknown function (DUF296)
NAD_binding_1        PF00175.16   109 seq1639_BIOID50975   -            233   9.6e-21   74.2   0.0   1   1   2.3e-24   1.6e-20   73.6   0.0     1   108   108   211   108   212 0.97 Oxidoreductase NAD-binding domain
FAD_binding_6        PF00970.19    99 seq1639_BIOID50975   -            233   7.9e-09   35.4   0.0   1   1   1.8e-12   1.2e-08   34.8   0.0     1    76     5    74     5    97 0.77 Oxidoreductase FAD-binding domain
ABC_tran             PF00005.22   118 seq1640_BIOID50975   -            511   5.3e-30  104.1   0.1   1   2   1.7e-21   1.2e-17   64.2   0.0     1   118    51   169    51   169 0.95 ABC transporter
ABC_tran             PF00005.22   118 seq1640_BIOID50975   -            511   5.3e-30  104.1   0.1   2   2     3e-13   2.1e-09   37.6   0.0     3   117   305   431   303   432 0.77 ABC transporter
GerE                 PF00196.14    58 seq1642_BIOID50975   -            901   4.2e-20   70.7   0.0   1   1   1.3e-23   1.7e-19   68.7   0.0     2    58   834   890   833   890 0.97 Bacterial regulatory proteins, luxR family
DUF3816              PF12822.2    172 seq1644_BIOID50975   -            192   6.3e-13   48.8  24.1   1   1   5.3e-17   7.2e-13   48.6  16.7     2   171    10   173     9   174 0.91 Protein of unknown function (DUF3816)
UxuA                 PF03786.8    351 seq1647_BIOID50975   -            394  4.2e-163  541.7   0.2   1   1    7e-167  4.8e-163  541.6   0.1     1   350     1   388     1   389 0.99 D-mannonate dehydratase (UxuA)
AP_endonuc_2         PF01261.19   211 seq1647_BIOID50975   -            394   7.7e-09   35.0   0.0   1   1   7.8e-12   5.3e-08   32.3   0.0     3   189    18   299    16   322 0.81 Xylose isomerase-like TIM barrel
TraY                 PF05509.6     49 seq1652_BIOID50975   -             71   1.2e-22   79.2   0.2   1   1   1.1e-26   1.5e-22   78.9   0.1     1    47    14    60    14    62 0.96 TraY domain
TraA                 PF05513.6    119 seq1655_BIOID50975   -            121   6.6e-57  190.7  10.9   1   1   5.4e-61   7.4e-57  190.5   7.5     1   119     1   120     1   120 0.98 TraA
tRNA-synt_1g         PF09334.6    391 seq1656_BIOID50975   -            680  2.4e-156  520.2   0.1   1   1  1.1e-159    3e-156  519.8   0.0     1   390    11   400    11   401 0.98 tRNA synthetases class I (M)
tRNA_bind            PF01588.15    95 seq1656_BIOID50975   -            680   1.5e-22   79.0   0.0   1   1   1.2e-25   3.4e-22   77.9   0.0     1    94   584   677   584   678 0.98 Putative tRNA binding domain
tRNA-synt_1          PF00133.17   601 seq1656_BIOID50975   -            680   2.6e-18   65.2   1.5   1   1   3.1e-15   8.5e-12   43.7   0.1    25   103    11    88     3   116 0.83 tRNA synthetases class I (I, L, M and V)
tRNA-synt_1e         PF01406.14   301 seq1656_BIOID50975   -            680   3.5e-14   52.4   0.4   1   2   5.3e-09   1.4e-05   24.2   0.0    10   120    11   122     3   135 0.87 tRNA synthetases class I (C) catalytic domain
tRNA-synt_1e         PF01406.14   301 seq1656_BIOID50975   -            680   3.5e-14   52.4   0.4   2   2   1.5e-09   4.2e-06   25.9   0.0   213   282   297   365   290   383 0.82 tRNA synthetases class I (C) catalytic domain
FAD_binding_3        PF01494.14   356 seq1657_BIOID50975   -            554   3.1e-81  273.0   0.0   1   1   5.8e-85   3.9e-81  272.7   0.0     2   355    16   352    15   353 0.95 FAD binding domain
TraL                 PF07178.6     95 seq1658_BIOID50975   -            103   2.8e-36  123.3   0.1   1   1   2.2e-40   3.1e-36  123.1   0.1     1    95     9   103     9   103 0.99 TraL protein
ABC_tran             PF00005.22   118 seq1659_BIOID50975   -            225   3.8e-15   56.1   0.0   1   1   3.7e-19   5.1e-15   55.7   0.0     1   117    42   170    42   171 0.87 ABC transporter
BPD_transp_2         PF02653.11   267 seq1661_BIOID50975   -            342   8.4e-46  155.9  43.3   1   1   8.5e-50   1.2e-45  155.5  30.0     5   267    40   301    36   301 0.97 Branched-chain amino acid transport system / permease component
Alpha-amylase        PF00128.19   316 seq1663_BIOID50975   -            676     1e-42  146.5   5.9   1   1   1.9e-46   2.6e-42  145.2   4.1     1   308   226   595   226   598 0.74 Alpha amylase, catalytic domain
Mannitol_dh_C        PF08125.8    245 seq1664_BIOID50975   -            486   1.8e-96  321.9   0.0   1   1  3.5e-100   2.4e-96  321.5   0.0     1   245   216   463   216   463 0.99 Mannitol dehydrogenase C-terminal domain
Mannitol_dh          PF01232.18   151 seq1664_BIOID50975   -            486   2.9e-54  182.9   0.0   1   1   7.2e-58   4.9e-54  182.2   0.0     2   151    24   188    23   188 0.99 Mannitol dehydrogenase Rossmann domain
TraE                 PF05309.6    187 seq1665_BIOID50975   -            188   1.3e-73  246.0   0.6   1   1   1.1e-77   1.5e-73  245.8   0.4     1   187     1   187     1   187 0.99 TraE protein
ABC_tran             PF00005.22   118 seq1666_BIOID50975   -            236   7.3e-14   52.0   0.1   1   1   1.4e-17   9.6e-14   51.6   0.1     1   117    54   175    54   176 0.89 ABC transporter
TraK                 PF06586.6    234 seq1668_BIOID50975   -            242   1.3e-69  233.8   0.0   1   1     1e-73   1.4e-69  233.7   0.0     7   234    13   235     1   235 0.95 TraK protein
BPD_transp_2         PF02653.11   267 seq1669_BIOID50975   -            330   1.2e-46  158.7  43.4   1   1   1.1e-50   1.5e-46  158.4  30.1     3   267    36   305    34   305 0.94 Branched-chain amino acid transport system / permease component
LigB                 PF02900.13   272 seq1671_BIOID50975   -            314   6.4e-86  287.5   0.0   1   1   5.3e-90   7.3e-86  287.4   0.0     2   272     5   306     4   306 0.97 Catalytic LigB subunit of aromatic ring-opening dioxygenase
TrbI                 PF03743.9    187 seq1672_BIOID50975   -            482   4.2e-40  137.1   1.4   1   1   9.1e-44   1.2e-39  135.5   0.3     2   187   213   409   212   409 0.95 Bacterial conjugation TrbI-like protein
HxlR                 PF01638.12    91 seq1673_BIOID50975   -            126   1.8e-32  110.7   0.1   1   1   2.8e-36   3.8e-32  109.6   0.0     2    89    29   116    28   118 0.97 HxlR-like helix-turn-helix
GntR                 PF00392.16    64 seq1674_BIOID50975   -            257   1.8e-23   81.5   1.4   1   1     7e-27   3.2e-23   80.8   0.2     1    64    10    73    10    73 0.99 Bacterial regulatory proteins, gntR family
FCD                  PF07729.7    125 seq1674_BIOID50975   -            257   7.8e-21   74.5   6.9   1   1   2.6e-24   1.2e-20   74.0   4.8     1   125    97   226    97   226 0.92 FCD domain
Rrf2                 PF02082.15    83 seq1674_BIOID50975   -            257   6.5e-05   22.8   0.1   1   1   3.8e-08   0.00017   21.4   0.0    28    67    36    74    23    80 0.88 Transcriptional regulator
DUF4132              PF13569.1    180 seq1675_BIOID50975   -           1264   6.5e-53  178.8   0.0   1   1   2.6e-56   1.7e-52  177.4   0.0     1   179   988  1173   988  1174 0.96 Domain of unknown function (DUF4132)
WGR                  PF05406.10    81 seq1675_BIOID50975   -           1264   4.3e-15   55.3   1.5   1   1   2.1e-18   1.4e-14   53.6   0.5    11    78     4    68     1    71 0.91 WGR domain
Peripla_BP_4         PF13407.1    258 seq1676_BIOID50975   -            340   6.1e-54  182.9   4.4   1   1   1.1e-57   7.6e-54  182.6   3.1     1   256    30   285    30   287 0.95 Periplasmic binding protein domain
Aminotran_1_2        PF00155.16   363 seq1677_BIOID50975   -            452   1.4e-21   76.7   0.0   1   1   3.1e-25   4.3e-21   75.1   0.0   127   348   201   426    68   440 0.79 Aminotransferase class I and II
Abhydrolase_6        PF12697.2    228 seq1678_BIOID50975   -            309   8.8e-36  123.7   0.0   1   1   2.3e-39   1.1e-35  123.5   0.0     1   227    59   300    59   301 0.72 Alpha/beta hydrolase family
Abhydrolase_1        PF00561.15   230 seq1678_BIOID50975   -            309   1.3e-24   86.9   0.0   1   1   3.9e-28   1.8e-24   86.4   0.0     1   228    87   302    87   304 0.90 alpha/beta hydrolase fold
Abhydrolase_5        PF12695.2    142 seq1678_BIOID50975   -            309   1.2e-17   63.9   0.0   1   1     2e-20   9.3e-17   61.0   0.0     1   141    58   288    58   289 0.69 Alpha/beta hydrolase family
Peptidase_M24        PF00557.19   205 seq1680_BIOID50975   -            443   1.5e-43  148.7   0.1   1   1   1.4e-47   1.9e-43  148.3   0.1     1   205   168   430   168   430 0.82 Metallopeptidase family M24
TraP                 PF07296.6    202 seq1681_BIOID50975   -            195   1.5e-78  262.2   0.0   1   1   1.3e-82   1.7e-78  262.0   0.0     1   202     2   195     2   195 0.97 TraP protein
DeoC                 PF01791.4    236 seq1682_BIOID50975   -            291   2.1e-16   59.8   0.1   1   1   1.9e-20   2.6e-16   59.5   0.1     1   235    51   258    51   259 0.90 DeoC/LacD family aldolase
FAA_hydrolase        PF01557.13   217 seq1683_BIOID50975   -            271   2.9e-24   85.5   0.0   1   1   2.9e-28   3.9e-24   85.1   0.0     2   216    58   261    57   262 0.88 Fumarylacetoacetate (FAA) hydrolase family
DUF2689              PF10894.3     61 seq1686_BIOID50975   -             81   1.1e-44  149.8   2.6   1   1   9.9e-49   1.3e-44  149.6   1.8     1    61    17    77    17    77 1.00 Protein of unknown function (DUF2689)
Cytochrom_C552       PF02335.10   435 seq1687_BIOID50975   -            441  9.2e-173  574.8   8.0   1   1  1.7e-176  1.1e-172  574.5   5.5     3   433     6   435     4   437 0.98 Cytochrome c552
RtcR                 PF06956.6    183 seq1688_BIOID50975   -            532     5e-89  296.3   0.0   1   1   3.3e-92   7.6e-89  295.7   0.0     1   183     1   185     1   185 0.99 Regulator of RNA terminal phosphate cyclase
Sigma54_activat      PF00158.21   168 seq1688_BIOID50975   -            532     2e-51  173.7   0.1   1   1   1.5e-54   3.5e-51  172.9   0.0     3   166   188   355   186   357 0.93 Sigma-54 interaction domain
AAA                  PF00004.24   132 seq1688_BIOID50975   -            532     7e-08   32.6   0.0   1   1   6.6e-11   1.5e-07   31.5   0.0     1   100   211   321   211   345 0.81 ATPase family associated with various cellular activities (AAA)
AAA_5                PF07728.9    139 seq1688_BIOID50975   -            532   5.4e-07   29.3   0.0   1   1   1.3e-09     3e-06   26.8   0.0     2   119   211   328   210   344 0.78 AAA domain (dynein-related subfamily)
Mg_chelatase         PF01078.16   207 seq1688_BIOID50975   -            532     2e-06   26.9   0.2   1   1   2.2e-08     5e-05   22.4   0.2    16   135   202   311   194   330 0.71 Magnesium chelatase, subunit ChlI
NACHT                PF05729.7    167 seq1688_BIOID50975   -            532   2.4e-05   23.8   0.0   1   1   2.3e-08   5.3e-05   22.7   0.0     2   109   210   301   209   316 0.83 NACHT domain
ABM                  PF03992.11    78 seq1693_BIOID50975   -             96   4.4e-16   58.5   0.1   1   1   3.6e-20   4.9e-16   58.4   0.1     1    77     1    76     1    77 0.95 Antibiotic biosynthesis monooxygenase
TraV                 PF09676.5    119 seq1694_BIOID50975   -            171   4.3e-40  137.0   1.3   1   1   3.6e-44     5e-40  136.8   0.9     1   119    23   165    23   165 0.98 Type IV conjugative transfer system lipoprotein (TraV)
AcetDehyd-dimer      PF09290.6    137 seq1696_BIOID50975   -            316     1e-65  219.6   0.3   1   1   2.3e-69   1.6e-65  219.0   0.2     1   137   131   284   131   284 1.00 Prokaryotic acetaldehyde dehydrogenase, dimerisation
Semialdhyde_dh       PF01118.19   121 seq1696_BIOID50975   -            316   1.7e-16   60.4   0.0   1   1   6.3e-20   4.3e-16   59.2   0.0     1   117     5   119     5   123 0.92 Semialdehyde dehydrogenase, NAD binding domain
UPF0029              PF01205.14   110 seq1698_BIOID50975   -            204   6.5e-37  125.4   0.0   1   1   1.2e-40   8.5e-37  125.0   0.0     1   109    17   125    17   126 0.98 Uncharacterized protein family UPF0029
DUF1949              PF09186.6     56 seq1698_BIOID50975   -            204   5.9e-16   57.7   0.0   1   1   1.8e-19   1.2e-15   56.6   0.0     1    55   141   195   141   196 0.98 Domain of unknown function (DUF1949)
GPW_gp25             PF04965.9     99 seq1699_BIOID50975   -            130   6.7e-13   47.9   0.0   1   1   6.2e-17   8.4e-13   47.5   0.0     3    94    18   108    16   113 0.90 Gene 25-like lysozyme
Methyltransf_23      PF13489.1    162 seq1701_BIOID50975   -            252   1.3e-18   67.0   0.0   1   1   1.2e-21   1.9e-18   66.5   0.0     2   159    13   176     9   178 0.82 Methyltransferase domain
Methyltransf_31      PF13847.1    152 seq1701_BIOID50975   -            252   3.2e-16   59.1   0.0   1   1   2.6e-19     4e-16   58.8   0.0     6   117    34   145    29   201 0.83 Methyltransferase domain
Methyltransf_18      PF12847.2    112 seq1701_BIOID50975   -            252   2.3e-15   57.0   0.0   1   1   1.3e-17     2e-14   54.0   0.0     5   111    35   130    32   131 0.91 Methyltransferase domain
Methyltransf_11      PF08241.7     95 seq1701_BIOID50975   -            252   3.4e-15   56.1   0.0   1   1   2.2e-17   3.3e-14   53.0   0.0     2    94    37   127    36   128 0.95 Methyltransferase domain
Methyltransf_12      PF08242.7     99 seq1701_BIOID50975   -            252   4.6e-11   42.9   0.0   1   1   5.1e-14   7.8e-11   42.2   0.0     2    99    37   126    36   126 0.92 Methyltransferase domain
Methyltransf_25      PF13649.1    101 seq1701_BIOID50975   -            252   1.3e-10   41.4   0.0   1   1   3.2e-13   4.8e-10   39.5   0.0     1   101    35   124    35   124 0.89 Methyltransferase domain
MTS                  PF05175.9    170 seq1701_BIOID50975   -            252   3.5e-05   23.1   0.0   1   1   3.4e-08   5.1e-05   22.6   0.0    21   106    22   101    11   135 0.80 Methyltransferase small domain
Inositol_P           PF00459.20   271 seq1702_BIOID50975   -            246   5.8e-58  196.2   0.0   1   1     5e-62   6.9e-58  195.9   0.0     8   253     4   238     1   243 0.86 Inositol monophosphatase family
TrkH                 PF02386.11   339 seq1706_BIOID50975   -            483     4e-78  262.2  24.7   1   1   8.1e-82   1.1e-77  260.8  11.1     2   339   153   481   152   481 0.99 Cation transport protein
TraC_F_IV            PF11130.3    235 seq1707_BIOID50975   -            875   3.2e-58  196.8   0.0   1   1   1.5e-61   5.1e-58  196.1   0.0     2   235    37   277    36   277 0.98 F pilus assembly Type-IV secretion system for plasmid transfer
AAA_10               PF12846.2    328 seq1707_BIOID50975   -            875   7.7e-43  146.8   0.1   1   1   3.6e-46   1.2e-42  146.2   0.0     1   322   479   772   479   775 0.83 AAA-like domain
HMGL-like            PF00682.14   237 seq1708_BIOID50975   -            337   1.3e-63  214.7   4.4   1   1   2.2e-67   1.5e-63  214.4   3.1     1   235    14   245    14   247 0.99 HMGL-like
DmpG_comm            PF07836.6     66 seq1708_BIOID50975   -            337   1.9e-32  110.3   0.1   1   1   5.6e-36   3.8e-32  109.3   0.0     1    65   271   335   271   336 0.97 DmpG-like communication domain
Paired_CXXCH_1       PF09699.5     41 seq1709_BIOID50975   -            188   6.2e-08   31.9  26.0   1   1   1.9e-08   6.6e-05   22.2   3.7     4    40   133   171   129   172 0.78 Doubled CXXCH motif (Paired_CXXCH_1)
PTE                  PF02126.13   308 seq1710_BIOID50975   -             83     9e-11   41.2   0.0   1   1   6.6e-15     9e-11   41.2   0.0    35   109     4    78     1    83 0.85 Phosphotriesterase family
DUF2583              PF10762.4     89 seq1712_BIOID50975   -             92     1e-51  172.9   1.0   1   1   8.5e-56   1.2e-51  172.7   0.7     1    89     1    89     1    89 0.99 Protein of unknown function (DUF2583)
PTE                  PF02126.13   308 seq1715_BIOID50975   -            182   4.5e-23   81.6   0.0   1   1   3.7e-27   5.1e-23   81.4   0.0   127   308     2   181     1   181 0.90 Phosphotriesterase family
Ldh_2                PF02615.9    335 seq1716_BIOID50975   -            332  1.1e-143  477.9   0.0   1   1  8.9e-148  1.2e-143  477.7   0.0     1   334     1   331     1   332 0.99 Malate/L-lactate dehydrogenase
Fer4_11              PF13247.1     99 seq1717_BIOID50975   -            223   1.4e-26   92.1  10.8   1   1     1e-29   1.4e-26   92.1   7.5     2    98    84   181    83   182 0.95 4Fe-4S dicluster domain
Fer4_7               PF12838.2     52 seq1717_BIOID50975   -            223     4e-17   62.2  26.6   1   2   2.1e-12   2.9e-09   37.0   5.6     2    52    46   108    45   108 0.75 4Fe-4S dicluster domain
Fer4_7               PF12838.2     52 seq1717_BIOID50975   -            223     4e-17   62.2  26.6   2   2   1.5e-09   2.1e-06   27.9   8.5     2    52   125   176   124   176 0.81 4Fe-4S dicluster domain
Fer4_9               PF13187.1     55 seq1717_BIOID50975   -            223   1.2e-15   57.3  25.1   1   2   4.7e-10   6.4e-07   29.4   4.8     2    54    46   108    45   111 0.87 4Fe-4S dicluster domain
Fer4_9               PF13187.1     55 seq1717_BIOID50975   -            223   1.2e-15   57.3  25.1   2   2     2e-11   2.8e-08   33.7   7.1     2    54   125   176   124   177 0.96 4Fe-4S dicluster domain
Fer4                 PF00037.22    24 seq1717_BIOID50975   -            223   3.5e-13   48.4  40.5   1   1   2.7e-09   3.7e-06   26.1   2.2     2    21   119   138   118   141 0.90 4Fe-4S binding domain
Fer4_10              PF13237.1     52 seq1717_BIOID50975   -            223   3.3e-12   45.8  50.0   1   2   7.1e-09   9.7e-06   25.1   8.5     7    52    90   136    84   136 0.93 4Fe-4S dicluster domain
Fer4_10              PF13237.1     52 seq1717_BIOID50975   -            223   3.3e-12   45.8  50.0   2   2   2.1e-09   2.9e-06   26.8   7.1     4    52   120   173   117   173 0.85 4Fe-4S dicluster domain
Fer4_2               PF12797.2     22 seq1717_BIOID50975   -            223     4e-10   38.8  36.2   1   1   9.6e-09   1.3e-05   24.6   1.2     2    20    38    56    37    64 0.89 4Fe-4S binding domain
Fer4_3               PF12798.2     15 seq1717_BIOID50975   -            223   1.6e-09   37.5  44.1   1   3   2.8e-05     0.039   14.4   5.2     1    15    92   108    92   108 0.98 4Fe-4S binding domain
Fer4_3               PF12798.2     15 seq1717_BIOID50975   -            223   1.6e-09   37.5  44.1   2   3   0.00027      0.37   11.3   3.7     1    13   125   137   125   139 0.94 4Fe-4S binding domain
Fer4_3               PF12798.2     15 seq1717_BIOID50975   -            223   1.6e-09   37.5  44.1   3   3   2.6e-07   0.00036   20.7   1.5     1    15   152   176   152   176 0.98 4Fe-4S binding domain
Fer4_4               PF12800.2     17 seq1717_BIOID50975   -            223   4.8e-07   29.4  37.0   1   3    0.0002      0.27   11.5   1.9     3    15    45    57    43    61 0.90 4Fe-4S binding domain
Fer4_4               PF12800.2     17 seq1717_BIOID50975   -            223   4.8e-07   29.4  37.0   2   3   0.00016      0.22   11.8   3.0     2    17    90   107    89   107 0.86 4Fe-4S binding domain
Fer4_4               PF12800.2     17 seq1717_BIOID50975   -            223   4.8e-07   29.4  37.0   3   3   1.9e-06    0.0026   17.8   2.4     2    17   123   138   122   138 0.91 4Fe-4S binding domain
DUF4132              PF13569.1    180 seq1720_BIOID50975   -           1117   1.4e-41  141.8   0.0   1   1   2.8e-45   3.8e-41  140.4   0.0     3   180   861  1046   859  1046 0.96 Domain of unknown function (DUF4132)
MFS_1                PF07690.11   354 seq1721_BIOID50975   -            418   9.9e-39  132.9  71.3   1   1   1.3e-40   8.8e-37  126.5  30.9     2   296    36   316    35   319 0.89 Major Facilitator Superfamily
Sugar_tr             PF00083.19   451 seq1721_BIOID50975   -            418   3.1e-13   48.9  37.4   1   1   2.8e-13   1.9e-09   36.5  25.9    43   413    59   382    10   407 0.73 Sugar (and other) transporter
NrfD                 PF03916.9    313 seq1722_BIOID50975   -            318  2.6e-111  371.8  32.0   1   1  2.1e-115  2.9e-111  371.7  22.2     2   313     5   318     4   318 0.99 Polysulphide reductase, NrfD
Flavodoxin_5         PF12724.2    143 seq1723_BIOID50975   -            181   1.6e-51  173.9   0.0   1   1   4.3e-55   2.9e-51  173.1   0.0     1   142     4   152     4   153 0.95 Flavodoxin domain
Flavodoxin_1         PF00258.20   143 seq1723_BIOID50975   -            181   9.7e-06   25.5   0.0   1   1   3.6e-09   2.5e-05   24.1   0.0     1    54     5    56     5    84 0.90 Flavodoxin
DUF386               PF04074.7    153 seq1724_BIOID50975   -            155   1.5e-55  186.8   0.0   1   1   1.2e-59   1.6e-55  186.6   0.0     1   152     1   151     1   152 0.99 Domain of unknown function (DUF386)
Ribosomal_L31        PF01197.13    69 seq1727_BIOID50975   -             70   1.4e-30  104.9   0.2   1   1   1.1e-34   1.5e-30  104.8   0.1     1    67     1    65     1    67 0.98 Ribosomal protein L31
RHS_repeat           PF05593.9     38 seq1728_BIOID50975   -           1111   1.1e-59  197.3 112.5   1   7     2e-11   2.8e-07   30.4   1.3     1    38   425   463   425   463 0.97 RHS Repeat
RHS_repeat           PF05593.9     38 seq1728_BIOID50975   -           1111   1.1e-59  197.3 112.5   2   7   4.6e-09   6.2e-05   22.9   1.4     1    26   489   514   489   528 0.90 RHS Repeat
RHS_repeat           PF05593.9     38 seq1728_BIOID50975   -           1111   1.1e-59  197.3 112.5   3   7     2e-09   2.7e-05   24.0   0.2     1    36   533   568   533   570 0.92 RHS Repeat
RHS_repeat           PF05593.9     38 seq1728_BIOID50975   -           1111   1.1e-59  197.3 112.5   4   7   7.3e-14     1e-09   38.2   1.2     1    37   575   611   575   612 0.98 RHS Repeat
RHS_repeat           PF05593.9     38 seq1728_BIOID50975   -           1111   1.1e-59  197.3 112.5   5   7     7e-13   9.5e-09   35.0   0.4     1    38   637   674   637   674 0.99 RHS Repeat
RHS_repeat           PF05593.9     38 seq1728_BIOID50975   -           1111   1.1e-59  197.3 112.5   6   7   4.1e-09   5.6e-05   23.0   1.0     1    31   699   729   699   733 0.94 RHS Repeat
RHS_repeat           PF05593.9     38 seq1728_BIOID50975   -           1111   1.1e-59  197.3 112.5   7   7   6.4e-13   8.7e-09   35.2   3.1     1    37   939   984   939   985 0.92 RHS Repeat
DctQ                 PF04290.7    133 seq1729_BIOID50975   -            157   1.2e-29  102.6   7.5   1   1   1.1e-33   1.5e-29  102.3   5.2     2   132    17   145    16   147 0.92 Tripartite ATP-independent periplasmic transporters, DctQ component
UPF0118              PF01594.11   327 seq1730_BIOID50975   -            370   1.6e-65  221.1  41.1   1   1   1.4e-69   1.9e-65  220.9  28.5     2   327    15   345    14   345 0.99 Domain of unknown function DUF20
DUF1107              PF06526.7     64 seq1731_BIOID50975   -             68   6.4e-31  105.8   0.8   1   1   5.1e-35     7e-31  105.7   0.5     1    64     1    64     1    64 0.99 Protein of unknown function (DUF1107)
Cytochrom_C_asm      PF01578.15   214 seq1732_BIOID50975   -            552   1.1e-49  168.8  21.0   1   1   7.9e-54   1.1e-49  168.8  14.5     1   212    72   279    72   281 0.97 Cytochrome C assembly protein
DAO                  PF01266.19   358 seq1733_BIOID50975   -            501   2.9e-44  151.3   0.1   1   1   1.2e-47   8.2e-44  149.8   0.1     1   356     5   357     5   359 0.82 FAD dependent oxidoreductase
DctM                 PF06808.7    416 seq1734_BIOID50975   -            425  3.2e-128  427.7  50.4   1   1  5.5e-132  3.8e-128  427.4  34.9     2   415     8   415     7   416 0.99 DctM-like transporters
DUF2058              PF09831.4    177 seq1735_BIOID50975   -            179     6e-64  215.0   9.4   1   1     5e-68   6.8e-64  214.8   6.5     1   177     5   179     5   179 0.99 Uncharacterized protein conserved in bacteria (DUF2058)
TrbI_Ftype           PF09677.5    111 seq1737_BIOID50975   -            128   2.9e-51  171.8   0.6   1   1   2.5e-55   3.4e-51  171.6   0.4     1   111    15   125    15   125 0.99 Type-F conjugative transfer system protein (TrbI_Ftype)
TraW_N               PF12477.3     31 seq1743_BIOID50975   -            210   3.7e-10   39.3   0.2   1   1     4e-14   5.5e-10   38.7   0.2     1    30     1    30     1    31 0.97 Sex factor F TraW protein N terminal
PTS_2-RNA            PF01885.11   186 seq1745_BIOID50975   -            184   1.7e-52  177.3   0.0   1   1   1.5e-56     2e-52  177.0   0.0     2   180     6   175     5   180 0.96 RNA 2'-phosphotransferase, Tpt1 / KptA family
Peptidase_M28        PF04389.12   176 seq1747_BIOID50975   -            345   4.2e-30  104.6   0.1   1   1   1.8e-33   8.1e-30  103.7   0.0     2   173   111   318   110   320 0.88 Peptidase family M28
Peptidase_M20        PF01546.23   171 seq1747_BIOID50975   -            345   7.7e-07   28.7   0.0   1   1   2.2e-10     1e-06   28.3   0.0     1    73   113   198   113   309 0.74 Peptidase family M20/M25/M40
Peptidase_M42        PF05343.9    292 seq1747_BIOID50975   -            345   5.1e-06   25.3   0.2   1   1   4.1e-08   0.00019   20.2   0.0   134   180   143   189   136   216 0.87 M42 glutamyl aminopeptidase
DUF1870              PF08965.5    118 seq1748_BIOID50975   -            118   5.8e-60  200.0   0.3   1   1   4.7e-64   6.5e-60  199.8   0.2     1   118     1   118     1   118 1.00 Domain of unknown function (DUF1870)
TraU                 PF06834.6    280 seq1749_BIOID50975   -            330   1.7e-83  279.8   0.7   1   1   1.4e-87     2e-83  279.6   0.5     2   279    29   329    28   330 0.97 TraU protein
SBP_bac_7            PF03480.8    286 seq1751_BIOID50975   -            328  1.7e-103  345.5   0.0   1   1  1.4e-107  1.9e-103  345.4   0.0     1   285    30   312    30   313 0.99 Bacterial extracellular solute-binding protein, family 7
DEDD_Tnp_IS110       PF01548.12   144 seq1752_BIOID50975   -            159   4.8e-30  104.0   0.2   1   1   3.9e-34   5.4e-30  103.8   0.1     2   144     9   153     8   153 0.93 Transposase
CcmH                 PF03918.9    148 seq1754_BIOID50975   -            127   5.8e-47  158.2   0.8   1   1     5e-51   6.8e-47  158.0   0.6     4   125     7   126     4   127 0.91 Cytochrome C biogenesis protein
Peptidase_M48        PF01435.13   226 seq1755_BIOID50975   -            325   2.2e-26   92.7   0.3   1   1   2.1e-30   2.8e-26   92.3   0.2     6   226   114   314   109   314 0.87 Peptidase family M48
MFS_1                PF07690.11   354 seq1756_BIOID50975   -            404   7.2e-30  103.8  51.8   1   2   3.2e-25   4.3e-21   74.9  26.7     2   294    13   291    12   292 0.83 Major Facilitator Superfamily
MFS_1                PF07690.11   354 seq1756_BIOID50975   -            404   7.2e-30  103.8  51.8   2   2   4.4e-15     6e-11   41.5  10.5    37   183   249   394   244   402 0.79 Major Facilitator Superfamily
TPR_11               PF13414.1     69 seq1758_BIOID50975   -            198   3.5e-15   55.2   9.6   1   1   2.2e-15     1e-11   44.1   4.9     1    68    71   140    71   141 0.90 TPR repeat
TPR_2                PF07719.12    34 seq1758_BIOID50975   -            198   1.9e-06   27.2  11.9   1   2   6.1e-07    0.0028   17.3   1.1     2    32    74   104    73   106 0.90 Tetratricopeptide repeat
TPR_2                PF07719.12    34 seq1758_BIOID50975   -            198   1.9e-06   27.2  11.9   2   2   4.4e-06      0.02   14.6   0.0     3    31   146   174   144   176 0.93 Tetratricopeptide repeat
TPR_1                PF00515.23    34 seq1758_BIOID50975   -            198   6.1e-06   25.4   9.1   1   1   1.7e-07   0.00075   18.8   0.7     2    32    74   104    73   106 0.91 Tetratricopeptide repeat
Transposase_20       PF02371.11    87 seq1759_BIOID50975   -            140   2.9e-22   78.4   0.7   1   1     3e-26   4.1e-22   77.9   0.3     1    86    13    96    13    97 0.96 Transposase IS116/IS110/IS902 family
FGGY_N               PF00370.16   245 seq1766_BIOID50975   -            498   2.5e-91  305.2   0.0   1   1   4.8e-95   3.3e-91  304.8   0.0     1   245     4   250     4   250 0.99 FGGY family of carbohydrate kinases, N-terminal domain
FGGY_C               PF02782.11   197 seq1766_BIOID50975   -            498   2.4e-22   79.4   0.4   1   1   1.3e-25   9.1e-22   77.5   0.2     3   196   261   441   259   442 0.80 FGGY family of carbohydrate kinases, C-terminal domain
GlutR_N              PF05201.10   152 seq1769_BIOID50975   -            484   6.2e-57  191.3   0.0   1   1   4.2e-60   1.4e-56  190.1   0.0     1   152    72   223    72   223 0.99 Glutamyl-tRNAGlu reductase, N-terminal domain
Shikimate_DH         PF01488.15   135 seq1769_BIOID50975   -            484   4.2e-43  146.5   0.4   1   1   2.1e-46   7.1e-43  145.8   0.3     2   135   238   372   237   372 0.96 Shikimate / quinate 5-dehydrogenase
GlutR_dimer          PF00745.15   101 seq1769_BIOID50975   -            484   3.6e-27   94.1   2.2   1   1   1.1e-30   3.6e-27   94.1   1.5     2   100   386   483   385   484 0.97 Glutamyl-tRNAGlu reductase, dimerisation domain
OCD_Mu_crystall      PF02423.10   314 seq1769_BIOID50975   -            484   8.5e-05   21.3   0.9   1   1   5.4e-08   0.00019   20.2   0.4   130   216   249   329   222   332 0.87 Ornithine cyclodeaminase/mu-crystallin family
Bac_surface_Ag       PF01103.18   323 seq1771_BIOID50975   -            577   1.3e-59  202.1   7.0   1   1   3.2e-63   2.2e-59  201.4   4.9     1   322   290   576   290   577 0.92 Surface antigen
Surf_Ag_VNR          PF07244.10    78 seq1771_BIOID50975   -            577     1e-15   57.7   0.3   1   1   9.2e-13   6.3e-09   36.0   0.0     1    67   189   249   189   263 0.83 Surface antigen variable number repeat
RHS                  PF03527.9     41 seq1774_BIOID50975   -             66   3.9e-09   36.0   0.1   1   1   4.3e-13   5.9e-09   35.4   0.1     1    21    33    53    33    55 0.95 RHS protein
SDF                  PF00375.13   390 seq1776_BIOID50975   -            437  2.2e-120  401.8  38.4   1   1  1.8e-124  2.5e-120  401.7  26.6     1   390     8   411     8   411 0.97 Sodium:dicarboxylate symporter family
MFS_1                PF07690.11   354 seq1778_BIOID50975   -            421   5.9e-31  107.3  54.0   1   1   8.3e-32   1.1e-27   96.5  28.0     1   333    18   336    18   337 0.81 Major Facilitator Superfamily
AAA_5                PF07728.9    139 seq1782_BIOID50975   -            384   6.6e-38  129.4   0.0   1   1     8e-42   1.1e-37  128.7   0.0     2   139   101   242   100   242 0.98 AAA domain (dynein-related subfamily)
TrbC_Ftype           PF09673.5    113 seq1783_BIOID50975   -            212   5.4e-28   96.7   0.0   1   1   7.2e-32   9.9e-28   95.9   0.0     1   113    93   191    93   191 0.97 Type-F conjugative transfer system pilin assembly protein
OMPdecase            PF00215.19   226 seq1785_BIOID50975   -            220   1.1e-28  100.0   0.3   1   1   9.6e-33   1.3e-28   99.8   0.2     2   223     5   204     4   207 0.94 Orotidine 5'-phosphate decarboxylase / HUMPS family
PCRF                 PF03462.13   116 seq1787_BIOID50975   -            360   2.6e-43  146.2   0.4   1   1   8.7e-47     6e-43  145.1   0.3     3   116    65   178    63   178 0.98 PCRF domain
RF-1                 PF00472.15   114 seq1787_BIOID50975   -            360   3.2e-39  133.1   0.0   1   1   4.7e-43   3.2e-39  133.1   0.0     9   114   216   321   208   321 0.97 RF-1 domain
TraN                 PF06986.6    248 seq1788_BIOID50975   -            602   3.2e-74  249.2  25.2   1   1   2.4e-78   3.2e-74  249.2  17.5     4   247   306   552   303   553 0.95 Type-1V conjugative transfer system mating pair stabilisation
DUF490               PF04357.8    379 seq1789_BIOID50975   -           1259   3.1e-80  270.0  38.8   1   1   5.7e-84   7.8e-80  268.6   2.6     6   379   922  1259   914  1259 0.92 Family of unknown function (DUF490)
Shikimate_dh_N       PF08501.6     83 seq1790_BIOID50975   -            288     7e-27   93.1   0.0   1   1   2.1e-30   1.4e-26   92.2   0.0     1    83    12    94    12    94 0.99 Shikimate dehydrogenase substrate binding domain
Shikimate_DH         PF01488.15   135 seq1790_BIOID50975   -            288   5.6e-07   29.6   0.0   1   1   1.4e-10   9.3e-07   28.8   0.0     9    95   121   216   114   230 0.86 Shikimate / quinate 5-dehydrogenase
AP_endonuc_2         PF01261.19   211 seq1791_BIOID50975   -            297   8.8e-31  106.7   0.0   1   1   8.1e-35   1.1e-30  106.4   0.0     3   211    36   245    34   245 0.96 Xylose isomerase-like TIM barrel
LysR_substrate       PF03466.15   209 seq1793_BIOID50975   -            293   3.9e-45  153.4   0.1   1   1     9e-49   6.1e-45  152.7   0.0     2   204    85   282    84   284 0.98 LysR substrate binding domain
HTH_1                PF00126.22    60 seq1793_BIOID50975   -            293     2e-17   62.5   0.8   1   1   5.5e-21   3.8e-17   61.6   0.6     1    60     3    62     3    62 0.97 Bacterial regulatory helix-turn-helix protein, lysR family
MTS                  PF05175.9    170 seq1795_BIOID50975   -            277   8.9e-22   77.1   0.0   1   1   1.5e-24   1.7e-21   76.2   0.0    26   138   105   236    95   251 0.87 Methyltransferase small domain
Methyltransf_31      PF13847.1    152 seq1795_BIOID50975   -            277   2.2e-21   75.9   0.0   1   1   2.8e-24   3.2e-21   75.3   0.0     2   117   108   242   107   268 0.85 Methyltransferase domain
Methyltransf_26      PF13659.1    117 seq1795_BIOID50975   -            277   6.8e-17   61.4   0.1   1   1   1.5e-19   1.7e-16   60.1   0.1     3   114   112   237   110   240 0.89 Methyltransferase domain
Methyltransf_18      PF12847.2    112 seq1795_BIOID50975   -            277   1.2e-16   61.2   0.2   1   1   2.4e-19   2.8e-16   59.9   0.1     4   110   112   237   109   239 0.73 Methyltransferase domain
Methyltransf_4       PF02390.12   197 seq1795_BIOID50975   -            277   9.9e-08   31.1   0.0   1   1   1.5e-10   1.7e-07   30.4   0.0    22    77   112   167    90   183 0.88 Putative methyltransferase
Methyltransf_11      PF08241.7     95 seq1795_BIOID50975   -            277     7e-06   26.3   0.0   1   1   1.1e-08   1.2e-05   25.5   0.0     1    46   114   163   114   236 0.89 Methyltransferase domain
PrmA                 PF06325.8    295 seq1795_BIOID50975   -            277   3.5e-06   26.2   0.0   1   1   4.9e-09   5.5e-06   25.5   0.0   153   232   101   183    94   184 0.79 Ribosomal protein L11 methyltransferase (PrmA)
Cons_hypoth95        PF03602.10   183 seq1795_BIOID50975   -            277   4.6e-06   26.0   0.0   1   1   9.3e-09   1.1e-05   24.8   0.0    42   128   109   190    92   198 0.84 Conserved hypothetical protein 95
UPF0020              PF01170.13   180 seq1795_BIOID50975   -            277   2.2e-05   24.0   0.0   1   1   3.1e-08   3.6e-05   23.3   0.0    38   116   117   186   101   195 0.80 Putative RNA methylase family UPF0020
PCMT                 PF01135.14   210 seq1795_BIOID50975   -            277   2.3e-05   23.8   0.0   1   1     3e-08   3.4e-05   23.3   0.0    53   132    87   167    71   175 0.83 Protein-L-isoaspartate(D-aspartate) O-methyltransferase (PCMT)
Methyltransf_16      PF10294.4    174 seq1795_BIOID50975   -            277   5.7e-05   22.5   0.0   1   1     8e-08   9.1e-05   21.8   0.0    45   111   108   172    96   184 0.84 Putative methyltransferase
TehB                 PF03848.9    192 seq1795_BIOID50975   -            277   5.3e-05   22.3   0.0   1   1   8.3e-08   9.5e-05   21.5   0.0    30   100   109   182    95   187 0.89 Tellurite resistance protein TehB
HTH_Tnp_1            PF01527.15    76 seq1796_BIOID50975   -            136   4.5e-19   68.0   0.6   1   1   1.2e-22     8e-19   67.2   0.4     2    74    23   102    22   104 0.89 Transposase
HTH_28               PF13518.1     52 seq1796_BIOID50975   -            136   2.1e-06   27.4   0.5   1   1   6.5e-10   4.4e-06   26.4   0.0     1    43    32    75    32    78 0.93 Helix-turn-helix domain
DHquinase_I          PF01487.10   224 seq1798_BIOID50975   -            252   6.1e-72  241.7   0.9   1   1   5.1e-76   6.9e-72  241.5   0.6     2   223    20   246    19   247 0.99 Type I 3-dehydroquinase
Aldolase_II          PF00596.16   183 seq1799_BIOID50975   -            231   8.5e-46  155.7   1.1   1   1   7.6e-50     1e-45  155.5   0.7     2   181     8   196     7   198 0.91 Class II Aldolase and Adducin N-terminal domain
rve                  PF00665.21   120 seq1800_BIOID50975   -            301   5.8e-24   84.3   0.0   1   1   2.3e-27     1e-23   83.5   0.0     3   119   123   243   121   244 0.97 Integrase core domain
rve_3                PF13683.1     67 seq1800_BIOID50975   -            301   1.6e-17   62.6   0.0   1   1   1.4e-20   6.3e-17   60.7   0.0     2    67   216   281   215   281 0.98 Integrase core domain
HTH_21               PF13276.1     60 seq1800_BIOID50975   -            301   1.2e-16   60.3   1.2   1   1   2.4e-18   1.1e-14   54.0   0.3     6    57    49   106    44   109 0.80 HTH-like domain
SirB                 PF04247.7    123 seq1803_BIOID50975   -            130   1.3e-38  131.4   8.8   1   1     1e-42   1.4e-38  131.2   6.1     2   123     4   129     3   129 0.97 Invasion gene expression up-regulator, SirB
TrbE                 PF11100.3     66 seq1804_BIOID50975   -             86   7.1e-31  105.7   4.0   1   1   6.2e-35   8.5e-31  105.5   2.8     1    65    10    74    10    75 0.97 Conjugal transfer protein TrbE
CoA_trans            PF01144.18   217 seq1806_BIOID50975   -            531   1.9e-57  193.7   0.1   1   1   3.4e-61   4.7e-57  192.5   0.1     2   216    16   252    15   253 0.98 Coenzyme A transferase
TraF                 PF13728.1    215 seq1809_BIOID50975   -            247   5.2e-78  261.3   0.2   1   1   4.3e-82   5.9e-78  261.1   0.2     1   215    23   237    23   237 1.00 F plasmid transfer operon protein
Transglut_core2      PF13369.1    153 seq1810_BIOID50975   -            269     9e-38  129.0   0.0   1   1   1.8e-41   1.2e-37  128.5   0.0     2   152    33   184    32   185 0.97 Transglutaminase-like superfamily
TPR_9                PF13371.1     73 seq1810_BIOID50975   -            269   2.8e-28   97.4   0.3   1   1   8.9e-32   6.1e-28   96.3   0.2     1    73   187   259   187   259 0.99 Tetratricopeptide repeat
Phage_AlpA           PF05930.7     51 seq1811_BIOID50975   -             92   1.9e-19   69.0   0.1   1   1   3.6e-23   2.5e-19   68.6   0.1     1    51    34    83    34    83 0.98 Prophage CP4-57 regulatory protein (AlpA)
HTH_17               PF12728.2     51 seq1811_BIOID50975   -             92   1.4e-07   31.4   0.1   1   1   2.8e-11   1.9e-07   31.0   0.1     9    50    44    86    39    87 0.90 Helix-turn-helix domain
MFS_1                PF07690.11   354 seq1814_BIOID50975   -            396   4.5e-34  117.6  58.9   1   1   3.3e-38   4.5e-34  117.6  40.8     2   353    19   349    18   350 0.89 Major Facilitator Superfamily
DAHP_synth_1         PF00793.15   272 seq1815_BIOID50975   -            284   5.8e-82  274.3   0.0   1   1     5e-86   6.8e-82  274.0   0.0     9   271    10   275     2   276 0.97 DAHP synthetase I family
OpuAC                PF04069.7    257 seq1816_BIOID50975   -            320   1.2e-26   93.4   1.6   1   1   5.2e-30   1.8e-26   92.9   1.1     2   248    24   247    23   252 0.86 Substrate binding domain of ABC-type glycine betaine transport system
NMT1_2               PF13379.1    252 seq1816_BIOID50975   -            320   1.2e-23   83.7   1.8   1   1   5.1e-27   1.7e-23   83.1   1.2     7   236    22   235    18   249 0.86 NMT1-like family
NMT1                 PF09084.6    216 seq1816_BIOID50975   -            320   2.8e-19   69.4   0.0   1   1   1.1e-22   3.8e-19   69.0   0.0    14   214    44   240    30   241 0.85 NMT1/THI5 like
Phosphonate-bd       PF12974.2    243 seq1816_BIOID50975   -            320   2.5e-09   36.7   0.2   1   1   1.1e-12   3.7e-09   36.2   0.1    23   214    45   225    27   251 0.78 ABC transporter, phosphonate, periplasmic substrate-binding protein
LysR_substrate       PF03466.15   209 seq1818_BIOID50975   -            324     3e-16   59.0   0.0   1   1     8e-20   5.5e-16   58.1   0.0    55   207   147   303    91   305 0.81 LysR substrate binding domain
HTH_1                PF00126.22    60 seq1818_BIOID50975   -            324   1.5e-12   46.8   0.0   1   1     4e-16   2.7e-12   46.1   0.0     2    59     9    66     8    67 0.97 Bacterial regulatory helix-turn-helix protein, lysR family
S-AdoMet_synt_C      PF02773.11   138 seq1819_BIOID50975   -            384   3.7e-76  253.3   0.0   1   1   1.2e-79   5.6e-76  252.7   0.0     1   138   233   370   233   370 1.00 S-adenosylmethionine synthetase, C-terminal domain
S-AdoMet_synt_M      PF02772.11   120 seq1819_BIOID50975   -            384   5.5e-51  171.4   0.0   1   1   3.7e-54   1.7e-50  169.8   0.0     2   120   114   231   113   231 0.99 S-adenosylmethionine synthetase, central domain
S-AdoMet_synt_N      PF00438.15   100 seq1819_BIOID50975   -            384     2e-43  146.5   0.1   1   1   8.4e-47   3.8e-43  145.6   0.1     2   100     3   101     2   101 0.99 S-adenosylmethionine synthetase, N-terminal domain
TraQ                 PF09679.5     93 seq1820_BIOID50975   -             94   2.3e-51  171.5   0.5   1   1   1.9e-55   2.6e-51  171.3   0.3     1    93     2    94     2    94 0.99 Type-F conjugative transfer system pilin chaperone (TraQ)
TraF                 PF13728.1    215 seq1821_BIOID50975   -            184   5.2e-14   52.1   0.0   1   1   5.9e-18   8.1e-14   51.5   0.0   121   206    73   162    66   170 0.86 F plasmid transfer operon protein
Acyl-CoA_dh_1        PF00441.19   150 seq1822_BIOID50975   -            384     4e-46  156.6   4.6   1   1   1.8e-49   6.2e-46  156.0   3.2     1   150   229   378   229   378 0.98 Acyl-CoA dehydrogenase, C-terminal domain
Acyl-CoA_dh_2        PF08028.6    134 seq1822_BIOID50975   -            384   1.4e-18   67.3   2.4   1   1   6.2e-22   2.1e-18   66.7   1.7     3   125   246   358   244   361 0.96 Acyl-CoA dehydrogenase, C-terminal domain
Acyl-CoA_dh_N        PF02771.11   113 seq1822_BIOID50975   -            384   3.6e-17   62.8   0.0   1   1   2.3e-20   7.7e-17   61.7   0.0     1   105     7   109     7   115 0.92 Acyl-CoA dehydrogenase, N-terminal domain
Acyl-CoA_dh_M        PF02770.14    52 seq1822_BIOID50975   -            384   5.7e-15   54.4   0.0   1   1   3.5e-18   1.2e-14   53.4   0.0     1    50   122   171   122   173 0.98 Acyl-CoA dehydrogenase, middle domain
SWIM                 PF04434.12    40 seq1824_BIOID50975   -            674   2.2e-07   30.0   0.9   1   2   5.2e-07    0.0071   15.6   0.1    12    39    73    96    63    97 0.84 SWIM zinc finger
SWIM                 PF04434.12    40 seq1824_BIOID50975   -            674   2.2e-07   30.0   0.9   2   2   4.7e-06     0.064   12.6   0.0    10    38   167   191   152   192 0.82 SWIM zinc finger
AIG2                 PF06094.7    102 seq1825_BIOID50975   -            113   1.1e-18   67.4   0.1   1   1   9.9e-23   1.3e-18   67.1   0.1     1   102     3    94     3    94 0.95 AIG2-like family
ABC_tran             PF00005.22   118 seq1826_BIOID50975   -            255   2.8e-21   75.9   0.0   1   1   9.3e-25   4.2e-21   75.3   0.0     1   117    41   156    41   157 0.89 ABC transporter
BPD_transp_1         PF00528.17   185 seq1832_BIOID50975   -            275   2.3e-22   79.2  16.1   1   1   1.7e-26   2.3e-22   79.2  11.2     1   181    98   269    98   271 0.97 Binding-protein-dependent transport system inner membrane component
DDE_Tnp_IS1          PF03400.8    131 seq1833_BIOID50975   -             97     2e-30  105.4   0.2   1   1   1.8e-34   2.5e-30  105.1   0.1     1    61    37    97    37    97 0.98 IS1 transposase
TraH                 PF06122.6    361 seq1834_BIOID50975   -            457  2.8e-117  391.4   4.8   1   1  2.7e-121  3.7e-117  391.0   3.3     1   361    29   378    29   378 0.96 Conjugative relaxosome accessory transposon protein
Sugar_tr             PF00083.19   451 seq1835_BIOID50975   -            464  3.2e-138  460.9  29.0   1   1    8e-142  3.6e-138  460.7  20.1     1   449    18   449    18   451 0.97 Sugar (and other) transporter
MFS_1                PF07690.11   354 seq1835_BIOID50975   -            464   5.7e-42  143.6  43.8   1   2     9e-34   4.1e-30  104.6  13.1     2   241    23   284    22   287 0.82 Major Facilitator Superfamily
MFS_1                PF07690.11   354 seq1835_BIOID50975   -            464   5.7e-42  143.6  43.8   2   2   1.5e-16   6.7e-13   48.0  13.2     3   186   258   449   256   460 0.85 Major Facilitator Superfamily
MarR                 PF01047.17    59 seq1836_BIOID50975   -            144   5.2e-18   64.3   0.0   1   1   1.9e-21   8.8e-18   63.6   0.0     1    59    38    96    38    96 0.98 MarR family
MarR_2               PF12802.2     62 seq1836_BIOID50975   -            144   1.4e-13   50.1   0.0   1   1   5.2e-17   2.4e-13   49.4   0.0     1    62    36    95    36    95 0.98 MarR family
HTH_27               PF13463.1     68 seq1836_BIOID50975   -            144   3.5e-09   36.7   0.0   1   1   1.8e-12   8.1e-09   35.5   0.0     1    68    38   104    38   104 0.93 Winged helix DNA-binding domain
DDE_Tnp_IS1          PF03400.8    131 seq1837_BIOID50975   -             69   1.6e-36  125.1   0.8   1   1   1.3e-40   1.8e-36  125.0   0.6    63   131     1    69     1    69 0.99 IS1 transposase
DUF497               PF04365.8     80 seq1839_BIOID50975   -             98   8.4e-27   92.7   0.7   1   1   7.1e-31   9.7e-27   92.6   0.5     1    80    10    92    10    92 0.96 Protein of unknown function (DUF497)
HTH_18               PF12833.2     81 seq1840_BIOID50975   -            129   1.1e-19   70.2   0.3   1   1   2.1e-23   1.4e-19   69.8   0.2     2    79    34   110    33   112 0.96 Helix-turn-helix domain
HTH_AraC             PF00165.18    42 seq1840_BIOID50975   -            129   5.4e-18   64.0   0.2   1   2     2e-09   1.4e-05   24.6   0.0     1    42    20    61    20    61 0.97 Bacterial regulatory helix-turn-helix proteins, AraC family
HTH_AraC             PF00165.18    42 seq1840_BIOID50975   -            129   5.4e-18   64.0   0.2   2   2     2e-13   1.4e-09   37.3   0.0     2    41    73   110    68   111 0.93 Bacterial regulatory helix-turn-helix proteins, AraC family
Peripla_BP_4         PF13407.1    258 seq1841_BIOID50975   -            318   1.3e-44  152.4   6.4   1   1   3.3e-48   1.5e-44  152.1   4.4     1   253    26   283    26   288 0.92 Periplasmic binding protein domain
Peripla_BP_1         PF00532.16   279 seq1841_BIOID50975   -            318   1.2e-16   60.6   0.1   1   1   3.2e-20   1.4e-16   60.3   0.1    15   224    37   253    25   296 0.85 Periplasmic binding proteins and sugar binding domain of LacI family
TauD                 PF02668.11   258 seq1842_BIOID50975   -            283   1.7e-62  211.3   1.4   1   1   1.4e-66   1.9e-62  211.1   1.0     2   258     7   272     6   272 0.91 Taurine catabolism dioxygenase TauD, TfdA family
DUF4415              PF14384.1     62 seq1846_BIOID50975   -            100     4e-18   65.1   0.1   1   1   4.3e-22   5.8e-18   64.6   0.1     1    62    37    93    37    93 0.96 Domain of unknown function (DUF4415)
ChaB                 PF06150.7     57 seq1848_BIOID50975   -             76   4.8e-26   90.2   5.4   1   1   4.3e-30   5.9e-26   89.9   3.8     1    57     9    76     9    76 0.98 ChaB
MarB                 PF13999.1     66 seq1849_BIOID50975   -             72   6.1e-35  118.4   0.5   1   1     5e-39   6.8e-35  118.3   0.3     2    66     6    70     5    70 0.98 MarB protein
DUF1307              PF06998.6    123 seq1852_BIOID50975   -            157   4.8e-43  145.9   7.3   1   1   4.2e-47   5.7e-43  145.7   5.0     1   123    32   155    32   155 0.98 Protein of unknown function (DUF1307)
ETF                  PF01012.16   164 seq1853_BIOID50975   -            254   1.7e-31  109.0   0.6   1   1   1.8e-35   2.5e-31  108.4   0.4     8   164    28   183    22   183 0.92 Electron transfer flavoprotein domain
TraG_N               PF07916.6    466 seq1854_BIOID50975   -            939  2.1e-127  425.2  14.5   1   1  1.5e-131  2.1e-127  425.2  10.1     1   465     3   450     3   451 0.98 TraG-like protein, N-terminal region
ChaC                 PF04752.7    177 seq1856_BIOID50975   -            238   5.2e-53  179.5   0.0   1   1   4.7e-57   6.4e-53  179.2   0.0     1   176    54   222    54   223 0.95 ChaC-like protein
SprT-like            PF10263.4    157 seq1857_BIOID50975   -            165   1.5e-25   89.6   0.7   1   1   2.6e-29   1.8e-25   89.3   0.5     3   154    20   163    18   165 0.86 SprT-like family
ABC_tran             PF00005.22   118 seq1859_BIOID50975   -            500     1e-37  129.0   0.0   1   2   1.8e-25     5e-22   78.3   0.0     1   118    49   174    49   174 0.95 ABC transporter
ABC_tran             PF00005.22   118 seq1859_BIOID50975   -            500     1e-37  129.0   0.0   2   2     3e-16   8.3e-13   48.6   0.0     5   117   304   430   300   431 0.88 ABC transporter
AAA_21               PF13304.1    303 seq1859_BIOID50975   -            500   4.8e-14   52.8   1.4   1   1   5.7e-12   1.6e-08   34.8   0.1     1   297    37   203    37   203 0.84 AAA domain
Autotransporter      PF03797.14   265 seq1860_BIOID50975   -            973   1.1e-54  185.4  18.3   1   1   1.6e-58   1.1e-54  185.4  12.7     2   264   673   956   672   957 0.98 Autotransporter beta-domain
ESPR                 PF13018.1     24 seq1860_BIOID50975   -            973   3.3e-08   32.7   0.1   1   1     1e-11   7.1e-08   31.6   0.1     2    24    31    53    31    53 0.96 Extended Signal Peptide of Type V secretion system
ETF_alpha            PF00766.14    86 seq1862_BIOID50975   -            312     1e-30  105.0   0.3   1   1   2.8e-34   1.9e-30  104.1   0.2     2    85   189   273   188   274 0.97 Electron transfer flavoprotein FAD-binding domain
ETF                  PF01012.16   164 seq1862_BIOID50975   -            312   6.6e-25   87.6   0.3   1   1   1.7e-28   1.2e-24   86.8   0.2     2   164     7   153     6   153 0.92 Electron transfer flavoprotein domain
Endonuclease_1       PF04231.8    218 seq1863_BIOID50975   -            235   6.7e-79  264.6   6.5   1   1   5.8e-83   7.9e-79  264.3   4.5    34   218    39   230    20   230 0.94 Endonuclease I
DUF3442              PF11924.3    280 seq1864_BIOID50975   -            464   1.1e-89  300.6   9.1   1   1   9.7e-94   1.3e-89  300.3   6.3     1   280    57   341    57   341 0.98 Protein of unknown function (DUF3442)
Methyltrans_RNA      PF04452.9    225 seq1866_BIOID50975   -            252   1.1e-73  246.9   0.0   1   1   9.2e-78   1.3e-73  246.7   0.0     3   225    29   246    27   246 0.98 RNA methyltransferase
DAO                  PF01266.19   358 seq1867_BIOID50975   -            429   3.5e-22   78.6   6.3   1   2   1.3e-10   2.2e-07   30.0   0.2     1    37     7    43     7    94 0.78 FAD dependent oxidoreductase
DAO                  PF01266.19   358 seq1867_BIOID50975   -            429   3.5e-22   78.6   6.3   2   2   4.4e-17   7.4e-14   51.2   0.9   144   356   105   328    98   330 0.63 FAD dependent oxidoreductase
FAD_binding_3        PF01494.14   356 seq1867_BIOID50975   -            429   8.1e-14   51.3   0.4   1   1   3.2e-16   5.5e-13   48.5   0.1     2   192     6   184     5   221 0.82 FAD binding domain
FAD_oxidored         PF12831.2    428 seq1867_BIOID50975   -            429     6e-09   35.3   1.1   1   1   3.5e-12     6e-09   35.3   0.7     1   143     7   157     7   161 0.76 FAD dependent oxidoreductase
HI0933_like          PF03486.9    409 seq1867_BIOID50975   -            429   3.1e-08   32.4   1.3   1   1     8e-11   1.4e-07   30.2   0.9     2   167     7   165     6   174 0.85 HI0933-like protein
NAD_binding_8        PF13450.1     68 seq1867_BIOID50975   -            429   5.4e-07   29.4   1.2   1   1   8.2e-10   1.4e-06   28.1   0.8     1    32    10    41    10    63 0.90 NAD(P)-binding Rossmann-like domain
Thi4                 PF01946.12   230 seq1867_BIOID50975   -            429   6.3e-07   28.6   1.5   1   1   3.7e-09   6.4e-06   25.3   0.4    18    64     6    52     3    57 0.94 Thi4 family
FAD_binding_2        PF00890.19   421 seq1867_BIOID50975   -            429   9.1e-07   27.9  17.6   1   1   2.4e-08     4e-05   22.5   4.7     1    35     7    41     7    52 0.92 FAD binding domain
Pyr_redox_2          PF07992.9    200 seq1867_BIOID50975   -            429     2e-06   27.6   2.0   1   1     4e-09   6.8e-06   25.9   1.4     1    90     7    95     7   307 0.83 Pyridine nucleotide-disulphide oxidoreductase
Autotransporter      PF03797.14   265 seq1869_BIOID50975   -            983   1.8e-42  145.3  30.4   1   1   1.3e-46   1.8e-42  145.3  21.1     3   259   721   963   719   974 0.95 Autotransporter beta-domain
BPD_transp_2         PF02653.11   267 seq1870_BIOID50975   -            340     8e-48  162.6  44.3   1   1   7.6e-52     1e-47  162.2  30.7     4   267    57   320    54   320 0.92 Branched-chain amino acid transport system / permease component
GSH-S_ATP            PF02955.11   174 seq1871_BIOID50975   -            316   7.6e-77  256.2   0.0   1   1   2.4e-80   1.1e-76  255.6   0.0     1   171   124   295   124   298 0.99 Prokaryotic glutathione synthetase, ATP-grasp domain
GSH-S_N              PF02951.9    119 seq1871_BIOID50975   -            316   1.8e-48  163.1   0.0   1   1     6e-52   2.7e-48  162.5   0.0     1   119     2   120     2   120 0.99 Prokaryotic glutathione synthetase, N-terminal domain
RimK                 PF08443.6    190 seq1871_BIOID50975   -            316   1.6e-11   43.9   0.0   1   1   4.8e-15   2.2e-11   43.4   0.0    18   156   135   277   131   309 0.81 RimK-like ATP-grasp domain
BPD_transp_2         PF02653.11   267 seq1874_BIOID50975   -            331     3e-44  150.8  43.5   1   1   3.3e-48   4.6e-44  150.2  30.2     2   266    35   304    34   305 0.88 Branched-chain amino acid transport system / permease component
AMP-binding          PF00501.23   418 seq1876_BIOID50975   -            566  7.8e-101  337.3   0.0   1   1  1.4e-104  9.4e-101  337.0   0.0     1   418    70   482    70   482 0.94 AMP-binding enzyme
DUF4009              PF13193.1     41 seq1876_BIOID50975   -            566   9.1e-11   40.8   0.3   1   1   3.7e-14   2.5e-10   39.4   0.1     1    28   524   551   524   562 0.90 Domain of unknown function (DUF4009)
DUF179               PF02622.10   161 seq1877_BIOID50975   -            211   3.5e-52  176.1   0.0   1   1   3.1e-56   4.2e-52  175.9   0.0     1   161    35   198    35   198 0.94 Uncharacterized ACR, COG1678
MerR_1               PF13411.1     69 seq1880_BIOID50975   -            243   2.5e-18   65.4   0.2   1   1   2.6e-21   1.8e-17   62.7   0.0     1    68     4    72     4    73 0.98 MerR HTH family regulatory protein
MerR                 PF00376.18    38 seq1880_BIOID50975   -            243   7.3e-13   47.7   0.0   1   1   2.1e-16   1.4e-12   46.7   0.0     1    38     5    42     5    42 0.98 MerR family regulatory protein
MCPsignal            PF00015.16   213 seq1881_BIOID50975   -            551   3.9e-74  248.6  37.0   1   1   2.1e-75   9.7e-72  240.8  18.4     1   213   324   518   324   518 0.99 Methyl-accepting chemotaxis protein (MCP) signalling domain
TarH                 PF02203.10   171 seq1881_BIOID50975   -            551   1.1e-52  178.1   3.4   1   1   2.5e-56   1.1e-52  178.1   2.4     1   169     1   175     1   177 0.96 Tar ligand binding domain homologue
HAMP                 PF00672.20    70 seq1881_BIOID50975   -            551   3.1e-14   52.7   0.4   1   1   6.8e-18   3.1e-14   52.7   0.3     1    68   196   263   196   265 0.95 HAMP domain
UPF0081              PF03652.10   135 seq1883_BIOID50975   -            138   4.2e-44  149.8   0.0   1   1   3.4e-48   4.6e-44  149.7   0.0     2   135     4   136     3   136 0.98 Uncharacterised protein family (UPF0081)
TrwB_AAD_bind        PF10412.4    386 seq1886_BIOID50975   -            732  3.5e-148  493.2   0.0   1   1  1.6e-151  4.3e-148  492.9   0.0     2   386   172   561   171   561 0.99 Type IV secretion-system coupling protein DNA-binding domain
TraD_N               PF12615.3    101 seq1886_BIOID50975   -            732   1.6e-33  114.9  12.2   1   1   2.3e-36   6.4e-33  113.0   8.2     1   101    31   129    31   129 0.99 F sex factor protein N terminal
TraG-D_C             PF12696.2    128 seq1886_BIOID50975   -            732   1.1e-18   67.2   0.0   1   1   7.1e-22   1.9e-18   66.4   0.0     1   127   419   541   419   542 0.86 TraM recognition site of TraD and TraG
T4SS-DNA_transf      PF02534.9    469 seq1886_BIOID50975   -            732   6.2e-08   31.5   0.0   1   1   5.1e-11   1.4e-07   30.3   0.0   250   361   362   476   198   500 0.76 Type IV secretory system Conjugative DNA transfer
Mur_ligase_M         PF08245.7    189 seq1891_BIOID50975   -            457   4.5e-17   62.5   0.0   1   1   1.4e-20   6.4e-17   62.1   0.0     1   189   108   291   108   291 0.77 Mur ligase middle domain
Mur_ligase           PF01225.20    83 seq1891_BIOID50975   -            457   7.8e-16   57.8   0.0   1   1   4.7e-19   2.1e-15   56.4   0.0     1    80     2   100     2   103 0.96 Mur ligase family, catalytic domain
Mur_ligase_C         PF02875.16    91 seq1891_BIOID50975   -            457   1.5e-10   40.8   0.0   1   1   1.3e-13     6e-10   38.9   0.0     2    50   312   361   311   390 0.83 Mur ligase family, glutamate ligase domain
GntR                 PF00392.16    64 seq1894_BIOID50975   -             76   8.2e-21   73.0   0.0   1   1   2.3e-24     1e-20   72.7   0.0     3    64     4    65     3    65 0.98 Bacterial regulatory proteins, gntR family
HTH_DeoR             PF08220.7     57 seq1894_BIOID50975   -             76   3.7e-06   26.2   0.1   1   1   1.3e-09   5.8e-06   25.6   0.1    19    55    30    66    27    68 0.91 DeoR-like helix-turn-helix domain
Ala_racemase_N       PF01168.15   217 seq1896_BIOID50975   -            234   1.3e-49  168.5   0.2   1   1   1.1e-53   1.5e-49  168.3   0.1     2   217     7   230     6   230 0.90 Alanine racemase, N-terminal domain
MFS_1                PF07690.11   354 seq1898_BIOID50975   -            463   1.3e-16   60.2  60.6   1   1   9.3e-21   1.3e-16   60.2  42.0     2   354    45   422    44   422 0.77 Major Facilitator Superfamily
UTRA                 PF07702.8    141 seq1900_BIOID50975   -            156   3.9e-33  113.9   0.0   1   1   3.1e-37   4.3e-33  113.8   0.0     2   136    11   144    10   149 0.97 UTRA domain
MarC                 PF01914.12   203 seq1902_BIOID50975   -            197   6.1e-63  211.4  18.6   1   1     1e-66   6.8e-63  211.3  12.9     1   203     1   195     1   195 0.97 MarC family integral membrane protein
TerC                 PF03741.11   184 seq1902_BIOID50975   -            197   3.6e-05   23.1   1.0   1   1   5.3e-09   3.6e-05   23.1   0.7    14    82    20    92     6   107 0.89 Integral membrane protein TerC family
YGGT                 PF02325.12    75 seq1904_BIOID50975   -            188   1.3e-41  140.2  21.6   1   2   8.4e-26   1.1e-21   76.3   3.0     1    73     8    80     8    82 0.97 YGGT family
YGGT                 PF02325.12    75 seq1904_BIOID50975   -            188   1.3e-41  140.2  21.6   2   2   8.2e-24   1.1e-19   69.9   6.5     3    73   101   170    88   172 0.93 YGGT family
TrwC                 PF08751.6    297 seq1905_BIOID50975   -           1756   3.6e-87  292.4   2.0   1   1   2.6e-90   1.2e-86  290.7   1.4     2   296     7   287     6   288 0.97 TrwC relaxase
TraI                 PF07057.6    126 seq1905_BIOID50975   -           1756   5.1e-59  197.6   0.0   1   1   3.7e-62   1.7e-58  195.9   0.0     1   126  1434  1560  1434  1560 0.98 DNA helicase TraI
AAA_30               PF13604.1    196 seq1905_BIOID50975   -           1756   3.4e-41  140.8  16.1   1   1   1.5e-42   6.7e-39  133.3   1.6     1   186   968  1156   968  1162 0.93 AAA domain
DUF167               PF02594.11    78 seq1910_BIOID50975   -             96   6.3e-29   99.6   0.1   1   1   5.3e-33   7.2e-29   99.4   0.1     2    77     8    82     7    83 0.97 Uncharacterised ACR, YggU family COG1872
SbmA_BacA            PF05992.7    315 seq1914_BIOID50975   -            406    2e-164  546.2  12.2   1   1  4.1e-168  2.8e-164  545.7   8.5     1   314    80   393    80   394 1.00 SbmA/BacA-like family
ABC_membrane_2       PF06472.10   282 seq1914_BIOID50975   -            406   4.2e-13   48.9   8.2   1   1   3.8e-16   2.6e-12   46.3   5.7    20   214    79   284    70   343 0.87 ABC transporter transmembrane region 2
Ham1p_like           PF01725.11   189 seq1915_BIOID50975   -            197   1.3e-64  216.9   0.0   1   1   1.1e-68   1.5e-64  216.7   0.0     1   188     4   193     4   194 0.97 Ham1 family
RHS_repeat           PF05593.9     38 seq1916_BIOID50975   -           1123   1.3e-60  200.3 113.8   1   7   2.1e-11   2.8e-07   30.4   1.3     1    38   425   463   425   463 0.97 RHS Repeat
RHS_repeat           PF05593.9     38 seq1916_BIOID50975   -           1123   1.3e-60  200.3 113.8   2   7   4.6e-09   6.3e-05   22.9   1.4     1    26   489   514   489   528 0.90 RHS Repeat
RHS_repeat           PF05593.9     38 seq1916_BIOID50975   -           1123   1.3e-60  200.3 113.8   3   7     2e-09   2.8e-05   24.0   0.2     1    36   533   568   533   570 0.92 RHS Repeat
RHS_repeat           PF05593.9     38 seq1916_BIOID50975   -           1123   1.3e-60  200.3 113.8   4   7   7.4e-14     1e-09   38.2   1.2     1    37   575   611   575   612 0.98 RHS Repeat
RHS_repeat           PF05593.9     38 seq1916_BIOID50975   -           1123   1.3e-60  200.3 113.8   5   7   6.8e-13   9.3e-09   35.1   0.4     1    38   637   674   637   674 0.99 RHS Repeat
RHS_repeat           PF05593.9     38 seq1916_BIOID50975   -           1123   1.3e-60  200.3 113.8   6   7   4.2e-09   5.8e-05   23.0   1.2     1    31   699   729   699   737 0.92 RHS Repeat
RHS_repeat           PF05593.9     38 seq1916_BIOID50975   -           1123   1.3e-60  200.3 113.8   7   7   6.5e-13   8.8e-09   35.1   3.1     1    37   939   984   939   985 0.92 RHS Repeat
Molybdopterin        PF00384.17   432 seq1918_BIOID50975   -           1247  6.9e-197  654.2   0.0   1   1  1.3e-200  8.6e-197  653.9   0.0     1   432   108   833   108   833 1.00 Molybdopterin oxidoreductase
Molydop_binding      PF01568.16   109 seq1918_BIOID50975   -           1247   3.1e-23   81.5   0.0   1   1   3.6e-26   2.5e-22   78.6   0.0     1   105  1087  1202  1087  1206 0.95 Molydopterin dinucleotide binding domain
MFS_1                PF07690.11   354 seq1919_BIOID50975   -            395   1.9e-28   99.1  38.5   1   1   2.7e-32   1.9e-28   99.1  26.7     2   344    13   341    12   344 0.82 Major Facilitator Superfamily
PmbA_TldD            PF01523.11   293 seq1920_BIOID50975   -            450   4.6e-66  222.9   0.0   1   1   5.2e-70   7.1e-66  222.3   0.0     1   292    34   326    34   327 0.97 Putative modulator of DNA gyrase
Radical_SAM          PF04055.16   166 seq1922_BIOID50975   -            378   1.4e-16   61.0   0.0   1   1   3.3e-20   2.3e-16   60.3   0.0     2   158    11   175    10   180 0.75 Radical SAM superfamily
HemN_C               PF06969.11    66 seq1922_BIOID50975   -            378   2.1e-09   37.2   0.0   1   1   6.8e-13   4.7e-09   36.0   0.0     4    66   305   366   302   366 0.92 HemN C-terminal domain
Kinase-PPPase        PF03618.9    255 seq1923_BIOID50975   -            277   1.1e-81  274.0   0.0   1   1   8.9e-86   1.2e-81  273.8   0.0     1   255     9   267     9   267 0.97 Kinase/pyrophosphorylase
PTPS                 PF01242.14   123 seq1925_BIOID50975   -            121   8.8e-36  122.1   0.0   1   1   7.1e-40   9.7e-36  122.0   0.0     2   123     6   121     5   121 0.97 6-pyruvoyl tetrahydropterin synthase
DUF1615              PF07759.7    319 seq1926_BIOID50975   -            364    3e-148  492.6   0.0   1   1  2.6e-152  3.5e-148  492.4   0.0     2   318    49   363    48   364 0.99 Protein of unknown function (DUF1615)
DAO                  PF01266.19   358 seq1929_BIOID50975   -            423   1.3e-21   76.8   8.4   1   2     2e-12   2.5e-09   36.4   0.7     1    38     6    43     6    66 0.84 FAD dependent oxidoreductase
DAO                  PF01266.19   358 seq1929_BIOID50975   -            423   1.3e-21   76.8   8.4   2   2   9.4e-15   1.2e-11   44.0   0.7   139   357    94   324    49   325 0.62 FAD dependent oxidoreductase
FAD_oxidored         PF12831.2    428 seq1929_BIOID50975   -            423   4.8e-10   38.9   0.0   1   1     7e-13   8.7e-10   38.1   0.0     1   143     6   151     6   163 0.74 FAD dependent oxidoreductase
HI0933_like          PF03486.9    409 seq1929_BIOID50975   -            423     8e-10   37.6   0.0   1   1   3.9e-10   4.8e-07   28.4   0.0     1    43     5    47     5    61 0.93 HI0933-like protein
FAD_binding_2        PF00890.19   421 seq1929_BIOID50975   -            423   1.1e-09   37.5   1.3   1   1   1.3e-10   1.7e-07   30.3   0.3     1    32     6    37     6    52 0.88 FAD binding domain
Pyr_redox_2          PF07992.9    200 seq1929_BIOID50975   -            423   1.7e-08   34.5   0.0   1   1     2e-11   2.4e-08   33.9   0.0     1   124     6   161     6   187 0.87 Pyridine nucleotide-disulphide oxidoreductase
NAD_binding_8        PF13450.1     68 seq1929_BIOID50975   -            423   2.2e-07   30.6   0.2   1   1   6.2e-10   7.6e-07   28.9   0.1     1    32     9    40     9    63 0.87 NAD(P)-binding Rossmann-like domain
FAD_binding_3        PF01494.14   356 seq1929_BIOID50975   -            423   2.4e-07   30.0   1.0   1   1   1.3e-08   1.7e-05   23.9   0.7     1   197     4   183     4   350 0.80 FAD binding domain
Lycopene_cycl        PF05834.7    374 seq1929_BIOID50975   -            423   8.3e-07   28.1   0.0   1   1     1e-09   1.2e-06   27.5   0.0     1   149     6   165     6   194 0.83 Lycopene cyclase protein
GIDA                 PF01134.17   392 seq1929_BIOID50975   -            423   9.1e-07   27.9   1.1   1   1   5.2e-09   6.5e-06   25.1   0.8     1    38     6    57     6   194 0.64 Glucose inhibited division protein A
Thi4                 PF01946.12   230 seq1929_BIOID50975   -            423   3.8e-05   22.7   0.0   1   1   5.7e-08     7e-05   21.9   0.0    18    65     5    52     2    58 0.93 Thi4 family
DAHP_synth_1         PF00793.15   272 seq1933_BIOID50975   -            277   6.8e-69  231.4   0.0   1   1   6.2e-73   8.5e-69  231.1   0.0     8   179    39   238    24   251 0.95 DAHP synthetase I family
ADH_N                PF08240.7    109 seq1934_BIOID50975   -            345   3.9e-34  116.5   1.6   1   1     2e-37     7e-34  115.7   1.1     2   108    33   138    32   139 0.97 Alcohol dehydrogenase GroES-like domain
ADH_zinc_N           PF00107.21   130 seq1934_BIOID50975   -            345     4e-24   84.5   0.1   1   1     2e-27   6.8e-24   83.7   0.0     1   129   178   305   178   306 0.98 Zinc-binding dehydrogenase
AlaDh_PNT_C          PF01262.16   168 seq1934_BIOID50975   -            345   1.1e-06   28.2   0.3   1   1   6.9e-10   2.3e-06   27.1   0.2    21    60   169   208   159   222 0.91 Alanine dehydrogenase/PNT, C-terminal domain
Cytochrom_B562       PF07361.6    103 seq1935_BIOID50975   -            128   5.4e-35  119.8   5.5   1   1   4.5e-39   6.2e-35  119.6   3.8     1   103    23   128    23   128 0.99 Cytochrome b562
DAHP_synth_1         PF00793.15   272 seq1938_BIOID50975   -             87   2.3e-23   82.1   0.0   1   1   1.9e-27   2.6e-23   81.9   0.0   199   270     1    75     1    77 0.98 DAHP synthetase I family
hemP                 PF10636.4     38 seq1943_BIOID50975   -             63   2.7e-16   58.7   1.9   1   1     9e-20   1.2e-15   56.6   0.9     1    38    26    63    26    63 0.98 Hemin uptake protein hemP
G3P_antiterm         PF04309.7    175 seq1944_BIOID50975   -            191   2.3e-70  235.0   0.3   1   1   1.9e-74   2.6e-70  234.9   0.2     1   175    11   185    11   185 0.99 Glycerol-3-phosphate responsive antiterminator
DUF2754              PF10953.3     70 seq1945_BIOID50975   -             79   2.1e-47  158.9   2.6   1   1   1.9e-51   2.6e-47  158.6   1.8     1    70    10    79    10    79 0.99 Protein of unknown function (DUF2754)
RHS                  PF03527.9     41 seq1951_BIOID50975   -            256   9.1e-21   73.2   0.6   1   1   1.4e-24   1.9e-20   72.2   0.4     1    41    22    62    22    62 0.98 RHS protein
LacAB_rpiB           PF02502.13   140 seq1952_BIOID50975   -            149     2e-54  182.9   0.1   1   1   1.7e-58   2.3e-54  182.7   0.1     1   139     3   141     3   142 0.99 Ribose/Galactose Isomerase
CinA                 PF02464.12   155 seq1953_BIOID50975   -            172   2.8e-47  159.9   1.0   1   1   2.3e-51   3.2e-47  159.7   0.7     2   155    18   171    17   171 0.98 Competence-damaged protein
Lact-deh-memb        PF09330.6    291 seq1955_BIOID50975   -            571  9.4e-154  510.8   1.9   1   1  1.7e-157  1.2e-153  510.5   1.3     1   291   278   567   278   567 1.00 D-lactate dehydrogenase, membrane binding
FAD_binding_4        PF01565.18   139 seq1955_BIOID50975   -            571   2.5e-08   33.3   0.0   1   1   6.1e-12   4.2e-08   32.6   0.0     2   115    47   166    46   186 0.84 FAD binding domain
Fer4_11              PF13247.1     99 seq1956_BIOID50975   -            512   1.5e-40  136.9   6.0   1   1   4.5e-44   1.5e-40  136.9   4.2     2    98   176   272   175   273 0.98 4Fe-4S dicluster domain
Fer4_7               PF12838.2     52 seq1956_BIOID50975   -            512   4.4e-09   36.4  16.7   1   1   5.7e-10   1.9e-06   28.0   4.0     2    50   184   229   183   231 0.90 4Fe-4S dicluster domain
Fer4_10              PF13237.1     52 seq1956_BIOID50975   -            512   7.4e-09   35.1  18.0   1   1   1.9e-09   6.5e-06   25.7   3.7     4    52   179   228   176   228 0.93 4Fe-4S dicluster domain
HEAT_2               PF13646.1     88 seq1959_BIOID50975   -            280   2.6e-26   91.5   0.2   1   2   7.5e-10   2.6e-06   27.5   0.0     3    86    27   114    26   116 0.94 HEAT repeats
HEAT_2               PF13646.1     88 seq1959_BIOID50975   -            280   2.6e-26   91.5   0.2   2   2   4.4e-11   1.5e-07   31.4   0.0    11    56   139   184   130   191 0.91 HEAT repeats
HEAT                 PF02985.17    31 seq1959_BIOID50975   -            280   4.8e-16   57.2   1.4   1   1   2.5e-07   0.00084   19.1   0.0     2    24   161   183   160   184 0.95 HEAT repeat
[truncated: 1,454,509 more chars]
