# Supplementary material for: A domain sequence approach to pangenomics: applications to Escherichia coli
Source: F1000Res. 2013 May 29;1:19. Originally published 2012 Oct 1. [Version 2] doi: 10.12688/f1000research.1-19.v2 (PMC3901455; doi:10.12688/f1000research.1-19.v2)
Supplement: The 347 text files show the results from scanning each of the fasta-files against the Pfam-A database [file f1000research-1-1101-s0002.tgz › Escherichia_coli_DEC7E_BIOID50977.txt]

#                                                                            --- full sequence --- -------------- this domain -------------   hmm coord   ali coord   env coord
# target name        accession   tlen query name           accession   qlen   E-value  score  bias   #  of  c-Evalue  i-Evalue  score  bias  from    to  from    to  from    to  acc description of target
#------------------- ---------- ----- -------------------- ---------- ----- --------- ------ ----- --- --- --------- --------- ------ ----- ----- ----- ----- ----- ----- ----- ---- ---------------------
TraQ                 PF09679.5     93 seq4_BIOID50977      -             94   2.3e-51  171.5   0.5   1   1   1.9e-55   2.6e-51  171.3   0.3     1    93     2    94     2    94 0.99 Type-F conjugative transfer system pilin chaperone (TraQ)
ProQ                 PF04352.8    115 seq6_BIOID50977      -             84     2e-19   69.2   1.6   1   1   1.6e-23   2.1e-19   69.0   1.1    38   113     2    78     1    80 0.94 ProQ/FINO family
Alpha-amylase        PF00128.19   316 seq15_BIOID50977     -            613     3e-13   49.7   0.6   1   1   8.6e-17   1.2e-12   47.8   0.4    22   303   246   588   241   592 0.68 Alpha amylase, catalytic domain
TraF                 PF13728.1    215 seq20_BIOID50977     -            184   5.2e-14   52.1   0.0   1   1   5.9e-18   8.1e-14   51.5   0.0   121   206    73   162    66   170 0.86 F plasmid transfer operon protein
DUF1283              PF06932.6     85 seq21_BIOID50977     -            113     1e-46  156.7   6.7   1   1   8.7e-51   1.2e-46  156.5   4.7     1    85    29   113    29   113 0.99 Protein of unknown function (DUF1283)
TetR_C               PF02909.12   139 seq23_BIOID50977     -            208   4.1e-49  165.6   0.1   1   1   8.7e-53     6e-49  165.1   0.0     1   139    69   202    69   202 0.98 Tetracyclin repressor, C-terminal all-alpha domain
TetR_N               PF00440.18    47 seq23_BIOID50977     -            208   4.6e-16   58.0   0.0   1   1   1.7e-18   1.2e-14   53.5   0.0     2    47    11    56    10    56 0.97 Bacterial regulatory proteins, tetR family
DDE_Tnp_1            PF01609.16   211 seq24_BIOID50977     -            353   1.6e-31  109.4   0.3   1   1   3.3e-35   2.2e-31  108.9   0.2     3   211    77   318    75   318 0.93 Transposase DDE domain
DDE_Tnp_1_assoc      PF13808.1     90 seq24_BIOID50977     -            353   4.5e-22   77.4   0.0   1   1   1.4e-25   9.5e-22   76.3   0.0    23    90     3    70     1    70 0.97 DDE_Tnp_1-associated
TnpB_IS66            PF05717.8    108 seq29_BIOID50977     -            116   2.2e-41  139.5   0.0   1   1   1.8e-45   2.4e-41  139.3   0.0     2   105     7   108     6   111 0.96 IS66 Orf2 like protein
Trans_reg_C          PF00486.23    77 seq36_BIOID50977     -            370   2.6e-12   46.3   0.0   1   1   4.3e-16   5.9e-12   45.2   0.0     2    77    28   101    26   101 0.93 Transcriptional regulatory protein, C terminal
RHS                  PF03527.9     41 seq37_BIOID50977     -            268   2.1e-20   72.0   2.6   1   1   3.7e-24   5.1e-20   70.8   0.5     1    40    11    50    11    51 0.97 RHS protein
DUF905               PF06006.7     71 seq38_BIOID50977     -             64   1.1e-19   69.4   0.0   1   1   9.3e-24   1.3e-19   69.2   0.0     3    47    20    64    18    64 0.98 Bacterial protein of unknown function (DUF905)
Y2_Tnp               PF04986.8    183 seq40_BIOID50977     -            426   5.3e-46  156.5   1.6   1   1   1.3e-49   8.7e-46  155.8   1.1     1   181   173   353   173   355 0.96 Putative transposase
Zn_Tnp_IS91          PF14319.1    111 seq40_BIOID50977     -            426     3e-27   94.2   5.7   1   1   7.1e-31   4.8e-27   93.5   3.9     2   109    38   149    37   152 0.92 Transposase zinc-binding domain
Acetyltransf_3       PF13302.1    142 seq44_BIOID50977     -            186   5.7e-23   81.6   0.0   1   1     4e-26   7.7e-23   81.2   0.0     3   141     8   140     7   141 0.80 Acetyltransferase (GNAT) domain
Acetyltransf_4       PF13420.1    155 seq44_BIOID50977     -            186   7.2e-15   55.1   0.6   1   1   4.7e-18   9.1e-15   54.8   0.4     1   152     9   158     9   160 0.93 Acetyltransferase (GNAT) domain
Acetyltransf_1       PF00583.19    83 seq44_BIOID50977     -            186     6e-15   54.9   0.1   1   1   4.5e-18   8.9e-15   54.3   0.1     2    82    63   140    62   141 0.97 Acetyltransferase (GNAT) family
Acetyltransf_8       PF13523.1    152 seq44_BIOID50977     -            186   1.2e-13   51.1   0.2   1   1   8.2e-17   1.6e-13   50.6   0.2     1   141     9   145     9   157 0.89 Acetyltransferase (GNAT) domain
Acetyltransf_7       PF13508.1     79 seq44_BIOID50977     -            186   3.7e-07   30.1   0.2   1   1   3.4e-10   6.7e-07   29.2   0.1     2    78    56   141    55   142 0.80 Acetyltransferase (GNAT) domain
Acetyltransf_10      PF13673.1    117 seq44_BIOID50977     -            186   1.3e-05   25.1   0.0   1   1   9.3e-09   1.8e-05   24.7   0.0     1   117    16   140    16   140 0.75 Acetyltransferase (GNAT) domain
FR47                 PF08445.5     86 seq44_BIOID50977     -            186   2.1e-05   24.0   0.0   1   1   1.9e-08   3.8e-05   23.2   0.0    26    79    87   142    69   150 0.92 FR47-like protein
Sigma54_CBD          PF04963.8    195 seq48_BIOID50977     -            477   8.2e-76  253.6   1.0   1   1   1.8e-79   8.2e-76  253.6   0.7     2   195   107   304   106   304 0.97 Sigma-54 factor, core binding domain
Sigma54_DBD          PF04552.8    160 seq48_BIOID50977     -            477   3.8e-70  234.3   0.4   1   1   1.6e-73   7.5e-70  233.4   0.3     2   160   317   475   316   475 0.99 Sigma-54, DNA binding domain
Sigma54_AID          PF00309.15    49 seq48_BIOID50977     -            477   7.9e-19   66.7  20.7   1   1   3.8e-22   1.8e-18   65.6  14.3     1    47     3    49     3    51 0.97 Sigma-54 factor, Activator interacting domain (AID)
Aldo_ket_red         PF00248.16   283 seq49_BIOID50977     -            267   5.2e-57  192.7   0.6   1   1   4.8e-61   6.6e-57  192.3   0.4     2   281     6   250     5   251 0.95 Aldo/keto reductase family
LZ_Tnp_IS66          PF13007.2     78 seq53_BIOID50977     -            167   1.7e-13   50.9   9.6   1   1   2.5e-17   1.7e-13   50.9   6.7     1    77    59   131    59   132 0.75 Transposase C of IS166 homeodomain
HTH_Tnp_IS66         PF13005.2     59 seq53_BIOID50977     -            167     2e-05   24.2   0.6   1   1   2.9e-09     2e-05   24.2   0.4     1    30   134   163   134   167 0.92 putative Helix-turn-helix domain of transposase IS66
RHS_repeat           PF05593.9     38 seq55_BIOID50977     -            332   1.4e-33  114.2  52.1   1   4   4.4e-12   6.1e-08   32.5   1.3     1    38   112   150   112   150 0.97 RHS Repeat
RHS_repeat           PF05593.9     38 seq55_BIOID50977     -            332   1.4e-33  114.2  52.1   2   4   6.4e-09   8.8e-05   22.4   1.1     1    26   176   201   176   215 0.90 RHS Repeat
RHS_repeat           PF05593.9     38 seq55_BIOID50977     -            332   1.4e-33  114.2  52.1   3   4   4.5e-10   6.1e-06   26.1   0.2     1    36   220   255   220   257 0.92 RHS Repeat
RHS_repeat           PF05593.9     38 seq55_BIOID50977     -            332   1.4e-33  114.2  52.1   4   4   1.7e-14   2.3e-10   40.2   1.2     1    37   262   298   262   299 0.98 RHS Repeat
DUF932               PF06067.6    239 seq57_BIOID50977     -            272   4.8e-63  212.5   0.0   1   1     4e-67   5.5e-63  212.3   0.0     2   239    37   261    36   261 0.99 Domain of unknown function (DUF932)
Na_H_antiport_1      PF06965.7    378 seq60_BIOID50977     -            388  6.7e-166  551.6  29.2   1   1  5.6e-170  7.6e-166  551.4  20.2     2   378     5   380     4   380 0.99 Na+/H+ antiporter 1
DUF2633              PF11119.3     59 seq62_BIOID50977     -             57   1.3e-29  101.5   1.4   1   1   1.1e-33   1.4e-29  101.4   1.0     1    52     3    54     3    57 0.95 Protein of unknown function (DUF2633)
RHS                  PF03527.9     41 seq66_BIOID50977     -            477   2.1e-20   72.1   0.6   1   1   7.5e-24   5.1e-20   70.8   0.4     1    41   221   261   221   261 0.98 RHS protein
RHS_repeat           PF05593.9     38 seq66_BIOID50977     -            477   5.5e-11   42.2  18.6   1   1   4.5e-13     3e-09   36.6   3.1     1    37    17    62    17    63 0.92 RHS Repeat
DUF2575              PF10837.3     71 seq67_BIOID50977     -             72   4.5e-47  157.8   3.1   1   1   3.6e-51     5e-47  157.7   2.1     1    71     2    72     2    72 1.00 Protein of unknown function (DUF2575)
DUF932               PF06067.6    239 seq69_BIOID50977     -            273   4.5e-69  232.2   0.0   1   1   4.1e-73   5.6e-69  231.9   0.0     1   239    36   262    36   262 0.99 Domain of unknown function (DUF932)
DDE_Tnp_IS66         PF03050.9    271 seq71_BIOID50977     -            216   3.9e-58  196.6   0.0   1   1   3.3e-62   4.6e-58  196.4   0.0     1   156    29   202    29   215 0.97 Transposase IS66 family
FAD_syn              PF06574.7    158 seq72_BIOID50977     -            313   2.2e-57  193.0   0.0   1   1   4.4e-61     3e-57  192.5   0.0     2   158    12   168    11   168 0.98 FAD synthetase
Flavokinase          PF01687.12   125 seq72_BIOID50977     -            313   6.1e-40  135.8   0.0   1   1   1.4e-43   9.4e-40  135.2   0.0     1   124   184   307   184   308 0.97 Riboflavin kinase
TraH                 PF06122.6    361 seq77_BIOID50977     -            145   1.2e-42  145.8   0.9   1   1     1e-46   1.4e-42  145.7   0.6     1    95    29   124    29   143 0.92 Conjugative relaxosome accessory transposon protein
Rick_17kDa_Anti      PF05433.10    42 seq78_BIOID50977     -            171   3.5e-08   32.8  24.1   1   1   8.3e-12   5.7e-08   32.1  16.7     2    41    72   113    71   114 0.91 Glycine zipper 2TM domain
Gly-zipper_Omp       PF13488.1     46 seq78_BIOID50977     -            171   3.3e-07   29.7  21.1   1   1   7.3e-11     5e-07   29.1  14.6     2    43    72   114    71   117 0.87 Glycine zipper
Antirestrict         PF03230.8     94 seq83_BIOID50977     -            271   3.5e-38  129.3   0.2   1   1   3.8e-42   5.2e-38  128.8   0.1     1    94   174   271   174   271 0.98 Antirestriction protein
Resolvase            PF00239.16   141 seq85_BIOID50977     -            197   3.2e-42  143.6   2.2   1   1   5.9e-46     4e-42  143.3   1.5     2   139    16   149    15   151 0.97 Resolvase, N terminal domain
HTH_7                PF02796.10    45 seq85_BIOID50977     -            197   3.7e-11   42.5   1.1   1   1   1.1e-14   7.8e-11   41.5   0.1     1    44   153   193   153   194 0.97 Helix-turn-helix domain of resolvase
Usp                  PF00582.21   140 seq86_BIOID50977     -            142     1e-14   54.7   0.0   1   1   8.6e-19   1.2e-14   54.6   0.0     2   140     3   138     2   138 0.96 Universal stress protein family
DUF4158              PF13700.1    166 seq87_BIOID50977     -            327     3e-56  189.3   0.2   1   1   3.3e-60   4.5e-56  188.7   0.1     1   166     5   173     5   173 0.96 Domain of unknown function (DUF4158)
DDE_Tnp_IS66         PF03050.9    271 seq88_BIOID50977     -            173   3.1e-34  118.3   0.0   1   1   5.7e-38   3.9e-34  118.0   0.0   158   271     7   123     2   123 0.94 Transposase IS66 family
DDE_Tnp_IS66_C       PF13817.1     39 seq88_BIOID50977     -            173   1.2e-20   73.0   0.4   1   1   4.1e-24   2.8e-20   71.9   0.1     2    39   130   167   129   167 0.99 IS66 C-terminal element
TraH                 PF06122.6    361 seq89_BIOID50977     -             91     2e-15   56.3   1.0   1   1   1.6e-19   2.2e-15   56.2   0.7   117   186     1    70     1    86 0.90 Conjugative relaxosome accessory transposon protein
HTH_38               PF13936.1     44 seq94_BIOID50977     -            186   5.7e-10   38.4   0.5   1   1   2.3e-12   2.9e-09   36.2   0.1     6    41     3    38     2    40 0.94 Helix-turn-helix domain
HTH_7                PF02796.10    45 seq94_BIOID50977     -            186   1.4e-09   37.5   0.3   1   1   3.1e-12   3.8e-09   36.1   0.2    13    44     9    40     5    41 0.93 Helix-turn-helix domain of resolvase
HTH_23               PF13384.1     50 seq94_BIOID50977     -            186   4.9e-07   29.0   0.3   1   1   1.1e-09   1.4e-06   27.6   0.0     9    40     9    40     2    43 0.89 Homeodomain-like domain
HTH_28               PF13518.1     52 seq94_BIOID50977     -            186   5.2e-06   26.2   0.1   1   1   8.8e-09   1.1e-05   25.1   0.1     7    34    12    39     8    40 0.89 Helix-turn-helix domain
Sigma70_r4_2         PF08281.7     54 seq94_BIOID50977     -            186   4.4e-06   25.9   0.0   1   1     9e-09   1.1e-05   24.6   0.0    25    48    16    39    12    40 0.94 Sigma-70, region 4
HTH_24               PF13412.1     48 seq94_BIOID50977     -            186   2.7e-05   23.3   0.1   1   1   3.8e-08   4.7e-05   22.5   0.1    10    40    11    40    10    43 0.89 Winged helix-turn-helix DNA-binding
HTH_3                PF01381.17    55 seq94_BIOID50977     -            186   5.3e-05   22.8   0.1   1   1   7.9e-08   9.9e-05   22.0   0.1     7    37    15    45     8    48 0.91 Helix-turn-helix
VWA_CoxE             PF05762.9    222 seq95_BIOID50977     -            378   3.3e-66  222.5   0.2   1   1   9.9e-70   4.5e-66  222.0   0.1     1   222   151   372   151   372 0.98 VWA domain containing CoxE-like protein
VWA_2                PF13519.1    172 seq95_BIOID50977     -            378   1.4e-09   38.2   0.5   1   1   2.8e-12   1.3e-08   35.0   0.2     2   141   217   347   216   375 0.79 von Willebrand factor type A domain
VWA                  PF00092.23   179 seq95_BIOID50977     -            378   4.5e-06   26.3   0.9   1   1   7.6e-09   3.5e-05   23.4   0.6     2   142   217   336   216   359 0.74 von Willebrand factor type A domain
DUF1161              PF06649.7     52 seq98_BIOID50977     -            102   1.3e-25   88.9   0.0   1   1   1.2e-29   1.6e-25   88.6   0.0     1    52    27    80    27    80 0.99 Protein of unknown function (DUF1161)
DUF4329              PF14220.1    124 seq99_BIOID50977     -            685   1.1e-35  122.4   1.2   1   1   4.4e-39     2e-35  121.6   0.9     2   123   547   684   546   685 0.97 Domain of unknown function (DUF4329)
RHS                  PF03527.9     41 seq99_BIOID50977     -            685   1.4e-21   75.8   0.5   1   1     1e-24   4.6e-21   74.2   0.3     1    41   434   474   434   474 0.98 RHS protein
RHS_repeat           PF05593.9     38 seq99_BIOID50977     -            685   1.6e-15   56.6  49.6   1   1   1.1e-12   4.9e-09   36.0   3.1     1    37   230   275   230   276 0.92 RHS Repeat
TraH                 PF06122.6    361 seq101_BIOID50977    -            237   6.7e-34  117.1   0.1   1   1   7.6e-38     1e-33  116.5   0.0   194   361     1   158     1   158 0.93 Conjugative relaxosome accessory transposon protein
Caudo_TAP            PF02413.12   130 seq103_BIOID50977    -            136   1.7e-22   79.8   0.0   1   1   1.5e-26   2.1e-22   79.5   0.0    25   130    32   135     7   135 0.83 Caudovirales tail fibre assembly protein
DUF3521              PF12035.3     35 seq105_BIOID50977    -             54   8.9e-20   70.1   2.8   1   1   9.8e-24   1.3e-19   69.5   1.9     1    35    20    54    20    54 0.98 Protein of unknown function (DUF3521)
Ribosomal_S30AE      PF02482.14    94 seq107_BIOID50977    -             95   6.8e-34  115.9   1.8   1   1   5.5e-38   7.5e-34  115.8   1.3     1    94     2    95     2    95 0.99 Sigma 54 modulation protein / S30EA ribosomal protein
DDE_Tnp_1_assoc      PF13808.1     90 seq111_BIOID50977    -            263   1.3e-32  111.2   0.0   1   1   3.4e-36   2.3e-32  110.3   0.0     1    90     6    95     6    95 0.99 DDE_Tnp_1-associated
DDE_Tnp_1            PF01609.16   211 seq111_BIOID50977    -            263   1.4e-16   60.5   0.1   1   1   3.4e-20   2.3e-16   59.8   0.1     3   125   102   220   100   249 0.86 Transposase DDE domain
HTH_1                PF00126.22    60 seq113_BIOID50977    -            301     5e-16   58.0   0.0   1   1   1.5e-19     1e-15   57.0   0.0     2    60     9    67     8    67 0.97 Bacterial regulatory helix-turn-helix protein, lysR family
LysR_substrate       PF03466.15   209 seq113_BIOID50977    -            301   4.8e-11   42.0   0.0   1   1   9.5e-15   6.5e-11   41.6   0.0     9   200    98   287    92   290 0.94 LysR substrate binding domain
tRNA-synt_1          PF00133.17   601 seq115_BIOID50977    -            938  9.3e-233  773.4   0.0   1   1  5.8e-236  1.1e-232  773.2   0.0     2   601    28   641    27   641 0.98 tRNA synthetases class I (I, L, M and V)
Anticodon_1          PF08264.8    153 seq115_BIOID50977    -            938   4.3e-29  101.1   0.0   1   1   4.2e-32   8.2e-29  100.2   0.0     1   152   685   841   685   842 0.89 Anticodon-binding domain of tRNA
tRNA-synt_1g         PF09334.6    391 seq115_BIOID50977    -            938   4.7e-21   74.7   0.2   1   2     7e-14   1.4e-10   40.3   0.0     8    69    58   119    56   246 0.63 tRNA synthetases class I (M)
tRNA-synt_1g         PF09334.6    391 seq115_BIOID50977    -            938   4.7e-21   74.7   0.2   2   2   2.4e-08   4.8e-05   22.0   0.0   310   356   584   631   566   650 0.81 tRNA synthetases class I (M)
zf-FPG_IleRS         PF06827.9     30 seq115_BIOID50977    -            938   1.1e-09   37.6   3.5   1   1   5.4e-13   1.1e-09   37.6   2.4     1    29   898   926   898   927 0.96 Zinc finger found in FPG and IleRS
tRNA-synt_1e         PF01406.14   301 seq115_BIOID50977    -            938     3e-08   33.0   0.0   1   1   2.2e-09   4.2e-06   25.9   0.0   227   299   575   648   548   650 0.83 tRNA synthetases class I (C) catalytic domain
tRNA-synt_1_2        PF13603.1    185 seq115_BIOID50977    -            938   8.1e-07   28.3   0.0   1   1   7.7e-10   1.5e-06   27.5   0.0    12   141   224   358   219   368 0.78 Leucyl-tRNA synthetase, Domain 2
tRNA-synt_1f         PF01921.13   360 seq115_BIOID50977    -            938   2.9e-06   26.1   0.0   1   1     6e-09   1.2e-05   24.1   0.0   241   340   562   659   545   675 0.81 tRNA synthetases class I (K)
Ivy                  PF08816.6    118 seq119_BIOID50977    -            149   5.8e-35  119.7   0.1   1   1   5.1e-39     7e-35  119.4   0.1     1   118    29   144    29   144 0.98 Inhibitor of vertebrate lysozyme (Ivy)
Trehalase            PF01204.13   512 seq120_BIOID50977    -            549  1.2e-161  538.6   0.1   1   1  1.1e-165  1.5e-161  538.3   0.1     1   511    70   546    70   547 0.96 Trehalase
Molybdop_Fe4S4       PF04879.11    55 seq123_BIOID50977    -            195   2.2e-21   75.3   0.2   1   1   2.6e-24   1.8e-20   72.4   0.1     2    55    44   104    43   104 0.96 Molybdopterin oxidoreductase Fe4S4 domain
Molybdopterin        PF00384.17   432 seq123_BIOID50977    -            195   2.4e-06   26.4   0.1   1   1   4.2e-10   2.9e-06   26.1   0.0     1    35   107   139   107   190 0.79 Molybdopterin oxidoreductase
Molybdopterin        PF00384.17   432 seq127_BIOID50977    -            808     4e-96  322.2   0.0   1   1   1.1e-99     5e-96  321.9   0.0     1   432   111   566   111   566 0.92 Molybdopterin oxidoreductase
Molydop_binding      PF01568.16   109 seq127_BIOID50977    -            808   4.8e-28   97.0   0.0   1   1   2.6e-31   1.2e-27   95.7   0.0     1   107   687   800   687   802 0.97 Molydopterin dinucleotide binding domain
Molybdop_Fe4S4       PF04879.11    55 seq127_BIOID50977    -            808   2.2e-14   52.9   0.8   1   1   8.4e-18   3.8e-14   52.1   0.5     1    55    49   108    49   108 0.97 Molybdopterin oxidoreductase Fe4S4 domain
PTS_EIIA_2           PF00359.17   142 seq128_BIOID50977    -            163   3.5e-37  127.1   0.1   1   1   2.9e-41     4e-37  126.9   0.0     2   141    13   155    12   156 0.96 Phosphoenolpyruvate-dependent sugar phosphotransferase system, EIIA 2
RadC                 PF04002.10   123 seq129_BIOID50977    -            158     2e-47  159.7   0.0   1   1   1.9e-51   2.5e-47  159.4   0.0     2   123    37   158    36   158 0.98 RadC-like JAB domain
Beta-lactamase2      PF13354.1    197 seq130_BIOID50977    -            286   2.7e-39  134.5   0.0   1   1   7.2e-43   3.3e-39  134.2   0.0     1   196    49   257    49   259 0.92 Beta-lactamase enzyme family
Beta-lactamase       PF00144.19   330 seq130_BIOID50977    -            286   1.6e-30  106.2   0.0   1   1   6.5e-34     3e-30  105.2   0.0     4   328    34   278    31   280 0.87 Beta-lactamase
Peptidase_S11        PF00768.15   241 seq130_BIOID50977    -            286   1.6e-08   34.0   0.0   1   1   6.6e-12     3e-08   33.1   0.0    14   133    43   160    29   193 0.90 D-alanyl-D-alanine carboxypeptidase
Exo_endo_phos        PF03372.18   251 seq132_BIOID50977    -            259   5.8e-12   45.9   0.4   1   1   7.6e-16     1e-11   45.1   0.3     2   251    41   245    40   245 0.65 Endonuclease/Exonuclease/phosphatase family
Response_reg         PF00072.19   112 seq133_BIOID50977    -            215   1.2e-30  105.6   0.4   1   1   5.3e-34   1.8e-30  105.0   0.3     1   112     9   121     9   121 0.99 Response regulator receiver domain
GerE                 PF00196.14    58 seq133_BIOID50977    -            215   4.1e-25   86.7   0.5   1   1   2.5e-28   8.5e-25   85.7   0.4     2    57   152   207   151   208 0.96 Bacterial regulatory proteins, luxR family
Sigma70_r4_2         PF08281.7     54 seq133_BIOID50977    -            215   1.4e-07   30.7   0.1   1   1   8.1e-11   2.8e-07   29.7   0.0    25    54   167   196   154   196 0.93 Sigma-70, region 4
HTH_24               PF13412.1     48 seq133_BIOID50977    -            215   1.6e-05   24.0   1.1   1   1   1.8e-08   6.1e-05   22.2   0.3     6    43   159   194   154   195 0.80 Winged helix-turn-helix DNA-binding
Glt_symporter        PF03616.9    368 seq134_BIOID50977    -            401  4.6e-164  545.1  27.4   1   1  8.1e-168  5.6e-164  544.8  19.0     2   368     2   366     1   366 0.98 Sodium/glutamate symporter
CsiD                 PF08943.5    297 seq136_BIOID50977    -            325  1.1e-148  493.9   0.0   1   1  1.8e-152  1.2e-148  493.7   0.0     1   297    20   315    20   315 1.00 CsiD
TauD                 PF02668.11   258 seq136_BIOID50977    -            325   3.6e-11   43.0   0.1   1   1   7.3e-15     5e-11   42.6   0.1    33   256    88   309    64   311 0.80 Taurine catabolism dioxygenase TauD, TfdA family
DDE_Tnp_Tn3          PF01526.12   388 seq139_BIOID50977    -            693  9.1e-144  478.7   0.0   1   1  8.2e-148  1.1e-143  478.4   0.0     1   388   278   667   278   667 1.00 Tn3 transposase DDE domain
TraG_N               PF07916.6    466 seq140_BIOID50977    -            939  2.1e-127  425.2  14.5   1   1  1.5e-131  2.1e-127  425.2  10.1     1   465     3   450     3   451 0.98 TraG-like protein, N-terminal region
PfkB                 PF00294.19   301 seq144_BIOID50977    -            382   8.3e-70  235.1   0.0   1   1   7.6e-74     1e-69  234.8   0.0     2   297    76   376    75   380 0.97 pfkB family carbohydrate kinase
IstB_IS21            PF01695.12   178 seq147_BIOID50977    -            259   6.1e-71  237.3   0.1   1   1   3.9e-74   1.3e-70  236.3   0.0     1   178    56   235    56   235 0.98 IstB-like ATP binding protein
Bac_DnaA             PF00308.13   219 seq147_BIOID50977    -            259   1.4e-07   31.2   0.0   1   1   6.2e-11   2.1e-07   30.6   0.0    37   136   105   202    75   207 0.85 Bacterial dnaA  protein
AAA                  PF00004.24   132 seq147_BIOID50977    -            259   2.5e-05   24.3   0.0   1   1   1.3e-08   4.3e-05   23.6   0.0     1    74   105   180   105   214 0.77 ATPase family associated with various cellular activities (AAA)
PhoH                 PF02562.11   205 seq147_BIOID50977    -            259   1.4e-05   24.3   0.1   1   1   1.6e-08   5.5e-05   22.3   0.0    11    48    94   131    83   142 0.80 PhoH-like protein
Tautomerase          PF01361.16    60 seq148_BIOID50977    -             75   3.6e-14   51.9   0.0   1   1   3.7e-18   5.1e-14   51.5   0.0     1    51     2    53     2    55 0.98 Tautomerase enzyme
Molybdopterin        PF00384.17   432 seq152_BIOID50977    -            803   9.9e-25   87.0   0.0   1   1   3.2e-25   2.2e-21   75.9   0.0   103   379     2   377     1   381 0.85 Molybdopterin oxidoreductase
Molydop_binding      PF01568.16   109 seq152_BIOID50977    -            803   5.6e-17   61.4   0.1   1   1     3e-20     2e-16   59.6   0.1     4   108   681   796   678   797 0.93 Molydopterin dinucleotide binding domain
ATP_bind_2           PF03668.10   284 seq153_BIOID50977    -            284    2e-147  489.6   0.0   1   1  1.6e-151  2.2e-147  489.4   0.0     1   284     1   282     1   282 1.00 P-loop ATPase protein family
DUF987               PF06174.6     66 seq154_BIOID50977    -             73   1.7e-43  145.8   0.2   1   1   1.4e-47   1.9e-43  145.6   0.1     1    66     1    66     1    66 0.99 Protein of unknown function (DUF987)
SWIM                 PF04434.12    40 seq155_BIOID50977    -            562   1.4e-07   30.7   0.9   1   2   4.2e-07    0.0057   15.9   0.1    12    39    65    88    55    89 0.84 SWIM zinc finger
SWIM                 PF04434.12    40 seq155_BIOID50977    -            562   1.4e-07   30.7   0.9   2   2   3.8e-06     0.052   12.9   0.0    10    38   159   183   144   184 0.82 SWIM zinc finger
Tra_M                PF05261.6    127 seq156_BIOID50977    -            161   7.2e-58  194.0   1.4   1   1   6.9e-62   9.5e-58  193.6   1.0     1   127    35   161    35   161 0.99 TraM protein
GerE                 PF00196.14    58 seq157_BIOID50977    -            166   8.2e-09   34.5   0.0   1   1   8.9e-13   1.2e-08   33.9   0.0     2    55    94   146    93   149 0.94 Bacterial regulatory proteins, luxR family
DDE_Tnp_1_assoc      PF13808.1     90 seq158_BIOID50977    -             84   2.4e-27   94.3   0.0   1   1     2e-31   2.7e-27   94.1   0.0     1    75     6    80     6    83 0.98 DDE_Tnp_1-associated
YagB_YeeU_YfjZ       PF06154.6    105 seq165_BIOID50977    -            122   4.8e-54  180.9   0.0   1   1   4.2e-58   5.7e-54  180.6   0.0     2   104    16   118    15   119 0.98 YagB/YeeU/YfjZ family
Methyltransf_11      PF08241.7     95 seq167_BIOID50977    -            256   4.9e-25   87.7   0.0   1   1   8.7e-28   8.5e-25   86.9   0.0     1    95    49   145    49   145 0.97 Methyltransferase domain
Methyltransf_31      PF13847.1    152 seq167_BIOID50977    -            256   3.7e-21   75.1   0.0   1   1   5.1e-24     5e-21   74.7   0.0     4   112    45   149    43   235 0.85 Methyltransferase domain
Methyltransf_23      PF13489.1    162 seq167_BIOID50977    -            256   9.9e-20   70.7   0.0   1   1   1.4e-22   1.4e-19   70.2   0.0     7   159    31   191    26   194 0.82 Methyltransferase domain
Ubie_methyltran      PF01209.13   233 seq167_BIOID50977    -            256   1.5e-18   66.7   0.0   1   1     2e-21   1.9e-18   66.3   0.0    40   158    37   152     3   163 0.87 ubiE/COQ5 methyltransferase family
Methyltransf_18      PF12847.2    112 seq167_BIOID50977    -            256   3.6e-17   62.8   0.1   1   1   7.8e-20   7.6e-17   61.7   0.0     1   109    44   145    44   148 0.91 Methyltransferase domain
Methyltransf_12      PF08242.7     99 seq167_BIOID50977    -            256   3.1e-14   53.1   0.0   1   1   5.3e-17   5.2e-14   52.4   0.0     1    99    49   143    49   143 0.93 Methyltransferase domain
Methyltransf_25      PF13649.1    101 seq167_BIOID50977    -            256     2e-13   50.4   0.4   1   1   4.9e-16   4.8e-13   49.2   0.0     1   101    48   141    48   141 0.92 Methyltransferase domain
Methyltransf_26      PF13659.1    117 seq167_BIOID50977    -            256   2.4e-11   43.5   1.2   1   1   4.8e-14   4.7e-11   42.6   0.3     2   113    46   145    45   147 0.92 Methyltransferase domain
MTS                  PF05175.9    170 seq167_BIOID50977    -            256   2.1e-09   36.9   0.0   1   1   3.8e-12   3.7e-09   36.0   0.0    25   141    38   147    32   175 0.80 Methyltransferase small domain
Methyltransf_8       PF05148.10   219 seq167_BIOID50977    -            256   6.6e-08   32.3   0.0   1   1   4.9e-10   4.8e-07   29.5   0.0    74   164    46   153     7   179 0.72 Hypothetical methyltransferase
Methyltransf_29      PF03141.11   506 seq167_BIOID50977    -            256   9.9e-08   30.6   0.1   1   1   1.3e-10   1.2e-07   30.3   0.1   119   217    46   145    10   170 0.79 Putative S-adenosyl-L-methionine-dependent methyltransferase
TehB                 PF03848.9    192 seq167_BIOID50977    -            256   1.6e-05   24.0   0.0   1   1   3.5e-08   3.4e-05   22.9   0.0    32   131    46   145    18   156 0.78 Tellurite resistance protein TehB
PrmA                 PF06325.8    295 seq167_BIOID50977    -            256   7.2e-05   21.9   0.0   1   1     1e-07   9.8e-05   21.4   0.0   161   263    44   151    29   188 0.71 Ribosomal protein L11 methyltransferase (PrmA)
rve                  PF00665.21   120 seq171_BIOID50977    -            340     3e-20   72.4   0.0   1   1   3.4e-23   5.8e-20   71.4   0.0     3   118   118   242   117   244 0.96 Integrase core domain
HTH_38               PF13936.1     44 seq171_BIOID50977    -            340   1.8e-09   36.8   0.5   1   1   4.1e-12     7e-09   34.9   0.1     6    41     3    38     2    40 0.94 Helix-turn-helix domain
HTH_7                PF02796.10    45 seq171_BIOID50977    -            340   3.5e-09   36.2   0.3   1   1   5.4e-12   9.2e-09   34.9   0.2    13    44     9    40     5    41 0.93 Helix-turn-helix domain of resolvase
HTH_23               PF13384.1     50 seq171_BIOID50977    -            340   1.1e-06   27.9   0.0   1   1     2e-09   3.4e-06   26.3   0.0     9    40     9    40     2    43 0.89 Homeodomain-like domain
HTH_28               PF13518.1     52 seq171_BIOID50977    -            340     1e-05   25.2   0.1   1   1   1.5e-08   2.6e-05   23.9   0.1     7    34    12    39     8    40 0.89 Helix-turn-helix domain
Sigma70_r4_2         PF08281.7     54 seq171_BIOID50977    -            340   1.1e-05   24.6   0.0   1   1   1.5e-08   2.5e-05   23.5   0.0    25    48    16    39    12    40 0.94 Sigma-70, region 4
HTH_3                PF01381.17    55 seq171_BIOID50977    -            340   0.00012   21.6   0.1   1   1   1.4e-07   0.00024   20.7   0.1     7    37    15    45     8    48 0.91 Helix-turn-helix
DAO                  PF01266.19   358 seq172_BIOID50977    -            444   3.2e-61  207.1   0.0   1   1   2.8e-65   3.8e-61  206.8   0.0     1   356    25   412    25   414 0.86 FAD dependent oxidoreductase
SLT                  PF01464.15   121 seq173_BIOID50977    -            158   4.9e-29  100.1   0.1   1   1   4.1e-33   5.6e-29   99.9   0.1     2   117    28   149    27   153 0.95 Transglycosylase SLT domain
HTH_19               PF12844.2     64 seq174_BIOID50977    -            157   3.3e-11   42.9   0.0   1   1   1.4e-14   6.6e-11   41.9   0.0     4    56    19    71    18    77 0.95 Helix-turn-helix domain
HTH_3                PF01381.17    55 seq174_BIOID50977    -            157   1.8e-08   33.9   0.0   1   1   6.9e-12   3.1e-08   33.2   0.0     1    53    19    71    19    73 0.96 Helix-turn-helix
HTH_26               PF13443.1     63 seq174_BIOID50977    -            157   1.4e-06   28.2   0.0   1   1     6e-10   2.8e-06   27.3   0.0     2    61    19    77    18    79 0.93 Cro/C1-type HTH DNA-binding domain
InvH                 PF04741.7    147 seq176_BIOID50977    -             97   6.3e-08   32.4   0.2   1   1   5.3e-12   7.2e-08   32.2   0.2    90   144    41    95    14    97 0.84 InvH outer membrane lipoprotein
MMR_HSR1             PF01926.18   114 seq177_BIOID50977    -            303   1.4e-13   50.6   0.0   1   1   2.3e-16   6.3e-13   48.6   0.0     2   111    52   163    51   166 0.74 50S ribosome-binding GTPase
DUF258               PF03193.11   161 seq177_BIOID50977    -            303   1.1e-06   27.8   0.0   1   1   6.7e-10   1.8e-06   27.1   0.0    24   103    37   113    17   130 0.72 Protein of unknown function, DUF258
DDE_Tnp_1            PF01609.16   211 seq178_BIOID50977    -            353   2.1e-31  109.0   0.2   1   1   4.4e-35     3e-31  108.5   0.1     3   211    77   318    75   318 0.93 Transposase DDE domain
DDE_Tnp_1_assoc      PF13808.1     90 seq178_BIOID50977    -            353   4.6e-22   77.3   0.0   1   1   1.4e-25   9.5e-22   76.3   0.0    23    90     3    70     1    70 0.97 DDE_Tnp_1-associated
MurB_C               PF02873.11   105 seq179_BIOID50977    -            342   5.1e-42  141.7   0.0   1   1   1.3e-45     9e-42  140.9   0.0     1   105   203   330   203   330 0.99 UDP-N-acetylenolpyruvoylglucosamine reductase, C-terminal domain
FAD_binding_4        PF01565.18   139 seq179_BIOID50977    -            342   2.3e-27   95.0   0.0   1   1   2.7e-30   1.8e-26   92.1   0.0     2   138    18   149    17   150 0.91 FAD binding domain
PTS-HPr              PF00381.14    84 seq184_BIOID50977    -             90   6.4e-25   86.7   0.4   1   1   5.5e-29   7.6e-25   86.5   0.3     2    84     3    86     2    86 0.96 PTS HPr component phosphorylation site
DUF1219              PF06755.7    117 seq185_BIOID50977    -            124   2.8e-58  194.3   0.0   1   1   2.4e-62   3.2e-58  194.2   0.0     1   113     1   113     1   123 0.98 Protein of unknown function (DUF1219)
Acetyltransf_2       PF00797.12   240 seq186_BIOID50977    -            281   5.5e-82  274.8   0.4   1   1   4.7e-86   6.5e-82  274.5   0.3     1   237    21   256    21   259 0.97 N-acetyltransferase
HTH_1                PF00126.22    60 seq190_BIOID50977    -             41   3.1e-13   49.1   0.1   1   1   2.4e-17   3.3e-13   49.0   0.1     1    38     3    40     3    41 0.96 Bacterial regulatory helix-turn-helix protein, lysR family
Rep_3                PF01051.16   218 seq191_BIOID50977    -            269     3e-26   92.2   6.1   1   1   2.7e-30   3.7e-26   91.9   4.2     4   218    15   264    13   264 0.83 Initiator Replication protein
Ubiq_cyt_C_chap      PF03981.7    141 seq192_BIOID50977    -            250     1e-18   67.4   0.0   1   1   2.1e-22   1.4e-18   66.9   0.0     2   139    54   227    53   233 0.93 Ubiquinol-cytochrome C chaperone
DUF3944              PF13099.1     35 seq192_BIOID50977    -            250     2e-16   59.0   5.0   1   1   2.9e-20     2e-16   59.0   3.4     1    35     3    37     3    37 0.99 Domain of unknown function (DUF3944)
ABC_tran             PF00005.22   118 seq194_BIOID50977    -            511   5.3e-30  104.1   0.1   1   2   1.7e-21   1.2e-17   64.2   0.0     1   118    51   169    51   169 0.95 ABC transporter
ABC_tran             PF00005.22   118 seq194_BIOID50977    -            511   5.3e-30  104.1   0.1   2   2     3e-13   2.1e-09   37.6   0.0     3   117   305   431   303   432 0.77 ABC transporter
YrbL-PhoP_reg        PF10707.4    199 seq197_BIOID50977    -            210   1.2e-62  210.6   0.0   1   1   1.1e-66   1.5e-62  210.3   0.0     1   198     2   185     2   186 0.97 PhoP regulatory network protein YrbL
HTS                  PF04204.11   298 seq198_BIOID50977    -            309  2.3e-131  436.7   0.0   1   1  1.9e-135  2.6e-131  436.6   0.0     1   298     2   299     2   299 1.00 Homoserine O-succinyltransferase
DUF1040              PF06288.8     86 seq199_BIOID50977    -             89   1.6e-46  156.3   0.5   1   1   1.3e-50   1.8e-46  156.2   0.3     1    86     1    86     1    86 1.00 Protein of unknown function (DUF1040)
DUF413               PF04219.7     94 seq200_BIOID50977    -            112   1.5e-38  130.2   0.1   1   1   1.4e-42   1.9e-38  129.9   0.1     1    90    10    99    10   102 0.97 Protein of unknown function, DUF
IstB_IS21            PF01695.12   178 seq203_BIOID50977    -            259   6.1e-71  237.3   0.1   1   1   3.9e-74   1.3e-70  236.3   0.0     1   178    56   235    56   235 0.98 IstB-like ATP binding protein
Bac_DnaA             PF00308.13   219 seq203_BIOID50977    -            259   1.4e-07   31.2   0.0   1   1   6.2e-11   2.1e-07   30.6   0.0    37   136   105   202    75   207 0.85 Bacterial dnaA  protein
PhoH                 PF02562.11   205 seq203_BIOID50977    -            259   1.1e-05   24.6   0.1   1   1   1.6e-08   5.5e-05   22.3   0.0    11    48    94   131    83   142 0.80 PhoH-like protein
AAA                  PF00004.24   132 seq203_BIOID50977    -            259   2.5e-05   24.3   0.0   1   1   1.3e-08   4.3e-05   23.6   0.0     1    74   105   180   105   214 0.77 ATPase family associated with various cellular activities (AAA)
TraY                 PF05509.6     49 seq205_BIOID50977    -             75   2.4e-21   75.0   0.1   1   1   2.1e-25   2.9e-21   74.8   0.1     1    46    14    59    14    62 0.95 TraY domain
BPL_LplA_LipB        PF03099.14   125 seq209_BIOID50977    -            321   5.1e-21   74.8   0.0   1   1   1.7e-24   7.6e-21   74.2   0.0     4   125    86   208    83   208 0.89 Biotin/lipoate A/B protein ligase family
HTH_11               PF08279.7     55 seq209_BIOID50977    -            321   8.4e-13   47.6   0.0   1   1   4.4e-16     2e-12   46.4   0.0     4    54     9    58     8    59 0.92 HTH domain
BPL_C                PF02237.12    48 seq209_BIOID50977    -            321   1.6e-11   43.5   0.2   1   1   8.9e-15   4.1e-11   42.2   0.1     1    48   271   317   271   317 0.97 Biotin protein ligase C terminal domain
APH                  PF01636.18   239 seq210_BIOID50977    -            328   2.2e-41  142.0   1.9   1   1     5e-45   3.4e-41  141.4   1.3     2   232    31   259    30   269 0.82 Phosphotransferase enzyme family
EcKinase             PF02958.15   293 seq210_BIOID50977    -            328   0.00012   21.2   0.0   1   1     3e-08   0.00021   20.4   0.0   197   280   176   252   149   257 0.79 Ecdysteroid kinase
Autotransporter      PF03797.14   265 seq212_BIOID50977    -           1064   1.2e-55  188.6  17.8   1   1   1.8e-59   1.2e-55  188.6  12.3     2   264   764  1047   763  1048 0.98 Autotransporter beta-domain
ESPR                 PF13018.1     24 seq212_BIOID50977    -           1064   3.5e-08   32.6   0.1   1   1   1.1e-11   7.8e-08   31.4   0.1     2    24    31    53    31    53 0.96 Extended Signal Peptide of Type V secretion system
TraA                 PF05513.6    119 seq214_BIOID50977    -            119   4.4e-55  184.8  10.7   1   1   3.6e-59   4.9e-55  184.7   7.4     1   119     1   118     1   118 0.99 TraA
Molybdopterin        PF00384.17   432 seq216_BIOID50977    -            808   1.7e-88  297.1   0.0   1   1   4.6e-92   2.1e-88  296.8   0.0     1   432   115   566   115   566 0.93 Molybdopterin oxidoreductase
Molydop_binding      PF01568.16   109 seq216_BIOID50977    -            808   1.1e-26   92.5   0.0   1   1   4.7e-30   2.1e-26   91.7   0.0     1   107   687   800   687   802 0.97 Molydopterin dinucleotide binding domain
Molybdop_Fe4S4       PF04879.11    55 seq216_BIOID50977    -            808   2.7e-13   49.4   0.9   1   1     1e-16   4.7e-13   48.6   0.6     1    55    53   112    53   112 0.96 Molybdopterin oxidoreductase Fe4S4 domain
Aldedh               PF00171.17   462 seq217_BIOID50977    -            482  3.9e-175  582.5   0.1   1   1  3.2e-179  4.4e-175  582.3   0.1     1   461    19   477    19   478 0.99 Aldehyde dehydrogenase family
Hexapep              PF00132.19    36 seq218_BIOID50977    -            293   8.4e-19   66.0   6.7   1   3   1.6e-09   2.2e-05   23.5   0.0     2    36   122   156   121   156 0.96 Bacterial transferase hexapeptide (six repeats)
Hexapep              PF00132.19    36 seq218_BIOID50977    -            293   8.4e-19   66.0   6.7   2   3   2.3e-10   3.1e-06   26.3   0.7     3    33   191   220   189   221 0.94 Bacterial transferase hexapeptide (six repeats)
Hexapep              PF00132.19    36 seq218_BIOID50977    -            293   8.4e-19   66.0   6.7   3   3   1.8e-11   2.5e-07   29.7   0.6     1    34   206   239   206   241 0.95 Bacterial transferase hexapeptide (six repeats)
LysR_substrate       PF03466.15   209 seq220_BIOID50977    -            323   5.7e-42  143.0   0.2   1   1   1.1e-45   7.8e-42  142.6   0.1     3   206   113   316   111   319 0.97 LysR substrate binding domain
HTH_1                PF00126.22    60 seq220_BIOID50977    -            323   7.3e-19   67.1   0.6   1   1     2e-22   1.3e-18   66.3   0.4     2    59    29    86    28    87 0.97 Bacterial regulatory helix-turn-helix protein, lysR family
Peptidase_A8         PF01252.13   150 seq221_BIOID50977    -            164   1.8e-44  150.8   6.9   1   1   1.6e-48   2.2e-44  150.6   4.8     2   147    15   160    13   164 0.92 Signal peptidase (SPase) II
DUF1722              PF08349.6    117 seq223_BIOID50977    -            169   6.7e-38  129.0   0.1   1   1     6e-42   8.3e-38  128.7   0.0     1   116    41   157    41   158 0.98 Protein of unknown function (DUF1722)
TraL                 PF07178.6     95 seq227_BIOID50977    -            103   5.8e-37  125.4   0.2   1   1   4.7e-41   6.5e-37  125.3   0.2     1    95     9   103     9   103 0.99 TraL protein
SIS_2                PF13580.1    138 seq230_BIOID50977    -            246   3.1e-31  107.7   0.3   1   1   9.4e-35   6.4e-31  106.7   0.2    15   138    78   200    56   200 0.92 SIS domain
SIS                  PF01380.17   131 seq230_BIOID50977    -            246   5.9e-08   32.2   0.0   1   1   2.3e-11   1.6e-07   30.9   0.0    51   104   163   216   152   229 0.91 SIS domain
Transposase_20       PF02371.11    87 seq232_BIOID50977    -            115   9.6e-12   44.7   0.1   1   1   9.3e-16   1.3e-11   44.3   0.0    24    81     6    64     1    70 0.85 Transposase IS116/IS110/IS902 family
Fer4_11              PF13247.1     99 seq234_BIOID50977    -            294   1.2e-29  101.9  13.1   1   1   1.8e-32   2.2e-29  101.1   5.5     2    98    92   188    91   189 0.94 4Fe-4S dicluster domain
Form-deh_trans       PF09163.6     44 seq234_BIOID50977    -            294   7.8e-20   69.9   0.0   1   1   1.1e-22   1.4e-19   69.1   0.0     1    44   246   289   246   290 0.96 Formate dehydrogenase N, transmembrane
Fer4_7               PF12838.2     52 seq234_BIOID50977    -            294   4.9e-15   55.5  25.2   1   1   8.3e-11     1e-07   32.0   5.6     1    50    38   114    38   117 0.90 4Fe-4S dicluster domain
Fer4_9               PF13187.1     55 seq234_BIOID50977    -            294   3.3e-13   49.5  27.2   1   1   4.6e-11   5.7e-08   32.7   7.7     1    55   132   184   132   184 0.97 4Fe-4S dicluster domain
Fer4_10              PF13237.1     52 seq234_BIOID50977    -            294   2.6e-12   46.2  27.8   1   1   3.4e-11   4.2e-08   32.7   7.1     2    52    93   144    92   144 0.86 4Fe-4S dicluster domain
Fer4_2               PF12797.2     22 seq234_BIOID50977    -            294   3.3e-10   39.1  34.5   1   1   6.4e-09     8e-06   25.3   2.4     4    20    33    49    31    51 0.91 4Fe-4S binding domain
Fer4_3               PF12798.2     15 seq234_BIOID50977    -            294   9.7e-08   31.9  41.1   1   3   0.00035      0.43   11.1   3.8     1    15   100   117   100   117 0.89 4Fe-4S binding domain
Fer4_3               PF12798.2     15 seq234_BIOID50977    -            294   9.7e-08   31.9  41.1   2   3   6.7e-05     0.083   13.3   2.9     1    14   133   146   133   147 0.94 4Fe-4S binding domain
Fer4_3               PF12798.2     15 seq234_BIOID50977    -            294   9.7e-08   31.9  41.1   3   3   3.4e-06    0.0042   17.4   2.5     1    15   160   183   160   183 0.98 4Fe-4S binding domain
Fer4_4               PF12800.2     17 seq234_BIOID50977    -            294   3.1e-07   30.0  31.6   1   2   4.7e-05     0.059   13.6   1.8     3    15    38    50    36    56 0.91 4Fe-4S binding domain
Fer4_4               PF12800.2     17 seq234_BIOID50977    -            294   3.1e-07   30.0  31.6   2   2     1e-07   0.00013   21.9   1.8     1    17   130   146   130   146 0.92 4Fe-4S binding domain
Fer4                 PF00037.22    24 seq234_BIOID50977    -            294   3.1e-07   29.6  37.3   1   1   4.1e-08   5.1e-05   22.5   2.0     5    22   130   147   126   149 0.87 4Fe-4S binding domain
Malate_synthase      PF01274.17   523 seq237_BIOID50977    -            539  1.9e-214  712.4   0.0   1   1  1.5e-218  2.1e-214  712.2   0.0     3   522    19   538    17   539 0.99 Malate synthase
TraE                 PF05309.6    187 seq238_BIOID50977    -            188   1.4e-69  232.9   0.2   1   1   1.1e-73   1.5e-69  232.7   0.1     1   187     1   187     1   187 0.99 TraE protein
PrpF                 PF04303.8    371 seq239_BIOID50977    -            350    7e-162  538.2   1.9   1   1  1.1e-165  7.8e-162  538.1   1.3     1   371     1   350     1   350 0.99 PrpF protein
FKBP_C               PF00254.23    94 seq240_BIOID50977    -            149   1.2e-16   60.3   0.0   1   1   1.3e-20   1.7e-16   59.8   0.0     4    94     4   141     2   141 0.87 FKBP-type peptidyl-prolyl cis-trans isomerase
FAD_binding_7        PF03441.9    277 seq241_BIOID50977    -            472  5.6e-107  356.9   0.9   1   1  1.1e-110  7.2e-107  356.5   0.6     3   276   205   468   203   469 0.96 FAD binding domain of DNA photolyase
DNA_photolyase       PF00875.13   165 seq241_BIOID50977    -            472     5e-46  156.3   0.4   1   1   1.8e-49   1.2e-45  155.0   0.1     2   159     5   168     4   174 0.93 DNA photolyase
BPD_transp_2         PF02653.11   267 seq243_BIOID50977    -            342   8.4e-46  155.9  43.3   1   1   8.5e-50   1.2e-45  155.5  30.0     5   267    40   301    36   301 0.97 Branched-chain amino acid transport system / permease component
DSBA                 PF01323.15   193 seq245_BIOID50977    -            208   6.8e-32  110.4   3.3   1   1   7.9e-35   5.4e-31  107.5   2.3     1   192    40   197    40   198 0.95 DSBA-like thioredoxin domain
Thioredoxin_4        PF13462.1    163 seq245_BIOID50977    -            208   4.4e-10   39.7   0.0   1   1   9.2e-14   6.3e-10   39.1   0.0    16   149    40   180    33   191 0.69 Thioredoxin
Exonuc_VII_L         PF02601.10   319 seq249_BIOID50977    -            456   3.8e-92  308.7   1.1   1   1   1.1e-95   4.9e-92  308.4   0.7     1   319   126   442   126   442 0.97 Exonuclease VII, large subunit
tRNA_anti_2          PF13742.1     99 seq249_BIOID50977    -            456   1.2e-34  118.0   0.1   1   1   1.3e-37   6.1e-34  115.7   0.0     1    99     9   104     9   104 0.98 OB-fold nucleic acid binding domain
tRNA_anti            PF01336.20    76 seq249_BIOID50977    -            456   9.5e-09   34.8   0.0   1   1   4.6e-12   2.1e-08   33.7   0.0     1    75    30   104    30   105 0.96 OB-fold nucleic acid binding domain
Virul_fac_BrkB       PF03631.10   260 seq255_BIOID50977    -            337   3.4e-49  167.4  16.0   1   1     3e-53   4.1e-49  167.1  11.1     4   258    65   325    62   327 0.91 Virulence factor BrkB
rve                  PF00665.21   120 seq258_BIOID50977    -            340   1.9e-20   73.0   0.0   1   1   2.2e-23   3.8e-20   72.0   0.0     3   118   118   242   117   244 0.96 Integrase core domain
HTH_38               PF13936.1     44 seq258_BIOID50977    -            340   1.8e-09   36.8   0.5   1   1   4.1e-12     7e-09   34.9   0.1     6    41     3    38     2    40 0.94 Helix-turn-helix domain
HTH_7                PF02796.10    45 seq258_BIOID50977    -            340   3.5e-09   36.2   0.3   1   1   5.4e-12   9.2e-09   34.9   0.2    13    44     9    40     5    41 0.93 Helix-turn-helix domain of resolvase
HTH_23               PF13384.1     50 seq258_BIOID50977    -            340   1.1e-06   27.9   0.0   1   1     2e-09   3.4e-06   26.3   0.0     9    40     9    40     2    43 0.89 Homeodomain-like domain
HTH_28               PF13518.1     52 seq258_BIOID50977    -            340   9.8e-06   25.3   0.1   1   1   1.5e-08   2.6e-05   23.9   0.1     7    34    12    39     8    40 0.89 Helix-turn-helix domain
Sigma70_r4_2         PF08281.7     54 seq258_BIOID50977    -            340   1.1e-05   24.7   0.0   1   1   1.5e-08   2.5e-05   23.5   0.0    25    48    16    39    12    40 0.94 Sigma-70, region 4
HTH_3                PF01381.17    55 seq258_BIOID50977    -            340   0.00013   21.6   0.1   1   1   1.4e-07   0.00024   20.7   0.1     7    37    15    45     8    48 0.91 Helix-turn-helix
LYTB                 PF02401.13   281 seq259_BIOID50977    -            316  7.7e-120  398.9   0.2   1   1  6.4e-124  8.8e-120  398.7   0.1     1   280     3   284     3   285 0.99 LytB protein
TraK                 PF06586.6    234 seq260_BIOID50977    -            242   5.7e-69  231.7   0.0   1   1   4.5e-73   6.1e-69  231.5   0.0     6   234    13   235     1   235 0.97 TraK protein
GATase_4             PF13230.1    272 seq261_BIOID50977    -            255  3.2e-107  357.1   0.0   1   1  7.7e-111  3.5e-107  357.0   0.0     1   252     1   252     1   255 0.99 Glutamine amidotransferases class-II
GATase_2             PF00310.16   361 seq261_BIOID50977    -            255   3.3e-17   62.1   0.1   1   1   2.1e-15   9.7e-12   44.1   0.1   189   359    65   215    60   217 0.87 Glutamine amidotransferases class-II
Cytochrom_B_N        PF00033.14   188 seq263_BIOID50977    -            217   1.4e-20   73.3  19.2   1   1   2.5e-24   1.7e-20   73.0  13.3     4   188    10   186     7   186 0.92 Cytochrome b(N-terminal)/b6/petB
Ni_hydr_CYTB         PF01292.15   182 seq263_BIOID50977    -            217   1.4e-18   66.8  17.8   1   1   2.5e-22   1.7e-18   66.5  12.3     5   182    13   186     9   186 0.89 Prokaryotic cytochrome b561
Aminotran_3          PF00202.16   339 seq265_BIOID50977    -            426  1.1e-121  405.7   0.2   1   1  9.8e-126  1.3e-121  405.4   0.1     2   338    27   360    26   361 0.98 Aminotransferase class-III
Cys_Met_Meta_PP      PF01053.15   386 seq266_BIOID50977    -            445  4.4e-140  466.2   0.0   1   1  1.1e-143  5.1e-140  466.0   0.0     1   385    65   439    65   440 0.99 Cys/Met metabolism PLP-dependent enzyme
Aminotran_1_2        PF00155.16   363 seq266_BIOID50977    -            445   1.2e-07   30.9   0.0   1   1   3.8e-11   1.7e-07   30.3   0.0    49   192   116   237   102   270 0.84 Aminotransferase class I and II
Aminotran_5          PF00266.14   371 seq266_BIOID50977    -            445   0.00011   20.9   0.0   1   1     4e-08   0.00018   20.2   0.0    68   201   132   257   103   273 0.84 Aminotransferase class-V
DUF1307              PF06998.6    123 seq267_BIOID50977    -            157   4.8e-43  145.9   7.3   1   1   4.2e-47   5.7e-43  145.7   5.0     1   123    32   155    32   155 0.98 Protein of unknown function (DUF1307)
Methyltransf_11      PF08241.7     95 seq271_BIOID50977    -            240   2.3e-12   47.1   0.0   1   1   2.6e-16   3.6e-12   46.4   0.0    45    95    67   125    50   125 0.83 Methyltransferase domain
DUF945               PF06097.6    459 seq275_BIOID50977    -            476  9.8e-106  354.1  12.9   1   1  8.6e-110  1.2e-105  353.8   8.9     3   459     4   467     2   467 0.98 Bacterial protein of unknown function (DUF945)
HTH_Tnp_1            PF01527.15    76 seq276_BIOID50977    -            136   4.5e-19   68.0   0.6   1   1   1.2e-22     8e-19   67.2   0.4     2    74    23   102    22   104 0.89 Transposase
HTH_28               PF13518.1     52 seq276_BIOID50977    -            136   2.1e-06   27.4   0.5   1   1   6.5e-10   4.4e-06   26.4   0.0     1    43    32    75    32    78 0.93 Helix-turn-helix domain
Na_sulph_symp        PF00939.14   471 seq277_BIOID50977    -            477  2.2e-177  590.5  46.1   1   1  1.8e-181  2.5e-177  590.3  32.0     2   471     4   474     3   474 0.99 Sodium:sulfate symporter transmembrane region
rve                  PF00665.21   120 seq278_BIOID50977    -            323   2.6e-19   69.3   0.0   1   1   2.1e-22   4.9e-19   68.5   0.0     2   120   130   241   129   241 0.89 Integrase core domain
rve_3                PF13683.1     67 seq278_BIOID50977    -            323   1.9e-17   62.4   0.6   1   1   1.8e-20     4e-17   61.3   0.4     2    67   213   277   212   277 0.97 Integrase core domain
HTH_28               PF13518.1     52 seq278_BIOID50977    -            323   2.6e-13   49.5   1.3   1   1   1.2e-16   2.6e-13   49.5   0.9     1    52     7    58     7    58 0.99 Helix-turn-helix domain
HTH_32               PF13565.1     77 seq278_BIOID50977    -            323   2.2e-10   41.0   5.9   1   1   1.3e-13   2.9e-10   40.6   1.4     1    77    34   108    34   108 0.81 Homeodomain-like domain
HTH_29               PF13551.1    113 seq278_BIOID50977    -            323   7.6e-10   38.7   4.0   1   1   1.5e-12   3.5e-09   36.6   0.9     1   109     8   108     8   112 0.80 Winged helix-turn helix
LZ_Tnp_IS481         PF13011.1     85 seq278_BIOID50977    -            323   1.2e-05   25.4   0.2   1   1   1.2e-08   2.7e-05   24.3   0.1    31    71    24    64    11    78 0.85 leucine-zipper of insertion element IS481
BPD_transp_2         PF02653.11   267 seq279_BIOID50977    -            330   1.2e-46  158.7  43.4   1   1   1.1e-50   1.5e-46  158.4  30.1     3   267    36   305    34   305 0.94 Branched-chain amino acid transport system / permease component
TrbI                 PF03743.9    187 seq281_BIOID50977    -            332   2.5e-19   69.3   0.2   1   1   2.2e-22   2.9e-18   65.8   0.0     2   105   213   321   212   326 0.96 Bacterial conjugation TrbI-like protein
TPP_enzyme_N         PF02776.13   172 seq283_BIOID50977    -            548   1.6e-58  196.8   4.4   1   1   3.8e-62   1.7e-58  196.7   0.2     1   169     1   167     1   170 0.98 Thiamine pyrophosphate enzyme, N-terminal TPP binding domain
TPP_enzyme_C         PF02775.16   153 seq283_BIOID50977    -            548   6.8e-52  174.9   0.4   1   1   5.3e-54   2.4e-50  169.9   0.0     1   153   374   522   374   522 0.98 Thiamine pyrophosphate enzyme, C-terminal TPP binding domain
TPP_enzyme_M         PF00205.17   137 seq283_BIOID50977    -            548     2e-41  140.8   0.1   1   1   1.1e-44   4.9e-41  139.5   0.1     1   137   186   321   186   321 0.98 Thiamine pyrophosphate enzyme, central domain
TrwB_AAD_bind        PF10412.4    386 seq290_BIOID50977    -            475  7.6e-120  399.9   0.0   1   1  3.3e-123    9e-120  399.7   0.0     2   298   172   473   171   475 0.99 Type IV secretion-system coupling protein DNA-binding domain
TraD_N               PF12615.3    101 seq290_BIOID50977    -            475   5.1e-34  116.5  12.0   1   1   1.2e-36   3.3e-33  113.9   8.2     1   101    31   129    31   129 0.99 F sex factor protein N terminal
TraG-D_C             PF12696.2    128 seq290_BIOID50977    -            475   7.4e-11   41.8   0.0   1   1   5.3e-14   1.5e-10   40.9   0.0     1    55   419   473   419   475 0.96 TraM recognition site of TraD and TraG
T4SS-DNA_transf      PF02534.9    469 seq290_BIOID50977    -            475   1.5e-08   33.5   0.0   1   1   1.3e-11   3.5e-08   32.3   0.0   250   359   362   474   198   475 0.76 Type IV secretory system Conjugative DNA transfer
rve                  PF00665.21   120 seq291_BIOID50977    -            301   5.8e-24   84.3   0.0   1   1   2.3e-27     1e-23   83.5   0.0     3   119   123   243   121   244 0.97 Integrase core domain
rve_3                PF13683.1     67 seq291_BIOID50977    -            301   1.6e-17   62.6   0.0   1   1   1.4e-20   6.3e-17   60.7   0.0     2    67   216   281   215   281 0.98 Integrase core domain
HTH_21               PF13276.1     60 seq291_BIOID50977    -            301   1.2e-16   60.3   1.2   1   1   2.4e-18   1.1e-14   54.0   0.3     6    57    49   106    44   109 0.80 HTH-like domain
IstB_IS21            PF01695.12   178 seq292_BIOID50977    -            259   6.1e-71  237.3   0.1   1   1   3.9e-74   1.3e-70  236.3   0.0     1   178    56   235    56   235 0.98 IstB-like ATP binding protein
Bac_DnaA             PF00308.13   219 seq292_BIOID50977    -            259   1.4e-07   31.2   0.0   1   1   6.2e-11   2.1e-07   30.6   0.0    37   136   105   202    75   207 0.85 Bacterial dnaA  protein
AAA                  PF00004.24   132 seq292_BIOID50977    -            259   2.5e-05   24.3   0.0   1   1   1.3e-08   4.3e-05   23.6   0.0     1    74   105   180   105   214 0.77 ATPase family associated with various cellular activities (AAA)
PhoH                 PF02562.11   205 seq292_BIOID50977    -            259   1.4e-05   24.3   0.1   1   1   1.6e-08   5.5e-05   22.3   0.0    11    48    94   131    83   142 0.80 PhoH-like protein
IU_nuc_hydro         PF01156.14   314 seq293_BIOID50977    -            304   1.4e-92  310.1   0.0   1   1   1.2e-96   1.6e-92  309.9   0.0     3   312     4   302     2   304 0.96 Inosine-uridine preferring nucleoside hydrolase
ICL                  PF00463.16   526 seq296_BIOID50977    -            439  3.2e-200  665.6   1.7   1   2  4.6e-118  3.2e-114  381.9   0.0     1   255    12   262    12   264 0.99 Isocitrate lyase family
ICL                  PF00463.16   526 seq296_BIOID50977    -            439  3.2e-200  665.6   1.7   2   2   1.5e-88     1e-84  284.5   1.0   353   526   262   439   260   439 0.98 Isocitrate lyase family
PEP_mutase           PF13714.1    238 seq296_BIOID50977    -            439   4.8e-19   68.4   0.0   1   1   2.3e-22   1.6e-18   66.7   0.0    26   198    86   320    74   352 0.86 Phosphoenolpyruvate phosphomutase
Fer4_11              PF13247.1     99 seq300_BIOID50977    -            205   1.2e-31  108.4  10.9   1   1   8.5e-35   1.2e-31  108.4   7.5     3    97    60   153    58   155 0.97 4Fe-4S dicluster domain
Fer4_2               PF12797.2     22 seq300_BIOID50977    -            205   1.1e-13   50.0  30.8   1   1   6.7e-10   9.1e-07   28.3   0.6     2    20     6    24     5    33 0.89 4Fe-4S binding domain
Fer4                 PF00037.22    24 seq300_BIOID50977    -            205   9.1e-13   47.1  35.1   1   1   8.5e-11   1.2e-07   30.9   3.3     1    23    92   114    92   115 0.94 4Fe-4S binding domain
Fer4_7               PF12838.2     52 seq300_BIOID50977    -            205   2.4e-12   46.9  28.1   1   1   9.2e-10   1.3e-06   28.6   7.3     2    50    99   147    98   149 0.87 4Fe-4S dicluster domain
Fer4_9               PF13187.1     55 seq300_BIOID50977    -            205   8.2e-12   45.0  26.6   1   1   5.5e-10   7.5e-07   29.2   7.4     2    53    99   148    98   150 0.95 4Fe-4S dicluster domain
Fer4_10              PF13237.1     52 seq300_BIOID50977    -            205   4.5e-11   42.2  30.2   1   1   8.2e-09   1.1e-05   24.9   8.0     2    52    92   146    91   146 0.76 4Fe-4S dicluster domain
Fer4_4               PF12800.2     17 seq300_BIOID50977    -            205   1.7e-10   40.2  32.5   1   3     3e-05      0.04   14.1   2.3     1    15    11    25    11    29 0.90 4Fe-4S binding domain
Fer4_4               PF12800.2     17 seq300_BIOID50977    -            205   1.7e-10   40.2  32.5   2   3   3.3e-05     0.045   13.9   2.0     2    16    65    81    64    85 0.86 4Fe-4S binding domain
Fer4_4               PF12800.2     17 seq300_BIOID50977    -            205   1.7e-10   40.2  32.5   3   3   2.9e-07    0.0004   20.3   2.0     2    17    97   112    96   112 0.91 4Fe-4S binding domain
Fer4_6               PF12837.2     24 seq300_BIOID50977    -            205   2.4e-10   39.7  39.6   1   1   3.1e-09   4.2e-06   26.2   3.2     1    23    91   113    91   114 0.95 4Fe-4S binding domain
Fer4_3               PF12798.2     15 seq300_BIOID50977    -            205   7.3e-07   29.1  40.1   1   2   9.4e-06     0.013   15.9   4.2     1    15    67    83    67    83 0.98 4Fe-4S binding domain
Fer4_3               PF12798.2     15 seq300_BIOID50977    -            205   7.3e-07   29.1  40.1   2   2   4.8e-05     0.065   13.7   1.6     1    13   126   147   126   149 0.94 4Fe-4S binding domain
Sugar_tr             PF00083.19   451 seq307_BIOID50977    -            440   1.9e-35  122.2  33.9   1   2   1.1e-31   7.8e-28   97.1   5.7     2   203    23   232    22   236 0.89 Sugar (and other) transporter
Sugar_tr             PF00083.19   451 seq307_BIOID50977    -            440   1.9e-35  122.2  33.9   2   2   4.1e-12   2.8e-08   32.6  11.9   241   443   239   439   225   440 0.69 Sugar (and other) transporter
MFS_1                PF07690.11   354 seq307_BIOID50977    -            440     3e-29  101.7  61.5   1   2   4.8e-21   3.3e-17   62.1  18.9     2   239    28   275    27   287 0.71 Major Facilitator Superfamily
MFS_1                PF07690.11   354 seq307_BIOID50977    -            440     3e-29  101.7  61.5   2   2   9.5e-16   6.5e-12   44.7  19.8    27   176   283   435   271   440 0.81 Major Facilitator Superfamily
GD_AH_C              PF04295.8    397 seq309_BIOID50977    -            523  1.4e-147  491.4   0.1   1   1  2.3e-151  1.6e-147  491.2   0.0     2   396   117   522   116   523 0.97 D-galactarate dehydratase / Altronate hydrolase, C terminus
SAF                  PF08666.7     63 seq309_BIOID50977    -            523   5.2e-14   52.3   1.0   1   1   2.3e-17   1.6e-13   50.7   0.2     1    62    22    91    22    92 0.98 SAF domain
GTP_EFTU             PF00009.22   188 seq311_BIOID50977    -            394   1.1e-60  204.1   0.0   1   1   3.4e-64   1.6e-60  203.7   0.0     1   187    10   201    10   202 0.93 Elongation factor Tu GTP binding domain
GTP_EFTU_D3          PF03143.12    97 seq311_BIOID50977    -            394   2.4e-34  117.3   0.1   1   1   1.4e-37   6.6e-34  115.9   0.0     1    96   298   392   298   393 0.98 Elongation factor Tu C-terminal domain
GTP_EFTU_D2          PF03144.20    74 seq311_BIOID50977    -            394     3e-18   65.5   6.3   1   1   1.2e-21   5.5e-18   64.7   3.9     1    74   225   294   225   294 0.96 Elongation factor Tu domain 2
RNase_T              PF00929.19   164 seq312_BIOID50977    -            246   4.9e-40  137.3   0.4   1   1   9.7e-44   1.3e-39  135.9   0.1     1   164    12   178    12   178 0.93 Exonuclease
DmsC                 PF04976.7    276 seq314_BIOID50977    -            364  6.7e-115  382.9  19.9   1   1    6e-119  8.1e-115  382.7  13.8     1   276    81   354    81   354 0.99 DMSO reductase anchor subunit (DmsC)
Homoserine_dh        PF00742.14   179 seq315_BIOID50977    -            810   6.9e-51  172.3   0.0   1   1   2.3e-54   1.1e-50  171.7   0.0     1   178   608   803   608   804 0.99 Homoserine dehydrogenase
AA_kinase            PF00696.23   241 seq315_BIOID50977    -            810   1.8e-42  145.4   0.0   1   1   8.3e-46   3.8e-42  144.3   0.0     2   238    12   284    11   287 0.89 Amino acid kinase family
NAD_binding_3        PF03447.11   117 seq315_BIOID50977    -            810   3.5e-24   85.3   0.0   1   1   1.8e-27   8.4e-24   84.1   0.0     1   116   465   599   465   600 0.98 Homoserine dehydrogenase, NAD binding domain
Peripla_BP_4         PF13407.1    258 seq316_BIOID50977    -            340   6.1e-54  182.9   4.4   1   1   1.1e-57   7.6e-54  182.6   3.1     1   256    30   285    30   287 0.95 Periplasmic binding protein domain
TrbI                 PF03743.9    187 seq319_BIOID50977    -            145   6.1e-11   42.0   0.0   1   1     6e-15   8.2e-11   41.6   0.0   135   187    19    71     3    71 0.84 Bacterial conjugation TrbI-like protein
AA_permease          PF00324.16   479 seq321_BIOID50977    -            487  4.2e-122  407.8  48.2   1   1    7e-126  4.8e-122  407.6  33.4     1   476    39   476    39   479 0.98 Amino acid permease
AA_permease_2        PF13520.1    426 seq321_BIOID50977    -            487   1.9e-42  145.2  48.0   1   1   3.3e-46   2.3e-42  144.9  33.3     5   424    39   460    35   466 0.86 Amino acid permease
PduV-EutP            PF10662.4    143 seq323_BIOID50977    -            121   1.7e-14   53.3   0.0   1   1   2.4e-18   3.3e-14   52.4   0.0    86   142    60   115    47   116 0.93 Ethanolamine utilisation - propanediol utilisation
NLPC_P60             PF00877.14   105 seq325_BIOID50977    -            252     4e-31  106.8   0.0   1   1     1e-34   7.1e-31  106.0   0.0     1   105   134   244   134   244 0.98 NlpC/P60 family
DapB_C               PF05173.9    132 seq331_BIOID50977    -            273   4.7e-47  158.9   0.3   1   1   9.8e-51   6.7e-47  158.4   0.2     1   132   132   268   132   268 0.98 Dihydrodipicolinate reductase, C-terminus
DapB_N               PF01113.15   124 seq331_BIOID50977    -            273     5e-42  142.6   0.6   1   1   3.3e-45   2.2e-41  140.5   0.1     1   124     6   129     6   129 0.99 Dihydrodipicolinate reductase, N-terminus
Abi_2                PF07751.6    191 seq332_BIOID50977    -            318   2.5e-44  151.6   5.9   1   1   2.4e-48   3.3e-44  151.2   4.1     2   191    36   233    35   233 0.93 Abi-like protein
TraP                 PF07296.6    202 seq334_BIOID50977    -            195   3.3e-81  270.9   0.1   1   1   2.6e-85   3.6e-81  270.8   0.0     7   202     6   195     1   195 0.98 TraP protein
Aconitase            PF00330.15   465 seq335_BIOID50977    -            753   2.1e-47  161.5   0.1   1   1   4.4e-51     3e-47  161.0   0.1    91   450   113   456    38   471 0.87 Aconitase family (aconitate hydratase)
Aconitase_C          PF00694.14   131 seq335_BIOID50977    -            753   6.7e-06   26.1   0.0   1   1     2e-09   1.4e-05   25.1   0.0    84   129   637   683   624   685 0.89 Aconitase C-terminal domain
TrwB_AAD_bind        PF10412.4    386 seq336_BIOID50977    -            183   2.1e-20   72.6   0.0   1   1   1.9e-24   2.7e-20   72.2   0.0   301   386     1    86     1    86 0.98 Type IV secretion-system coupling protein DNA-binding domain
Dynamin_N            PF00350.18   168 seq337_BIOID50977    -            742   9.2e-19   67.7   0.0   1   1     6e-22   2.7e-18   66.2   0.0     1   148    72   278    72   300 0.78 Dynamin family
MMR_HSR1             PF01926.18   114 seq337_BIOID50977    -            742   3.7e-08   33.2   0.1   1   1   1.1e-10   5.2e-07   29.5   0.0     2   114    72   298    71   298 0.78 50S ribosome-binding GTPase
ACT_5                PF13710.1     63 seq339_BIOID50977    -             87   2.1e-26   91.4   0.1   1   1   1.9e-30   2.6e-26   91.0   0.1     2    63    13    73    12    73 0.98 ACT domain
Transposase_mut      PF00872.13   381 seq341_BIOID50977    -             56   7.5e-17   60.8   0.0   1   1   5.8e-21     8e-17   60.7   0.0   147   202     2    56     1    56 0.97 Transposase, Mutator family
AceK                 PF06315.6    562 seq343_BIOID50977    -            578    7e-240  796.9   0.0   1   1  5.8e-244  7.9e-240  796.7   0.0     1   562     9   568     9   568 0.99 Isocitrate dehydrogenase kinase/phosphatase (AceK)
Transposase_mut      PF00872.13   381 seq344_BIOID50977    -             96   2.5e-24   85.4   0.0   1   1   4.5e-28   3.1e-24   85.1   0.0   218   302     3    87     2    93 0.97 Transposase, Mutator family
MULE                 PF10551.4     93 seq344_BIOID50977    -             96   4.3e-07   29.8   0.0   1   1     1e-10   6.8e-07   29.2   0.0    59    91    15    47     4    49 0.88 MULE transposase domain
DUF2689              PF10894.3     61 seq345_BIOID50977    -            122   6.2e-44  147.5   5.0   1   1   7.6e-48     1e-43  146.7   3.5     1    61    17    77    17    77 1.00 Protein of unknown function (DUF2689)
HTH_Tnp_1            PF01527.15    76 seq347_BIOID50977    -            136   4.5e-19   68.0   0.6   1   1   1.2e-22     8e-19   67.2   0.4     2    74    23   102    22   104 0.89 Transposase
HTH_28               PF13518.1     52 seq347_BIOID50977    -            136   2.1e-06   27.4   0.5   1   1   6.5e-10   4.4e-06   26.4   0.0     1    43    32    75    32    78 0.93 Helix-turn-helix domain
DeoC                 PF01791.4    236 seq348_BIOID50977    -            291   2.1e-16   59.8   0.1   1   1   1.9e-20   2.6e-16   59.5   0.1     1   235    51   258    51   259 0.90 DeoC/LacD family aldolase
Aminotran_4          PF01063.14   231 seq352_BIOID50977    -            309   1.1e-46  159.0   0.0   1   1   9.6e-51   1.3e-46  158.8   0.0     3   231    54   289    52   289 0.96 Aminotransferase class IV
NIF3                 PF01784.13   242 seq353_BIOID50977    -            247     1e-56  192.1   0.0   1   1   9.1e-61   1.2e-56  191.8   0.0     2   240     6   235     5   238 0.95 NIF3 (NGG1p interacting factor 3)
Nitrate_red_del      PF02613.10   136 seq354_BIOID50977    -            204     4e-31  107.5   1.1   1   1   4.1e-35   5.6e-31  107.0   0.7     7   134    41   164    19   166 0.93 Nitrate reductase delta subunit
Ferritin             PF00210.19   142 seq356_BIOID50977    -            167   1.2e-22   80.1   1.4   1   1   9.7e-27   1.3e-22   79.9   1.0     3   140     9   142     7   144 0.93 Ferritin-like domain
SecE                 PF00584.15    57 seq363_BIOID50977    -            127   2.4e-21   74.9   1.0   1   1   1.8e-25   2.4e-21   74.9   0.7     2    56    68   122    67   123 0.97 SecE/Sec61-gamma subunits of protein translocation complex
rve                  PF00665.21   120 seq366_BIOID50977    -            301   5.8e-24   84.3   0.0   1   1   2.3e-27     1e-23   83.5   0.0     3   119   123   243   121   244 0.97 Integrase core domain
rve_3                PF13683.1     67 seq366_BIOID50977    -            301   1.6e-17   62.6   0.0   1   1   1.4e-20   6.3e-17   60.7   0.0     2    67   216   281   215   281 0.98 Integrase core domain
HTH_21               PF13276.1     60 seq366_BIOID50977    -            301   1.2e-16   60.3   1.2   1   1   2.4e-18   1.1e-14   54.0   0.3     6    57    49   106    44   109 0.80 HTH-like domain
DNA_pol_A            PF00476.15   383 seq372_BIOID50977    -            928  2.7e-160  533.0   0.0   1   1  1.1e-163  3.7e-160  532.6   0.0     2   383   548   927   547   927 0.99 DNA polymerase family A
5_3_exonuc_N         PF02739.11   169 seq372_BIOID50977    -            928   3.4e-59  198.8   0.0   1   1   2.3e-62   7.8e-59  197.7   0.0     2   169     8   169     7   169 0.99 5'-3' exonuclease, N-terminal resolvase-like domain
DNA_pol_A_exo1       PF01612.15   174 seq372_BIOID50977    -            928   6.4e-45  152.5   0.1   1   1   3.6e-48   1.2e-44  151.6   0.1     1   174   330   517   330   517 0.97 3'-5' exonuclease
5_3_exonuc           PF01367.15   101 seq372_BIOID50977    -            928     3e-31  107.5   0.0   1   1   2.2e-34   7.5e-31  106.2   0.0     1    99   171   275   171   277 0.97 5'-3' exonuclease, C-terminal SAM fold
FCD                  PF07729.7    125 seq373_BIOID50977    -            220   5.2e-18   65.4  11.5   1   1   1.2e-21   8.1e-18   64.8   8.0     1   124    76   207    76   208 0.85 FCD domain
GntR                 PF00392.16    64 seq373_BIOID50977    -            220   9.6e-13   47.2   0.0   1   1   3.1e-16   2.1e-12   46.1   0.0     7    64    10    66     6    66 0.96 Bacterial regulatory proteins, gntR family
DUF3521              PF12035.3     35 seq374_BIOID50977    -             51   4.6e-07   29.4   0.3   1   1   5.9e-11   8.1e-07   28.6   0.2     1    35    13    40    13    40 0.98 Protein of unknown function (DUF3521)
CPSase_sm_chain      PF00988.17   131 seq376_BIOID50977    -            391   1.7e-56  189.1   0.1   1   1   6.1e-60   2.8e-56  188.5   0.0     2   131    13   142    12   142 0.99 Carbamoyl-phosphate synthase small chain, CPSase domain
GATase               PF00117.23   192 seq376_BIOID50977    -            391   1.3e-49  168.1   0.0   1   1   5.8e-53   2.6e-49  167.1   0.0     3   191   206   381   203   382 0.95 Glutamine amidotransferase class-I
Peptidase_C26        PF07722.8    217 seq376_BIOID50977    -            391   1.2e-08   34.5   0.1   1   1     1e-10   4.8e-07   29.3   0.1    93   217   258   364   247   364 0.80 Peptidase C26
NusG                 PF02357.14    92 seq377_BIOID50977    -            181   5.3e-25   87.3   0.0   1   1   1.1e-28   7.7e-25   86.8   0.0     1    92     7   106     7   106 0.93 Transcription termination factor nusG
KOW                  PF00467.24    32 seq377_BIOID50977    -            181   1.3e-08   33.9   0.1   1   1   9.1e-12   6.2e-08   31.7   0.0     1    28   130   161   130   165 0.86 KOW motif
STb_secrete          PF09075.5     48 seq379_BIOID50977    -             71   2.1e-38  129.7   4.4   1   1   1.9e-42   2.6e-38  129.4   3.1     1    48    24    71    24    71 1.00 Heat-stable enterotoxin B, secretory
N6_Mtase             PF02384.11   311 seq381_BIOID50977    -            518  2.8e-116  387.8   1.1   1   1  1.4e-119  3.7e-116  387.4   0.7     2   310   171   479   170   480 0.97 N-6 DNA Methylase
HsdM_N               PF12161.3    137 seq381_BIOID50977    -            518   1.4e-19   70.7   0.8   1   1   1.6e-22   4.4e-19   69.1   0.0     1   135    10   157    10   159 0.83 HsdM N-terminal domain
Methyltransf_26      PF13659.1    117 seq381_BIOID50977    -            518   1.5e-10   40.9   0.0   1   1   2.5e-13   6.9e-10   38.8   0.0     3   114   220   354   218   357 0.73 Methyltransferase domain
UPF0020              PF01170.13   180 seq381_BIOID50977    -            518   8.3e-07   28.6   0.0   1   1   1.4e-09   3.8e-06   26.4   0.0    10   117   201   304   195   311 0.75 Putative RNA methylase family UPF0020
Toxin_YhaV           PF11663.3    141 seq384_BIOID50977    -            154   1.6e-60  202.8   0.1   1   1   1.3e-64   1.8e-60  202.6   0.1     2   140    12   152    11   153 0.98 Toxin with endonuclease activity YhaV
Voltage_CLC          PF00654.15   355 seq386_BIOID50977    -            438   3.5e-72  243.2  34.1   1   1   2.5e-76   3.5e-72  243.2  23.6     5   354    83   422    79   423 0.91 Voltage gated chloride channel
AHS1                 PF02682.11   202 seq387_BIOID50977    -            218   2.9e-69  232.4   0.0   1   1   2.4e-73   3.3e-69  232.2   0.0     2   202     5   202     4   202 0.95 Allophanate hydrolase subunit 1
ABM                  PF03992.11    78 seq389_BIOID50977    -             96   4.4e-16   58.5   0.1   1   1   3.6e-20   4.9e-16   58.4   0.1     1    77     1    76     1    77 0.95 Antibiotic biosynthesis monooxygenase
Pep_deformylase      PF01327.16   157 seq390_BIOID50977    -            169   6.4e-53  178.2   0.1   1   1   5.6e-57   7.6e-53  177.9   0.1     2   156     4   152     3   153 0.94 Polypeptide deformylase
ILVD_EDD             PF00920.16   521 seq393_BIOID50977    -            616  5.1e-195  648.6   1.9   1   1  4.3e-199  5.9e-195  648.5   1.3     1   521    34   607    34   607 0.95 Dehydratase family
Methyltransf_23      PF13489.1    162 seq397_BIOID50977    -            252   1.3e-18   67.0   0.0   1   1   1.2e-21   1.9e-18   66.5   0.0     2   159    13   176     9   178 0.82 Methyltransferase domain
Methyltransf_31      PF13847.1    152 seq397_BIOID50977    -            252   3.2e-16   59.1   0.0   1   1   2.6e-19     4e-16   58.8   0.0     6   117    34   145    29   201 0.83 Methyltransferase domain
Methyltransf_18      PF12847.2    112 seq397_BIOID50977    -            252   2.3e-15   57.0   0.0   1   1   1.3e-17     2e-14   54.0   0.0     5   111    35   130    32   131 0.91 Methyltransferase domain
Methyltransf_11      PF08241.7     95 seq397_BIOID50977    -            252   3.4e-15   56.1   0.0   1   1   2.2e-17   3.3e-14   53.0   0.0     2    94    37   127    36   128 0.95 Methyltransferase domain
Methyltransf_12      PF08242.7     99 seq397_BIOID50977    -            252   4.6e-11   42.9   0.0   1   1   5.1e-14   7.8e-11   42.2   0.0     2    99    37   126    36   126 0.92 Methyltransferase domain
Methyltransf_25      PF13649.1    101 seq397_BIOID50977    -            252   1.3e-10   41.4   0.0   1   1   3.2e-13   4.8e-10   39.5   0.0     1   101    35   124    35   124 0.89 Methyltransferase domain
MTS                  PF05175.9    170 seq397_BIOID50977    -            252   3.5e-05   23.1   0.0   1   1   3.4e-08   5.1e-05   22.6   0.0    21   106    22   101    11   135 0.80 Methyltransferase small domain
MerR_1               PF13411.1     69 seq398_BIOID50977    -            243   2.5e-18   65.4   0.2   1   1   2.6e-21   1.8e-17   62.7   0.0     1    68     4    72     4    73 0.98 MerR HTH family regulatory protein
MerR                 PF00376.18    38 seq398_BIOID50977    -            243   7.3e-13   47.7   0.0   1   1   2.1e-16   1.4e-12   46.7   0.0     1    38     5    42     5    42 0.98 MerR family regulatory protein
HTH_Tnp_1            PF01527.15    76 seq399_BIOID50977    -             55   7.5e-14   51.3   0.0   1   1   1.7e-17   7.9e-14   51.2   0.0     1    57     1    54     1    55 0.94 Transposase
HTH_23               PF13384.1     50 seq399_BIOID50977    -             55   9.8e-08   31.3   0.0   1   1   2.5e-11   1.1e-07   31.1   0.0     9    48    13    50     5    52 0.89 Homeodomain-like domain
HTH_28               PF13518.1     52 seq399_BIOID50977    -             55   1.7e-07   30.9   0.1   1   1   3.9e-11   1.8e-07   30.8   0.1     3    37    12    46    10    55 0.90 Helix-turn-helix domain
Ribosomal_L11_N      PF03946.9     60 seq401_BIOID50977    -            142   3.2e-32  109.6   0.3   1   1   8.7e-36   5.9e-32  108.7   0.2     1    60     8    67     8    67 0.99 Ribosomal protein L11, N-terminal domain
Ribosomal_L11        PF00298.14    69 seq401_BIOID50977    -            142   6.6e-29   99.7   2.9   1   1   1.8e-32   1.2e-28   98.8   2.0     1    69    72   140    72   140 0.99 Ribosomal protein L11, RNA binding domain
YecR                 PF13992.1     74 seq402_BIOID50977    -            107   2.8e-27   94.5   0.2   1   1   2.5e-31   3.5e-27   94.2   0.1     2    74    26    98    25    98 0.98 YecR-like lipoprotein
Formyl_trans_N       PF00551.14   181 seq404_BIOID50977    -            315   9.4e-56  188.1   0.0   1   1     2e-59   1.3e-55  187.5   0.0     2   180     6   183     5   184 0.98 Formyl transferase
Formyl_trans_C       PF02911.13   100 seq404_BIOID50977    -            315   1.1e-33  115.1   0.1   1   1   2.5e-37   1.7e-33  114.5   0.0     1    99   207   304   207   305 0.98 Formyl transferase, C-terminal domain
AHS2                 PF02626.10   272 seq405_BIOID50977    -            310  1.4e-100  335.9   0.0   1   1  1.2e-104  1.6e-100  335.7   0.0     2   272    24   288    23   288 0.98 Allophanate hydrolase subunit 2
Phage_AlpA           PF05930.7     51 seq407_BIOID50977    -             92   1.7e-19   69.1   0.1   1   1   3.3e-23   2.3e-19   68.7   0.1     1    51    34    83    34    83 0.98 Prophage CP4-57 regulatory protein (AlpA)
HTH_17               PF12728.2     51 seq407_BIOID50977    -             92   1.5e-07   31.4   0.0   1   1     3e-11   2.1e-07   31.0   0.0     9    50    44    86    39    87 0.90 Helix-turn-helix domain
Glu_synthase         PF01645.12   368 seq410_BIOID50977    -           1522  1.2e-158  527.7   0.0   1   1  7.4e-162  2.5e-158  526.6   0.0     1   367   829  1192   829  1193 0.99 Conserved region in glutamate synthase
GATase_2             PF00310.16   361 seq410_BIOID50977    -           1522  3.4e-133  443.7   0.0   1   1  1.3e-136  4.5e-133  443.3   0.0     1   360    48   410    48   411 0.99 Glutamine amidotransferases class-II
Glu_syn_central      PF04898.9    288 seq410_BIOID50977    -           1522  3.6e-113  377.4   0.0   1   1    2e-116  6.7e-113  376.5   0.0     3   287   492   773   490   774 0.99 Glutamate synthase central domain
GXGXG                PF01493.14   202 seq410_BIOID50977    -           1522   6.6e-67  224.3   4.5   1   1   3.4e-70   1.2e-66  223.5   3.1     3   201  1271  1465  1269  1466 0.98 GXGXG motif
MTHFR                PF02219.12   287 seq412_BIOID50977    -            296  3.9e-109  364.0   0.0   1   1  3.2e-113  4.4e-109  363.8   0.0     4   287    14   291    11   291 0.97 Methylenetetrahydrofolate reductase
Ribosomal_L1         PF00687.16   221 seq413_BIOID50977    -            234   9.2e-50  168.8   0.2   1   1   7.9e-54   1.1e-49  168.6   0.2    13   220    28   220     8   221 0.90 Ribosomal protein L1p/L10e family
CPSase_L_D2          PF02786.12   211 seq417_BIOID50977    -           1073  9.6e-118  390.8   2.5   1   2     1e-80   1.6e-77  259.4   0.0     1   210   128   334   128   335 0.99 Carbamoyl-phosphate synthase L chain, ATP binding domain
CPSase_L_D2          PF02786.12   211 seq417_BIOID50977    -           1073  9.6e-118  390.8   2.5   2   2   2.1e-41   3.2e-38  131.0   0.4     1   210   674   876   674   877 0.95 Carbamoyl-phosphate synthase L chain, ATP binding domain
CPSase_L_chain       PF00289.17   110 seq417_BIOID50977    -           1073   5.3e-47  158.3   0.0   1   2   7.6e-26   1.1e-22   80.0   0.0     1   110     6   123     6   123 0.97 Carbamoyl-phosphate synthase L chain, N-terminal domain
CPSase_L_chain       PF00289.17   110 seq417_BIOID50977    -           1073   5.3e-47  158.3   0.0   2   2     2e-24     3e-21   75.4   0.0     3   110   560   669   558   669 0.97 Carbamoyl-phosphate synthase L chain, N-terminal domain
CPSase_L_D3          PF02787.14   121 seq417_BIOID50977    -           1073   2.6e-42  143.2   0.1   1   1   5.8e-45   8.8e-42  141.5   0.0     2   121   425   547   424   547 0.98 Carbamoyl-phosphate synthetase large chain, oligomerisation domain
ATP-grasp_4          PF13535.1    184 seq417_BIOID50977    -           1073   7.4e-42  143.0   0.3   1   2   6.7e-22     1e-18   67.6   0.0     4   182   128   307   125   309 0.91 ATP-grasp domain
ATP-grasp_4          PF13535.1    184 seq417_BIOID50977    -           1073   7.4e-42  143.0   0.3   2   2     2e-23   3.1e-20   72.5   0.1     2   180   672   847   671   849 0.91 ATP-grasp domain
MGS                  PF02142.17    95 seq417_BIOID50977    -           1073     3e-19   68.6   0.1   1   1   1.4e-21   2.2e-18   65.8   0.0     2    94   957  1041   956  1042 0.97 MGS-like domain
ATP-grasp            PF02222.17   172 seq417_BIOID50977    -           1073   1.2e-14   53.8   0.4   1   2   1.6e-08   2.5e-05   23.5   0.0     2   161   137   304   136   312 0.82 ATP-grasp domain
ATP-grasp            PF02222.17   172 seq417_BIOID50977    -           1073   1.2e-14   53.8   0.4   2   2   7.2e-10   1.1e-06   28.0   0.1     3   161   684   846   682   849 0.86 ATP-grasp domain
ATP-grasp_3          PF02655.9    161 seq417_BIOID50977    -           1073   5.4e-11   42.4   0.9   1   1   2.7e-10   4.1e-07   29.8   0.0     8   158   679   846   672   849 0.79 ATP-grasp domain
Dala_Dala_lig_C      PF07478.8    203 seq417_BIOID50977    -           1073   7.3e-11   41.7   0.3   1   1   1.8e-09   2.8e-06   26.7   0.1    14   173   694   844   681   864 0.78 D-ala D-ala ligase C-terminus
Ferritin             PF00210.19   142 seq419_BIOID50977    -            165   7.3e-34  116.4   5.6   1   1   6.2e-38   8.5e-34  116.2   3.9     1   140     7   142     7   144 0.93 Ferritin-like domain
rve                  PF00665.21   120 seq421_BIOID50977    -             75   2.1e-07   30.9   0.0   1   1   1.6e-11   2.2e-07   30.8   0.0    27    88    13    72     5    75 0.94 Integrase core domain
Trans_reg_C          PF00486.23    77 seq422_BIOID50977    -            219   1.8e-22   78.9   0.4   1   1     5e-26   3.4e-22   78.0   0.1     1    77   145   216   145   216 0.98 Transcriptional regulatory protein, C terminal
Response_reg         PF00072.19   112 seq422_BIOID50977    -            219   7.1e-21   74.1   0.0   1   1   1.4e-24   9.8e-21   73.7   0.0     1   111     3   112     3   113 0.98 Response regulator receiver domain
YjcZ                 PF13990.1    270 seq424_BIOID50977    -            292  7.1e-119  395.7   5.7   1   1  5.8e-123    8e-119  395.6   3.9     1   270    21   287    21   287 0.99 YjcZ-like protein
HTH_5                PF01022.15    47 seq425_BIOID50977    -             99   1.2e-14   53.5   0.1   1   1   7.3e-18     2e-14   52.8   0.1     1    47    23    70    23    70 0.97 Bacterial regulatory protein, arsR family
HTH_20               PF12840.2     61 seq425_BIOID50977    -             99   2.4e-11   43.1   0.4   1   1   1.3e-14   3.5e-11   42.6   0.3     2    58    16    72    15    75 0.96 Helix-turn-helix domain
MarR_2               PF12802.2     62 seq425_BIOID50977    -             99     2e-09   36.8   0.1   1   1   1.2e-12   3.3e-09   36.1   0.1     5    60    24    75    19    77 0.89 MarR family
HTH_24               PF13412.1     48 seq425_BIOID50977    -             99     2e-08   33.3   0.0   1   1   1.9e-11   5.1e-08   32.0   0.0     5    47    26    68    24    69 0.96 Winged helix-turn-helix DNA-binding
MarR                 PF01047.17    59 seq425_BIOID50977    -             99   6.7e-06   25.6   0.0   1   1   4.6e-09   1.3e-05   24.7   0.0     5    53    26    74    23    75 0.95 MarR family
HTH_Tnp_1            PF01527.15    76 seq428_BIOID50977    -            141   6.5e-17   61.1   0.2   1   1   1.7e-20   1.2e-16   60.3   0.0     3    53    10    61     8    99 0.78 Transposase
HTH_23               PF13384.1     50 seq428_BIOID50977    -            141   3.7e-07   29.4   0.0   1   1     1e-10   6.8e-07   28.6   0.0     5    45    17    58    13    64 0.89 Homeodomain-like domain
Methylase_S          PF01420.14   167 seq430_BIOID50977    -            418   1.7e-49  167.8   6.0   1   2   3.2e-34   4.4e-30  104.7   0.6     1   162    15   196    14   200 0.91 Type I restriction modification DNA specificity domain
Methylase_S          PF01420.14   167 seq430_BIOID50977    -            418   1.7e-49  167.8   6.0   2   2   2.8e-22   3.8e-18   65.9   0.3     1   166   216   394   216   395 0.87 Type I restriction modification DNA specificity domain
Tagatose_6_P_K       PF08013.6    424 seq433_BIOID50977    -            426  2.7e-208  691.5   0.0   1   1  2.2e-212    3e-208  691.3   0.0     1   423     1   424     1   425 1.00 Tagatose 6 phosphate kinase
LamB_YcsF            PF03746.11   242 seq434_BIOID50977    -            244    3e-102  340.7   1.3   1   1  2.5e-106  3.4e-102  340.5   0.9     1   241     2   237     2   238 0.99 LamB/YcsF family
Rhodanese            PF00581.15   113 seq435_BIOID50977    -            174   1.4e-11   44.5   0.0   1   1   3.2e-15   2.2e-11   43.9   0.0     2   112     8    98     7    99 0.80 Rhodanese-like domain
DUF2892              PF11127.3     66 seq435_BIOID50977    -            174   3.8e-11   42.5   3.5   1   1   8.3e-15   5.7e-11   41.9   2.4    10    60   115   170   112   174 0.88 Protein of unknown function (DUF2892)
Nol1_Nop2_Fmu        PF01189.12   283 seq437_BIOID50977    -            429  7.4e-105  350.2   0.0   1   1  4.8e-108  9.4e-105  349.9   0.0     1   282   164   426   164   427 0.99 NOL1/NOP2/sun family
NusB                 PF01029.13   134 seq437_BIOID50977    -            429   6.1e-26   90.8   0.0   1   1   5.1e-29   9.9e-26   90.1   0.0     1   134     5   127     5   127 0.97 NusB family
Methyltransf_26      PF13659.1    117 seq437_BIOID50977    -            429   3.7e-11   42.9   0.0   1   1   3.7e-14   7.3e-11   42.0   0.0     2   116   248   375   247   376 0.90 Methyltransferase domain
Methyltransf_18      PF12847.2    112 seq437_BIOID50977    -            429   2.3e-10   40.8   0.0   1   1   2.2e-13   4.2e-10   40.0   0.0     2   112   247   375   246   375 0.84 Methyltransferase domain
Methyltransf_31      PF13847.1    152 seq437_BIOID50977    -            429   1.9e-09   37.1   0.0   1   1   1.7e-12   3.4e-09   36.3   0.0     2   113   245   381   244   417 0.82 Methyltransferase domain
MTS                  PF05175.9    170 seq437_BIOID50977    -            429   1.1e-06   28.0   0.0   1   1   1.1e-09   2.1e-06   27.1   0.0    24   151   239   385   229   397 0.86 Methyltransferase small domain
FtsJ                 PF01728.14   181 seq437_BIOID50977    -            429     9e-05   22.4   0.0   1   1   9.1e-08   0.00018   21.4   0.0    19    99   242   323   233   400 0.60 FtsJ-like methyltransferase
DUF905               PF06006.7     71 seq438_BIOID50977    -             77   1.3e-34  117.2   0.0   1   1   1.1e-38   1.5e-34  117.0   0.0     2    71     7    76     6    76 0.97 Bacterial protein of unknown function (DUF905)
OmpA                 PF00691.15    97 seq439_BIOID50977    -            296   4.9e-15   55.6   0.1   1   1   1.4e-18   1.9e-14   53.7   0.0     1    92   155   248   155   252 0.84 OmpA family
OsmC                 PF02566.14   100 seq442_BIOID50977    -            143   1.5e-19   69.9   0.1   1   1   1.4e-23   1.9e-19   69.5   0.0     2    99    42   139    41   140 0.89 OsmC-like protein
HATPase_c            PF02518.21   111 seq443_BIOID50977    -            449   1.3e-18   66.5   0.0   1   1   4.2e-22   2.8e-18   65.5   0.0     4   106   351   447   348   449 0.93 Histidine kinase-, DNA gyrase B-, and HSP90-like ATPase
HisKA                PF00512.20    68 seq443_BIOID50977    -            449   1.5e-13   50.3   2.1   1   1   5.3e-17   3.6e-13   49.1   1.5     3    67   238   301   236   302 0.96 His Kinase A (phospho-acceptor) domain
TnpB_IS66            PF05717.8    108 seq446_BIOID50977    -            116   2.2e-41  139.5   0.0   1   1   1.8e-45   2.4e-41  139.3   0.0     2   105     7   108     6   111 0.96 IS66 Orf2 like protein
DUF932               PF06067.6    239 seq451_BIOID50977    -            272   8.1e-63  211.7   0.0   1   1   6.8e-67   9.3e-63  211.5   0.0     1   239    36   261    36   261 0.99 Domain of unknown function (DUF932)
Trp_Tyr_perm         PF03222.8    394 seq452_BIOID50977    -            403  7.8e-144  479.2  31.1   1   1  1.3e-147  8.8e-144  479.0  21.6     2   393     2   390     1   391 0.99 Tryptophan/tyrosine permease family
Aa_trans             PF01490.13   410 seq452_BIOID50977    -            403   9.7e-11   40.6  21.5   1   1   1.4e-14   9.7e-11   40.6  14.9     6   249     6   237     1   239 0.83 Transmembrane amino acid transporter protein
PALP                 PF00291.20   307 seq453_BIOID50977    -            514   9.6e-70  235.0   2.1   1   1   1.9e-73   1.3e-69  234.6   1.5     5   307    29   316    25   316 0.91 Pyridoxal-phosphate dependent enzyme
Thr_dehydrat_C       PF00585.13    91 seq453_BIOID50977    -            514   3.8e-64  212.2   0.0   1   2   3.6e-35   2.4e-31  107.0   0.0     1    91   329   419   329   419 0.98 C-terminal regulatory domain of Threonine dehydratase
Thr_dehydrat_C       PF00585.13    91 seq453_BIOID50977    -            514   3.8e-64  212.2   0.0   2   2   6.7e-34   4.6e-30  102.9   0.0     2    91   425   512   424   512 0.96 C-terminal regulatory domain of Threonine dehydratase
Ribosomal_L10        PF00466.15   100 seq454_BIOID50977    -            165   2.5e-26   91.3   0.0   1   1   2.6e-30   3.6e-26   90.8   0.0     3   100     5   101     3   101 0.98 Ribosomal protein L10
peroxidase           PF00141.18   229 seq455_BIOID50977    -            739   4.5e-87  291.2   0.0   1   2   4.1e-53   5.6e-49  166.5   0.0     3   229    89   409    87   409 0.87 Peroxidase
peroxidase           PF00141.18   229 seq455_BIOID50977    -            739   4.5e-87  291.2   0.0   2   2   1.3e-39   1.8e-35  122.4   0.0     3   229   416   713   414   713 0.88 Peroxidase
DDE_Tnp_IS66         PF03050.9    271 seq456_BIOID50977    -            537   5.9e-97  323.9   0.0   1   1  1.7e-100   5.9e-97  323.9   0.0     1   271   196   487   196   487 0.98 Transposase IS66 family
DDE_Tnp_IS66_C       PF13817.1     39 seq456_BIOID50977    -            537   4.7e-20   71.2   0.2   1   1   4.2e-23   1.5e-19   69.6   0.1     2    39   494   531   493   531 0.99 IS66 C-terminal element
HTH_Tnp_IS66         PF13005.2     59 seq456_BIOID50977    -            537   1.4e-14   53.5   4.2   1   1   4.1e-18   1.4e-14   53.5   2.9     1    59   134   190   134   190 0.98 putative Helix-turn-helix domain of transposase IS66
LZ_Tnp_IS66          PF13007.2     78 seq456_BIOID50977    -            537   1.4e-12   47.9   9.6   1   1   4.2e-16   1.4e-12   47.9   6.7     1    77    59   131    59   132 0.75 Transposase C of IS166 homeodomain
Sugar_tr             PF00083.19   451 seq459_BIOID50977    -            508   9.3e-71  238.6  25.4   1   1   3.7e-74   1.3e-70  238.1  17.6     3   446    36   456    33   461 0.95 Sugar (and other) transporter
MFS_1                PF07690.11   354 seq459_BIOID50977    -            508   5.1e-37  127.3  39.4   1   2   4.3e-30   1.5e-26   92.9  10.8     9   257    46   318    38   319 0.75 Major Facilitator Superfamily
MFS_1                PF07690.11   354 seq459_BIOID50977    -            508   5.1e-37  127.3  39.4   2   2   2.1e-14   7.3e-11   41.2  14.2    38   171   309   445   307   475 0.79 Major Facilitator Superfamily
Osmo_CC              PF08946.5     46 seq459_BIOID50977    -            508   3.8e-25   87.5   8.5   1   1   2.2e-28   7.4e-25   86.6   5.9     1    46   462   507   462   507 0.99 Osmosensory transporter coiled coil
H2TH                 PF06831.9     93 seq462_BIOID50977    -            263   3.4e-18   65.0   0.0   1   1   1.4e-21   6.4e-18   64.1   0.0     1    77   126   205   126   215 0.85 Formamidopyrimidine-DNA glycosylase H2TH domain
Fapy_DNA_glyco       PF01149.19   116 seq462_BIOID50977    -            263   7.7e-15   55.1   0.0   1   1   2.9e-18   1.3e-14   54.3   0.0     1   106     2   104     2   111 0.88 Formamidopyrimidine-DNA glycosylase N-terminal domain
zf-FPG_IleRS         PF06827.9     30 seq462_BIOID50977    -            263     7e-07   28.6   2.7   1   1   2.8e-10   1.3e-06   27.8   1.9     1    29   235   263   235   263 0.97 Zinc finger found in FPG and IleRS
DDE_Tnp_1            PF01609.16   211 seq463_BIOID50977    -            402     8e-25   87.5   0.0   1   1   9.1e-29   1.2e-24   86.9   0.0     4   208    91   328    88   331 0.93 Transposase DDE domain
Exonuc_X-T_C         PF08411.5    269 seq464_BIOID50977    -            491  9.2e-104  346.0   0.2   1   1  1.7e-107  1.1e-103  345.7   0.1     1   268   228   489   228   490 0.99 Exonuclease C-terminal
RNase_T              PF00929.19   164 seq464_BIOID50977    -            491   3.9e-25   88.9   0.0   1   1   1.1e-28   7.4e-25   88.0   0.0     2   162    29   208    28   210 0.95 Exonuclease
Porin_1              PF00267.16   337 seq465_BIOID50977    -            370  3.7e-140  466.8  27.2   1   1  6.2e-144  4.2e-140  466.6  18.9     1   337    29   370    29   370 0.97 Gram-negative porin
Porin_4              PF13609.1    311 seq465_BIOID50977    -            370   3.9e-21   75.7  37.0   1   1   8.4e-25   5.8e-21   75.2  25.6     1   304    10   341     7   343 0.79 Gram-negative porin
Ribosomal_L12        PF00542.14    68 seq466_BIOID50977    -            121   1.8e-31  107.8   8.6   1   1   2.8e-35   3.8e-31  106.7   6.0     1    68    54   121    54   121 0.99 Ribosomal protein L7/L12 C-terminal domain
IMS                  PF00817.15   148 seq467_BIOID50977    -            351   4.6e-48  162.7   0.0   1   1   1.6e-51   7.4e-48  162.0   0.0     1   148     7   154     7   154 0.98 impB/mucB/samB family
IMS_C                PF11799.3    137 seq467_BIOID50977    -            351   1.6e-09   38.1   0.1   1   1   5.8e-13   2.6e-09   37.4   0.0     3    99   211   309   209   327 0.85 impB/mucB/samB family C-terminal
IMS_HHH              PF11798.3     32 seq467_BIOID50977    -            351   1.3e-08   34.2   0.0   1   1   7.1e-12   3.2e-08   33.0   0.0     1    32   166   197   166   197 0.96 IMS family HHH motif
PTSIIB_sorb          PF03830.10   151 seq468_BIOID50977    -            169   5.9e-55  185.1   0.3   1   1   4.9e-59   6.7e-55  184.9   0.2     1   149    15   162    15   164 0.99 PTS system sorbose subfamily IIB component
Antirestrict         PF03230.8     94 seq469_BIOID50977    -            161   4.7e-39  132.1   0.2   1   1   4.7e-43   6.4e-39  131.7   0.1     1    94    64   161    64   161 0.98 Antirestriction protein
EcoR124_C            PF12008.3    270 seq470_BIOID50977    -           1038     1e-87  293.6  21.2   1   1   2.9e-91     1e-87  293.6  14.7     1   270   727  1031   727  1031 0.98 Type I restriction and modification enzyme - subunit R C terminal
HSDR_N               PF04313.9    194 seq470_BIOID50977    -           1038   1.2e-52  178.3   5.0   1   1   3.6e-56   1.2e-52  178.3   3.5     1   193    30   219    30   220 0.95 Type I restriction enzyme R protein N terminus (HSDR_N)
ResIII               PF04851.10   184 seq470_BIOID50977    -           1038   7.5e-35  120.3   1.2   1   1     9e-38   3.1e-34  118.3   0.1     3   183   271   439   269   440 0.90 Type III restriction enzyme, res subunit
DEAD                 PF00270.24   173 seq470_BIOID50977    -           1038   1.2e-07   31.2   0.0   1   1   1.1e-10   3.9e-07   29.5   0.0    22   146   308   424   296   441 0.77 DEAD/DEAH box helicase
TrkA_N               PF02254.13   116 seq472_BIOID50977    -            458   4.2e-58  194.2   3.5   1   2   5.4e-33   5.3e-30  103.6   0.0     1   108     3   111     3   125 0.92 TrkA-N domain
TrkA_N               PF02254.13   116 seq472_BIOID50977    -            458   4.2e-58  194.2   3.5   2   2   5.9e-29   5.7e-26   90.6   0.7     1   116   235   350   235   350 0.95 TrkA-N domain
TrkA_C               PF02080.16    71 seq472_BIOID50977    -            458   1.9e-21   75.3   0.7   1   2   4.7e-13   4.5e-10   38.8   0.0     3    70   157   225   155   226 0.91 TrkA-C domain
TrkA_C               PF02080.16    71 seq472_BIOID50977    -            458   1.9e-21   75.3   0.7   2   2     2e-11   1.9e-08   33.6   0.2     8    70   390   451   388   452 0.89 TrkA-C domain
F420_oxidored        PF03807.12    96 seq472_BIOID50977    -            458   1.9e-12   47.2   2.2   1   2   1.5e-07   0.00015   22.0   0.0     1    52     2    49     2    88 0.87 NADP oxidoreductase coenzyme F420-dependent
F420_oxidored        PF03807.12    96 seq472_BIOID50977    -            458   1.9e-12   47.2   2.2   2   2   1.5e-07   0.00015   22.0   0.3     2    48   235   279   234   355 0.80 NADP oxidoreductase coenzyme F420-dependent
NAD_binding_7        PF13241.1    103 seq472_BIOID50977    -            458   1.2e-11   44.6   3.0   1   1   7.5e-08   7.3e-05   22.8   0.0     8    82   233   319   228   323 0.75 Putative NAD(P)-binding
Shikimate_DH         PF01488.15   135 seq472_BIOID50977    -            458   1.4e-11   44.4   0.6   1   1   5.3e-09   5.2e-06   26.4   0.2    12   102   232   332   222   367 0.77 Shikimate / quinate 5-dehydrogenase
DUF1144              PF06610.8    143 seq477_BIOID50977    -            149   4.1e-71  237.2   7.6   1   1   3.3e-75   4.5e-71  237.0   5.3     4   143     3   142     1   142 0.98 Protein of unknown function (DUF1144)
Flavodoxin_2         PF02525.12   199 seq478_BIOID50977    -            193   6.5e-38  130.1   0.0   1   1   7.2e-42   9.8e-38  129.5   0.0     2   199     3   188     2   190 0.87 Flavodoxin-like fold
RNA_pol_Rpb2_6       PF00562.23   386 seq479_BIOID50977    -           1342  4.7e-162  539.0   0.0   1   1  3.5e-162  7.9e-159  528.4   0.1     2   386   716  1264   715  1264 0.98 RNA polymerase Rpb2, domain 6
RNA_pol_Rpb2_7       PF04560.15    83 seq479_BIOID50977    -           1342   5.7e-32  109.6   0.1   1   1   8.2e-35   1.9e-31  108.0   0.0     1    82  1266  1341  1266  1342 0.98 RNA polymerase Rpb2, domain 7
RNA_pol_Rpb2_3       PF04565.11    68 seq479_BIOID50977    -           1342   7.1e-30  102.4   0.0   1   1   7.4e-33   1.7e-29  101.2   0.0     1    68   513   582   513   582 0.98 RNA polymerase Rpb2, domain 3
RNA_pol_Rpb2_45      PF10385.4     66 seq479_BIOID50977    -           1342   4.6e-29   99.9   0.3   1   1   1.5e-31   3.5e-28   97.0   0.2     1    66   591   656   591   656 1.00 RNA polymerase beta subunit external 1 domain
RNA_pol_Rpb2_1       PF04563.10   203 seq479_BIOID50977    -           1342   1.5e-26   92.4   0.0   1   1   1.4e-29   3.1e-26   91.4   0.0     2   203    27   509    26   509 0.98 RNA polymerase beta subunit
RNA_pol_Rpb2_2       PF04561.9    190 seq479_BIOID50977    -           1342   1.6e-25   89.5   0.9   1   2   8.4e-11   1.9e-07   30.5   0.0     1    74   151   225   151   276 0.82 RNA polymerase Rpb2, domain 2
RNA_pol_Rpb2_2       PF04561.9    190 seq479_BIOID50977    -           1342   1.6e-25   89.5   0.9   2   2   1.9e-18   4.4e-15   55.4   0.0    80   190   340   454   329   454 0.88 RNA polymerase Rpb2, domain 2
EII-Sor              PF03609.9    237 seq480_BIOID50977    -            259   1.2e-79  266.8  26.2   1   1   9.9e-84   1.3e-79  266.6  18.2     1   236     1   236     1   237 1.00 PTS system sorbose-specific iic component
RadC                 PF04002.10   123 seq481_BIOID50977    -            158   1.3e-46  157.2   0.0   1   1   1.2e-50   1.6e-46  156.8   0.0     2   123    37   158    36   158 0.98 RadC-like JAB domain
Acetyltransf_10      PF13673.1    117 seq484_BIOID50977    -            150   4.6e-21   75.0   0.0   1   1   1.6e-24   5.6e-21   74.7   0.0     1   117    13   124    13   124 0.92 Acetyltransferase (GNAT) domain
Acetyltransf_7       PF13508.1     79 seq484_BIOID50977    -            150   4.6e-07   29.7   0.0   1   1   2.8e-10   9.5e-07   28.7   0.0     3    78    56   125    54   126 0.87 Acetyltransferase (GNAT) domain
Acetyltransf_1       PF00583.19    83 seq484_BIOID50977    -            150   9.2e-07   28.7   0.0   1   1   6.1e-10   2.1e-06   27.5   0.0    23    83    73   125    33   125 0.72 Acetyltransferase (GNAT) family
DUF987               PF06174.6     66 seq489_BIOID50977    -             73   1.7e-43  145.8   0.2   1   1   1.4e-47   1.9e-43  145.6   0.1     1    66     1    66     1    66 0.99 Protein of unknown function (DUF987)
YihI                 PF04220.7    169 seq490_BIOID50977    -            169   7.8e-56  187.9  15.0   1   1   6.4e-60   8.8e-56  187.7  10.4     3   167     5   165     2   167 0.94 Der GTPase activator (YihI)
EIID-AGA             PF03613.9    264 seq491_BIOID50977    -            292   2.9e-96  321.3   9.1   1   1  2.4e-100   3.3e-96  321.1   6.3     2   263    35   291    34   292 0.99 PTS system mannose/fructose/sorbose family IID component
DUF883               PF05957.8     94 seq494_BIOID50977    -            113   6.8e-27   93.5   1.2   1   1   5.9e-31   8.1e-27   93.3   0.9     1    94    19   111    19   111 0.97 Bacterial protein of unknown function (DUF883)
YagB_YeeU_YfjZ       PF06154.6    105 seq499_BIOID50977    -            122   2.5e-52  175.4   0.0   1   1   2.1e-56   2.9e-52  175.1   0.0     2   104    16   118    15   119 0.98 YagB/YeeU/YfjZ family
EamA                 PF00892.15   126 seq501_BIOID50977    -            312   1.3e-47  160.8  37.0   1   2   4.4e-25     3e-21   75.6  11.7     1   125    31   152    31   153 0.93 EamA-like transporter family
EamA                 PF00892.15   126 seq501_BIOID50977    -            312   1.3e-47  160.8  37.0   2   2   5.6e-30   3.8e-26   91.4   8.4     1   125   173   300   173   301 0.98 EamA-like transporter family
MFS_1                PF07690.11   354 seq503_BIOID50977    -            417   5.8e-39  133.7  62.6   1   2   3.2e-31   2.2e-27   95.6  18.9     1   224    41   261    40   270 0.82 Major Facilitator Superfamily
MFS_1                PF07690.11   354 seq503_BIOID50977    -            417   5.8e-39  133.7  62.6   2   2   9.1e-15   6.2e-11   41.5  23.0     7   168   249   407   247   415 0.82 Major Facilitator Superfamily
Sugar_tr             PF00083.19   451 seq503_BIOID50977    -            417   2.8e-14   52.4  34.3   1   1   9.1e-18   6.2e-14   51.2   7.0    46   197    71   217    11   223 0.90 Sugar (and other) transporter
MscL                 PF01741.13   128 seq504_BIOID50977    -            136   2.3e-57  192.5   3.1   1   1   1.9e-61   2.6e-57  192.3   2.2     1   128     3   132     3   132 0.98 Large-conductance mechanosensitive channel, MscL
UPF0027              PF01139.12   420 seq507_BIOID50977    -             88     3e-12   46.1   0.0   1   1   2.4e-16   3.3e-12   46.0   0.0     6    61    18    73    13    74 0.92 Uncharacterized protein family UPF0027
DUF1401              PF07180.6    146 seq508_BIOID50977    -            131   8.9e-07   28.6   0.1   1   1   8.2e-11   1.1e-06   28.3   0.1    19    75     5    61     2    97 0.90 Protein of unknown function (DUF1401)
Phage_lysozyme       PF00959.14   110 seq509_BIOID50977    -            199   3.2e-35  120.6   0.2   1   1   3.4e-39   4.7e-35  120.0   0.1     1   110    69   187    69   187 0.99 Phage lysozyme
BATS                 PF06968.8     92 seq510_BIOID50977    -            346   1.7e-29  101.3   0.0   1   1   5.5e-33   3.7e-29  100.2   0.0     1    92   220   312   220   312 0.99 Biotin and Thiamin Synthesis associated domain
Radical_SAM          PF04055.16   166 seq510_BIOID50977    -            346   3.9e-19   69.3   0.0   1   1   4.6e-22   3.2e-18   66.3   0.0     4   160    50   203    47   209 0.92 Radical SAM superfamily
IlvN                 PF07991.7    165 seq511_BIOID50977    -            536   7.9e-61  204.1   0.2   1   1   1.9e-64   1.3e-60  203.3   0.1     2   165    80   249    79   249 0.98 Acetohydroxy acid isomeroreductase, catalytic domain
IlvC                 PF01450.14   145 seq511_BIOID50977    -            536   5.2e-56  188.4   0.1   1   2   3.9e-21   2.7e-17   62.9   0.0     1   128   255   382   255   390 0.91 Acetohydroxy acid isomeroreductase, catalytic domain
IlvC                 PF01450.14   145 seq511_BIOID50977    -            536   5.2e-56  188.4   0.1   2   2   9.1e-40   6.2e-36  123.3   0.0    15   145   404   530   394   530 0.93 Acetohydroxy acid isomeroreductase, catalytic domain
DUF1219              PF06755.7    117 seq513_BIOID50977    -            124     4e-60  200.3   0.0   1   1   3.4e-64   4.6e-60  200.1   0.0     1   113     1   113     1   123 0.97 Protein of unknown function (DUF1219)
Glutaredoxin         PF00462.19    60 seq515_BIOID50977    -             81   7.9e-14   51.2   0.0   1   1   6.6e-18     9e-14   51.0   0.0     1    57     3    58     3    61 0.95 Glutaredoxin
Radical_SAM          PF04055.16   166 seq516_BIOID50977    -            457   3.7e-15   56.3   0.0   1   1     8e-19   5.4e-15   55.8   0.0     2   164    57   227    56   229 0.79 Radical SAM superfamily
HemN_C               PF06969.11    66 seq516_BIOID50977    -            457     4e-12   45.8   0.3   1   1   2.7e-15   1.8e-11   43.7   0.0     1    66   363   431   363   431 0.94 HemN C-terminal domain
EIIA-man             PF03610.11   116 seq518_BIOID50977    -            144   3.5e-33  114.0   0.0   1   1   2.9e-37     4e-33  113.8   0.0     1   114     3   115     3   117 0.97 PTS system fructose IIA component
Flavodoxin_NdrI      PF07972.6    122 seq519_BIOID50977    -            136   3.2e-47  159.3   0.0   1   1   2.6e-51   3.6e-47  159.1   0.0     1   122     5   123     5   123 0.97 NrdI Flavodoxin like
Ald_Xan_dh_C2        PF02738.13   543 seq522_BIOID50977    -            765  5.9e-175  582.5   0.0   1   1  1.1e-178  7.5e-175  582.2   0.0    12   543   159   700   147   700 0.98 Molybdopterin-binding domain of aldehyde dehydrogenase
Ald_Xan_dh_C         PF01315.17   111 seq522_BIOID50977    -            765   6.2e-35  119.5   0.1   1   1   2.2e-38   1.5e-34  118.2   0.0     1   111    23   139    23   139 0.92 Aldehyde oxidase and xanthine dehydrogenase, a/b hammerhead domain
Amidohydro_1         PF01979.15   333 seq523_BIOID50977    -            384   1.6e-15   57.5   1.2   1   1   8.6e-18   2.9e-14   53.3   0.9     2   333    54   367    53   367 0.64 Amidohydrolase family
Amidohydro_4         PF13147.1    304 seq523_BIOID50977    -            384   1.3e-14   54.8  10.1   1   1   5.8e-17     2e-13   50.9   7.0     6   304    53   364    50   364 0.89 Amidohydrolase
Amidohydro_5         PF13594.1     68 seq523_BIOID50977    -            384   4.2e-05   23.1   0.4   1   1   3.4e-08   0.00012   21.7   0.3     3    59    31    77    29   108 0.69 Amidohydrolase
Ribonuc_red_lgC      PF02867.10   537 seq524_BIOID50977    -            714  1.9e-151  505.1   0.0   1   1    2e-153  8.9e-150  499.6   0.0     1   537   175   694   175   694 0.96 Ribonucleotide reductase, barrel domain
RNR_N                PF08343.5     82 seq524_BIOID50977    -            714   1.7e-29  101.2   0.1   1   1   9.8e-33   4.5e-29   99.9   0.1     1    82    16    97    16    97 0.99 Ribonucleotide reductase N-terminal
Ribonuc_red_lgN      PF00317.16    83 seq524_BIOID50977    -            714   3.3e-12   45.9   0.0   1   1   1.9e-15   8.6e-12   44.5   0.0     2    82    99   171    98   172 0.95 Ribonucleotide reductase, all-alpha domain
Pyr_redox_2          PF07992.9    200 seq525_BIOID50977    -            472   2.2e-14   53.7   0.5   1   1   7.4e-09   8.4e-06   25.6   0.0     1    47   148   195   148   270 0.80 Pyridine nucleotide-disulphide oxidoreductase
Pyr_redox            PF00070.22    80 seq525_BIOID50977    -            472   5.6e-12   45.7   4.0   1   1   1.6e-08   1.8e-05   24.9   0.2     1    77   289   364   289   369 0.87 Pyridine nucleotide-disulphide oxidoreductase
NAD_binding_8        PF13450.1     68 seq525_BIOID50977    -            472   1.1e-08   34.7   0.2   1   1   2.6e-11   2.9e-08   33.4   0.2     1    35   151   185   151   189 0.96 NAD(P)-binding Rossmann-like domain
Thi4                 PF01946.12   230 seq525_BIOID50977    -            472   8.8e-07   28.1   1.0   1   1   1.2e-09   1.3e-06   27.5   0.1    18    83   147   213   138   223 0.80 Thi4 family
FAD_binding_3        PF01494.14   356 seq525_BIOID50977    -            472   1.2e-06   27.7   0.1   1   1   1.9e-09   2.1e-06   26.9   0.0     3    34   148   179   147   182 0.95 FAD binding domain
Phage_integrase      PF00589.17   173 seq526_BIOID50977    -            271     1e-24   87.0   0.1   1   1   7.6e-28     1e-23   83.7   0.0     2   170    43   242    42   245 0.86 Phage integrase family
Aminotran_1_2        PF00155.16   363 seq527_BIOID50977    -            384   1.1e-69  235.0   0.0   1   1   1.8e-73   1.2e-69  234.8   0.0     2   363    40   380    39   380 0.97 Aminotransferase class I and II
Beta_elim_lyase      PF01212.16   290 seq527_BIOID50977    -            384   2.2e-06   26.9   0.0   1   1   1.5e-09     1e-05   24.7   0.0    28    87    83   142    70   206 0.77 Beta-eliminating lyase
DUF957               PF06117.6     65 seq528_BIOID50977    -             65   5.8e-36  121.7   0.2   1   1   4.6e-40   6.3e-36  121.6   0.2     1    65     1    65     1    65 0.99 Enterobacterial protein of unknown function (DUF957)
UTRA                 PF07702.8    141 seq529_BIOID50977    -            250   4.8e-24   84.4   0.1   1   1   1.4e-27   6.3e-24   84.1   0.0     2   140    97   237    96   238 0.95 UTRA domain
GntR                 PF00392.16    64 seq529_BIOID50977    -            250   5.9e-18   63.9   0.0   1   1   3.5e-21   1.6e-17   62.5   0.0     3    63    15    75    13    76 0.97 Bacterial regulatory proteins, gntR family
Asr                  PF06392.6     19 seq533_BIOID50977    -            111   7.1e-07   29.3  23.9   1   1   5.2e-11   7.1e-07   29.3  16.6     1    19    53    71    53    71 0.99 Acid shock protein repeat
Ecotin               PF03974.8    128 seq535_BIOID50977    -            169     3e-52  175.5   0.1   1   1   2.7e-56   3.7e-52  175.2   0.1     2   128    35   160    34   160 0.97 Ecotin
CbiA                 PF01656.18   195 seq538_BIOID50977    -            219   1.1e-16   60.6   0.0   1   1   3.3e-20   1.5e-16   60.2   0.0     1   184     5   172     5   186 0.79 CobQ/CobB/MinD/ParA nucleotide binding domain
VirC1                PF07015.6    231 seq538_BIOID50977    -            219     2e-06   26.9   0.0   1   1   7.3e-10   3.3e-06   26.2   0.0     2    96     3    93     2   110 0.74 VirC1 protein
HTH_Tnp_1            PF01527.15    76 seq539_BIOID50977    -            100   3.5e-11   42.7   0.8   1   1     3e-15   4.2e-11   42.5   0.5     3    76    12    86    10    86 0.94 Transposase
ADP_ribosyl_GH       PF03747.9    289 seq543_BIOID50977    -            173   1.3e-16   61.0   0.2   1   1   1.2e-20   1.6e-16   60.8   0.2     1   143    15   167    15   172 0.89 ADP-ribosylglycohydrolase
Trypsin              PF00089.21   220 seq545_BIOID50977    -            273   1.3e-11   44.4   0.0   1   1     6e-15   4.1e-11   42.7   0.0     9   198    50   244    44   266 0.74 Trypsin
Trypsin_2            PF13365.1    120 seq545_BIOID50977    -            273   1.3e-07   31.5   0.0   1   1   3.1e-11   2.1e-07   30.8   0.0     1   120    69   240    69   240 0.67 Trypsin-like peptidase domain
Methyltransf_11      PF08241.7     95 seq546_BIOID50977    -            251   1.3e-23   83.1   0.0   1   1   1.4e-26   2.4e-23   82.3   0.0     1    95    47   138    47   138 0.98 Methyltransferase domain
Methyltransf_23      PF13489.1    162 seq546_BIOID50977    -            251   6.2e-15   55.1   0.1   1   1   5.3e-18   9.1e-15   54.5   0.1     4   151    25   174    18   181 0.78 Methyltransferase domain
Methyltransf_31      PF13847.1    152 seq546_BIOID50977    -            251   1.5e-14   53.7   0.0   1   1   1.1e-17   1.9e-14   53.3   0.0     5   118    44   147    40   196 0.84 Methyltransferase domain
Methyltransf_12      PF08242.7     99 seq546_BIOID50977    -            251   1.8e-10   41.0   0.0   1   1   2.2e-13   3.8e-10   40.0   0.0     1    98    47   135    47   136 0.86 Methyltransferase domain
Methyltransf_18      PF12847.2    112 seq546_BIOID50977    -            251   3.9e-09   36.9   0.0   1   1   4.4e-12   7.6e-09   36.0   0.0     4   110    45   139    42   141 0.78 Methyltransferase domain
Methyltransf_25      PF13649.1    101 seq546_BIOID50977    -            251   8.5e-09   35.5   0.0   1   1   1.9e-11   3.3e-08   33.6   0.0     1   101    46   134    46   134 0.87 Methyltransferase domain
Ubie_methyltran      PF01209.13   233 seq546_BIOID50977    -            251   5.1e-08   32.2   0.0   1   1   3.9e-11   6.7e-08   31.8   0.0    43   168    38   155     2   169 0.83 ubiE/COQ5 methyltransferase family
Methyltransf_8       PF05148.10   219 seq546_BIOID50977    -            251   9.7e-05   21.9   0.0   1   1   8.4e-08   0.00014   21.4   0.0    59   155    30   137    17   158 0.76 Hypothetical methyltransferase
Pribosyltran         PF00156.22   125 seq549_BIOID50977    -            152   2.3e-11   43.4   0.0   1   1   2.3e-15   3.2e-11   42.9   0.0     2   112     4   105     3   112 0.87 Phosphoribosyl transferase domain
SIS                  PF01380.17   131 seq550_BIOID50977    -            384   4.6e-53  178.2   0.0   1   2     2e-34   2.7e-30  104.5   0.0     2   130    49   188    48   189 0.98 SIS domain
SIS                  PF01380.17   131 seq550_BIOID50977    -            384   4.6e-53  178.2   0.0   2   2   2.4e-24   3.2e-20   71.9   0.0     3   131   222   357   220   357 0.94 SIS domain
rve                  PF00665.21   120 seq554_BIOID50977    -            145   1.4e-10   41.1   0.0   1   1   1.4e-14   1.9e-10   40.7   0.0     2    65    53   114    52   126 0.93 Integrase core domain
DUF1016              PF06250.6    320 seq556_BIOID50977    -            375  2.6e-139  463.5   0.2   1   2   2.4e-40   3.3e-36  124.7   0.0     1    97    15   112    15   117 0.98 Protein of unknown function (DUF1016)
DUF1016              PF06250.6    320 seq556_BIOID50977    -            375  2.6e-139  463.5   0.2   2   2  5.4e-105  7.4e-101  337.1   0.0    81   319   122   363   117   364 0.96 Protein of unknown function (DUF1016)
HNH                  PF01844.18    47 seq557_BIOID50977    -            216   4.3e-06   26.3   0.8   1   1   5.5e-10   7.5e-06   25.6   0.5     1    47   141   197   139   197 0.88 HNH endonuclease
ADP_ribosyl_GH       PF03747.9    289 seq559_BIOID50977    -            158   7.4e-17   61.9   1.9   1   1   6.8e-21   9.3e-17   61.6   1.3   191   288    26   126     4   127 0.83 ADP-ribosylglycohydrolase
DUF1100              PF06500.6    411 seq561_BIOID50977    -            414  1.2e-221  735.4   0.0   1   1  2.8e-225  1.3e-221  735.2   0.0     1   411     1   414     1   414 0.99 Alpha/beta hydrolase of unknown function (DUF1100)
Abhydrolase_5        PF12695.2    142 seq561_BIOID50977    -            414   2.3e-08   33.7   0.0   1   1   9.2e-12   4.2e-08   32.9   0.0     1   121   196   375   196   392 0.75 Alpha/beta hydrolase family
Abhydrolase_6        PF12697.2    228 seq561_BIOID50977    -            414   2.1e-06   27.6   0.5   1   1   9.1e-10   4.2e-06   26.7   0.1    12   107   208   326   197   390 0.70 Alpha/beta hydrolase family
UvrD_C               PF13361.1    319 seq562_BIOID50977    -            690   8.6e-93  311.1   0.0   1   1   3.7e-95   8.4e-92  307.9   0.0     1   318   288   630   288   631 0.97 UvrD-like helicase C-terminal domain
UvrD-helicase        PF00580.16   315 seq562_BIOID50977    -            690   1.4e-73  247.8   0.3   1   1   8.9e-76     2e-72  244.0   0.2     1   314    20   282    20   283 0.94 UvrD/REP helicase N-terminal domain
AAA_19               PF13245.1     76 seq562_BIOID50977    -            690     2e-13   49.7   0.6   1   1   2.1e-16   4.9e-13   48.5   0.4     8    75    32   104    25   105 0.82 Part of AAA domain
UvrD_C_2             PF13538.1    104 seq562_BIOID50977    -            690   2.2e-10   40.4   0.0   1   1   5.8e-13   1.3e-09   37.9   0.0    54   103   563   626   513   627 0.80 Family description
rve_3                PF13683.1     67 seq563_BIOID50977    -             80     2e-11   43.0   0.0   1   1   4.5e-15   3.1e-11   42.5   0.0     7    67     1    62     1    62 0.96 Integrase core domain
rve_2                PF13333.1     52 seq563_BIOID50977    -             80   2.7e-07   30.4   0.0   1   1   4.8e-11   3.3e-07   30.1   0.0     1    50    14    68    14    70 0.87 Integrase core domain
RNA_pol_Rpb1_1       PF04997.7    338 seq564_BIOID50977    -           1407  1.8e-100  336.3   0.1   1   1  1.8e-103  4.8e-100  335.0   0.1     2   338    15   342    14   342 0.95 RNA polymerase Rpb1, domain 1
RNA_pol_Rpb1_5       PF04998.12   277 seq564_BIOID50977    -           1407   1.1e-80  270.7   0.0   1   1     8e-84   2.2e-80  269.7   0.0     1   276   766  1321   766  1322 1.00 RNA polymerase Rpb1, domain 5
RNA_pol_Rpb1_2       PF00623.15   166 seq564_BIOID50977    -           1407   6.1e-51  172.5   0.0   1   1   5.3e-53   1.5e-49  168.0   0.0     1   166   344   486   344   486 0.95 RNA polymerase Rpb1, domain 2
RNA_pol_Rpb1_3       PF04983.13   157 seq564_BIOID50977    -           1407   1.4e-27   96.2   0.0   1   1   1.2e-30   3.3e-27   95.0   0.0     1   157   489   644   489   644 0.93 RNA polymerase Rpb1, domain 3
RNA_pol_Rpb1_4       PF05000.12   108 seq564_BIOID50977    -           1407   2.5e-18   65.7   0.3   1   1   9.1e-22   2.5e-18   65.7   0.2     2   107   674   763   673   764 0.82 RNA polymerase Rpb1, domain 4
AAA_26               PF13500.1    199 seq565_BIOID50977    -            225   7.2e-42  143.1   0.0   1   1   1.9e-45   8.5e-42  142.9   0.0     1   193     3   208     3   213 0.95 AAA domain
CbiA                 PF01656.18   195 seq565_BIOID50977    -            225   3.5e-20   72.1   0.0   1   1   9.2e-24   4.2e-20   71.8   0.0     2   180     6   199     5   217 0.78 CobQ/CobB/MinD/ParA nucleotide binding domain
FAD_binding_5        PF00941.16   171 seq566_BIOID50977    -            292   4.4e-50  169.3   0.0   1   1   9.1e-54   6.2e-50  168.8   0.0     4   170     6   173     3   174 0.98 FAD binding domain in molybdopterin dehydrogenase
CO_deh_flav_C        PF03450.12   103 seq566_BIOID50977    -            292   5.1e-25   87.2   0.1   1   1   2.5e-28   1.7e-24   85.6   0.0     2   103   183   283   182   283 0.97 CO dehydrogenase flavoprotein C-terminal domain
Ribonuc_red_sm       PF00268.16   281 seq567_BIOID50977    -            319   1.1e-80  270.5   0.1   1   1   9.6e-85   1.3e-80  270.2   0.0     1   280     1   280     1   281 0.97 Ribonucleotide reductase, small chain
Na_Pi_cotrans        PF02690.10   142 seq568_BIOID50977    -            543   1.6e-44  150.9  30.2   1   2   1.4e-39   9.5e-36  122.5   7.0     1   140    13   148    13   150 0.98 Na+/Pi-cotransporter
Na_Pi_cotrans        PF02690.10   142 seq568_BIOID50977    -            543   1.6e-44  150.9  30.2   2   2   1.6e-13   1.1e-09   38.0  10.2     1   123   139   265   139   284 0.90 Na+/Pi-cotransporter
SIS                  PF01380.17   131 seq569_BIOID50977    -            332   6.8e-10   38.5   0.0   1   1   4.2e-12   5.8e-08   32.3   0.0     6   125    48   165    45   171 0.92 SIS domain
Lact-deh-memb        PF09330.6    291 seq571_BIOID50977    -            571  9.4e-154  510.8   1.9   1   1  1.7e-157  1.2e-153  510.5   1.3     1   291   278   567   278   567 1.00 D-lactate dehydrogenase, membrane binding
FAD_binding_4        PF01565.18   139 seq571_BIOID50977    -            571   2.5e-08   33.3   0.0   1   1   6.1e-12   4.2e-08   32.6   0.0     2   115    47   166    46   186 0.84 FAD binding domain
F_bP_aldolase        PF01116.15   287 seq578_BIOID50977    -            286  9.8e-103  343.0   0.0   1   1    8e-107  1.1e-102  342.9   0.0     4   286     5   283     2   284 0.99 Fructose-bisphosphate aldolase class-II
DUF2594              PF10769.4     74 seq580_BIOID50977    -             74   1.4e-42  143.4   2.3   1   1   1.1e-46   1.6e-42  143.3   1.6     1    74     1    74     1    74 1.00 Protein of unknown function (DUF2594)
Fer2_2               PF01799.15    75 seq584_BIOID50977    -            159     4e-27   93.8   0.4   1   1   5.8e-31     4e-27   93.8   0.3     1    73    78   152    78   154 0.93 [2Fe-2S] binding domain
Fer2                 PF00111.22    78 seq584_BIOID50977    -            159   4.4e-07   29.4   1.1   1   1   6.5e-11   4.4e-07   29.4   0.8     2    55    12    64    11    85 0.81 2Fe-2S iron-sulfur cluster binding domain
LysR_substrate       PF03466.15   209 seq585_BIOID50977    -            293   3.9e-45  153.4   0.1   1   1     9e-49   6.1e-45  152.7   0.0     2   204    85   282    84   284 0.98 LysR substrate binding domain
HTH_1                PF00126.22    60 seq585_BIOID50977    -            293     2e-17   62.5   0.8   1   1   5.5e-21   3.8e-17   61.6   0.6     1    60     3    62     3    62 0.97 Bacterial regulatory helix-turn-helix protein, lysR family
PfkB                 PF00294.19   301 seq588_BIOID50977    -            320     3e-46  157.8   0.0   1   1   2.8e-50   3.8e-46  157.4   0.0     3   300    21   308    19   309 0.91 pfkB family carbohydrate kinase
UPF0118              PF01594.11   327 seq589_BIOID50977    -            344   5.1e-74  249.0  42.7   1   1   4.2e-78   5.8e-74  248.8  29.6     2   326    14   328    13   329 0.99 Domain of unknown function DUF20
Crl                  PF07417.7    127 seq590_BIOID50977    -            133     1e-54  183.5   0.1   1   1   8.7e-59   1.2e-54  183.3   0.1     2   122     3   123     2   131 0.96 Transcriptional regulator Crl
ABC_tran             PF00005.22   118 seq591_BIOID50977    -            467   5.4e-26   91.1   0.0   1   1   3.3e-29   1.1e-25   90.1   0.0     1   117   135   259   135   260 0.97 ABC transporter
CBS                  PF00571.23    57 seq591_BIOID50977    -            467   2.8e-06   26.7   0.0   1   1   4.2e-07    0.0014   18.0   0.0    32    55   436   459   413   461 0.86 CBS domain
UvrB                 PF12344.3     44 seq592_BIOID50977    -            673   6.7e-23   79.8   0.9   1   1   1.3e-25   2.9e-22   77.7   0.1     1    43   552   594   552   595 0.97 Ultra-violet resistance protein B
Helicase_C           PF00271.26    78 seq592_BIOID50977    -            673   1.2e-15   57.0   0.0   1   1   1.2e-18   2.8e-15   55.8   0.0     2    77   465   545   464   546 0.98 Helicase conserved C-terminal domain
ResIII               PF04851.10   184 seq592_BIOID50977    -            673   1.1e-11   44.8   0.0   1   1     3e-14   6.9e-11   42.1   0.0     4    94    13   101    10   134 0.79 Type III restriction enzyme, res subunit
UVR                  PF02151.14    36 seq592_BIOID50977    -            673   5.2e-07   28.8   1.1   1   1     7e-10   1.6e-06   27.3   0.8     2    35   634   667   633   668 0.93 UvrB/uvrC motif
Phytase-like         PF13449.1    326 seq601_BIOID50977    -            374   9.2e-93  310.9   0.2   1   1   7.6e-97     1e-92  310.7   0.1     1   323    26   365    26   368 0.96 Esterase-like activity of phytase
EII-Sor              PF03609.9    237 seq602_BIOID50977    -            267   3.4e-72  242.4  24.2   1   1   2.8e-76   3.9e-72  242.2  16.8     1   236     1   238     1   239 0.99 PTS system sorbose-specific iic component
HisG                 PF01634.13   163 seq608_BIOID50977    -            299   8.2e-55  184.7   0.0   1   1   1.7e-58   1.2e-54  184.1   0.0     1   163    53   221    53   221 0.94 ATP phosphoribosyltransferase
HisG_C               PF08029.6     75 seq608_BIOID50977    -            299   5.6e-28   96.5   0.1   1   1   2.2e-31   1.5e-27   95.2   0.0     1    75   222   297   222   297 0.98 HisG, C-terminal domain
DUF1398              PF07166.6    125 seq609_BIOID50977    -            141   1.8e-59  199.0   8.9   1   1   1.5e-63     2e-59  198.8   6.1     1   125     8   132     8   132 0.99 Protein of unknown function (DUF1398)
HTH_3                PF01381.17    55 seq610_BIOID50977    -            142     1e-09   37.9   0.8   1   1   3.3e-13   2.3e-09   36.8   0.0    11    55    29    73    15    73 0.92 Helix-turn-helix
HTH_19               PF12844.2     64 seq610_BIOID50977    -            142   4.8e-08   32.8   0.0   1   1   1.3e-11   9.2e-08   31.9   0.0     2    62    13    77    12    79 0.94 Helix-turn-helix domain
BPD_transp_1         PF00528.17   185 seq611_BIOID50977    -            354   2.5e-26   92.2  16.2   1   1   1.8e-30   2.5e-26   92.2  11.2     1   176   163   324   163   332 0.91 Binding-protein-dependent transport system inner membrane component
DUF3521              PF12035.3     35 seq612_BIOID50977    -             51   1.7e-14   53.2   0.6   1   1   1.5e-18     2e-14   52.9   0.4     1    33     6    38     6    40 0.94 Protein of unknown function (DUF3521)
AA_kinase            PF00696.23   241 seq616_BIOID50977    -            396   4.4e-43  147.4   2.1   1   1   8.2e-47   5.6e-43  147.1   1.5     2   240    35   263    34   264 0.93 Amino acid kinase family
PUA                  PF01472.15    74 seq616_BIOID50977    -            396     1e-22   79.4   0.1   1   1   4.6e-26   3.1e-22   77.9   0.1     1    74   305   379   305   379 0.98 PUA domain
EIID-AGA             PF03613.9    264 seq617_BIOID50977    -            270   1.1e-92  309.6   4.6   1   1     9e-97   1.2e-92  309.4   3.2     2   264    11   270    10   270 0.97 PTS system mannose/fructose/sorbose family IID component
DUF2819              PF10995.3    317 seq618_BIOID50977    -            523  3.2e-129  430.1   0.0   1   1    3e-133  4.1e-129  429.7   0.0     2   317   163   474   162   474 0.99 Protein of unknown function (DUF2819)
MFS_1                PF07690.11   354 seq619_BIOID50977    -            396   4.5e-34  117.6  58.9   1   1   3.3e-38   4.5e-34  117.6  40.8     2   353    19   349    18   350 0.89 Major Facilitator Superfamily
DUF1391              PF07151.7     49 seq620_BIOID50977    -             78   5.5e-34  115.2   0.5   1   1   5.3e-38   7.2e-34  114.9   0.4     1    48    29    76    29    77 0.97 Protein of unknown function (DUF1391)
KdgM                 PF06178.8    218 seq622_BIOID50977    -            244   4.8e-29  101.3  12.9   1   1   4.3e-33   5.9e-29  101.0   9.0    10   218    32   244    24   244 0.85 Oligogalacturonate-specific porin protein (KdgM)
Histidinol_dh        PF00815.15   413 seq624_BIOID50977    -            432  3.3e-182  605.5   1.6   1   1  2.8e-186  3.8e-182  605.3   1.1     2   413    18   428    17   428 0.99 Histidinol dehydrogenase
OTCace_N             PF02729.16   142 seq634_BIOID50977    -            192   1.3e-28   99.3   0.0   1   1   1.3e-32   1.8e-28   98.8   0.0     1   142    22   179    22   179 0.88 Aspartate/ornithine carbamoyltransferase, carbamoyl-P binding domain
OpuAC                PF04069.7    257 seq636_BIOID50977    -            344   3.7e-56  190.2   3.6   1   1   3.3e-60   4.5e-56  189.9   2.5     2   256    44   326    43   327 0.94 Substrate binding domain of ABC-type glycine betaine transport system
GTP_EFTU             PF00009.22   188 seq637_BIOID50977    -            607     1e-56  191.2   0.0   1   1   7.2e-60     2e-56  190.3   0.0     2   187     4   195     3   196 0.96 Elongation factor Tu GTP binding domain
EFG_C                PF00679.19    89 seq637_BIOID50977    -            607   1.9e-21   75.6   0.0   1   1   1.6e-24   4.3e-21   74.4   0.0     3    83   397   477   395   483 0.96 Elongation factor G C-terminus
GTP_EFTU_D2          PF03144.20    74 seq637_BIOID50977    -            607   7.4e-10   38.6   3.2   1   1   8.1e-13   2.2e-09   37.1   2.2     1    74   219   289   219   289 0.94 Elongation factor Tu domain 2
MMR_HSR1             PF01926.18   114 seq637_BIOID50977    -            607   1.3e-05   25.0   0.2   1   1   1.5e-08   4.1e-05   23.4   0.0     2   113     8   128     7   129 0.55 50S ribosome-binding GTPase
Glucosamine_iso      PF01182.15   199 seq638_BIOID50977    -            251   2.6e-19   69.6   0.0   1   1   2.5e-23   3.5e-19   69.2   0.0     4   198    30   226    28   227 0.81 Glucosamine-6-phosphate isomerases/6-phosphogluconolactonase
SNARE_assoc          PF09335.6    123 seq640_BIOID50977    -            192   3.1e-18   66.0   1.9   1   1   2.3e-22   3.1e-18   66.0   1.3     3   122    23   143    21   144 0.92 SNARE associated Golgi protein
Aldedh               PF00171.17   462 seq643_BIOID50977    -            417   1.2e-20   73.1   3.0   1   1   2.4e-20   3.3e-16   58.5   0.8    37   299     8   283     2   304 0.82 Aldehyde dehydrogenase family
DUF2608              PF11019.3    253 seq644_BIOID50977    -            289     1e-58  198.1   0.2   1   1   1.9e-62   1.3e-58  197.8   0.1     7   243    32   271    26   278 0.92 Protein of unknown function (DUF2608)
Sdh_cyt              PF01127.17   121 seq645_BIOID50977    -            133   4.1e-30  103.9   4.2   1   1   3.6e-34     5e-30  103.7   2.9     3   120    11   127    10   128 0.90 Succinate dehydrogenase/Fumarate reductase transmembrane subunit
ANT                  PF03374.9    112 seq646_BIOID50977    -            347   3.1e-32  110.8   0.0   1   1   4.5e-36   6.2e-32  109.8   0.0     1   111   233   341   233   342 0.97 Phage antirepressor protein KilAC domain
OTCace               PF00185.19   158 seq647_BIOID50977    -            204   8.5e-34  116.5   0.0   1   1   9.1e-38   1.2e-33  116.0   0.0    11   156    11   181     4   182 0.90 Aspartate/ornithine carbamoyltransferase, Asp/Orn binding domain
DicB                 PF05358.6     62 seq649_BIOID50977    -             97   5.6e-40  134.5   0.1   1   1   5.4e-44   7.3e-40  134.1   0.1     1    62    36    97    36    97 1.00 DicB protein
PTS_IIB              PF02302.12    90 seq653_BIOID50977    -            106   5.2e-21   74.7   1.5   1   1   4.5e-25   6.1e-21   74.5   1.0     2    88     6    95     5    97 0.94 PTS system, Lactose/Cellobiose specific IIB subunit
Sdh_cyt              PF01127.17   121 seq654_BIOID50977    -            115   8.9e-12   44.7  15.1   1   1   7.9e-16   1.1e-11   44.5  10.5    18   120    11   104     2   113 0.83 Succinate dehydrogenase/Fumarate reductase transmembrane subunit
DUF2636              PF11120.3     62 seq655_BIOID50977    -             63   5.2e-33  112.2   0.6   1   1   4.2e-37   5.7e-33  112.1   0.4     1    62     2    63     2    63 0.99 Protein of unknown function (DUF2636)
DDE_Tnp_1_5          PF13737.1    112 seq657_BIOID50977    -            322   1.7e-45  153.6   0.3   1   1     1e-48   6.9e-45  151.6   0.0     1   112    34   145    34   145 0.96 Transposase DDE domain
DDE_Tnp_1            PF01609.16   211 seq657_BIOID50977    -            322   2.8e-21   75.9   0.9   1   1   6.4e-25   4.4e-21   75.3   0.6     4   205   130   303   127   308 0.86 Transposase DDE domain
DUF1482              PF07358.6     57 seq658_BIOID50977    -             63   9.8e-29   98.6   0.2   1   1   7.9e-33   1.1e-28   98.4   0.1     1    57     4    62     4    62 0.98 Protein of unknown function (DUF1482)
Phage_integrase      PF00589.17   173 seq660_BIOID50977    -            200     8e-49  165.5   0.0   1   1   6.6e-53   9.1e-49  165.3   0.0     1   171    11   181    11   183 0.98 Phage integrase family
Aminotran_1_2        PF00155.16   363 seq662_BIOID50977    -            356   3.7e-68  230.0   0.0   1   1   3.3e-72   4.5e-68  229.7   0.0    31   363    46   351    30   351 0.94 Aminotransferase class I and II
DUF3260              PF11658.3    518 seq663_BIOID50977    -            559  4.3e-234  777.3   0.0   1   1  3.6e-238    5e-234  777.1   0.0     2   518    24   554    23   554 0.99 Protein of unknown function (DUF3260)
Mob_synth_C          PF06463.8    128 seq664_BIOID50977    -            352     7e-36  122.6   0.0   1   1   3.6e-39   1.2e-35  121.8   0.0     1   127   209   335   209   336 0.98 Molybdenum Cofactor Synthesis C
Radical_SAM          PF04055.16   166 seq664_BIOID50977    -            352   6.9e-27   94.5   0.0   1   1   2.7e-30   9.4e-27   94.0   0.0     2   166    42   204    41   204 0.97 Radical SAM superfamily
Fer4_12              PF13353.1    139 seq664_BIOID50977    -            352   1.6e-07   31.4   0.0   1   1   8.7e-11     3e-07   30.5   0.0    15   116    47   148    36   154 0.84 4Fe-4S single cluster domain
Fer4_14              PF13394.1    117 seq664_BIOID50977    -            352   5.9e-07   29.4   0.0   1   1   5.8e-10     2e-06   27.7   0.0     6    90    45   127    38   148 0.70 4Fe-4S single cluster domain
PFL                  PF02901.10   648 seq666_BIOID50977    -            765  3.8e-205  683.0   0.0   1   1  6.8e-209  4.7e-205  682.7   0.0     1   648     1   626     1   626 0.98 Pyruvate formate lyase
Gly_radical          PF01228.16   106 seq666_BIOID50977    -            765   2.7e-25   88.6   0.0   1   1   9.7e-29   6.6e-25   87.4   0.0     3   106   645   747   643   747 0.97 Glycine radical
FAD_binding_2        PF00890.19   421 seq667_BIOID50977    -            588    3e-117  391.9   6.0   1   1  5.3e-121  3.6e-117  391.6   4.1     1   421     9   405     9   405 0.98 FAD binding domain
Succ_DH_flav_C       PF02910.15   129 seq667_BIOID50977    -            588     3e-38  130.4   0.1   1   1   7.5e-42   5.1e-38  129.7   0.1     1   129   460   588   460   588 0.96 Fumarate reductase flavoprotein C-term
Exonuc_VIII          PF06630.6    182 seq668_BIOID50977    -            813     5e-71  237.6   2.1   1   1   1.2e-74   1.7e-70  235.9   0.0     3   182    10   189     8   189 0.98 Enterobacterial exodeoxyribonuclease VIII
Fimbrial             PF00419.15   145 seq669_BIOID50977    -            194   5.1e-13   49.3   0.0   1   1   5.1e-17     7e-13   48.9   0.0     3   144    29   193    27   194 0.77 Fimbrial protein
PALP                 PF00291.20   307 seq670_BIOID50977    -            398   1.1e-44  152.7   0.2   1   1     1e-48   1.4e-44  152.4   0.1     4   305    41   374    39   377 0.81 Pyridoxal-phosphate dependent enzyme
CbiA                 PF01656.18   195 seq673_BIOID50977    -            253   9.6e-06   25.0   0.9   1   1   1.9e-09   2.6e-05   23.6   0.6     3   174     8   175     7   198 0.63 CobQ/CobB/MinD/ParA nucleotide binding domain
MFS_1                PF07690.11   354 seq674_BIOID50977    -            394   1.1e-36  126.1  55.2   1   2   1.5e-29     1e-25   90.1  17.3     2   188    17   198    16   220 0.86 Major Facilitator Superfamily
MFS_1                PF07690.11   354 seq674_BIOID50977    -            394   1.1e-36  126.1  55.2   2   2     1e-14   7.2e-11   41.3  16.1     3   175   218   387   216   394 0.89 Major Facilitator Superfamily
Sugar_tr             PF00083.19   451 seq674_BIOID50977    -            394   3.2e-12   45.6  16.5   1   1   4.7e-16   3.2e-12   45.6  11.4    43   188    39   181    11   184 0.83 Sugar (and other) transporter
Thioredoxin          PF00085.15   104 seq676_BIOID50977    -            109   3.5e-34  116.5   0.0   1   1   8.4e-38   3.8e-34  116.3   0.0     2   103     5   106     4   107 0.98 Thioredoxin
Thioredoxin_2        PF13098.1    112 seq676_BIOID50977    -            109   1.6e-10   41.0   0.1   1   1   3.2e-13   1.4e-09   37.9   0.0     7   112    23   104    17   104 0.90 Thioredoxin-like domain
MarR                 PF01047.17    59 seq680_BIOID50977    -            144   5.2e-18   64.3   0.0   1   1   1.9e-21   8.8e-18   63.6   0.0     1    59    38    96    38    96 0.98 MarR family
MarR_2               PF12802.2     62 seq680_BIOID50977    -            144   1.4e-13   50.1   0.0   1   1   5.2e-17   2.4e-13   49.4   0.0     1    62    36    95    36    95 0.98 MarR family
HTH_27               PF13463.1     68 seq680_BIOID50977    -            144   3.5e-09   36.7   0.0   1   1   1.8e-12   8.1e-09   35.5   0.0     1    68    38   104    38   104 0.93 Winged helix DNA-binding domain
ANT                  PF03374.9    112 seq684_BIOID50977    -            266   2.3e-34  117.6   0.0   1   1   6.6e-38   4.5e-34  116.7   0.0     1   111   151   259   151   260 0.97 Phage antirepressor protein KilAC domain
KilA-N               PF04383.8    111 seq684_BIOID50977    -            266   3.6e-18   65.0   0.0   1   1   9.4e-22   6.4e-18   64.2   0.0     6   109    28   122    25   124 0.91 KilA-N domain
Pili_assembly_N      PF00345.15   122 seq685_BIOID50977    -            231   1.5e-41  140.8   0.1   1   1   3.9e-45   2.7e-41  140.0   0.0     1   122    25   145    25   145 0.94 Gram-negative pili assembly chaperone, N-terminal domain
Pili_assembly_C      PF02753.12    68 seq685_BIOID50977    -            231   2.5e-17   62.3   0.2   1   1     1e-20   7.1e-17   60.8   0.1     1    67   164   226   164   227 0.91 Gram-negative pili assembly chaperone, C-terminal domain
ATP-synt_ab          PF00006.20   215 seq686_BIOID50977    -            443   5.9e-42  143.4   0.0   1   1   2.9e-45   7.9e-42  143.0   0.0     3   214   183   388   181   389 0.95 ATP synthase alpha/beta family, nucleotide-binding domain
Rho_RNA_bind         PF07497.7     78 seq686_BIOID50977    -            443   6.5e-42  140.9   0.1   1   1   4.2e-45   1.1e-41  140.1   0.0     1    78    73   150    73   150 0.98 Rho termination factor, RNA-binding domain
Rho_N                PF07498.7     43 seq686_BIOID50977    -            443   8.2e-18   63.7   0.8   1   1   1.7e-20   4.8e-17   61.3   0.2     1    43    29    71    29    71 0.98 Rho termination factor, N-terminal domain
NACHT                PF05729.7    167 seq686_BIOID50977    -            443   8.9e-05   22.0   0.0   1   1   6.2e-08   0.00017   21.1   0.0    12    96   207   297   203   311 0.80 NACHT domain
HTH_18               PF12833.2     81 seq687_BIOID50977    -            129   1.1e-19   70.2   0.3   1   1   2.1e-23   1.4e-19   69.8   0.2     2    79    34   110    33   112 0.96 Helix-turn-helix domain
HTH_AraC             PF00165.18    42 seq687_BIOID50977    -            129   5.4e-18   64.0   0.2   1   2     2e-09   1.4e-05   24.6   0.0     1    42    20    61    20    61 0.97 Bacterial regulatory helix-turn-helix proteins, AraC family
HTH_AraC             PF00165.18    42 seq687_BIOID50977    -            129   5.4e-18   64.0   0.2   2   2     2e-13   1.4e-09   37.3   0.0     2    41    73   110    68   111 0.93 Bacterial regulatory helix-turn-helix proteins, AraC family
DUF1471              PF07338.8     56 seq688_BIOID50977    -            314   4.1e-62  205.5   5.4   1   3   2.8e-22   3.9e-18   64.7   0.0     2    56    34    90    33    90 0.98 Protein of unknown function (DUF1471)
DUF1471              PF07338.8     56 seq688_BIOID50977    -            314   4.1e-62  205.5   5.4   2   3     3e-22   4.1e-18   64.6   0.1     3    56   119   174   117   174 0.98 Protein of unknown function (DUF1471)
DUF1471              PF07338.8     56 seq688_BIOID50977    -            314   4.1e-62  205.5   5.4   3   3   3.1e-26   4.3e-22   77.3   0.1     2    56   259   314   258   314 0.99 Protein of unknown function (DUF1471)
Phage_integrase      PF00589.17   173 seq689_BIOID50977    -            198   4.1e-44  150.1   0.5   1   1   3.5e-48   4.7e-44  149.9   0.3     1   172     5   177     5   178 0.98 Phage integrase family
UTRA                 PF07702.8    141 seq690_BIOID50977    -            236   3.7e-20   71.8   0.0   1   1   9.6e-24   6.6e-20   71.0   0.0     1   140    91   230    91   231 0.97 UTRA domain
GntR                 PF00392.16    64 seq690_BIOID50977    -            236   6.4e-20   70.2   0.0   1   1   1.4e-23   9.4e-20   69.7   0.0     2    64     8    70     7    70 0.97 Bacterial regulatory proteins, gntR family
IGPD                 PF00475.13   145 seq693_BIOID50977    -            355   1.3e-64  216.3   0.3   1   1   6.7e-68   2.3e-64  215.5   0.2     1   145   196   338   196   338 0.99 Imidazoleglycerol-phosphate dehydratase
HAD_2                PF13419.1    176 seq693_BIOID50977    -            355   5.6e-07   29.8   0.0   1   1   5.3e-09   1.8e-05   24.9   0.0    76   173    30   145    19   148 0.81 Haloacid dehalogenase-like hydrolase
PNK3P                PF08645.6    158 seq693_BIOID50977    -            355   9.3e-07   28.3   0.0   1   1   4.9e-10   1.7e-06   27.4   0.0     5   129     8   134     4   183 0.77 Polynucleotide kinase 3 phosphatase
Hydrolase_like       PF13242.1     75 seq693_BIOID50977    -            355   1.8e-06   27.4   0.0   1   1   1.1e-09   3.8e-06   26.4   0.0     1    44   102   144   102   149 0.90 HAD-hyrolase-like
MoCF_biosynth        PF00994.19   144 seq694_BIOID50977    -            170   5.8e-31  106.7   0.0   1   1   5.3e-35   7.2e-31  106.4   0.0     1   143    14   156    12   157 0.92 Probable molybdopterin binding domain
MarB                 PF13999.1     66 seq700_BIOID50977    -             72   6.1e-35  118.4   0.5   1   1     5e-39   6.8e-35  118.3   0.3     2    66     6    70     5    70 0.98 MarB protein
ETF                  PF01012.16   164 seq701_BIOID50977    -            277   6.1e-33  113.7   3.0   1   1   6.5e-37   8.8e-33  113.2   2.1     9   164    51   208    45   208 0.91 Electron transfer flavoprotein domain
Peptidase_M20        PF01546.23   171 seq702_BIOID50977    -            403   4.4e-20   71.8   0.0   1   1     1e-23   7.1e-20   71.1   0.0     1   168    77   395    77   398 0.94 Peptidase family M20/M25/M40
M20_dimer            PF07687.9    109 seq702_BIOID50977    -            403   2.4e-17   62.5   0.0   1   1   6.5e-21   4.5e-17   61.6   0.0     2   100   183   282   182   290 0.96 Peptidase dimerisation domain
Glyco_hydro_4C       PF11975.3    232 seq703_BIOID50977    -            451   2.6e-86  289.0   0.0   1   1   5.2e-90   3.5e-86  288.6   0.0     2   232   193   421   192   421 0.99 Family 4 glycosyl hydrolase C-terminal domain
Glyco_hydro_4        PF02056.11   183 seq703_BIOID50977    -            451   5.9e-80  266.7   0.1   1   1   1.2e-83     8e-80  266.3   0.1     1   182     6   188     6   189 0.99 Family 4 glycosyl hydrolase
PapC_N               PF13954.1    146 seq706_BIOID50977    -            107   2.1e-13   49.9   0.0   1   1   1.9e-17   2.6e-13   49.6   0.0     1    52    43    96    43   105 0.89 PapC N-terminal domain
MoaC                 PF01967.16   136 seq707_BIOID50977    -            161   1.5e-60  202.6   1.3   1   1   1.3e-64   1.7e-60  202.4   0.9     1   136    15   150    15   150 1.00 MoaC family
AzlC                 PF03591.9    143 seq708_BIOID50977    -            245   7.3e-42  142.5  10.2   1   1   5.3e-46   7.3e-42  142.5   7.1     1   141    23   165    23   167 0.97 AzlC protein
AP_endonuc_2         PF01261.19   211 seq710_BIOID50977    -            326   2.9e-14   52.7   0.1   1   1   3.2e-18   4.4e-14   52.1   0.1     1   201    41   219    41   229 0.91 Xylose isomerase-like TIM barrel
DcuC                 PF03606.10   463 seq712_BIOID50977    -            455  3.3e-128  427.7  48.6   1   1  2.8e-132  3.8e-128  427.5  33.7     1   462     2   454     2   455 0.98 C4-dicarboxylate anaerobic carrier
Usher                PF00577.15   552 seq713_BIOID50977    -            312   1.7e-99  333.9   4.0   1   1  3.2e-103   2.2e-99  333.5   2.8     1   224    89   310    89   311 0.98 Type VII secretion system (T7SS), usher protein
PapC_N               PF13954.1    146 seq713_BIOID50977    -            312   5.1e-20   71.4   0.0   1   1   1.1e-23   7.7e-20   70.8   0.0    75   146     2    75     1    75 0.95 PapC N-terminal domain
Fer2_3               PF13085.1    110 seq714_BIOID50977    -            238   3.8e-31  107.0   0.0   1   1   1.6e-34   5.5e-31  106.5   0.0     2   109     5   111     4   112 0.93 2Fe-2S iron-sulfur cluster binding domain
Fer4_17              PF13534.1     61 seq714_BIOID50977    -            238     2e-10   40.7   0.8   1   1   1.1e-13   3.9e-10   39.8   0.5     1    61   148   221   148   221 0.80 4Fe-4S dicluster domain
Fer4_8               PF13183.1     57 seq714_BIOID50977    -            238   1.3e-09   37.8   1.5   1   1     8e-13   2.7e-09   36.7   1.0     2    56   146   219   145   220 0.71 4Fe-4S dicluster domain
Fer4_18              PF13746.1     69 seq714_BIOID50977    -            238   3.2e-07   30.5   1.1   1   1     1e-09   3.5e-06   27.2   0.1     2    67   155   221   154   223 0.97 4Fe-4S dicluster domain
ThiS                 PF02597.15    78 seq718_BIOID50977    -             81     5e-22   77.9   0.0   1   1   4.1e-26   5.6e-22   77.8   0.0     1    78     4    81     4    81 0.99 ThiS family
Fimbrial             PF00419.15   145 seq719_BIOID50977    -            184   9.4e-21   74.4   9.3   1   1   6.9e-25   9.4e-21   74.4   6.4     1   145    35   184    35   184 0.87 Fimbrial protein
AA_permease_2        PF13520.1    426 seq721_BIOID50977    -            460   8.4e-79  264.9  40.0   1   1   7.3e-83   9.9e-79  264.7  27.8     1   420     5   441     5   449 0.90 Amino acid permease
GATase               PF00117.23   192 seq722_BIOID50977    -            196   6.2e-28   97.4   0.0   1   1   2.1e-31   7.1e-28   97.2   0.0     1   189     4   194     4   196 0.81 Glutamine amidotransferase class-I
GATase_3             PF07685.9    158 seq722_BIOID50977    -            196   9.7e-06   25.1   0.0   1   1   4.3e-09   1.5e-05   24.5   0.0     8    79    39   100    32   106 0.87 CobB/CobQ-like glutamine amidotransferase domain
Rhodanese            PF00581.15   113 seq725_BIOID50977    -            334   4.1e-36  123.6   0.0   1   2   5.6e-22   7.7e-18   64.7   0.0     2   112    62   181    61   182 0.86 Rhodanese-like domain
Rhodanese            PF00581.15   113 seq725_BIOID50977    -            334   4.1e-36  123.6   0.0   2   2   1.5e-19   2.1e-15   56.9   0.0    11   112   219   324   210   325 0.85 Rhodanese-like domain
ETF_alpha            PF00766.14    86 seq729_BIOID50977    -            313   6.6e-32  108.8   0.1   1   1   2.2e-35   1.5e-31  107.7   0.1     2    86   190   275   189   275 0.97 Electron transfer flavoprotein FAD-binding domain
ETF                  PF01012.16   164 seq729_BIOID50977    -            313   1.9e-19   69.8   0.6   1   1   4.6e-23   3.2e-19   69.1   0.1    19   163    19   153     6   154 0.91 Electron transfer flavoprotein domain
MoaE                 PF02391.12   117 seq730_BIOID50977    -            150   2.5e-40  136.7   0.0   1   1   2.2e-44     3e-40  136.5   0.0     2   116     6   121     5   122 0.97 MoaE protein
AzlD                 PF05437.7     99 seq731_BIOID50977    -            111   3.3e-12   46.0   5.5   1   1   2.8e-16   3.9e-12   45.8   3.8     1    98     5   104     5   105 0.92 Branched-chain amino acid transport protein (AzlD)
Radical_SAM          PF04055.16   166 seq733_BIOID50977    -            292   1.9e-22   80.0   0.0   1   1   5.8e-26   2.6e-22   79.6   0.0     1   157    41   222    41   231 0.94 Radical SAM superfamily
Fer4_12              PF13353.1    139 seq733_BIOID50977    -            292   1.1e-10   41.6   0.1   1   1   9.2e-14   4.2e-10   39.7   0.1     2    82    34   145    33   186 0.81 4Fe-4S single cluster domain
Fer4_14              PF13394.1    117 seq733_BIOID50977    -            292     1e-06   28.6   0.6   1   1     6e-09   2.7e-05   24.0   0.4     3   103    42   171    40   183 0.83 4Fe-4S single cluster domain
Glycos_transf_4      PF00953.16   159 seq735_BIOID50977    -            341   8.9e-29  100.2  21.3   1   1   6.5e-33   8.9e-29  100.2  14.8     3   157    49   207    47   209 0.94 Glycosyl transferase family 4
Fimbrial             PF00419.15   145 seq737_BIOID50977    -            212   1.1e-15   57.9   0.0   1   1     1e-19   1.4e-15   57.6   0.0     2   145    66   212    65   212 0.86 Fimbrial protein
CSD                  PF00313.17    66 seq738_BIOID50977    -             70   3.4e-21   74.6   0.0   1   1   2.7e-25   3.7e-21   74.5   0.0     1    65     5    69     5    70 0.98 'Cold-shock' DNA-binding domain
DUF4224              PF13986.1     47 seq739_BIOID50977    -             67   5.8e-19   67.2   0.0   1   1   4.8e-23   6.5e-19   67.0   0.0     1    46     4    49     4    50 0.96 Domain of unknown function (DUF4224)
His_biosynth         PF00977.16   228 seq742_BIOID50977    -            245   9.9e-76  253.8   0.2   1   1   3.3e-79   1.1e-75  253.7   0.2     1   228     1   234     1   234 0.98 Histidine biosynthesis protein
Trp_syntA            PF00290.15   259 seq742_BIOID50977    -            245   2.6e-06   25.9   0.9   1   1   1.5e-08     5e-05   21.7   0.1   174   232    51   108    33   114 0.88 Tryptophan synthase alpha chain
Amidohydro_4         PF13147.1    304 seq743_BIOID50977    -            461   4.4e-28   98.9   0.7   1   1   1.6e-31   5.4e-28   98.6   0.5     1   304    45   392    45   392 0.90 Amidohydrolase
Amidohydro_1         PF01979.15   333 seq743_BIOID50977    -            461   7.6e-13   48.6   0.1   1   1   3.3e-15   1.1e-11   44.8   0.0     1   333    50   395    50   395 0.75 Amidohydrolase family
Amidohydro_5         PF13594.1     68 seq743_BIOID50977    -            461   1.7e-11   43.6   0.6   1   1   2.3e-14   7.9e-11   41.5   0.4     2    68    22    90     3    90 0.76 Amidohydrolase
MarR                 PF01047.17    59 seq745_BIOID50977    -            176   1.6e-17   62.8   2.8   1   1   1.3e-20     6e-17   60.9   0.1     1    58    53   112    53   113 0.98 MarR family
MarR_2               PF12802.2     62 seq745_BIOID50977    -            176     1e-08   34.5   0.1   1   1   4.8e-12   2.2e-08   33.5   0.0     5    61    55   111    51   112 0.90 MarR family
HTH_27               PF13463.1     68 seq745_BIOID50977    -            176   3.6e-07   30.3   0.1   1   1   1.8e-10   8.1e-07   29.1   0.0    17    68    70   121    54   121 0.86 Winged helix DNA-binding domain
MFS_1                PF07690.11   354 seq747_BIOID50977    -            421   5.4e-23   81.1  40.2   1   1   5.8e-27   7.9e-23   80.6  23.2    22   351    33   365    25   366 0.79 Major Facilitator Superfamily
Bax1-I               PF01027.15   205 seq748_BIOID50977    -            261   5.2e-59  199.1  36.8   1   1   4.5e-63   6.1e-59  198.9  25.5     2   205    46   257    45   257 0.92 Inhibitor of apoptosis-promoting Bax1
HOK_GEF              PF01848.11    43 seq750_BIOID50977    -             51   1.4e-18   65.7   5.2   1   1   1.1e-22   1.6e-18   65.6   3.6     1    43     5    47     5    47 0.98 Hok/gef family
Phage_integr_N2      PF13495.1     85 seq751_BIOID50977    -            260   2.7e-07   30.7   0.1   1   1   7.5e-11   5.1e-07   29.8   0.1     2    83    67   145    66   147 0.91 Phage integrase, N-terminal SAM-like domain
HTH_Tnp_1            PF01527.15    76 seq752_BIOID50977    -            124   4.6e-19   68.0   0.6   1   1     9e-23   6.1e-19   67.6   0.4     2    74    23   102    22   104 0.89 Transposase
HTH_28               PF13518.1     52 seq752_BIOID50977    -            124   1.7e-06   27.7   0.5   1   1   5.4e-10   3.7e-06   26.6   0.0     1    43    32    75    32    78 0.93 Helix-turn-helix domain
Transket_pyr         PF02779.19   178 seq753_BIOID50977    -            933   5.3e-67  224.6   0.0   1   1   1.3e-70     9e-67  223.8   0.0     3   178   591   785   589   785 0.99 Transketolase, pyrimidine binding domain
E1_dh                PF00676.15   300 seq753_BIOID50977    -            933   1.7e-46  158.1   0.0   1   1   5.4e-50   3.7e-46  157.1   0.0    15   282   219   511   207   516 0.84 Dehydrogenase E1 component
MFS_2                PF13347.1    427 seq754_BIOID50977    -            473  1.2e-108  363.1  43.1   1   1    1e-112  1.4e-108  362.9  29.9     3   426     8   436     6   437 0.97 MFS/sugar transport protein
DDE_Tnp_1            PF01609.16   211 seq757_BIOID50977    -            370   2.5e-29  102.2   0.0   1   1   2.3e-33   3.2e-29  101.9   0.0     2   211   107   348   106   348 0.96 Transposase DDE domain
Trp_Tyr_perm         PF03222.8    394 seq759_BIOID50977    -            444   4.2e-05   22.4  38.4   1   1   5.5e-09   7.6e-05   21.5  26.6     7   374    42   425    38   436 0.76 Tryptophan/tyrosine permease family
rve                  PF00665.21   120 seq760_BIOID50977    -            301   5.8e-24   84.3   0.0   1   1   2.3e-27     1e-23   83.5   0.0     3   119   123   243   121   244 0.97 Integrase core domain
rve_3                PF13683.1     67 seq760_BIOID50977    -            301   1.6e-17   62.6   0.0   1   1   1.4e-20   6.3e-17   60.7   0.0     2    67   216   281   215   281 0.98 Integrase core domain
HTH_21               PF13276.1     60 seq760_BIOID50977    -            301   1.2e-16   60.3   1.2   1   1   2.4e-18   1.1e-14   54.0   0.3     6    57    49   106    44   109 0.80 HTH-like domain
DAO                  PF01266.19   358 seq761_BIOID50977    -            428   2.8e-23   82.3   3.2   1   2   4.7e-10   4.6e-07   28.9   0.3     1    39     7    45     7    86 0.82 FAD dependent oxidoreductase
DAO                  PF01266.19   358 seq761_BIOID50977    -            428   2.8e-23   82.3   3.2   2   2   1.2e-17   1.2e-14   53.8   0.1   146   356   107   328    99   330 0.74 FAD dependent oxidoreductase
FAD_binding_3        PF01494.14   356 seq761_BIOID50977    -            428   4.5e-12   45.5   6.5   1   1   3.4e-14   3.3e-11   42.7   4.5     3   197     7   189     6   311 0.66 FAD binding domain
FAD_oxidored         PF12831.2    428 seq761_BIOID50977    -            428   8.5e-10   38.1   1.2   1   1   8.8e-13   8.5e-10   38.1   0.8     1   143     7   157     7   172 0.77 FAD dependent oxidoreductase
Thi4                 PF01946.12   230 seq761_BIOID50977    -            428   2.7e-09   36.3   1.5   1   1   2.3e-09   2.2e-06   26.8   0.3    18    64     6    52     2    57 0.94 Thi4 family
NAD_binding_8        PF13450.1     68 seq761_BIOID50977    -            428   4.8e-09   35.9   1.3   1   1   4.1e-11     4e-08   33.0   0.4     1    34    10    43    10    74 0.75 NAD(P)-binding Rossmann-like domain
FAD_binding_2        PF00890.19   421 seq761_BIOID50977    -            428   4.3e-09   35.6   7.8   1   1   4.6e-09   4.5e-06   25.6   3.0     1    35     7    41     7    54 0.91 FAD binding domain
HI0933_like          PF03486.9    409 seq761_BIOID50977    -            428   6.1e-09   34.7   4.1   1   1   2.3e-11   2.2e-08   32.8   2.9     2   167     7   165     6   185 0.86 HI0933-like protein
Pyr_redox_2          PF07992.9    200 seq761_BIOID50977    -            428   1.3e-07   31.6   0.2   1   1   2.6e-10   2.6e-07   30.6   0.1     1   124     7   167     7   201 0.84 Pyridine nucleotide-disulphide oxidoreductase
GIDA                 PF01134.17   392 seq761_BIOID50977    -            428   7.5e-08   31.5   0.8   1   1   7.7e-11   7.5e-08   31.5   0.6     1   150     7   162     7   194 0.82 Glucose inhibited division protein A
Trp_halogenase       PF04820.9    454 seq761_BIOID50977    -            428   1.1e-07   30.8   3.9   1   1   9.5e-08   9.3e-05   21.1   0.0   140   216    90   169    61   186 0.83 Tryptophan halogenase
PTS_IIB              PF02302.12    90 seq762_BIOID50977    -            113   7.1e-13   48.6   0.0   1   1   6.3e-17   8.6e-13   48.4   0.0     2    87     6    94     5    97 0.92 PTS system, Lactose/Cellobiose specific IIB subunit
Pili_assembly_N      PF00345.15   122 seq763_BIOID50977    -            241   1.1e-40  138.0   0.1   1   1   2.7e-44   1.9e-40  137.3   0.0     1   121    37   156    37   157 0.91 Gram-negative pili assembly chaperone, N-terminal domain
Pili_assembly_C      PF02753.12    68 seq763_BIOID50977    -            241   9.5e-17   60.4   0.3   1   1   8.1e-20   5.6e-16   58.0   0.1     1    65   176   234   176   237 0.95 Gram-negative pili assembly chaperone, C-terminal domain
Hpt                  PF01627.18    90 seq764_BIOID50977    -            890   2.1e-13   49.9   0.0   1   1   5.7e-16   3.9e-12   45.8   0.0     3    83   811   885   809   890 0.89 Hpt domain
HATPase_c            PF02518.21   111 seq764_BIOID50977    -            890   3.4e-11   42.7   0.0   1   1   1.2e-14   8.5e-11   41.4   0.0     1   109   565   675   565   677 0.94 Histidine kinase-, DNA gyrase B-, and HSP90-like ATPase
HlyD                 PF00529.15   306 seq765_BIOID50977    -            390   3.6e-79  266.1  15.0   1   1   1.3e-82   4.5e-79  265.8  10.4     1   306    60   343    60   343 0.99 HlyD family secretion protein
HlyD_2               PF12700.2    328 seq765_BIOID50977    -            390   2.2e-17   63.1   1.3   1   1   9.2e-21   3.1e-17   62.6   0.9    20   234    60   290    51   316 0.77 HlyD family secretion protein
HlyD_3               PF13437.1    105 seq765_BIOID50977    -            390   5.2e-16   58.7   3.5   1   1   1.4e-16   4.9e-13   49.2   0.2     2   105   218   338   217   338 0.79 HlyD family secretion protein
Biotin_lipoyl_2      PF13533.1     50 seq765_BIOID50977    -            390   1.1e-08   34.4   1.6   1   1   5.4e-11   1.9e-07   30.5   0.1     2    49    61   108    60   109 0.91 Biotin-lipoyl like
His_biosynth         PF00977.16   228 seq766_BIOID50977    -            258   1.7e-78  262.9   0.6   1   1   5.5e-82   1.9e-78  262.7   0.4     1   227     5   239     5   240 0.96 Histidine biosynthesis protein
adh_short            PF00106.20   167 seq767_BIOID50977    -            240   5.4e-16   58.8   0.3   1   1   1.6e-19   7.3e-16   58.4   0.2     3   166     9   170     8   171 0.87 short chain dehydrogenase
adh_short_C2         PF13561.1    243 seq767_BIOID50977    -            240   2.7e-07   30.5   0.0   1   1   7.8e-11   3.5e-07   30.1   0.0     8   192    18   193    13   238 0.71 Enoyl-(Acyl carrier protein) reductase
KR                   PF08659.5    181 seq767_BIOID50977    -            240   3.4e-07   30.0   0.7   1   1   1.4e-10   6.2e-07   29.1   0.5     4   172    10   175     8   184 0.84 KR domain
Wzz                  PF02706.10   152 seq769_BIOID50977    -            348   5.4e-15   55.4   1.7   1   1   8.6e-19   1.2e-14   54.3   1.2     1   113    15   188    15   247 0.69 Chain length determinant protein
Bax1-I               PF01027.15   205 seq772_BIOID50977    -            193   7.7e-09   35.3  21.0   1   1   6.8e-13   9.3e-09   35.0  14.5     3   166    19   177    17   190 0.78 Inhibitor of apoptosis-promoting Bax1
LrgA                 PF03788.9     96 seq775_BIOID50977    -            135   4.4e-29   99.9  10.2   1   1   4.3e-33   5.8e-29   99.5   7.1     1    94    24   117    24   119 0.98 LrgA family
FliD_N               PF02465.13    99 seq776_BIOID50977    -            107   1.1e-15   57.6   0.0   1   1   8.6e-20   1.2e-15   57.5   0.0     1    61    10    70    10    97 0.94 Flagellar hook-associated protein 2 C-terminus
Usher                PF00577.15   552 seq777_BIOID50977    -            878    8e-223  741.0  25.6   1   1  2.2e-226  9.9e-223  740.7  17.8     1   552   208   790   208   790 0.99 Type VII secretion system (T7SS), usher protein
PapC_N               PF13954.1    146 seq777_BIOID50977    -            878     5e-48  162.2   0.0   1   1   2.8e-51   1.3e-47  160.9   0.0     2   146    48   194    47   194 0.98 PapC N-terminal domain
PapC_C               PF13953.1     68 seq777_BIOID50977    -            878   1.4e-27   95.0   0.1   1   1   1.1e-30   4.8e-27   93.2   0.1     1    67   800   865   800   866 0.97 PapC C-terminal domain
MtfA                 PF06167.7    253 seq779_BIOID50977    -            278   4.9e-75  252.0   0.1   1   1   4.4e-79     6e-75  251.7   0.1    11   253    18   256     9   256 0.95 Phosphoenolpyruvate:glucose-phosphotransferase regulator
AA_kinase            PF00696.23   241 seq780_BIOID50977    -            310   1.4e-27   96.6   0.8   1   1   1.3e-31   1.8e-27   96.3   0.6     1   239     3   290     3   291 0.88 Amino acid kinase family
Usher                PF00577.15   552 seq782_BIOID50977    -            407  6.6e-100  335.2  17.9   1   1  1.4e-103  9.5e-100  334.7  12.4   229   552     1   317     1   317 0.98 Type VII secretion system (T7SS), usher protein
PapC_C               PF13953.1     68 seq782_BIOID50977    -            407   1.6e-21   75.5   0.1   1   1   6.3e-25   4.3e-21   74.2   0.1     2    67   328   394   327   395 0.95 PapC C-terminal domain
PRA-CH               PF01502.13    75 seq783_BIOID50977    -            203   1.1e-33  114.5   0.0   1   1   3.3e-37   2.2e-33  113.5   0.0     1    74    33   106    33   107 0.99 Phosphoribosyl-AMP cyclohydrolase
PRA-PH               PF01503.12    83 seq783_BIOID50977    -            203   1.5e-13   50.6   0.5   1   1   3.2e-17   2.2e-13   50.1   0.4     2    82   116   201   115   202 0.96 Phosphoribosyl-ATP pyrophosphohydrolase
PseudoU_synth_2      PF00849.17   164 seq786_BIOID50977    -            290     1e-15   57.8   0.1   1   1   6.3e-18   4.3e-14   52.5   0.1     2   164    69   195    68   195 0.87 RNA pseudouridylate synthase
S4                   PF01479.20    48 seq786_BIOID50977    -            290     3e-14   52.0   1.3   1   1   1.5e-17     1e-13   50.3   0.0     1    48     7    52     7    52 0.97 S4 domain
HTH_Tnp_IS1          PF12759.2     50 seq787_BIOID50977    -             75   9.3e-31  104.9   0.1   1   1   1.8e-34   1.2e-30  104.5   0.0     1    50    23    72    23    72 0.99 InsA C-terminal domain
Zn_Tnp_IS1           PF03811.8     36 seq787_BIOID50977    -             75   7.9e-09   34.7   2.2   1   1   1.2e-12   7.9e-09   34.7   1.5    18    36     2    20     1    20 0.96 InsA N-terminal domain
DDE_Tnp_IS1          PF03400.8    131 seq788_BIOID50977    -             97     2e-30  105.4   0.2   1   1   1.8e-34   2.5e-30  105.1   0.1     1    61    37    97    37    97 0.98 IS1 transposase
LrgB                 PF04172.11   215 seq791_BIOID50977    -            231   1.2e-82  276.2  15.2   1   1   9.7e-87   1.3e-82  276.0  10.6     1   215    12   226    12   226 0.99 LrgB-like family
FliD_C               PF07195.7    239 seq793_BIOID50977    -            298   4.4e-61  206.1  19.9   1   1   4.3e-65   5.8e-61  205.7  13.8     1   239    52   282    52   282 0.98 Flagellar hook-associated protein 2 C-terminus
MFS_1                PF07690.11   354 seq794_BIOID50977    -            512   5.7e-55  186.3  38.3   1   1   4.2e-59   5.7e-55  186.3  26.5     1   353    19   413    19   414 0.89 Major Facilitator Superfamily
Response_reg         PF00072.19   112 seq796_BIOID50977    -            251   1.6e-20   73.0   0.1   1   1   3.6e-24   2.5e-20   72.4   0.1     2   111    17   124    16   125 0.97 Response regulator receiver domain
Trans_reg_C          PF00486.23    77 seq796_BIOID50977    -            251   1.2e-20   73.0   0.2   1   1   6.4e-24   4.3e-20   71.2   0.0     2    77   170   245   169   245 0.98 Transcriptional regulatory protein, C terminal
DDE_Tnp_IS1          PF03400.8    131 seq797_BIOID50977    -             69   1.1e-35  122.5   0.8   1   1   8.5e-40   1.2e-35  122.3   0.5    63   131     1    69     1    69 0.99 IS1 transposase
Epimerase_2          PF02350.14   346 seq798_BIOID50977    -            376  1.3e-126  421.9   0.0   1   1  1.1e-130  1.5e-126  421.7   0.0     2   346    22   370    21   370 0.97 UDP-N-acetylglucosamine 2-epimerase
Sugar_tr             PF00083.19   451 seq802_BIOID50977    -            443   6.2e-52  176.5  26.6   1   1   1.1e-55   7.9e-52  176.2  18.4     9   449    26   434    21   436 0.92 Sugar (and other) transporter
MFS_1                PF07690.11   354 seq802_BIOID50977    -            443   4.1e-37  127.6  63.2   1   1   1.6e-38   1.1e-34  119.6  23.5     6   353    28   386    25   387 0.83 Major Facilitator Superfamily
OEP                  PF02321.13   188 seq803_BIOID50977    -            495   6.9e-60  201.7  39.4   1   2   1.2e-30   1.7e-26   92.9  13.5     2   188    28   211    27   211 0.98 Outer membrane efflux protein
OEP                  PF02321.13   188 seq803_BIOID50977    -            495   6.9e-60  201.7  39.4   2   2   1.8e-37   2.5e-33  115.1   8.2     2   188   234   429   233   429 0.98 Outer membrane efflux protein
TerC                 PF03741.11   184 seq804_BIOID50977    -            540   4.9e-49  166.1  13.4   1   1   1.6e-52   7.4e-49  165.5   9.3     1   183    27   216    27   217 0.94 Integral membrane protein TerC family
CorC_HlyC            PF03471.12    81 seq804_BIOID50977    -            540   2.6e-20   71.8   0.1   1   1   6.2e-23   2.8e-19   68.5   0.0     2    79   453   529   452   531 0.93 Transporter associated domain
CBS                  PF00571.23    57 seq804_BIOID50977    -            540   7.2e-16   57.4   1.3   1   2   8.5e-09   3.9e-05   23.1   0.4     1    53   315   371   315   374 0.94 CBS domain
CBS                  PF00571.23    57 seq804_BIOID50977    -            540   7.2e-16   57.4   1.3   2   2   9.7e-12   4.4e-08   32.5   0.0     3    53   382   432   381   436 0.93 CBS domain
Phage_integrase      PF00589.17   173 seq808_BIOID50977    -            308   8.6e-27   93.7   0.0   1   1   8.9e-31   1.2e-26   93.2   0.0    12   171   101   272    90   274 0.87 Phage integrase family
DUF4102              PF13356.1     89 seq809_BIOID50977    -             53   5.2e-10   38.9   0.0   1   1     4e-14   5.4e-10   38.9   0.0     1    41     3    42     3    50 0.93 Domain of unknown function (DUF4102)
dCMP_cyt_deam_2      PF08211.6    124 seq810_BIOID50977    -            294   1.3e-49  167.2   0.2   1   1     4e-51   2.7e-47  159.7   0.0     1   123   157   278   157   279 0.98 Cytidine and deoxycytidylate deaminase zinc-binding region
dCMP_cyt_deam_1      PF00383.17   102 seq810_BIOID50977    -            294   2.1e-17   62.5   0.0   1   1   4.4e-18     3e-14   52.3   0.0    10    93    56   139    47   143 0.86 Cytidine and deoxycytidylate deaminase zinc-binding region
Fimbrial             PF00419.15   145 seq811_BIOID50977    -            363   4.7e-21   75.4   0.5   1   1   3.4e-25   4.7e-21   75.4   0.4     2   143   211   361   210   363 0.84 Fimbrial protein
HATPase_c            PF02518.21   111 seq812_BIOID50977    -            433   1.9e-22   78.9   0.0   1   1   8.1e-26   3.7e-22   78.0   0.0     6   110   320   423   316   424 0.96 Histidine kinase-, DNA gyrase B-, and HSP90-like ATPase
HisKA                PF00512.20    68 seq812_BIOID50977    -            433   6.3e-08   32.3   1.3   1   1   3.7e-11   1.7e-07   30.9   0.9     1    67   211   270   211   271 0.90 His Kinase A (phospho-acceptor) domain
HAMP                 PF00672.20    70 seq812_BIOID50977    -            433   1.6e-06   28.0   0.0   1   1   3.6e-10   1.6e-06   28.0   0.0     3    69   140   206   139   207 0.90 HAMP domain
FliS                 PF02561.9    122 seq814_BIOID50977    -            136   2.5e-45  153.1   1.2   1   1   2.1e-49   2.9e-45  152.9   0.8     2   121     4   128     2   129 0.97 Flagellar protein FliS
YmgB                 PF10798.3     61 seq815_BIOID50977    -             97   1.1e-07   31.4   1.4   1   1   1.1e-11   1.5e-07   31.0   0.9     3    61    40    97    38    97 0.94 Biofilm development protein YmgB/AriR
2-oxoacid_dh         PF00198.18   231 seq817_BIOID50977    -            405   7.8e-82  273.8   0.0   1   1   2.2e-85     1e-81  273.5   0.0     3   231   175   403   173   403 0.98 2-oxoacid dehydrogenases acyltransferase (catalytic domain)
Biotin_lipoyl        PF00364.17    74 seq817_BIOID50977    -            405   6.9e-18   63.9   0.3   1   1   3.6e-21   1.6e-17   62.7   0.2     2    73     5    76     4    77 0.96 Biotin-requiring enzyme
E3_binding           PF02817.12    39 seq817_BIOID50977    -            405     4e-15   55.0   2.3   1   1     1e-18   4.6e-15   54.8   0.1     5    39   114   148   111   148 0.96 e3 binding domain
UDPG_MGDP_dh_N       PF03721.9    185 seq819_BIOID50977    -            420   2.5e-61  206.1   0.2   1   1   7.1e-63   2.4e-59  199.7   0.0     2   183     5   189     4   191 0.96 UDP-glucose/GDP-mannose dehydrogenase family, NAD binding domain
UDPG_MGDP_dh         PF00984.14    96 seq819_BIOID50977    -            420     4e-30  103.7   0.0   1   1   2.3e-33     8e-30  102.7   0.0     2    93   206   292   205   296 0.88 UDP-glucose/GDP-mannose dehydrogenase family, central domain
UDPG_MGDP_dh_C       PF03720.10   106 seq819_BIOID50977    -            420   7.5e-19   67.7   0.0   1   1   5.7e-22   1.9e-18   66.4   0.0     1   104   324   419   324   420 0.91 UDP-glucose/GDP-mannose dehydrogenase family, UDP binding domain
NAD_binding_2        PF03446.10   162 seq819_BIOID50977    -            420     7e-07   29.1   0.1   1   1   2.1e-09   7.1e-06   25.8   0.0     2   110     4   136     3   141 0.76 NAD binding domain of 6-phosphogluconate dehydrogenase
DDE_Tnp_1_5          PF13737.1    112 seq820_BIOID50977    -            238   1.1e-45  154.2   0.1   1   1   5.1e-49   3.5e-45  152.6   0.0     1   112    19   130    19   130 0.96 Transposase DDE domain
DDE_Tnp_1            PF01609.16   211 seq820_BIOID50977    -            238   1.1e-07   31.5   0.0   1   1   2.2e-11   1.5e-07   31.1   0.0     4    68   115   180   112   197 0.86 Transposase DDE domain
FliT                 PF05400.8     84 seq822_BIOID50977    -            121   3.5e-17   62.4   3.9   1   1   3.8e-21   5.2e-17   61.9   2.7     1    84    21   106    21   106 0.98 Flagellar protein FliT
Band_7               PF01145.20   179 seq823_BIOID50977    -            375   1.3e-24   86.9   0.2   1   1   4.1e-27   5.6e-23   81.6   0.2     2   178   147   318   146   320 0.94 SPFH domain / Band 7 family
Response_reg         PF00072.19   112 seq824_BIOID50977    -            216   1.7e-24   85.8   0.1   1   1   6.7e-28     3e-24   85.0   0.0     1   111     6   120     6   121 0.96 Response regulator receiver domain
GerE                 PF00196.14    58 seq824_BIOID50977    -            216     7e-19   66.7   0.1   1   1   2.5e-22   1.2e-18   66.0   0.1     2    57   149   204   148   205 0.96 Bacterial regulatory proteins, luxR family
DUF218               PF02698.12   155 seq827_BIOID50977    -            239   3.3e-21   75.2   0.0   1   1   3.3e-25   4.6e-21   74.8   0.0     4   132    47   172    45   186 0.93 DUF218 domain
Flavodoxin_2         PF02525.12   199 seq829_BIOID50977    -            176   2.7e-41  141.1   0.0   1   1   4.8e-45   3.3e-41  140.8   0.0     3   199     2   167     1   167 0.90 Flavodoxin-like fold
FMN_red              PF03358.10   152 seq829_BIOID50977    -            176   5.3e-08   32.3   0.0   1   1   1.1e-11   7.4e-08   31.9   0.0    58   125    43   117     2   135 0.76 NADPH-dependent FMN reductase
Alpha-amylase        PF00128.19   316 seq830_BIOID50977    -            495   5.6e-26   91.5   0.4   1   1   2.1e-29   1.4e-25   90.2   0.3     8   304    26   367    21   376 0.69 Alpha amylase, catalytic domain
Glyco_hydro_70       PF02324.11   809 seq830_BIOID50977    -            495   1.6e-13   49.3   0.2   1   1   2.9e-10     2e-06   25.8   0.0   589   698    24   132    22   143 0.86 Glycosyl hydrolase family 70
DUF1190              PF06693.6    165 seq833_BIOID50977    -            234     7e-56  188.7  12.3   1   1   6.7e-60   9.1e-56  188.3   8.5     2   164    51   221    50   222 0.96 Protein of unknown function (DUF1190)
DUF1440              PF07274.7    136 seq834_BIOID50977    -            204   3.9e-55  185.4   2.3   1   1   3.4e-59   4.7e-55  185.1   1.6     1   136    26   182    26   182 0.99 Protein of unknown function (DUF1440)
Fimbrial             PF00419.15   145 seq839_BIOID50977    -            176   1.6e-21   76.9   4.0   1   1   1.4e-25   1.9e-21   76.7   2.8     1   145    27   176    27   176 0.94 Fimbrial protein
Na_H_Exchanger       PF00999.16   384 seq840_BIOID50977    -            644   7.1e-64  215.5  46.4   1   1   1.5e-67     1e-63  215.0  32.1     2   378    35   399    34   403 0.93 Sodium/hydrogen exchanger family
TrkA_N               PF02254.13   116 seq840_BIOID50977    -            644   5.8e-27   93.8   0.0   1   1   2.2e-30   1.5e-26   92.5   0.0     1   111   426   536   426   538 0.97 TrkA-N domain
NUDIX                PF00293.23   135 seq841_BIOID50977    -            257   1.9e-21   75.9   0.1   1   1   1.3e-24     6e-21   74.3   0.0     6   125   132   240   127   249 0.90 NUDIX domain
zf-NADH-PPase        PF09297.6     32 seq841_BIOID50977    -            257   2.8e-10   39.4   5.4   1   1     1e-13   4.8e-10   38.6   3.8     1    32    93   124    93   124 0.98 NADH pyrophosphatase zinc ribbon domain
NUDIX-like           PF09296.6     98 seq841_BIOID50977    -            257   3.7e-06   27.0   0.1   1   1   1.6e-09   7.3e-06   26.1   0.1     2    97    11    90    10    91 0.96 NADH pyrophosphatase-like rudimentary NUDIX domain
Ter                  PF05472.6    290 seq842_BIOID50977    -            309  6.8e-115  383.0   6.7   1   1  5.6e-119  7.6e-115  382.8   4.6     2   290     9   307     8   307 0.99 DNA replication terminus site-binding protein (Ter protein)
DUF2542              PF10808.3     79 seq843_BIOID50977    -             79     5e-46  154.7   5.7   1   1     4e-50   5.5e-46  154.6   3.9     1    79     1    79     1    79 1.00 Protein of unknown function (DUF2542)
Nuc-transf           PF10127.4    247 seq846_BIOID50977    -            263   6.6e-98  326.8   0.0   1   1  5.4e-102   7.4e-98  326.6   0.0     1   246    10   256    10   257 0.99 Predicted nucleotidyltransferase
ATP-grasp_2          PF08442.5    202 seq847_BIOID50977    -            388   1.4e-82  275.8   0.0   1   1   5.7e-86   1.9e-82  275.4   0.0     1   202     2   203     2   203 1.00 ATP-grasp domain
Ligase_CoA           PF00549.14   153 seq847_BIOID50977    -            388     1e-24   86.7   3.4   1   1   5.1e-28   1.8e-24   86.0   2.4     1   153   262   382   262   382 0.98 CoA-ligase
ATP-grasp_5          PF13549.1    222 seq847_BIOID50977    -            388   1.5e-13   50.3   0.1   1   1   1.2e-16     4e-13   48.9   0.1    10   219     3   215     1   217 0.83 ATP-grasp domain
ATP-grasp_4          PF13535.1    184 seq847_BIOID50977    -            388   7.1e-08   32.2   0.1   1   1   5.1e-11   1.7e-07   31.0   0.0     7   110     7   126     4   200 0.77 ATP-grasp domain
Epimerase            PF01370.16   236 seq849_BIOID50977    -            355   2.4e-79  265.9   0.0   1   1   1.3e-82   2.9e-79  265.7   0.0     1   236     4   252     4   252 0.97 NAD dependent epimerase/dehydratase family
RmlD_sub_bind        PF04321.12   287 seq849_BIOID50977    -            355   2.8e-17   62.4   0.0   1   1   1.7e-20   3.9e-17   61.9   0.0     2   254     3   296     1   333 0.79 RmlD substrate binding domain
Polysacc_synt_2      PF02719.10   294 seq849_BIOID50977    -            355   1.8e-16   59.8   0.0   1   1   1.3e-19   2.9e-16   59.1   0.0     1   117     4   114     4   135 0.93 Polysaccharide biosynthesis protein
NAD_binding_4        PF07993.7    249 seq849_BIOID50977    -            355   2.8e-15   55.8   0.1   1   1   2.7e-14   6.2e-11   41.5   0.0    87   197    74   189    56   250 0.85 Male sterility protein
3Beta_HSD            PF01073.14   280 seq849_BIOID50977    -            355   2.9e-15   55.6   0.0   1   1     2e-18   4.6e-15   54.9   0.0     1   229     5   240     5   250 0.82 3-beta hydroxysteroid dehydrogenase/isomerase family
adh_short            PF00106.20   167 seq849_BIOID50977    -            355   4.3e-08   33.1   0.3   1   1   3.1e-10     7e-07   29.1   0.0     3    96     4    91     2   126 0.79 short chain dehydrogenase
GntR                 PF00392.16    64 seq850_BIOID50977    -             76   8.2e-21   73.0   0.0   1   1   2.3e-24     1e-20   72.7   0.0     3    64     4    65     3    65 0.98 Bacterial regulatory proteins, gntR family
HTH_DeoR             PF08220.7     57 seq850_BIOID50977    -             76   3.7e-06   26.2   0.1   1   1   1.3e-09   5.8e-06   25.6   0.1    19    55    30    66    27    68 0.91 DeoR-like helix-turn-helix domain
FlxA                 PF14282.1    106 seq852_BIOID50977    -             74   8.6e-08   31.9   0.7   1   1   7.9e-12   1.1e-07   31.6   0.5     5    51    10    55     3    59 0.81 FlxA-like protein
DUF1043              PF06295.7    128 seq853_BIOID50977    -            134   2.2e-57  192.1   0.0   1   1   1.8e-61   2.4e-57  191.9   0.0     1   127     7   132     7   133 0.99 Protein of unknown function (DUF1043)
GSP_synth            PF03738.9     97 seq854_BIOID50977    -            386   2.8e-29  101.0   0.1   1   1   5.1e-33     7e-29   99.8   0.1     2    97   174   265   173   265 0.97 Glutathionylspermidine synthase preATP-grasp
Fimbrial             PF00419.15   145 seq856_BIOID50977    -            169   1.3e-09   38.3   8.2   1   1   1.2e-13   1.6e-09   37.9   5.7     1   144    30   168    30   169 0.74 Fimbrial protein
FlxA                 PF14282.1    106 seq859_BIOID50977    -             55   1.1e-05   25.1   5.8   1   1   8.8e-10   1.2e-05   25.0   4.0    54   100     3    47     1    52 0.75 FlxA-like protein
LppC                 PF04348.8    536 seq861_BIOID50977    -            678  2.9e-135  451.7  24.2   1   2   7.7e-52     1e-47  162.7  14.2     1   314    40   345    40   352 0.90 LppC putative lipoprotein
LppC                 PF04348.8    536 seq861_BIOID50977    -            678  2.9e-135  451.7  24.2   2   2   6.7e-91   9.1e-87  291.7   0.1   245   536   346   672   342   672 0.97 LppC putative lipoprotein
Pyr_redox_2          PF07992.9    200 seq862_BIOID50977    -            412   3.3e-16   59.6   0.0   1   1   3.4e-18   3.9e-15   56.1   0.0     1   198   126   384   126   386 0.79 Pyridine nucleotide-disulphide oxidoreductase
Pyr_redox            PF00070.22    80 seq862_BIOID50977    -            412   7.8e-14   51.7   0.9   1   1     3e-10   3.5e-07   30.4   0.0     2    76   256   328   255   332 0.77 Pyridine nucleotide-disulphide oxidoreductase
NAD_binding_8        PF13450.1     68 seq862_BIOID50977    -            412   3.4e-09   36.4   0.0   1   1   7.6e-12   8.6e-09   35.1   0.0     1    37   129   165   129   185 0.91 NAD(P)-binding Rossmann-like domain
HI0933_like          PF03486.9    409 seq862_BIOID50977    -            412   1.5e-06   26.8   0.3   1   1   1.2e-08   1.4e-05   23.6   0.0     2    36   126   160   125   164 0.94 HI0933-like protein
FAD_binding_3        PF01494.14   356 seq862_BIOID50977    -            412   2.3e-05   23.5   0.3   1   1     1e-07   0.00012   21.2   0.0     3    34   126   157   125   170 0.93 FAD binding domain
Thi4                 PF01946.12   230 seq862_BIOID50977    -            412   4.6e-05   22.5   0.3   1   1   8.7e-08   9.9e-05   21.4   0.1    19    59   126   166   120   226 0.90 Thi4 family
URO-D                PF01208.12   343 seq863_BIOID50977    -            354  1.6e-140  467.8   0.0   1   1  1.3e-144  1.8e-140  467.6   0.0     2   342     5   347     4   348 0.98 Uroporphyrinogen decarboxylase (URO-D)
YbhQ                 PF11076.3    135 seq864_BIOID50977    -            136   4.3e-79  262.5  13.2   1   1   3.7e-83   5.1e-79  262.3   9.1     1   134     1   132     1   134 0.98 Putative inner membrane protein YbhQ
NTP_transf_3         PF12804.2    179 seq865_BIOID50977    -            192   6.9e-31  107.6   0.0   1   1   5.7e-35   7.8e-31  107.5   0.0     1   179     6   182     6   182 0.86 MobA-like NTP transferase domain
Phytase-like         PF13449.1    326 seq866_BIOID50977    -            457   1.1e-33  116.7   0.0   1   1   1.4e-37   1.9e-33  115.9   0.0    60   311   146   396    50   410 0.85 Esterase-like activity of phytase
FimH_man-bind        PF09160.5    147 seq867_BIOID50977    -            303   1.5e-57  193.4   0.2   1   1     4e-61   2.8e-57  192.5   0.1     1   147    27   171    27   171 0.99 FimH, mannose binding
Fimbrial             PF00419.15   145 seq867_BIOID50977    -            303   1.1e-09   38.4   7.6   1   1   1.7e-13   1.1e-09   38.4   5.3     7   145   176   303   170   303 0.85 Fimbrial protein
PDZ                  PF00595.19    81 seq868_BIOID50977    -            455   5.7e-29   99.9   6.3   1   2   7.2e-19   2.5e-15   56.3   0.0     5    80   261   345   257   346 0.94 PDZ domain (Also known as DHR or GLGF)
PDZ                  PF00595.19    81 seq868_BIOID50977    -            455   5.7e-29   99.9   6.3   2   2   5.6e-15   1.9e-11   43.8   0.8    12    80   376   443   366   444 0.87 PDZ domain (Also known as DHR or GLGF)
PDZ_2                PF13180.1     82 seq868_BIOID50977    -            455   9.5e-29   99.0   0.6   1   2   3.1e-21   1.1e-17   63.5   0.0     7    82   273   358   267   358 0.89 PDZ domain
PDZ_2                PF13180.1     82 seq868_BIOID50977    -            455   9.5e-29   99.0   0.6   2   2     1e-11   3.4e-08   33.1   0.1    13    59   389   435   375   451 0.86 PDZ domain
Trypsin_2            PF13365.1    120 seq868_BIOID50977    -            455   6.1e-20   71.2   0.3   1   1   3.1e-23     1e-19   70.5   0.2     1   120    92   228    92   228 0.80 Trypsin-like peptidase domain
Trypsin              PF00089.21   220 seq868_BIOID50977    -            455   1.1e-16   60.9   0.0   1   1   5.4e-20   1.9e-16   60.2   0.0    28   215    93   250    84   254 0.82 Trypsin
NTP_transferase      PF00483.18   248 seq869_BIOID50977    -            293   1.2e-72  244.0   0.0   1   1   2.1e-76   1.4e-72  243.8   0.0     1   246     2   238     2   240 0.98 Nucleotidyl transferase
NTP_transf_3         PF12804.2    179 seq869_BIOID50977    -            293   1.1e-08   35.3   0.0   1   1     2e-12   1.4e-08   35.0   0.0     1   120     3   133     3   188 0.83 MobA-like NTP transferase domain
CoA_binding          PF02629.14    96 seq870_BIOID50977    -            289   1.7e-30  105.2   0.7   1   1   4.9e-34   1.7e-30  105.2   0.5     1    96     6    99     6    99 0.99 CoA binding domain
Ligase_CoA           PF00549.14   153 seq870_BIOID50977    -            289   2.4e-20   72.5   0.6   1   1   1.2e-23     4e-20   71.8   0.4     1   152   151   271   151   272 0.96 CoA-ligase
Succ_CoA_lig         PF13607.1    138 seq870_BIOID50977    -            289   8.7e-12   44.7   0.0   1   1   4.4e-15   1.5e-11   43.9   0.0     1   138   145   284   145   287 0.83 Succinyl-CoA ligase like flavodoxin domain
Sulf_transp          PF04143.9     43 seq871_BIOID50977    -            401   3.2e-19   68.5  35.9   1   2     6e-14   8.2e-10   38.4   5.6     3    41   114   153   112   155 0.94 Sulphur transport
Sulf_transp          PF04143.9     43 seq871_BIOID50977    -            401   3.2e-19   68.5  35.9   2   2   1.2e-15   1.6e-11   43.8   5.0     3    42   290   329   288   336 0.93 Sulphur transport
Pyr_redox_2          PF07992.9    200 seq872_BIOID50977    -           1008   3.2e-19   69.4   0.0   1   1     5e-22   7.6e-19   68.2   0.0     2   198   553   829   552   831 0.84 Pyridine nucleotide-disulphide oxidoreductase
NAD_binding_8        PF13450.1     68 seq872_BIOID50977    -           1008   1.9e-08   34.1   1.4   1   1   3.3e-11     5e-08   32.7   0.1     1    37   555   591   555   615 0.90 NAD(P)-binding Rossmann-like domain
Fer4_9               PF13187.1     55 seq872_BIOID50977    -           1008     3e-06   27.2   7.6   1   1     2e-09     3e-06   27.2   5.3     1    53   897   951   867   952 0.90 4Fe-4S dicluster domain
Thi4                 PF01946.12   230 seq872_BIOID50977    -           1008   2.2e-06   26.8   0.2   1   1   6.4e-08   9.7e-05   21.4   0.0    20    54   553   587   538   591 0.93 Thi4 family
FAD_binding_3        PF01494.14   356 seq872_BIOID50977    -           1008     5e-05   22.4   0.1   1   1   7.2e-08   0.00011   21.2   0.1     3    35   552   584   550   590 0.92 FAD binding domain
FAD_binding_2        PF00890.19   421 seq872_BIOID50977    -           1008   9.7e-05   21.2   0.8   1   1   6.4e-08   9.7e-05   21.2   0.5     2    36   553   587   552   591 0.94 FAD binding domain
Endonuclease_5       PF04493.9    206 seq874_BIOID50977    -            223   1.1e-70  237.0   0.0   1   1   9.3e-75   1.3e-70  236.8   0.0     1   205     9   208     9   209 0.99 Endonuclease V
DHFR_1               PF00186.14   161 seq875_BIOID50977    -            196   1.2e-58  197.0   0.0   1   1   1.1e-62   1.5e-58  196.8   0.0     1   161    38   195    38   195 0.97 Dihydrofolate reductase
DHO_dh               PF01180.16   293 seq876_BIOID50977    -            411   1.5e-34  119.2   0.0   1   1   4.2e-38   1.9e-34  118.8   0.0     2   293     6   304     5   304 0.83 Dihydroorotate dehydrogenase
Dus                  PF01207.12   310 seq876_BIOID50977    -            411   4.3e-08   32.2   0.2   1   1   1.8e-11     8e-08   31.3   0.1    44   153    92   198    80   203 0.82 Dihydrouridine synthase (Dus)
MFS_1                PF07690.11   354 seq878_BIOID50977    -            395   1.9e-28   99.1  38.5   1   1   2.7e-32   1.9e-28   99.1  26.7     2   344    13   341    12   344 0.82 Major Facilitator Superfamily
Acetyltransf_1       PF00583.19    83 seq880_BIOID50977    -            224   1.6e-05   24.6   0.5   1   1   7.7e-09   5.3e-05   23.0   0.4    39    78   170   209   144   214 0.93 Acetyltransferase (GNAT) family
Acetyltransf_10      PF13673.1    117 seq880_BIOID50977    -            224   3.5e-05   23.8   0.5   1   1   8.5e-09   5.8e-05   23.0   0.3     1   114    92   207    92   212 0.80 Acetyltransferase (GNAT) domain
Trypsin              PF00089.21   220 seq883_BIOID50977    -            369   6.7e-17   61.6   0.0   1   1   4.2e-20   1.4e-16   60.6   0.0    23   214    86   253    64   259 0.79 Trypsin
Trypsin_2            PF13365.1    120 seq883_BIOID50977    -            369   1.1e-16   60.8   0.5   1   1   4.9e-20   1.7e-16   60.2   0.4     1   120    94   229    94   229 0.82 Trypsin-like peptidase domain
PDZ_2                PF13180.1     82 seq883_BIOID50977    -            369   9.2e-14   50.9   0.4   1   1   1.1e-16   3.7e-13   49.0   0.1     3    82   273   362   271   362 0.87 PDZ domain
PDZ                  PF00595.19    81 seq883_BIOID50977    -            369   4.6e-11   42.6   1.4   1   1   1.3e-14   4.6e-11   42.6   0.9    10    80   271   349   262   350 0.77 PDZ domain (Also known as DHR or GLGF)
Zip                  PF02535.17   319 seq885_BIOID50977    -            265   2.2e-32  112.2  21.1   1   1   4.2e-31   5.7e-27   94.4   3.7   150   317    94   254    89   256 0.96 ZIP Zinc transporter
DUF416               PF04222.7    191 seq886_BIOID50977    -            196   2.2e-87  291.0   0.1   1   1   1.8e-91   2.5e-87  290.8   0.0     1   189     4   192     4   194 0.99 Protein of unknown function (DUF416)
DDE_Tnp_1            PF01609.16   211 seq887_BIOID50977    -            402     8e-25   87.5   0.0   1   1   9.1e-29   1.2e-24   86.9   0.0     4   208    91   328    88   331 0.93 Transposase DDE domain
UPF0102              PF02021.12    93 seq889_BIOID50977    -            131   2.2e-36  123.5   0.1   1   1   1.9e-40   2.6e-36  123.2   0.0     1    92    22   115    22   116 0.98 Uncharacterised protein family UPF0102
SirA                 PF01206.12    70 seq891_BIOID50977    -             77   2.7e-20   71.6   0.0   1   1   2.2e-24   2.9e-20   71.5   0.0     2    70     9    77     8    77 0.98 SirA-like protein
DegT_DnrJ_EryC1      PF01041.12   363 seq892_BIOID50977    -            376   2.4e-87  293.2   0.0   1   1   6.2e-91   2.8e-87  292.9   0.0     7   361    13   370     9   372 0.93 DegT/DnrJ/EryC1/StrS aminotransferase family
Aminotran_1_2        PF00155.16   363 seq892_BIOID50977    -            376   7.6e-11   41.4   0.1   1   1   3.7e-14   1.7e-10   40.3   0.0    67   189    46   154     9   187 0.88 Aminotransferase class I and II
Aminotran_5          PF00266.14   371 seq892_BIOID50977    -            376   4.7e-08   32.0   0.1   1   1   1.6e-11   7.5e-08   31.3   0.0    62   182    47   159    33   204 0.90 Aminotransferase class-V
Pilus_PilP           PF11356.3     87 seq894_BIOID50977    -            271   1.2e-11   44.5   0.0   1   1   1.4e-15   1.9e-11   43.9   0.0     4    86    67   150    64   151 0.89 Type IV pilus biogenesis
HATPase_c            PF02518.21   111 seq895_BIOID50977    -            608   2.1e-24   85.2   0.0   1   1     2e-27     4e-24   84.3   0.0     2   109   496   599   495   601 0.96 Histidine kinase-, DNA gyrase B-, and HSP90-like ATPase
PAS                  PF00989.19   113 seq895_BIOID50977    -            608     2e-22   78.9   0.4   1   1   4.7e-25   9.2e-22   76.8   0.0     4   112   265   369   262   370 0.97 PAS fold
HisKA                PF00512.20    68 seq895_BIOID50977    -            608     4e-17   61.8   0.3   1   1   1.2e-19   2.3e-16   59.4   0.0     2    65   389   450   388   453 0.95 His Kinase A (phospho-acceptor) domain
PAS_9                PF13426.1    104 seq895_BIOID50977    -            608   5.2e-15   55.6   0.0   1   1   7.4e-18   1.5e-14   54.1   0.0     2   103   273   371   272   372 0.96 PAS domain
PAS_4                PF08448.5    110 seq895_BIOID50977    -            608   1.9e-11   43.8   0.2   1   1   5.8e-14   1.1e-10   41.3   0.0     2   110   269   375   268   375 0.89 PAS fold
HAMP                 PF00672.20    70 seq895_BIOID50977    -            608   1.2e-06   28.4   1.3   1   1   2.4e-09   4.7e-06   26.5   0.9     2    70   193   259   192   259 0.88 HAMP domain
PAS_8                PF13188.1     64 seq895_BIOID50977    -            608   8.4e-06   25.3   0.0   1   1   1.8e-08   3.5e-05   23.3   0.0     6    47   267   312   261   328 0.78 PAS domain
AsnA                 PF03590.10   244 seq896_BIOID50977    -            330  1.9e-129  430.2   0.0   1   1  3.4e-133  2.4e-129  429.8   0.0     2   244     4   246     3   246 0.99 Aspartate-ammonia ligase
SIS_2                PF13580.1    138 seq897_BIOID50977    -            196   1.2e-31  109.1   1.0   1   1   2.2e-35   1.5e-31  108.8   0.7     3   138    10   144     8   144 0.95 SIS domain
SIS                  PF01380.17   131 seq897_BIOID50977    -            196   6.2e-07   28.9   0.3   1   1   7.1e-10   4.8e-06   26.0   0.0    49   105   105   164    77   182 0.82 SIS domain
DUF159               PF02586.9    208 seq899_BIOID50977    -            222   7.7e-47  159.3   0.0   1   1   6.3e-51   8.6e-47  159.2   0.0     1   207     1   215     1   216 0.90 Uncharacterised ACR, COG2135
PTS_EIIA_2           PF00359.17   142 seq901_BIOID50977    -            658   2.4e-31  108.2   0.0   1   1   8.9e-35     4e-31  107.5   0.0     5   141    29   170    25   171 0.95 Phosphoenolpyruvate-dependent sugar phosphotransferase system, EIIA 2
PTS_IIB              PF02302.12    90 seq901_BIOID50977    -            658   1.4e-15   57.3   0.1   1   1   5.6e-19   2.6e-15   56.5   0.1     2    90   188   279   187   279 0.95 PTS system, Lactose/Cellobiose specific IIB subunit
PTS_EIIC             PF02378.13   321 seq901_BIOID50977    -            658   3.9e-11   42.2  35.1   1   1   5.9e-14   2.7e-10   39.4  23.9     2   268   312   562   311   632 0.72 Phosphotransferase system, EIIC
Bac_DNA_binding      PF00216.16    90 seq902_BIOID50977    -             90   3.2e-33  113.4   1.4   1   1   2.6e-37   3.6e-33  113.3   1.0     1    90     1    90     1    90 0.99 Bacterial DNA-binding protein
BON                  PF04972.12    64 seq907_BIOID50977    -            191   2.5e-32  110.3   8.7   1   2   2.7e-19   3.6e-15   55.3   0.8     3    62    53   113    51   115 0.96 BON domain
BON                  PF04972.12    64 seq907_BIOID50977    -            191   2.5e-32  110.3   8.7   2   2   1.8e-20   2.4e-16   59.1   0.8     1    57   129   184   129   188 0.97 BON domain
DUF1481              PF07356.7    195 seq908_BIOID50977    -            211   5.4e-71  237.9   0.6   1   1   4.5e-75   6.2e-71  237.7   0.4     1   195    22   207    22   207 0.99 Protein of unknown function (DUF1481)
UxuA                 PF03786.8    351 seq909_BIOID50977    -            394  4.2e-163  541.7   0.2   1   1    7e-167  4.8e-163  541.6   0.1     1   350     1   388     1   389 0.99 D-mannonate dehydratase (UxuA)
AP_endonuc_2         PF01261.19   211 seq909_BIOID50977    -            394   7.7e-09   35.0   0.0   1   1   7.8e-12   5.3e-08   32.3   0.0     3   189    18   299    16   322 0.81 Xylose isomerase-like TIM barrel
GGDEF                PF00990.16   161 seq910_BIOID50977    -           1105   3.8e-45  153.2   0.3   1   1   4.2e-48   7.2e-45  152.3   0.2     1   160   682   838   682   839 0.97 GGDEF domain
MASE1                PF05231.9    299 seq910_BIOID50977    -           1105     7e-33  113.8  42.4   1   1   4.1e-36     7e-33  113.8  29.4     2   298    19   294    18   295 0.87 MASE1
PAS_9                PF13426.1    104 seq910_BIOID50977    -           1105   1.8e-29  102.1   0.0   1   2   1.3e-15   2.2e-12   47.1   0.0     3   104   314   416   312   416 0.96 PAS domain
PAS_9                PF13426.1    104 seq910_BIOID50977    -           1105   1.8e-29  102.1   0.0   2   2   3.7e-12   6.4e-09   36.0   0.0     2   104   566   670   565   670 0.92 PAS domain
PAS_3                PF08447.6     91 seq910_BIOID50977    -           1105   5.3e-26   90.4   0.0   1   2   9.6e-13   1.6e-09   37.5   0.0     4    89   327   409   324   411 0.93 PAS fold
PAS_3                PF08447.6     91 seq910_BIOID50977    -           1105   5.3e-26   90.4   0.0   2   2   1.3e-13   2.3e-10   40.3   0.0     2    91   452   537   451   537 0.96 PAS fold
PAS_4                PF08448.5    110 seq910_BIOID50977    -           1105   5.7e-24   84.1   0.0   1   2   4.4e-10   7.5e-07   29.0   0.0     7   110   314   419   309   419 0.90 PAS fold
PAS_4                PF08448.5    110 seq910_BIOID50977    -           1105   5.7e-24   84.1   0.0   2   2   1.1e-13     2e-10   40.5   0.0     1   109   561   672   561   673 0.94 PAS fold
PAS                  PF00989.19   113 seq910_BIOID50977    -           1105   3.4e-23   81.4   0.1   1   2   2.7e-12   4.6e-09   35.9   0.0     3   113   304   414   303   414 0.90 PAS fold
PAS                  PF00989.19   113 seq910_BIOID50977    -           1105   3.4e-23   81.4   0.1   2   2   5.8e-11   9.9e-08   31.6   0.0     7   113   561   668   555   668 0.94 PAS fold
EAL                  PF00563.15   236 seq910_BIOID50977    -           1105   4.3e-18   65.5   0.2   1   1   6.7e-21   1.2e-17   64.1   0.1    37   234   896  1088   891  1090 0.92 EAL domain
PAS_8                PF13188.1     64 seq910_BIOID50977    -           1105   9.4e-12   44.2   0.0   1   2   7.3e-07    0.0012   18.4   0.0     2    51   303   358   303   371 0.72 PAS domain
PAS_8                PF13188.1     64 seq910_BIOID50977    -           1105   9.4e-12   44.2   0.0   2   2   1.6e-07   0.00027   20.5   0.0     1    52   555   607   555   619 0.80 PAS domain
Secretin             PF00263.16   165 seq912_BIOID50977    -            654   2.9e-51  173.0   5.0   1   1   9.4e-55   6.4e-51  171.8   3.4     1   165   437   599   437   599 0.93 Bacterial type II and III secretion system protein
Secretin_N           PF03958.12    82 seq912_BIOID50977    -            654   7.7e-47  157.2   9.9   1   3   1.1e-14   7.4e-11   41.9   0.1     1    78   131   190   131   193 0.97 Bacterial type II/III secretion system short domain
Secretin_N           PF03958.12    82 seq912_BIOID50977    -            654   7.7e-47  157.2   9.9   2   3   6.5e-21   4.4e-17   61.9   0.1     2    80   197   266   196   268 0.94 Bacterial type II/III secretion system short domain
Secretin_N           PF03958.12    82 seq912_BIOID50977    -            654   7.7e-47  157.2   9.9   3   3   1.4e-19   9.3e-16   57.6   0.8     1    82   272   351   272   351 0.95 Bacterial type II/III secretion system short domain
Semialdhyde_dh       PF01118.19   121 seq915_BIOID50977    -            334   6.7e-33  113.4   0.0   1   1   1.9e-36   1.3e-32  112.5   0.0     3   121     5   146     3   146 0.97 Semialdehyde dehydrogenase, NAD binding domain
Semialdhyde_dhC      PF02774.13   184 seq915_BIOID50977    -            334     3e-20   72.7   0.0   1   1   6.6e-24   4.5e-20   72.1   0.0     1   184   163   311   163   311 0.95 Semialdehyde dehydrogenase, dimerisation domain
PGI                  PF00342.14   486 seq916_BIOID50977    -            549  8.9e-235  779.5   0.1   1   1  7.4e-239    1e-234  779.3   0.0     1   486    52   541    52   541 0.99 Phosphoglucose isomerase
Polysacc_synt        PF01943.12   273 seq917_BIOID50977    -            416     1e-13   51.0  19.1   1   1   7.7e-18     1e-13   51.0  13.3     1   272     3   283     3   284 0.84 Polysaccharide biosynthesis protein
PMI_typeI            PF01238.16   373 seq918_BIOID50977    -            417  2.3e-123  411.7   0.0   1   1  2.7e-126  1.9e-122  408.7   0.0     1   372    27   382    27   383 0.98 Phosphomannose isomerase type I
DUF1271              PF06902.6     64 seq922_BIOID50977    -             76     3e-28   97.3   0.0   1   1   2.5e-32   3.4e-28   97.1   0.0     1    64    13    76    13    76 0.98 Protein of unknown function (DUF1271)
DUF796               PF05638.7    134 seq923_BIOID50977    -            172   9.9e-35  119.3   0.0   1   1   8.3e-39   1.1e-34  119.1   0.0     1   133     6   155     6   156 0.94 Protein of unknown function (DUF796)
YscJ_FliF            PF01514.12   207 seq924_BIOID50977    -            552   4.6e-65  218.5   0.0   1   1   3.3e-68   2.3e-64  216.2   0.0     9   202    28   220    17   225 0.96 Secretory protein of YscJ/FliF family
YscJ_FliF_C          PF08345.6    160 seq924_BIOID50977    -            552   4.2e-52  176.2   4.9   1   1   6.1e-56   4.2e-52  176.2   3.4     1   160   250   429   250   429 0.88 Flagellar M-ring protein C-terminal
BMFP                 PF04380.8     79 seq926_BIOID50977    -            108   3.1e-27   94.3   6.0   1   1   2.7e-31   3.7e-27   94.1   4.2     1    78    13    90    13    91 0.98 Membrane fusogenic activity
Sigma54_activat      PF00158.21   168 seq928_BIOID50977    -            461   7.6e-74  246.6   0.2   1   1   4.6e-77   1.3e-73  245.9   0.1     2   167   146   311   145   312 0.99 Sigma-54 interaction domain
Response_reg         PF00072.19   112 seq928_BIOID50977    -            461   3.4e-31  107.4   0.3   1   1   2.6e-34   7.2e-31  106.3   0.2     1   108     7   113     7   117 0.98 Response regulator receiver domain
HTH_8                PF02954.14    42 seq928_BIOID50977    -            461   5.9e-14   51.2   2.7   1   1   4.9e-17   1.4e-13   50.0   1.9     3    42   415   454   413   454 0.96 Bacterial regulatory protein, Fis family
AAA_5                PF07728.9    139 seq928_BIOID50977    -            461   5.3e-07   29.3   0.2   1   1   9.3e-10   2.5e-06   27.1   0.0     2   123   169   287   168   297 0.80 AAA domain (dynein-related subfamily)
AAA                  PF00004.24   132 seq928_BIOID50977    -            461   2.8e-06   27.4   0.2   1   1   1.3e-08   3.5e-05   23.9   0.0     1   112   169   290   169   309 0.77 ATPase family associated with various cellular activities (AAA)
DDE_Tnp_1            PF01609.16   211 seq929_BIOID50977    -            402   1.4e-24   86.7   0.0   1   1   1.6e-28   2.2e-24   86.1   0.0     4   208    91   328    88   331 0.93 Transposase DDE domain
Acetyltransf_1       PF00583.19    83 seq930_BIOID50977    -             90   1.3e-06   28.1   0.0   1   1   1.1e-10   1.6e-06   27.9   0.0     3    62    15    69     6    79 0.80 Acetyltransferase (GNAT) family
Arg_repressor        PF01316.16    70 seq931_BIOID50977    -            156   3.1e-26   90.5   0.1   1   1   7.1e-30   4.9e-26   89.9   0.0     2    69     6    74     5    75 0.97 Arginine repressor, DNA binding domain
Arg_repressor_C      PF02863.13    70 seq931_BIOID50977    -            156   2.1e-24   84.6   0.1   1   1   5.1e-28   3.5e-24   83.9   0.1     2    69    82   150    81   151 0.96 Arginine repressor, C-terminal domain
Mannitol_dh_C        PF08125.8    245 seq932_BIOID50977    -            486   1.8e-96  321.9   0.0   1   1  3.5e-100   2.4e-96  321.5   0.0     1   245   216   463   216   463 0.99 Mannitol dehydrogenase C-terminal domain
Mannitol_dh          PF01232.18   151 seq932_BIOID50977    -            486   2.9e-54  182.9   0.0   1   1   7.2e-58   4.9e-54  182.2   0.0     2   151    24   188    23   188 0.99 Mannitol dehydrogenase Rossmann domain
HATPase_c            PF02518.21   111 seq933_BIOID50977    -            458   1.5e-28   98.5   0.8   1   1   6.1e-32   4.2e-28   97.1   0.1     2   110   346   449   345   450 0.98 Histidine kinase-, DNA gyrase B-, and HSP90-like ATPase
HisKA                PF00512.20    68 seq933_BIOID50977    -            458   1.5e-14   53.5   0.4   1   1     8e-18   5.5e-14   51.7   0.0     2    65   238   300   237   302 0.91 His Kinase A (phospho-acceptor) domain
AA_kinase            PF00696.23   241 seq934_BIOID50977    -            258     1e-39  136.4   2.0   1   1   8.4e-44   1.1e-39  136.2   1.4     3   240     5   235     3   236 0.93 Amino acid kinase family
Glyco_hydro_38       PF01074.17   277 seq937_BIOID50977    -            877   2.7e-44  151.4   0.0   1   1   8.9e-48   4.1e-44  150.8   0.0     2   266     7   266     6   274 0.88 Glycosyl hydrolases family 38 N-terminal domain
Glyco_hydro_38C      PF07748.8    458 seq937_BIOID50977    -            877   1.2e-30  106.5   0.0   1   1   3.9e-34   1.8e-30  106.0   0.0     2   417   386   843   385   862 0.78 Glycosyl hydrolases family 38 C-terminal domain
Alpha-mann_mid       PF09261.6     80 seq937_BIOID50977    -            877   1.5e-06   28.1   0.0   1   1   7.9e-10   3.6e-06   26.9   0.0     2    79   280   356   279   357 0.88 Alpha mannosidase, middle domain
Glyco_transf_56      PF07429.6    361 seq939_BIOID50977    -            359  3.6e-192  637.9   0.0   1   1  2.9e-196    4e-192  637.8   0.0     1   360     1   358     1   359 0.99 4-alpha-L-fucosyltransferase glycosyl transferase group 56
DUF1391              PF07151.7     49 seq940_BIOID50977    -             51   2.8e-34  116.2   0.5   1   1   2.2e-38     3e-34  116.1   0.4     1    48     2    49     2    50 0.97 Protein of unknown function (DUF1391)
DUF2622              PF11080.3     96 seq941_BIOID50977    -             98   1.7e-05   24.4   0.0   1   1   1.6e-09   2.3e-05   24.0   0.0     7    93     8    94     3    96 0.90 Protein of unknown function (DUF2622)
Fimbrial             PF00419.15   145 seq943_BIOID50977    -            183   1.2e-18   67.6   3.1   1   1     1e-22   1.4e-18   67.3   2.1     1   145    30   183    30   183 0.85 Fimbrial protein
DUF945               PF06097.6    459 seq947_BIOID50977    -            502  1.1e-150  502.3  18.0   1   1  8.7e-155  1.2e-150  502.2  12.5     1   459     1   482     1   482 0.99 Bacterial protein of unknown function (DUF945)
CinA                 PF02464.12   155 seq948_BIOID50977    -            172   2.8e-47  159.9   1.0   1   1   2.3e-51   3.2e-47  159.7   0.7     2   155    18   171    17   171 0.98 Competence-damaged protein
DUF2566              PF10753.4     55 seq950_BIOID50977    -             57   1.8e-28   98.0   9.3   1   1   1.4e-32     2e-28   97.9   6.5     1    55     3    57     3    57 0.98 Protein of unknown function (DUF2566)
DUF1471              PF07338.8     56 seq951_BIOID50977    -             87   6.3e-23   80.0   0.2   1   1   6.9e-27   9.4e-23   79.5   0.1     2    56    34    87    33    87 0.97 Protein of unknown function (DUF1471)
T2SE                 PF00437.15   272 seq952_BIOID50977    -            493   5.6e-88  294.2   4.0   1   1   8.2e-92   5.6e-88  294.2   2.8     3   271   115   380   113   381 0.98 Type II/IV secretion system protein
AAA_23               PF13476.1    202 seq952_BIOID50977    -            493   1.6e-07   31.7   0.1   1   1   5.2e-11   3.6e-07   30.6   0.0     2    46   219   269   218   336 0.74 AAA domain
Inositol_P           PF00459.20   271 seq953_BIOID50977    -            267   2.5e-77  259.7   0.0   1   1   2.1e-81   2.8e-77  259.5   0.0     3   268     2   260     1   263 0.97 Inositol monophosphatase family
Lyase_1              PF00206.15   312 seq954_BIOID50977    -            457  3.8e-102  341.5   0.0   1   1  1.4e-105  1.9e-101  339.2   0.0     1   312     6   301     6   301 0.99 Lyase
HTH_18               PF12833.2     81 seq956_BIOID50977    -            319     2e-18   66.1   0.5   1   1     3e-22     2e-18   66.1   0.3     1    80   239   317   239   318 0.97 Helix-turn-helix domain
HTH_AraC             PF00165.18    42 seq956_BIOID50977    -            319   4.1e-07   29.5   0.0   1   1   2.8e-10   1.9e-06   27.3   0.0     8    38   282   313   278   317 0.89 Bacterial regulatory helix-turn-helix proteins, AraC family
YjbE                 PF11106.3     80 seq957_BIOID50977    -             80   1.5e-43  146.4  27.9   1   1   1.2e-47   1.7e-43  146.3  19.3     1    80     1    80     1    80 0.99 Exopolysaccharide production protein YjbE
PapC_N               PF13954.1    146 seq960_BIOID50977    -            198     8e-40  135.6   0.1   1   1   7.1e-44   9.6e-40  135.3   0.1     1   146    22   167    22   167 0.98 PapC N-terminal domain
Amidohydro_1         PF01979.15   333 seq961_BIOID50977    -            464     4e-48  164.6   0.2   1   1   8.4e-52   5.8e-48  164.1   0.1     1   333    75   397    75   397 0.96 Amidohydrolase family
Amidohydro_5         PF13594.1     68 seq961_BIOID50977    -            464   2.8e-08   33.3   0.0   1   1   9.8e-12   6.7e-08   32.1   0.0     1    68    45   144    45   144 0.66 Amidohydrolase
DJ-1_PfpI            PF01965.19   147 seq963_BIOID50977    -            172   1.6e-42  144.3   0.0   1   1   2.7e-46   1.9e-42  144.1   0.0     1   147    31   171    31   171 0.97 DJ-1/PfpI family
DUF4066              PF13278.1    166 seq963_BIOID50977    -            172   3.4e-13   49.1   0.0   1   1   5.9e-17     4e-13   48.8   0.0     1   151     8   153     8   155 0.89 Putative amidotransferase
WzyE                 PF06899.6    449 seq964_BIOID50977    -            450  1.2e-277  920.6  45.5   1   1  9.8e-282  1.3e-277  920.4  31.5     1   448     1   449     1   450 1.00 WzyE protein
DUF2886              PF11102.3    200 seq965_BIOID50977    -            212   4.6e-56  189.4   0.8   1   1   3.8e-60   5.2e-56  189.2   0.6     1   199    13   206    13   207 0.97 Protein of unknown function (DUF2886)
Sigma54_activat      PF00158.21   168 seq966_BIOID50977    -            441   1.1e-72  242.8   0.1   1   1   6.6e-76   1.8e-72  242.1   0.1     1   168   141   308   141   308 0.99 Sigma-54 interaction domain
Response_reg         PF00072.19   112 seq966_BIOID50977    -            441   7.3e-30  103.1   0.2   1   1   5.4e-33   1.5e-29  102.1   0.1     1   111     8   117     8   118 0.98 Response regulator receiver domain
HTH_8                PF02954.14    42 seq966_BIOID50977    -            441     2e-14   52.7   0.6   1   1   7.2e-18     2e-14   52.7   0.4     3    39   403   439   401   441 0.93 Bacterial regulatory protein, Fis family
AAA_5                PF07728.9    139 seq966_BIOID50977    -            441   1.4e-07   31.2   0.0   1   1   9.7e-11   2.7e-07   30.3   0.0     2   123   165   283   164   301 0.84 AAA domain (dynein-related subfamily)
AAA                  PF00004.24   132 seq966_BIOID50977    -            441   1.6e-05   24.9   0.0   1   1   1.2e-08   3.4e-05   23.9   0.0     1   126   165   296   165   302 0.72 ATPase family associated with various cellular activities (AAA)
CoA_trans            PF01144.18   217 seq967_BIOID50977    -            220   5.9e-71  237.9   0.2   1   1   4.9e-75   6.6e-71  237.8   0.1     2   216     6   215     5   216 0.99 Coenzyme A transferase
FliG_C               PF01706.11   110 seq968_BIOID50977    -            331   1.8e-39  134.0  15.8   1   1   3.2e-42   2.2e-38  130.5   2.3     2   109   216   323   215   324 0.98 FliG C-terminal domain
DicB                 PF05358.6     62 seq969_BIOID50977    -             62   5.3e-41  137.8   0.2   1   1   4.3e-45   5.8e-41  137.6   0.1     1    62     1    62     1    62 1.00 DicB protein
GntR                 PF00392.16    64 seq972_BIOID50977    -            257   1.8e-23   81.5   1.4   1   1     7e-27   3.2e-23   80.8   0.2     1    64    10    73    10    73 0.99 Bacterial regulatory proteins, gntR family
FCD                  PF07729.7    125 seq972_BIOID50977    -            257   7.8e-21   74.5   6.9   1   1   2.6e-24   1.2e-20   74.0   4.8     1   125    97   226    97   226 0.92 FCD domain
Rrf2                 PF02082.15    83 seq972_BIOID50977    -            257   6.5e-05   22.8   0.1   1   1   3.8e-08   0.00017   21.4   0.0    28    67    36    74    23    80 0.88 Transcriptional regulator
Abhydrolase_5        PF12695.2    142 seq975_BIOID50977    -            293   6.5e-27   93.9   0.0   1   1     3e-30   8.2e-27   93.5   0.0     1   141    89   265    89   266 0.89 Alpha/beta hydrolase family
Abhydrolase_6        PF12697.2    228 seq975_BIOID50977    -            293   4.8e-16   59.2   0.2   1   1   1.1e-14   2.9e-11   43.5   0.0     1   102    90   194    90   212 0.89 Alpha/beta hydrolase family
Peptidase_S9         PF00326.16   213 seq975_BIOID50977    -            293   2.1e-09   36.8   0.0   1   1   5.4e-12   1.5e-08   34.0   0.0     8   212   108   291   103   292 0.72 Prolyl oligopeptidase family
Hydrolase_4          PF12146.3     79 seq975_BIOID50977    -            293   1.9e-07   30.6   0.0   1   1   5.7e-10   1.6e-06   27.7   0.0    11    61    82   132    76   149 0.82 Putative lysophospholipase
DUF1482              PF07358.6     57 seq976_BIOID50977    -            117   5.5e-24   83.4   0.1   1   1   5.6e-28   7.7e-24   82.9   0.1     1    51     7    59     7    64 0.93 Protein of unknown function (DUF1482)
Caps_synth_GfcC      PF06251.6    229 seq977_BIOID50977    -            245     1e-90  302.8   0.0   1   1   8.3e-95   1.1e-90  302.6   0.0     2   229    20   245    19   245 0.99 Capsule biosynthesis GfcC
Condensation         PF00668.15   301 seq980_BIOID50977    -           2035  8.5e-119  395.7   0.2   1   2   6.6e-61   1.1e-57  195.0   0.0     2   300   112   409   111   410 0.96 Condensation domain
Condensation         PF00668.15   301 seq980_BIOID50977    -           2035  8.5e-119  395.7   0.2   2   2   4.9e-62   8.4e-59  198.7   0.0     3   300  1494  1781  1492  1782 0.97 Condensation domain
AMP-binding          PF00501.23   418 seq980_BIOID50977    -           2035  3.6e-103  345.0   0.0   1   1  2.8e-106  4.9e-103  344.5   0.0     2   418   594   990   593   990 0.98 AMP-binding enzyme
NRPS                 PF08415.5     58 seq980_BIOID50977    -           2035   3.5e-40  135.4   2.0   1   2   3.2e-22   5.4e-19   67.5   0.1     1    58   431   486   431   486 0.98 Nonribosomal peptide synthase
NRPS                 PF08415.5     58 seq980_BIOID50977    -           2035   3.5e-40  135.4   2.0   2   2   5.9e-22     1e-18   66.7   0.2     1    58  1802  1858  1802  1858 0.98 Nonribosomal peptide synthase
PP-binding           PF00550.20    67 seq980_BIOID50977    -           2035   1.4e-32  111.5   0.1   1   3   8.7e-10   1.5e-06   28.2   0.0     2    62    23    82    22    86 0.92 Phosphopantetheine attachment site
PP-binding           PF00550.20    67 seq980_BIOID50977    -           2035   1.4e-32  111.5   0.1   2   3   1.7e-14   2.9e-11   43.3   0.0     2    66  1412  1473  1411  1474 0.94 Phosphopantetheine attachment site
PP-binding           PF00550.20    67 seq980_BIOID50977    -           2035   1.4e-32  111.5   0.1   3   3   5.4e-12   9.2e-09   35.3   0.0     3    67  1952  2013  1950  2013 0.93 Phosphopantetheine attachment site
Methyltransf_12      PF08242.7     99 seq980_BIOID50977    -           2035   7.1e-10   39.1   0.0   1   1   1.1e-12   1.9e-09   37.7   0.0     1    99  1182  1279  1182  1279 0.95 Methyltransferase domain
Methyltransf_23      PF13489.1    162 seq980_BIOID50977    -           2035   1.3e-07   31.3   0.0   1   1   4.5e-10   7.6e-07   28.8   0.0     8   159  1163  1324  1157  1326 0.71 Methyltransferase domain
Methyltransf_11      PF08241.7     95 seq980_BIOID50977    -           2035   1.3e-05   25.4   0.0   1   1     2e-08   3.4e-05   24.1   0.0     1    94  1182  1280  1182  1281 0.90 Methyltransferase domain
CoA_trans            PF01144.18   217 seq981_BIOID50977    -            216     8e-44  149.2   0.2   1   1   1.3e-47     9e-44  149.1   0.2     2   214     5   195     4   198 0.96 Coenzyme A transferase
DEAD                 PF00270.24   173 seq982_BIOID50977    -            454   2.3e-49  167.0   0.1   1   1   5.9e-52   2.7e-48  163.5   0.0     1   172    25   196    25   197 0.94 DEAD/DEAH box helicase
Helicase_C           PF00271.26    78 seq982_BIOID50977    -            454   8.2e-26   89.5   0.0   1   1   4.8e-29   2.2e-25   88.2   0.0     2    77   264   339   263   340 0.98 Helicase conserved C-terminal domain
HTH_Tnp_1            PF01527.15    76 seq984_BIOID50977    -            144   1.6e-13   50.2   0.0   1   1   2.9e-17     2e-13   49.9   0.0     3    49    11    58     9   101 0.86 Transposase
HTH_28               PF13518.1     52 seq984_BIOID50977    -            144   4.4e-05   23.2   0.0   1   1   9.2e-09   6.3e-05   22.7   0.0     1    41    19    60    19    67 0.92 Helix-turn-helix domain
K_trans              PF02705.11   534 seq985_BIOID50977    -            622  8.9e-207  687.5  25.4   1   1  7.5e-211    1e-206  687.3  17.6     2   534    14   544    13   544 0.99 K+ potassium transporter
T2SF                 PF00482.18   124 seq986_BIOID50977    -            398   1.9e-56  189.1   6.7   1   2   9.2e-35   1.3e-30  105.7   0.1     1   124    64   187    64   187 0.99 Type II secretion system (T2SS), protein F
T2SF                 PF00482.18   124 seq986_BIOID50977    -            398   1.9e-56  189.1   6.7   2   2   2.1e-28   2.9e-24   85.2   1.9     1   124   267   389   267   389 0.98 Type II secretion system (T2SS), protein F
GIY-YIG              PF01541.19    80 seq988_BIOID50977    -            103     1e-09   38.5   0.0   1   1   8.9e-14   1.2e-09   38.2   0.0     2    76     7    76     6    80 0.91 GIY-YIG catalytic domain
FliH                 PF02108.11   128 seq990_BIOID50977    -            228   3.9e-40  136.5   0.2   1   1   8.6e-44   3.9e-40  136.5   0.2     5   128    96   219    89   219 0.98 Flagellar assembly protein FliH
HrpE                 PF06188.7    191 seq990_BIOID50977    -            228     2e-08   34.1   6.3   1   1   8.8e-12     4e-08   33.1   4.3    25   182    48   211    26   222 0.75 HrpE/YscL/FliH and V-type ATPase subunit E
FAD_binding_5        PF00941.16   171 seq992_BIOID50977    -            259   3.7e-23   81.7   0.0   1   1   9.1e-27   6.2e-23   80.9   0.0     4   155     4   147     1   155 0.89 FAD binding domain in molybdopterin dehydrogenase
CO_deh_flav_C        PF03450.12   103 seq992_BIOID50977    -            259   7.2e-10   38.6   0.3   1   1   2.3e-13   1.6e-09   37.5   0.2     4   102   165   250   161   251 0.85 CO dehydrogenase flavoprotein C-terminal domain
TnpB_IS66            PF05717.8    108 seq993_BIOID50977    -            116   1.1e-40  137.2   0.0   1   1   9.1e-45   1.2e-40  137.1   0.0     2   104     7   107     6   111 0.97 IS66 Orf2 like protein
Glyco_tran_WecB      PF03808.8    172 seq995_BIOID50977    -            246   3.1e-56  189.3   0.1   1   1   3.1e-60   4.2e-56  188.9   0.1     2   172    61   231    60   231 0.96 Glycosyl transferase WecB/TagA/CpsF family
MR_MLE_N             PF02746.11   117 seq997_BIOID50977    -            404   3.6e-34  117.1   0.0   1   1   1.8e-37     8e-34  116.0   0.0    25   117    14   110     7   110 0.97 Mandelate racemase / muconate lactonizing enzyme, N-terminal domain
MR_MLE_C             PF13378.1    111 seq997_BIOID50977    -            404     4e-26   91.0   0.0   1   1   1.9e-29   8.4e-26   90.0   0.0     1   110   263   374   263   375 0.89 Enolase C-terminal domain-like
MR_MLE               PF01188.16    67 seq997_BIOID50977    -            404   3.7e-11   43.2   0.0   1   1   3.5e-14   1.6e-10   41.2   0.0     2    67   196   263   195   263 0.92 Mandelate racemase / muconate lactonizing enzyme, C-terminal domain
SCFA_trans           PF02667.9    453 seq998_BIOID50977    -            440    4e-231  767.4  24.3   1   1  3.3e-235  4.4e-231  767.2  16.9     1   453     1   440     1   440 1.00 Short chain fatty acid transporter
DUF940               PF06082.6    658 seq999_BIOID50977    -            698  3.9e-258  858.2  13.2   1   1  3.2e-262  4.4e-258  858.1   9.1     1   658    29   693    29   693 0.97 Bacterial putative lipoprotein (DUF940)
Usher                PF00577.15   552 seq1001_BIOID50977   -            601  1.8e-166  554.9  25.5   1   1  3.1e-170  2.1e-166  554.8  17.7    41   551     2   513     1   514 0.97 Type VII secretion system (T7SS), usher protein
PapC_C               PF13953.1     68 seq1001_BIOID50977   -            601   1.3e-14   53.5   0.4   1   1   1.6e-16   1.1e-12   47.3   0.0     3    59   526   580   525   587 0.91 PapC C-terminal domain
PRD                  PF00874.15    90 seq1002_BIOID50977   -            433   4.7e-25   87.4   0.0   1   2   3.6e-13   4.9e-09   36.0   0.0     2    89   138   224   137   225 0.97 PRD domain
PRD                  PF00874.15    90 seq1002_BIOID50977   -            433   4.7e-25   87.4   0.0   2   2   2.6e-17   3.6e-13   49.3   0.0     2    89   247   335   246   336 0.97 PRD domain
DDE_Tnp_IS66         PF03050.9    271 seq1006_BIOID50977   -            537   4.7e-96  321.0   0.0   1   1   1.4e-99   4.7e-96  321.0   0.0     1   271   196   487   196   487 0.98 Transposase IS66 family
DDE_Tnp_IS66_C       PF13817.1     39 seq1006_BIOID50977   -            537   6.4e-20   70.7   0.2   1   1   4.2e-23   1.5e-19   69.6   0.1     2    39   494   531   493   531 0.99 IS66 C-terminal element
HTH_Tnp_IS66         PF13005.2     59 seq1006_BIOID50977   -            537   8.9e-14   50.9   4.0   1   1   2.6e-17   8.9e-14   50.9   2.8     1    59   134   190   134   190 0.98 putative Helix-turn-helix domain of transposase IS66
LZ_Tnp_IS66          PF13007.2     78 seq1006_BIOID50977   -            537   3.7e-13   49.8   9.1   1   1   1.1e-16   3.7e-13   49.8   6.3     1    76    59   130    59   132 0.83 Transposase C of IS166 homeodomain
HSP70                PF00012.15   602 seq1008_BIOID50977   -            450   7.5e-25   86.7   0.0   1   2   7.1e-19   9.7e-15   53.3   0.0     2   207     3   228     2   259 0.77 Hsp70 protein
HSP70                PF00012.15   602 seq1008_BIOID50977   -            450   7.5e-25   86.7   0.0   2   2   8.8e-12   1.2e-07   29.9   0.0   250   352   329   423   305   448 0.80 Hsp70 protein
ATP-synt_ab          PF00006.20   215 seq1009_BIOID50977   -            457   3.9e-69  232.3   0.0   1   1     4e-73   5.5e-69  231.8   0.0     1   215   161   373   161   373 1.00 ATP synthase alpha/beta family, nucleotide-binding domain
Ald_Xan_dh_C2        PF02738.13   543 seq1010_BIOID50977   -            956  8.3e-191  634.8   0.0   1   1  2.6e-194  1.2e-190  634.3   0.0    17   543   363   893   351   893 0.98 Molybdopterin-binding domain of aldehyde dehydrogenase
Ald_Xan_dh_C         PF01315.17   111 seq1010_BIOID50977   -            956   4.4e-31  107.1   0.0   1   1   1.9e-34   8.9e-31  106.1   0.0     2   111   187   298   186   298 0.96 Aldehyde oxidase and xanthine dehydrogenase, a/b hammerhead domain
Fer2_2               PF01799.15    75 seq1010_BIOID50977   -            956   7.2e-13   48.1   0.0   1   1   4.3e-16     2e-12   46.7   0.0     1    73    73   145    73   147 0.97 [2Fe-2S] binding domain
adh_short            PF00106.20   167 seq1011_BIOID50977   -            248   2.5e-34  118.4   0.0   1   1   1.2e-37   3.2e-34  118.1   0.0     2   166     2   165     1   166 0.93 short chain dehydrogenase
adh_short_C2         PF13561.1    243 seq1011_BIOID50977   -            248   2.5e-14   53.5   0.0   1   1   1.1e-17   3.1e-14   53.2   0.0     3   222     9   218     7   232 0.89 Enoyl-(Acyl carrier protein) reductase
KR                   PF08659.5    181 seq1011_BIOID50977   -            248   2.2e-13   50.1   0.0   1   1   1.1e-16   3.1e-13   49.6   0.0     3   173     3   170     2   177 0.89 KR domain
Epimerase            PF01370.16   236 seq1011_BIOID50977   -            248   1.4e-06   27.8   0.1   1   1   1.6e-09   4.3e-06   26.2   0.0     1   117     3   135     3   176 0.80 NAD dependent epimerase/dehydratase family
NAD_binding_10       PF13460.1    183 seq1011_BIOID50977   -            248   2.8e-06   27.3   0.0   1   1   1.3e-09   3.7e-06   26.9   0.0     1    60     3    67     3   173 0.77 NADH(P)-binding
T2SG                 PF08334.6    108 seq1012_BIOID50977   -            145   1.8e-34  117.6   0.2   1   1   4.6e-38   2.1e-34  117.3   0.1     1   108    32   138    32   138 0.97 Type II secretion system (T2SS), protein G
N_methyl_2           PF13544.1     31 seq1012_BIOID50977   -            145     8e-09   34.4   0.7   1   1   3.3e-12   1.5e-08   33.6   0.5     8    31     2    25     1    25 0.90 Type IV pilin N-term methylation site GFxxxE
N_methyl             PF07963.7     20 seq1012_BIOID50977   -            145   2.1e-07   30.1   4.1   1   1   7.8e-11   3.5e-07   29.4   2.8     1    20     8    27     8    27 0.96 Prokaryotic N-terminal methylation motif
PfkB                 PF00294.19   301 seq1016_BIOID50977   -            300   8.3e-63  212.1   0.6   1   1   6.9e-67   9.4e-63  211.9   0.4     3   299     5   287     3   289 0.93 pfkB family carbohydrate kinase
AA_permease          PF00324.16   479 seq1017_BIOID50977   -            461   4.9e-99  331.7  55.9   1   1  9.1e-103   6.2e-99  331.3  38.8     1   435    16   427    16   455 0.94 Amino acid permease
AA_permease_2        PF13520.1    426 seq1017_BIOID50977   -            461   1.6e-43  148.7  59.1   1   1   3.1e-47   2.1e-43  148.3  41.0     9   425    20   440    15   441 0.88 Amino acid permease
Bac_Ubq_Cox          PF01654.12   436 seq1019_BIOID50977   -            523  1.6e-183  609.9  21.3   1   1  1.3e-187  1.8e-183  609.7  14.8     1   435     8   503     8   504 0.98 Bacterial Cytochrome Ubiquinol Oxidase
Peptidase_U32        PF01136.14   233 seq1021_BIOID50977   -            331   4.4e-62  208.9   0.0   1   1   4.1e-66   5.7e-62  208.5   0.0     3   232    76   330    74   331 0.94 Peptidase family U32
GspH                 PF12019.3    114 seq1023_BIOID50977   -            169   7.1e-09   35.7   0.0   1   1     2e-12   9.3e-09   35.3   0.0     2   107    44   147    43   156 0.73 Type II transport protein GspH
N_methyl_2           PF13544.1     31 seq1023_BIOID50977   -            169   6.2e-07   28.4   1.1   1   1   2.6e-10   1.2e-06   27.6   0.7    11    30     2    21     1    22 0.93 Type IV pilin N-term methylation site GFxxxE
N_methyl             PF07963.7     20 seq1023_BIOID50977   -            169   1.5e-06   27.4   2.0   1   1     9e-10   4.1e-06   26.0   1.4     1    19     5    23     5    24 0.94 Prokaryotic N-terminal methylation motif
MFS_1                PF07690.11   354 seq1024_BIOID50977   -            427   3.5e-56  190.3  61.3   1   1   2.6e-58   1.8e-54  184.7  27.3     1   347    28   380    28   384 0.87 Major Facilitator Superfamily
GPW_gp25             PF04965.9     99 seq1027_BIOID50977   -            130   6.7e-13   47.9   0.0   1   1   6.2e-17   8.4e-13   47.5   0.0     3    94    18   108    16   113 0.90 Gene 25-like lysozyme
Thiolase_N           PF00108.18   264 seq1028_BIOID50977   -            394  1.4e-107  358.4   6.7   1   1  2.6e-111  1.8e-107  358.1   4.7     1   264     1   263     1   263 0.99 Thiolase, N-terminal domain
Thiolase_C           PF02803.13   123 seq1028_BIOID50977   -            394   8.6e-54  180.0   1.2   1   1   1.3e-57   8.6e-54  180.0   0.8     1   123   270   392   270   392 0.99 Thiolase, C-terminal domain
Helicase_C_2         PF13307.1    167 seq1029_BIOID50977   -            761   4.9e-26   91.5   0.0   1   1   2.3e-29   7.7e-26   90.9   0.0     8   165   578   733   571   735 0.93 Helicase C-terminal domain
DEAD                 PF00270.24   173 seq1029_BIOID50977   -            761   3.4e-09   36.3   0.1   1   1   1.9e-09   6.4e-06   25.6   0.0    12    78    88   153    73   171 0.73 DEAD/DEAH box helicase
DEAD_2               PF06733.10   174 seq1029_BIOID50977   -            761   1.3e-08   34.3   0.0   1   1   6.7e-12   2.3e-08   33.5   0.0   103   167   245   308   195   314 0.87 DEAD_2
FCD                  PF07729.7    125 seq1030_BIOID50977   -            228   1.6e-26   92.9   5.9   1   1   3.5e-30   2.4e-26   92.3   4.1     5   124    89   208    87   209 0.99 FCD domain
GntR                 PF00392.16    64 seq1030_BIOID50977   -            228   9.3e-18   63.3   0.0   1   1   3.6e-21   2.4e-17   61.9   0.0     3    64    15    75    13    75 0.98 Bacterial regulatory proteins, gntR family
RbsD_FucU            PF05025.8    142 seq1031_BIOID50977   -            151   3.4e-50  169.9   0.5   1   1   2.8e-54   3.8e-50  169.7   0.3     1   142    13   151    13   151 0.99 RbsD / FucU transport protein family
T2SI                 PF02501.12    81 seq1033_BIOID50977   -            125   1.3e-12   47.3   0.1   1   1   1.3e-16   1.8e-12   46.9   0.1     1    77    39   114    39   118 0.92 Type II secretion system (T2SS), protein I
HTH_DeoR             PF08220.7     57 seq1034_BIOID50977   -            122   7.6e-24   82.8   0.9   1   1     1e-26   1.2e-23   82.2   0.6     1    56    11    66    11    67 0.97 DeoR-like helix-turn-helix domain
HTH_11               PF08279.7     55 seq1034_BIOID50977   -            122   1.7e-10   40.2   0.1   1   1   2.5e-13   2.8e-10   39.5   0.1     4    44    14    53    11    60 0.86 HTH domain
MarR_2               PF12802.2     62 seq1034_BIOID50977   -            122   1.1e-07   31.3   0.1   1   1   1.5e-10   1.7e-07   30.6   0.1     5    61    10    63     4    64 0.88 MarR family
MarR                 PF01047.17    59 seq1034_BIOID50977   -            122   1.4e-07   30.9   0.1   1   1     2e-10   2.3e-07   30.2   0.0     8    50    15    57     9    59 0.94 MarR family
HTH_20               PF12840.2     61 seq1034_BIOID50977   -            122   8.1e-07   28.6   0.1   1   1   1.1e-09   1.3e-06   28.0   0.1     6    57     6    57     2    61 0.85 Helix-turn-helix domain
HTH_27               PF13463.1     68 seq1034_BIOID50977   -            122   1.6e-06   28.2   0.1   1   1   2.2e-09   2.5e-06   27.6   0.0     2    53     9    59     9    70 0.88 Winged helix DNA-binding domain
GntR                 PF00392.16    64 seq1034_BIOID50977   -            122   2.7e-06   26.6   0.1   1   1   4.1e-09   4.7e-06   25.8   0.1    27    60    27    60    14    63 0.93 Bacterial regulatory proteins, gntR family
HTH_24               PF13412.1     48 seq1034_BIOID50977   -            122   7.7e-06   25.0   0.1   1   1   1.1e-08   1.3e-05   24.3   0.1     7    48    14    55     9    55 0.95 Winged helix-turn-helix DNA-binding
HTH_5                PF01022.15    47 seq1034_BIOID50977   -            122   3.9e-05   23.0   0.0   1   1   5.6e-08   6.3e-05   22.4   0.0     6    46    14    55     9    56 0.95 Bacterial regulatory protein, arsR family
HTH_Mga              PF08280.6     59 seq1034_BIOID50977   -            122   4.7e-05   22.9   0.1   1   1     1e-07   0.00012   21.7   0.0     9    44    14    49    11    53 0.94 M protein trans-acting positive regulator (MGA) HTH domain
FliJ                 PF02050.11   123 seq1035_BIOID50977   -            147   4.6e-32  110.5  20.1   1   1   4.2e-36   5.7e-32  110.2  13.9     1   122    19   141    19   142 0.98 Flagellar FliJ protein
Pili_assembly_N      PF00345.15   122 seq1036_BIOID50977   -            252   1.2e-35  121.8   1.7   1   1     3e-39   2.1e-35  121.0   1.2     2   121    30   147    29   148 0.90 Gram-negative pili assembly chaperone, N-terminal domain
Pili_assembly_C      PF02753.12    68 seq1036_BIOID50977   -            252   3.2e-07   29.9   1.1   1   1   7.9e-11   5.4e-07   29.2   0.3     2    64   171   230   170   234 0.84 Gram-negative pili assembly chaperone, C-terminal domain
DnaJ                 PF00226.26    64 seq1037_BIOID50977   -            271   2.8e-14   52.4   0.2   1   1   7.4e-18     5e-14   51.6   0.1     4    56   208   266   205   269 0.94 DnaJ domain
TerB                 PF05099.8    140 seq1037_BIOID50977   -            271   2.5e-09   36.8   0.7   1   1   3.7e-13   2.5e-09   36.8   0.5    14   137    44   170    32   173 0.89 Tellurite resistance protein TerB
ABC_tran             PF00005.22   118 seq1039_BIOID50977   -            501   1.8e-34  118.5   0.0   1   2   2.1e-21   9.6e-18   64.5   0.0     1   117    44   169    44   170 0.91 ABC transporter
ABC_tran             PF00005.22   118 seq1039_BIOID50977   -            501   1.8e-34  118.5   0.0   2   2   1.9e-17   8.5e-14   51.8   0.0     3   117   294   423   292   424 0.77 ABC transporter
LysR_substrate       PF03466.15   209 seq1040_BIOID50977   -            309     7e-38  129.7   0.0   1   1   1.3e-41   9.1e-38  129.3   0.0     4   207    90   291    87   293 0.95 LysR substrate binding domain
HTH_1                PF00126.22    60 seq1040_BIOID50977   -            309   2.1e-20   72.0   0.7   1   1   5.1e-24   3.5e-20   71.3   0.5     1    60     4    63     4    63 0.97 Bacterial regulatory helix-turn-helix protein, lysR family
T2SJ                 PF11612.3    169 seq1041_BIOID50977   -            195   1.1e-21   77.2   4.3   1   1   4.4e-25     2e-21   76.3   3.0     2   168    39   177    38   178 0.91 Type II secretion system (T2SS), protein J
N_methyl_2           PF13544.1     31 seq1041_BIOID50977   -            195   5.3e-08   31.8   0.6   1   1   2.4e-11   1.1e-07   30.8   0.4    10    31     2    23     1    23 0.93 Type IV pilin N-term methylation site GFxxxE
N_methyl             PF07963.7     20 seq1041_BIOID50977   -            195   2.3e-06   26.8   1.3   1   1   1.1e-09   4.9e-06   25.8   0.9     1    20     6    25     6    25 0.95 Prokaryotic N-terminal methylation motif
Peptidase_U32        PF01136.14   233 seq1042_BIOID50977   -            298   1.3e-34  118.9   0.0   1   1   1.3e-38   1.8e-34  118.5   0.0     5   195    88   269    82   293 0.89 Peptidase family U32
DeoRC                PF00455.17   162 seq1043_BIOID50977   -            141   3.2e-32  111.2   0.2   1   1   2.7e-36   3.7e-32  111.0   0.2    45   161     1   117     1   118 0.99 DeoR C terminal sensor domain
Flg_hook             PF02120.11    85 seq1044_BIOID50977   -            375   4.4e-19   67.8   6.8   1   1   6.5e-23   8.8e-19   66.8   4.7     4    84   248   328   245   336 0.91 Flagellar hook-length control protein FliK
YdfZ                 PF14001.1     64 seq1046_BIOID50977   -             67     2e-33  114.3   0.1   1   1   1.6e-37   2.2e-33  114.1   0.1     1    64     2    65     2    65 0.99 YdfZ protein
Adenine_glyco        PF03352.8    179 seq1049_BIOID50977   -            242   4.5e-84  280.2   0.0   1   1     4e-88   5.4e-84  280.0   0.0     1   177    61   237    61   239 0.99 Methyladenine glycosylase
HTH_Tnp_1            PF01527.15    76 seq1050_BIOID50977   -            136   4.5e-19   68.0   0.6   1   1   1.2e-22     8e-19   67.2   0.4     2    74    23   102    22   104 0.89 Transposase
HTH_28               PF13518.1     52 seq1050_BIOID50977   -            136   2.1e-06   27.4   0.5   1   1   6.5e-10   4.4e-06   26.4   0.0     1    43    32    75    32    78 0.93 Helix-turn-helix domain
Cyto_ox_2            PF02322.10   328 seq1051_BIOID50977   -            379  7.9e-121  403.1  36.0   1   1  6.7e-125  9.2e-121  402.8  25.0     2   327     7   362     6   363 0.99 Cytochrome oxidase subunit II
HAD_2                PF13419.1    176 seq1052_BIOID50977   -            206   5.6e-29  101.5   0.1   1   1   1.9e-32   6.4e-29  101.3   0.1     2   176    11   191    10   191 0.85 Haloacid dehalogenase-like hydrolase
Hydrolase_like       PF13242.1     75 seq1052_BIOID50977   -            206   2.5e-08   33.3   0.0   1   1   1.7e-11   5.9e-08   32.2   0.0     2    50   146   193   145   205 0.93 HAD-hyrolase-like
Hydrolase            PF00702.21   204 seq1052_BIOID50977   -            206   1.9e-06   28.4   0.0   1   1   6.6e-10   2.2e-06   28.2   0.0   109   203    80   184    11   185 0.75 haloacid dehalogenase-like hydrolase
Fimbrial             PF00419.15   145 seq1053_BIOID50977   -            354     2e-10   40.9   0.8   1   1   2.7e-14   3.6e-10   40.0   0.1    13   145   219   354   204   354 0.90 Fimbrial protein
T2SK                 PF03934.8    280 seq1054_BIOID50977   -            327   1.7e-66  224.1   4.1   1   1   1.4e-70   1.9e-66  223.9   2.8     3   277    32   315    30   319 0.93 Type II secretion system (T2SS), protein K
PsiE                 PF06146.7     69 seq1056_BIOID50977   -            136   1.8e-16   59.9   5.7   1   1   1.3e-20   1.8e-16   59.9   3.9     5    69    62   123    58   123 0.95 Phosphate-starvation-inducible E
RdgC                 PF04381.7    301 seq1057_BIOID50977   -            301  1.2e-111  372.4   0.4   1   1  9.5e-116  1.3e-111  372.2   0.3     3   300     5   299     1   300 0.99 Putative exonuclease, RdgC
Esterase             PF00756.15   251 seq1058_BIOID50977   -            278   1.1e-72  244.3   0.0   1   1   3.8e-76   1.3e-72  244.1   0.0     1   251    21   271    21   271 0.99 Putative esterase
Abhydrolase_5        PF12695.2    142 seq1058_BIOID50977   -            278   8.6e-08   31.9   0.0   1   1   3.3e-11   1.1e-07   31.5   0.0     6   142    50   257    44   257 0.62 Alpha/beta hydrolase family
Peptidase_S9         PF00326.16   213 seq1058_BIOID50977   -            278   8.2e-07   28.3   0.0   1   1   3.7e-10   1.3e-06   27.7   0.0    54   208   127   274   118   278 0.77 Prolyl oligopeptidase family
LysR_substrate       PF03466.15   209 seq1059_BIOID50977   -            315   9.6e-55  184.8   0.6   1   1   1.9e-58   1.3e-54  184.3   0.4     4   208    99   303    96   304 0.99 LysR substrate binding domain
HTH_1                PF00126.22    60 seq1059_BIOID50977   -            315   8.8e-22   76.4   0.5   1   1   2.5e-25   1.7e-21   75.5   0.1     1    59    13    71    13    72 0.98 Bacterial regulatory helix-turn-helix protein, lysR family
rve                  PF00665.21   120 seq1060_BIOID50977   -            301   5.8e-24   84.3   0.0   1   1   2.3e-27     1e-23   83.5   0.0     3   119   123   243   121   244 0.97 Integrase core domain
rve_3                PF13683.1     67 seq1060_BIOID50977   -            301   1.6e-17   62.6   0.0   1   1   1.4e-20   6.3e-17   60.7   0.0     2    67   216   281   215   281 0.98 Integrase core domain
HTH_21               PF13276.1     60 seq1060_BIOID50977   -            301   1.2e-16   60.3   1.2   1   1   2.4e-18   1.1e-14   54.0   0.3     6    57    49   106    44   109 0.80 HTH-like domain
Radical_SAM          PF04055.16   166 seq1061_BIOID50977   -            411   6.2e-13   49.1   0.0   1   1     3e-16     1e-12   48.4   0.0     6   160    20   182    16   208 0.84 Radical SAM superfamily
DUF4008              PF13186.1     64 seq1061_BIOID50977   -            411     2e-12   47.1   0.6   1   1   1.3e-15   4.3e-12   46.0   0.4     4    64   282   343   276   343 0.90 Domain of unknown function (DUF4008)
Fer4_12              PF13353.1    139 seq1061_BIOID50977   -            411   4.8e-07   29.8   0.0   1   1   2.7e-10   9.1e-07   28.9   0.0    13   115    19   126    17   150 0.60 4Fe-4S single cluster domain
EII-GUT              PF03608.8    168 seq1064_BIOID50977   -            187   9.9e-77  256.4   0.7   1   1   8.3e-81   1.1e-76  256.2   0.5     2   168     5   171     4   171 0.99 PTS system enzyme II sorbitol-specific factor
Acetyltransf_10      PF13673.1    117 seq1065_BIOID50977   -            146   3.4e-14   52.8   0.0   1   1   1.3e-17   4.3e-14   52.5   0.0     7   117    12   120     8   120 0.81 Acetyltransferase (GNAT) domain
Acetyltransf_7       PF13508.1     79 seq1065_BIOID50977   -            146   1.2e-13   50.8   0.1   1   1   4.7e-17   1.6e-13   50.4   0.1     3    78    48   121    46   122 0.92 Acetyltransferase (GNAT) domain
Acetyltransf_1       PF00583.19    83 seq1065_BIOID50977   -            146   1.5e-12   47.2   0.1   1   1   7.5e-16   2.6e-12   46.5   0.1     1    83    53   121    53   121 0.97 Acetyltransferase (GNAT) family
Bac_luciferase       PF00296.15   307 seq1066_BIOID50977   -            335   4.2e-31  108.0   0.3   1   1   6.3e-34   8.6e-30  103.7   0.2    18   300    23   299     8   306 0.76 Luciferase-like monooxygenase
Virul_fac_BrkB       PF03631.10   260 seq1067_BIOID50977   -            290     1e-55  188.8  24.6   1   1   8.7e-60   1.2e-55  188.6  17.0     2   258    29   274    28   276 0.88 Virulence factor BrkB
DUF3442              PF11924.3    280 seq1070_BIOID50977   -           1418  3.3e-105  351.5   0.5   1   1  1.2e-108  3.3e-105  351.5   0.3     2   280    71   350    70   350 0.99 Protein of unknown function (DUF3442)
Big_1                PF02369.11   100 seq1070_BIOID50977   -           1418   5.9e-54  180.0  99.9   1   3   3.4e-17   9.3e-14   51.0   7.8     4    97   993  1086   990  1088 0.87 Bacterial Ig-like domain (group 1)
Big_1                PF02369.11   100 seq1070_BIOID50977   -           1418   5.9e-54  180.0  99.9   2   3   1.5e-15   4.1e-12   45.7   1.7    10    96  1098  1185  1089  1191 0.82 Bacterial Ig-like domain (group 1)
Big_1                PF02369.11   100 seq1070_BIOID50977   -           1418   5.9e-54  180.0  99.9   3   3   1.4e-15   3.9e-12   45.8   9.8     2    95  1193  1287  1191  1292 0.87 Bacterial Ig-like domain (group 1)
FliL                 PF03748.9     99 seq1071_BIOID50977   -            154   4.4e-23   81.0   0.0   1   1     4e-27   5.5e-23   80.7   0.0     1    98    54   153    54   154 0.94 Flagellar basal body-associated protein FliL
BPD_transp_2         PF02653.11   267 seq1072_BIOID50977   -            321   8.2e-53  178.9  42.6   1   1   9.2e-57   1.3e-52  178.3  29.6     1   267    45   314    45   314 0.95 Branched-chain amino acid transport system / permease component
Xan_ur_permease      PF00860.15   389 seq1073_BIOID50977   -            485  2.4e-110  368.5  44.5   1   1    2e-114  2.7e-110  368.3  30.8     1   389    41   435    41   435 0.98 Permease family
T2SL                 PF05134.8    230 seq1074_BIOID50977   -            387   2.2e-57  193.7   2.4   1   1   5.6e-61   3.9e-57  192.9   1.7     1   230     6   233     6   233 0.98 Type II secretion system (T2SS), protein L
GspL_C               PF12693.2    158 seq1074_BIOID50977   -            387     1e-34  119.4   3.5   1   1   2.6e-38   1.8e-34  118.7   2.4     6   157   241   385   237   387 0.97 GspL periplasmic domain
MethyltransfD12      PF02086.10   260 seq1075_BIOID50977   -            672   8.6e-54  182.5   0.0   1   1   1.8e-57   1.2e-53  182.1   0.0     1   245   411   640   411   653 0.94 D12 class N6 adenine-specific DNA methyltransferase
DNA_methylase        PF00145.12   335 seq1075_BIOID50977   -            672   2.1e-35  122.3   0.0   1   2   1.3e-23   8.8e-20   70.9   0.0     5   119     8   135     6   145 0.91 C-5 cytosine-specific DNA methylase
DNA_methylase        PF00145.12   335 seq1075_BIOID50977   -            672   2.1e-35  122.3   0.0   2   2   1.4e-08   9.8e-05   21.5   0.1   136   161   192   217   187   237 0.87 C-5 cytosine-specific DNA methylase
Ring_hydroxyl_A      PF00848.14   209 seq1076_BIOID50977   -            453   2.4e-32  112.1   0.0   1   1   4.9e-36   3.4e-32  111.6   0.0     2   208   164   433   163   435 0.90 Ring hydroxylating alpha subunit (catalytic domain)
Rieske               PF00355.21    98 seq1076_BIOID50977   -            453   2.5e-24   84.5   0.1   1   1   6.3e-28   4.3e-24   83.7   0.1     1    86    42   125    42   142 0.90 Rieske [2Fe-2S] domain
YbgT_YccB            PF08173.6     28 seq1077_BIOID50977   -             37   6.1e-16   57.8   4.2   1   1   4.9e-20   6.7e-16   57.6   2.9     1    28     1    28     1    28 0.97 Membrane bound YbgT-like protein
EIIBC-GUT_N          PF03612.9    183 seq1078_BIOID50977   -            319   1.3e-71  239.8   1.5   1   1   3.6e-75   2.5e-71  238.9   1.1     2   183     3   171     2   171 0.95 Sorbitol phosphotransferase enzyme II N-terminus
EIIBC-GUT_C          PF07663.6     93 seq1078_BIOID50977   -            319   6.4e-48  160.7   5.0   1   1   9.3e-52   6.4e-48  160.7   3.5     1    93   226   318   226   318 0.99 Sorbitol phosphotransferase enzyme II C-terminus
Glycos_trans_3N      PF02885.12    66 seq1079_BIOID50977   -            320   2.8e-15   55.5   0.0   1   1   3.6e-19     5e-15   54.7   0.0     2    65     3    70     2    71 0.97 Glycosyl transferase family, helical bundle domain
Cyd_oper_YbgE        PF09600.5     82 seq1080_BIOID50977   -             97   1.5e-33  114.6   7.9   1   1   1.4e-37   1.9e-33  114.3   5.5     1    81    16    96    16    97 0.97 Cyd operon protein YbgE (Cyd_oper_YbgE)
FliM                 PF02154.10   192 seq1081_BIOID50977   -            349   1.4e-80  269.3   0.2   1   1   3.6e-84   2.5e-80  268.6   0.0     1   192    53   246    53   246 0.99 Flagellar motor switch protein FliM
SpoA                 PF01052.15    77 seq1081_BIOID50977   -            349   1.5e-15   56.3   0.0   1   1   4.7e-19   3.2e-15   55.3   0.0     3    75   267   337   265   338 0.96 Surface presentation of antigens (SPOA)
DUF2314              PF10077.4    133 seq1082_BIOID50977   -            153     4e-24   85.0   0.1   1   1   3.9e-28   5.4e-24   84.6   0.1     2   127    33   149    32   151 0.90 Uncharacterized protein conserved in bacteria (DUF2314)
Tyr_Deacylase        PF02580.11   145 seq1085_BIOID50977   -            145   6.3e-55  185.0   0.1   1   1   5.1e-59     7e-55  184.8   0.0     2   144     3   144     2   145 0.99 D-Tyr-tRNA(Tyr) deacylase
DUF1449              PF07290.6    202 seq1086_BIOID50977   -            209  4.6e-112  372.0   0.3   1   1  3.8e-116  5.2e-112  371.9   0.2     1   202     4   205     4   205 1.00 Protein of unknown function (DUF1449)
4HBT                 PF03061.17    79 seq1087_BIOID50977   -            134     8e-19   67.4   0.4   1   1   2.4e-22   1.1e-18   66.9   0.3     1    77    20   103    20   105 0.98 Thioesterase superfamily
4HBT_2               PF13279.1    121 seq1087_BIOID50977   -            134   2.7e-12   47.0   0.2   1   1   7.1e-16   3.2e-12   46.8   0.1     3   117    14   128    12   132 0.88 Thioesterase-like superfamily
Acyl-ACP_TE          PF01643.12   249 seq1087_BIOID50977   -            134   1.3e-05   24.2   0.1   1   1   3.1e-09   1.4e-05   24.0   0.0    31   132    33   132     4   134 0.79 Acyl-ACP thioesterase
Peripla_BP_4         PF13407.1    258 seq1089_BIOID50977   -            296   9.7e-59  198.6  12.1   1   1   3.4e-62   1.1e-58  198.4   8.4     1   258    29   281    29   281 0.97 Periplasmic binding protein domain
Peripla_BP_1         PF00532.16   279 seq1089_BIOID50977   -            296   4.4e-27   94.8   2.4   1   1   1.6e-30   5.4e-27   94.6   1.7     2   250    27   268    26   289 0.86 Periplasmic binding proteins and sugar binding domain of LacI family
Peripla_BP_3         PF13377.1    160 seq1089_BIOID50977   -            296   1.7e-15   57.2   0.0   1   1   2.4e-18   8.1e-15   55.0   0.0    19   145   158   284   148   296 0.81 Periplasmic binding protein-like domain
Peripla_BP_6         PF13458.1    343 seq1089_BIOID50977   -            296   2.2e-12   46.9   4.2   1   1     8e-16   2.7e-12   46.5   2.9    44   235    58   249    19   283 0.86 Periplasmic binding protein
YiiD_Cterm           PF09500.5    144 seq1090_BIOID50977   -            329   6.7e-49  165.0   0.0   1   1   2.9e-52   9.9e-49  164.4   0.0     1   143   174   313   174   314 0.99 Putative thioesterase (yiiD_Cterm)
Acetyltransf_7       PF13508.1     79 seq1090_BIOID50977   -            329   8.3e-13   48.1   0.0   1   1   4.5e-16   1.5e-12   47.3   0.0     3    77    60   138    58   140 0.87 Acetyltransferase (GNAT) domain
Acetyltransf_1       PF00583.19    83 seq1090_BIOID50977   -            329   2.9e-12   46.3   0.0   1   1   2.4e-15   8.2e-12   44.8   0.0     2    82    66   138    65   139 0.96 Acetyltransferase (GNAT) family
Acetyltransf_10      PF13673.1    117 seq1090_BIOID50977   -            329   1.6e-08   34.5   0.0   1   1   7.8e-12   2.7e-08   33.8   0.0    38   117    55   138    16   138 0.81 Acetyltransferase (GNAT) domain
MotA_ExbB            PF01618.11   139 seq1091_BIOID50977   -            230   6.2e-47  158.6   0.2   1   1     6e-51   8.1e-47  158.2   0.1     2   138    74   210    73   211 0.98 MotA/TolQ/ExbB proton channel family
PTSIIA_gutA          PF03829.8    117 seq1093_BIOID50977   -            123   7.6e-45  151.2   0.0   1   1   6.7e-49   9.1e-45  150.9   0.0     1   116     1   116     1   118 0.98 PTS system glucitol/sorbitol-specific IIA component
T2SM                 PF04612.7    160 seq1094_BIOID50977   -            161   7.6e-29  100.4   0.1   1   1   6.3e-33   8.6e-29  100.2   0.1     2   158     8   158     7   160 0.93 Type II secretion system (T2SS), protein M
Ldh_2                PF02615.9    335 seq1095_BIOID50977   -            361  9.2e-139  461.7   0.0   1   1  7.6e-143    1e-138  461.5   0.0     1   334     5   340     5   341 0.99 Malate/L-lactate dehydrogenase
Band_7               PF01145.20   179 seq1096_BIOID50977   -            553     7e-19   68.3   2.9   1   1   5.1e-23     7e-19   68.3   2.0     5   151    38   189    34   222 0.84 SPFH domain / Band 7 family
SpoA                 PF01052.15    77 seq1097_BIOID50977   -            137   2.9e-24   84.3   0.8   1   1   2.7e-28   3.7e-24   84.0   0.6     3    76    55   128    54   129 0.97 Surface presentation of antigens (SPOA)
Ring_hydroxyl_B      PF00866.13   145 seq1098_BIOID50977   -            172   6.2e-47  158.8   4.9   1   1   5.2e-51   7.2e-47  158.6   3.4     1   145    19   166    19   166 0.98 Ring hydroxylating beta subunit
Amidohydro_1         PF01979.15   333 seq1100_BIOID50977   -            439     3e-60  204.5   0.0   1   1   1.1e-63   3.7e-60  204.2   0.0     2   332    74   391    73   392 0.97 Amidohydrolase family
Amidohydro_5         PF13594.1     68 seq1100_BIOID50977   -            439   1.6e-09   37.3   0.0   1   1   1.6e-12   5.4e-09   35.6   0.0     2    67    41   137    40   138 0.68 Amidohydrolase
Amidohydro_3         PF07969.6    404 seq1100_BIOID50977   -            439   1.5e-08   34.1   1.4   1   1   6.3e-09   2.2e-05   23.7   0.0   315   404   309   390   253   390 0.81 Amidohydrolase family
adh_short            PF00106.20   167 seq1101_BIOID50977   -            259     4e-26   91.7   1.6   1   1   1.1e-29   4.9e-26   91.5   1.1     2   166     4   172     3   173 0.94 short chain dehydrogenase
adh_short_C2         PF13561.1    243 seq1101_BIOID50977   -            259   2.6e-16   60.0   0.0   1   1   8.4e-20   3.8e-16   59.4   0.0     7   241    13   255     9   256 0.87 Enoyl-(Acyl carrier protein) reductase
PTS_2-RNA            PF01885.11   186 seq1107_BIOID50977   -            184   1.7e-52  177.3   0.0   1   1   1.5e-56     2e-52  177.0   0.0     2   180     6   175     5   180 0.96 RNA 2'-phosphotransferase, Tpt1 / KptA family
FliO                 PF04347.8     84 seq1108_BIOID50977   -            122     3e-24   84.7   0.2   1   1     3e-28   4.1e-24   84.3   0.2     1    84    37   118    37   118 0.88 Flagellar biosynthesis protein, FliO
ExbD                 PF02472.11   130 seq1109_BIOID50977   -            142     5e-23   81.3   0.1   1   1   4.1e-27   5.6e-23   81.2   0.1     2   129    10   141     9   142 0.89 Biopolymer transport protein ExbD/TolR
Peptidase_A24        PF01478.13   106 seq1112_BIOID50977   -             44   8.8e-11   41.7   1.8   1   1     7e-15   9.6e-11   41.6   1.2     1    36     6    41     6    44 0.94 Type IV leader peptidase family
PfkB                 PF00294.19   301 seq1114_BIOID50977   -            314   5.2e-75  252.2   3.5   1   1   8.7e-79     6e-75  252.0   2.4     3   300    11   302     9   303 0.95 pfkB family carbohydrate kinase
Phos_pyr_kin         PF08543.7    246 seq1114_BIOID50977   -            314   1.9e-15   56.6   0.4   1   1   3.9e-19   2.6e-15   56.1   0.2   104   231   170   290   132   299 0.82 Phosphomethylpyrimidine kinase
TetR_N               PF00440.18    47 seq1115_BIOID50977   -            200   2.4e-13   49.3   2.0   1   1   3.3e-17   4.5e-13   48.4   0.1     3    46     2    46     1    47 0.94 Bacterial regulatory proteins, tetR family
ketoacyl-synt        PF00109.21   255 seq1117_BIOID50977   -           1346   9.7e-72  241.3   0.2   1   1   1.7e-74   2.4e-71  240.1   0.1     2   255    27   276    26   276 0.95 Beta-ketoacyl synthase, N-terminal domain
Acyl_transf_1        PF00698.16   318 seq1117_BIOID50977   -           1346   1.6e-58  198.4   0.9   1   1   1.7e-61   2.3e-58  197.9   0.6     1   317   551   863   551   864 0.94 Acyl transferase domain
Ketoacyl-synt_C      PF02801.17   119 seq1117_BIOID50977   -           1346     2e-40  137.2   0.2   1   1   3.5e-43   4.8e-40  135.9   0.1     2   119   285   402   284   402 0.98 Beta-ketoacyl synthase, C-terminal domain
Methyltransf_12      PF08242.7     99 seq1117_BIOID50977   -           1346   2.2e-21   76.0   0.0   1   1   3.4e-24   4.6e-21   75.0   0.0     1    99  1093  1194  1093  1194 0.96 Methyltransferase domain
Methyltransf_23      PF13489.1    162 seq1117_BIOID50977   -           1346     2e-11   43.7   0.0   1   1   3.9e-14   5.3e-11   42.3   0.0    20   160  1086  1246  1065  1247 0.69 Methyltransferase domain
Methyltransf_31      PF13847.1    152 seq1117_BIOID50977   -           1346   2.7e-10   39.9   0.0   1   1   3.7e-13     5e-10   39.0   0.0     2   112  1087  1200  1086  1249 0.88 Methyltransferase domain
Methyltransf_18      PF12847.2    112 seq1117_BIOID50977   -           1346   6.3e-09   36.2   0.0   1   1   3.8e-10   5.2e-07   30.1   0.0     3   110  1090  1197  1088  1199 0.76 Methyltransferase domain
Methyltransf_11      PF08241.7     95 seq1117_BIOID50977   -           1346     4e-08   33.5   0.0   1   1   7.1e-11   9.7e-08   32.2   0.0     1    94  1093  1195  1093  1196 0.89 Methyltransferase domain
Thiolase_N           PF00108.18   264 seq1117_BIOID50977   -           1346   4.9e-06   25.6   0.1   1   1     7e-09   9.6e-06   24.6   0.1    75   115   185   225   153   235 0.85 Thiolase, N-terminal domain
Ubie_methyltran      PF01209.13   233 seq1117_BIOID50977   -           1346   6.8e-05   21.9   0.0   1   1   8.9e-08   0.00012   21.1   0.0    40   158  1081  1203  1074  1213 0.85 ubiE/COQ5 methyltransferase family
Rieske               PF00355.21    98 seq1118_BIOID50977   -            106   1.7e-17   62.6   0.0   1   1   2.8e-21   1.9e-17   62.4   0.0     3    97     4    94     2    95 0.85 Rieske [2Fe-2S] domain
Rieske_2             PF13806.1    104 seq1118_BIOID50977   -            106   1.9e-12   46.6   0.0   1   1   3.3e-16   2.2e-12   46.4   0.0    18   103    17    99     4   100 0.82 Rieske-like [2Fe-2S] domain
FliP                 PF00813.15   194 seq1120_BIOID50977   -            245   4.6e-81  271.0  10.9   1   1   4.8e-85   6.5e-81  270.5   7.5     2   193    48   239    47   240 0.99 FliP family
TolA                 PF06519.6     96 seq1126_BIOID50977   -            421   2.2e-38  129.9   0.0   1   1   3.3e-42   2.2e-38  129.9   0.0     1    96   325   419   325   419 0.98 TolA C-terminal
TonB_2               PF13103.1     85 seq1126_BIOID50977   -            421   3.2e-05   23.7   0.0   1   1   1.4e-08   9.4e-05   22.2   0.0     2    73   338   405   337   414 0.86 TonB C terminal
adh_short            PF00106.20   167 seq1127_BIOID50977   -            270   2.1e-22   79.7   0.3   1   1   7.4e-26   3.4e-22   79.0   0.2     2   166     8   174     7   175 0.87 short chain dehydrogenase
adh_short_C2         PF13561.1    243 seq1127_BIOID50977   -            270   1.8e-13   50.7   0.0   1   1   4.6e-17   2.1e-13   50.5   0.0     6   225    16   238    13   257 0.75 Enoyl-(Acyl carrier protein) reductase
KR                   PF08659.5    181 seq1127_BIOID50977   -            270   2.1e-06   27.4   0.0   1   1   1.2e-09   5.5e-06   26.0   0.0     4   103    10   103     8   122 0.84 KR domain
GutM                 PF06923.6    109 seq1130_BIOID50977   -            119   6.1e-37  125.5   0.0   1   1   5.1e-41   6.9e-37  125.3   0.0     2   109     3   110     2   110 0.98 Glucitol operon activator protein (GutM)
DUF1422              PF07226.6    118 seq1132_BIOID50977   -            119   1.1e-54  183.0   1.2   1   1   9.1e-59   1.2e-54  182.9   0.9     3   116     2   115     1   117 0.97 Protein of unknown function (DUF1422)
OmpA                 PF00691.15    97 seq1133_BIOID50977   -            219   1.2e-23   83.2   0.1   1   1     4e-27   1.8e-23   82.6   0.1     1    97   115   210   115   210 0.97 OmpA family
Gly-zipper_Omp       PF13488.1     46 seq1133_BIOID50977   -            219   1.2e-12   47.1  16.5   1   1   2.7e-16   1.2e-12   47.1  11.4     1    46    37    85    37    85 0.95 Glycine zipper
Gly-zipper_YMGG      PF13441.1     45 seq1133_BIOID50977   -            219   6.8e-09   34.9  18.1   1   1   1.5e-12   6.8e-09   34.9  12.5     5    45    33    80    29    80 0.81 YMGG-like Gly-zipper
RHH_1                PF01402.16    39 seq1138_BIOID50977   -             81   4.8e-11   41.9   0.5   1   1   5.7e-15   7.7e-11   41.2   0.4     2    39    15    52    14    52 0.96 Ribbon-helix-helix protein, copG family
DeoRC                PF00455.17   162 seq1139_BIOID50977   -            257   6.9e-53  178.4   0.6   1   1   2.4e-56   1.1e-52  177.8   0.3     3   161    74   232    72   233 0.97 DeoR C terminal sensor domain
HTH_DeoR             PF08220.7     57 seq1139_BIOID50977   -            257     9e-22   76.2   0.1   1   1   3.8e-25   1.7e-21   75.3   0.1     1    56     6    61     6    62 0.98 DeoR-like helix-turn-helix domain
HTH_11               PF08279.7     55 seq1139_BIOID50977   -            257   5.3e-09   35.4   0.1   1   1   3.9e-12   1.8e-08   33.8   0.0     1    46     6    50     6    56 0.92 HTH domain
Peripla_BP_3         PF13377.1    160 seq1140_BIOID50977   -            330   9.9e-43  145.7   0.0   1   1   3.3e-45   1.1e-41  142.3   0.0     2   159   170   329   169   330 0.92 Periplasmic binding protein-like domain
Peripla_BP_1         PF00532.16   279 seq1140_BIOID50977   -            330   1.2e-34  119.7   0.0   1   1   4.4e-38   1.5e-34  119.3   0.0     1   272    59   321    59   327 0.91 Periplasmic binding proteins and sugar binding domain of LacI family
LacI                 PF00356.16    46 seq1140_BIOID50977   -            330   2.6e-21   74.8   0.9   1   1   1.3e-24   4.4e-21   74.0   0.6     1    46     3    48     3    48 0.99 Bacterial regulatory proteins, lacI family
Peripla_BP_4         PF13407.1    258 seq1140_BIOID50977   -            330   6.4e-19   68.1   0.0   1   1   2.9e-22   9.9e-19   67.5   0.0     1   251    62   305    62   310 0.91 Periplasmic binding protein domain
Xan_ur_permease      PF00860.15   389 seq1141_BIOID50977   -            455   1.3e-78  264.1  50.1   1   1   1.3e-82   1.8e-78  263.6  34.7     1   388    32   415    32   416 0.98 Permease family
Bac_export_3         PF01313.14    76 seq1142_BIOID50977   -             89   2.3e-30  103.9   9.5   1   1   1.9e-34   2.6e-30  103.8   6.6     2    75     5    78     4    79 0.97 Bacterial export proteins, family 3
Pyr_redox_2          PF07992.9    200 seq1144_BIOID50977   -            400   2.7e-28   99.0   0.0   1   1   1.2e-30   1.7e-27   96.5   0.0     2   196     6   277     5   281 0.89 Pyridine nucleotide-disulphide oxidoreductase
Pyr_redox            PF00070.22    80 seq1144_BIOID50977   -            400   7.9e-20   70.9   1.2   1   1   4.2e-20   5.8e-17   61.7   0.1     1    77   146   222   146   226 0.92 Pyridine nucleotide-disulphide oxidoreductase
Bac_export_1         PF01311.15   249 seq1145_BIOID50977   -            261   2.3e-76  256.2  29.0   1   1   1.9e-80   2.6e-76  256.1  20.1     2   248     8   251     7   252 0.99 Bacterial export proteins, family 1
Resolvase            PF00239.16   141 seq1146_BIOID50977   -            196   5.2e-40  136.4   0.5   1   1   1.6e-43   7.3e-40  135.9   0.0     1   140     4   144     4   145 0.92 Resolvase, N terminal domain
HTH_7                PF02796.10    45 seq1146_BIOID50977   -            196     2e-11   43.4   0.0   1   1   1.1e-14     5e-11   42.1   0.0     1    44   147   190   147   191 0.96 Helix-turn-helix domain of resolvase
HTH_28               PF13518.1     52 seq1146_BIOID50977   -            196   2.4e-05   24.0   0.0   1   1   1.4e-08   6.4e-05   22.7   0.0     2    37   157   192   156   195 0.87 Helix-turn-helix domain
2-Hacid_dh_C         PF02826.14   178 seq1152_BIOID50977   -            324   1.4e-62  209.9   0.0   1   1   4.8e-66   2.2e-62  209.2   0.0     1   178   108   287   108   287 0.97 D-isomer specific 2-hydroxyacid dehydrogenase, NAD binding domain
2-Hacid_dh           PF00389.25   133 seq1152_BIOID50977   -            324   1.6e-31  108.4   0.1   1   1     4e-35   1.8e-31  108.2   0.1     1   133     5   319     5   319 0.97 D-isomer specific 2-hydroxyacid dehydrogenase, catalytic domain
NAD_binding_2        PF03446.10   162 seq1152_BIOID50977   -            324     3e-05   23.8   0.1   1   1   2.9e-08   0.00013   21.7   0.0     2   116   146   259   145   267 0.85 NAD binding domain of 6-phosphogluconate dehydrogenase
Peptidase_A24        PF01478.13   106 seq1153_BIOID50977   -            128   9.5e-16   57.7   9.4   1   1     7e-20   9.5e-16   57.7   6.5    36   105    12    92     1    93 0.83 Type IV leader peptidase family
HlyD_2               PF12700.2    328 seq1154_BIOID50977   -            464     1e-25   90.5   1.0   1   1   3.8e-29   1.3e-25   90.1   0.7    10   328   124   425   115   425 0.83 HlyD family secretion protein
HlyD                 PF00529.15   306 seq1154_BIOID50977   -            464   8.5e-24   84.2  16.1   1   1   3.2e-27   1.1e-23   83.9  10.9     1   241   135   360   135   425 0.84 HlyD family secretion protein
HlyD_3               PF13437.1    105 seq1154_BIOID50977   -            464   2.2e-16   59.9   3.3   1   1   5.2e-14   1.8e-10   40.9   0.4     1   101   246   351   246   356 0.93 HlyD family secretion protein
Biotin_lipoyl_2      PF13533.1     50 seq1154_BIOID50977   -            464   1.5e-13   50.0   9.6   1   1   7.9e-17   2.7e-13   49.2   0.3     2    50   136   184   135   184 0.97 Biotin-lipoyl like
PTS_EIIC             PF02378.13   321 seq1159_BIOID50977   -            598   8.4e-83  277.7  29.4   1   1   1.2e-86   8.4e-83  277.7  20.3     1   321    87   429    87   429 0.94 Phosphotransferase system, EIIC
PTS_EIIB             PF00367.15    35 seq1159_BIOID50977   -            598   1.4e-16   59.2   0.1   1   1   4.6e-20   3.1e-16   58.1   0.1     3    35   522   554   520   554 0.97 phosphotransferase system, EIIB
SIS                  PF01380.17   131 seq1162_BIOID50977   -            321   3.9e-27   94.3   0.0   1   1   9.9e-31   6.8e-27   93.5   0.0     2   130    39   169    38   170 0.98 SIS domain
CBS                  PF00571.23    57 seq1162_BIOID50977   -            321   7.1e-15   54.3   0.0   1   2   1.9e-08   0.00013   21.4   0.0     1    56   199   256   199   257 0.92 CBS domain
CBS                  PF00571.23    57 seq1162_BIOID50977   -            321   7.1e-15   54.3   0.0   2   2   4.7e-10   3.2e-06   26.5   0.0     8    51   272   315   265   318 0.82 CBS domain
PD40                 PF07676.7     39 seq1164_BIOID50977   -            431   1.2e-35  120.5   5.0   1   4   2.5e-08   8.6e-05   21.9   0.0    11    34   203   224   198   227 0.82 WD40-like Beta Propeller Repeat
PD40                 PF07676.7     39 seq1164_BIOID50977   -            431   1.2e-35  120.5   5.0   2   4   8.4e-13   2.9e-09   36.2   0.0     2    39   238   273   237   273 0.95 WD40-like Beta Propeller Repeat
PD40                 PF07676.7     39 seq1164_BIOID50977   -            431   1.2e-35  120.5   5.0   3   4   6.4e-13   2.2e-09   36.6   0.1     2    38   282   316   281   317 0.96 WD40-like Beta Propeller Repeat
PD40                 PF07676.7     39 seq1164_BIOID50977   -            431   1.2e-35  120.5   5.0   4   4   4.2e-07    0.0014   18.0   0.0     3    30   370   397   368   403 0.93 WD40-like Beta Propeller Repeat
TolB_N               PF04052.8    105 seq1164_BIOID50977   -            431   9.2e-32  109.1   0.0   1   1   7.2e-35   2.5e-31  107.7   0.0     1    99    24   122    24   127 0.97 TolB amino-terminal domain
DPPIV_N              PF00930.16   353 seq1164_BIOID50977   -            431   1.6e-13   49.8   0.0   1   1   2.3e-13     8e-10   37.7   0.0   239   348   249   353   220   358 0.87 Dipeptidyl peptidase IV (DPP IV) N-terminal region
GerE                 PF00196.14    58 seq1170_BIOID50977   -            207   3.2e-19   67.8   1.4   1   1   4.6e-23   6.3e-19   66.9   1.0     3    57   137   191   135   192 0.96 Bacterial regulatory proteins, luxR family
Band_7               PF01145.20   179 seq1171_BIOID50977   -            275   4.5e-24   85.2   0.2   1   1   3.3e-28   4.5e-24   85.2   0.1     2   179    22   208    21   215 0.87 SPFH domain / Band 7 family
DoxX                 PF07681.7     85 seq1173_BIOID50977   -            155   9.8e-17   61.0  14.4   1   1   2.5e-20   1.7e-16   60.2  10.0     1    85    31   113    31   113 0.98 DoxX
SURF4                PF02077.10   267 seq1173_BIOID50977   -            155   4.6e-08   32.6   5.5   1   1   2.9e-11     2e-07   30.5   3.8   154   262    30   154    23   155 0.74 SURF4 family
DDE_Tnp_1            PF01609.16   211 seq1174_BIOID50977   -            402     8e-25   87.5   0.0   1   1   9.1e-29   1.2e-24   86.9   0.0     4   208    91   328    88   331 0.93 Transposase DDE domain
ACR_tran             PF00873.14  1021 seq1175_BIOID50977   -           1040         0 1231.4  34.5   1   1         0         0 1231.2  23.9     2  1020    13  1022    12  1023 1.00 AcrB/AcrD/AcrF family
SecD_SecF            PF02355.11   189 seq1175_BIOID50977   -           1040   1.9e-08   33.6  32.6   1   1   1.6e-09   1.1e-05   24.6  10.9    36   183   348   495   338   501 0.82 Protein export membrane protein
Cons_hypoth698       PF03601.9    305 seq1176_BIOID50977   -            349  3.8e-117  390.1  25.3   1   1  3.3e-121  4.4e-117  389.9  17.5     1   305    18   326    18   326 0.98 Conserved hypothetical protein 698
OmpA                 PF00691.15    97 seq1177_BIOID50977   -            173   1.1e-19   70.5   0.0   1   1   1.4e-23     2e-19   69.6   0.0     1    97    72   167    72   167 0.95 OmpA family
Aminotran_1_2        PF00155.16   363 seq1179_BIOID50977   -            390   2.5e-60  204.2   0.0   1   1   2.1e-64   2.8e-60  204.0   0.0     3   360    30   379    28   382 0.94 Aminotransferase class I and II
DUF2525              PF10733.4     58 seq1180_BIOID50977   -             76   5.4e-38  128.5   4.1   1   1   5.1e-42     7e-38  128.1   2.9     1    58    19    76    19    76 0.99 Protein of unknown function (DUF2525)
HTH_3                PF01381.17    55 seq1183_BIOID50977   -             96   8.2e-06   25.4   0.0   1   1   8.4e-10   1.2e-05   24.9   0.0     1    43    38    80    38    82 0.95 Helix-turn-helix
ABC_tran             PF00005.22   118 seq1184_BIOID50977   -            401   5.6e-22   78.2   0.0   1   1   3.6e-25   1.2e-21   77.0   0.0     1   117    73   191    73   192 0.92 ABC transporter
TOBE_2               PF08402.5     75 seq1184_BIOID50977   -            401   9.6e-12   44.6   0.3   1   1   1.2e-14   4.2e-11   42.5   0.1     1    75   313   385   313   385 0.95 TOBE domain
TPR_6                PF13174.1     33 seq1185_BIOID50977   -            263   1.8e-22   78.0   1.7   1   3   2.8e-07   0.00047   20.3   0.0     4    33   146   176   145   176 0.86 Tetratricopeptide repeat
TPR_6                PF13174.1     33 seq1185_BIOID50977   -            263   1.8e-22   78.0   1.7   2   3   2.2e-08   3.8e-05   23.7   0.1     3    33   183   213   181   213 0.95 Tetratricopeptide repeat
TPR_6                PF13174.1     33 seq1185_BIOID50977   -            263   1.8e-22   78.0   1.7   3   3   7.2e-11   1.2e-07   31.5   0.0     1    33   218   250   218   250 0.96 Tetratricopeptide repeat
TPR_16               PF13432.1     65 seq1185_BIOID50977   -            263   6.3e-12   45.7   0.0   1   1   1.6e-09   2.7e-06   27.7   0.0     2    65   147   214   146   214 0.92 Tetratricopeptide repeat
TPR_2                PF07719.12    34 seq1185_BIOID50977   -            263   1.1e-09   37.3   0.2   1   2   2.1e-06    0.0035   17.0   0.1     2    33   181   212   180   213 0.93 Tetratricopeptide repeat
TPR_2                PF07719.12    34 seq1185_BIOID50977   -            263   1.1e-09   37.3   0.2   2   2   5.3e-06    0.0091   15.7   0.0     1    33   217   249   217   250 0.95 Tetratricopeptide repeat
TPR_8                PF13181.1     34 seq1185_BIOID50977   -            263   2.9e-06   26.5   0.9   1   2   0.00027      0.46   10.2   0.2     2    29   181   208   180   213 0.89 Tetratricopeptide repeat
TPR_8                PF13181.1     34 seq1185_BIOID50977   -            263   2.9e-06   26.5   0.9   2   2   2.7e-05     0.046   13.3   0.0     5    29   221   245   217   250 0.85 Tetratricopeptide repeat
TonB_dep_Rec         PF00593.19   276 seq1188_BIOID50977   -            630   1.4e-30  107.0  21.3   1   1   2.1e-34   1.4e-30  107.0  14.8     1   276   406   629   406   629 0.90 TonB dependent receptor
Plug                 PF07715.10   108 seq1188_BIOID50977   -            630   6.4e-30  103.5   1.5   1   1   9.4e-34   6.4e-30  103.5   1.0     4   108    57   162    54   162 0.97 TonB-dependent Receptor Plug Domain
Hydrolase_3          PF08282.7    254 seq1189_BIOID50977   -            271   8.9e-16   58.1   0.0   1   1   6.6e-18   4.5e-14   52.5   0.0     1   229    10   233    10   241 0.76 haloacid dehalogenase-like hydrolase
S6PP                 PF05116.8    247 seq1189_BIOID50977   -            271   1.1e-07   31.3   0.0   1   1   7.6e-09   5.2e-05   22.5   0.0   119   245   144   267   119   268 0.76 Sucrose-6F-phosphate phosphohydrolase
CSD                  PF00313.17    66 seq1191_BIOID50977   -             70   3.6e-33  113.0   0.2   1   1   5.8e-37   3.9e-33  112.9   0.1     1    65     5    69     5    70 0.98 'Cold-shock' DNA-binding domain
OB_RNB               PF08206.6     58 seq1191_BIOID50977   -             70   9.9e-06   24.8   0.4   1   1     2e-09   1.4e-05   24.4   0.3     7    29    15    37     7    39 0.86 Ribonuclease B OB domain
Condensation         PF00668.15   301 seq1192_BIOID50977   -           1805   3.6e-43  147.4   3.9   1   1   6.3e-46   7.2e-43  146.4   2.7     4   300   557   851   554   852 0.90 Condensation domain
KR                   PF08659.5    181 seq1192_BIOID50977   -           1805   2.6e-38  131.3   5.0   1   1   2.3e-41   2.6e-38  131.3   3.5     3   180   202   372   201   373 0.95 KR domain
adh_short            PF00106.20   167 seq1192_BIOID50977   -           1805   3.2e-36  124.6   5.3   1   1   2.8e-39   3.2e-36  124.6   3.7     2   162   201   354   200   357 0.95 short chain dehydrogenase
PP-binding           PF00550.20    67 seq1192_BIOID50977   -           1805     2e-23   82.3   0.0   1   2     2e-10   2.3e-07   30.8   0.0     2    65   465   529   464   531 0.85 Phosphopantetheine attachment site
PP-binding           PF00550.20    67 seq1192_BIOID50977   -           1805     2e-23   82.3   0.0   2   2     6e-16   6.8e-13   48.5   0.0     2    67  1474  1536  1473  1536 0.93 Phosphopantetheine attachment site
Thioesterase         PF00975.15   229 seq1192_BIOID50977   -           1805   2.4e-22   80.1   0.4   1   1   6.9e-25   7.8e-22   78.5   0.3     2   229  1557  1794  1556  1794 0.70 Thioesterase domain
NRPS                 PF08415.5     58 seq1192_BIOID50977   -           1805     1e-22   79.5   0.3   1   1   2.5e-25   2.9e-22   78.0   0.2     1    58   874   935   874   935 0.99 Nonribosomal peptide synthase
Methyltransf_12      PF08242.7     99 seq1192_BIOID50977   -           1805   9.4e-18   64.4   0.1   1   1   2.8e-20   3.2e-17   62.7   0.0     1    99  1235  1335  1235  1335 0.98 Methyltransferase domain
Methyltransf_18      PF12847.2    112 seq1192_BIOID50977   -           1805     2e-08   34.6   0.1   1   1   3.1e-10   3.5e-07   30.6   0.0     3   110  1232  1338  1230  1340 0.81 Methyltransferase domain
Methyltransf_23      PF13489.1    162 seq1192_BIOID50977   -           1805   1.6e-08   34.2   0.1   1   1   5.4e-11   6.1e-08   32.3   0.0    12   157  1221  1387  1196  1391 0.64 Methyltransferase domain
Methyltransf_11      PF08241.7     95 seq1192_BIOID50977   -           1805   4.9e-06   26.8   0.0   1   1   1.3e-08   1.5e-05   25.3   0.0     1    95  1235  1337  1235  1337 0.86 Methyltransferase domain
Adenylate_cycl       PF01295.13   605 seq1194_BIOID50977   -            848    9e-275  912.5   0.0   1   1  1.6e-278  1.1e-274  912.3   0.0     1   601   228   826   228   830 0.98 Adenylate cyclase, class-I
Adenyl_cycl_N        PF12633.2    204 seq1194_BIOID50977   -            848   3.3e-87  291.1   0.0   1   1   2.2e-86   1.5e-82  275.9   0.0     1   203     1   200     1   201 0.96 Adenylate cyclase NT domain
AP_endonuc_2         PF01261.19   211 seq1195_BIOID50977   -            285   7.7e-39  133.0   0.3   1   1   7.7e-43   1.1e-38  132.6   0.2     3   211    20   239    19   239 0.93 Xylose isomerase-like TIM barrel
Lactamase_B          PF00753.22   194 seq1199_BIOID50977   -            479   5.4e-28   97.8   0.2   1   1   1.6e-31   7.4e-28   97.4   0.1     2   158    31   179    30   246 0.90 Metallo-beta-lactamase superfamily
Rubredoxin           PF00301.15    47 seq1199_BIOID50977   -            479   1.2e-19   69.8   2.7   1   1   4.7e-23   2.2e-19   68.9   1.9     1    47   425   471   425   471 0.98 Rubredoxin
Flavodoxin_1         PF00258.20   143 seq1199_BIOID50977   -            479     1e-11   44.9   0.0   1   1   3.8e-15   1.7e-11   44.1   0.0     1   142   256   388   256   389 0.78 Flavodoxin
A_deaminase          PF00962.17   330 seq1201_BIOID50977   -            333  7.1e-101  337.3   0.0   1   1  5.8e-105  7.9e-101  337.2   0.0     2   329     6   328     5   329 0.99 Adenosine/AMP deaminase
DDE_Tnp_1            PF01609.16   211 seq1202_BIOID50977   -            412   8.6e-25   87.4   0.0   1   1   9.7e-29   1.3e-24   86.8   0.0     4   208    91   328    88   331 0.93 Transposase DDE domain
LamB                 PF02264.10   398 seq1205_BIOID50977   -            446  8.4e-169  561.7  25.0   1   1  6.9e-173  9.5e-169  561.5  17.3     1   398    28   446    28   446 0.97 LamB porin
PfkB                 PF00294.19   301 seq1207_BIOID50977   -            362     3e-60  203.7   0.1   1   1   8.3e-64   3.8e-60  203.4   0.0     2   293    58   344    57   352 0.94 pfkB family carbohydrate kinase
HTH_24               PF13412.1     48 seq1207_BIOID50977   -            362   4.5e-09   35.4   1.6   1   1   1.9e-12   8.8e-09   34.5   1.1     1    48     1    48     1    48 0.97 Winged helix-turn-helix DNA-binding
Xan_ur_permease      PF00860.15   389 seq1208_BIOID50977   -            525  9.1e-121  402.8  46.4   1   1  9.3e-125  1.3e-120  402.4  32.2     2   385    72   451    71   455 0.98 Permease family
Methyltransf_10      PF05971.7    299 seq1210_BIOID50977   -            335  6.4e-154  511.3   0.0   1   1  1.1e-157  7.6e-154  511.0   0.0     2   299    30   323    29   323 0.99 Protein of unknown function (DUF890)
Asp_Glu_race         PF01177.17   217 seq1213_BIOID50977   -            285   3.4e-30  105.4   0.1   1   1   3.4e-34   4.7e-30  105.0   0.0     2   215    25   234    24   236 0.86 Asp/Glu/Hydantoin racemase
Pyr_redox_2          PF07992.9    200 seq1216_BIOID50977   -            377   2.2e-27   96.1   0.0   1   1   4.9e-30   7.4e-27   94.4   0.0     2   198     5   277     4   279 0.90 Pyridine nucleotide-disulphide oxidoreductase
Pyr_redox            PF00070.22    80 seq1216_BIOID50977   -            377     3e-18   65.8   0.0   1   1   4.2e-20   6.4e-17   61.6   0.0     1    75   143   216   143   223 0.95 Pyridine nucleotide-disulphide oxidoreductase
K_oxygenase          PF13434.1    341 seq1216_BIOID50977   -            377   9.8e-10   37.7   0.0   1   1   2.9e-09   4.4e-06   25.7   0.0   139   216    91   167    66   179 0.84 L-lysine 6-monooxygenase (NADPH-requiring)
ACR_tran             PF00873.14  1021 seq1219_BIOID50977   -           1025         0 1226.6  15.3   1   1         0         0 1226.5  10.6     2  1020     4  1008     3  1009 0.99 AcrB/AcrD/AcrF family
MMPL                 PF03176.10   333 seq1219_BIOID50977   -           1025   2.8e-13   49.1  19.7   1   2   2.4e-11   1.1e-07   30.8   5.6   140   313   329   501   229   521 0.83 MMPL family
MMPL                 PF03176.10   333 seq1219_BIOID50977   -           1025   2.8e-13   49.1  19.7   2   2   4.2e-09   1.9e-05   23.4   2.5    73   306   785  1012   687  1024 0.76 MMPL family
SecD_SecF            PF02355.11   189 seq1219_BIOID50977   -           1025   6.2e-12   44.9  18.6   1   2   3.1e-10   1.4e-06   27.4   5.5    35   186   336   489   316   492 0.80 Protein export membrane protein
SecD_SecF            PF02355.11   189 seq1219_BIOID50977   -           1025   6.2e-12   44.9  18.6   2   2   8.1e-09   3.7e-05   22.8   2.0    25   183   844  1005   831  1022 0.87 Protein export membrane protein
NadA                 PF02445.11   296 seq1220_BIOID50977   -            347  1.6e-104  348.7   0.0   1   1  1.4e-108  1.9e-104  348.5   0.0     2   295    31   340    30   341 0.98 Quinolinate synthetase A protein
Cupin_6              PF12852.2    186 seq1221_BIOID50977   -            284     7e-26   90.8   0.7   1   1   4.7e-29   2.1e-25   89.2   0.5     1   186     2   162     2   162 0.93 Cupin
HTH_18               PF12833.2     81 seq1221_BIOID50977   -            284   1.5e-20   72.9   0.2   1   1   2.3e-23     1e-19   70.2   0.1     1    81   199   278   199   278 0.97 Helix-turn-helix domain
HTH_AraC             PF00165.18    42 seq1221_BIOID50977   -            284   2.5e-15   55.5   0.0   1   2   1.1e-08   4.9e-05   22.9   0.0     7    41   192   226   188   227 0.94 Bacterial regulatory helix-turn-helix proteins, AraC family
HTH_AraC             PF00165.18    42 seq1221_BIOID50977   -            284   2.5e-15   55.5   0.0   2   2   4.5e-11   2.1e-07   30.4   0.0    13    41   247   276   238   277 0.92 Bacterial regulatory helix-turn-helix proteins, AraC family
MalM                 PF07148.7    136 seq1223_BIOID50977   -            306   2.3e-50  169.4   0.1   1   1   2.4e-54   3.3e-50  168.9   0.0     2   136    75   210    74   210 0.98 Maltose operon periplasmic protein precursor (MalM)
NUDIX                PF00293.23   135 seq1226_BIOID50977   -            182   1.6e-18   66.5   0.0   1   1   1.4e-22     2e-18   66.2   0.0     2   131    32   161    31   165 0.83 NUDIX domain
NMN_transporter      PF04973.7    182 seq1229_BIOID50977   -            239   1.6e-46  157.9  27.1   1   1   1.3e-48   1.8e-44  151.2  18.8     1   180    23   227    23   229 0.94 Nicotinamide mononucleotide transporter
HHA                  PF05321.6     57 seq1232_BIOID50977   -             71   3.8e-25   87.6   0.0   1   1   3.2e-29   4.3e-25   87.4   0.0     1    57     8    68     8    68 0.97 Haemolysin expression modulating protein
LPAM_2               PF13627.1     24 seq1234_BIOID50977   -             67   1.6e-08   33.8   3.3   1   1   1.6e-12   2.1e-08   33.4   2.3     1    24     6    29     6    29 0.94 Prokaryotic lipoprotein-attachment site
DUF2569              PF10754.4    149 seq1236_BIOID50977   -            146     4e-48  163.2  10.5   1   1   3.3e-52   4.5e-48  163.1   7.3     2   149     4   145     3   145 0.99 Protein of unknown function (DUF2569)
FdhD-NarQ            PF02634.10   236 seq1237_BIOID50977   -            277   7.5e-73  244.7   0.0   1   1   6.4e-77   8.8e-73  244.5   0.0     1   235    38   275    38   276 0.92 FdhD/NarQ family
CCG                  PF02754.11    85 seq1238_BIOID50977   -            239   3.7e-30  103.6   0.2   1   2   2.2e-17   3.1e-13   49.4   0.0     1    84     3    84     3    85 0.95 Cysteine-rich domain
CCG                  PF02754.11    85 seq1238_BIOID50977   -            239   3.7e-30  103.6   0.2   2   2   2.3e-18   3.2e-14   52.5   0.0     2    84   133   216   132   217 0.94 Cysteine-rich domain
SH3_3                PF08239.6     52 seq1241_BIOID50977   -            206   9.6e-06   25.0   0.1   1   1   1.4e-09   1.9e-05   24.0   0.0     5    46    36    80    30    86 0.91 Bacterial SH3 domain
DAP_epimerase        PF01678.14   121 seq1243_BIOID50977   -            275   1.3e-77  257.4   0.7   1   2   1.8e-43   1.2e-39  134.8   0.0     1   120     4   124     4   125 0.98 Diaminopimelate epimerase
DAP_epimerase        PF01678.14   121 seq1243_BIOID50977   -            275   1.3e-77  257.4   0.7   2   2   2.5e-39   1.7e-35  121.4   0.1     2   121   153   268   152   268 0.97 Diaminopimelate epimerase
PhzC-PhzF            PF02567.11   282 seq1243_BIOID50977   -            275   3.6e-05   23.0   0.0   1   1   7.7e-09   5.2e-05   22.5   0.0    45   224    51   224    46   229 0.86 Phenazine biosynthesis-like protein
ABM                  PF03992.11    78 seq1246_BIOID50977   -            106   6.3e-13   48.4   0.2   1   1   5.8e-17   7.9e-13   48.1   0.2     1    77     1    76     1    77 0.96 Antibiotic biosynthesis monooxygenase
SopA                 PF13981.1    135 seq1247_BIOID50977   -            442   9.3e-31  106.5   5.8   1   1   5.9e-34     2e-30  105.4   4.0     3   135   209   342   207   342 0.97 SopA-like central domain
Pentapeptide_4       PF13599.1     78 seq1247_BIOID50977   -            442   5.5e-17   61.2  18.0   1   1   1.6e-16   5.6e-13   48.3   4.0     6    78    90   165    85   169 0.92 Pentapeptide repeats (9 copies)
HTH_Tnp_IS1          PF12759.2     50 seq1248_BIOID50977   -             41   4.5e-14   51.5   1.1   1   1   3.9e-18   5.4e-14   51.2   0.8    21    48     1    28     1    30 0.97 InsA C-terminal domain
AraC_binding         PF02311.14   136 seq1250_BIOID50977   -            309   7.8e-27   93.4   0.6   1   1   2.3e-30   7.8e-27   93.4   0.4     4   136    40   177    37   177 0.91 AraC-like ligand binding domain
HTH_AraC             PF00165.18    42 seq1250_BIOID50977   -            309   3.2e-22   77.5   0.0   1   2   1.6e-12   5.6e-09   35.4   0.0     2    41   204   244   203   245 0.91 Bacterial regulatory helix-turn-helix proteins, AraC family
HTH_AraC             PF00165.18    42 seq1250_BIOID50977   -            309   3.2e-22   77.5   0.0   2   2   1.9e-13   6.5e-10   38.4   0.0     1    41   256   294   256   295 0.96 Bacterial regulatory helix-turn-helix proteins, AraC family
HTH_18               PF12833.2     81 seq1250_BIOID50977   -            309   2.9e-19   68.8   0.5   1   1   2.3e-22   7.9e-19   67.4   0.0     1    80   217   295   217   296 0.97 Helix-turn-helix domain
EamA                 PF00892.15   126 seq1251_BIOID50977   -            306   9.6e-37  125.7  35.6   1   2   1.9e-25   2.6e-21   75.8   7.2     1   125    18   140    18   141 0.93 EamA-like transporter family
EamA                 PF00892.15   126 seq1251_BIOID50977   -            306   9.6e-37  125.7  35.6   2   2   3.1e-19   4.2e-15   55.7  12.0     1   125   160   284   160   285 0.87 EamA-like transporter family
DDE_Tnp_IS1          PF03400.8    131 seq1252_BIOID50977   -             61   2.3e-31  108.4   0.2   1   1   1.8e-35   2.5e-31  108.3   0.1     1    61     1    61     1    61 0.98 IS1 transposase
Rnf-Nqr              PF02508.9    190 seq1255_BIOID50977   -            193   2.6e-71  239.0  21.0   1   1   2.1e-75   2.9e-71  238.8  14.6     1   189     1   191     1   192 0.99 Rnf-Nqr subunit, membrane protein
DDE_Tnp_IS1          PF03400.8    131 seq1257_BIOID50977   -             69   1.6e-36  125.1   0.8   1   1   1.3e-40   1.8e-36  125.0   0.6    63   131     1    69     1    69 0.99 IS1 transposase
FxsA                 PF04186.8    120 seq1258_BIOID50977   -            158   1.1e-36  124.9   8.3   1   1   9.6e-41   1.3e-36  124.7   5.7     1   113     6   118     6   127 0.93 FxsA cytoplasmic membrane protein
DUF162               PF02589.10   189 seq1259_BIOID50977   -            475   2.8e-51  173.6   0.1   1   1   2.5e-54   3.7e-51  173.2   0.1     3   189    72   294    70   294 0.99 Uncharacterised ACR, YkgG family COG1556
Fer4_8               PF13183.1     57 seq1259_BIOID50977   -            475     1e-11   44.5   2.2   1   1   1.6e-14   2.4e-11   43.3   1.5     2    57   309   376   308   376 0.79 4Fe-4S dicluster domain
DUF3390              PF11870.3     93 seq1259_BIOID50977   -            475   4.5e-10   39.2   0.6   1   1   7.1e-13   1.1e-09   37.9   0.4    13    92   387   470   379   471 0.83 Domain of unknown function (DUF3390)
Fer4_9               PF13187.1     55 seq1259_BIOID50977   -            475   9.3e-09   35.3   0.7   1   1   1.8e-11   2.7e-08   33.8   0.5     1    53   311   375   311   376 0.94 4Fe-4S dicluster domain
Fer4_7               PF12838.2     52 seq1259_BIOID50977   -            475   1.7e-07   31.3   4.0   1   1     3e-10   4.6e-07   30.0   2.7     1    51   311   375   311   376 0.77 4Fe-4S dicluster domain
Fer4_17              PF13534.1     61 seq1259_BIOID50977   -            475   2.1e-07   31.0   2.1   1   1   4.4e-10   6.7e-07   29.4   1.5     1    60   311   376   311   377 0.71 4Fe-4S dicluster domain
Fer4_10              PF13237.1     52 seq1259_BIOID50977   -            475   4.1e-07   29.5   5.9   1   1   1.3e-09     2e-06   27.3   4.5     7    52   310   373   305   373 0.69 4Fe-4S dicluster domain
PolyA_pol            PF01743.15   126 seq1260_BIOID50977   -            412   2.6e-28   98.6   0.0   1   1   1.3e-31   6.1e-28   97.4   0.0     1   126     3   122     3   122 0.88 Poly A polymerase head domain
PolyA_pol_RNAbd      PF12627.2     64 seq1260_BIOID50977   -            412     2e-17   62.3   0.1   1   1   1.2e-20   5.6e-17   60.9   0.1     1    62   149   212   149   214 0.97 Probable RNA and SrmB- binding site of polymerase A
HD                   PF01966.17   122 seq1260_BIOID50977   -            412   4.1e-13   49.3   0.1   1   1   5.7e-16   2.6e-12   46.6   0.0     2   121   229   328   228   329 0.96 HD domain
DUF484               PF04340.7    225 seq1264_BIOID50977   -            235   4.6e-89  297.6   0.4   1   1   3.8e-93   5.3e-89  297.4   0.3     1   224    10   232    10   233 0.99 Protein of unknown function, DUF484
DUF497               PF04365.8     80 seq1265_BIOID50977   -             98   8.4e-27   92.7   0.7   1   1   7.1e-31   9.7e-27   92.6   0.5     1    80    10    92    10    92 0.96 Protein of unknown function (DUF497)
HTH_20               PF12840.2     61 seq1266_BIOID50977   -            207     2e-09   36.9   0.3   1   1   1.9e-12   5.2e-09   35.6   0.0    11    61     5    55     1    55 0.94 Helix-turn-helix domain
HTH_5                PF01022.15    47 seq1266_BIOID50977   -            207   9.2e-09   34.7   0.1   1   1   7.6e-12   2.1e-08   33.5   0.1     3    46     5    49     3    50 0.92 Bacterial regulatory protein, arsR family
DUF3829              PF12889.2    277 seq1267_BIOID50977   -            351   2.1e-79  266.5  12.1   1   1   1.8e-83   2.4e-79  266.2   8.4     2   277    71   351    70   351 0.98 Protein of unknown function (DUF3829)
cNMP_binding         PF00027.24    91 seq1268_BIOID50977   -            232   3.6e-14   52.2   0.0   1   1   4.4e-18     6e-14   51.5   0.0     3    87    35   119    33   122 0.95 Cyclic nucleotide-binding domain
DDE_Tnp_1_5          PF13737.1    112 seq1269_BIOID50977   -            202   8.5e-46  154.6   1.0   1   1   3.3e-49   2.3e-45  153.2   0.0     1   112    19   130    19   130 0.96 Transposase DDE domain
DDE_Tnp_1            PF01609.16   211 seq1269_BIOID50977   -            202   5.7e-07   29.2   0.0   1   1   1.2e-10   8.4e-07   28.6   0.0     4    65   115   177   112   189 0.88 Transposase DDE domain
FeS                  PF04060.8     35 seq1270_BIOID50977   -            192     1e-14   53.6   5.2   1   1   1.9e-17   2.8e-14   52.2   3.6     1    35    43    77    43    77 0.97 Putative Fe-S cluster
Fer4                 PF00037.22    24 seq1270_BIOID50977   -            192   8.5e-13   47.2  25.0   1   2     1e-10   1.5e-07   30.5   4.8     2    23   111   132   110   133 0.95 4Fe-4S binding domain
Fer4                 PF00037.22    24 seq1270_BIOID50977   -            192   8.5e-13   47.2  25.0   2   2   2.5e-09   3.8e-06   26.1   2.4     2    24   141   163   140   163 0.91 4Fe-4S binding domain
Fer4_9               PF13187.1     55 seq1270_BIOID50977   -            192   2.1e-10   40.5  31.8   1   1   1.1e-10   1.6e-07   31.3  10.3     1    55   116   162   116   162 0.95 4Fe-4S dicluster domain
Fer4_6               PF12837.2     24 seq1270_BIOID50977   -            192   2.9e-08   33.0  28.2   1   1   4.9e-10   7.5e-07   28.6   4.5     1    24   109   132   109   132 0.96 4Fe-4S binding domain
Fer4_10              PF13237.1     52 seq1270_BIOID50977   -            192   3.3e-08   33.0  25.8   1   1   1.2e-10   1.8e-07   30.7   9.6     3    52   111   158   109   158 0.86 4Fe-4S dicluster domain
Fer4_2               PF12797.2     22 seq1270_BIOID50977   -            192   1.6e-07   30.6  20.1   1   1   8.7e-09   1.3e-05   24.6   2.9     3    22   110   129   108   129 0.93 4Fe-4S binding domain
DUF4415              PF14384.1     62 seq1275_BIOID50977   -            100     4e-18   65.1   0.1   1   1   4.3e-22   5.8e-18   64.6   0.1     1    62    37    93    37    93 0.96 Domain of unknown function (DUF4415)
SNARE_assoc          PF09335.6    123 seq1276_BIOID50977   -            254   1.1e-19   70.7   1.9   1   1     8e-24   1.1e-19   70.7   1.3     1   121    36   159    36   161 0.92 SNARE associated Golgi protein
MFS_1                PF07690.11   354 seq1277_BIOID50977   -            471   1.9e-55  187.9  71.0   1   1   9.3e-54   6.4e-50  169.7  35.0     1   353    15   405    15   406 0.91 Major Facilitator Superfamily
MFS_3                PF05977.8    524 seq1277_BIOID50977   -            471   6.3e-10   37.6  14.0   1   1   9.3e-14   6.3e-10   37.6   9.7    20   187    20   183     6   246 0.85 Transmembrane secretion effector
Phage_integrase      PF00589.17   173 seq1280_BIOID50977   -            298   4.8e-50  169.4   0.0   1   1   1.7e-53   7.7e-50  168.8   0.0     3   172   114   281   112   282 0.97 Phage integrase family
Phage_integr_N       PF02899.12    84 seq1280_BIOID50977   -            298   2.2e-27   94.8   0.9   1   1   1.2e-30   5.5e-27   93.6   0.7     1    83     8    90     8    91 0.98 Phage integrase, N-terminal SAM-like domain
Complex1_51K         PF01512.12   151 seq1281_BIOID50977   -            708   1.7e-48  164.0   1.7   1   1   2.1e-51   2.2e-48  163.7   0.0     1   151   139   284   139   284 0.98 Respiratory-chain NADH dehydrogenase 51 Kd subunit
RnfC_N               PF13375.1    101 seq1281_BIOID50977   -            708     2e-34  117.2   0.2   1   1   6.7e-37   7.1e-34  115.4   0.0     1   101    14   115    14   115 0.96 RnfC Barrel sandwich hybrid domain
SLBB                 PF10531.4     59 seq1281_BIOID50977   -            708   2.1e-11   43.3   0.1   1   1   5.5e-14   5.8e-11   42.0   0.0     1    58   296   344   296   345 0.95 SLBB domain
Fer4_7               PF12838.2     52 seq1281_BIOID50977   -            708   1.6e-09   37.8   8.8   1   1     5e-12   5.2e-09   36.2   6.1     1    52   376   430   376   430 0.81 4Fe-4S dicluster domain
Fer4_8               PF13183.1     57 seq1281_BIOID50977   -            708   4.7e-09   36.0   5.1   1   1   1.3e-11   1.4e-08   34.5   3.5     3    57   375   430   372   462 0.80 4Fe-4S dicluster domain
Fer4_10              PF13237.1     52 seq1281_BIOID50977   -            708   5.8e-08   32.3  10.5   1   1   1.5e-10   1.6e-07   30.8   7.3     6    52   374   427   370   427 0.91 4Fe-4S dicluster domain
Fer4_9               PF13187.1     55 seq1281_BIOID50977   -            708   4.5e-07   29.9   8.9   1   1   1.5e-09   1.6e-06   28.1   6.1     2    53   377   429   376   430 0.71 4Fe-4S dicluster domain
Fer4_4               PF12800.2     17 seq1281_BIOID50977   -            708   4.7e-07   29.4  11.4   1   2   5.4e-06    0.0057   16.7   2.0     2    16   375   389   374   395 0.90 4Fe-4S binding domain
Fer4_4               PF12800.2     17 seq1281_BIOID50977   -            708   4.7e-07   29.4  11.4   2   2   5.1e-06    0.0054   16.8   1.0     3    16   415   428   413   436 0.91 4Fe-4S binding domain
Fer4_17              PF13534.1     61 seq1281_BIOID50977   -            708   1.5e-06   28.3  10.4   1   1   1.2e-08   1.3e-05   25.3   6.9     2    61   377   431   376   431 0.82 4Fe-4S dicluster domain
Methyltransf_23      PF13489.1    162 seq1282_BIOID50977   -            256     3e-24   85.4   0.0   1   1   4.5e-27   4.7e-24   84.7   0.0    23   121    73   198    51   227 0.76 Methyltransferase domain
Methyltransf_31      PF13847.1    152 seq1282_BIOID50977   -            256   8.8e-20   70.7   0.0   1   1   1.1e-22   1.1e-19   70.3   0.0     4   112    73   177    72   227 0.88 Methyltransferase domain
Methyltransf_11      PF08241.7     95 seq1282_BIOID50977   -            256   2.7e-19   69.3   0.1   1   1   3.9e-22   4.1e-19   68.7   0.1     1    95    77   173    77   173 0.96 Methyltransferase domain
Methyltransf_12      PF08242.7     99 seq1282_BIOID50977   -            256   3.6e-14   52.8   0.0   1   1   5.8e-17   6.1e-14   52.1   0.0     1    98    77   170    77   171 0.84 Methyltransferase domain
Methyltransf_18      PF12847.2    112 seq1282_BIOID50977   -            256   1.4e-13   51.2   0.0   1   1   2.2e-16   2.3e-13   50.6   0.0     2   110    73   174    73   176 0.90 Methyltransferase domain
Methyltransf_25      PF13649.1    101 seq1282_BIOID50977   -            256   4.7e-12   46.0   0.1   1   1     7e-15   7.3e-12   45.4   0.1     1   101    76   169    76   169 0.92 Methyltransferase domain
Ubie_methyltran      PF01209.13   233 seq1282_BIOID50977   -            256   1.1e-09   37.5   0.0   1   1   1.3e-12   1.4e-09   37.3   0.0    38   151    63   173    29   199 0.87 ubiE/COQ5 methyltransferase family
Methyltransf_26      PF13659.1    117 seq1282_BIOID50977   -            256     3e-09   36.8   0.1   1   1   7.4e-12   7.8e-09   35.4   0.1     1   115    73   175    73   177 0.89 Methyltransferase domain
CMAS                 PF02353.15   273 seq1282_BIOID50977   -            256   2.3e-08   33.3   0.0   1   1   2.9e-11     3e-08   32.9   0.0    63   193    73   200    53   232 0.81 Mycolic acid cyclopropane synthetase
NodS                 PF05401.6    201 seq1282_BIOID50977   -            256   7.7e-08   31.8   0.0   1   1   9.1e-11   9.5e-08   31.5   0.0    46   175    75   204    30   212 0.83 Nodulation protein S (NodS)
MTS                  PF05175.9    170 seq1282_BIOID50977   -            256   8.4e-07   28.4   0.0   1   1   1.2e-09   1.2e-06   27.9   0.0    32   103    73   143    63   186 0.89 Methyltransferase small domain
Methyltransf_9       PF08003.6    315 seq1282_BIOID50977   -            256   9.9e-06   24.3   0.0   1   1   1.3e-08   1.3e-05   23.9   0.0   114   229    71   185    62   219 0.80 Protein of unknown function (DUF1698)
PrmA                 PF06325.8    295 seq1282_BIOID50977   -            256     2e-05   23.7   0.0   1   1   2.7e-08   2.8e-05   23.2   0.0   162   258    73   174    67   190 0.79 Ribosomal protein L11 methyltransferase (PrmA)
Chor_lyase           PF04345.8    168 seq1285_BIOID50977   -            165   5.8e-31  107.0   0.0   1   1     5e-35   6.8e-31  106.8   0.0    13   163    18   165    11   165 0.90 Chorismate lyase
GFO_IDH_MocA         PF01408.17   120 seq1287_BIOID50977   -            377   1.6e-23   83.3   0.0   1   1   2.1e-27   2.9e-23   82.5   0.0     2   119    21   137    20   138 0.96 Oxidoreductase family, NAD-binding Rossmann fold
DAHP_synth_1         PF00793.15   272 seq1288_BIOID50977   -            350  3.8e-106  353.6   0.0   1   1  3.3e-110  4.5e-106  353.3   0.0     8   271    40   338    25   339 0.96 DAHP synthetase I family
Acyl_transf_3        PF01757.17   340 seq1290_BIOID50977   -            334   1.5e-26   92.9  32.3   1   1   1.5e-30     2e-26   92.4  22.4    14   339    21   321    21   325 0.86 Acyltransferase family
DUF162               PF02589.10   189 seq1291_BIOID50977   -            231     2e-35  121.8   0.1   1   1   2.2e-39     3e-35  121.3   0.0    19   189    65   228    47   228 0.91 Uncharacterised ACR, YkgG family COG1556
UbiA                 PF01040.13   257 seq1293_BIOID50977   -            290   8.5e-41  139.7  25.0   1   1   7.6e-45     1e-40  139.4  17.3     2   256    26   277    25   283 0.85 UbiA prenyltransferase family
HAD_2                PF13419.1    176 seq1295_BIOID50977   -            238   8.5e-20   71.6   0.1   1   1   2.4e-23   1.1e-19   71.2   0.0     1   176    13   207    13   207 0.76 Haloacid dehalogenase-like hydrolase
Hydrolase_like       PF13242.1     75 seq1295_BIOID50977   -            238   4.5e-09   35.7   0.0   1   1   2.2e-12   9.9e-09   34.6   0.0     2    50   161   209   160   223 0.93 HAD-hyrolase-like
Hydrolase            PF00702.21   204 seq1295_BIOID50977   -            238   1.3e-08   35.4   0.0   1   1   4.1e-12   1.9e-08   34.9   0.0     1   202    10   199    10   201 0.71 haloacid dehalogenase-like hydrolase
ADH_zinc_N           PF00107.21   130 seq1296_BIOID50977   -            324   5.1e-17   61.5   0.1   1   1   1.9e-20   8.5e-17   60.8   0.0     1   128   158   282   158   284 0.91 Zinc-binding dehydrogenase
ADH_N                PF08240.7    109 seq1296_BIOID50977   -            324   3.9e-06   26.4   0.1   1   1   6.4e-09   2.9e-05   23.6   0.0     2    61    28    85    27    92 0.89 Alcohol dehydrogenase GroES-like domain
AlaDh_PNT_C          PF01262.16   168 seq1296_BIOID50977   -            324   4.9e-05   22.8   0.2   1   1   2.4e-08   0.00011   21.7   0.1    17    69   142   197   127   210 0.82 Alanine dehydrogenase/PNT, C-terminal domain
Cpn10                PF00166.16    93 seq1297_BIOID50977   -             97   5.2e-29   99.9   1.8   1   1   4.2e-33   5.7e-29   99.7   1.3     1    93     2    95     2    95 0.97 Chaperonin 10 Kd subunit
HATPase_c            PF02518.21   111 seq1298_BIOID50977   -            467   5.5e-25   87.1   0.0   1   1   2.6e-28   1.2e-24   86.0   0.0     1   111   349   460   349   460 0.98 Histidine kinase-, DNA gyrase B-, and HSP90-like ATPase
HAMP                 PF00672.20    70 seq1298_BIOID50977   -            467   1.5e-17   63.4   0.4   1   1   3.3e-21   1.5e-17   63.4   0.2     2    69   168   235   167   236 0.96 HAMP domain
HisKA                PF00512.20    68 seq1298_BIOID50977   -            467   9.5e-14   51.0   0.2   1   1   2.1e-17   9.5e-14   51.0   0.1     1    68   240   304   240   304 0.97 His Kinase A (phospho-acceptor) domain
Cpn60_TCP1           PF00118.19   488 seq1300_BIOID50977   -            548  1.2e-126  423.1  10.9   1   1  9.8e-131  1.3e-126  422.9   7.5     1   486    23   523    23   525 0.94 TCP-1/cpn60 chaperonin family
Thioesterase         PF00975.15   229 seq1301_BIOID50977   -            267     3e-58  197.6   0.4   1   1   8.2e-62   3.8e-58  197.3   0.3     2   223    20   246    19   251 0.93 Thioesterase domain
Abhydrolase_6        PF12697.2    228 seq1301_BIOID50977   -            267     2e-10   40.8   3.6   1   1   6.2e-14   2.8e-10   40.3   2.5     2   222    22   237    21   243 0.69 Alpha/beta hydrolase family
Abhydrolase_5        PF12695.2    142 seq1301_BIOID50977   -            267   2.2e-09   37.1   0.0   1   1   6.6e-13     3e-09   36.6   0.0     2   142    21   231    20   231 0.70 Alpha/beta hydrolase family
UvrD_C               PF13361.1    319 seq1302_BIOID50977   -            738   1.3e-99  333.6   0.0   1   1  7.6e-103   1.7e-99  333.1   0.0     1   318   295   634   295   635 0.98 UvrD-like helicase C-terminal domain
UvrD-helicase        PF00580.16   315 seq1302_BIOID50977   -            738   2.2e-76  257.0   0.0   1   1   2.7e-79   6.1e-76  255.6   0.0     1   314    28   289    28   290 0.98 UvrD/REP helicase N-terminal domain
AAA_19               PF13245.1     76 seq1302_BIOID50977   -            738   5.5e-14   51.5   0.2   1   1   8.5e-17   1.9e-13   49.8   0.1     1    75    34   111    34   112 0.85 Part of AAA domain
UvrD_C_2             PF13538.1    104 seq1302_BIOID50977   -            738   1.1e-10   41.4   0.0   1   1   1.1e-13   2.6e-10   40.2   0.0    54   103   561   630   509   631 0.77 Family description
G3P_acyltransf       PF02660.10   178 seq1303_BIOID50977   -            205   3.4e-57  192.7  10.4   1   1   2.9e-61   3.9e-57  192.5   7.2     1   177    10   184    10   185 0.96 Glycerol-3-phosphate acyltransferase
HTH_Tnp_IS1          PF12759.2     50 seq1306_BIOID50977   -             75   9.3e-31  104.9   0.1   1   1   1.8e-34   1.2e-30  104.5   0.0     1    50    23    72    23    72 0.99 InsA C-terminal domain
Zn_Tnp_IS1           PF03811.8     36 seq1306_BIOID50977   -             75   7.9e-09   34.7   2.2   1   1   1.2e-12   7.9e-09   34.7   1.5    18    36     2    20     1    20 0.96 InsA N-terminal domain
PTS_EIIC             PF02378.13   321 seq1308_BIOID50977   -            485   3.7e-42  144.1  31.5   1   1   9.9e-46   6.8e-42  143.3  21.9     3   321   113   396   111   396 0.92 Phosphotransferase system, EIIC
PTS_EIIB             PF00367.15    35 seq1308_BIOID50977   -            485   1.5e-16   59.2   0.2   1   1   3.6e-20   2.4e-16   58.5   0.1     1    35     9    43     9    43 0.98 phosphotransferase system, EIIB
NQR2_RnfD_RnfE       PF03116.10   314 seq1309_BIOID50977   -            352  8.2e-122  406.1  15.5   1   1  6.8e-126  9.3e-122  405.9  10.7     3   314     4   350     2   350 0.93 NQR2, RnfD, RnfE family
AMP-binding          PF00501.23   418 seq1311_BIOID50977   -            525   7.9e-89  297.7   0.0   1   1   1.3e-92   9.2e-89  297.5   0.0     1   418    41   447    41   447 0.96 AMP-binding enzyme
DDE_Tnp_IS1          PF03400.8    131 seq1313_BIOID50977   -            131   6.8e-75  249.2   1.7   1   1   5.5e-79   7.5e-75  249.1   1.2     1   131     1   131     1   131 0.99 IS1 transposase
Response_reg         PF00072.19   112 seq1315_BIOID50977   -            240   8.4e-25   86.8   0.0   1   1   1.8e-28   1.2e-24   86.3   0.0     1   112    13   122    13   122 0.98 Response regulator receiver domain
Trans_reg_C          PF00486.23    77 seq1315_BIOID50977   -            240   3.7e-22   77.9   0.1   1   1   9.6e-26   6.6e-22   77.1   0.0     2    77   157   232   156   232 0.96 Transcriptional regulatory protein, C terminal
DJ-1_PfpI            PF01965.19   147 seq1316_BIOID50977   -            231   4.2e-12   45.6   0.0   1   1   4.7e-16   6.5e-12   45.0   0.0    31   143    82   222    56   226 0.80 DJ-1/PfpI family
ROK                  PF00480.15   179 seq1317_BIOID50977   -            397   1.2e-27   96.8   0.0   1   1   1.2e-31   1.6e-27   96.3   0.0    26   179   111   267    85   267 0.89 ROK family
Biotin_lipoyl        PF00364.17    74 seq1318_BIOID50977   -            156   5.4e-27   93.1   0.5   1   1   7.9e-31   5.4e-27   93.1   0.4     2    74    82   155    81   155 0.98 Biotin-requiring enzyme
DUF4156              PF13698.1     93 seq1320_BIOID50977   -            128   4.7e-32  109.6   0.1   1   1   4.3e-36   5.9e-32  109.2   0.0     2    93    34   126    33   126 0.98 Domain of unknown function (DUF4156)
FMN_bind             PF04205.9     81 seq1321_BIOID50977   -            159   3.7e-08   33.2   0.0   1   1   7.5e-12     1e-07   31.8   0.0     1    49    99   149    99   153 0.96 FMN-binding domain
CPSase_L_D2          PF02786.12   211 seq1323_BIOID50977   -            449   1.5e-86  288.9   0.0   1   1   1.3e-89   2.2e-86  288.4   0.0     1   210   115   323   115   324 0.99 Carbamoyl-phosphate synthase L chain, ATP binding domain
CPSase_L_chain       PF00289.17   110 seq1323_BIOID50977   -            449   4.7e-41  139.2   0.1   1   1   5.6e-44   9.7e-41  138.2   0.1     1   110     1   110     1   110 0.99 Carbamoyl-phosphate synthase L chain, N-terminal domain
Biotin_carb_C        PF02785.14   107 seq1323_BIOID50977   -            449   5.6e-38  129.0   0.0   1   1   6.7e-41   1.2e-37  128.0   0.0     1   107   336   441   336   441 0.99 Biotin carboxylase C-terminal domain
ATP-grasp_4          PF13535.1    184 seq1323_BIOID50977   -            449   7.3e-13   48.5   0.0   1   1   1.8e-15     3e-12   46.5   0.0     4   179   115   293   112   294 0.76 ATP-grasp domain
ATP-grasp_3          PF02655.9    161 seq1323_BIOID50977   -            449   1.6e-07   31.2   0.0   1   1   1.6e-10   2.8e-07   30.4   0.0     2   159   114   294   113   296 0.87 ATP-grasp domain
Dala_Dala_lig_C      PF07478.8    203 seq1323_BIOID50977   -            449   1.8e-07   30.6   0.0   1   1   3.1e-10   5.3e-07   29.1   0.0    25   173   145   291   123   292 0.80 D-ala D-ala ligase C-terminus
ATP-grasp            PF02222.17   172 seq1323_BIOID50977   -            449   1.1e-06   28.0   0.0   1   1   1.2e-09   2.1e-06   27.0   0.0    18   160   143   292   138   294 0.81 ATP-grasp domain
DUF1508              PF07411.7     49 seq1325_BIOID50977   -            123   7.8e-48  159.5   6.0   1   2   1.2e-27   1.7e-23   81.6   0.2     1    49    23    71    23    71 0.97 Domain of unknown function (DUF1508)
DUF1508              PF07411.7     49 seq1325_BIOID50977   -            123   7.8e-48  159.5   6.0   2   2   2.5e-27   3.4e-23   80.7   0.9     1    48    74   121    74   122 0.97 Domain of unknown function (DUF1508)
Fumerase             PF05681.9    271 seq1327_BIOID50977   -            321     1e-81  273.8   0.0   1   1   9.4e-86   1.3e-81  273.5   0.0     1   268    32   302    32   305 0.96 Fumarate hydratase (Fumerase)
Glyco_hydro_1        PF00232.13   455 seq1328_BIOID50977   -            476    2e-132  441.5   0.3   1   1  1.8e-136  2.5e-132  441.2   0.2     4   454     5   472     2   473 0.92 Glycosyl hydrolase family 1
Arginosuc_synth      PF00764.14   388 seq1329_BIOID50977   -            447   4.3e-56  190.5   0.0   1   1     4e-60   5.4e-56  190.2   0.0     2   380    16   408    15   415 0.88 Arginosuccinate synthase
FMN_bind             PF04205.9     81 seq1330_BIOID50977   -             47   7.8e-06   25.8   0.0   1   1   6.3e-10   8.6e-06   25.7   0.0    51    77     2    28     1    32 0.92 FMN-binding domain
MCPsignal            PF00015.16   213 seq1331_BIOID50977   -            551   3.9e-74  248.6  37.0   1   1   2.1e-75   9.7e-72  240.8  18.4     1   213   324   518   324   518 0.99 Methyl-accepting chemotaxis protein (MCP) signalling domain
TarH                 PF02203.10   171 seq1331_BIOID50977   -            551   1.1e-52  178.1   3.4   1   1   2.5e-56   1.1e-52  178.1   2.4     1   169     1   175     1   177 0.96 Tar ligand binding domain homologue
HAMP                 PF00672.20    70 seq1331_BIOID50977   -            551   3.1e-14   52.7   0.4   1   1   6.8e-18   3.1e-14   52.7   0.3     1    68   196   263   196   265 0.95 HAMP domain
Rnf-Nqr              PF02508.9    190 seq1332_BIOID50977   -            231   1.8e-58  197.1   9.9   1   1   1.5e-62     2e-58  197.0   6.9     1   189     1   200     1   201 0.98 Rnf-Nqr subunit, membrane protein
TonB_dep_Rec         PF00593.19   276 seq1334_BIOID50977   -            673   9.8e-27   94.4  13.9   1   1   1.4e-30   9.8e-27   94.4   9.6     3   273   434   668   432   671 0.87 TonB dependent receptor
Plug                 PF07715.10   108 seq1334_BIOID50977   -            673   4.2e-15   55.8   1.8   1   1   1.3e-18   8.8e-15   54.8   1.3     6   108    48   149    42   149 0.92 TonB-dependent Receptor Plug Domain
SlyX                 PF04102.7     69 seq1335_BIOID50977   -             72     8e-26   90.0   2.4   1   1   6.5e-30   8.9e-26   89.9   1.7     1    69     5    72     5    72 0.99 SlyX
RHH_2                PF03693.9     81 seq1336_BIOID50977   -             98   9.6e-21   73.6   0.4   1   1   1.7e-24   1.2e-20   73.3   0.2     1    75    16    92    16    97 0.92 Uncharacterised protein family (UPF0156)
RHH_1                PF01402.16    39 seq1336_BIOID50977   -             98     8e-05   22.2   2.1   1   1   1.4e-08   9.3e-05   22.0   0.4     2    39    20    58    19    58 0.94 Ribbon-helix-helix protein, copG family
OMP_b-brl            PF13505.1    176 seq1337_BIOID50977   -            171   3.9e-27   95.2  13.5   1   1   6.8e-31   4.7e-27   94.9   9.3     2   176     9   171     6   171 0.87 Outer membrane protein beta-barrel domain
Ail_Lom              PF06316.6    199 seq1337_BIOID50977   -            171   1.5e-23   83.2   4.7   1   2   2.2e-18   1.5e-14   53.8   0.9     1   126     1   115     1   127 0.77 Enterobacterial Ail/Lom protein
Ail_Lom              PF06316.6    199 seq1337_BIOID50977   -            171   1.5e-23   83.2   4.7   2   2   2.2e-11   1.5e-07   31.0   0.1   154   199   126   171   120   171 0.93 Enterobacterial Ail/Lom protein
DAGK_prokar          PF01219.14   104 seq1338_BIOID50977   -            122   5.5e-39  131.8   8.1   1   1   4.6e-43   6.3e-39  131.6   5.6     2   104    16   118    15   118 0.99 Prokaryotic diacylglycerol kinase
Plasmid_stabil       PF05016.9     90 seq1339_BIOID50977   -             98   6.7e-13   48.7   0.0   1   1   5.5e-17   7.5e-13   48.5   0.0     1    89     4    90     4    91 0.92 Plasmid stabilisation system protein
Flavodoxin_1         PF00258.20   143 seq1342_BIOID50977   -            173     1e-27   96.7   0.0   1   1   8.7e-32   1.2e-27   96.5   0.0     1   143     5   160     5   160 0.94 Flavodoxin
Fumerase_C           PF05683.7    206 seq1343_BIOID50977   -            201   1.8e-48  164.3   0.0   1   1   1.5e-52     2e-48  164.1   0.0    31   203     5   178     1   181 0.97 Fumarase C-terminus
HhH-GPD              PF00730.20   121 seq1344_BIOID50977   -            211   9.8e-19   67.6   0.0   1   1   3.1e-22   1.4e-18   67.1   0.0     1   120    34   168    34   169 0.95 HhH-GPD superfamily base excision DNA repair protein
HHH                  PF00633.18    30 seq1344_BIOID50977   -            211   7.1e-08   31.6   0.0   1   1   3.7e-11   1.7e-07   30.4   0.0     2    29   100   127    99   128 0.94 Helix-hairpin-helix motif
EndIII_4Fe-2S        PF10576.4     17 seq1344_BIOID50977   -            211   9.7e-05   22.2   3.3   1   1   3.7e-08   0.00017   21.5   2.3     1    17   187   203   187   203 0.99 Iron-sulfur binding domain of endonuclease III
Peptidase_U32        PF01136.14   233 seq1345_BIOID50977   -            453   6.3e-95  316.4   0.0   1   1     6e-99   8.2e-95  316.0   0.0     1   232    75   344    75   345 0.98 Peptidase family U32
LexA_DNA_bind        PF01726.11    65 seq1347_BIOID50977   -            202   6.6e-32  108.7   0.1   1   1   1.5e-35   1.1e-31  108.1   0.1     1    65     1    65     1    65 0.99 LexA DNA binding domain
Peptidase_S24        PF00717.18    70 seq1347_BIOID50977   -            202   8.9e-17   60.3   0.8   1   1   1.9e-20   1.3e-16   59.8   0.5     1    68   114   180   114   182 0.96 Peptidase S24-like
DUF997               PF06196.7     80 seq1349_BIOID50977   -             80   1.1e-31  108.0   1.0   1   1   8.9e-36   1.2e-31  107.8   0.7     2    78     7    78     6    80 0.97 Protein of unknown function (DUF997)
SSF                  PF00474.12   406 seq1351_BIOID50977   -            485  8.8e-143  475.6  29.8   1   1    8e-147  1.1e-142  475.3  20.6     1   406    38   434    38   434 1.00 Sodium:solute symporter family
CorA                 PF01544.13   292 seq1352_BIOID50977   -            316   4.9e-56  189.7   0.4   1   1   4.4e-60     6e-56  189.5   0.2     4   292    26   312    24   312 0.95 CorA-like Mg2+ transporter protein
Na_sulph_symp        PF00939.14   471 seq1353_BIOID50977   -            487  1.1e-182  608.0  40.2   1   1  8.7e-187  1.2e-182  607.9  27.9     2   468     5   485     4   487 0.99 Sodium:sulfate symporter transmembrane region
Ribonuc_red_lgC      PF02867.10   537 seq1357_BIOID50977   -            761  4.2e-134  447.9   0.0   1   1    2e-136  9.1e-133  443.5   0.0     1   536   222   731   222   732 0.95 Ribonucleotide reductase, barrel domain
ATP-cone             PF03477.11    90 seq1357_BIOID50977   -            761   5.9e-15   55.3   0.1   1   1   2.8e-18   1.3e-14   54.2   0.1     3    90     7    92     5    92 0.97 ATP cone domain
Ribonuc_red_lgN      PF00317.16    83 seq1357_BIOID50977   -            761   1.4e-12   47.0   1.0   1   1     5e-16   2.3e-12   46.4   0.1     2    82   142   219   141   220 0.93 Ribonucleotide reductase, all-alpha domain
MatE                 PF01554.13   162 seq1359_BIOID50977   -            441     4e-39  133.7  30.2   1   2   7.8e-35   1.1e-30  106.3   5.9     1   161    17   177    17   178 0.99 MatE
MatE                 PF01554.13   162 seq1359_BIOID50977   -            441     4e-39  133.7  30.2   2   2   2.1e-13   2.8e-09   36.6   6.6     2   143   241   382   241   404 0.91 MatE
Globin               PF00042.17   108 seq1360_BIOID50977   -            403   3.4e-15   56.1   0.0   1   1   1.7e-18   7.7e-15   55.0   0.0     2   107    14   109    13   110 0.96 Globin
NAD_binding_1        PF00175.16   109 seq1360_BIOID50977   -            403   1.9e-14   54.0   0.0   1   1     8e-18   3.6e-14   53.1   0.0     1   108   271   379   271   380 0.80 Oxidoreductase NAD-binding domain
FAD_binding_6        PF00970.19    99 seq1360_BIOID50977   -            403     1e-13   51.0   0.0   1   1   4.8e-17   2.2e-13   50.0   0.0     2    97   162   259   161   261 0.90 Oxidoreductase FAD-binding domain
Peripla_BP_4         PF13407.1    258 seq1361_BIOID50977   -            330   1.4e-62  211.2  13.0   1   1   2.4e-66   1.6e-62  211.0   9.0    13   258    40   286    28   286 0.95 Periplasmic binding protein domain
Peripla_BP_1         PF00532.16   279 seq1361_BIOID50977   -            330   2.7e-13   49.6   1.7   1   1   9.7e-17   6.6e-13   48.3   1.2    23   214    47   244    26   278 0.78 Periplasmic binding proteins and sugar binding domain of LacI family
Transthyretin        PF00576.16   112 seq1365_BIOID50977   -            137   1.9e-42  143.5   0.1   1   1   1.6e-46   2.2e-42  143.3   0.1     2   112    28   136    27   136 0.98 HIUase/Transthyretin family
PTR2                 PF00854.16   373 seq1366_BIOID50977   -            500   3.8e-75  252.8  26.0   1   1   6.9e-79   4.7e-75  252.5  15.9     2   370    89   428    88   431 0.97 POT family
MFS_1                PF07690.11   354 seq1366_BIOID50977   -            500   2.6e-20   72.3  54.6   1   1   3.7e-21   2.5e-17   62.5  25.8    10   301    35   372    26   382 0.78 Major Facilitator Superfamily
GCV_T                PF01571.16   211 seq1367_BIOID50977   -            326   4.9e-28   97.8   0.3   1   1   5.6e-32   7.7e-28   97.1   0.2     4   209    24   217    21   219 0.90 Aminomethyltransferase folate-binding domain
MFS_1                PF07690.11   354 seq1368_BIOID50977   -            392   4.6e-40  137.3  82.2   1   2   2.8e-31   3.8e-27   94.8  30.7     2   343    19   345    18   347 0.89 Major Facilitator Superfamily
MFS_1                PF07690.11   354 seq1368_BIOID50977   -            392   4.6e-40  137.3  82.2   2   2   1.5e-19     2e-15   56.2  20.7     1   168   220   385   220   391 0.93 Major Facilitator Superfamily
Elong-fact-P_C       PF09285.6     56 seq1369_BIOID50977   -            188   5.3e-27   92.8   1.0   1   1   2.4e-30   1.1e-26   91.8   0.2     1    56   131   186   131   186 0.99 Elongation factor P, C-terminal
EFP                  PF01132.15    55 seq1369_BIOID50977   -            188   3.2e-24   84.2   0.1   1   1   1.2e-27   5.5e-24   83.4   0.0     3    55    71   123    69   123 0.97 Elongation factor P (EF-P) OB domain
EFP_N                PF08207.7     58 seq1369_BIOID50977   -            188   5.8e-24   83.6   0.0   1   1   4.5e-27     2e-23   81.8   0.0     3    57     7    61     5    62 0.97 Elongation factor P (EF-P) KOW-like domain
BCCT                 PF02028.12   485 seq1371_BIOID50977   -            677  1.6e-173  577.3  44.2   1   1  1.3e-177  1.8e-173  577.1  30.6     1   484    17   502    17   503 0.99 BCCT family transporter
Oxidored_molyb       PF00174.14   169 seq1372_BIOID50977   -            334   8.3e-41  139.0   0.0   1   1   9.6e-45   1.3e-40  138.4   0.0    11   168   108   268    97   269 0.94 Oxidoreductase molybdopterin binding domain
PrmA                 PF06325.8    295 seq1374_BIOID50977   -            293  2.1e-105  351.9   0.0   1   1  1.5e-108  2.3e-105  351.7   0.0     1   294     2   292     2   293 0.99 Ribosomal protein L11 methyltransferase (PrmA)
Methyltransf_26      PF13659.1    117 seq1374_BIOID50977   -            293   1.5e-11   44.1   0.0   1   1   2.3e-14   3.5e-11   43.0   0.0     1    78   159   231   159   249 0.80 Methyltransferase domain
Methyltransf_18      PF12847.2    112 seq1374_BIOID50977   -            293   2.3e-11   44.1   0.1   1   1   2.5e-14   3.8e-11   43.4   0.0     2    76   159   229   158   270 0.82 Methyltransferase domain
MTS                  PF05175.9    170 seq1374_BIOID50977   -            293   4.3e-11   42.3   0.0   1   1   4.4e-14   6.7e-11   41.7   0.0    17   105   142   230   127   238 0.81 Methyltransferase small domain
Methyltransf_31      PF13847.1    152 seq1374_BIOID50977   -            293   1.6e-10   40.6   0.0   1   1   1.5e-13   2.3e-10   40.1   0.0     4    80   159   230   156   273 0.80 Methyltransferase domain
Methyltransf_23      PF13489.1    162 seq1374_BIOID50977   -            293   1.2e-07   31.5   0.0   1   1   1.3e-10     2e-07   30.7   0.0    21    86   157   230   141   266 0.73 Methyltransferase domain
UPF0020              PF01170.13   180 seq1374_BIOID50977   -            293   8.9e-06   25.2   0.1   1   1     1e-08   1.5e-05   24.5   0.1    29   113   159   230   155   231 0.85 Putative RNA methylase family UPF0020
Methyltransf_11      PF08241.7     95 seq1374_BIOID50977   -            293   2.2e-05   24.7   0.0   1   1   2.6e-08     4e-05   23.9   0.0     2    65   164   228   163   238 0.76 Methyltransferase domain
Cons_hypoth95        PF03602.10   183 seq1374_BIOID50977   -            293   1.3e-05   24.5   0.0   1   1   1.5e-08   2.3e-05   23.7   0.0    34    98   150   214   138   234 0.86 Conserved hypothetical protein 95
DUF3442              PF11924.3    280 seq1376_BIOID50977   -            236   3.6e-07   29.9   0.1   1   1     4e-11   5.4e-07   29.3   0.1     3    68   151   216   149   230 0.90 Protein of unknown function (DUF3442)
Entericidin          PF08085.6     21 seq1377_BIOID50977   -             41   5.3e-09   35.3   0.0   1   1   4.6e-13   6.3e-09   35.1   0.0     1    21    20    40    20    40 0.99 Entericidin EcnA/B family
ABC_tran             PF00005.22   118 seq1378_BIOID50977   -            513   2.7e-35  121.1   0.2   1   2   4.3e-23   2.9e-19   69.4   0.1     1   118    44   171    44   171 0.89 ABC transporter
ABC_tran             PF00005.22   118 seq1378_BIOID50977   -            513   2.7e-35  121.1   0.2   2   2   6.3e-17   4.3e-13   49.5   0.0    15   117   316   433   302   434 0.79 ABC transporter
Entericidin          PF08085.6     21 seq1379_BIOID50977   -             48   1.2e-08   34.2   2.6   1   1   1.2e-12   1.7e-08   33.7   1.8     1    21    23    43    23    43 0.98 Entericidin EcnA/B family
CsbD                 PF05532.7     53 seq1380_BIOID50977   -             69   1.5e-21   75.6   8.3   1   1   1.3e-25   1.8e-21   75.4   5.8     1    53     4    56     4    56 0.97 CsbD-like
Fe_dep_repr_C        PF02742.10    71 seq1382_BIOID50977   -            155   1.4e-13   50.2   0.9   1   1   1.5e-16   2.9e-13   49.1   0.6     1    57    95   150    95   154 0.95 Iron dependent repressor, metal binding and dimerisation domain
Fe_dep_repress       PF01325.14    60 seq1382_BIOID50977   -            155   6.9e-11   41.8   0.0   1   1   6.3e-14   1.2e-10   40.9   0.0     6    60    38    92    35    92 0.95 Iron dependent repressor, N-terminal DNA binding domain
HTH_24               PF13412.1     48 seq1382_BIOID50977   -            155   1.2e-07   30.9   0.0   1   1     9e-11   1.8e-07   30.3   0.0     3    48    40    85    38    85 0.90 Winged helix-turn-helix DNA-binding
MarR                 PF01047.17    59 seq1382_BIOID50977   -            155   1.7e-06   27.4   0.0   1   1   1.6e-09   3.1e-06   26.6   0.0    11    48    48    85    47    87 0.95 MarR family
DAGK_cat             PF00781.19   130 seq1383_BIOID50977   -            299   1.6e-26   92.1   0.3   1   1   3.7e-30   2.5e-26   91.4   0.2     3   129     8   131     6   132 0.96 Diacylglycerol kinase catalytic domain
NAD_kinase           PF01513.16   285 seq1383_BIOID50977   -            299   7.2e-06   24.8   0.1   1   1   1.3e-09   8.6e-06   24.6   0.1    64   134    45   121    12   196 0.82 ATP-NAD kinase
Multi_Drug_Res       PF00893.14    93 seq1384_BIOID50977   -            105   5.3e-33  113.2  10.3   1   1   4.9e-37   6.7e-33  112.9   7.2     1    93     1    93     1    93 0.99 Small Multidrug Resistance protein
Ferric_reduct        PF01794.14   125 seq1385_BIOID50977   -            211   3.5e-13   49.6  11.2   1   1   2.6e-17   3.5e-13   49.6   7.8     5   124    51   161    18   162 0.90 Ferric reductase like transmembrane component
GST_C                PF00043.20    95 seq1387_BIOID50977   -            201   3.3e-16   58.9   0.1   1   1     2e-19   5.4e-16   58.2   0.1     5    95   104   189   100   189 0.94 Glutathione S-transferase, C-terminal domain
GST_N_2              PF13409.1     70 seq1387_BIOID50977   -            201   1.7e-11   43.8   0.0   1   1   1.4e-14   3.7e-11   42.7   0.0     5    69    11    75     9    76 0.95 Glutathione S-transferase, N-terminal domain
GST_N_3              PF13417.1     75 seq1387_BIOID50977   -            201   3.7e-11   42.9   0.0   1   1   2.8e-14   7.6e-11   41.9   0.0    15    73    16    79    11    81 0.89 Glutathione S-transferase, N-terminal domain
GST_C_2              PF13410.1     69 seq1387_BIOID50977   -            201   3.3e-10   39.5   0.1   1   1   1.8e-13   4.8e-10   39.0   0.1     7    69   125   184    71   184 0.91 Glutathione S-transferase, C-terminal domain
GST_N                PF02798.15    76 seq1387_BIOID50977   -            201   1.7e-09   37.5   0.0   1   1     2e-12   5.4e-09   36.0   0.0     3    76     1    75     1    75 0.95 Glutathione S-transferase, N-terminal domain
CitMHS               PF03600.11   349 seq1388_BIOID50977   -            372   2.1e-28   98.7  20.9   1   1   3.1e-32   2.1e-28   98.7  14.5    41   321    32   306    12   330 0.89 Citrate transporter
Na_sulph_symp        PF00939.14   471 seq1388_BIOID50977   -            372   1.1e-07   31.0   5.8   1   1   1.6e-11   1.1e-07   31.0   4.0   320   449    41   166    35   184 0.80 Sodium:sulfate symporter transmembrane region
Big_1                PF02369.11   100 seq1390_BIOID50977   -            609   4.1e-91  299.2  69.5   1   5   8.2e-15   3.8e-11   42.6   1.4    50    99     2    50     1    51 0.91 Bacterial Ig-like domain (group 1)
Big_1                PF02369.11   100 seq1390_BIOID50977   -            609   4.1e-91  299.2  69.5   2   5   9.2e-25   4.2e-21   74.6   4.6     2    97    53   145    52   148 0.96 Bacterial Ig-like domain (group 1)
Big_1                PF02369.11   100 seq1390_BIOID50977   -            609   4.1e-91  299.2  69.5   3   5   4.5e-23   2.1e-19   69.1   4.2     7    96   157   245   151   248 0.86 Bacterial Ig-like domain (group 1)
Big_1                PF02369.11   100 seq1390_BIOID50977   -            609   4.1e-91  299.2  69.5   4   5   2.8e-23   1.3e-19   69.8   5.1    17   100   262   343   249   343 0.90 Bacterial Ig-like domain (group 1)
Big_1                PF02369.11   100 seq1390_BIOID50977   -            609   4.1e-91  299.2  69.5   5   5     1e-20   4.6e-17   61.6   7.2     5    99   350   445   346   446 0.92 Bacterial Ig-like domain (group 1)
ABC_tran             PF00005.22   118 seq1392_BIOID50977   -            637     1e-36  125.7   1.1   1   2   2.4e-18   3.3e-15   56.3   0.0     1   118    41   178    41   178 0.87 ABC transporter
ABC_tran             PF00005.22   118 seq1392_BIOID50977   -            637     1e-36  125.7   1.1   2   2   2.6e-21   3.6e-18   65.9   0.0     1   118   352   459   352   459 0.92 ABC transporter
ABC_tran_2           PF12848.2     85 seq1392_BIOID50977   -            637   6.6e-29   99.4   4.3   1   1   4.8e-32   6.6e-29   99.4   3.0     1    83   217   298   217   302 0.93 ABC transporter
Dus                  PF01207.12   310 seq1393_BIOID50977   -            321  9.6e-116  385.8   0.0   1   1  1.6e-119  1.1e-115  385.6   0.0     2   307    14   318    12   321 0.98 Dihydrouridine synthase (Dus)
Ribonuc_red_sm       PF00268.16   281 seq1394_BIOID50977   -            420   1.1e-29  103.1   2.5   1   2   5.3e-17   7.3e-13   48.0   0.3    13   143    75   202    66   209 0.91 Ribonucleotide reductase, small chain
Ribonuc_red_sm       PF00268.16   281 seq1394_BIOID50977   -            420   1.1e-29  103.1   2.5   2   2   3.6e-19   4.9e-15   55.1   0.1   155   274   244   373   226   380 0.89 Ribonucleotide reductase, small chain
DDE_Tnp_1_5          PF13737.1    112 seq1395_BIOID50977   -            322   1.7e-45  153.6   0.3   1   1     1e-48   6.9e-45  151.6   0.0     1   112    34   145    34   145 0.96 Transposase DDE domain
DDE_Tnp_1            PF01609.16   211 seq1395_BIOID50977   -            322   2.8e-21   75.9   0.9   1   1   6.4e-25   4.4e-21   75.3   0.6     4   205   130   303   127   308 0.86 Transposase DDE domain
Ribosomal_S21        PF01165.15    57 seq1399_BIOID50977   -             71   3.2e-24   84.0   8.1   1   1   2.3e-28   3.2e-24   84.0   5.6     2    57     3    58     2    59 0.97 Ribosomal protein S21
MFS_1                PF07690.11   354 seq1400_BIOID50977   -            393   8.8e-40  136.4  62.4   1   1   1.5e-41     2e-37  128.6  27.4     2   353    21   356    20   357 0.90 Major Facilitator Superfamily
Glyco_hydro_1        PF00232.13   455 seq1401_BIOID50977   -            479  3.4e-131  437.4   1.8   1   1  2.9e-135    4e-131  437.2   1.2     3   454     6   476     4   477 0.92 Glycosyl hydrolase family 1
YodA                 PF09223.6    182 seq1402_BIOID50977   -            223   1.2e-86  288.8   5.0   1   1     1e-90   1.4e-86  288.6   3.5     2   182    43   223    42   223 0.99 YodA lipocalin-like domain
BPD_transp_2         PF02653.11   267 seq1403_BIOID50977   -            393   1.2e-50  171.8  42.6   1   1   8.6e-55   1.2e-50  171.8  29.5     2   267    57   383    56   383 0.98 Branched-chain amino acid transport system / permease component
Toprim_N             PF08275.6    128 seq1404_BIOID50977   -            581   1.5e-43  147.6   0.0   1   1   1.3e-46   2.5e-43  146.9   0.0     1   127   126   251   126   252 0.98 DNA primase catalytic core, N-terminal domain
zf-CHC2              PF01807.15    98 seq1404_BIOID50977   -            581   1.8e-40  136.2   0.1   1   1   1.7e-43   3.4e-40  135.4   0.1     3    96     7   100     5   102 0.96 CHC2 zinc finger
DnaG_DnaB_bind       PF08278.6    127 seq1404_BIOID50977   -            581   2.2e-39  134.4   1.3   1   1   2.7e-42   5.3e-39  133.2   0.9     1   127   450   575   450   575 0.99 DNA primase DnaG DnaB-binding
DnaB_bind            PF10410.4     59 seq1404_BIOID50977   -            581   7.1e-18   64.2   0.0   1   1     1e-20     2e-17   62.8   0.0     1    58   368   425   368   426 0.97 DnaB-helicase binding domain of primase
Toprim_4             PF13662.1     81 seq1404_BIOID50977   -            581   5.4e-16   58.2   0.0   1   1   6.5e-19   1.3e-15   57.0   0.0     2    70   260   325   259   335 0.90 Toprim domain
Toprim_2             PF13155.1     95 seq1404_BIOID50977   -            581   3.8e-12   46.2   0.0   1   1   4.4e-15   8.6e-12   45.0   0.0     2    93   263   348   262   350 0.86 Toprim-like
Toprim               PF01751.17    88 seq1404_BIOID50977   -            581     1e-11   44.4   0.0   1   1     1e-14     2e-11   43.4   0.0     2    78   261   331   260   339 0.93 Toprim domain
PLA1                 PF02253.10   260 seq1411_BIOID50977   -            289   1.6e-93  312.8   5.0   1   1   1.4e-97   1.9e-93  312.5   3.4     8   260    39   286    33   286 0.98 Phospholipase A1
HTH_8                PF02954.14    42 seq1413_BIOID50977   -             98     1e-14   53.6   0.3   1   1   1.1e-18   1.5e-14   53.0   0.2     2    42    55    95    54    95 0.98 Bacterial regulatory protein, Fis family
ADH_N                PF08240.7    109 seq1415_BIOID50977   -            345   3.9e-34  116.5   1.6   1   1     2e-37     7e-34  115.7   1.1     2   108    33   138    32   139 0.97 Alcohol dehydrogenase GroES-like domain
ADH_zinc_N           PF00107.21   130 seq1415_BIOID50977   -            345     4e-24   84.5   0.1   1   1     2e-27   6.8e-24   83.7   0.0     1   129   178   305   178   306 0.98 Zinc-binding dehydrogenase
AlaDh_PNT_C          PF01262.16   168 seq1415_BIOID50977   -            345   1.1e-06   28.2   0.3   1   1   6.9e-10   2.3e-06   27.1   0.2    21    60   169   208   159   222 0.91 Alanine dehydrogenase/PNT, C-terminal domain
Fer2                 PF00111.22    78 seq1418_BIOID50977   -             84   9.2e-11   41.2   2.6   1   1   7.5e-15     1e-10   41.0   1.8     7    78    10    77     4    77 0.83 2Fe-2S iron-sulfur cluster binding domain
DUF2713              PF10897.3    246 seq1419_BIOID50977   -            340  2.9e-165  547.4   5.9   1   1  3.2e-169  4.4e-165  546.7   4.1     1   246    93   340    93   340 0.99 Protein of unknown function (DUF2713)
EAL                  PF00563.15   236 seq1421_BIOID50977   -            362   6.5e-59  199.1   0.0   1   1   2.1e-62   9.5e-59  198.6   0.0     3   236   112   346   111   346 0.94 EAL domain
GerE                 PF00196.14    58 seq1421_BIOID50977   -            362   6.2e-11   41.3   0.2   1   1   2.8e-14   1.3e-10   40.3   0.1     4    52    25    73    23    77 0.95 Bacterial regulatory proteins, luxR family
Cytochrom_B_N        PF00033.14   188 seq1422_BIOID50977   -            184   1.6e-22   79.6  12.3   1   1   2.8e-26   1.9e-22   79.4   8.5     2   187    10   181     9   182 0.96 Cytochrome b(N-terminal)/b6/petB
Ni_hydr_CYTB         PF01292.15   182 seq1422_BIOID50977   -            184   8.7e-19   67.4  11.6   1   1   1.5e-22   1.1e-18   67.2   8.0     1   181    11   181    11   182 0.85 Prokaryotic cytochrome b561
N6_N4_Mtase          PF01555.13   231 seq1423_BIOID50977   -            294   7.1e-54  182.5   0.0   1   1   1.9e-57   8.8e-54  182.2   0.0     1   227    34   250    34   254 0.92 DNA methylase
Elong-fact-P_C       PF09285.6     56 seq1425_BIOID50977   -            275   2.4e-21   74.7   0.0   1   1   1.2e-24   5.2e-21   73.6   0.0     1    56   218   273   218   273 0.99 Elongation factor P, C-terminal
EFP                  PF01132.15    55 seq1425_BIOID50977   -            275     5e-14   51.6   2.2   1   1     2e-17   8.9e-14   50.7   1.5     1    54   154   209   154   210 0.91 Elongation factor P (EF-P) OB domain
EFP_N                PF08207.7     58 seq1425_BIOID50977   -            275   4.8e-13   48.6   0.6   1   1   2.1e-16   9.5e-13   47.7   0.1     2    57    89   146    88   147 0.88 Elongation factor P (EF-P) KOW-like domain
DUF2592              PF10766.4     41 seq1426_BIOID50977   -             49     1e-26   91.8   4.7   1   1   8.2e-31   1.1e-26   91.7   3.3     1    41     4    44     4    44 0.98 Protein of unknown function (DUF2592)
Peripla_BP_3         PF13377.1    160 seq1427_BIOID50977   -            392   2.7e-38  131.3   0.7   1   1   6.8e-40   2.3e-36  125.0   0.1     3   160   113   277   111   277 0.95 Periplasmic binding protein-like domain
HTH_AraC             PF00165.18    42 seq1427_BIOID50977   -            392   3.3e-22   77.5   0.1   1   2   2.8e-11   9.7e-08   31.4   0.0     1    42   294   335   294   335 0.97 Bacterial regulatory helix-turn-helix proteins, AraC family
HTH_AraC             PF00165.18    42 seq1427_BIOID50977   -            392   3.3e-22   77.5   0.1   2   2   9.9e-15   3.4e-11   42.4   0.1     6    41   348   384   346   385 0.95 Bacterial regulatory helix-turn-helix proteins, AraC family
HTH_18               PF12833.2     81 seq1427_BIOID50977   -            392   8.3e-20   70.5   0.1   1   1   1.7e-22   5.8e-19   67.8   0.0     3    79   309   384   307   385 0.97 Helix-turn-helix domain
Peripla_BP_4         PF13407.1    258 seq1427_BIOID50977   -            392   5.4e-13   48.7   0.0   1   1   2.6e-16   8.8e-13   48.0   0.0    75   258    72   258    52   258 0.85 Periplasmic binding protein domain
Abhydrolase_1        PF00561.15   230 seq1430_BIOID50977   -            340   1.5e-25   90.0   0.0   1   1   1.4e-28     5e-25   88.3   0.0     4   218   105   312   102   315 0.96 alpha/beta hydrolase fold
Abhydrolase_6        PF12697.2    228 seq1430_BIOID50977   -            340   1.2e-15   57.9   0.7   1   1     5e-19   1.7e-15   57.4   0.5     1   219    75   312    75   320 0.69 Alpha/beta hydrolase family
Abhydrolase_5        PF12695.2    142 seq1430_BIOID50977   -            340   1.2e-10   41.2   0.4   1   1   1.1e-13   3.8e-10   39.5   0.3     2   141    75   308    74   309 0.65 Alpha/beta hydrolase family
RQC                  PF09382.5    106 seq1431_BIOID50977   -            611   4.4e-28   96.9   0.0   1   1   3.5e-31   1.2e-27   95.6   0.0     1   104   413   514   413   516 0.97 RQC domain
Helicase_C           PF00271.26    78 seq1431_BIOID50977   -            611   4.6e-24   83.9   0.0   1   1   2.6e-24   8.9e-21   73.4   0.1     3    78   258   333   256   333 0.98 Helicase conserved C-terminal domain
HRDC                 PF00570.18    68 seq1431_BIOID50977   -            611   8.1e-24   83.0   0.1   1   1   6.4e-27   2.2e-23   81.6   0.0     2    68   535   601   534   601 0.97 HRDC domain
DEAD                 PF00270.24   173 seq1431_BIOID50977   -            611   2.6e-21   75.7   0.0   1   1   8.5e-24   2.9e-20   72.3   0.0     2   168    30   189    29   194 0.85 DEAD/DEAH box helicase
ABC_tran             PF00005.22   118 seq1432_BIOID50977   -            530   1.4e-36  125.3   0.0   1   2   1.1e-18   1.9e-15   57.1   0.0     1   118    41   184    41   184 0.98 ABC transporter
ABC_tran             PF00005.22   118 seq1432_BIOID50977   -            530   1.4e-36  125.3   0.0   2   2   2.2e-21   3.7e-18   65.8   0.0     1   118   359   467   359   467 0.95 ABC transporter
ABC_tran_2           PF12848.2     85 seq1432_BIOID50977   -            530   3.4e-23   81.1   3.0   1   1   1.8e-23     3e-20   71.7   1.4     2    85   224   309   223   309 0.91 ABC transporter
HTH_18               PF12833.2     81 seq1433_BIOID50977   -            278   6.7e-26   90.0   2.5   1   1   2.3e-29     8e-26   89.8   1.0     1    80   193   271   193   272 0.97 Helix-turn-helix domain
AraC_binding         PF02311.14   136 seq1433_BIOID50977   -            278   7.2e-24   83.8   2.1   1   1   2.1e-27   7.2e-24   83.8   1.5     4   136    16   154    14   154 0.96 AraC-like ligand binding domain
HTH_AraC             PF00165.18    42 seq1433_BIOID50977   -            278   7.7e-21   73.1   0.1   1   2   1.7e-11   5.8e-08   32.1   0.0     1    42   180   221   180   221 0.97 Bacterial regulatory helix-turn-helix proteins, AraC family
HTH_AraC             PF00165.18    42 seq1433_BIOID50977   -            278   7.7e-21   73.1   0.1   2   2   1.3e-13   4.5e-10   38.9   0.0     1    42   232   271   232   271 0.93 Bacterial regulatory helix-turn-helix proteins, AraC family
SBP_bac_11           PF13531.1    231 seq1435_BIOID50977   -            257   3.4e-55  187.0   4.6   1   1   5.8e-59     4e-55  186.8   3.2     1   231    29   255    29   255 0.94 Bacterial extracellular solute-binding protein
SBP_bac_1            PF01547.20   314 seq1435_BIOID50977   -            257   8.7e-17   61.6   6.8   1   1   1.6e-20   1.1e-16   61.3   4.7     1   313    34   246    34   247 0.88 Bacterial extracellular solute-binding protein
DUF2556              PF10831.3     53 seq1438_BIOID50977   -             59   9.6e-40  133.9   6.0   1   1   7.8e-44   1.1e-39  133.7   4.2     1    53     1    53     1    53 0.99 Protein of unknown function (DUF2556)
Sigma70_ner          PF04546.8    211 seq1443_BIOID50977   -            613   2.7e-81  272.0   6.8   1   1   1.2e-84   2.7e-81  272.0   4.7     1   211   137   348   137   348 0.96 Sigma-70, non-essential region
Sigma70_r1_1         PF03979.9     82 seq1443_BIOID50977   -            613   4.2e-30  103.4   5.1   1   1   1.8e-33   4.2e-30  103.4   3.5     2    81     2    80     1    81 0.96 Sigma-70 factor, region 1.1
Sigma70_r3           PF04539.11    78 seq1443_BIOID50977   -            613     7e-29   99.4   1.1   1   1   3.1e-32     7e-29   99.4   0.7     1    77   458   534   458   535 0.97 Sigma-70 region 3
Sigma70_r2           PF04542.9     71 seq1443_BIOID50977   -            613   1.8e-23   81.8   0.3   1   1   2.3e-26   5.3e-23   80.3   0.2     1    71   379   449   379   449 0.98 Sigma-70 region 2
Sigma70_r4           PF04545.11    50 seq1443_BIOID50977   -            613   3.5e-19   67.7   0.8   1   1   1.5e-22   3.5e-19   67.7   0.6     1    50   547   600   547   600 0.98 Sigma-70, region 4
Sigma70_r1_2         PF00140.15    37 seq1443_BIOID50977   -            613   7.8e-15   54.1   0.7   1   1   2.2e-17   4.9e-14   51.5   0.1     1    32    95   126    95   130 0.96 Sigma-70 factor, region 1.2
DDE_Tnp_1            PF01609.16   211 seq1444_BIOID50977   -            370   2.5e-29  102.2   0.0   1   1   2.3e-33   3.2e-29  101.9   0.0     2   211   107   348   106   348 0.96 Transposase DDE domain
Dus                  PF01207.12   310 seq1445_BIOID50977   -            345  7.9e-100  333.5   0.0   1   1  6.8e-104  9.3e-100  333.3   0.0     2   308    30   340    29   342 0.98 Dihydrouridine synthase (Dus)
Mannitol_dh_C        PF08125.8    245 seq1446_BIOID50977   -            488   2.2e-96  321.6   0.0   1   1  4.6e-100   3.1e-96  321.1   0.0     1   245   216   462   216   462 0.99 Mannitol dehydrogenase C-terminal domain
Mannitol_dh          PF01232.18   151 seq1446_BIOID50977   -            488   5.8e-54  182.0   0.0   1   1   1.9e-57   1.3e-53  180.8   0.0     2   151    26   188    25   188 0.99 Mannitol dehydrogenase Rossmann domain
BPD_transp_1         PF00528.17   185 seq1447_BIOID50977   -            229     4e-22   78.5  13.4   1   1   3.7e-26     5e-22   78.1   9.3     2   175    26   215    25   227 0.78 Binding-protein-dependent transport system inner membrane component
UPF0270              PF06794.7     70 seq1448_BIOID50977   -             72   9.2e-36  121.3   0.1   1   1   7.4e-40     1e-35  121.2   0.0     1    70     1    70     1    70 0.99 Uncharacterised protein family (UPF0270)
AraC_binding         PF02311.14   136 seq1449_BIOID50977   -            312   1.1e-22   80.0   1.3   1   1   5.1e-26   1.7e-22   79.4   0.2     7   129    52   175    48   186 0.88 AraC-like ligand binding domain
HTH_18               PF12833.2     81 seq1449_BIOID50977   -            312   8.9e-22   76.8   0.1   1   1   5.5e-25   1.9e-21   75.8   0.1     2    79   229   305   228   307 0.97 Helix-turn-helix domain
HTH_AraC             PF00165.18    42 seq1449_BIOID50977   -            312   1.4e-20   72.2   0.2   1   2   3.2e-10   1.1e-06   28.1   0.0     2    42   216   256   215   256 0.93 Bacterial regulatory helix-turn-helix proteins, AraC family
HTH_AraC             PF00165.18    42 seq1449_BIOID50977   -            312   1.4e-20   72.2   0.2   2   2   1.6e-14   5.3e-11   41.8   0.0     2    42   268   306   267   306 0.94 Bacterial regulatory helix-turn-helix proteins, AraC family
Cupin_2              PF07883.6     71 seq1449_BIOID50977   -            312   1.4e-06   27.5   0.0   1   1   8.3e-10   2.8e-06   26.6   0.0     7    60    57   109    53   116 0.92 Cupin domain
PRK                  PF00485.13   194 seq1451_BIOID50977   -            289     3e-74  248.6   0.0   1   1   2.7e-78   3.6e-74  248.4   0.0     1   194     7   214     7   214 0.99 Phosphoribulokinase / Uridine kinase family
Sugar_tr             PF00083.19   451 seq1453_BIOID50977   -            438   6.7e-28   97.3  35.0   1   1   1.1e-29     5e-26   91.1  24.3     6   417    27   407    23   432 0.78 Sugar (and other) transporter
MFS_1                PF07690.11   354 seq1453_BIOID50977   -            438   2.1e-27   95.6  52.0   1   2   2.1e-19   9.4e-16   57.3  17.4    38   252    70   292    27   300 0.67 Major Facilitator Superfamily
MFS_1                PF07690.11   354 seq1453_BIOID50977   -            438   2.1e-27   95.6  52.0   2   2   1.8e-15   8.4e-12   44.3  16.7    12   173   266   431   260   438 0.80 Major Facilitator Superfamily
MFS_2                PF13347.1    427 seq1453_BIOID50977   -            438   8.5e-10   37.4  22.4   1   1   1.9e-13   8.5e-10   37.4  15.5    26   343    48   372    38   383 0.79 MFS/sugar transport protein
ABC_tran             PF00005.22   118 seq1455_BIOID50977   -            352   4.2e-26   91.5   0.0   1   1     2e-29     9e-26   90.4   0.0     1   117    38   156    38   157 0.91 ABC transporter
TOBE                 PF03459.12    64 seq1455_BIOID50977   -            352   3.5e-19   68.5   0.0   1   1     2e-20   9.2e-17   60.7   0.0     1    62   290   350   290   352 0.97 TOBE domain
HlyD                 PF00529.15   306 seq1456_BIOID50977   -            385   1.5e-81  273.9  13.7   1   1     5e-85   1.7e-81  273.7   9.5     1   306    63   360    63   360 0.99 HlyD family secretion protein
HlyD_2               PF12700.2    328 seq1456_BIOID50977   -            385   4.2e-19   68.7   2.2   1   1   1.4e-22   4.9e-19   68.5   1.5     2   328    44   360    43   360 0.82 HlyD family secretion protein
HlyD_3               PF13437.1    105 seq1456_BIOID50977   -            385   1.2e-15   57.6   4.6   1   1   7.4e-15   2.5e-11   43.7   0.2     1   105   174   289   174   289 0.94 HlyD family secretion protein
Biotin_lipoyl_2      PF13533.1     50 seq1456_BIOID50977   -            385     3e-13   49.0   0.2   1   1   8.2e-12   2.8e-08   33.1   0.0     4    49    66   111    59   121 0.88 Biotin-lipoyl like
Phageshock_PspG      PF09583.5     65 seq1457_BIOID50977   -            139   5.7e-25   87.0  25.7   1   1   5.6e-29   7.7e-25   86.6  17.8     1    64    60   123    60   124 0.98 Phage shock protein G (Phageshock_PspG)
LysE                 PF01810.13   191 seq1459_BIOID50977   -            206   6.1e-54  182.1  12.2   1   1   5.2e-58     7e-54  181.8   8.5     2   190    14   205    13   206 0.98 LysE type translocator
Alpha-amylase        PF00128.19   316 seq1462_BIOID50977   -            676     1e-42  146.5   5.9   1   1   1.9e-46   2.6e-42  145.2   4.1     1   308   226   595   226   598 0.74 Alpha amylase, catalytic domain
cobW                 PF02492.14   178 seq1463_BIOID50977   -            328   9.6e-36  122.7   0.0   1   1   1.9e-39   1.3e-35  122.3   0.0     4   168     6   170     3   180 0.91 CobW/HypB/UreG, nucleotide-binding domain
CobW_C               PF07683.9     94 seq1463_BIOID50977   -            328     2e-06   27.2   0.4   1   1   6.4e-10   4.4e-06   26.2   0.0     2    92   241   321   240   323 0.90 Cobalamin synthesis protein cobW C-terminal domain
Ank_2                PF12796.2     89 seq1464_BIOID50977   -            201   2.8e-29  101.1   1.8   1   2   2.5e-15   6.8e-12   45.4   0.1     3    86    12    99    10   102 0.96 Ankyrin repeats (3 copies)
Ank_2                PF12796.2     89 seq1464_BIOID50977   -            201   2.8e-29  101.1   1.8   2   2   2.3e-11   6.3e-08   32.7   0.0    39    83   157   201   153   201 0.94 Ankyrin repeats (3 copies)
Ank_4                PF13637.1     54 seq1464_BIOID50977   -            201     2e-27   94.9   0.9   1   2   1.8e-11   4.9e-08   33.1   0.0     8    54    13    59    10    59 0.97 Ankyrin repeats (many copies)
Ank_4                PF13637.1     54 seq1464_BIOID50977   -            201     2e-27   94.9   0.9   2   2   2.3e-09   6.4e-06   26.4   0.0    16    54   159   197   155   197 0.96 Ankyrin repeats (many copies)
Ank                  PF00023.25    33 seq1464_BIOID50977   -            201   3.6e-24   83.1   6.9   1   2   9.5e-10   2.6e-06   26.8   0.0     2    32    39    69    38    70 0.96 Ankyrin repeat
Ank                  PF00023.25    33 seq1464_BIOID50977   -            201   3.6e-24   83.1   6.9   2   2   1.9e-08   5.1e-05   22.7   0.0     2    33   139   175   138   175 0.97 Ankyrin repeat
AMNp_N               PF10423.4    160 seq1467_BIOID50977   -            519   7.1e-51  171.8   0.1   1   1   1.5e-54   1.1e-50  171.2   0.1     2   158    47   205    46   207 0.96 Bacterial AMP nucleoside phosphorylase N-terminus
PNP_UDP_1            PF01048.15   234 seq1467_BIOID50977   -            519   5.3e-20   71.2   0.0   1   1   1.2e-23   8.5e-20   70.6   0.0    33   200   297   464   264   487 0.83 Phosphorylase superfamily
cNMP_binding         PF00027.24    91 seq1468_BIOID50977   -            210   8.9e-24   83.0   0.0   1   1     4e-27   1.4e-23   82.4   0.0     3    90    23   111    21   112 0.97 Cyclic nucleotide-binding domain
Crp                  PF00325.15    32 seq1468_BIOID50977   -            210   2.1e-15   55.7   0.4   1   1   1.1e-18   3.9e-15   54.8   0.3     1    32   166   197   166   197 0.98 Bacterial regulatory proteins, crp family
HTH_Crp_2            PF13545.1     76 seq1468_BIOID50977   -            210   2.2e-11   43.2   0.1   1   1   1.5e-14     5e-11   42.1   0.1     1    67   142   206   142   207 0.94 Crp-like helix-turn-helix domain
ACR_tran             PF00873.14  1021 seq1470_BIOID50977   -           1034         0 1453.9  23.1   1   1         0         0 1453.7  16.0     1  1021     1  1029     1  1029 1.00 AcrB/AcrD/AcrF family
SecD_SecF            PF02355.11   189 seq1470_BIOID50977   -           1034   1.1e-07   31.1  31.7   1   1   3.1e-08   0.00014   21.0   5.2    31   180   870  1018   856  1029 0.84 Protein export membrane protein
MMPL                 PF03176.10   333 seq1470_BIOID50977   -           1034   8.3e-06   24.6   9.7   1   1   1.8e-09   8.3e-06   24.6   6.7   135   306   330   500   288   525 0.78 MMPL family
DUF2877              PF11392.3    111 seq1474_BIOID50977   -            287   6.4e-33  113.1   0.0   1   1   8.6e-37   1.2e-32  112.3   0.0     1   110   167   276   167   277 0.98 Protein of unknown function (DUF2877)
Sod_Fe_C             PF02777.13   106 seq1477_BIOID50977   -            208   2.7e-40  136.3   0.5   1   1   5.9e-44     4e-40  135.8   0.1     4   106    98   204    95   204 0.91 Iron/manganese superoxide dismutases, C-terminal domain
Sod_Fe_N             PF00081.17    82 seq1477_BIOID50977   -            208   9.6e-34  115.4   2.3   1   1   2.3e-37   1.5e-33  114.7   1.6     1    81     4    91     4    92 0.97 Iron/manganese superoxide dismutases, alpha-hairpin domain
CRS1_YhbY            PF01985.16    84 seq1478_BIOID50977   -             97   1.7e-29  101.5   1.1   1   1   1.4e-33   1.9e-29  101.3   0.8     1    84     3    86     3    86 0.99 CRS1 / YhbY (CRM) domain
DDE_Tnp_1_5          PF13737.1    112 seq1479_BIOID50977   -            322   1.7e-45  153.6   0.3   1   1     1e-48   6.9e-45  151.6   0.0     1   112    34   145    34   145 0.96 Transposase DDE domain
DDE_Tnp_1            PF01609.16   211 seq1479_BIOID50977   -            322   2.8e-21   75.9   0.9   1   1   6.4e-25   4.4e-21   75.3   0.6     4   205   130   303   127   308 0.86 Transposase DDE domain
Rick_17kDa_Anti      PF05433.10    42 seq1480_BIOID50977   -            155   1.4e-07   30.9  26.2   1   1   1.8e-11   2.5e-07   30.1  18.2     1    42    62   103    62   103 0.96 Glycine zipper 2TM domain
Abhydrolase_1        PF00561.15   230 seq1481_BIOID50977   -            340   2.3e-31  109.0   0.0   1   1   8.6e-35     3e-31  108.6   0.0     1   228    82   319    82   321 0.97 alpha/beta hydrolase fold
Hydrolase_4          PF12146.3     79 seq1481_BIOID50977   -            340     4e-24   84.1   0.5   1   1   1.9e-27   6.4e-24   83.4   0.3     3    79    42   122    40   122 0.90 Putative lysophospholipase
Abhydrolase_6        PF12697.2    228 seq1481_BIOID50977   -            340   3.5e-20   72.7   3.3   1   1   1.5e-23   5.2e-20   72.2   2.3     2   220    58   310    57   316 0.72 Alpha/beta hydrolase family
Abhydrolase_5        PF12695.2    142 seq1481_BIOID50977   -            340     3e-12   46.3   0.0   1   1   1.5e-15     5e-12   45.6   0.0     1   141    56   305    56   306 0.79 Alpha/beta hydrolase family
tRNA-synt_2          PF00152.15   335 seq1482_BIOID50977   -            335   4.8e-70  235.8   0.0   1   1   4.4e-74   6.1e-70  235.5   0.0    21   333    25   333    14   335 0.88 tRNA synthetases class II (D, K and N)
PAP2                 PF01569.16   129 seq1484_BIOID50977   -            252   5.5e-17   61.5   4.6   1   1   4.1e-21   5.5e-17   61.5   3.2     3   122   105   227   103   233 0.89 PAP2 superfamily
DnaB_C               PF03796.10   265 seq1485_BIOID50977   -            471  4.1e-108  360.1   0.2   1   1  1.2e-111  5.4e-108  359.7   0.1     1   263   206   463   206   465 0.97 DnaB-like helicase C terminal domain
DnaB                 PF00772.16   103 seq1485_BIOID50977   -            471   8.7e-38  128.2   0.0   1   1   4.2e-41   1.9e-37  127.1   0.0     1   103    26   128    26   128 0.99 DnaB-like helicase N terminal domain
AAA_25               PF13481.1    194 seq1485_BIOID50977   -            471     1e-13   51.0   0.1   1   1   3.6e-17   1.6e-13   50.3   0.0    29   190   220   386   179   390 0.84 AAA domain
FUSC-like            PF12805.2    284 seq1486_BIOID50977   -            696   2.2e-72  243.2   3.5   1   1   6.4e-76   2.2e-72  243.2   2.4     2   280    63   335    62   340 0.95 FUSC-like inner membrane protein yccS
FUSC_2               PF13515.1    128 seq1486_BIOID50977   -            696   8.6e-20   70.8  11.0   1   1   2.5e-23   8.6e-20   70.8   7.6     2   126   377   498   375   500 0.90 Fusaric acid resistance protein-like
FUSC                 PF04632.7    650 seq1486_BIOID50977   -            696   5.1e-08   31.7   4.2   1   1   1.5e-11   5.1e-08   31.7   2.9     7   280   369   659   363   690 0.80 Fusaric acid resistance protein family
ALMT                 PF11744.3    406 seq1486_BIOID50977   -            696   1.5e-05   23.7   1.9   1   1   1.7e-08   5.7e-05   21.8   1.0    41   193   389   528   373   594 0.80 Aluminium activated malate transporter
Lactonase            PF10282.4    344 seq1487_BIOID50977   -            331   5.9e-87  291.8   0.0   1   1   1.6e-90   7.5e-87  291.4   0.0     2   343     5   327     4   328 0.95 Lactonase, 7-bladed beta-propeller
Ligase_CoA           PF00549.14   153 seq1493_BIOID50977   -            515   1.5e-48  164.1   0.1   1   1   7.9e-51   5.4e-47  159.0   0.0     1   148   346   503   346   508 0.97 CoA-ligase
CoA_binding          PF02629.14    96 seq1493_BIOID50977   -            515     8e-20   71.0   0.3   1   1   1.1e-21   7.5e-18   64.7   0.0     2    96   188   284   187   284 0.97 CoA binding domain
KdgT                 PF03812.8    314 seq1494_BIOID50977   -            341  8.3e-181  599.9  30.9   1   1  6.9e-185  9.5e-181  599.7  21.4     1   314    15   328    15   328 1.00 2-keto-3-deoxygluconate permease
LysR_substrate       PF03466.15   209 seq1497_BIOID50977   -            291   1.9e-16   59.7   0.0   1   1   4.1e-20   2.8e-16   59.1   0.0    32   205   115   286    92   290 0.89 LysR substrate binding domain
HTH_1                PF00126.22    60 seq1497_BIOID50977   -            291     6e-09   35.3   0.0   1   1   1.8e-12   1.2e-08   34.4   0.0    23    58    23    58    21    59 0.95 Bacterial regulatory helix-turn-helix protein, lysR family
Hydrolase_3          PF08282.7    254 seq1498_BIOID50977   -            266   4.9e-61  206.4   0.0   1   1   1.2e-64   5.5e-61  206.2   0.0     1   254     5   260     5   260 0.96 haloacid dehalogenase-like hydrolase
S6PP                 PF05116.8    247 seq1498_BIOID50977   -            266   2.4e-16   59.6   0.0   1   2   2.4e-09   1.1e-05   24.7   0.0     4    75     4    73     1    91 0.89 Sucrose-6F-phosphate phosphohydrolase
S6PP                 PF05116.8    247 seq1498_BIOID50977   -            266   2.4e-16   59.6   0.0   2   2   7.2e-12   3.3e-08   33.0   0.0   135   218   159   242   141   251 0.83 Sucrose-6F-phosphate phosphohydrolase
Hydrolase            PF00702.21   204 seq1498_BIOID50977   -            266   1.7e-11   44.9   0.1   1   1   1.3e-13   5.8e-10   39.9   0.0     2   204     3   226     2   226 0.59 haloacid dehalogenase-like hydrolase
PadR                 PF03551.9     75 seq1499_BIOID50977   -            194   5.9e-16   57.8   0.1   1   1   7.1e-20   9.7e-16   57.2   0.1     1    74    67   136    67   137 0.93 Transcriptional regulator PadR-like family
Peptidase_S13        PF02113.10   444 seq1500_BIOID50977   -            477  7.9e-179  594.6   0.1   1   1  1.3e-182    9e-179  594.4   0.1     2   443    20   468    19   469 0.99 D-Ala-D-Ala carboxypeptidase 3 (S13) family
Beta-lactamase2      PF13354.1    197 seq1500_BIOID50977   -            477   2.7e-09   36.6   0.3   1   1   7.8e-12   5.3e-08   32.4   0.1    27   195   261   441   252   442 0.75 Beta-lactamase enzyme family
Aminotran_1_2        PF00155.16   363 seq1501_BIOID50977   -            452   1.4e-21   76.7   0.0   1   1   3.1e-25   4.3e-21   75.1   0.0   127   348   201   426    68   440 0.79 Aminotransferase class I and II
DUF1656              PF07869.7     58 seq1502_BIOID50977   -             78   3.3e-18   65.1   9.6   1   1   2.4e-22   3.3e-18   65.1   6.7     3    57    16    70    14    72 0.95 Protein of unknown function (DUF1656)
AA_permease_2        PF13520.1    426 seq1503_BIOID50977   -            514   9.6e-33  113.2  61.1   1   1   1.9e-36   1.3e-32  112.7  42.3     2   419    23   482    22   497 0.77 Amino acid permease
AA_permease          PF00324.16   479 seq1503_BIOID50977   -            514     3e-14   52.1  52.6   1   1   2.5e-17   1.7e-13   49.6  36.5    12   446    33   479    22   500 0.72 Amino acid permease
Transcrip_reg        PF01709.15   234 seq1504_BIOID50977   -            238   9.7e-83  276.7   0.8   1   1     8e-87   1.1e-82  276.5   0.6     1   233     3   235     3   236 0.98 Transcriptional regulator
NLPC_P60             PF00877.14   105 seq1505_BIOID50977   -            188   1.2e-34  118.1   0.1   1   1   1.3e-38   1.7e-34  117.6   0.0     1   105    79   183    79   183 0.98 NlpC/P60 family
HlyD                 PF00529.15   306 seq1506_BIOID50977   -            285   1.5e-46  158.9   7.1   1   2   5.2e-23   1.4e-19   70.4   1.8     1    78    43   120    43   128 0.92 HlyD family secretion protein
HlyD                 PF00529.15   306 seq1506_BIOID50977   -            285   1.5e-46  158.9   7.1   2   2   1.4e-29   3.9e-26   91.9   0.2   138   302   126   278   116   282 0.92 HlyD family secretion protein
HlyD_2               PF12700.2    328 seq1506_BIOID50977   -            285   2.8e-22   79.1   0.3   1   1   1.4e-25   3.9e-22   78.7   0.2    15   239    38   229    31   242 0.88 HlyD family secretion protein
Biotin_lipoyl_2      PF13533.1     50 seq1506_BIOID50977   -            285   5.9e-19   67.3   1.4   1   1   5.1e-19   1.4e-15   56.5   0.7     1    50    43    92    43   103 0.89 Biotin-lipoyl like
HlyD_3               PF13437.1    105 seq1506_BIOID50977   -            285   1.2e-18   67.2   0.1   1   1   2.1e-15   5.7e-12   45.7   0.0     1    82   153   232   153   248 0.90 HlyD family secretion protein
Ala_racemase_N       PF01168.15   217 seq1510_BIOID50977   -            359   3.1e-61  206.5   0.0   1   1   5.7e-65   3.9e-61  206.2   0.0     1   217     8   219     8   219 0.94 Alanine racemase, N-terminal domain
Ala_racemase_C       PF00842.16   129 seq1510_BIOID50977   -            359     8e-40  135.1   0.1   1   1   1.8e-43   1.2e-39  134.5   0.1     1   129   234   358   234   358 0.97 Alanine racemase, C-terminal domain
MOSC                 PF03473.12   133 seq1512_BIOID50977   -            224   2.6e-26   91.5   0.0   1   1   5.2e-30   3.6e-26   91.0   0.0     2   132    38   161    37   162 0.97 MOSC domain
3-alpha              PF03475.9     47 seq1512_BIOID50977   -            224   1.7e-16   59.5   0.1   1   1   4.6e-20   3.1e-16   58.6   0.0     1    47   168   214   168   214 0.97 3-alpha domain
EamA                 PF00892.15   126 seq1513_BIOID50977   -            299   3.3e-18   65.8  28.8   1   2   5.4e-10   7.4e-06   25.9   9.3     1   124     9   128     9   130 0.91 EamA-like transporter family
EamA                 PF00892.15   126 seq1513_BIOID50977   -            299   3.3e-18   65.8  28.8   2   2   2.7e-16   3.8e-12   46.2   5.2     1   123   149   274   149   277 0.89 EamA-like transporter family
HypA                 PF01155.14   113 seq1515_BIOID50977   -            120   9.1e-33  112.2   6.4   1   1   7.4e-37     1e-32  112.0   4.4     1   112     5   117     5   118 0.98 Hydrogenase expression/synthesis hypA family
EAL                  PF00563.15   236 seq1516_BIOID50977   -            518   1.5e-61  207.7   0.0   1   1   3.5e-65   2.4e-61  207.1   0.0     4   236   268   500   265   500 0.96 EAL domain
CSS-motif            PF12792.2    208 seq1516_BIOID50977   -            518   4.2e-45  153.5   0.0   1   1   8.9e-49   6.1e-45  153.0   0.0     3   206    39   243    37   245 0.97 CSS motif domain associated with EAL
TPP_enzyme_N         PF02776.13   172 seq1517_BIOID50977   -            602   2.5e-62  209.2   0.7   1   1     1e-62   4.7e-59  198.6   0.2     2   167    33   197    32   202 0.98 Thiamine pyrophosphate enzyme, N-terminal TPP binding domain
TPP_enzyme_C         PF02775.16   153 seq1517_BIOID50977   -            602   1.8e-51  173.6   0.2   1   1   9.8e-53   4.5e-49  165.8   0.0     1   153   422   573   422   573 0.94 Thiamine pyrophosphate enzyme, C-terminal TPP binding domain
TPP_enzyme_M         PF00205.17   137 seq1517_BIOID50977   -            602   3.1e-45  153.1   0.2   1   1   1.5e-48   6.8e-45  152.0   0.1     1   137   224   359   224   359 0.99 Thiamine pyrophosphate enzyme, central domain
DUF1116              PF06545.6    216 seq1518_BIOID50977   -            472   1.2e-93  312.0   0.4   1   1   1.1e-97   1.6e-93  311.6   0.3     1   216   143   358   143   358 1.00 Protein of unknown function (DUF1116)
FUSC                 PF04632.7    650 seq1519_BIOID50977   -            670  5.1e-163  543.8  47.2   1   1  8.4e-167  5.8e-163  543.6  32.7     1   649    20   662    20   663 0.97 Fusaric acid resistance protein family
FUSC_2               PF13515.1    128 seq1519_BIOID50977   -            670   2.7e-16   59.5  13.2   1   1     4e-20   2.7e-16   59.5   9.2     1   125    33   163    31   166 0.86 Fusaric acid resistance protein-like
cobW                 PF02492.14   178 seq1521_BIOID50977   -            290   5.3e-49  165.9   0.0   1   1   5.2e-53   7.1e-49  165.5   0.0     2   177   106   267   105   268 0.98 CobW/HypB/UreG, nucleotide-binding domain
SBP_bac_3            PF00497.15   225 seq1523_BIOID50977   -            518   1.1e-30  106.5   0.0   1   1   4.4e-34     2e-30  105.6   0.0    10   224    52   267    45   268 0.91 Bacterial extracellular solute-binding proteins, family 3
SLT                  PF01464.15   121 seq1523_BIOID50977   -            518   4.8e-27   93.7   0.1   1   1   1.7e-30     8e-27   93.0   0.1     5   118   295   404   292   407 0.95 Transglycosylase SLT domain
Lysozyme_like        PF13702.1    160 seq1523_BIOID50977   -            518   1.5e-06   27.7   0.0   1   1   1.2e-09   5.3e-06   25.8   0.0     8   100   291   391   283   448 0.65 Lysozyme-like
Aminotran_1_2        PF00155.16   363 seq1524_BIOID50977   -            411   9.7e-87  291.1   0.0   1   1   8.1e-91   1.1e-86  290.9   0.0     2   362    41   406    40   407 0.98 Aminotransferase class I and II
Nuc_H_symport        PF03825.11   400 seq1528_BIOID50977   -            425  1.6e-185  616.5  32.8   1   1  2.6e-189  1.8e-185  616.3  22.7     1   400     1   405     1   405 0.99 Nucleoside H+ symporter
MFS_1                PF07690.11   354 seq1528_BIOID50977   -            425   1.8e-16   59.7  44.1   1   1   2.7e-20   1.8e-16   59.7  30.5     2   353     8   353     7   354 0.78 Major Facilitator Superfamily
HupF_HypC            PF01455.13    68 seq1531_BIOID50977   -             90   1.9e-25   88.4   0.2   1   1   1.7e-29   2.3e-25   88.2   0.1     1    68     1    72     1    72 0.98 HupF/HypC family
DAO                  PF01266.19   358 seq1532_BIOID50977   -            542   1.2e-56  192.0   2.9   1   1   5.5e-60   1.9e-56  191.4   2.0     1   344    10   343    10   367 0.86 FAD dependent oxidoreductase
FAD_binding_2        PF00890.19   421 seq1532_BIOID50977   -            542     5e-08   32.0   8.6   1   1     3e-10     1e-06   27.7   6.0     1   206    10   215    10   234 0.78 FAD binding domain
FAD_binding_3        PF01494.14   356 seq1532_BIOID50977   -            542   1.3e-06   27.5   3.7   1   1   4.2e-09   1.4e-05   24.1   2.7     2   173     9   214     8   225 0.85 FAD binding domain
Fer2_BFD             PF04324.10    55 seq1532_BIOID50977   -            542   2.2e-06   27.4   2.4   1   1   6.5e-10   2.2e-06   27.4   1.7     2    45   432   480   431   486 0.87 BFD-like [2Fe-2S] binding domain
GerE                 PF00196.14    58 seq1534_BIOID50977   -            241   2.9e-10   39.1   0.7   1   1   3.8e-14   5.2e-10   38.3   0.5     4    57   154   207   152   208 0.95 Bacterial regulatory proteins, luxR family
HypD                 PF01924.11   356 seq1536_BIOID50977   -            373  7.6e-154  511.6   0.0   1   1  6.4e-158  8.7e-154  511.4   0.0     5   355    13   368     9   369 0.96 Hydrogenase formation hypA family
SBP_bac_3            PF00497.15   225 seq1537_BIOID50977   -            341   1.7e-33  115.6   0.0   1   1   1.7e-37   2.4e-33  115.1   0.0     2   211    38   251    37   256 0.91 Bacterial extracellular solute-binding proteins, family 3
Aminotran_3          PF00202.16   339 seq1538_BIOID50977   -            496  4.6e-103  344.5   0.0   1   1    5e-107  6.9e-103  343.9   0.0     8   338   111   433   106   434 0.95 Aminotransferase class-III
SBP_bac_5            PF00496.17   374 seq1539_BIOID50977   -            604   4.6e-67  226.3  10.5   1   1   4.8e-71   6.5e-67  225.8   7.2     2   369    98   503    97   508 0.93 Bacterial extracellular solute-binding proteins, family 5 Middle
AA_kinase            PF00696.23   241 seq1543_BIOID50977   -            316   2.3e-27   95.9   0.3   1   1     2e-31   2.7e-27   95.7   0.2     2   240     4   296     3   297 0.91 Amino acid kinase family
Meth_synt_2          PF01717.13   324 seq1544_BIOID50977   -            753  2.2e-162  539.4   0.0   1   2   1.7e-10   1.2e-06   27.6   0.0   119   186   153   221   113   237 0.83 Cobalamin-independent synthase, Catalytic domain
Meth_synt_2          PF01717.13   324 seq1544_BIOID50977   -            753  2.2e-162  539.4   0.0   2   2  4.6e-157  3.1e-153  509.3   0.0     1   324   426   749   426   749 1.00 Cobalamin-independent synthase, Catalytic domain
Meth_synt_1          PF08267.7    311 seq1544_BIOID50977   -            753  2.9e-140  466.8   0.0   1   2  8.5e-129  5.8e-125  416.5   0.0     2   308     5   313     4   316 0.98 Cobalamin-independent synthase, N-terminal domain
Meth_synt_1          PF08267.7    311 seq1544_BIOID50977   -            753  2.9e-140  466.8   0.0   2   2   3.6e-14   2.5e-10   40.0   0.0   141   285   538   690   528   715 0.80 Cobalamin-independent synthase, N-terminal domain
ALS_ss_C             PF10369.4     75 seq1545_BIOID50977   -            163   9.9e-29   98.7   0.6   1   1   3.4e-30   1.5e-26   91.7   0.1     1    75    83   158    83   158 0.99 Small subunit of acetolactate synthase
ACT_5                PF13710.1     63 seq1545_BIOID50977   -            163   2.6e-17   62.2   0.1   1   1   1.3e-20   5.9e-17   61.1   0.0     1    63    11    73    11    73 0.98 ACT domain
ACT                  PF01842.20    66 seq1545_BIOID50977   -            163     2e-14   52.5   0.0   1   1   7.9e-18   3.6e-14   51.7   0.0     2    65     4    68     3    69 0.97 ACT domain
GerE                 PF00196.14    58 seq1546_BIOID50977   -            225   1.9e-15   55.8   0.1   1   1   2.5e-19   3.4e-15   55.0   0.1     3    55   152   204   150   207 0.95 Bacterial regulatory proteins, luxR family
UPF0020              PF01170.13   180 seq1547_BIOID50977   -            702   2.4e-62  209.5   0.0   1   1     6e-60   9.2e-57  191.4   0.0     1   179   162   375   162   376 0.96 Putative RNA methylase family UPF0020
Methyltransf_26      PF13659.1    117 seq1547_BIOID50977   -            702   1.1e-26   93.0   0.0   1   2   2.9e-19   4.4e-16   58.8   0.0     4    94   193   326   190   353 0.92 Methyltransferase domain
Methyltransf_26      PF13659.1    117 seq1547_BIOID50977   -            702   1.1e-26   93.0   0.0   2   2   6.9e-11   1.1e-07   31.8   0.0    11   114   549   655   521   658 0.80 Methyltransferase domain
Methyltrans_SAM      PF10672.4    286 seq1547_BIOID50977   -            702   7.3e-21   74.1   0.1   1   1   8.1e-24   1.2e-20   73.4   0.1    24   240   437   658   427   669 0.82 S-adenosylmethionine-dependent methyltransferase
THUMP                PF02926.12    93 seq1547_BIOID50977   -            702   2.2e-14   53.1   0.0   1   1   2.7e-17   4.1e-14   52.3   0.0     2    92    57   153    56   154 0.95 THUMP domain
Cons_hypoth95        PF03602.10   183 seq1547_BIOID50977   -            702   3.8e-14   52.3   0.0   1   1   2.8e-12   4.3e-09   35.9   0.0    39   140   536   635   530   676 0.85 Conserved hypothetical protein 95
Ldh_2                PF02615.9    335 seq1549_BIOID50977   -            332  1.1e-143  477.9   0.0   1   1  8.9e-148  1.2e-143  477.7   0.0     1   334     1   331     1   332 0.99 Malate/L-lactate dehydrogenase
ADP_ribosyl_GH       PF03747.9    289 seq1550_BIOID50977   -            334   2.2e-62  211.3   2.0   1   1   1.9e-66   2.6e-62  211.1   1.4     1   287     8   303     8   305 0.95 ADP-ribosylglycohydrolase
Transaldolase        PF00923.14   287 seq1553_BIOID50977   -            222   7.7e-45  153.1   0.1   1   1   1.1e-48   1.5e-44  152.1   0.1     1   242     5   206     5   217 0.95 Transaldolase
LacI                 PF00356.16    46 seq1554_BIOID50977   -            334   2.5e-18   65.3   0.9   1   1   7.2e-22   2.5e-18   65.3   0.6     2    46     3    50     2    50 0.96 Bacterial regulatory proteins, lacI family
Peripla_BP_3         PF13377.1    160 seq1554_BIOID50977   -            334   1.8e-16   60.4   0.4   1   1   1.1e-17   3.7e-14   52.9   0.1    10   155   180   326   171   329 0.82 Periplasmic binding protein-like domain
Peripla_BP_1         PF00532.16   279 seq1554_BIOID50977   -            334   6.6e-14   51.6   0.0   1   1   2.5e-17   8.6e-14   51.2   0.0     2   267    62   312    61   327 0.84 Periplasmic binding proteins and sugar binding domain of LacI family
Peripla_BP_4         PF13407.1    258 seq1554_BIOID50977   -            334   7.1e-10   38.5   0.0   1   1   2.7e-13   9.1e-10   38.2   0.0     1   208    64   264    64   309 0.84 Periplasmic binding protein domain
AIRS_C               PF02769.17   153 seq1557_BIOID50977   -            336   2.6e-23   82.6   1.9   1   1   6.2e-27   4.3e-23   81.9   1.3     2   149   166   313   165   315 0.95 AIR synthase related protein, C-terminal domain
AIRS                 PF00586.19    96 seq1557_BIOID50977   -            336   3.6e-13   49.4   0.1   1   1   5.2e-17   3.6e-13   49.4   0.1    10    96    44   132    35   132 0.90 AIR synthase related protein, N-terminal domain
BPD_transp_1         PF00528.17   185 seq1558_BIOID50977   -            399   7.5e-16   58.0  32.3   1   1   9.3e-19   1.3e-14   54.0  18.2     2   183   109   394   108   396 0.88 Binding-protein-dependent transport system inner membrane component
Amidohydro_4         PF13147.1    304 seq1559_BIOID50977   -            460   2.3e-33  116.3   0.0   1   1   6.6e-37     3e-33  115.9   0.0     1   304   107   427   107   427 0.89 Amidohydrolase
Amidohydro_3         PF07969.6    404 seq1559_BIOID50977   -            460   1.5e-08   34.1   3.0   1   1   9.5e-10   4.3e-06   26.0   2.1   102   358   177   384   112   411 0.62 Amidohydrolase family
Amidohydro_5         PF13594.1     68 seq1559_BIOID50977   -            460   1.7e-06   27.6   0.0   1   1   2.4e-09   1.1e-05   25.0   0.0     3    45    84   138    82   180 0.71 Amidohydrolase
LTXXQ                PF07813.7    100 seq1561_BIOID50977   -            167     4e-20   72.0  12.1   1   1   5.8e-24     4e-20   72.0   8.4     4   100    41   137    38   137 0.96 LTXXQ motif family protein
Metal_resist         PF13801.1    125 seq1561_BIOID50977   -            167   1.5e-09   37.7   9.4   1   1   2.2e-13   1.5e-09   37.7   6.5    19   124    30   131     8   132 0.85 Heavy-metal resistance
FAD_binding_2        PF00890.19   421 seq1562_BIOID50977   -            419   1.7e-56  191.7   0.0   1   1   2.8e-60   1.9e-56  191.5   0.0     1   421     4   399     4   399 0.95 FAD binding domain
DUF386               PF04074.7    153 seq1565_BIOID50977   -            155   1.5e-55  186.8   0.0   1   1   1.2e-59   1.6e-55  186.6   0.0     1   152     1   151     1   152 0.99 Domain of unknown function (DUF386)
Acid_phosphat_B      PF03767.9    230 seq1567_BIOID50977   -            237   3.7e-50  170.3   0.0   1   1   3.1e-54   4.2e-50  170.1   0.0     2   229    11   220    10   221 0.96 HAD superfamily, subfamily IIIB (Acid phosphatase)
PfkB                 PF00294.19   301 seq1569_BIOID50977   -            321   8.5e-51  172.7   0.0   1   1   7.5e-55     1e-50  172.4   0.0     4   294    19   305    16   311 0.90 pfkB family carbohydrate kinase
BPD_transp_1         PF00528.17   185 seq1571_BIOID50977   -            364     4e-41  140.4  14.1   1   1   2.9e-45     4e-41  140.4   9.8     2   183   152   359   151   361 0.99 Binding-protein-dependent transport system inner membrane component
Cation_efflux        PF01545.16   285 seq1572_BIOID50977   -            300   2.3e-65  220.4   5.4   1   1   1.9e-69   2.5e-65  220.2   3.7     2   283    14   289    13   291 0.97 Cation efflux family
SIS                  PF01380.17   131 seq1573_BIOID50977   -            306   1.7e-30  105.2   0.5   1   1   4.3e-34     3e-30  104.4   0.3     1   131   152   282   152   282 0.99 SIS domain
HTH_6                PF01418.12    77 seq1573_BIOID50977   -            306   1.1e-29  101.9   0.2   1   1   3.1e-33   2.1e-29  100.9   0.1     1    76    25   100    25   101 0.98 Helix-turn-helix domain, rpiR family
DUF1435              PF07256.7     78 seq1575_BIOID50977   -             91   5.7e-40  135.0   7.8   1   1   5.1e-44   6.9e-40  134.7   5.4     1    78    14    91    14    91 0.99 Protein of unknown function (DUF1435)
Sigma54_activat      PF00158.21   168 seq1576_BIOID50977   -            692   4.3e-71  237.6   0.1   1   1   3.8e-74   7.4e-71  236.9   0.0     1   168   381   548   381   548 0.99 Sigma-54 interaction domain
GAF_3                PF13492.1    129 seq1576_BIOID50977   -            692   1.1e-17   64.1   0.0   1   1   6.6e-15   1.3e-11   44.5   0.0     1   129   202   346   202   346 0.85 GAF domain
GAF                  PF01590.21   154 seq1576_BIOID50977   -            692   2.4e-16   60.1   0.1   1   1   1.5e-14     3e-11   43.6   0.0     1   154   202   344   202   344 0.91 GAF domain
GAF_2                PF13185.1    148 seq1576_BIOID50977   -            692   4.7e-13   49.7   0.0   1   1   5.4e-12     1e-08   35.6   0.0     3   148   202   345   194   345 0.76 GAF domain
AAA_5                PF07728.9    139 seq1576_BIOID50977   -            692   5.3e-08   32.5   0.1   1   1   6.5e-11   1.3e-07   31.3   0.0     2   130   405   529   404   538 0.79 AAA domain (dynein-related subfamily)
AAA                  PF00004.24   132 seq1576_BIOID50977   -            692   3.3e-06   27.2   0.0   1   1   4.7e-09   9.2e-06   25.7   0.0     1   112   405   525   405   541 0.81 ATPase family associated with various cellular activities (AAA)
HTH_8                PF02954.14    42 seq1576_BIOID50977   -            692   7.6e-05   22.0   0.2   1   1   3.9e-08   7.6e-05   22.0   0.1     6    42   645   684   642   684 0.90 Bacterial regulatory protein, Fis family
Peripla_BP_3         PF13377.1    160 seq1577_BIOID50977   -            327   6.5e-32  110.6   0.0   1   1   4.8e-35   2.2e-31  108.9   0.0     2   160   167   326   166   326 0.93 Periplasmic binding protein-like domain
LacI                 PF00356.16    46 seq1577_BIOID50977   -            327   7.6e-18   63.7   0.1   1   1     3e-21   1.4e-17   62.9   0.1     1    45     3    49     3    50 0.95 Bacterial regulatory proteins, lacI family
Peripla_BP_1         PF00532.16   279 seq1577_BIOID50977   -            327   4.1e-07   29.3   0.0   1   1   1.5e-09   6.9e-06   25.3   0.0     4   261    65   306    62   322 0.74 Periplasmic binding proteins and sugar binding domain of LacI family
DctQ                 PF04290.7    133 seq1579_BIOID50977   -            157   1.2e-29  102.6   7.5   1   1   1.1e-33   1.5e-29  102.3   5.2     2   132    17   145    16   147 0.92 Tripartite ATP-independent periplasmic transporters, DctQ component
polyprenyl_synt      PF00348.12   260 seq1580_BIOID50977   -            323   3.7e-90  301.1   0.0   1   1   3.2e-94   4.4e-90  300.9   0.0     2   257    32   282    31   285 0.97 Polyprenyl synthetase
BPD_transp_1         PF00528.17   185 seq1582_BIOID50977   -            368   2.8e-26   92.0  10.4   1   1     2e-30   2.8e-26   92.0   7.2     2   183   175   361   174   363 0.94 Binding-protein-dependent transport system inner membrane component
MFS_1                PF07690.11   354 seq1583_BIOID50977   -            393     2e-24   85.8  58.2   1   1   1.3e-26   1.8e-22   79.4  34.4     2   328    14   320    10   327 0.84 Major Facilitator Superfamily
UPF0047              PF01894.12   118 seq1584_BIOID50977   -            138   4.5e-39  132.8   0.0   1   1   3.7e-43   5.1e-39  132.6   0.0     1   117    17   135    17   136 0.97 Uncharacterised protein family UPF0047
MraZ                 PF02381.13    72 seq1585_BIOID50977   -            152   2.5e-47  158.3   0.0   1   2   1.5e-28     2e-24   84.9   0.0     1    71     1    75     1    76 0.98 MraZ protein
MraZ                 PF02381.13    72 seq1585_BIOID50977   -            152   2.5e-47  158.3   0.0   2   2     2e-24   2.7e-20   71.7   0.0     1    59    77   135    77   146 0.92 MraZ protein
TetR_N               PF00440.18    47 seq1586_BIOID50977   -            199   2.5e-11   42.9   0.0   1   1   2.9e-15   3.9e-11   42.2   0.0     1    46    13    58    13    59 0.93 Bacterial regulatory proteins, tetR family
CCG                  PF02754.11    85 seq1587_BIOID50977   -            396   2.2e-33  113.9   0.6   1   2     3e-19   8.3e-16   57.6   0.0     1    85   163   249   163   249 0.94 Cysteine-rich domain
CCG                  PF02754.11    85 seq1587_BIOID50977   -            396   2.2e-33  113.9   0.6   2   2   2.5e-18     7e-15   54.7   0.0     1    84   293   376   293   377 0.95 Cysteine-rich domain
Fer4_8               PF13183.1     57 seq1587_BIOID50977   -            396   6.4e-10   38.8   5.9   1   1   2.3e-13   6.4e-10   38.8   4.1     2    57     6    70     5    71 0.81 4Fe-4S dicluster domain
Fer4_17              PF13534.1     61 seq1587_BIOID50977   -            396     3e-07   30.5   6.3   1   1   1.1e-10     3e-07   30.5   4.4     1    60     8    70     8    71 0.78 4Fe-4S dicluster domain
ABC_tran             PF00005.22   118 seq1588_BIOID50977   -            635   1.5e-36  125.2   0.1   1   2   1.5e-17   9.5e-15   54.8   0.0     1   118    43   185    43   185 0.88 ABC transporter
ABC_tran             PF00005.22   118 seq1588_BIOID50977   -            635   1.5e-36  125.2   0.1   2   2   1.7e-21   1.1e-18   67.6   0.0     1   118   359   469   359   469 0.95 ABC transporter
AAA_21               PF13304.1    303 seq1588_BIOID50977   -            635   7.5e-23   81.7   7.3   1   1   6.7e-13   4.1e-10   39.9   0.5     3   302    33   216    32   217 0.77 AAA domain
ABC_tran_2           PF12848.2     85 seq1588_BIOID50977   -            635   7.7e-13   47.9   1.8   1   1   1.2e-15   7.7e-13   47.9   1.2     1    74   224   295   224   308 0.91 ABC transporter
DctM                 PF06808.7    416 seq1589_BIOID50977   -            425  3.2e-128  427.7  50.4   1   1  5.5e-132  3.8e-128  427.4  34.9     2   415     8   415     7   416 0.99 DctM-like transporters
ADH_zinc_N           PF00107.21   130 seq1590_BIOID50977   -            349   1.2e-28   99.1   0.1   1   1   4.3e-32     2e-28   98.4   0.1     1   129   185   308   185   309 0.97 Zinc-binding dehydrogenase
ADH_N                PF08240.7    109 seq1590_BIOID50977   -            349   1.3e-27   95.6   5.8   1   1   5.3e-31   2.4e-27   94.7   4.0     1   108    27   142    27   143 0.95 Alcohol dehydrogenase GroES-like domain
Methyltransf_5       PF01795.14   310 seq1591_BIOID50977   -            346  2.1e-124  414.6   0.0   1   1  1.8e-128  2.5e-124  414.4   0.0     2   309    38   343    37   344 0.97 MraW methylase family
DUF419               PF04237.8     92 seq1593_BIOID50977   -            118   1.2e-22   79.9   0.1   1   1   1.1e-26   1.5e-22   79.6   0.0     1    91    10   102    10   103 0.98 Protein of unknown function (DUF419)
Fer4_10              PF13237.1     52 seq1594_BIOID50977   -             86   4.7e-13   48.5  11.7   1   1   2.4e-16   6.4e-13   48.1   8.1     4    52     5    55     2    55 0.88 4Fe-4S dicluster domain
Fer4_7               PF12838.2     52 seq1594_BIOID50977   -             86   2.2e-08   34.2  10.7   1   1     1e-11   2.8e-08   33.9   7.4     1    49     8    55     8    70 0.90 4Fe-4S dicluster domain
Fer4_9               PF13187.1     55 seq1594_BIOID50977   -             86   3.4e-07   30.3  11.0   1   1   1.7e-10   4.6e-07   29.8   7.7     1    51     8    55     8    72 0.94 4Fe-4S dicluster domain
Fer4                 PF00037.22    24 seq1594_BIOID50977   -             86   9.1e-07   28.1  17.0   1   1   1.3e-09   3.5e-06   26.2   1.9     5    24     6    25     3    25 0.92 4Fe-4S binding domain
BPD_transp_1         PF00528.17   185 seq1595_BIOID50977   -            341     2e-28   99.0  11.7   1   1   2.7e-32   3.7e-28   98.1   8.1     1   182   158   338   155   341 0.89 Binding-protein-dependent transport system inner membrane component
PFK                  PF00365.15   282 seq1596_BIOID50977   -            340  1.5e-129  430.8   2.2   1   1  1.3e-133  1.8e-129  430.5   1.6     1   281    23   297    23   298 0.98 Phosphofructokinase
Glyco_hydro_2_C      PF02836.12   298 seq1597_BIOID50977   -           1089  5.9e-115  383.1   2.5   1   1  3.1e-118    1e-114  382.3   1.7     1   298   379   663   379   663 0.98 Glycosyl hydrolases family 2, TIM barrel domain
Bgal_small_N         PF02929.12   276 seq1597_BIOID50977   -           1089   9.4e-87  290.4   0.1   1   1   4.8e-90   1.6e-86  289.6   0.1     1   275   786  1056   786  1057 0.99 Beta galactosidase small chain
Glyco_hydro_2_N      PF02837.13   167 seq1597_BIOID50977   -           1089   5.7e-51  172.2   0.2   1   1   3.6e-54   1.2e-50  171.1   0.1     4   165   100   264    97   266 0.94 Glycosyl hydrolases family 2, sugar binding domain
Glyco_hydro_2        PF00703.16   110 seq1597_BIOID50977   -           1089   8.8e-21   74.3   0.0   1   1   1.3e-23   4.4e-20   72.0   0.0     1   110   268   377   268   377 0.96 Glycosyl hydrolases family 2
Oxidored_FMN         PF00724.15   341 seq1598_BIOID50977   -            365   1.4e-90  303.6   0.0   1   1   1.1e-94   1.6e-90  303.4   0.0     1   340     5   343     5   344 0.93 NADH:flavin oxidoreductase / NADH oxidase family
ABC_tran             PF00005.22   118 seq1602_BIOID50977   -            252   4.2e-26   91.5   0.0   1   1   8.8e-30     6e-26   91.0   0.0     1   118    52   176    52   176 0.90 ABC transporter
HTH_35               PF13693.1     78 seq1603_BIOID50977   -             92   2.6e-38  129.5   0.2   1   1   2.1e-42   2.9e-38  129.3   0.1     1    78     7    85     7    85 0.98 Winged helix-turn-helix DNA-binding
PNP_UDP_1            PF01048.15   234 seq1604_BIOID50977   -            253   8.2e-42  142.6   1.4   1   1   6.8e-46   9.2e-42  142.4   1.0     2   230    21   247    20   253 0.85 Phosphorylase superfamily
ZapA                 PF05164.8     89 seq1605_BIOID50977   -            109   2.1e-20   72.3   0.6   1   1     2e-24   2.7e-20   72.0   0.4     2    89     6    91     5    91 0.98 Cell division protein ZapA
Asparaginase_2       PF01112.13   319 seq1606_BIOID50977   -            321  1.1e-124  415.1   3.7   1   1    1e-128  1.4e-124  414.8   2.5     2   315     3   315     2   317 0.99 Asparaginase
Pyr_redox_2          PF07992.9    200 seq1607_BIOID50977   -            847     2e-36  125.6   0.0   1   1   3.9e-39   8.8e-36  123.5   0.0     1   198     5   285     5   287 0.95 Pyridine nucleotide-disulphide oxidoreductase
NIR_SIR              PF01077.17   157 seq1607_BIOID50977   -            847   2.8e-27   94.8   0.1   1   1   3.5e-30     8e-27   93.4   0.0     2   150   632   770   631   776 0.94 Nitrite and sulphite reductase 4Fe-4S domain
Fer2_BFD             PF04324.10    55 seq1607_BIOID50977   -            847   2.8e-21   75.1   4.8   1   1     7e-19   1.6e-15   56.7   2.0     2    53   423   472   422   474 0.93 BFD-like [2Fe-2S] binding domain
Pyr_redox            PF00070.22    80 seq1607_BIOID50977   -            847   1.5e-15   57.2   0.7   1   1   6.4e-19   1.5e-15   57.2   0.5     2    72   148   219   147   229 0.91 Pyridine nucleotide-disulphide oxidoreductase
NIR_SIR_ferr         PF03460.12    69 seq1607_BIOID50977   -            847   4.4e-12   45.3   0.0   1   1     4e-15   9.1e-12   44.3   0.0     3    68   560   622   558   623 0.95 Nitrite/Sulfite reductase ferredoxin-like half domain
Pyr_redox_3          PF13738.1    203 seq1607_BIOID50977   -            847     2e-08   34.3   0.4   1   1   1.5e-09   3.5e-06   27.1   0.0    78   196    55   174    42   179 0.83 Pyridine nucleotide-disulphide oxidoreductase
DNA_III_psi          PF03603.8    128 seq1608_BIOID50977   -            137   1.4e-45  154.1   0.1   1   1   1.2e-49   1.6e-45  153.9   0.1     1   128     1   128     1   128 0.99 DNA polymerase III psi subunit
FtsL                 PF04999.8     97 seq1609_BIOID50977   -            121   1.3e-33  114.4   0.1   1   1   1.1e-37   1.5e-33  114.2   0.1     3    96    26   119    24   120 0.97 Cell division protein FtsL
Transposase_31       PF04754.7    205 seq1610_BIOID50977   -            300   3.3e-82  274.7   0.1   1   1   3.3e-86   4.5e-82  274.2   0.1     2   204     9   209     8   210 0.99 Putative transposase, YhgA-like
ABC_tran             PF00005.22   118 seq1611_BIOID50977   -            529   1.2e-44  151.3   0.2   1   2   9.5e-23   1.9e-19   70.0   0.0    15   118    68   185    51   185 0.88 ABC transporter
ABC_tran             PF00005.22   118 seq1611_BIOID50977   -            529   1.2e-44  151.3   0.2   2   2   1.7e-25   3.4e-22   78.9   0.0     6   118   331   454   326   454 0.90 ABC transporter
AAA_21               PF13304.1    303 seq1611_BIOID50977   -            529   7.9e-22   78.4   4.7   1   2   1.3e-10   2.5e-07   30.8   0.0   233   302   153   220   148   221 0.95 AAA domain
AAA_21               PF13304.1    303 seq1611_BIOID50977   -            529   7.9e-22   78.4   4.7   2   2   1.3e-11   2.6e-08   34.0   0.3   227   302   416   489   372   490 0.83 AAA domain
oligo_HPY            PF08352.7     64 seq1611_BIOID50977   -            529     2e-12   47.1   0.1   1   2   1.4e-10   2.8e-07   30.6   0.1     1    32   236   267   236   280 0.90 Oligopeptide/dipeptide transporter, C-terminal region
oligo_HPY            PF08352.7     64 seq1611_BIOID50977   -            529     2e-12   47.1   0.1   2   2   2.2e-05     0.043   14.0   0.0     1    23   505   527   505   529 0.96 Oligopeptide/dipeptide transporter, C-terminal region
SBP_bac_7            PF03480.8    286 seq1612_BIOID50977   -            328  1.7e-103  345.5   0.0   1   1  1.4e-107  1.9e-103  345.4   0.0     1   285    30   312    30   313 0.99 Bacterial extracellular solute-binding protein, family 7
5-FTHF_cyc-lig       PF01812.15   186 seq1613_BIOID50977   -            248   1.3e-43  148.8   0.0   1   1   1.2e-47   1.7e-43  148.4   0.0     2   186    62   242    61   242 0.98 5-formyltetrahydrofolate cyclo-ligase family
Acetyltransf_1       PF00583.19    83 seq1617_BIOID50977   -            148   2.5e-20   72.1   0.0   1   1   2.4e-23   3.6e-20   71.6   0.0     4    82    48   120    45   121 0.92 Acetyltransferase (GNAT) family
Acetyltransf_10      PF13673.1    117 seq1617_BIOID50977   -            148   1.1e-13   51.2   0.1   1   1   9.2e-17   1.4e-13   50.8   0.1    21   117    17   120     8   120 0.88 Acetyltransferase (GNAT) domain
FR47                 PF08445.5     86 seq1617_BIOID50977   -            148   1.2e-12   47.2   0.1   1   1   1.1e-15   1.7e-12   46.7   0.0    11    81    50   124    40   130 0.81 FR47-like protein
Acetyltransf_7       PF13508.1     79 seq1617_BIOID50977   -            148   3.6e-12   46.1   0.0   1   1   3.3e-15     5e-12   45.7   0.0     9    78    46   121    39   122 0.87 Acetyltransferase (GNAT) domain
Acetyltransf_8       PF13523.1    152 seq1617_BIOID50977   -            148   7.4e-09   35.5   0.1   1   1   2.6e-10     4e-07   29.9   0.0    56   138    48   122     4   127 0.74 Acetyltransferase (GNAT) domain
Acetyltransf_4       PF13420.1    155 seq1617_BIOID50977   -            148   2.3e-08   34.0   0.0   1   1   1.8e-11   2.8e-08   33.7   0.0    35   148    26   134     5   141 0.80 Acetyltransferase (GNAT) domain
Acetyltransf_3       PF13302.1    142 seq1617_BIOID50977   -            148   2.8e-07   30.8   0.1   1   1   5.7e-10   8.6e-07   29.2   0.1    61   142    45   121     3   121 0.72 Acetyltransferase (GNAT) domain
Acetyltransf_9       PF13527.1    128 seq1617_BIOID50977   -            148   4.6e-07   29.6   0.0   1   1   4.1e-10   6.2e-07   29.2   0.0    74   127    64   122     4   123 0.93 Acetyltransferase (GNAT) domain
Acetyltransf_6       PF13480.1    142 seq1617_BIOID50977   -            148   4.9e-05   23.2   0.0   1   1   4.6e-08     7e-05   22.6   0.0    74   131    43   100    30   107 0.91 Acetyltransferase (GNAT) domain
Transpeptidase       PF00905.17   304 seq1618_BIOID50977   -            588   4.1e-82  275.4   0.0   1   1   8.2e-86   5.6e-82  275.0   0.0     1   303   260   554   260   555 0.99 Penicillin binding protein transpeptidase domain
PBP_dimer            PF03717.10   190 seq1618_BIOID50977   -            588     2e-34  119.1   0.0   1   1   4.2e-38   2.8e-34  118.6   0.0     4   188    69   220    66   222 0.93 Penicillin-binding Protein dimerisation domain
SBP_bac_11           PF13531.1    231 seq1619_BIOID50977   -            329   1.4e-44  152.3   0.2   1   1     5e-48   1.7e-44  152.0   0.1     4   231    28   280    25   280 0.87 Bacterial extracellular solute-binding protein
SBP_bac_1            PF01547.20   314 seq1619_BIOID50977   -            329   1.5e-18   67.5   2.8   1   1   5.5e-22   1.9e-18   67.1   2.0     4   314    32   272    29   272 0.88 Bacterial extracellular solute-binding protein
SBP_bac_8            PF13416.1    281 seq1619_BIOID50977   -            329   1.8e-13   50.7   1.3   1   1     9e-17   3.1e-13   49.9   0.8    85   262   108   281    34   300 0.75 Bacterial extracellular solute-binding protein
SBP_bac_6            PF13343.1    242 seq1619_BIOID50977   -            329   3.6e-13   49.2   1.1   1   1     2e-16   6.8e-13   48.3   0.8    53   235   112   303    77   306 0.83 Bacterial extracellular solute-binding protein
Glyoxalase           PF00903.20   128 seq1620_BIOID50977   -            135   3.7e-25   88.2   0.0   1   1   9.3e-29   4.2e-25   88.0   0.0     2   128     3   123     2   123 0.92 Glyoxalase/Bleomycin resistance protein/Dioxygenase superfamily
Glyoxalase_2         PF12681.2    108 seq1620_BIOID50977   -            135   3.6e-18   66.0   0.0   1   1   9.1e-22   4.2e-18   65.8   0.0     1   108     8   124     8   124 0.77 Glyoxalase-like domain
Glyoxalase_4         PF13669.1    110 seq1620_BIOID50977   -            135   5.7e-09   35.8   0.0   1   1   6.2e-12   2.8e-08   33.6   0.0     2   106     5   108     4   112 0.88 Glyoxalase/Bleomycin resistance protein/Dioxygenase superfamily
RmuC                 PF02646.11   305 seq1622_BIOID50977   -            475  7.2e-112  373.0   2.2   1   1  5.3e-116  7.2e-112  373.0   1.5     1   304   135   437   135   438 0.99 RmuC family
DDE_Tnp_1_5          PF13737.1    112 seq1623_BIOID50977   -            202   8.5e-46  154.6   1.0   1   1   3.3e-49   2.3e-45  153.2   0.0     1   112    19   130    19   130 0.96 Transposase DDE domain
DDE_Tnp_1            PF01609.16   211 seq1623_BIOID50977   -            202   5.7e-07   29.2   0.0   1   1   1.2e-10   8.4e-07   28.6   0.0     4    65   115   177   112   189 0.88 Transposase DDE domain
PqiA                 PF04403.8    160 seq1627_BIOID50977   -            417   5.6e-94  311.9  26.1   1   2   5.3e-42   7.2e-38  129.5   4.0     3   158    49   202    47   204 0.96 Paraquat-inducible protein A
PqiA                 PF04403.8    160 seq1627_BIOID50977   -            417   5.6e-94  311.9  26.1   2   2   3.5e-60   4.8e-56  188.6   8.5     1   157   252   410   252   413 0.95 Paraquat-inducible protein A
HAD_2                PF13419.1    176 seq1628_BIOID50977   -            225   4.7e-28   98.4   0.0   1   1   1.2e-31   5.5e-28   98.2   0.0     1   176     6   195     6   195 0.91 Haloacid dehalogenase-like hydrolase
Hydrolase_like       PF13242.1     75 seq1628_BIOID50977   -            225   9.4e-13   47.5   0.0   1   1   3.3e-16   1.5e-12   46.9   0.0     3    75   149   218   147   218 0.85 HAD-hyrolase-like
Hydrolase            PF00702.21   204 seq1628_BIOID50977   -            225   2.2e-11   44.5   0.2   1   1   2.4e-14   1.1e-10   42.3   0.1   107   204    78   189     3   189 0.75 haloacid dehalogenase-like hydrolase
ABC_tran             PF00005.22   118 seq1629_BIOID50977   -            623   1.3e-40  138.3   0.1   1   2   6.5e-21   1.5e-17   63.9   0.2    24   118    90   197    57   197 0.82 ABC transporter
ABC_tran             PF00005.22   118 seq1629_BIOID50977   -            623   1.3e-40  138.3   0.1   2   2   2.2e-23     5e-20   71.9   0.0     1   117   364   491   364   492 0.93 ABC transporter
oligo_HPY            PF08352.7     64 seq1629_BIOID50977   -            623   8.7e-21   73.9   0.4   1   2   4.8e-12   1.1e-08   35.1   0.0     1    33   248   280   248   303 0.88 Oligopeptide/dipeptide transporter, C-terminal region
oligo_HPY            PF08352.7     64 seq1629_BIOID50977   -            623   8.7e-21   73.9   0.4   2   2   1.7e-12   3.8e-09   36.6   0.0     1    33   543   575   543   594 0.85 Oligopeptide/dipeptide transporter, C-terminal region
RNase_T              PF00929.19   164 seq1631_BIOID50977   -            204   4.9e-34  117.8   0.0   1   1   4.2e-38   5.7e-34  117.6   0.0     1   163    32   193    32   194 0.97 Exonuclease
MutS_V               PF00488.16   235 seq1633_BIOID50977   -            853  7.7e-105  349.3   0.0   1   1  4.6e-108  1.3e-104  348.6   0.0     1   234   567   798   567   799 0.99 MutS domain V
MutS_III             PF05192.13   204 seq1633_BIOID50977   -            853   3.1e-49  167.4   3.1   1   1   2.1e-52   5.7e-49  166.5   2.2     1   204   271   560   271   560 0.96 MutS domain III
MutS_I               PF01624.15   113 seq1633_BIOID50977   -            853   6.2e-44  148.5   0.0   1   1   6.1e-47   1.7e-43  147.1   0.0     1   112    11   122    11   123 0.99 MutS domain I
MutS_II              PF05188.12   137 seq1633_BIOID50977   -            853   1.9e-33  115.3   0.0   1   1   1.6e-36   4.5e-33  114.1   0.0     1   137   131   256   131   256 0.98 MutS domain II
MutS_IV              PF05190.13    92 seq1633_BIOID50977   -            853   3.6e-28   97.4   0.1   1   1   3.6e-31   9.9e-28   96.0   0.1     1    90   428   517   428   519 0.97 MutS family domain IV
RNase_T              PF00929.19   164 seq1634_BIOID50977   -            215   9.4e-37  126.7   0.1   1   1   7.9e-41   1.1e-36  126.5   0.0     1   164    20   194    20   194 0.96 Exonuclease
FGGY_N               PF00370.16   245 seq1635_BIOID50977   -            498   2.5e-91  305.2   0.0   1   1   4.8e-95   3.3e-91  304.8   0.0     1   245     4   250     4   250 0.99 FGGY family of carbohydrate kinases, N-terminal domain
FGGY_C               PF02782.11   197 seq1635_BIOID50977   -            498   2.4e-22   79.4   0.4   1   1   1.3e-25   9.1e-22   77.5   0.2     3   196   261   441   259   442 0.80 FGGY family of carbohydrate kinases, C-terminal domain
CDH                  PF02611.10   222 seq1640_BIOID50977   -            300   1.5e-95  318.5   0.0   1   1   1.3e-99   1.8e-95  318.2   0.0     2   221    80   299    79   300 0.99 CDP-diacylglycerol pyrophosphatase
GTP_EFTU             PF00009.22   188 seq1644_BIOID50977   -            538   9.7e-45  152.1   0.0   1   1   3.4e-48   1.6e-44  151.5   0.0     3   187    22   286    20   287 0.92 Elongation factor Tu GTP binding domain
GTP_EFTU_D2          PF03144.20    74 seq1644_BIOID50977   -            538   3.3e-11   43.0   0.1   1   1   2.7e-14   1.2e-10   41.2   0.0     2    74   323   389   322   389 0.97 Elongation factor Tu domain 2
DEAD_assoc           PF08494.6    187 seq1645_BIOID50977   -           1538   1.6e-58  197.4   0.0   1   1   1.5e-61   5.2e-58  195.7   0.0     2   186   679   867   678   868 0.96 DEAD/H associated
DEAD                 PF00270.24   173 seq1645_BIOID50977   -           1538   4.4e-28   97.7   0.0   1   1   3.2e-31   1.1e-27   96.4   0.0     1   167    31   218    31   224 0.88 DEAD/DEAH box helicase
Helicase_C           PF00271.26    78 seq1645_BIOID50977   -           1538     2e-13   49.8   0.1   1   1   1.9e-16   6.6e-13   48.2   0.0    12    75   354   417   348   419 0.96 Helicase conserved C-terminal domain
ResIII               PF04851.10   184 seq1645_BIOID50977   -           1538   2.4e-07   30.6   0.0   1   1   1.5e-10   5.1e-07   29.5   0.0    10   182    31   217    23   219 0.74 Type III restriction enzyme, res subunit
MCE                  PF02470.15    81 seq1647_BIOID50977   -            552   6.2e-32  109.3   0.3   1   2   5.6e-14   7.7e-10   38.5   0.1     2    81    48   139    47   139 0.96 mce related protein
MCE                  PF02470.15    81 seq1647_BIOID50977   -            552   6.2e-32  109.3   0.3   2   2   1.1e-15   1.6e-11   43.9   0.0     5    80   294   394   290   395 0.88 mce related protein
Ubie_methyltran      PF01209.13   233 seq1648_BIOID50977   -            251  5.9e-114  378.8   0.0   1   1  5.4e-117  6.7e-114  378.6   0.0     2   233    15   250    14   250 0.99 ubiE/COQ5 methyltransferase family
Methyltransf_31      PF13847.1    152 seq1648_BIOID50977   -            251   3.9e-23   81.5   0.0   1   1   4.7e-26   5.8e-23   81.0   0.0     3   113    63   179    61   229 0.81 Methyltransferase domain
Methyltransf_11      PF08241.7     95 seq1648_BIOID50977   -            251   1.5e-21   76.5   0.1   1   1   3.2e-24   3.9e-21   75.2   0.0     1    94    68   167    68   168 0.97 Methyltransferase domain
Methyltransf_23      PF13489.1    162 seq1648_BIOID50977   -            251   5.1e-19   68.4   0.0   1   1   5.9e-22   7.3e-19   67.9   0.0    20   160    61   233    43   235 0.85 Methyltransferase domain
Methyltransf_25      PF13649.1    101 seq1648_BIOID50977   -            251   9.4e-17   61.1   0.0   1   1     2e-19   2.5e-16   59.7   0.0     1   101    67   164    67   164 0.93 Methyltransferase domain
Methyltransf_12      PF08242.7     99 seq1648_BIOID50977   -            251     4e-14   52.7   0.0   1   1   6.8e-17   8.4e-14   51.7   0.0     1    99    68   166    68   166 0.93 Methyltransferase domain
Methyltransf_18      PF12847.2    112 seq1648_BIOID50977   -            251   2.3e-13   50.5   0.0   1   1   3.3e-16   4.1e-13   49.7   0.0     2   109    64   168    63   171 0.88 Methyltransferase domain
Methyltransf_26      PF13659.1    117 seq1648_BIOID50977   -            251   5.2e-09   36.0   0.0   1   1   8.1e-12     1e-08   35.1   0.0     1   114    64   169    64   171 0.91 Methyltransferase domain
PCMT                 PF01135.14   210 seq1648_BIOID50977   -            251   4.5e-07   29.5   0.0   1   1   5.7e-10   7.1e-07   28.8   0.0    71   171    61   168    51   179 0.86 Protein-L-isoaspartate(D-aspartate) O-methyltransferase (PCMT)
MTS                  PF05175.9    170 seq1648_BIOID50977   -            251   5.3e-06   25.8   0.0   1   1   7.6e-09   9.5e-06   24.9   0.0    31   140    63   169    53   188 0.85 Methyltransferase small domain
Mur_ligase_M         PF08245.7    189 seq1651_BIOID50977   -            495   1.4e-45  155.5   0.2   1   1     5e-49   2.3e-45  154.8   0.1     1   188   114   318   114   319 0.90 Mur ligase middle domain
Mur_ligase_C         PF02875.16    91 seq1651_BIOID50977   -            495   2.2e-26   91.5   0.0   1   1   2.8e-29   1.3e-25   89.1   0.0     1    91   339   425   339   425 0.96 Mur ligase family, glutamate ligase domain
Mur_ligase           PF01225.20    83 seq1651_BIOID50977   -            495   8.4e-13   48.0   0.5   1   1   9.1e-16   4.1e-12   45.8   0.1     5    83    25   102    22   102 0.88 Mur ligase family, catalytic domain
Rieske_2             PF13806.1    104 seq1654_BIOID50977   -            108   2.3e-40  136.3   0.0   1   1   1.9e-44   2.6e-40  136.2   0.0     1   103     3   106     3   107 0.98 Rieske-like [2Fe-2S] domain
SSB                  PF00436.20   104 seq1655_BIOID50977   -            178   8.4e-43  144.3   0.5   1   1   7.4e-47     1e-42  144.1   0.4     1   103     6   112     6   113 0.97 Single-strand binding protein family
DUF386               PF04074.7    153 seq1656_BIOID50977   -            149   1.3e-39  135.0   1.4   1   1     1e-43   1.4e-39  134.9   1.0     1   153     1   142     1   142 0.98 Domain of unknown function (DUF386)
OMPdecase            PF00215.19   226 seq1657_BIOID50977   -            220   1.1e-28  100.0   0.3   1   1   9.6e-33   1.3e-28   99.8   0.2     2   223     5   204     4   207 0.94 Orotidine 5'-phosphate decarboxylase / HUMPS family
NicO                 PF03824.11   282 seq1658_BIOID50977   -            274   4.6e-59  199.9  19.2   1   1   1.1e-62   5.2e-59  199.7  13.3     1   280    13   273    13   274 0.93 High-affinity nickel-transport protein
DsbD_2               PF13386.1    199 seq1658_BIOID50977   -            274   4.6e-08   32.9  17.5   1   1   4.5e-11     2e-07   30.8   0.9   104   186   154   240   139   249 0.86 Family description
DUF2910              PF11139.3    214 seq1658_BIOID50977   -            274     3e-08   32.9   0.2   1   1   1.3e-11   5.7e-08   32.0   0.1    34   213    53   269    21   270 0.88 Protein of unknown function (DUF2910)
SBP_bac_5            PF00496.17   374 seq1659_BIOID50977   -            512   5.8e-96  321.4  11.2   1   1  5.5e-100   7.5e-96  321.0   7.7     1   372    70   429    70   431 0.95 Bacterial extracellular solute-binding proteins, family 5 Middle
SCP2                 PF02036.12   101 seq1661_BIOID50977   -            201     2e-20   72.8   0.0   1   1   2.2e-24     3e-20   72.2   0.0     1   100    15   112    15   113 0.97 SCP-2 sterol transfer family
Form_Nir_trans       PF01226.12   250 seq1664_BIOID50977   -            268   4.6e-62  209.0  28.1   1   1     4e-66   5.5e-62  208.7  19.5    16   249    20   248     4   249 0.92 Formate/nitrite transporter
AA_permease_2        PF13520.1    426 seq1665_BIOID50977   -            477   2.5e-37  128.3  62.3   1   1   4.4e-41     3e-37  128.0  43.2     2   418    10   434     9   449 0.86 Amino acid permease
AA_permease          PF00324.16   479 seq1665_BIOID50977   -            477   8.9e-20   70.3  49.5   1   1   1.9e-23   1.3e-19   69.8  34.3    25   466    34   448    21   470 0.85 Amino acid permease
AP_endonuc_2         PF01261.19   211 seq1668_BIOID50977   -            297   8.8e-31  106.7   0.0   1   1   8.1e-35   1.1e-30  106.4   0.0     3   211    36   245    34   245 0.96 Xylose isomerase-like TIM barrel
Carb_kinase          PF01256.12   242 seq1670_BIOID50977   -            515   6.1e-83  277.6   4.2   1   1   5.5e-86   3.7e-82  275.1   1.2     2   242   258   496   257   496 0.99 Carbohydrate kinase
YjeF_N               PF03853.10   173 seq1670_BIOID50977   -            515   7.8e-47  158.9   0.1   1   1     2e-50   1.4e-46  158.1   0.0     2   173    35   199    34   199 0.98 YjeF-related protein N-terminus
ABC1                 PF03109.11   119 seq1671_BIOID50977   -            546   1.9e-35  121.3   0.0   1   1   2.7e-39   3.7e-35  120.3   0.0     4   119   115   232   112   232 0.97 ABC1 family
Metallophos          PF00149.23   201 seq1675_BIOID50977   -            218   2.3e-15   56.4   4.0   1   1   1.1e-18   7.2e-15   54.8   2.8     2   197    16   187    15   191 0.81 Calcineurin-like phosphoesterase
Metallophos_2        PF12850.2    156 seq1675_BIOID50977   -            218   1.7e-06   27.8   0.0   1   1   4.1e-10   2.8e-06   27.1   0.0     3   118    17   188    16   211 0.60 Calcineurin-like phosphoesterase superfamily domain
BON                  PF04972.12    64 seq1676_BIOID50977   -            201   1.7e-39  133.2  15.7   1   2   7.5e-23     1e-18   66.7   3.7     1    63    60   122    60   123 0.98 BON domain
BON                  PF04972.12    64 seq1676_BIOID50977   -            201   1.7e-39  133.2  15.7   2   2   1.3e-24   1.8e-20   72.3   1.8     1    62   139   200   139   201 0.97 BON domain
DUF1471              PF07338.8     56 seq1677_BIOID50977   -             91     1e-16   60.1   0.6   1   1     1e-20   1.4e-16   59.7   0.4     1    56    36    89    36    89 0.98 Protein of unknown function (DUF1471)
DUF330               PF03886.8    161 seq1678_BIOID50977   -            187   2.9e-41  140.4   4.0   1   1   2.4e-45   3.3e-41  140.2   2.8     1   161    26   180    26   180 0.95 Protein of unknown function (DUF330)
Mur_ligase_M         PF08245.7    189 seq1680_BIOID50977   -            452     4e-50  170.3   0.1   1   1   1.7e-53   7.6e-50  169.4   0.0     2   188   106   292   105   293 0.97 Mur ligase middle domain
Mur_ligase_C         PF02875.16    91 seq1680_BIOID50977   -            452     3e-16   59.1   0.0   1   1   3.2e-19   1.5e-15   56.8   0.0     1    82   313   394   313   403 0.93 Mur ligase family, glutamate ligase domain
Mur_ligase           PF01225.20    83 seq1680_BIOID50977   -            452     3e-15   55.9   0.0   1   1   2.1e-18   9.6e-15   54.3   0.0     3    82    25    94    23    95 0.96 Mur ligase family, catalytic domain
NUDIX                PF00293.23   135 seq1681_BIOID50977   -            141   4.3e-21   74.8   0.1   1   1   3.7e-25   5.1e-21   74.6   0.0     2   130     3   136     2   140 0.88 NUDIX domain
DUF3315              PF11776.3     52 seq1683_BIOID50977   -            112   7.1e-23   79.7   0.2   1   1   7.5e-27     1e-22   79.2   0.1     1    51    52   102    52   103 0.98 Domain of unknown function (DUF3315)
TP_methylase         PF00590.15   210 seq1684_BIOID50977   -            457   9.3e-50  169.1   0.1   1   1   3.2e-53   1.5e-49  168.4   0.1     2   209   218   426   217   427 0.92 Tetrapyrrole (Corrin/Porphyrin) Methylases
NAD_binding_7        PF13241.1    103 seq1684_BIOID50977   -            457   6.1e-28   96.9   0.1   1   1   1.3e-29     6e-26   90.5   0.0     1   103     6   115     6   115 0.89 Putative NAD(P)-binding
[truncated: 1,403,175 more chars]
