# Supplementary material for: A domain sequence approach to pangenomics: applications to Escherichia coli
Source: F1000Res. 2013 May 29;1:19. Originally published 2012 Oct 1. [Version 2] doi: 10.12688/f1000research.1-19.v2 (PMC3901455; doi:10.12688/f1000research.1-19.v2)
Supplement: The 347 text files show the results from scanning each of the fasta-files against the Pfam-A database [file f1000research-1-1101-s0002.tgz › Escherichia_coli_DEC8A_BIOID50979.txt]

#                                                                            --- full sequence --- -------------- this domain -------------   hmm coord   ali coord   env coord
# target name        accession   tlen query name           accession   qlen   E-value  score  bias   #  of  c-Evalue  i-Evalue  score  bias  from    to  from    to  from    to  acc description of target
#------------------- ---------- ----- -------------------- ---------- ----- --------- ------ ----- --- --- --------- --------- ------ ----- ----- ----- ----- ----- ----- ----- ---- ---------------------
DAHP_synth_1         PF00793.15   272 seq5_BIOID50979      -            379  2.7e-102  340.9   0.0   1   1  2.5e-106  3.4e-102  340.6   0.0     8   271    62   363    42   364 0.96 DAHP synthetase I family
DUF2799              PF10973.3     89 seq8_BIOID50979      -            120   2.6e-17   62.4   0.9   1   1   2.4e-21   3.2e-17   62.2   0.6     1    88    30   112    30   113 0.93 Protein of unknown function (DUF2799)
DUF1441              PF07278.6    152 seq11_BIOID50979     -             80   1.2e-24   86.5   0.0   1   1   1.1e-28   1.5e-24   86.2   0.0     1    73     9    76     9    79 0.98 Protein of unknown function (DUF1441)
DUF4329              PF14220.1    124 seq13_BIOID50979     -            436     3e-37  127.5   1.0   1   1   7.5e-41   5.1e-37  126.7   0.7     2   116   304   421   303   427 0.95 Domain of unknown function (DUF4329)
RHS                  PF03527.9     41 seq13_BIOID50979     -            436   1.2e-20   72.8   0.5   1   1   3.7e-24   2.5e-20   71.8   0.3     1    41   168   208   168   208 0.98 RHS protein
AA_permease          PF00324.16   479 seq14_BIOID50979     -            466  1.8e-121  405.7  47.7   1   1    3e-125    2e-121  405.5  33.1     1   476    18   455    18   458 0.98 Amino acid permease
AA_permease_2        PF13520.1    426 seq14_BIOID50979     -            466   8.7e-43  146.3  47.6   1   1   1.6e-46   1.1e-42  146.0  33.0     5   424    18   439    14   445 0.86 Amino acid permease
MannoseP_isomer      PF01050.13   151 seq18_BIOID50979     -             83   1.5e-33  115.3   0.1   1   1   2.5e-37   1.7e-33  115.2   0.1    80   151     1    72     1    72 0.99 Mannose-6-phosphate isomerase
Cupin_2              PF07883.6     71 seq18_BIOID50979     -             83   2.9e-07   29.7   0.1   1   1   5.6e-11   3.8e-07   29.3   0.1    15    70     2    56     1    57 0.90 Cupin domain
Prok-JAB             PF14464.1    105 seq22_BIOID50979     -            247   1.7e-20   72.4   0.3   1   1   4.5e-24   3.1e-20   71.5   0.2     3    99     3    99     1   108 0.91 Prokaryotic homologs of the JAB domain
NLPC_P60             PF00877.14   105 seq22_BIOID50979     -            247   4.1e-14   52.1   0.0   1   1   8.3e-18   5.7e-14   51.6   0.0     1   105   111   224   111   224 0.94 NlpC/P60 family
GTP_EFTU_D3          PF03143.12    97 seq24_BIOID50979     -            303   1.4e-34  118.1   0.1   1   1   8.8e-38     4e-34  116.6   0.0     1    96   207   301   207   302 0.98 Elongation factor Tu C-terminal domain
GTP_EFTU             PF00009.22   188 seq24_BIOID50979     -            303   1.1e-25   90.0   0.0   1   1   3.5e-29   1.6e-25   89.5   0.0    87   187     1   110     1   111 0.92 Elongation factor Tu GTP binding domain
GTP_EFTU_D2          PF03144.20    74 seq24_BIOID50979     -            303     2e-18   66.1   6.3   1   1   7.8e-22   3.6e-18   65.3   3.9     1    74   134   203   134   203 0.96 Elongation factor Tu domain 2
SDF                  PF00375.13   390 seq31_BIOID50979     -            414   1.5e-63  214.8  34.9   1   1   1.3e-67   1.8e-63  214.5  24.2     1   385    18   397    18   401 0.89 Sodium:dicarboxylate symporter family
RdgC                 PF04381.7    301 seq33_BIOID50979     -            154   6.7e-57  192.6   0.2   1   1   5.4e-61   7.4e-57  192.4   0.1   149   300     1   152     1   153 0.99 Putative exonuclease, RdgC
Antirestrict         PF03230.8     94 seq37_BIOID50979     -            161   9.2e-39  131.2   0.2   1   1   8.5e-43   1.2e-38  130.8   0.1     1    94    64   161    64   161 0.98 Antirestriction protein
DUF1441              PF07278.6    152 seq40_BIOID50979     -             89   6.8e-38  129.5   1.0   1   1   5.9e-42     8e-38  129.3   0.7    74   152     8    86     3    86 0.98 Protein of unknown function (DUF1441)
TerD                 PF02342.13   128 seq41_BIOID50979     -            107   1.9e-10   40.5   0.0   1   1   3.7e-14   2.6e-10   40.0   0.0     2    45    66   106    65   107 0.95 Bacterial stress protein
Tellurium_res        PF10138.4     99 seq41_BIOID50979     -            107   4.4e-09   36.0   0.4   1   1   9.6e-13   6.6e-09   35.4   0.1    30    88     2    56     1    64 0.88 Tellurium resistance protein
HTH_Tnp_1            PF01527.15    76 seq47_BIOID50979     -            126   2.5e-21   75.2   0.0   1   1   2.5e-25   3.5e-21   74.8   0.0     1    70    10    86    10    92 0.86 Transposase
DDE_Tnp_IS66         PF03050.9    271 seq50_BIOID50979     -             39   7.4e-06   25.2   0.0   1   1   5.6e-10   7.6e-06   25.2   0.0   239   261     1    23     1    29 0.91 Transposase IS66 family
DUF3950              PF13132.1     30 seq69_BIOID50979     -             75   1.5e-15   56.2   0.5   1   1   1.5e-19     2e-15   55.8   0.4     1    29    21    49    21    50 0.96 Domain of unknown function (DUF3950)
Terminase_GpA        PF05876.7    557 seq70_BIOID50979     -             86     2e-11   42.8   0.0   1   1   1.8e-15   2.4e-11   42.5   0.0     1    46    38    83    38    85 0.97 Phage terminase large subunit (GpA)
DDE_Tnp_IS66_C       PF13817.1     39 seq71_BIOID50979     -             41   8.7e-17   60.7   0.2   1   1   7.9e-21   1.1e-16   60.4   0.2     6    39     2    35     2    35 0.99 IS66 C-terminal element
DUF4154              PF13689.1    145 seq72_BIOID50979     -            172     6e-33  113.3   0.0   1   1   5.4e-37   7.3e-33  113.0   0.0     6   145    32   168    27   168 0.95 Domain of unknown function (DUF4154)
Phage_min_tail       PF05939.8    109 seq75_BIOID50979     -            109   9.3e-37  125.2   0.1   1   1   7.5e-41     1e-36  125.0   0.1     1   109     1   109     1   109 0.99 Phage minor tail protein
HTH_23               PF13384.1     50 seq80_BIOID50979     -            109   3.6e-06   26.3   0.0   1   1   1.8e-09   8.1e-06   25.2   0.0    11    46    20    56    18    59 0.86 Homeodomain-like domain
HTH_24               PF13412.1     48 seq80_BIOID50979     -            109   9.2e-06   24.8   0.0   1   1   3.5e-09   1.6e-05   24.0   0.0    16    46    26    56    22    56 0.93 Winged helix-turn-helix DNA-binding
DUF551               PF04448.7     69 seq82_BIOID50979     -            289   3.6e-17   62.7   3.5   1   1   2.7e-21   3.6e-17   62.7   2.4     1    69   220   285   220   285 0.98 Protein of unknown function (DUF551)
MethyltransfD12      PF02086.10   260 seq83_BIOID50979     -           1013   3.8e-54  183.7   0.0   1   1   1.3e-57   5.7e-54  183.1   0.0     1   245   752   981   752   994 0.94 D12 class N6 adenine-specific DNA methyltransferase
DNA_methylase        PF00145.12   335 seq83_BIOID50979     -           1013   1.4e-30  106.5   0.0   1   4   9.6e-10   4.4e-06   25.9   0.0     5    71     8    78     6    81 0.94 C-5 cytosine-specific DNA methylase
DNA_methylase        PF00145.12   335 seq83_BIOID50979     -           1013   1.4e-30  106.5   0.0   2   4   5.6e-10   2.6e-06   26.7   0.0    71   119   419   476   415   486 0.90 C-5 cytosine-specific DNA methylase
DNA_methylase        PF00145.12   335 seq83_BIOID50979     -           1013   1.4e-30  106.5   0.0   3   4   3.3e-08   0.00015   20.8   0.2   136   161   533   558   528   583 0.86 C-5 cytosine-specific DNA methylase
DNA_methylase        PF00145.12   335 seq83_BIOID50979     -           1013   1.4e-30  106.5   0.0   4   4   2.2e-08    0.0001   21.4   0.0   266   310   623   667   574   674 0.64 C-5 cytosine-specific DNA methylase
Hint_2               PF13403.1    147 seq83_BIOID50979     -           1013     2e-06   27.7   0.0   1   1   8.2e-10   3.8e-06   26.8   0.0     1    45    77   121    77   140 0.89 Hint domain
UTRA                 PF07702.8    141 seq85_BIOID50979     -            232   9.7e-33  112.6   0.0   1   1   3.3e-36   1.5e-32  112.0   0.0     2   136    87   220    86   225 0.97 UTRA domain
GntR                 PF00392.16    64 seq85_BIOID50979     -            232   2.2e-18   65.3   0.0   1   1     8e-22   3.7e-18   64.6   0.0     3    64     4    65     3    65 0.97 Bacterial regulatory proteins, gntR family
HTH_DeoR             PF08220.7     57 seq85_BIOID50979     -            232   2.3e-05   23.7   0.1   1   1   8.9e-09     4e-05   22.9   0.0    19    55    30    66    27    68 0.91 DeoR-like helix-turn-helix domain
RadC                 PF04002.10   123 seq89_BIOID50979     -            158   4.9e-47  158.5   0.0   1   1   4.6e-51   6.2e-47  158.1   0.0     2   123    37   158    36   158 0.98 RadC-like JAB domain
Terminase_GpA        PF05876.7    557 seq94_BIOID50979     -            173   4.1e-59  200.2   0.0   1   1   3.3e-63   4.5e-59  200.1   0.0    56   211     2   169     1   173 0.98 Phage terminase large subunit (GpA)
TerD                 PF02342.13   128 seq96_BIOID50979     -            407   6.2e-44  148.7   0.0   1   2   1.9e-27   1.3e-23   83.1   0.0     1   128    67   178    67   178 0.93 Bacterial stress protein
TerD                 PF02342.13   128 seq96_BIOID50979     -            407   6.2e-44  148.7   0.0   2   2     2e-21   1.3e-17   63.6   0.0     5   124   282   389   278   393 0.95 Bacterial stress protein
Tellurium_res        PF10138.4     99 seq96_BIOID50979     -            407   1.3e-30  105.1   0.0   1   1   3.7e-34   2.5e-30  104.1   0.0     4    99   187   277   184   277 0.90 Tellurium resistance protein
Acyl_transf_1        PF00698.16   318 seq98_BIOID50979     -            309   3.4e-42  144.7   3.9   1   1     3e-46   4.1e-42  144.5   2.7     2   281     6   290     5   306 0.90 Acyl transferase domain
Lambda_tail_I        PF06805.7     82 seq102_BIOID50979    -            193   6.1e-14   51.4   0.1   1   1   7.2e-18   9.9e-14   50.8   0.0    25    82     2    64     1    64 0.97 Bacteriophage lambda tail assembly protein I
TnpB_IS66            PF05717.8    108 seq103_BIOID50979    -             77   6.2e-27   93.0   0.1   1   1   4.9e-31   6.6e-27   92.9   0.1    34   104     1    69     1    73 0.96 IS66 Orf2 like protein
DNA_methylase        PF00145.12   335 seq104_BIOID50979    -            377     2e-64  217.7   0.0   1   1   2.6e-68   3.6e-64  216.8   0.0     2   334     5   327     4   328 0.83 C-5 cytosine-specific DNA methylase
Phage_tail_L         PF05100.7    206 seq106_BIOID50979    -            232     1e-96  321.8   0.1   1   1  8.7e-101   1.2e-96  321.6   0.0     1   206    29   230    29   230 0.99 Phage minor tail protein L
Trans_reg_C          PF00486.23    77 seq110_BIOID50979    -             90   7.5e-09   35.2   0.0   1   1   7.2e-13   9.9e-09   34.8   0.0     2    59    28    84    26    87 0.92 Transcriptional regulatory protein, C terminal
GGDEF                PF00990.16   161 seq116_BIOID50979    -            408   5.3e-45  152.7   0.5   1   1   6.1e-49   8.4e-45  152.1   0.3     1   159   249   403   249   405 0.96 GGDEF domain
HTH_Tnp_1            PF01527.15    76 seq117_BIOID50979    -            108   5.5e-11   42.1   1.3   1   1   1.6e-14   2.2e-10   40.2   0.9     1    74     1    87     1    88 0.86 Transposase
Chor_lyase           PF04345.8    168 seq120_BIOID50979    -            165   6.6e-31  106.8   0.0   1   1   5.8e-35     8e-31  106.6   0.0    13   163    18   165    12   165 0.90 Chorismate lyase
PDH                  PF02153.12   258 seq123_BIOID50979    -            373   4.7e-32  110.7   0.0   1   1   1.7e-35   1.2e-31  109.4   0.0    38   257   135   344   124   345 0.93 Prephenate dehydrogenase
CM_2                 PF01817.16    81 seq123_BIOID50979    -            373   4.6e-24   84.2   0.2   1   1   1.5e-27     1e-23   83.1   0.1     1    80     9    88     9    89 0.98 Chorismate mutase type II
ANT                  PF03374.9    112 seq124_BIOID50979    -            266     2e-34  117.8   0.0   1   1   5.6e-38   3.9e-34  116.9   0.0     1   111   151   259   151   260 0.97 Phage antirepressor protein KilAC domain
KilA-N               PF04383.8    111 seq124_BIOID50979    -            266   3.6e-18   65.0   0.0   1   1   9.4e-22   6.4e-18   64.2   0.0     6   109    28   122    25   124 0.91 KilA-N domain
DDE_Tnp_IS66         PF03050.9    271 seq127_BIOID50979    -            512  2.9e-100  334.8   0.1   1   1  8.6e-104  2.9e-100  334.8   0.0     1   271   175   462   175   462 0.98 Transposase IS66 family
DDE_Tnp_IS66_C       PF13817.1     39 seq127_BIOID50979    -            512   4.3e-19   68.1   0.1   1   1   3.3e-22   1.1e-18   66.7   0.0     1    39   468   506   468   506 0.98 IS66 C-terminal element
HTH_Tnp_IS66         PF13005.2     59 seq127_BIOID50979    -            512   1.3e-17   63.2   0.8   1   1   6.8e-21   2.3e-17   62.4   0.5     3    59   115   169   113   169 0.96 putative Helix-turn-helix domain of transposase IS66
LZ_Tnp_IS66          PF13007.2     78 seq127_BIOID50979    -            512   3.7e-13   49.8   3.2   1   1   1.1e-16   3.7e-13   49.8   2.2     1    77    38   110    38   111 0.82 Transposase C of IS166 homeodomain
Transposase_mut      PF00872.13   381 seq128_BIOID50979    -            196   6.7e-11   41.2   0.0   1   1   6.3e-15   8.6e-11   40.8   0.0   332   379   124   171   115   173 0.95 Transposase, Mutator family
HTH_Tnp_1            PF01527.15    76 seq131_BIOID50979    -            108   5.5e-11   42.1   1.3   1   1   1.6e-14   2.2e-10   40.2   0.9     1    74     1    87     1    88 0.86 Transposase
Tra_M                PF05261.6    127 seq135_BIOID50979    -             87   5.6e-39  132.9   0.5   1   1   4.5e-43   6.2e-39  132.8   0.3    41   127     1    87     1    87 0.99 TraM protein
DUF987               PF06174.6     66 seq143_BIOID50979    -             73   2.6e-43  145.2   0.2   1   1   2.1e-47   2.9e-43  145.0   0.1     1    66     1    66     1    66 0.99 Protein of unknown function (DUF987)
SecE                 PF00584.15    57 seq146_BIOID50979    -            127   2.4e-21   74.9   1.0   1   1   1.8e-25   2.4e-21   74.9   0.7     2    56    68   122    67   123 0.97 SecE/Sec61-gamma subunits of protein translocation complex
HNH_3                PF13392.1     46 seq147_BIOID50979    -            215   1.7e-12   46.3   0.3   1   1   4.7e-16   3.2e-12   45.5   0.2     1    46    95   139    95   139 0.94 HNH endonuclease
AP2                  PF00847.15    55 seq147_BIOID50979    -            215   3.2e-08   33.4   0.6   1   1   2.6e-11   1.8e-07   31.0   0.3     1    54   149   198   149   199 0.91 AP2 domain
TnpB_IS66            PF05717.8    108 seq148_BIOID50979    -            115   1.2e-43  146.8   0.0   1   1   9.8e-48   1.3e-43  146.6   0.0     2   106     7   109     6   111 0.96 IS66 Orf2 like protein
Terminase_GpA        PF05876.7    557 seq149_BIOID50979    -            245   2.2e-54  184.6   0.0   1   1     2e-58   2.7e-54  184.3   0.0   224   399    13   223     3   231 0.94 Phage terminase large subunit (GpA)
Phage_integrase      PF00589.17   173 seq157_BIOID50979    -            112   4.9e-11   42.4   0.0   1   1     4e-15   5.5e-11   42.3   0.0   102   171    21    98     5   100 0.86 Phage integrase family
HTH_Tnp_1            PF01527.15    76 seq158_BIOID50979    -            141   6.5e-17   61.1   0.2   1   1   1.7e-20   1.2e-16   60.3   0.0     3    53    10    61     8    99 0.78 Transposase
HTH_23               PF13384.1     50 seq158_BIOID50979    -            141   3.7e-07   29.4   0.0   1   1     1e-10   6.8e-07   28.6   0.0     5    45    17    58    13    64 0.89 Homeodomain-like domain
DUF4329              PF14220.1    124 seq163_BIOID50979    -            419   5.2e-36  123.4   1.2   1   1   1.2e-39   8.2e-36  122.8   0.9     2   123   281   418   280   419 0.97 Domain of unknown function (DUF4329)
RHS                  PF03527.9     41 seq163_BIOID50979    -            419   1.2e-20   72.9   0.5   1   1   3.5e-24   2.4e-20   71.8   0.3     1    41   168   208   168   208 0.98 RHS protein
HTH_Tnp_1            PF01527.15    76 seq164_BIOID50979    -            108   5.5e-11   42.1   1.3   1   1   1.6e-14   2.2e-10   40.2   0.9     1    74     1    87     1    88 0.86 Transposase
FCD                  PF07729.7    125 seq168_BIOID50979    -            220   5.2e-18   65.4  11.5   1   1   1.2e-21   8.1e-18   64.8   8.0     1   124    76   207    76   208 0.85 FCD domain
GntR                 PF00392.16    64 seq168_BIOID50979    -            220   9.6e-13   47.2   0.0   1   1   3.1e-16   2.1e-12   46.1   0.0     7    64    10    66     6    66 0.96 Bacterial regulatory proteins, gntR family
HTH_3                PF01381.17    55 seq171_BIOID50979    -            178     6e-17   61.1   0.0   1   1   3.7e-20   8.5e-17   60.6   0.0     1    53    12    64    12    66 0.97 Helix-turn-helix
HTH_31               PF13560.1     64 seq171_BIOID50979    -            178   1.2e-10   41.2   0.0   1   1   8.8e-14     2e-10   40.5   0.0     4    57    10    62     8    74 0.94 Helix-turn-helix domain
HTH_19               PF12844.2     64 seq171_BIOID50979    -            178   9.9e-10   38.2   0.0   1   1   6.5e-13   1.5e-09   37.6   0.0     3    59    11    67     9    71 0.95 Helix-turn-helix domain
Cupin_2              PF07883.6     71 seq171_BIOID50979    -            178   8.4e-10   37.9   0.3   1   1   6.6e-13   1.5e-09   37.0   0.2     4    69   105   171   102   173 0.92 Cupin domain
HTH_26               PF13443.1     63 seq171_BIOID50979    -            178   5.3e-06   26.4   0.0   1   1   3.5e-09     8e-06   25.8   0.0     2    59    12    68    11    72 0.93 Cro/C1-type HTH DNA-binding domain
HTH_25               PF13413.1     62 seq171_BIOID50979    -            178   4.6e-06   26.0   0.0   1   1   3.4e-09   7.9e-06   25.3   0.0     2    35    12    45    11    49 0.94 Helix-turn-helix domain
rve                  PF00665.21   120 seq173_BIOID50979    -            296   4.9e-26   91.0   0.1   1   1   3.8e-29   1.3e-25   89.7   0.0     2   119   126   240   125   241 0.97 Integrase core domain
HTH_21               PF13276.1     60 seq173_BIOID50979    -            296   1.6e-16   59.9   2.9   1   1   1.1e-19   3.9e-16   58.7   2.0     3    60    48   104    45   104 0.93 HTH-like domain
rve_3                PF13683.1     67 seq173_BIOID50979    -            296   2.7e-11   42.7   0.0   1   1   1.8e-14   6.1e-11   41.5   0.0     6    67   217   278   212   278 0.92 Integrase core domain
rve_2                PF13333.1     52 seq173_BIOID50979    -            296   2.6e-06   27.2   0.0   1   1   1.6e-09   5.5e-06   26.2   0.0     1    44   231   277   231   284 0.88 Integrase core domain
DNA_III_psi          PF03603.8    128 seq176_BIOID50979    -            137   1.4e-45  154.1   0.1   1   1   1.2e-49   1.6e-45  153.9   0.1     1   128     1   128     1   128 0.99 DNA polymerase III psi subunit
UbiA                 PF01040.13   257 seq179_BIOID50979    -            290   8.5e-41  139.7  25.0   1   1   7.6e-45     1e-40  139.4  17.3     2   256    26   277    25   283 0.85 UbiA prenyltransferase family
Prok-JAB             PF14464.1    105 seq182_BIOID50979    -            157   7.5e-20   70.3   0.2   1   1   7.6e-24     1e-19   69.8   0.1     3    99     3    99     1   109 0.92 Prokaryotic homologs of the JAB domain
YagB_YeeU_YfjZ       PF06154.6    105 seq185_BIOID50979    -            124     4e-53  177.9   0.0   1   1   3.5e-57   4.7e-53  177.7   0.0     2   104    16   118    15   119 0.98 YagB/YeeU/YfjZ family
DDE_Tnp_IS66         PF03050.9    271 seq187_BIOID50979    -            482   1.8e-97  325.7   0.5   1   1  3.8e-101   1.8e-97  325.7   0.4     1   262   181   459   181   466 0.98 Transposase IS66 family
HTH_Tnp_IS66         PF13005.2     59 seq187_BIOID50979    -            482   1.3e-18   66.4   2.6   1   1   5.8e-22   2.6e-18   65.4   1.8     2    59   120   175   119   175 0.97 putative Helix-turn-helix domain of transposase IS66
LZ_Tnp_IS66          PF13007.2     78 seq187_BIOID50979    -            482   9.5e-11   42.0   4.0   1   1   5.6e-14   2.5e-10   40.7   2.8     2    77    39   116    38   117 0.73 Transposase C of IS166 homeodomain
NusG                 PF02357.14    92 seq188_BIOID50979    -            181   5.3e-25   87.3   0.0   1   1   1.1e-28   7.7e-25   86.8   0.0     1    92     7   106     7   106 0.93 Transcription termination factor nusG
KOW                  PF00467.24    32 seq188_BIOID50979    -            181   1.3e-08   33.9   0.1   1   1   9.1e-12   6.2e-08   31.7   0.0     1    28   130   161   130   165 0.86 KOW motif
DUF3672              PF12421.3    136 seq189_BIOID50979    -           1158   3.5e-39  133.9   0.2   1   1   2.2e-42   9.9e-39  132.4   0.2     1   136   975  1117   975  1117 0.94 Fibronectin type III protein
Phage-tail_3         PF13550.1    164 seq189_BIOID50979    -           1158   1.3e-36  125.7   0.0   1   1   6.5e-40     3e-36  124.5   0.0     1   163   330   499   330   500 0.95 Putative phage tail protein
DUF1983              PF09327.6     81 seq189_BIOID50979    -           1158   1.9e-24   85.2   0.0   1   1   1.6e-27   7.3e-24   83.4   0.0     1    81   871   951   871   951 0.99 Domain of unknown function (DUF1983)
CsiD                 PF08943.5    297 seq190_BIOID50979    -            360  1.1e-148  493.8   0.2   1   1  2.6e-152  1.8e-148  493.1   0.0     1   297    55   350    55   350 1.00 CsiD
TauD                 PF02668.11   258 seq190_BIOID50979    -            360   4.5e-11   42.7   0.1   1   1   9.8e-15   6.7e-11   42.2   0.1    33   256   123   344    98   346 0.80 Taurine catabolism dioxygenase TauD, TfdA family
GTP_EFTU             PF00009.22   188 seq191_BIOID50979    -            528   9.9e-45  152.1   0.0   1   1   3.3e-48   1.5e-44  151.5   0.0     3   187    12   276    10   277 0.92 Elongation factor Tu GTP binding domain
GTP_EFTU_D2          PF03144.20    74 seq191_BIOID50979    -            528   2.8e-11   43.2   0.1   1   1   2.6e-14   1.2e-10   41.2   0.0     2    74   313   379   312   379 0.97 Elongation factor Tu domain 2
Rep_3                PF01051.16   218 seq193_BIOID50979    -            219   1.7e-18   66.8   5.5   1   1   1.5e-22     2e-18   66.6   3.8    62   218     7   195     1   195 0.85 Initiator Replication protein
adh_short            PF00106.20   167 seq195_BIOID50979    -            244   6.4e-40  136.6   1.7   1   1     4e-43   1.1e-39  135.9   1.2     1   166     6   169     6   170 0.92 short chain dehydrogenase
adh_short_C2         PF13561.1    243 seq195_BIOID50979    -            244   3.5e-33  115.2   1.9   1   1   1.6e-36   4.3e-33  115.0   1.3     5   242    14   241    12   242 0.94 Enoyl-(Acyl carrier protein) reductase
KR                   PF08659.5    181 seq195_BIOID50979    -            244   2.9e-21   75.8   0.9   1   1   1.7e-24   4.6e-21   75.1   0.6     3   174     8   180     7   196 0.84 KR domain
NAD_binding_10       PF13460.1    183 seq195_BIOID50979    -            244   2.8e-06   27.3   0.3   1   1   2.4e-09   6.6e-06   26.1   0.2     2   125     9   156     8   194 0.72 NADH(P)-binding
Epimerase            PF01370.16   236 seq195_BIOID50979    -            244     3e-05   23.4   0.2   1   1   1.6e-08   4.3e-05   22.9   0.2     1   118     8   141     8   192 0.77 NAD dependent epimerase/dehydratase family
rve                  PF00665.21   120 seq196_BIOID50979    -            296   4.9e-26   91.0   0.1   1   1   3.8e-29   1.3e-25   89.7   0.0     2   119   126   240   125   241 0.97 Integrase core domain
HTH_21               PF13276.1     60 seq196_BIOID50979    -            296   1.6e-16   59.9   2.9   1   1   1.1e-19   3.9e-16   58.7   2.0     3    60    48   104    45   104 0.93 HTH-like domain
rve_3                PF13683.1     67 seq196_BIOID50979    -            296   2.7e-11   42.7   0.0   1   1   1.8e-14   6.1e-11   41.5   0.0     6    67   217   278   212   278 0.92 Integrase core domain
rve_2                PF13333.1     52 seq196_BIOID50979    -            296   2.6e-06   27.2   0.0   1   1   1.6e-09   5.5e-06   26.2   0.0     1    44   231   277   231   284 0.88 Integrase core domain
TnpB_IS66            PF05717.8    108 seq201_BIOID50979    -            116   2.2e-41  139.5   0.0   1   1   1.8e-45   2.4e-41  139.3   0.0     2   105     7   108     6   111 0.96 IS66 Orf2 like protein
NinG                 PF05766.7    189 seq205_BIOID50979    -            200   7.6e-70  234.4  19.4   1   1   6.6e-74     9e-70  234.1  13.4     6   186     5   194     1   200 0.93 Bacteriophage Lambda NinG protein
Acetyltransf_1       PF00583.19    83 seq207_BIOID50979    -            148   1.1e-19   70.1   0.0   1   1   1.1e-22   1.6e-19   69.5   0.0     4    82    48   120    45   121 0.92 Acetyltransferase (GNAT) family
FR47                 PF08445.5     86 seq207_BIOID50979    -            148   6.3e-13   48.1   0.1   1   1   5.7e-16   8.6e-13   47.7   0.0    17    81    59   124    42   130 0.82 FR47-like protein
Acetyltransf_10      PF13673.1    117 seq207_BIOID50979    -            148   4.6e-12   45.9   0.1   1   1   4.4e-15   6.6e-12   45.4   0.0    26   117    22   120     9   120 0.82 Acetyltransferase (GNAT) domain
Acetyltransf_7       PF13508.1     79 seq207_BIOID50979    -            148   3.4e-11   43.0   0.0   1   1   3.1e-14   4.6e-11   42.5   0.0     9    78    46   121    38   122 0.87 Acetyltransferase (GNAT) domain
Acetyltransf_4       PF13420.1    155 seq207_BIOID50979    -            148   1.6e-08   34.5   0.0   1   1   1.2e-11   1.9e-08   34.3   0.0    32   148    23   134     5   141 0.82 Acetyltransferase (GNAT) domain
Acetyltransf_8       PF13523.1    152 seq207_BIOID50979    -            148   3.1e-07   30.2   0.0   1   1     2e-09     3e-06   27.0   0.0    77   138    63   122     4   127 0.85 Acetyltransferase (GNAT) domain
Acetyltransf_3       PF13302.1    142 seq207_BIOID50979    -            148   1.2e-06   28.7   0.1   1   1   1.6e-09   2.4e-06   27.7   0.0    63   142    45   121     3   121 0.74 Acetyltransferase (GNAT) domain
Acetyltransf_9       PF13527.1    128 seq207_BIOID50979    -            148   3.3e-06   26.8   0.0   1   1   3.4e-09   5.2e-06   26.2   0.0    74   127    64   122    39   123 0.90 Acetyltransferase (GNAT) domain
Acetyltransf_6       PF13480.1    142 seq207_BIOID50979    -            148     2e-05   24.4   0.0   1   1   1.7e-08   2.6e-05   24.0   0.0    74   131    43   100    19   107 0.91 Acetyltransferase (GNAT) domain
HOK_GEF              PF01848.11    43 seq210_BIOID50979    -             70   7.6e-19   66.6   4.6   1   1   6.8e-23   9.3e-19   66.3   3.2     1    43    24    66    24    66 0.99 Hok/gef family
Terminase_GpA        PF05876.7    557 seq211_BIOID50979    -            214   2.2e-45  154.9   0.1   1   1   2.1e-49   2.9e-45  154.5   0.1   402   557     1   155     1   155 0.98 Phage terminase large subunit (GpA)
TerB                 PF05099.8    140 seq214_BIOID50979    -            151   9.9e-23   80.3   0.1   1   1   8.4e-27   1.1e-22   80.0   0.1    11   135    15   149     5   151 0.93 Tellurite resistance protein TerB
DUF1219              PF06755.7    117 seq215_BIOID50979    -            124   2.6e-58  194.5   0.0   1   1   2.2e-62   2.9e-58  194.3   0.0     1   113     1   113     1   123 0.98 Protein of unknown function (DUF1219)
Peptidase_U32        PF01136.14   233 seq216_BIOID50979    -            667   1.3e-70  236.8   0.1   1   1   3.6e-71   2.4e-67  226.1   0.0     2   231    93   319    92   321 0.90 Peptidase family U32
DUF3656              PF12392.3    122 seq216_BIOID50979    -            667   2.4e-26   92.1   0.0   1   1   6.9e-30   4.7e-26   91.1   0.0     2   122   405   522   404   522 0.97 Collagenase
Phage_integrase      PF00589.17   173 seq222_BIOID50979    -            356   5.9e-35  120.3   0.0   1   1   2.6e-38   1.2e-34  119.3   0.0     2   170   179   346   178   349 0.97 Phage integrase family
Phage_integ_N        PF09003.5     81 seq222_BIOID50979    -            356   1.3e-26   92.0   0.5   1   1     6e-30   2.7e-26   90.9   0.0     1    81     1    76     1    76 0.97 Bacteriophage lambda integrase, N-terminal domain
Phage_integr_N       PF02899.12    84 seq222_BIOID50979    -            356   1.5e-10   40.9   0.1   1   1   3.4e-13   1.5e-09   37.7   0.0     2    84    81   158    80   158 0.94 Phage integrase, N-terminal SAM-like domain
HTH_Tnp_1            PF01527.15    76 seq224_BIOID50979    -            103   3.5e-09   36.3   0.5   1   1   9.5e-13   4.3e-09   36.0   0.4     2    76     4    79     3    83 0.93 Transposase
HTH_28               PF13518.1     52 seq224_BIOID50979    -            103   2.5e-07   30.3   0.1   1   1     1e-10   4.7e-07   29.5   0.0     1    40    13    53    13    60 0.88 Helix-turn-helix domain
DUF1233              PF06806.7     72 seq225_BIOID50979    -             29     9e-06   25.0   0.1   1   1   6.6e-10   9.1e-06   25.0   0.1     1    23     4    27     4    29 0.92 Putative excisionase (DUF1233)
DDE_Tnp_IS66         PF03050.9    271 seq227_BIOID50979    -            537   5.7e-97  324.0   0.1   1   1  1.7e-100   5.7e-97  324.0   0.0     1   271   196   487   196   487 0.98 Transposase IS66 family
DDE_Tnp_IS66_C       PF13817.1     39 seq227_BIOID50979    -            537   8.7e-19   67.1   0.1   1   1   8.5e-22   2.9e-18   65.4   0.1     2    39   494   531   493   531 0.97 IS66 C-terminal element
HTH_Tnp_IS66         PF13005.2     59 seq227_BIOID50979    -            537   1.4e-14   53.5   4.2   1   1   4.1e-18   1.4e-14   53.5   2.9     1    59   134   190   134   190 0.98 putative Helix-turn-helix domain of transposase IS66
LZ_Tnp_IS66          PF13007.2     78 seq227_BIOID50979    -            537   1.4e-12   47.9   9.6   1   1   4.2e-16   1.4e-12   47.9   6.7     1    77    59   131    59   132 0.75 Transposase C of IS166 homeodomain
Lambda_tail_I        PF06805.7     82 seq228_BIOID50979    -            226   1.2e-21   76.2   0.0   1   1   1.4e-25   1.9e-21   75.5   0.0     2    82    14    97    13    97 0.98 Bacteriophage lambda tail assembly protein I
DUF932               PF06067.6    239 seq229_BIOID50979    -            273   3.1e-62  209.8   0.0   1   1   2.6e-66   3.6e-62  209.6   0.0     2   239    38   262    37   262 0.99 Domain of unknown function (DUF932)
OmpA                 PF00691.15    97 seq230_BIOID50979    -            160   8.6e-18   64.4   0.1   1   1   9.7e-22   1.3e-17   63.8   0.1     1    97    55   151    55   151 0.95 OmpA family
DDE_Tnp_1_assoc      PF13808.1     90 seq233_BIOID50979    -             53   1.5e-18   66.1   0.0   1   1   1.2e-22   1.6e-18   66.0   0.0     2    53     1    52     1    53 0.96 DDE_Tnp_1-associated
Slp                  PF03843.8    160 seq235_BIOID50979    -            246   1.1e-45  154.4   0.0   1   1     1e-49   1.4e-45  154.0   0.0     1   157    74   231    74   234 0.91 Outer membrane lipoprotein Slp family
Ribosomal_L11_N      PF03946.9     60 seq236_BIOID50979    -            142   3.2e-32  109.6   0.3   1   1   8.7e-36   5.9e-32  108.7   0.2     1    60     8    67     8    67 0.99 Ribosomal protein L11, N-terminal domain
Ribosomal_L11        PF00298.14    69 seq236_BIOID50979    -            142   6.6e-29   99.7   2.9   1   1   1.8e-32   1.2e-28   98.8   2.0     1    69    72   140    72   140 0.99 Ribosomal protein L11, RNA binding domain
HAD_2                PF13419.1    176 seq238_BIOID50979    -            225   1.6e-27   96.7   0.0   1   1   4.1e-31   1.9e-27   96.5   0.0     1   176     6   195     6   195 0.91 Haloacid dehalogenase-like hydrolase
Hydrolase_like       PF13242.1     75 seq238_BIOID50979    -            225   1.2e-12   47.2   0.0   1   1     4e-16   1.8e-12   46.6   0.0     3    75   149   218   147   218 0.86 HAD-hyrolase-like
Hydrolase            PF00702.21   204 seq238_BIOID50979    -            225   1.4e-11   45.2   0.3   1   1   1.5e-14   6.6e-11   43.0   0.2   107   204    78   189     3   189 0.74 haloacid dehalogenase-like hydrolase
Oxidored_q6          PF01058.17   131 seq241_BIOID50979    -            381     8e-29   99.7   0.3   1   1   9.4e-33   1.3e-28   99.1   0.2     1   130    71   216    71   217 0.95 NADH ubiquinone oxidoreductase, 20 Kd subunit
DUF3596              PF12167.3     88 seq245_BIOID50979    -            431   9.9e-30  101.8   0.0   1   1   2.7e-33   1.9e-29  100.9   0.0     1    87     9    94     9    95 0.98 Domain of unknown function (DUF3596)
Phage_integrase      PF00589.17   173 seq245_BIOID50979    -            431   7.2e-20   71.2   0.1   1   1   2.4e-23   1.6e-19   70.0   0.0     3   167   205   398   204   403 0.88 Phage integrase family
TraY                 PF05509.6     49 seq246_BIOID50979    -            131   4.4e-38  128.7   0.1   1   2   1.9e-18   2.6e-14   52.5   0.0     2    45    15    58    14    62 0.92 TraY domain
TraY                 PF05509.6     49 seq246_BIOID50979    -            131   4.4e-38  128.7   0.1   2   2   2.7e-25   3.6e-21   74.5   0.0     1    48    70   117    70   118 0.97 TraY domain
Metallophos          PF00149.23   201 seq251_BIOID50979    -            221   1.2e-16   60.6   0.9   1   1   2.8e-20   1.9e-16   59.9   0.6     2   198    14   187    13   189 0.83 Calcineurin-like phosphoesterase
Metallophos_2        PF12850.2    156 seq251_BIOID50979    -            221   1.2e-07   31.5   0.1   1   1   3.4e-11   2.3e-07   30.6   0.0     3   136    15   205    14   210 0.59 Calcineurin-like phosphoesterase superfamily domain
MFS_1                PF07690.11   354 seq253_BIOID50979    -            321   2.5e-25   88.8  33.4   1   1   6.6e-29     3e-25   88.6  23.1     2   298    13   297    12   311 0.85 Major Facilitator Superfamily
MFS_3                PF05977.8    524 seq253_BIOID50979    -            321   1.5e-05   23.2   8.0   1   1   3.3e-09   1.5e-05   23.2   5.6    45   193    40   185    11   193 0.75 Transmembrane secretion effector
TerC                 PF03741.11   184 seq255_BIOID50979    -            346   4.4e-55  185.8   7.1   1   1   3.2e-59   4.4e-55  185.8   4.9     1   183    73   300    73   301 0.97 Integral membrane protein TerC family
DDE_Tnp_1            PF01609.16   211 seq256_BIOID50979    -            285   2.5e-31  108.7   0.3   1   1   2.5e-35   3.4e-31  108.3   0.2     3   211     9   250     7   250 0.94 Transposase DDE domain
DUF968               PF06147.6    200 seq257_BIOID50979    -            349     2e-79  266.0   0.0   1   1   2.5e-83   3.4e-79  265.3   0.0     2   199   130   345   129   346 0.99 Protein of unknown function (DUF968)
rve                  PF00665.21   120 seq259_BIOID50979    -            248     7e-28   97.0   0.0   1   1   4.6e-31   1.3e-27   96.2   0.0     2   120    76   192    75   192 0.98 Integrase core domain
rve_3                PF13683.1     67 seq259_BIOID50979    -            248   7.2e-15   54.1   0.3   1   1   5.9e-18   1.6e-14   53.0   0.2     2    67   164   230   163   230 0.96 Integrase core domain
DDE_Tnp_IS240        PF13610.1    140 seq259_BIOID50979    -            248   1.6e-12   47.4   0.0   1   1   8.4e-16   2.3e-12   46.9   0.0     2   139    81   222    80   223 0.91 DDE domain
rve_2                PF13333.1     52 seq259_BIOID50979    -            248   4.3e-10   39.3   0.2   1   1     3e-13   8.3e-10   38.4   0.1     1    50   182   236   182   237 0.90 Integrase core domain
HTH_21               PF13276.1     60 seq259_BIOID50979    -            248   7.1e-09   35.4   0.1   1   1     6e-12   1.6e-08   34.2   0.0     9    58     4    52     2    56 0.90 HTH-like domain
priB_priC            PF07445.7    173 seq260_BIOID50979    -             78   0.00017   21.0   0.2   1   1   1.4e-08   0.00019   20.8   0.1   100   129    38    68     4    72 0.77 Primosomal replication protein priB and priC
DAO                  PF01266.19   358 seq264_BIOID50979    -            444   6.9e-63  212.5   0.0   1   1   1.8e-66   8.2e-63  212.3   0.0     1   356    25   412    25   414 0.86 FAD dependent oxidoreductase
PP-binding           PF00550.20    67 seq265_BIOID50979    -             78   2.7e-16   59.4   0.4   1   1   4.4e-20     3e-16   59.3   0.3     1    67     6    73     6    73 0.96 Phosphopantetheine attachment site
DUF1493              PF07377.7    111 seq265_BIOID50979    -             78   0.00024   21.0   0.4   1   1   4.1e-08   0.00028   20.8   0.3     1    59     1    55     1    62 0.91 Protein of unknown function (DUF1493)
rve                  PF00665.21   120 seq268_BIOID50979    -            205   2.1e-22   79.3   0.0   1   1   4.3e-26   2.9e-22   78.9   0.0     3   119    36   156    34   157 0.96 Integrase core domain
rve_3                PF13683.1     67 seq268_BIOID50979    -            205   7.5e-18   63.7   0.1   1   1   2.1e-21   1.5e-17   62.7   0.1     4    67   131   194   128   194 0.95 Integrase core domain
Rop                  PF01815.11    61 seq271_BIOID50979    -             63     7e-33  111.7   3.1   1   1   5.7e-37   7.8e-33  111.6   2.1     1    60     1    60     1    61 0.98 Rop protein
Ribosomal_L1         PF00687.16   221 seq273_BIOID50979    -            234   9.2e-50  168.8   0.2   1   1   7.9e-54   1.1e-49  168.6   0.2    13   220    28   220     8   221 0.90 Ribosomal protein L1p/L10e family
TraA                 PF05513.6    119 seq278_BIOID50979    -            119   1.2e-61  206.0  12.0   1   1   9.5e-66   1.3e-61  205.9   8.4     1   119     1   118     1   118 0.99 TraA
DUF957               PF06117.6     65 seq279_BIOID50979    -             65   5.8e-36  121.7   0.2   1   1   4.6e-40   6.3e-36  121.6   0.2     1    65     1    65     1    65 0.99 Enterobacterial protein of unknown function (DUF957)
Flg_bbr_C            PF06429.8     74 seq281_BIOID50979    -            143   1.5e-09   37.5   0.1   1   1   2.2e-13   1.5e-09   37.5   0.1    32    74    98   140    68   140 0.88 Flagellar basal body rod FlgEFG protein C-terminal
Flg_bb_rod           PF00460.15    31 seq281_BIOID50979    -            143   3.2e-06   26.6   4.5   1   1   4.6e-10   3.2e-06   26.6   3.1     3    26     9    32     8    34 0.93 Flagella basal body rod protein
Phage_min_tail       PF05939.8    109 seq282_BIOID50979    -            113     7e-36  122.3   0.0   1   1   5.7e-40   7.7e-36  122.2   0.0     1   109     4   113     4   113 0.98 Phage minor tail protein
HTH_5                PF01022.15    47 seq285_BIOID50979    -             99   1.2e-14   53.5   0.1   1   1   7.3e-18     2e-14   52.8   0.1     1    47    23    70    23    70 0.97 Bacterial regulatory protein, arsR family
HTH_20               PF12840.2     61 seq285_BIOID50979    -             99   2.4e-11   43.1   0.4   1   1   1.3e-14   3.5e-11   42.6   0.3     2    58    16    72    15    75 0.96 Helix-turn-helix domain
MarR_2               PF12802.2     62 seq285_BIOID50979    -             99     2e-09   36.8   0.1   1   1   1.2e-12   3.3e-09   36.1   0.1     5    60    24    75    19    77 0.89 MarR family
HTH_24               PF13412.1     48 seq285_BIOID50979    -             99     2e-08   33.3   0.0   1   1   1.9e-11   5.1e-08   32.0   0.0     5    47    26    68    24    69 0.96 Winged helix-turn-helix DNA-binding
MarR                 PF01047.17    59 seq285_BIOID50979    -             99   6.7e-06   25.6   0.0   1   1   4.6e-09   1.3e-05   24.7   0.0     5    53    26    74    23    75 0.95 MarR family
ketoacyl-synt        PF00109.21   255 seq286_BIOID50979    -            413     6e-60  202.7   1.1   1   1   1.7e-63     6e-60  202.7   0.8     2   255     4   247     3   247 0.93 Beta-ketoacyl synthase, N-terminal domain
Ketoacyl-synt_C      PF02801.17   119 seq286_BIOID50979    -            413   2.5e-39  133.6   1.7   1   1   1.4e-42   4.7e-39  132.7   1.2     1   119   255   370   255   370 0.97 Beta-ketoacyl synthase, C-terminal domain
Thiolase_N           PF00108.18   264 seq286_BIOID50979    -            413   1.2e-06   27.6   0.1   1   1   8.7e-10     3e-06   26.3   0.0    80   120   156   196   145   216 0.93 Thiolase, N-terminal domain
Phage_portal_2       PF05136.8    355 seq288_BIOID50979    -            133     6e-32  110.4   0.2   1   1   4.9e-36   6.7e-32  110.2   0.1    43   169     2   127     1   129 0.96 Phage portal protein, lambda family
CbiA                 PF01656.18   195 seq290_BIOID50979    -            417   1.2e-20   73.6   0.0   1   1   5.1e-24   1.8e-20   73.1   0.0     1   178   117   348   117   365 0.73 CobQ/CobB/MinD/ParA nucleotide binding domain
ArsA_ATPase          PF02374.10   305 seq290_BIOID50979    -            417     8e-08   31.5   0.6   1   1   9.7e-10   3.3e-06   26.2   0.1     8   136   122   269   115   274 0.80 Anion-transporting ATPase
BATS                 PF06968.8     92 seq294_BIOID50979    -            346   1.7e-29  101.3   0.0   1   1   5.5e-33   3.7e-29  100.2   0.0     1    92   220   312   220   312 0.99 Biotin and Thiamin Synthesis associated domain
Radical_SAM          PF04055.16   166 seq294_BIOID50979    -            346   3.9e-19   69.3   0.0   1   1   4.6e-22   3.2e-18   66.3   0.0     4   160    50   203    47   209 0.92 Radical SAM superfamily
YmgB                 PF10798.3     61 seq296_BIOID50979    -             78   3.6e-05   23.3   0.0   1   1     4e-09   5.4e-05   22.7   0.0     4    35    27    58    25    63 0.93 Biofilm development protein YmgB/AriR
Antiterm             PF03589.8     95 seq298_BIOID50979    -            207   2.8e-59  197.0   2.0   1   2   7.4e-32     1e-27   95.9   0.3     1    95    14   111    14   111 0.99 Antitermination protein
Antiterm             PF03589.8     95 seq298_BIOID50979    -            207   2.8e-59  197.0   2.0   2   2   1.8e-33   2.5e-29  101.0   0.0     4    95   114   204   112   204 0.98 Antitermination protein
Antirestrict         PF03230.8     94 seq299_BIOID50979    -            159   4.8e-39  132.1   0.2   1   1   4.5e-43   6.2e-39  131.7   0.1     1    94    62   159    62   159 0.98 Antirestriction protein
Methyltransf_27      PF13708.1    194 seq302_BIOID50979    -            280   6.6e-76  254.0   0.1   1   1   6.3e-80   8.5e-76  253.6   0.1     2   194    86   278    85   278 0.99 Methyltransferase domain
GerE                 PF00196.14    58 seq303_BIOID50979    -            176   9.7e-09   34.3   1.4   1   1   1.3e-12   1.8e-08   33.4   1.0     3    56   115   168   113   170 0.96 Bacterial regulatory proteins, luxR family
HOK_GEF              PF01848.11    43 seq304_BIOID50979    -             51   9.1e-19   66.4   5.0   1   1   7.3e-23     1e-18   66.2   3.5     1    43     5    47     5    47 0.99 Hok/gef family
DUF3672              PF12421.3    136 seq305_BIOID50979    -           1157   4.2e-41  140.1   0.0   1   1   3.3e-44   1.5e-40  138.3   0.0     1   135   975  1115   975  1116 0.89 Fibronectin type III protein
Phage-tail_3         PF13550.1    164 seq305_BIOID50979    -           1157   3.2e-37  127.7   0.0   1   1   1.4e-40   6.5e-37  126.7   0.0     1   163   330   499   330   500 0.95 Putative phage tail protein
DUF1983              PF09327.6     81 seq305_BIOID50979    -           1157   3.7e-27   93.9   1.9   1   1   2.9e-30   1.3e-26   92.2   1.3     1    81   871   951   871   951 0.99 Domain of unknown function (DUF1983)
TraL                 PF07178.6     95 seq306_BIOID50979    -            103   1.3e-36  124.3   0.2   1   1   1.1e-40   1.5e-36  124.2   0.2     1    95     9   103     9   103 0.99 TraL protein
Phage_tail_L         PF05100.7    206 seq309_BIOID50979    -            232   5.2e-96  319.5   0.0   1   1  4.3e-100   5.9e-96  319.3   0.0     1   206    29   230    29   230 0.99 Phage minor tail protein L
Rhodanese            PF00581.15   113 seq310_BIOID50979    -            174   2.1e-11   44.0   0.0   1   1   4.8e-15   3.3e-11   43.4   0.0     2   112     8    98     7    99 0.82 Rhodanese-like domain
DUF2892              PF11127.3     66 seq310_BIOID50979    -            174   3.2e-11   42.7   3.2   1   1     7e-15   4.8e-11   42.2   2.2    10    60   115   170   112   174 0.88 Protein of unknown function (DUF2892)
FlgD                 PF03963.9     82 seq313_BIOID50979    -            237   1.1e-16   60.4   9.5   1   1   4.3e-20     2e-16   59.7   6.6     9    79    12    81     2    84 0.76 Flagellar hook capping protein - N-terminal region
FLgD_tudor           PF13861.1     61 seq313_BIOID50979    -            237   5.3e-13   48.6   0.7   1   1     2e-16     9e-13   47.9   0.5     2    60    91   227    90   228 0.97 FlgD Tudor-like domain
FlgD_ig              PF13860.1     81 seq313_BIOID50979    -            237   1.1e-08   34.5   0.4   1   1   5.3e-12   2.4e-08   33.4   0.3     8    80   112   185   106   186 0.82 FlgD Ig-like domain
Phage_portal_2       PF05136.8    355 seq317_BIOID50979    -             78   2.7e-13   49.1   0.1   1   1   1.9e-17   2.7e-13   49.1   0.0   196   243    24    76     5    78 0.88 Phage portal protein, lambda family
Phage_integrase      PF00589.17   173 seq320_BIOID50979    -            407   1.9e-22   79.6   0.0   1   1   5.9e-26     4e-22   78.5   0.0     1   171   204   380   204   382 0.86 Phage integrase family
DUF4102              PF13356.1     89 seq320_BIOID50979    -            407   4.1e-18   64.9   0.3   1   1   2.1e-21   1.4e-17   63.1   0.2     1    89     3    92     3    92 0.87 Domain of unknown function (DUF4102)
DUF957               PF06117.6     65 seq323_BIOID50979    -             80   2.1e-35  119.9   0.5   1   1   1.7e-39   2.3e-35  119.8   0.4     1    65    16    80    16    80 0.99 Enterobacterial protein of unknown function (DUF957)
NiFeSe_Hases         PF00374.14   507 seq326_BIOID50979    -            597  1.2e-243  809.4   0.0   1   1  9.7e-248  1.3e-243  809.2   0.0     1   507    54   582    54   582 0.98 Nickel-dependent hydrogenase
IpaB_EvcA            PF03278.8    153 seq327_BIOID50979    -             92   1.7e-31  108.4   0.2   1   1   1.6e-35   2.1e-31  108.0   0.1    69   152     1    80     1    81 0.98 IpaB/EvcA family
TraE                 PF05309.6    187 seq329_BIOID50979    -            188   1.9e-73  245.5   0.5   1   1   1.5e-77   2.1e-73  245.3   0.3     1   187     1   187     1   187 0.99 TraE protein
TerD                 PF02342.13   128 seq330_BIOID50979    -            192   3.4e-51  172.2   0.1   1   1   3.3e-55   4.5e-51  171.8   0.1     1   127    60   183    60   184 0.99 Bacterial stress protein
Phage_portal_2       PF05136.8    355 seq331_BIOID50979    -            236   4.1e-24   84.6   0.0   1   1   4.1e-28   5.6e-24   84.2   0.0   257   355    19   107     7   107 0.89 Phage portal protein, lambda family
RadC                 PF04002.10   123 seq332_BIOID50979    -            163   5.9e-47  158.2   0.0   1   1   5.2e-51   7.2e-47  157.9   0.0     2   123    42   163    41   163 0.98 RadC-like JAB domain
RusA                 PF05866.6    116 seq333_BIOID50979    -            123   5.7e-21   74.9   0.0   1   1   4.8e-25   6.5e-21   74.7   0.0     1   116     7   116     7   116 0.90 Endodeoxyribonuclease RusA
BON                  PF04972.12    64 seq336_BIOID50979    -            201   1.7e-39  133.2  15.7   1   2   7.5e-23     1e-18   66.7   3.7     1    63    60   122    60   123 0.98 BON domain
BON                  PF04972.12    64 seq336_BIOID50979    -            201   1.7e-39  133.2  15.7   2   2   1.3e-24   1.8e-20   72.3   1.8     1    62   139   200   139   201 0.97 BON domain
GerE                 PF00196.14    58 seq338_BIOID50979    -            143   1.6e-07   30.4   0.0   1   1   1.7e-11   2.4e-07   29.8   0.0     2    51    94   142    93   143 0.93 Bacterial regulatory proteins, luxR family
DUF1019              PF06254.6     89 seq341_BIOID50979    -            141   2.6e-23   81.8   0.2   1   1   2.7e-27   3.7e-23   81.3   0.1     1    88    46   120    46   121 0.95 Protein of unknown function (DUF1019)
YmgB                 PF10798.3     61 seq343_BIOID50979    -             88   5.3e-29   99.7   2.6   1   1   3.8e-33   5.3e-29   99.7   1.8     1    61    28    88    28    88 0.98 Biofilm development protein YmgB/AriR
Prok-JAB             PF14464.1    105 seq346_BIOID50979    -            334   2.8e-20   71.7   0.3   1   1   8.6e-24   5.8e-20   70.6   0.2     3    99    90   186    88   195 0.91 Prokaryotic homologs of the JAB domain
NLPC_P60             PF00877.14   105 seq346_BIOID50979    -            334   7.5e-14   51.3   0.0   1   1   1.6e-17   1.1e-13   50.8   0.0     1   105   198   311   198   311 0.94 NlpC/P60 family
Methyltransf_27      PF13708.1    194 seq348_BIOID50979    -            280   9.8e-73  243.7   0.3   1   1     1e-76   1.4e-72  243.2   0.2     2   194    86   278    85   278 0.99 Methyltransferase domain
Sugar_tr             PF00083.19   451 seq350_BIOID50979    -            171   7.4e-16   57.6   6.6   1   1   1.2e-19   8.5e-16   57.4   4.6     6   147    27   170    23   171 0.88 Sugar (and other) transporter
MFS_1                PF07690.11   354 seq350_BIOID50979    -            171   1.7e-09   36.8  14.9   1   1   3.5e-13   2.4e-09   36.3  10.2    37   130    69   169    27   171 0.73 Major Facilitator Superfamily
RHS                  PF03527.9     41 seq353_BIOID50979    -            477     2e-20   72.1   0.6   1   1   7.5e-24   5.1e-20   70.8   0.4     1    41   221   261   221   261 0.98 RHS protein
RHS_repeat           PF05593.9     38 seq353_BIOID50979    -            477   2.9e-11   43.0  17.5   1   1   4.5e-13     3e-09   36.6   3.1     1    37    17    62    17    63 0.92 RHS Repeat
Ribosomal_L10        PF00466.15   100 seq356_BIOID50979    -            165   2.5e-26   91.3   0.0   1   1   2.6e-30   3.6e-26   90.8   0.0     3   100     5   101     3   101 0.98 Ribosomal protein L10
Phage_antitermQ      PF06530.7    126 seq361_BIOID50979    -            123     5e-57  190.8   0.1   1   1   4.1e-61   5.6e-57  190.6   0.1     2   121     3   122     2   123 0.99 Phage antitermination protein Q
TerD                 PF02342.13   128 seq366_BIOID50979    -            259   6.2e-49  164.9   0.2   1   1   9.8e-53   1.3e-48  163.8   0.2     1   128   128   252   128   252 0.99 Bacterial stress protein
Aldedh               PF00171.17   462 seq367_BIOID50979    -            482  9.6e-176  584.5   0.1   1   1  7.9e-180  1.1e-175  584.3   0.1     1   461    19   477    19   478 0.99 Aldehyde dehydrogenase family
FlaE                 PF07559.9    130 seq373_BIOID50979    -            400   4.2e-26   92.0  13.6   1   1   9.1e-30   4.2e-26   92.0   9.5     1   130   170   281   170   281 0.96 Flagellar basal body protein FlaE
Flg_bbr_C            PF06429.8     74 seq373_BIOID50979    -            400   5.4e-17   61.3   0.1   1   1   1.2e-20   5.4e-17   61.3   0.0     2    72   322   397   321   399 0.87 Flagellar basal body rod FlgEFG protein C-terminal
Flg_bb_rod           PF00460.15    31 seq373_BIOID50979    -            400   1.8e-06   27.4   2.4   1   1   3.9e-10   1.8e-06   27.4   1.7     3    31     5    33     4    33 0.97 Flagella basal body rod protein
TraK                 PF06586.6    234 seq374_BIOID50979    -            242   4.3e-70  235.3   0.0   1   1   3.4e-74   4.7e-70  235.2   0.0     5   234    12   235     1   235 0.97 TraK protein
CLP_protease         PF00574.18   182 seq375_BIOID50979    -            723     8e-46  155.8   0.3   1   1   2.8e-49   1.3e-45  155.2   0.2    29   179    95   240    80   243 0.96 Clp protease
Mu-like_gpT          PF10124.4    291 seq375_BIOID50979    -            723   7.1e-10   38.2   0.2   1   1     1e-08   4.7e-05   22.3   0.1   230   287   590   652   583   656 0.80 Mu-like prophage major head subunit gpT
SDH_sah              PF01972.11   286 seq375_BIOID50979    -            723   1.6e-07   30.2   0.4   1   1   1.8e-10   8.3e-07   27.9   0.2    92   152   110   170    94   177 0.93 Serine dehydrogenase proteinase
Aminotran_1_2        PF00155.16   363 seq377_BIOID50979    -            384     2e-68  230.9   0.0   1   1   4.9e-72   2.2e-68  230.7   0.0     2   363    40   380    39   380 0.96 Aminotransferase class I and II
Beta_elim_lyase      PF01212.16   290 seq377_BIOID50979    -            384   4.6e-07   29.1   0.0   1   1     4e-10   1.8e-06   27.1   0.0    27    95    82   147    67   206 0.74 Beta-eliminating lyase
Cys_Met_Meta_PP      PF01053.15   386 seq377_BIOID50979    -            384   1.2e-05   23.6   0.0   1   1   4.1e-09   1.9e-05   23.0   0.0    57   185    86   212    82   215 0.87 Cys/Met metabolism PLP-dependent enzyme
DUF987               PF06174.6     66 seq378_BIOID50979    -             73   1.7e-43  145.8   0.2   1   1   1.4e-47   1.9e-43  145.6   0.1     1    66     1    66     1    66 0.99 Protein of unknown function (DUF987)
InvH                 PF04741.7    147 seq379_BIOID50979    -             97   8.2e-08   32.1   0.6   1   1   8.1e-12   1.1e-07   31.6   0.5    90   144    41    95    18    97 0.89 InvH outer membrane lipoprotein
ParB                 PF08775.5    127 seq382_BIOID50979    -            329   9.5e-37  126.0   2.7   1   1   4.3e-40     2e-36  125.0   1.9     1   123   207   328   207   329 0.99 ParB family
DUF1328              PF07043.8     39 seq386_BIOID50979    -             59   1.6e-12   47.0  24.5   1   1   1.4e-16   1.9e-12   46.8  17.0     1    39    12    50    12    50 0.99 Protein of unknown function (DUF1328)
Aminotran_4          PF01063.14   231 seq387_BIOID50979    -            269   1.5e-41  142.2   0.0   1   1   1.3e-45   1.8e-41  142.0   0.0     2   225    38   259    37   266 0.85 Aminotransferase class IV
MurB_C               PF02873.11   105 seq388_BIOID50979    -            342   5.3e-42  141.7   0.0   1   1   1.3e-45   9.1e-42  140.9   0.0     1   105   203   330   203   330 0.99 UDP-N-acetylenolpyruvoylglucosamine reductase, C-terminal domain
FAD_binding_4        PF01565.18   139 seq388_BIOID50979    -            342   7.3e-28   96.6   0.0   1   1   8.6e-31   5.9e-27   93.7   0.0     2   138    18   149    17   150 0.91 FAD binding domain
Ureidogly_hydro      PF04115.7    165 seq389_BIOID50979    -            160   1.7e-52  177.0   0.0   1   1   1.4e-56   1.9e-52  176.8   0.0     3   159     2   153     1   158 0.95 Ureidoglycolate hydrolase
Ribosomal_L12        PF00542.14    68 seq395_BIOID50979    -            121   1.8e-31  107.8   8.6   1   1   2.8e-35   3.8e-31  106.7   6.0     1    68    54   121    54   121 0.99 Ribosomal protein L7/L12 C-terminal domain
2-Hacid_dh_C         PF02826.14   178 seq397_BIOID50979    -            325   1.6e-45  154.3   0.0   1   1   9.3e-49   6.3e-45  152.3   0.0     2   178   118   290   117   290 0.95 D-isomer specific 2-hydroxyacid dehydrogenase, NAD binding domain
NAD_binding_2        PF03446.10   162 seq397_BIOID50979    -            325   1.7e-06   27.9   0.0   1   1   6.1e-10   4.2e-06   26.6   0.0     3    90   151   236   149   242 0.92 NAD binding domain of 6-phosphogluconate dehydrogenase
YagB_YeeU_YfjZ       PF06154.6    105 seq398_BIOID50979    -            122   3.8e-52  174.8   0.0   1   1   3.3e-56   4.5e-52  174.6   0.0     2   104    16   118    15   119 0.98 YagB/YeeU/YfjZ family
HTH_Tnp_1            PF01527.15    76 seq401_BIOID50979    -            108   5.5e-11   42.1   1.3   1   1   1.6e-14   2.2e-10   40.2   0.9     1    74     1    87     1    88 0.86 Transposase
MFS_1                PF07690.11   354 seq402_BIOID50979    -            173   1.5e-13   50.1  19.2   1   1   2.4e-17   1.6e-13   50.0  13.3    22   173    11   166     1   173 0.78 Major Facilitator Superfamily
Sugar_tr             PF00083.19   451 seq402_BIOID50979    -            173   1.9e-06   26.6  16.1   1   1   3.3e-10   2.3e-06   26.3  11.1   281   418    14   143     3   168 0.76 Sugar (and other) transporter
YcfA                 PF07927.7     58 seq403_BIOID50979    -             58   4.5e-11   42.4   0.0   1   1   3.7e-15   5.1e-11   42.2   0.0     2    58     4    57     3    57 0.92 YcfA-like protein
NinB                 PF05772.7    127 seq404_BIOID50979    -            136   3.4e-55  184.9   0.2   1   1   2.8e-59   3.8e-55  184.8   0.1     1   127     6   132     6   132 0.99 NinB protein
Patatin              PF01734.17   204 seq407_BIOID50979    -            357   5.1e-22   78.6   0.2   1   1   3.1e-25   4.2e-21   75.7   0.2     1   203    27   195    27   196 0.91 Patatin-like phospholipase
PTS_EIIA_2           PF00359.17   142 seq408_BIOID50979    -            637   6.7e-33  113.2   0.0   1   1   2.5e-36   1.1e-32  112.5   0.0     5   140   498   634   495   636 0.95 Phosphoenolpyruvate-dependent sugar phosphotransferase system, EIIA 2
PTS_EIIC             PF02378.13   321 seq408_BIOID50979    -            637   2.5e-19   69.1  33.4   1   1   5.5e-23   2.5e-19   69.1  23.2     1   321    17   277    17   277 0.92 Phosphotransferase system, EIIC
PTS_IIB              PF02302.12    90 seq408_BIOID50979    -            637   1.9e-09   37.7   0.3   1   1   1.1e-12   4.9e-09   36.3   0.0     1    79   379   453   379   458 0.87 PTS system, Lactose/Cellobiose specific IIB subunit
HTH_3                PF01381.17    55 seq409_BIOID50979    -            135   1.4e-15   56.7   0.0   1   1     1e-18   3.5e-15   55.4   0.0     1    55    10    64    10    64 0.99 Helix-turn-helix
HTH_31               PF13560.1     64 seq409_BIOID50979    -            135   6.7e-13   48.5   1.5   1   1   7.6e-16   2.6e-12   46.6   0.2     2    58     6    61     5    69 0.96 Helix-turn-helix domain
HTH_19               PF12844.2     64 seq409_BIOID50979    -            135   1.3e-12   47.4   0.0   1   1   3.1e-15   1.1e-11   44.5   0.0     1    63     7    69     7    70 0.98 Helix-turn-helix domain
Lambda_tail_I        PF06805.7     82 seq410_BIOID50979    -            193   1.5e-13   50.2   0.0   1   1   1.7e-17   2.4e-13   49.6   0.0    25    82     2    64     1    64 0.97 Bacteriophage lambda tail assembly protein I
UPF0150              PF03681.10    48 seq413_BIOID50979    -            145   1.2e-12   47.0   0.1   1   1   2.8e-16   1.9e-12   46.4   0.1     1    45     9    53     9    56 0.95 Uncharacterised protein family (UPF0150)
HTH_3                PF01381.17    55 seq413_BIOID50979    -            145   2.1e-07   30.5   0.1   1   1   4.7e-11   3.2e-07   29.9   0.1     7    53    95   141    89   143 0.93 Helix-turn-helix
Abi                  PF02517.11    92 seq414_BIOID50979    -            167   1.7e-17   63.2  14.8   1   1   3.2e-21   4.4e-17   61.8  10.0     6    91    67   153    26   154 0.94 CAAX protease self-immunity
TrbI                 PF03743.9    187 seq417_BIOID50979    -            475   3.3e-40  137.4   1.3   1   1   8.8e-44   1.2e-39  135.6   0.3     2   187   213   409   212   409 0.95 Bacterial conjugation TrbI-like protein
DUF3927              PF13064.1     46 seq419_BIOID50979    -             52   2.9e-22   77.7  11.8   1   1   2.3e-26   3.1e-22   77.6   8.2     1    46     3    48     3    48 0.98 Protein of unknown function (DUF3927)
rve                  PF00665.21   120 seq421_BIOID50979    -            296   4.9e-26   91.0   0.1   1   1   3.8e-29   1.3e-25   89.7   0.0     2   119   126   240   125   241 0.97 Integrase core domain
HTH_21               PF13276.1     60 seq421_BIOID50979    -            296   1.6e-16   59.9   2.9   1   1   1.1e-19   3.9e-16   58.7   2.0     3    60    48   104    45   104 0.93 HTH-like domain
rve_3                PF13683.1     67 seq421_BIOID50979    -            296   2.7e-11   42.7   0.0   1   1   1.8e-14   6.1e-11   41.5   0.0     6    67   217   278   212   278 0.92 Integrase core domain
rve_2                PF13333.1     52 seq421_BIOID50979    -            296   2.6e-06   27.2   0.0   1   1   1.6e-09   5.5e-06   26.2   0.0     1    44   231   277   231   284 0.88 Integrase core domain
DUF1219              PF06755.7    117 seq424_BIOID50979    -             87   1.7e-39  133.8   0.0   1   1   1.4e-43   1.9e-39  133.6   0.0     1    73     1    73     1    81 0.97 Protein of unknown function (DUF1219)
DUF413               PF04219.7     94 seq425_BIOID50979    -            112   1.5e-38  130.2   0.1   1   1   1.4e-42   1.9e-38  129.9   0.1     1    90    10    99    10   102 0.97 Protein of unknown function, DUF
DUF1144              PF06610.8    143 seq426_BIOID50979    -            149   3.1e-70  234.3   7.3   1   1   2.5e-74   3.4e-70  234.2   5.1     4   143     3   142     1   142 0.98 Protein of unknown function (DUF1144)
IclR                 PF01614.13   129 seq427_BIOID50979    -            271   1.9e-40  137.3   0.0   1   1   4.5e-44   3.1e-40  136.7   0.0     2   128   140   263   139   264 0.98 Bacterial transcriptional regulator
HTH_IclR             PF09339.5     52 seq427_BIOID50979    -            271   1.2e-12   47.1   0.1   1   1   5.9e-16     4e-12   45.4   0.0     1    51    23    73    23    74 0.98 IclR helix-turn-helix domain
NinE                 PF05322.6     60 seq431_BIOID50979    -             58     4e-37  125.6   3.9   1   1   3.2e-41   4.3e-37  125.5   2.7     1    58     1    58     1    58 0.98 NINE Protein
AMNp_N               PF10423.4    160 seq432_BIOID50979    -            536   9.8e-51  171.3   0.1   1   1   2.1e-54   1.5e-50  170.8   0.1     2   158    64   222    63   224 0.96 Bacterial AMP nucleoside phosphorylase N-terminus
PNP_UDP_1            PF01048.15   234 seq432_BIOID50979    -            536   5.7e-20   71.1   0.0   1   1   1.4e-23   9.5e-20   70.4   0.0    33   200   314   481   282   504 0.83 Phosphorylase superfamily
Hexapep              PF00132.19    36 seq435_BIOID50979    -            254     4e-19   67.0   6.7   1   3   1.3e-09   1.8e-05   23.8   0.0     2    36    83   117    82   117 0.96 Bacterial transferase hexapeptide (six repeats)
Hexapep              PF00132.19    36 seq435_BIOID50979    -            254     4e-19   67.0   6.7   2   3   1.9e-10   2.6e-06   26.5   0.7     3    33   152   181   150   182 0.94 Bacterial transferase hexapeptide (six repeats)
Hexapep              PF00132.19    36 seq435_BIOID50979    -            254     4e-19   67.0   6.7   3   3   1.5e-11     2e-07   30.0   0.6     1    34   167   200   167   202 0.95 Bacterial transferase hexapeptide (six repeats)
PseudoU_synth_2      PF00849.17   164 seq437_BIOID50979    -            326   8.2e-32  110.1   0.1   1   1   1.8e-35   1.2e-31  109.6   0.1     1   164    92   242    92   242 0.96 RNA pseudouridylate synthase
S4                   PF01479.20    48 seq437_BIOID50979    -            326   2.4e-12   45.9   0.0   1   1   6.1e-16   4.2e-12   45.1   0.0     1    48    18    65    18    65 0.97 S4 domain
Cys_Met_Meta_PP      PF01053.15   386 seq438_BIOID50979    -            445  1.2e-139  464.7   0.0   1   1  3.1e-143  1.4e-139  464.5   0.0     1   385    65   439    65   440 0.99 Cys/Met metabolism PLP-dependent enzyme
Aminotran_1_2        PF00155.16   363 seq438_BIOID50979    -            445   2.9e-06   26.3   0.0   1   1   9.6e-10   4.4e-06   25.7   0.0    49   191   116   236   102   270 0.83 Aminotransferase class I and II
Aminotran_5          PF00266.14   371 seq438_BIOID50979    -            445   4.6e-05   22.2   0.0   1   1   1.7e-08   7.9e-05   21.4   0.0    67   201   131   257   103   273 0.86 Aminotransferase class-V
RNA_pol_Rpb2_6       PF00562.23   386 seq439_BIOID50979    -           1342  4.7e-162  539.0   0.0   1   1  3.5e-162  7.9e-159  528.4   0.1     2   386   716  1264   715  1264 0.98 RNA polymerase Rpb2, domain 6
RNA_pol_Rpb2_7       PF04560.15    83 seq439_BIOID50979    -           1342   5.7e-32  109.6   0.1   1   1   8.2e-35   1.9e-31  108.0   0.0     1    82  1266  1341  1266  1342 0.98 RNA polymerase Rpb2, domain 7
RNA_pol_Rpb2_3       PF04565.11    68 seq439_BIOID50979    -           1342   7.1e-30  102.4   0.0   1   1   7.4e-33   1.7e-29  101.2   0.0     1    68   513   582   513   582 0.98 RNA polymerase Rpb2, domain 3
RNA_pol_Rpb2_45      PF10385.4     66 seq439_BIOID50979    -           1342   4.6e-29   99.9   0.3   1   1   1.5e-31   3.5e-28   97.0   0.2     1    66   591   656   591   656 1.00 RNA polymerase beta subunit external 1 domain
RNA_pol_Rpb2_1       PF04563.10   203 seq439_BIOID50979    -           1342   1.5e-26   92.4   0.0   1   1   1.4e-29   3.1e-26   91.4   0.0     2   203    27   509    26   509 0.98 RNA polymerase beta subunit
RNA_pol_Rpb2_2       PF04561.9    190 seq439_BIOID50979    -           1342   1.6e-25   89.5   0.9   1   2   8.4e-11   1.9e-07   30.5   0.0     1    74   151   225   151   276 0.82 RNA polymerase Rpb2, domain 2
RNA_pol_Rpb2_2       PF04561.9    190 seq439_BIOID50979    -           1342   1.6e-25   89.5   0.9   2   2   1.9e-18   4.4e-15   55.4   0.0    80   190   340   454   329   454 0.88 RNA polymerase Rpb2, domain 2
Ail_Lom              PF06316.6    199 seq441_BIOID50979    -            219   7.1e-50  169.1   0.5   1   1   1.2e-53   8.4e-50  168.9   0.4     1   199    13   219    13   219 0.94 Enterobacterial Ail/Lom protein
OMP_b-brl            PF13505.1    176 seq441_BIOID50979    -            219   1.4e-19   70.5   2.3   1   1   2.6e-23   1.8e-19   70.2   1.6     4   176    25   219    19   219 0.74 Outer membrane protein beta-barrel domain
DAGK_prokar          PF01219.14   104 seq442_BIOID50979    -            122   5.5e-39  131.8   8.1   1   1   4.6e-43   6.3e-39  131.6   5.6     2   104    16   118    15   118 0.99 Prokaryotic diacylglycerol kinase
YceG                 PF02618.11   297 seq443_BIOID50979    -            340     4e-95  318.1   0.0   1   1   3.4e-99   4.6e-95  317.9   0.0     3   297    42   330    40   330 0.94 YceG-like family
DUF2591              PF10765.4    109 seq444_BIOID50979    -            119   5.8e-37  126.1   0.0   1   1   4.8e-41   6.5e-37  125.9   0.0     1   109     1   116     1   116 0.99 Protein of unknown function (DUF2591)
TerD                 PF02342.13   128 seq446_BIOID50979    -            413   1.8e-45  153.7   0.0   1   2   2.7e-24   1.3e-20   73.4   0.0     1   128    51   158    51   158 0.94 Bacterial stress protein
TerD                 PF02342.13   128 seq446_BIOID50979    -            413   1.8e-45  153.7   0.0   2   2   8.4e-26   3.8e-22   78.3   0.0     3   128   233   366   231   366 0.98 Bacterial stress protein
VWA_2                PF13519.1    172 seq446_BIOID50979    -            413   4.9e-10   39.6   0.0   1   1   2.6e-13   1.2e-09   38.4   0.0     2   147   214   365   213   397 0.77 von Willebrand factor type A domain
Copine               PF07002.11   146 seq446_BIOID50979    -            413   9.4e-06   25.3   0.0   1   1   5.2e-09   2.4e-05   24.0   0.0    14   146   234   355   226   355 0.79 Copine
Methyltransf_11      PF08241.7     95 seq450_BIOID50979    -            251   2.5e-24   85.4   0.0   1   1   3.2e-27   4.4e-24   84.6   0.0     1    95    47   138    47   138 0.98 Methyltransferase domain
Methyltransf_23      PF13489.1    162 seq450_BIOID50979    -            251   1.8e-15   56.9   0.1   1   1   1.9e-18   2.6e-15   56.3   0.0     4   151    25   174    17   181 0.78 Methyltransferase domain
Methyltransf_31      PF13847.1    152 seq450_BIOID50979    -            251   9.2e-15   54.4   0.0   1   1   8.7e-18   1.2e-14   54.0   0.0     5   118    44   147    40   196 0.84 Methyltransferase domain
Methyltransf_12      PF08242.7     99 seq450_BIOID50979    -            251   2.3e-11   43.9   0.0   1   1   3.3e-14   4.6e-11   42.9   0.0     1    98    47   135    47   136 0.86 Methyltransferase domain
Methyltransf_18      PF12847.2    112 seq450_BIOID50979    -            251     1e-09   38.8   0.0   1   1   1.4e-12   1.9e-09   37.9   0.0     4   110    45   139    42   141 0.79 Methyltransferase domain
Methyltransf_25      PF13649.1    101 seq450_BIOID50979    -            251   3.4e-09   36.8   0.0   1   1     8e-12   1.1e-08   35.2   0.0     1   101    46   134    46   134 0.87 Methyltransferase domain
Ubie_methyltran      PF01209.13   233 seq450_BIOID50979    -            251   2.4e-09   36.5   0.0   1   1   2.4e-12   3.2e-09   36.1   0.0    44   168    39   155     9   169 0.85 ubiE/COQ5 methyltransferase family
Methyltransf_8       PF05148.10   219 seq450_BIOID50979    -            251   3.8e-06   26.5   0.0   1   1   4.1e-09   5.6e-06   26.0   0.0    58   156    29   138    16   158 0.77 Hypothetical methyltransferase
MTS                  PF05175.9    170 seq450_BIOID50979    -            251   6.4e-05   22.2   0.0   1   1   7.2e-08   9.9e-05   21.6   0.0    19    74    30    83    22   108 0.83 Methyltransferase small domain
DUF977               PF06163.6    127 seq453_BIOID50979    -            140   9.6e-63  209.5   0.3   1   1   7.9e-67   1.1e-62  209.3   0.2     1   127     1   136     1   136 1.00 Bacterial protein of unknown function (DUF977)
Flg_bbr_C            PF06429.8     74 seq454_BIOID50979    -            245   3.3e-18   65.2   2.2   1   1   4.8e-22   3.3e-18   65.2   1.5     2    74   170   241   169   241 0.96 Flagellar basal body rod FlgEFG protein C-terminal
Flg_bb_rod           PF00460.15    31 seq454_BIOID50979    -            245   3.1e-07   29.8   3.7   1   1   1.3e-10   8.6e-07   28.4   2.6     1    31     5    35     5    35 0.97 Flagella basal body rod protein
DUF1076              PF06416.7    113 seq455_BIOID50979    -            216   1.5e-44  150.1   0.2   1   1   1.7e-48   2.3e-44  149.5   0.1     3   112    99   209    97   210 0.93 Protein of unknown function (DUF1076)
Aminotran_1_2        PF00155.16   363 seq456_BIOID50979    -            456   3.4e-32  111.6   0.0   1   1   7.8e-36   5.3e-32  111.0   0.0    44   348   145   442   121   454 0.88 Aminotransferase class I and II
GntR                 PF00392.16    64 seq456_BIOID50979    -            456   5.8e-15   54.3   0.1   1   1   2.8e-18   1.9e-14   52.6   0.0     1    64     3    66     3    66 0.98 Bacterial regulatory proteins, gntR family
Cytochrom_B_N        PF00033.14   188 seq457_BIOID50979    -            235   3.1e-37  127.6  22.0   1   1   5.2e-41   3.5e-37  127.4  15.2     2   188    12   220    11   220 0.98 Cytochrome b(N-terminal)/b6/petB
Ni_hydr_CYTB         PF01292.15   182 seq457_BIOID50979    -            235   3.4e-36  124.2  19.8   1   1   5.8e-40     4e-36  124.0  13.7     2   182    14   220    13   220 0.95 Prokaryotic cytochrome b561
MFS_1                PF07690.11   354 seq458_BIOID50979    -            466   1.4e-56  191.6  44.9   1   2   5.2e-52   7.2e-48  163.0  16.1     2   269    50   321    49   334 0.89 Major Facilitator Superfamily
MFS_1                PF07690.11   354 seq458_BIOID50979    -            466   1.4e-56  191.6  44.9   2   2   1.3e-12   1.8e-08   33.4  10.6    59   178   334   450   322   464 0.85 Major Facilitator Superfamily
DUF1391              PF07151.7     49 seq459_BIOID50979    -             50   2.1e-33  113.4   0.4   1   1   1.6e-37   2.2e-33  113.3   0.3     1    48     2    49     2    50 0.98 Protein of unknown function (DUF1391)
BPL_LplA_LipB        PF03099.14   125 seq462_BIOID50979    -            321   5.1e-21   74.8   0.0   1   1   1.7e-24   7.6e-21   74.2   0.0     4   125    86   208    83   208 0.89 Biotin/lipoate A/B protein ligase family
HTH_11               PF08279.7     55 seq462_BIOID50979    -            321   8.4e-13   47.6   0.0   1   1   4.4e-16     2e-12   46.4   0.0     4    54     9    58     8    59 0.92 HTH domain
BPL_C                PF02237.12    48 seq462_BIOID50979    -            321   1.6e-11   43.5   0.2   1   1   8.9e-15   4.1e-11   42.2   0.1     1    48   271   317   271   317 0.97 Biotin protein ligase C terminal domain
TerB                 PF05099.8    140 seq464_BIOID50979    -            144   1.4e-14   53.8   0.2   1   1   1.1e-18   1.5e-14   53.7   0.1    16   135    16   143     1   144 0.81 Tellurite resistance protein TerB
PHP                  PF02811.14   175 seq467_BIOID50979    -            245   1.5e-17   63.8   1.3   1   1   1.9e-21   2.6e-17   63.0   0.9     1   169     4   164     4   174 0.91 PHP domain
Aminotran_3          PF00202.16   339 seq469_BIOID50979    -            428  1.2e-121  405.5   0.1   1   1  1.1e-125  1.5e-121  405.3   0.1     2   338    29   362    28   363 0.98 Aminotransferase class-III
NinF                 PF05810.7     58 seq472_BIOID50979    -             58     3e-32  110.1   6.8   1   1   2.4e-36   3.2e-32  109.9   4.7     1    58     1    58     1    58 0.97 NinF protein
Arc                  PF03869.9     50 seq473_BIOID50979    -            296   5.2e-20   70.7   0.0   1   1   9.4e-24   1.3e-19   69.4   0.0     2    49    15    62    14    63 0.94 Arc-like DNA binding domain
Lysis_S              PF04971.7     68 seq480_BIOID50979    -             71   9.7e-47  156.4   0.6   1   1   7.8e-51   1.1e-46  156.2   0.4     1    68     4    71     4    71 1.00 Lysis protein S
LexA_DNA_bind        PF01726.11    65 seq481_BIOID50979    -            202   6.6e-32  108.7   0.1   1   1   1.5e-35   1.1e-31  108.1   0.1     1    65     1    65     1    65 0.99 LexA DNA binding domain
Peptidase_S24        PF00717.18    70 seq481_BIOID50979    -            202   8.9e-17   60.3   0.8   1   1   1.9e-20   1.3e-16   59.8   0.5     1    68   114   180   114   182 0.96 Peptidase S24-like
Aldo_ket_red         PF00248.16   283 seq483_BIOID50979    -            267   5.5e-58  195.8   0.6   1   1   5.2e-62     7e-58  195.5   0.4     2   281     6   250     5   251 0.95 Aldo/keto reductase family
DUF4406              PF14359.1     92 seq484_BIOID50979    -             98   1.3e-36  124.4   0.0   1   1   2.2e-40   1.5e-36  124.2   0.0     1    92     5    94     5    94 0.99 Domain of unknown function (DUF4406)
HTS                  PF04204.11   298 seq486_BIOID50979    -            309  2.3e-131  436.7   0.0   1   1  1.9e-135  2.6e-131  436.6   0.0     1   298     2   299     2   299 1.00 Homoserine O-succinyltransferase
TatD_DNase           PF01026.16   255 seq487_BIOID50979    -            260   5.7e-68  228.7   0.0   1   1   4.8e-72   6.5e-68  228.5   0.0     1   255     6   257     6   257 0.98 TatD related DNase
TPP_enzyme_N         PF02776.13   172 seq489_BIOID50979    -            623   2.4e-54  183.2   2.8   1   1   4.8e-56   2.2e-52  176.9   0.9     1   170    34   203    34   205 0.98 Thiamine pyrophosphate enzyme, N-terminal TPP binding domain
TPP_enzyme_C         PF02775.16   153 seq489_BIOID50979    -            623   7.3e-36  122.9   0.3   1   1   1.6e-37   7.5e-34  116.4   0.0     2   153   423   583   422   583 0.96 Thiamine pyrophosphate enzyme, C-terminal TPP binding domain
TPP_enzyme_M         PF00205.17   137 seq489_BIOID50979    -            623     1e-34  119.1   0.6   1   1   4.8e-38   2.2e-34  118.0   0.0     1   136   223   358   223   359 0.94 Thiamine pyrophosphate enzyme, central domain
Resolvase            PF00239.16   141 seq490_BIOID50979    -            214   5.1e-35  120.2   2.5   1   1   1.5e-38   6.7e-35  119.8   1.8     2   141    11   163    10   163 0.91 Resolvase, N terminal domain
HTH_23               PF13384.1     50 seq490_BIOID50979    -            214   9.6e-07   28.1   0.1   1   1   4.9e-10   2.2e-06   26.9   0.1     5    46   171   210   167   214 0.89 Homeodomain-like domain
Dimer_Tnp_Tn5        PF02281.11   109 seq491_BIOID50979    -            265   4.8e-08   32.9   0.0   1   1     7e-12   9.5e-08   32.0   0.0    10    74   204   264   194   265 0.79 Transposase Tn5 dimerisation domain
Phage_lysozyme       PF00959.14   110 seq492_BIOID50979    -            165   1.7e-32  111.8   0.1   1   1   1.5e-36   2.1e-32  111.5   0.1     1   109    48   154    48   155 0.98 Phage lysozyme
phage_tail_N         PF08400.5    134 seq494_BIOID50979    -            440     8e-61  203.5   0.1   1   1   2.3e-64     8e-61  203.5   0.1     1   134     1   134     1   134 0.99 Prophage tail fibre N-terminal
Phage_fiber_C        PF06820.7     64 seq494_BIOID50979    -            440   1.2e-35  121.3   0.3   1   1   5.2e-39   1.8e-35  120.7   0.2     1    64   366   429   366   429 0.99 Putative prophage tail fibre C-terminus
Collagen             PF01391.13    60 seq494_BIOID50979    -            440   7.4e-19   66.9  72.3   1   2   1.4e-09   4.9e-06   25.8  33.0     1    58   254   311   249   329 0.54 Collagen triple helix repeat (20 copies)
Collagen             PF01391.13    60 seq494_BIOID50979    -            440   7.4e-19   66.9  72.3   2   2   1.3e-12   4.6e-09   35.5  22.9     1    59   305   363   305   365 0.93 Collagen triple helix repeat (20 copies)
CarboxypepD_reg      PF13620.1     82 seq494_BIOID50979    -            440   1.2e-07   31.5   0.2   1   1   7.7e-11   2.6e-07   30.4   0.2     1    74     4    82     4    89 0.82 Carboxypeptidase regulatory-like domain
HTH_AraC             PF00165.18    42 seq496_BIOID50979    -            244   1.4e-12   46.8   1.4   1   1     3e-14   2.1e-10   39.9   0.2     6    40   200   235   198   237 0.94 Bacterial regulatory helix-turn-helix proteins, AraC family
HTH_18               PF12833.2     81 seq496_BIOID50979    -            244   1.2e-11   44.3   0.1   1   1   3.7e-15   2.6e-11   43.3   0.1     5    80   165   237   161   238 0.86 Helix-turn-helix domain
DUF3927              PF13064.1     46 seq497_BIOID50979    -             54     1e-17   63.2   4.3   1   1     8e-22   1.1e-17   63.1   3.0     2    46     4    48     3    48 0.96 Protein of unknown function (DUF3927)
DUF883               PF05957.8     94 seq498_BIOID50979    -            113   6.8e-27   93.5   1.2   1   1   5.9e-31   8.1e-27   93.3   0.9     1    94    19   111    19   111 0.97 Bacterial protein of unknown function (DUF883)
CinA                 PF02464.12   155 seq499_BIOID50979    -            172   9.4e-48  161.4   1.1   1   1   7.9e-52   1.1e-47  161.2   0.8     2   155    18   171    17   171 0.98 Competence-damaged protein
DUF1364              PF07102.7     94 seq500_BIOID50979    -             96   1.3e-42  143.4   0.6   1   1   1.1e-46   1.4e-42  143.3   0.4     1    94     1    94     1    94 0.98 Protein of unknown function (DUF1364)
PduV-EutP            PF10662.4    143 seq501_BIOID50979    -            118   4.6e-15   55.2   0.0   1   1     5e-19   6.9e-15   54.6   0.0    86   142    57   112    42   113 0.92 Ethanolamine utilisation - propanediol utilisation
HTH_AraC             PF00165.18    42 seq503_BIOID50979    -            237     8e-11   41.2   0.4   1   1   1.9e-08   0.00013   21.5   0.1    14    38   202   227   200   231 0.91 Bacterial regulatory helix-turn-helix proteins, AraC family
HTH_18               PF12833.2     81 seq503_BIOID50979    -            237   1.2e-10   41.2   0.1   1   1   2.8e-14   1.9e-10   40.5   0.0     2    80   155   231   154   232 0.93 Helix-turn-helix domain
EAL                  PF00563.15   236 seq504_BIOID50979    -            521   4.8e-63  212.6   0.0   1   1   1.2e-66   8.4e-63  211.8   0.0     2   236   265   500   264   500 0.96 EAL domain
CSS-motif            PF12792.2    208 seq504_BIOID50979    -            521     8e-30  103.6   0.0   1   1   1.6e-33   1.1e-29  103.1   0.0     3   207    44   238    42   239 0.90 CSS motif domain associated with EAL
HycI                 PF01750.13   130 seq507_BIOID50979    -            195   4.8e-39  132.7   0.0   1   1   4.3e-43   5.8e-39  132.4   0.0     1   129    23   151    23   152 0.99 Hydrogenase maturation protease
AAA_26               PF13500.1    199 seq509_BIOID50979    -            225   7.2e-42  143.1   0.0   1   1   1.9e-45   8.5e-42  142.9   0.0     1   193     3   208     3   213 0.95 AAA domain
CbiA                 PF01656.18   195 seq509_BIOID50979    -            225   3.5e-20   72.1   0.0   1   1   9.2e-24   4.2e-20   71.8   0.0     2   180     6   199     5   217 0.78 CobQ/CobB/MinD/ParA nucleotide binding domain
Cu-oxidase_4         PF02578.10   233 seq511_BIOID50979    -            243   4.4e-78  261.4   0.0   1   1   3.7e-82     5e-78  261.2   0.0     2   233    20   242    19   242 0.97 Multi-copper polyphenol oxidoreductase laccase
Flg_bbr_C            PF06429.8     74 seq512_BIOID50979    -            261   7.9e-27   92.8   2.2   1   1   1.1e-30   7.9e-27   92.8   1.5     1    73   182   259   182   260 0.95 Flagellar basal body rod FlgEFG protein C-terminal
Flg_bb_rod           PF00460.15    31 seq512_BIOID50979    -            261   8.2e-13   47.6   0.6   1   1   4.6e-16   3.1e-12   45.7   0.4     1    31     5    35     5    35 0.98 Flagella basal body rod protein
DDE_Tnp_1_assoc      PF13808.1     90 seq513_BIOID50979    -            228   2.5e-22   78.2   0.0   1   1   6.4e-26   4.4e-22   77.4   0.0    23    90     3    70     1    70 0.97 DDE_Tnp_1-associated
DDE_Tnp_1            PF01609.16   211 seq513_BIOID50979    -            228   6.7e-19   68.1   0.2   1   1   1.2e-22   8.1e-19   67.9   0.1     3   152    77   210    75   224 0.87 Transposase DDE domain
Phage-tail_3         PF13550.1    164 seq515_BIOID50979    -            476   1.3e-20   73.6   0.1   1   1   1.7e-24   2.3e-20   72.8   0.0     1    94   330   424   330   434 0.93 Putative phage tail protein
Thymidylate_kin      PF02223.12   186 seq516_BIOID50979    -            213   1.2e-60  203.9   0.0   1   1   9.8e-65   1.3e-60  203.8   0.0     1   186     8   200     8   200 0.98 Thymidylate kinase
RusA                 PF05866.6    116 seq517_BIOID50979    -            120   1.1e-20   74.0   0.0   1   1   9.4e-25   1.3e-20   73.8   0.0     1   116     8   117     8   117 0.91 Endodeoxyribonuclease RusA
Peptidase_M20        PF01546.23   171 seq519_BIOID50979    -            409   1.3e-19   70.2   0.2   1   1   4.2e-23   1.9e-19   69.7   0.1    23   170   139   402    74   403 0.84 Peptidase family M20/M25/M40
M20_dimer            PF07687.9    109 seq519_BIOID50979    -            409   7.2e-12   44.8   0.1   1   1   3.5e-15   1.6e-11   43.7   0.0     2   105   206   302   205   308 0.89 Peptidase dimerisation domain
Peptidase_M42        PF05343.9    292 seq519_BIOID50979    -            409   2.5e-06   26.3   0.0   1   1   3.1e-08   0.00014   20.6   0.0   134   194   140   201   110   234 0.90 M42 glutamyl aminopeptidase
Nitrate_red_del      PF02613.10   136 seq521_BIOID50979    -            184   3.9e-19   68.6   0.4   1   1   4.2e-23   5.8e-19   68.1   0.3     3   135    31   150    29   151 0.90 Nitrate reductase delta subunit
MatE                 PF01554.13   162 seq522_BIOID50979    -            459   4.6e-39  133.5  30.5   1   2   8.5e-35   1.2e-30  106.2   5.9     1   161    35   195    35   196 0.99 MatE
MatE                 PF01554.13   162 seq522_BIOID50979    -            459   4.6e-39  133.5  30.5   2   2   2.5e-13   3.5e-09   36.3   6.9     2   143   259   400   259   422 0.91 MatE
TraP                 PF07296.6    202 seq523_BIOID50979    -            196   6.3e-93  309.2   0.2   1   1   5.2e-97   7.1e-93  309.0   0.1     1   202     1   196     1   196 1.00 TraP protein
Phage_lysis          PF03245.8    125 seq524_BIOID50979    -            145   5.7e-42  142.5   4.0   1   1   4.6e-46   6.3e-42  142.3   2.8     8   125    29   144    22   144 0.94 Bacteriophage lysis protein
DUF1040              PF06288.8     86 seq525_BIOID50979    -             89   1.6e-46  156.3   0.5   1   1   1.3e-50   1.8e-46  156.2   0.3     1    86     1    86     1    86 1.00 Protein of unknown function (DUF1040)
rve                  PF00665.21   120 seq527_BIOID50979    -            296   4.9e-26   91.0   0.1   1   1   3.8e-29   1.3e-25   89.7   0.0     2   119   126   240   125   241 0.97 Integrase core domain
HTH_21               PF13276.1     60 seq527_BIOID50979    -            296   1.6e-16   59.9   2.9   1   1   1.1e-19   3.9e-16   58.7   2.0     3    60    48   104    45   104 0.93 HTH-like domain
rve_3                PF13683.1     67 seq527_BIOID50979    -            296   2.7e-11   42.7   0.0   1   1   1.8e-14   6.1e-11   41.5   0.0     6    67   217   278   212   278 0.92 Integrase core domain
rve_2                PF13333.1     52 seq527_BIOID50979    -            296   2.6e-06   27.2   0.0   1   1   1.6e-09   5.5e-06   26.2   0.0     1    44   231   277   231   284 0.88 Integrase core domain
DicB                 PF05358.6     62 seq528_BIOID50979    -             97   2.7e-40  135.5   0.2   1   1     2e-44   2.7e-40  135.5   0.1     1    62    36    97    36    97 1.00 DicB protein
Homoserine_dh        PF00742.14   179 seq532_BIOID50979    -            810   6.9e-51  172.3   0.0   1   1   2.3e-54   1.1e-50  171.7   0.0     1   178   608   803   608   804 0.99 Homoserine dehydrogenase
AA_kinase            PF00696.23   241 seq532_BIOID50979    -            810   1.8e-42  145.4   0.0   1   1   8.3e-46   3.8e-42  144.3   0.0     2   238    12   284    11   287 0.89 Amino acid kinase family
NAD_binding_3        PF03447.11   117 seq532_BIOID50979    -            810   3.5e-24   85.3   0.0   1   1   1.8e-27   8.4e-24   84.1   0.0     1   116   465   599   465   600 0.98 Homoserine dehydrogenase, NAD binding domain
Glutaredoxin         PF00462.19    60 seq533_BIOID50979    -             81   3.3e-13   49.2   0.0   1   1   2.8e-17   3.8e-13   49.0   0.0     1    57     3    58     3    61 0.95 Glutaredoxin
Cytochrom_C_asm      PF01578.15   214 seq534_BIOID50979    -            288   5.7e-45  153.3  17.3   1   1   4.2e-49   5.7e-45  153.3  12.0     5   212    62   286    58   288 0.97 Cytochrome C assembly protein
DnaB_C               PF03796.10   265 seq536_BIOID50979    -            454  1.3e-106  355.1   0.2   1   1    4e-110  1.8e-106  354.7   0.1     1   263   188   445   188   447 0.97 DnaB-like helicase C terminal domain
DnaB                 PF00772.16   103 seq536_BIOID50979    -            454   3.3e-35  119.9   0.0   1   1   3.1e-38   1.4e-34  117.9   0.0     2   103     9   110     8   110 0.99 DnaB-like helicase N terminal domain
AAA_25               PF13481.1    194 seq536_BIOID50979    -            454   5.4e-13   48.6   0.1   1   1   2.2e-16     1e-12   47.7   0.1    13   190   187   368   174   372 0.82 AAA domain
Phage_NinH           PF06322.6     64 seq537_BIOID50979    -             62   8.1e-29   98.9   0.3   1   1   6.3e-33   8.6e-29   98.8   0.2     1    60     1    60     1    62 0.96 Phage NinH protein
Mannitol_dh_C        PF08125.8    245 seq539_BIOID50979    -            470   2.3e-71  239.7   0.0   1   1   9.9e-75   4.5e-71  238.7   0.0     1   244   236   461   236   462 0.98 Mannitol dehydrogenase C-terminal domain
Mannitol_dh          PF01232.18   151 seq539_BIOID50979    -            470   9.7e-28   96.8   0.1   1   1   4.1e-31   1.9e-27   95.9   0.1     1   151    89   211    89   211 0.97 Mannitol dehydrogenase Rossmann domain
DUF3521              PF12035.3     35 seq539_BIOID50979    -            470     2e-08   33.7   4.9   1   1     1e-11   4.6e-08   32.6   3.4     4    33    26    58    25    59 0.81 Protein of unknown function (DUF3521)
HyaE                 PF07449.6    107 seq541_BIOID50979    -            132   2.7e-40  136.4   0.0   1   1   2.2e-44   3.1e-40  136.2   0.0     1   107    10   116    10   116 0.99 Hydrogenase-1 expression protein HyaE
SlyX                 PF04102.7     69 seq542_BIOID50979    -             72   4.1e-26   91.0   2.4   1   1   3.4e-30   4.6e-26   90.8   1.7     1    69     5    72     5    72 0.99 SlyX
Gifsy-2              PF13856.1     95 seq543_BIOID50979    -             93   2.5e-26   91.5   0.0   1   1     2e-30   2.7e-26   91.4   0.0     1    94     1    89     1    90 0.99 ATP-binding sugar transporter from pro-phage
APH                  PF01636.18   239 seq544_BIOID50979    -            328   1.6e-41  142.5   1.8   1   1   3.7e-45   2.5e-41  141.8   1.2     2   232    31   259    30   269 0.84 Phosphotransferase enzyme family
EcKinase             PF02958.15   293 seq544_BIOID50979    -            328   0.00012   21.2   0.0   1   1   3.1e-08   0.00021   20.4   0.0   197   280   176   252   149   257 0.79 Ecdysteroid kinase
DUF1482              PF07358.6     57 seq546_BIOID50979    -             63   1.8e-28   97.7   0.1   1   1   1.4e-32     2e-28   97.6   0.1     1    57     4    62     4    62 0.98 Protein of unknown function (DUF1482)
TonB                 PF03544.9     79 seq547_BIOID50979    -            251     4e-20   71.6   0.1   1   1   7.2e-24   9.9e-20   70.4   0.0     2    71   172   242   171   245 0.91 Gram-negative bacterial tonB protein
Flavodoxin_NdrI      PF07972.6    122 seq551_BIOID50979    -            136   5.1e-47  158.6   0.0   1   1   4.3e-51   5.8e-47  158.4   0.0     1   122     5   123     5   123 0.97 NrdI Flavodoxin like
Ail_Lom              PF06316.6    199 seq552_BIOID50979    -            199  1.4e-123  409.7   5.4   1   1  2.2e-127  1.5e-123  409.5   3.7     1   199     1   199     1   199 1.00 Enterobacterial Ail/Lom protein
OMP_b-brl            PF13505.1    176 seq552_BIOID50979    -            199   2.1e-23   83.0   5.6   1   1   3.6e-27   2.5e-23   82.8   3.9     7   176    16   199     6   199 0.82 Outer membrane protein beta-barrel domain
DUF1283              PF06932.6     85 seq554_BIOID50979    -            113     1e-46  156.7   6.7   1   1   8.7e-51   1.2e-46  156.5   4.7     1    85    29   113    29   113 0.99 Protein of unknown function (DUF1283)
DNA_pol3_delta2      PF13177.1    162 seq555_BIOID50979    -            334   4.4e-39  133.6   0.0   1   1   1.1e-42   7.5e-39  132.8   0.0     8   159    13   165     9   168 0.96 DNA polymerase III, delta subunit
DNApol3-delta_C      PF09115.5    119 seq555_BIOID50979    -            334     2e-37  127.7   0.1   1   1   4.5e-41   3.1e-37  127.1   0.1     2   119   207   323   206   323 0.98 DNA polymerase III, delta subunit, C terminal
GerE                 PF00196.14    58 seq556_BIOID50979    -            186   8.2e-06   24.9   0.9   1   1   1.3e-09   1.8e-05   23.8   0.6     8    55   131   178   126   180 0.89 Bacterial regulatory proteins, luxR family
TraH                 PF06122.6    361 seq557_BIOID50979    -            227   3.4e-24   85.2   0.3   1   1   4.1e-28   5.6e-24   84.5   0.2   235   361    27   148    22   148 0.93 Conjugative relaxosome accessory transposon protein
DUF1097              PF06496.6    144 seq559_BIOID50979    -            173   1.6e-46  157.6  25.0   1   1   1.4e-50   1.9e-46  157.3  17.4     1   143    18   156    18   157 0.99 Protein of unknown function (DUF1097)
Malate_synthase      PF01274.17   523 seq561_BIOID50979    -            539  1.9e-214  712.4   0.0   1   1  1.5e-218  2.1e-214  712.2   0.0     3   522    19   538    17   539 0.99 Malate synthase
Phage_pRha           PF09669.5     92 seq562_BIOID50979    -            174   6.9e-23   80.7   0.2   1   1   1.9e-26   1.3e-22   79.8   0.1     1    92    47   138    47   138 0.89 Phage regulatory protein Rha (Phage_pRha)
ORF11CD3             PF10549.4     57 seq562_BIOID50979    -            174   7.8e-12   44.6   0.3   1   1   2.2e-15   1.5e-11   43.7   0.2     2    32   143   173   142   174 0.97 ORF11CD3 domain
FlgH                 PF02107.11   180 seq563_BIOID50979    -            246   2.4e-63  212.8   0.1   1   1   2.3e-67   3.1e-63  212.4   0.0     3   180    66   245    64   245 0.97 Flagellar L-ring protein
AAA_2                PF07724.9    171 seq564_BIOID50979    -            861   3.2e-58  196.3   0.0   1   1   7.1e-59   8.8e-56  188.3   0.0     1   171   600   764   600   764 0.98 AAA domain (Cdc48 subfamily)
ClpB_D2-small        PF10431.4     81 seq564_BIOID50979    -            861   1.1e-28   98.8   2.2   1   1   1.4e-31   1.7e-28   98.2   0.2     1    80   770   849   770   850 0.98 C-terminal, D2-small domain, of ClpB protein
AAA                  PF00004.24   132 seq564_BIOID50979    -            861   5.6e-28   97.6   0.0   1   2   5.7e-17   7.1e-14   52.0   0.0     2   128   207   341   206   345 0.82 ATPase family associated with various cellular activities (AAA)
AAA                  PF00004.24   132 seq564_BIOID50979    -            861   5.6e-28   97.6   0.0   2   2   6.4e-14     8e-11   42.1   0.0     2   117   606   731   605   742 0.86 ATPase family associated with various cellular activities (AAA)
Clp_N                PF02861.15    53 seq564_BIOID50979    -            861     2e-27   94.7   6.1   1   2   3.4e-16   4.2e-13   48.8   0.1     1    53    21    73    21    73 0.98 Clp amino terminal domain
Clp_N                PF02861.15    53 seq564_BIOID50979    -            861     2e-27   94.7   6.1   2   2   4.7e-16   5.8e-13   48.4   0.1     1    53    98   149    98   149 0.96 Clp amino terminal domain
AAA_5                PF07728.9    139 seq564_BIOID50979    -            861   2.5e-19   69.2   0.8   1   1   3.9e-16   4.9e-13   48.8   0.0     2   124   605   725   604   766 0.87 AAA domain (dynein-related subfamily)
AAA_16               PF13191.1    166 seq564_BIOID50979    -            861   5.2e-11   43.0   7.3   1   1   9.9e-10   1.2e-06   28.8   0.2     2   141   184   285   183   310 0.81 AAA ATPase domain
Sigma54_activat      PF00158.21   168 seq564_BIOID50979    -            861   7.3e-10   38.4   0.1   1   1   7.2e-10     9e-07   28.4   0.0    23   156   603   735   574   746 0.78 Sigma-54 interaction domain
HupH_C               PF04809.8    120 seq565_BIOID50979    -            305   1.5e-49  166.6   0.0   1   2   3.8e-11   5.2e-07   29.3   0.0     6    96    70   160    67   175 0.82 HupH hydrogenase expression protein, C-terminal conserved region
HupH_C               PF04809.8    120 seq565_BIOID50979    -            305   1.5e-49  166.6   0.0   2   2   5.3e-44   7.2e-40  135.3   0.0     1   119   183   299   183   300 0.99 HupH hydrogenase expression protein, C-terminal conserved region
SBP_bac_8            PF13416.1    281 seq567_BIOID50979    -            381   1.9e-26   93.3   4.0   1   1   5.3e-30   2.4e-26   92.9   2.8     2   265    56   326    55   333 0.83 Bacterial extracellular solute-binding protein
SBP_bac_1            PF01547.20   314 seq567_BIOID50979    -            381   1.9e-20   73.7   6.0   1   1   5.7e-24   2.6e-20   73.2   4.2    14   313    56   312    45   313 0.83 Bacterial extracellular solute-binding protein
SBP_bac_6            PF13343.1    242 seq567_BIOID50979    -            381   7.6e-17   61.3   1.9   1   1   1.7e-15   7.8e-12   44.9   0.1   107   216   215   325   179   350 0.85 Bacterial extracellular solute-binding protein
DUF1722              PF08349.6    117 seq569_BIOID50979    -            169   7.6e-38  128.8   0.1   1   1   6.8e-42   9.3e-38  128.6   0.0     1   116    41   157    41   158 0.98 Protein of unknown function (DUF1722)
Minor_tail_Z         PF06763.6    189 seq570_BIOID50979    -            193   2.1e-74  249.1   8.7   1   1   1.9e-78   2.6e-74  248.8   6.0     1   170     5   189     5   192 0.99 Prophage minor tail protein Z (GPZ)
Transcrip_reg        PF01709.15   234 seq571_BIOID50979    -            238   4.2e-84  281.2   1.0   1   1   3.5e-88   4.7e-84  281.0   0.7     1   233     3   235     3   236 0.98 Transcriptional regulator
Ribonuc_red_lgC      PF02867.10   537 seq573_BIOID50979    -            714  8.8e-152  506.3   0.0   1   1  8.7e-154    4e-150  500.8   0.0     1   537   175   694   175   694 0.96 Ribonucleotide reductase, barrel domain
RNR_N                PF08343.5     82 seq573_BIOID50979    -            714     3e-29  100.5   0.1   1   1   1.7e-32   7.8e-29   99.2   0.1     1    82    16    97    16    97 0.99 Ribonucleotide reductase N-terminal
Ribonuc_red_lgN      PF00317.16    83 seq573_BIOID50979    -            714   3.9e-12   45.6   0.0   1   1   2.2e-15     1e-11   44.3   0.0     2    82    99   171    98   172 0.95 Ribonucleotide reductase, all-alpha domain
Acetyltransf_3       PF13302.1    142 seq576_BIOID50979    -            186   5.7e-23   81.6   0.0   1   1     4e-26   7.7e-23   81.2   0.0     3   141     8   140     7   141 0.80 Acetyltransferase (GNAT) domain
Acetyltransf_4       PF13420.1    155 seq576_BIOID50979    -            186   7.2e-15   55.1   0.6   1   1   4.7e-18   9.1e-15   54.8   0.4     1   152     9   158     9   160 0.93 Acetyltransferase (GNAT) domain
Acetyltransf_1       PF00583.19    83 seq576_BIOID50979    -            186     6e-15   54.9   0.1   1   1   4.5e-18   8.9e-15   54.3   0.1     2    82    63   140    62   141 0.97 Acetyltransferase (GNAT) family
Acetyltransf_8       PF13523.1    152 seq576_BIOID50979    -            186   1.2e-13   51.1   0.2   1   1   8.2e-17   1.6e-13   50.6   0.2     1   141     9   145     9   157 0.89 Acetyltransferase (GNAT) domain
Acetyltransf_7       PF13508.1     79 seq576_BIOID50979    -            186   3.7e-07   30.1   0.2   1   1   3.4e-10   6.7e-07   29.2   0.1     2    78    56   141    55   142 0.80 Acetyltransferase (GNAT) domain
Acetyltransf_10      PF13673.1    117 seq576_BIOID50979    -            186   1.3e-05   25.1   0.0   1   1   9.3e-09   1.8e-05   24.7   0.0     1   117    16   140    16   140 0.75 Acetyltransferase (GNAT) domain
FR47                 PF08445.5     86 seq576_BIOID50979    -            186   2.1e-05   24.0   0.0   1   1   1.9e-08   3.8e-05   23.2   0.0    26    79    87   142    69   150 0.92 FR47-like protein
Phage_fiber_C        PF06820.7     64 seq577_BIOID50979    -             89   8.4e-35  118.6   0.5   1   1   7.9e-39   1.1e-34  118.2   0.3     1    64    28    89    28    89 0.99 Putative prophage tail fibre C-terminus
UvrB                 PF12344.3     44 seq580_BIOID50979    -            673   6.7e-23   79.8   0.9   1   1   1.3e-25   2.9e-22   77.7   0.1     1    43   552   594   552   595 0.97 Ultra-violet resistance protein B
Helicase_C           PF00271.26    78 seq580_BIOID50979    -            673   1.2e-15   57.0   0.0   1   1   1.2e-18   2.8e-15   55.8   0.0     2    77   465   545   464   546 0.98 Helicase conserved C-terminal domain
ResIII               PF04851.10   184 seq580_BIOID50979    -            673   1.1e-11   44.8   0.0   1   1     3e-14   6.9e-11   42.1   0.0     4    94    13   101    10   134 0.79 Type III restriction enzyme, res subunit
UVR                  PF02151.14    36 seq580_BIOID50979    -            673   5.2e-07   28.8   1.1   1   1     7e-10   1.6e-06   27.3   0.8     2    35   634   667   633   668 0.93 UvrB/uvrC motif
TPP_enzyme_N         PF02776.13   172 seq586_BIOID50979    -            548   1.6e-58  196.8   4.4   1   1   3.8e-62   1.7e-58  196.7   0.2     1   169     1   167     1   170 0.98 Thiamine pyrophosphate enzyme, N-terminal TPP binding domain
TPP_enzyme_C         PF02775.16   153 seq586_BIOID50979    -            548   6.8e-52  174.9   0.4   1   1   5.3e-54   2.4e-50  169.9   0.0     1   153   374   522   374   522 0.98 Thiamine pyrophosphate enzyme, C-terminal TPP binding domain
TPP_enzyme_M         PF00205.17   137 seq586_BIOID50979    -            548     2e-41  140.8   0.1   1   1   1.1e-44   4.9e-41  139.5   0.1     1   137   186   321   186   321 0.98 Thiamine pyrophosphate enzyme, central domain
DUF21                PF01595.15   183 seq587_BIOID50979    -            420   3.5e-55  186.0   4.7   1   1   1.1e-58   4.9e-55  185.5   3.3     3   175     2   175     1   180 0.98 Domain of unknown function DUF21
CorC_HlyC            PF03471.12    81 seq587_BIOID50979    -            420   2.9e-20   71.7   0.2   1   1     2e-23   9.2e-20   70.1   0.1     2    79   335   410   334   412 0.95 Transporter associated domain
CBS                  PF00571.23    57 seq587_BIOID50979    -            420   9.6e-06   25.0   0.2   1   1   8.6e-08   0.00039   19.9   0.0     8    56   270   318   249   319 0.87 CBS domain
DUF303               PF03629.13   255 seq588_BIOID50979    -            616   2.6e-29  102.1   0.0   1   1   5.1e-33   3.5e-29  101.6   0.0     2   200    65   295    64   355 0.79 Domain of unknown function (DUF303)
DUF1737              PF08410.5     54 seq588_BIOID50979    -            616   2.4e-17   62.2   0.0   1   1   8.6e-21   5.9e-17   61.0   0.0     1    53     1    50     1    51 0.96 Domain of unknown function (DUF1737)
Y2_Tnp               PF04986.8    183 seq589_BIOID50979    -            410   6.8e-47  159.4   2.0   1   1   1.4e-50   9.9e-47  158.9   1.4     1   181   157   337   157   339 0.96 Putative transposase
Zn_Tnp_IS91          PF14319.1    111 seq589_BIOID50979    -            410   4.2e-28   96.9   3.1   1   1     1e-31   6.8e-28   96.2   2.1     2   109    22   133    21   136 0.92 Transposase zinc-binding domain
TonB_dep_Rec         PF00593.19   276 seq590_BIOID50979    -            696     4e-37  128.5  19.3   1   1   5.9e-41     4e-37  128.5  13.4     1   276   418   695   418   695 0.94 TonB dependent receptor
Plug                 PF07715.10   108 seq590_BIOID50979    -            696   1.6e-28   99.0   1.1   1   1   2.4e-32   1.6e-28   99.0   0.8     3   108    40   152    38   152 0.91 TonB-dependent Receptor Plug Domain
FAD_binding_7        PF03441.9    277 seq592_BIOID50979    -            472  5.6e-107  356.9   0.9   1   1  1.1e-110  7.2e-107  356.5   0.6     3   276   205   468   203   469 0.96 FAD binding domain of DNA photolyase
DNA_photolyase       PF00875.13   165 seq592_BIOID50979    -            472     5e-46  156.3   0.4   1   1   1.8e-49   1.2e-45  155.0   0.1     2   159     5   168     4   174 0.93 DNA photolyase
phage_tail_N         PF08400.5    134 seq594_BIOID50979    -            302   3.2e-61  204.7   0.2   1   1   7.1e-65   3.2e-61  204.7   0.1     1   134     1   134     1   134 0.99 Prophage tail fibre N-terminal
Collagen             PF01391.13    60 seq594_BIOID50979    -            302     4e-09   35.7  28.0   1   1   1.7e-12   7.9e-09   34.8  19.4     4    53   251   300   249   301 0.49 Collagen triple helix repeat (20 copies)
CarboxypepD_reg      PF13620.1     82 seq594_BIOID50979    -            302   5.2e-08   32.7   0.3   1   1   2.8e-11   1.3e-07   31.4   0.2     1    74     4    82     4    89 0.82 Carboxypeptidase regulatory-like domain
TraG_N               PF07916.6    466 seq595_BIOID50979    -            400  1.1e-114  383.3   7.6   1   1  9.6e-119  1.3e-114  383.1   5.3     1   396     3   387     3   394 0.98 TraG-like protein, N-terminal region
DUF3672              PF12421.3    136 seq597_BIOID50979    -            704   2.2e-37  128.1   1.1   1   1     2e-40   6.8e-37  126.5   0.7     1   135   516   665   516   666 0.94 Fibronectin type III protein
DUF1983              PF09327.6     81 seq597_BIOID50979    -            704   1.3e-27   95.4   1.5   1   1     1e-30   3.4e-27   94.0   1.1     1    81   412   492   412   492 0.99 Domain of unknown function (DUF1983)
Phage_tail_U         PF06141.6    133 seq599_BIOID50979    -            386   7.2e-60  200.7   0.8   1   1   1.9e-62   8.5e-59  197.2   0.1     1   128     1   127     1   130 0.99 Phage minor tail protein U
Big_2                PF02368.13    79 seq599_BIOID50979    -            386     5e-12   45.4  10.2   1   1   1.1e-15     5e-12   45.4   7.0     2    75   297   373   296   378 0.93 Bacterial Ig-like domain (group 2)
DUF1076              PF06416.7    113 seq601_BIOID50979    -            140   1.6e-45  153.3   0.6   1   1   1.4e-49   1.9e-45  153.1   0.4     2   112    27   137    26   138 0.97 Protein of unknown function (DUF1076)
AP_endonuc_2         PF01261.19   211 seq602_BIOID50979    -            122   1.2e-11   44.2   0.1   1   1   9.1e-16   1.2e-11   44.1   0.0     1    92    21   107    21   122 0.89 Xylose isomerase-like TIM barrel
FlgI                 PF02119.11   342 seq604_BIOID50979    -            371  2.3e-130  434.1  11.6   1   1  1.9e-134  2.6e-130  433.9   8.0     2   342    30   371    29   371 0.98 Flagellar P-ring protein
Exo_endo_phos        PF03372.18   251 seq607_BIOID50979    -            259   5.8e-12   45.9   0.4   1   1   7.6e-16     1e-11   45.1   0.3     2   251    41   245    40   245 0.65 Endonuclease/Exonuclease/phosphatase family
DSBA                 PF01323.15   193 seq609_BIOID50979    -            208   6.8e-32  110.4   3.3   1   1   7.9e-35   5.4e-31  107.5   2.3     1   192    40   197    40   198 0.95 DSBA-like thioredoxin domain
Thioredoxin_4        PF13462.1    163 seq609_BIOID50979    -            208   4.4e-10   39.7   0.0   1   1   9.2e-14   6.3e-10   39.1   0.0    16   149    40   180    33   191 0.69 Thioredoxin
CsbD                 PF05532.7     53 seq610_BIOID50979    -             69   1.5e-21   75.6   8.3   1   1   1.3e-25   1.8e-21   75.4   5.8     1    53     4    56     4    56 0.97 CsbD-like
HlyD                 PF00529.15   306 seq611_BIOID50979    -            385   2.4e-73  247.0  15.9   1   1   9.5e-77   3.2e-73  246.5  11.0     1   306    60   357    60   357 0.98 HlyD family secretion protein
HlyD_2               PF12700.2    328 seq611_BIOID50979    -            385   2.6e-21   75.9   2.4   1   1   1.1e-24   3.7e-21   75.5   1.7    11   328    50   357    40   357 0.86 HlyD family secretion protein
HlyD_3               PF13437.1    105 seq611_BIOID50979    -            385   3.8e-09   36.7   5.4   1   1   6.4e-11   2.2e-07   31.0   0.7     2   105   172   286   171   286 0.85 HlyD family secretion protein
Biotin_lipoyl_2      PF13533.1     50 seq611_BIOID50979    -            385   3.5e-08   32.8   0.1   1   1     1e-11   3.5e-08   32.8   0.1     1    47    60   106    60   109 0.94 Biotin-lipoyl like
TatD_DNase           PF01026.16   255 seq614_BIOID50979    -            265   1.2e-76  257.2   0.0   1   1   9.8e-81   1.3e-76  257.0   0.0     1   255     4   255     4   255 0.96 TatD related DNase
Glycos_transf_1      PF00534.15   172 seq616_BIOID50979    -            332   2.9e-05   23.4   0.0   1   1   3.5e-09   4.8e-05   22.7   0.0    85   159   231   304   226   318 0.83 Glycosyl transferases group 1
OrfB_Zn_ribbon       PF07282.6     69 seq619_BIOID50979    -             96     2e-25   88.0   0.7   1   1   2.3e-29   3.1e-25   87.5   0.5     5    68     2    66     1    67 0.97 Putative transposase DNA-binding domain
Beta_protein         PF14350.1    347 seq620_BIOID50979    -            365   9.8e-89  297.8   0.1   1   1   8.3e-93   1.1e-88  297.6   0.1     1   347     5   359     5   359 0.97 Beta protein
Bac_Ubq_Cox          PF01654.12   436 seq622_BIOID50979    -            514  1.8e-184  613.0  24.7   1   1  1.8e-188  2.4e-184  612.6  17.1     1   435     7   502     7   503 0.97 Bacterial Cytochrome Ubiquinol Oxidase
MtlR                 PF05068.7    170 seq623_BIOID50979    -            195   4.1e-76  254.0   0.0   1   1   3.5e-80   4.8e-76  253.8   0.0     5   169    26   188     2   189 0.96 Mannitol repressor
AP_endonuc_2         PF01261.19   211 seq628_BIOID50979    -            127   5.5e-12   45.3   0.2   1   1   4.9e-16   6.8e-12   45.0   0.1   122   211     4    88     1    88 0.90 Xylose isomerase-like TIM barrel
ABC_tran             PF00005.22   118 seq632_BIOID50979    -            337   2.2e-22   79.5   0.0   1   1   2.5e-25   1.1e-21   77.2   0.0     1   117    44   162    44   163 0.88 ABC transporter
TOBE_2               PF08402.5     75 seq632_BIOID50979    -            337   1.2e-16   60.3   0.0   1   1     6e-20   2.7e-16   59.1   0.0     2    73   257   331   256   333 0.92 TOBE domain
GTP_EFTU             PF00009.22   188 seq635_BIOID50979    -            378     1e-60  204.2   0.0   1   1   3.1e-64   1.4e-60  203.8   0.0     1   187    10   201    10   202 0.93 Elongation factor Tu GTP binding domain
GTP_EFTU_D3          PF03143.12    97 seq635_BIOID50979    -            378   9.2e-24   83.4   0.0   1   1   6.6e-27     3e-23   81.7   0.0     1    79   298   375   298   376 0.98 Elongation factor Tu C-terminal domain
GTP_EFTU_D2          PF03144.20    74 seq635_BIOID50979    -            378   2.9e-18   65.6   6.3   1   1   1.1e-21   5.2e-18   64.8   3.9     1    74   225   294   225   294 0.96 Elongation factor Tu domain 2
FxsA                 PF04186.8    120 seq638_BIOID50979    -            158   1.1e-36  124.9   8.3   1   1   9.6e-41   1.3e-36  124.7   5.7     1   113     6   118     6   127 0.93 FxsA cytoplasmic membrane protein
Phage_antiter_Q      PF06323.6    230 seq640_BIOID50979    -            255  3.1e-105  350.5   8.7   1   1  2.5e-109  3.4e-105  350.3   6.0     1   229    27   254    27   255 1.00 Phage antitermination protein Q
Phage_fiber_C        PF06820.7     64 seq643_BIOID50979    -            144   3.2e-37  126.3   0.2   1   1   6.5e-41   4.5e-37  125.9   0.1     1    64    70   133    70   133 0.99 Putative prophage tail fibre C-terminus
Collagen             PF01391.13    60 seq643_BIOID50979    -            144   9.1e-11   41.0  31.3   1   1   3.6e-14   2.4e-10   39.6  21.7     1    59     9    67     7    68 0.90 Collagen triple helix repeat (20 copies)
StbA                 PF06406.6    318 seq644_BIOID50979    -            147   4.2e-52  176.9   0.0   1   1   3.4e-56   4.7e-52  176.8   0.0     1   123    22   145    22   147 0.98 StbA protein
Methyltransf_23      PF13489.1    162 seq645_BIOID50979    -            240   2.6e-24   85.6   0.0   1   1   3.1e-27   3.3e-24   85.3   0.0    23   121    57   182    13   212 0.78 Methyltransferase domain
Methyltransf_31      PF13847.1    152 seq645_BIOID50979    -            240   7.8e-20   70.8   0.0   1   1   9.3e-23   9.8e-20   70.5   0.0     4   112    57   161    56   210 0.88 Methyltransferase domain
Methyltransf_11      PF08241.7     95 seq645_BIOID50979    -            240   2.3e-19   69.5   0.1   1   1   3.4e-22   3.6e-19   68.9   0.1     1    95    61   157    61   157 0.96 Methyltransferase domain
Methyltransf_12      PF08242.7     99 seq645_BIOID50979    -            240   3.2e-14   53.0   0.0   1   1     5e-17   5.2e-14   52.3   0.0     1    98    61   154    61   155 0.84 Methyltransferase domain
Methyltransf_18      PF12847.2    112 seq645_BIOID50979    -            240   1.2e-13   51.4   0.0   1   1   1.9e-16     2e-13   50.8   0.0     2   110    57   158    57   160 0.90 Methyltransferase domain
Methyltransf_25      PF13649.1    101 seq645_BIOID50979    -            240     4e-12   46.2   0.1   1   1     6e-15   6.3e-12   45.6   0.1     1   101    60   153    60   153 0.92 Methyltransferase domain
Ubie_methyltran      PF01209.13   233 seq645_BIOID50979    -            240   9.8e-10   37.8   0.0   1   1   1.1e-12   1.2e-09   37.5   0.0    38   151    47   157    13   183 0.87 ubiE/COQ5 methyltransferase family
Methyltransf_26      PF13659.1    117 seq645_BIOID50979    -            240   2.9e-09   36.8   0.1   1   1   6.3e-12   6.6e-09   35.6   0.1     1   115    57   159    57   161 0.89 Methyltransferase domain
CMAS                 PF02353.15   273 seq645_BIOID50979    -            240   2.1e-08   33.4   0.0   1   1   2.4e-11   2.5e-08   33.2   0.0    63   193    57   184    37   216 0.81 Mycolic acid cyclopropane synthetase
NodS                 PF05401.6    201 seq645_BIOID50979    -            240   6.5e-08   32.0   0.0   1   1   7.5e-11   7.9e-08   31.8   0.0    46   175    59   188    14   196 0.83 Nodulation protein S (NodS)
MTS                  PF05175.9    170 seq645_BIOID50979    -            240   7.4e-07   28.5   0.0   1   1     1e-09   1.1e-06   28.0   0.0    32   104    57   128    47   170 0.89 Methyltransferase small domain
Methyltransf_9       PF08003.6    315 seq645_BIOID50979    -            240   8.5e-06   24.5   0.0   1   1   1.1e-08   1.1e-05   24.1   0.0   114   229    55   169    46   204 0.80 Protein of unknown function (DUF1698)
PrmA                 PF06325.8    295 seq645_BIOID50979    -            240   1.8e-05   23.9   0.0   1   1   2.3e-08   2.4e-05   23.4   0.0   162   258    57   158    51   175 0.79 Ribosomal protein L11 methyltransferase (PrmA)
DUF945               PF06097.6    459 seq647_BIOID50979    -            366   2.7e-72  243.9   2.8   1   1   2.5e-76   3.4e-72  243.5   2.0     3   332    18   358    16   361 0.98 Bacterial protein of unknown function (DUF945)
NAD_binding_2        PF03446.10   162 seq650_BIOID50979    -            292   6.5e-49  165.8   0.7   1   1   2.2e-52   1.5e-48  164.6   0.3     2   161     1   160     1   162 0.97 NAD binding domain of 6-phosphogluconate dehydrogenase
F420_oxidored        PF03807.12    96 seq650_BIOID50979    -            292   1.9e-07   31.2   0.2   1   1   1.3e-10   9.2e-07   29.0   0.1     1    93     2    92     2    94 0.81 NADP oxidoreductase coenzyme F420-dependent
Methyltransf_11      PF08241.7     95 seq651_BIOID50979    -            256     1e-24   86.7   0.0   1   1   1.7e-27   1.7e-24   86.0   0.0     1    95    49   145    49   145 0.97 Methyltransferase domain
Methyltransf_31      PF13847.1    152 seq651_BIOID50979    -            256   1.1e-20   73.6   0.0   1   1   1.4e-23   1.4e-20   73.3   0.0     4   113    45   155    43   233 0.86 Methyltransferase domain
Methyltransf_23      PF13489.1    162 seq651_BIOID50979    -            256     6e-20   71.4   0.0   1   1   8.5e-23   8.3e-20   70.9   0.0     7   159    31   191    26   194 0.85 Methyltransferase domain
Ubie_methyltran      PF01209.13   233 seq651_BIOID50979    -            256   2.2e-18   66.1   0.0   1   1   2.9e-21   2.9e-18   65.7   0.0    32   158    27   152     2   162 0.84 ubiE/COQ5 methyltransferase family
Methyltransf_18      PF12847.2    112 seq651_BIOID50979    -            256   5.4e-17   62.2   0.0   1   1   9.9e-20   9.7e-17   61.4   0.0     1   109    44   145    44   148 0.92 Methyltransferase domain
Methyltransf_12      PF08242.7     99 seq651_BIOID50979    -            256   1.1e-13   51.3   0.0   1   1   1.8e-16   1.8e-13   50.7   0.0     1    99    49   143    49   143 0.88 Methyltransferase domain
Methyltransf_25      PF13649.1    101 seq651_BIOID50979    -            256   8.3e-13   48.4   0.1   1   1   1.8e-15   1.7e-12   47.4   0.0     1   101    48   141    48   141 0.91 Methyltransferase domain
Methyltransf_26      PF13659.1    117 seq651_BIOID50979    -            256     5e-11   42.5   0.9   1   1   9.4e-14   9.2e-11   41.6   0.3     2   113    46   145    45   147 0.93 Methyltransferase domain
MTS                  PF05175.9    170 seq651_BIOID50979    -            256   5.8e-09   35.4   0.0   1   1   1.1e-11   1.1e-08   34.5   0.0    25   145    38   151    31   175 0.79 Methyltransferase small domain
Methyltransf_8       PF05148.10   219 seq651_BIOID50979    -            256   4.2e-08   32.9   0.0   1   1   2.8e-10   2.7e-07   30.3   0.0    73   164    45   153     8   181 0.69 Hypothetical methyltransferase
Methyltransf_29      PF03141.11   506 seq651_BIOID50979    -            256   1.1e-07   30.4   0.1   1   1   1.5e-10   1.4e-07   30.1   0.0   115   217    42   145     8   169 0.75 Putative S-adenosyl-L-methionine-dependent methyltransferase
Methyltransf_9       PF08003.6    315 seq651_BIOID50979    -            256   6.8e-06   24.8   0.0   1   1   9.6e-09   9.4e-06   24.4   0.0   100   224    29   152    23   162 0.84 Protein of unknown function (DUF1698)
TehB                 PF03848.9    192 seq651_BIOID50979    -            256   2.1e-05   23.6   0.0   1   1   3.7e-08   3.6e-05   22.8   0.0    32   135    46   149    17   186 0.80 Tellurite resistance protein TehB
PrmA                 PF06325.8    295 seq651_BIOID50979    -            256   7.6e-05   21.8   0.0   1   1   1.1e-07    0.0001   21.4   0.0   161   262    44   150    29   188 0.75 Ribosomal protein L11 methyltransferase (PrmA)
ICL                  PF00463.16   526 seq652_BIOID50979    -            439  3.2e-200  665.6   1.7   1   2  4.6e-118  3.2e-114  381.9   0.0     1   255    12   262    12   264 0.99 Isocitrate lyase family
ICL                  PF00463.16   526 seq652_BIOID50979    -            439  3.2e-200  665.6   1.7   2   2   1.5e-88     1e-84  284.5   1.0   353   526   262   439   260   439 0.98 Isocitrate lyase family
PEP_mutase           PF13714.1    238 seq652_BIOID50979    -            439   4.8e-19   68.4   0.0   1   1   2.3e-22   1.6e-18   66.7   0.0    26   198    86   320    74   352 0.86 Phosphoenolpyruvate phosphomutase
DUF1161              PF06649.7     52 seq654_BIOID50979    -            102   1.3e-25   88.9   0.0   1   1   1.2e-29   1.6e-25   88.6   0.0     1    52    27    80    27    80 0.99 Protein of unknown function (DUF1161)
Autotransporter      PF03797.14   265 seq659_BIOID50979    -            599   1.3e-10   41.0   5.5   1   1   1.8e-14   1.3e-10   41.0   3.8     3    84   488   577   486   588 0.93 Autotransporter beta-domain
Pertactin            PF03212.9    121 seq659_BIOID50979    -            599   1.9e-09   37.1   1.1   1   1   2.8e-13   1.9e-09   37.1   0.8     1   120   297   422   297   423 0.83 Pertactin
adh_short            PF00106.20   167 seq661_BIOID50979    -            248   2.5e-34  118.4   0.0   1   1   1.2e-37   3.2e-34  118.1   0.0     2   166     2   165     1   166 0.93 short chain dehydrogenase
adh_short_C2         PF13561.1    243 seq661_BIOID50979    -            248   2.5e-14   53.5   0.0   1   1   1.1e-17   3.1e-14   53.2   0.0     3   222     9   218     7   232 0.89 Enoyl-(Acyl carrier protein) reductase
KR                   PF08659.5    181 seq661_BIOID50979    -            248   2.2e-13   50.1   0.0   1   1   1.1e-16   3.1e-13   49.6   0.0     3   173     3   170     2   177 0.89 KR domain
Epimerase            PF01370.16   236 seq661_BIOID50979    -            248   1.4e-06   27.8   0.1   1   1   1.6e-09   4.3e-06   26.2   0.0     1   117     3   135     3   176 0.80 NAD dependent epimerase/dehydratase family
NAD_binding_10       PF13460.1    183 seq661_BIOID50979    -            248   2.8e-06   27.3   0.0   1   1   1.3e-09   3.7e-06   26.9   0.0     1    60     3    67     3   173 0.77 NADH(P)-binding
Rod-binding          PF10135.4     49 seq667_BIOID50979    -             99   1.1e-17   63.6   0.0   1   1   1.4e-21   1.9e-17   62.8   0.0     1    49    42    93    42    93 0.98 Rod binding protein
Phage_fiber_C        PF06820.7     64 seq668_BIOID50979    -            102   1.2e-36  124.5   0.7   1   1   1.3e-40   1.8e-36  123.9   0.5     1    64    41   102    41   102 0.99 Putative prophage tail fibre C-terminus
DUF1076              PF06416.7    113 seq670_BIOID50979    -            177     3e-38  129.8   0.4   1   1   3.1e-42   4.2e-38  129.4   0.3    15   109    72   166    62   168 0.95 Protein of unknown function (DUF1076)
StbA                 PF06406.6    318 seq672_BIOID50979    -            197   6.5e-70  235.4   0.3   1   1   1.1e-73   7.3e-70  235.3   0.2   127   317     1   192     1   193 0.97 StbA protein
ACR_tran             PF00873.14  1021 seq675_BIOID50979    -           1037         0 1418.0  26.3   1   1         0         0 1417.8  18.3     1  1020     1  1027     1  1028 1.00 AcrB/AcrD/AcrF family
MMPL                 PF03176.10   333 seq675_BIOID50979    -           1037   1.2e-06   27.3  11.3   1   1   2.7e-10   1.2e-06   27.3   7.8   139   305   334   499   288   523 0.84 MMPL family
PTS_EIIC             PF02378.13   321 seq676_BIOID50979    -            477   1.4e-80  270.4  33.4   1   1   2.1e-84   1.4e-80  270.4  23.2     1   321    13   320    13   320 0.94 Phosphotransferase system, EIIC
PTS_EIIB             PF00367.15    35 seq676_BIOID50979    -            477   7.7e-14   50.5   0.1   1   1     2e-17   1.3e-13   49.7   0.0     3    35   404   436   402   436 0.95 phosphotransferase system, EIIB
DUF2713              PF10897.3    246 seq680_BIOID50979    -            246  2.9e-165  547.3   7.2   1   1  2.4e-169  3.3e-165  547.2   5.0     1   246     1   246     1   246 1.00 Protein of unknown function (DUF2713)
Molybdopterin        PF00384.17   432 seq681_BIOID50979    -            808   4.1e-96  322.2   0.0   1   1   1.1e-99   5.1e-96  321.9   0.0     1   432   111   566   111   566 0.92 Molybdopterin oxidoreductase
Molydop_binding      PF01568.16   109 seq681_BIOID50979    -            808   1.1e-27   95.8   0.0   1   1   5.8e-31   2.6e-27   94.6   0.0     1   107   687   800   687   802 0.96 Molydopterin dinucleotide binding domain
Molybdop_Fe4S4       PF04879.11    55 seq681_BIOID50979    -            808   2.2e-14   52.8   0.8   1   1   8.4e-18   3.8e-14   52.1   0.5     1    55    49   108    49   108 0.97 Molybdopterin oxidoreductase Fe4S4 domain
DUF2810              PF10928.3     54 seq682_BIOID50979    -            120   3.1e-32  109.9   2.6   1   1   2.4e-36   3.3e-32  109.8   1.1     1    53    66   118    66   119 0.96 Protein of unknown function (DUF2810)
BPD_transp_1         PF00528.17   185 seq683_BIOID50979    -            313   1.4e-16   60.4  19.2   1   1   9.9e-21   1.4e-16   60.4  13.3     2   179   106   307   105   310 0.89 Binding-protein-dependent transport system inner membrane component
Phage_CII            PF05269.6     91 seq685_BIOID50979    -             92   4.1e-42  141.9   0.4   1   1   3.3e-46   4.5e-42  141.8   0.3     1    91     1    91     1    91 0.98 Bacteriophage CII protein
FKBP_C               PF00254.23    94 seq686_BIOID50979    -            206   3.6e-27   94.0   0.0   1   1   9.7e-31   6.6e-27   93.2   0.0     5    94   117   203   114   203 0.96 FKBP-type peptidyl-prolyl cis-trans isomerase
FKBP_N               PF01346.13   124 seq686_BIOID50979    -            206   1.2e-23   83.3   0.0   1   1   2.2e-27   1.5e-23   83.0   0.0    17   124     5   108     1   108 0.96 Domain amino terminal to FKBP-type peptidyl-prolyl isomerase
RNA_pol_Rpb1_1       PF04997.7    338 seq687_BIOID50979    -           1407  1.8e-100  336.3   0.1   1   1  1.8e-103  4.8e-100  335.0   0.1     2   338    15   342    14   342 0.95 RNA polymerase Rpb1, domain 1
RNA_pol_Rpb1_5       PF04998.12   277 seq687_BIOID50979    -           1407   1.1e-80  270.7   0.0   1   1     8e-84   2.2e-80  269.7   0.0     1   276   766  1321   766  1322 1.00 RNA polymerase Rpb1, domain 5
RNA_pol_Rpb1_2       PF00623.15   166 seq687_BIOID50979    -           1407     6e-51  172.5   0.0   1   1   5.3e-53   1.5e-49  168.0   0.0     1   166   344   486   344   486 0.95 RNA polymerase Rpb1, domain 2
RNA_pol_Rpb1_3       PF04983.13   157 seq687_BIOID50979    -           1407   1.3e-27   96.3   0.0   1   1   1.2e-30   3.3e-27   95.0   0.0     1   157   489   644   489   644 0.93 RNA polymerase Rpb1, domain 3
RNA_pol_Rpb1_4       PF05000.12   108 seq687_BIOID50979    -           1407   2.5e-18   65.7   0.3   1   1   9.1e-22   2.5e-18   65.7   0.2     2   107   674   763   673   764 0.82 RNA polymerase Rpb1, domain 4
MTHFR                PF02219.12   287 seq688_BIOID50979    -            296  3.9e-109  364.0   0.0   1   1  3.2e-113  4.4e-109  363.8   0.0     4   287    14   291    11   291 0.97 Methylenetetrahydrofolate reductase
Aminotran_4          PF01063.14   231 seq691_BIOID50979    -            331   1.3e-46  158.8   0.0   1   1   1.2e-50   1.6e-46  158.5   0.0     3   231    76   311    74   311 0.96 Aminotransferase class IV
DeoC                 PF01791.4    236 seq694_BIOID50979    -            259   3.8e-61  206.2   1.8   1   1     3e-65   4.1e-61  206.1   1.2     3   230    12   240    10   246 0.94 DeoC/LacD family aldolase
Ribonuc_red_sm       PF00268.16   281 seq696_BIOID50979    -            177   8.6e-46  156.0   0.0   1   1   7.4e-50     1e-45  155.8   0.0     1   162     1   160     1   164 0.98 Ribonucleotide reductase, small chain
HTH_3                PF01381.17    55 seq698_BIOID50979    -             98   9.3e-15   54.0   0.0   1   1   4.5e-18   1.5e-14   53.4   0.0     5    53    22    70    21    71 0.97 Helix-turn-helix
HTH_19               PF12844.2     64 seq698_BIOID50979    -             98     1e-09   38.1   0.0   1   1   4.4e-13   1.5e-09   37.6   0.0     7    55    21    69    20    71 0.95 Helix-turn-helix domain
HTH_31               PF13560.1     64 seq698_BIOID50979    -             98   6.4e-07   29.3   0.0   1   1   2.2e-10   7.5e-07   29.1   0.0     5    56    17    67    13    81 0.86 Helix-turn-helix domain
DUF3442              PF11924.3    280 seq700_BIOID50979    -            504  2.8e-106  355.0   0.5   1   1  2.9e-110  3.9e-106  354.5   0.3     2   280    71   350    70   350 0.99 Protein of unknown function (DUF3442)
NAD_kinase           PF01513.16   285 seq703_BIOID50979    -            292   6.2e-73  244.9   0.0   1   1   5.2e-77     7e-73  244.7   0.0     2   284     8   271     7   272 0.98 ATP-NAD kinase
ANT                  PF03374.9    112 seq704_BIOID50979    -            344   1.4e-33  115.2   0.0   1   1   2.4e-37   3.2e-33  113.9   0.0     1   111   230   338   230   339 0.97 Phage antirepressor protein KilAC domain
FCD                  PF07729.7    125 seq705_BIOID50979    -            228   1.6e-26   92.9   5.9   1   1   3.5e-30   2.4e-26   92.3   4.1     5   124    89   208    87   209 0.99 FCD domain
GntR                 PF00392.16    64 seq705_BIOID50979    -            228   9.3e-18   63.3   0.0   1   1   3.6e-21   2.4e-17   61.9   0.0     3    64    15    75    13    75 0.98 Bacterial regulatory proteins, gntR family
DUF2740              PF10872.3     48 seq706_BIOID50979    -             48     2e-37  126.5   3.8   1   1   1.5e-41   2.1e-37  126.4   2.7     1    48     1    48     1    48 1.00 Protein of unknown function (DUF2740)
Cyto_ox_2            PF02322.10   328 seq708_BIOID50979    -            378  5.8e-112  373.9  33.8   1   1  4.8e-116  6.6e-112  373.7  23.4     1   328     6   362     6   362 0.99 Cytochrome oxidase subunit II
Transp_cyt_pur       PF02133.10   439 seq710_BIOID50979    -            484  8.7e-141  469.3  43.4   1   1  7.3e-145    1e-140  469.1  30.1     1   439    19   457    19   457 0.99 Permease for cytosine/purines, uracil, thiamine, allantoin
DUF945               PF06097.6    459 seq714_BIOID50979    -             86   1.3e-18   66.9   2.9   1   1     1e-22   1.4e-18   66.8   2.0   383   459     1    77     1    77 0.98 Bacterial protein of unknown function (DUF945)
Couple_hipA          PF13657.1     99 seq715_BIOID50979    -            441   5.7e-20   71.3   0.0   1   1   7.8e-23   3.5e-19   68.8   0.0     2    98     9   108     8   109 0.95 HipA N-terminal domain
HipA_N               PF07805.7     82 seq715_BIOID50979    -            441   7.8e-20   70.7   0.0   1   1   8.4e-23   3.8e-19   68.5   0.0     1    82   156   242   156   242 0.97 HipA-like N-terminal domain
HipA_C               PF07804.7     79 seq715_BIOID50979    -            441   2.2e-14   53.2   0.0   1   1   9.9e-18   4.5e-14   52.2   0.0     1    79   253   336   253   336 0.95 HipA-like C-terminal domain
OmpW                 PF03922.9    192 seq716_BIOID50979    -            212   7.3e-73  244.2   0.1   1   1   1.8e-76   8.4e-73  244.0   0.1     1   192    23   212    23   212 0.99 OmpW family
OMP_b-brl            PF13505.1    176 seq716_BIOID50979    -            212   3.5e-15   56.2   6.4   1   1   9.6e-19   4.4e-15   55.9   4.5     1   176     7   212     7   212 0.76 Outer membrane protein beta-barrel domain
OprF                 PF05736.6    184 seq716_BIOID50979    -            212   5.9e-05   22.5   0.1   1   1   4.2e-08   0.00019   20.8   0.0    47   121    54   130    48   148 0.79 OprF membrane domain
Lysis_S              PF04971.7     68 seq717_BIOID50979    -             68   4.3e-46  154.3   0.6   1   1   3.4e-50   4.7e-46  154.2   0.4     1    68     1    68     1    68 1.00 Lysis protein S
Pep_deformylase      PF01327.16   157 seq718_BIOID50979    -            169   8.9e-53  177.7   0.1   1   1   7.8e-57   1.1e-52  177.5   0.1     2   156     4   152     3   153 0.94 Polypeptide deformylase
Ail_Lom              PF06316.6    199 seq719_BIOID50979    -            199  6.6e-118  391.1   5.3   1   1  1.1e-121  7.4e-118  391.0   3.7     1   199     1   199     1   199 1.00 Enterobacterial Ail/Lom protein
OMP_b-brl            PF13505.1    176 seq719_BIOID50979    -            199   5.8e-26   91.3   6.2   1   1     1e-29   7.1e-26   91.0   4.3     2   176    11   199     9   199 0.87 Outer membrane protein beta-barrel domain
Ribonuc_red_sm       PF00268.16   281 seq721_BIOID50979    -            150   6.1e-23   81.0   0.1   1   1   5.3e-27   7.3e-23   80.8   0.0   172   280     1   111     1   112 0.93 Ribonucleotide reductase, small chain
Flg_bbr_C            PF06429.8     74 seq724_BIOID50979    -            226   2.5e-11   43.1   4.5   1   1   5.1e-15     7e-11   41.7   3.1    16    73   164   223   154   224 0.78 Flagellar basal body rod FlgEFG protein C-terminal
DUF3950              PF13132.1     30 seq725_BIOID50979    -             66   1.5e-17   62.6   0.1   1   1   1.5e-21   2.1e-17   62.2   0.1     1    30    21    50    21    50 0.98 Domain of unknown function (DUF3950)
TraG_N               PF07916.6    466 seq728_BIOID50979    -            550   2.2e-08   32.8   2.6   1   1   1.6e-12   2.2e-08   32.8   1.8   409   465     3    59     1    60 0.93 TraG-like protein, N-terminal region
BPD_transp_1         PF00528.17   185 seq730_BIOID50979    -            264   4.4e-13   49.0  14.3   1   1   3.2e-17   4.4e-13   49.0   9.9     2   167    80   247    79   258 0.78 Binding-protein-dependent transport system inner membrane component
DUF3927              PF13064.1     46 seq733_BIOID50979    -             52   5.9e-22   76.7  10.5   1   1   4.7e-26   6.4e-22   76.6   7.3     1    46     3    48     3    48 0.98 Protein of unknown function (DUF3927)
AA_permease          PF00324.16   479 seq734_BIOID50979    -            467  2.5e-118  395.3  47.9   1   1  4.2e-122  2.8e-118  395.1  33.2     1   474    27   465    27   467 0.98 Amino acid permease
AA_permease_2        PF13520.1    426 seq734_BIOID50979    -            467   5.6e-51  173.2  50.2   1   1   1.1e-54   7.3e-51  172.9  34.8     8   419    30   446    26   459 0.85 Amino acid permease
IpaB_EvcA            PF03278.8    153 seq735_BIOID50979    -            196   1.7e-58  196.0   4.9   1   1   1.5e-62     2e-58  195.8   3.4     2   152    40   184    39   185 0.98 IpaB/EvcA family
AceK                 PF06315.6    562 seq736_BIOID50979    -            578  8.3e-240  796.7   0.0   1   1  6.9e-244  9.4e-240  796.5   0.0     1   562     9   568     9   568 0.99 Isocitrate dehydrogenase kinase/phosphatase (AceK)
Glycos_transf_3      PF00591.16   254 seq738_BIOID50979    -            440     3e-61  206.7   0.4   1   1   9.1e-65   4.1e-61  206.3   0.2     2   253    79   332    78   333 0.98 Glycosyl transferase family, a/b domain
PYNP_C               PF07831.8     75 seq738_BIOID50979    -            440   1.6e-25   88.1   0.2   1   1     7e-29   3.2e-25   87.2   0.1     1    74   350   423   350   424 0.98 Pyrimidine nucleoside phosphorylase C-terminal domain
Glycos_trans_3N      PF02885.12    66 seq738_BIOID50979    -            440   5.1e-15   54.7   1.2   1   1   1.8e-18   8.4e-15   53.9   0.1     3    66     5    68     3    68 0.98 Glycosyl transferase family, helical bundle domain
ABC_tran             PF00005.22   118 seq741_BIOID50979    -            637     1e-36  125.7   1.1   1   2   2.4e-18   3.3e-15   56.3   0.0     1   118    41   178    41   178 0.87 ABC transporter
ABC_tran             PF00005.22   118 seq741_BIOID50979    -            637     1e-36  125.7   1.1   2   2   2.6e-21   3.6e-18   65.9   0.0     1   118   352   459   352   459 0.92 ABC transporter
ABC_tran_2           PF12848.2     85 seq741_BIOID50979    -            637   6.6e-29   99.4   4.3   1   1   4.8e-32   6.6e-29   99.4   3.0     1    83   217   298   217   302 0.93 ABC transporter
Formyl_trans_N       PF00551.14   181 seq744_BIOID50979    -            315   3.5e-55  186.2   0.0   1   1   7.4e-59   5.1e-55  185.7   0.0     2   180     6   183     5   184 0.98 Formyl transferase
Formyl_trans_C       PF02911.13   100 seq744_BIOID50979    -            315   1.1e-33  115.1   0.1   1   1   2.5e-37   1.7e-33  114.5   0.0     1    99   207   304   207   305 0.98 Formyl transferase, C-terminal domain
ILVD_EDD             PF00920.16   521 seq745_BIOID50979    -            616  5.4e-195  648.6   1.8   1   1  4.5e-199  6.2e-195  648.4   1.3     1   521    34   607    34   607 0.95 Dehydratase family
Cpn10                PF00166.16    93 seq746_BIOID50979    -             97   5.2e-29   99.9   1.8   1   1   4.2e-33   5.7e-29   99.7   1.3     1    93     2    95     2    95 0.97 Chaperonin 10 Kd subunit
YdfZ                 PF14001.1     64 seq747_BIOID50979    -             67     2e-33  114.3   0.1   1   1   1.6e-37   2.2e-33  114.1   0.1     1    64     2    65     2    65 0.99 YdfZ protein
ABC_tran             PF00005.22   118 seq749_BIOID50979    -            467   5.4e-26   91.1   0.0   1   1   3.3e-29   1.1e-25   90.1   0.0     1   117   135   259   135   260 0.97 ABC transporter
CBS                  PF00571.23    57 seq749_BIOID50979    -            467   2.8e-06   26.7   0.0   1   1   4.2e-07    0.0014   18.0   0.0    32    55   436   459   413   461 0.86 CBS domain
Autotransporter      PF03797.14   265 seq752_BIOID50979    -            174   7.6e-24   84.3   1.9   1   1   1.3e-27   8.7e-24   84.1   1.3   115   265     8   160     1   164 0.92 Autotransporter beta-domain
phage_tail_N         PF08400.5    134 seq753_BIOID50979    -            437     4e-61  204.4   0.1   1   1   1.2e-64     4e-61  204.4   0.1     1   134     1   134     1   134 0.99 Prophage tail fibre N-terminal
Phage_fiber_C        PF06820.7     64 seq753_BIOID50979    -            437   3.9e-35  119.6   0.3   1   1   1.7e-38   5.9e-35  119.1   0.2     1    64   363   426   363   426 0.99 Putative prophage tail fibre C-terminus
Collagen             PF01391.13    60 seq753_BIOID50979    -            437   2.2e-18   65.4  70.3   1   2   4.9e-13   1.7e-09   36.9  23.8     1    59   251   309   249   310 0.73 Collagen triple helix repeat (20 copies)
Collagen             PF01391.13    60 seq753_BIOID50979    -            437   2.2e-18   65.4  70.3   2   2   1.3e-12   4.6e-09   35.5  22.7     1    59   302   360   302   363 0.91 Collagen triple helix repeat (20 copies)
CarboxypepD_reg      PF13620.1     82 seq753_BIOID50979    -            437   1.1e-07   31.6   0.2   1   1   7.6e-11   2.6e-07   30.4   0.2     1    74     4    82     4    89 0.82 Carboxypeptidase regulatory-like domain
SMC_N                PF02463.14   220 seq756_BIOID50979    -            553   8.4e-19   67.5   0.0   1   1   2.4e-22   1.6e-18   66.5   0.0     1   217     1   511     1   514 0.94 RecF/RecN/SMC N terminal domain
AAA_23               PF13476.1    202 seq756_BIOID50979    -            553     2e-18   67.3   4.3   1   1   1.5e-19   9.9e-16   58.5   3.0     1   195     4   215     4   381 0.48 AAA domain
peroxidase           PF00141.18   229 seq757_BIOID50979    -            739   4.5e-87  291.2   0.0   1   2   4.1e-53   5.6e-49  166.5   0.0     3   229    89   409    87   409 0.87 Peroxidase
peroxidase           PF00141.18   229 seq757_BIOID50979    -            739   4.5e-87  291.2   0.0   2   2   1.3e-39   1.8e-35  122.4   0.0     3   229   416   713   414   713 0.88 Peroxidase
Curlin_rpt           PF07012.7     34 seq763_BIOID50979    -            160   8.3e-22   76.5  32.2   1   3   1.1e-15   1.5e-11   43.7   0.8     1    34    62    95    62    95 0.99 Curlin associated repeat
Curlin_rpt           PF07012.7     34 seq763_BIOID50979    -            160   8.3e-22   76.5  32.2   2   3   2.3e-09   3.2e-05   23.4   2.1     9    32    92   115    91   116 0.95 Curlin associated repeat
Curlin_rpt           PF07012.7     34 seq763_BIOID50979    -            160   8.3e-22   76.5  32.2   3   3   7.8e-12   1.1e-07   31.3   4.2     1    34   106   139   106   139 0.98 Curlin associated repeat
DnaB_C               PF03796.10   265 seq764_BIOID50979    -            478   1.6e-80  269.6   0.0   1   1   8.2e-84   2.8e-80  268.8   0.0     1   263   190   458   190   460 0.97 DnaB-like helicase C terminal domain
DnaB                 PF00772.16   103 seq764_BIOID50979    -            478   1.9e-32  111.0   0.0   1   1   1.2e-35   4.2e-32  109.9   0.0     2   103     8   112     7   112 0.94 DnaB-like helicase N terminal domain
AAA_25               PF13481.1    194 seq764_BIOID50979    -            478   1.2e-17   63.8   0.0   1   1   1.9e-20   6.6e-17   61.4   0.0    12   190   188   381   177   385 0.81 AAA domain
KaiC                 PF06745.8    226 seq764_BIOID50979    -            478   3.1e-06   26.3   0.0   1   1   4.2e-09   1.4e-05   24.1   0.0     2    66   192   257   191   268 0.93 KaiC
DUF1737              PF08410.5     54 seq765_BIOID50979    -            209   3.7e-17   61.7   0.0   1   1   9.4e-21   6.4e-17   60.9   0.0     1    53     1    50     1    51 0.96 Domain of unknown function (DUF1737)
DUF303               PF03629.13   255 seq765_BIOID50979    -            209     7e-15   54.8   0.0   1   1   1.4e-18   9.4e-15   54.4   0.0     1   115    64   199    64   205 0.76 Domain of unknown function (DUF303)
Phage_lysozyme       PF00959.14   110 seq768_BIOID50979    -            177   4.8e-29  100.7   0.0   1   1   4.5e-33   6.2e-29  100.3   0.0     1   110    48   166    48   166 0.97 Phage lysozyme
Flagellin_N          PF00669.15   139 seq770_BIOID50979    -            309   4.2e-12   45.9   9.8   1   1   6.2e-16   4.2e-12   45.9   6.8     2   137     4   139     3   141 0.97 Bacterial flagellin N-terminal helical region
Cpn60_TCP1           PF00118.19   488 seq771_BIOID50979    -            548  1.2e-126  423.1  10.9   1   1  9.8e-131  1.3e-126  422.9   7.5     1   486    23   523    23   525 0.94 TCP-1/cpn60 chaperonin family
NIF3                 PF01784.13   242 seq773_BIOID50979    -            247     1e-56  192.1   0.0   1   1   9.1e-61   1.2e-56  191.8   0.0     2   240     6   235     5   238 0.95 NIF3 (NGG1p interacting factor 3)
YbgT_YccB            PF08173.6     28 seq774_BIOID50979    -             30   3.4e-12   45.8   4.6   1   1   2.6e-16   3.5e-12   45.7   3.2     1    27     1    27     1    28 0.97 Membrane bound YbgT-like protein
MFS_1                PF07690.11   354 seq775_BIOID50979    -            397   3.9e-18   65.2  48.8   1   1   2.9e-22   3.9e-18   65.2  33.8     1   351    18   354    18   357 0.77 Major Facilitator Superfamily
HIM                  PF05662.9     21 seq776_BIOID50979    -           1616   6.1e-85  275.6 100.5   1   8   1.7e-09   4.8e-06   25.9   0.2     1    21   382   405   382   405 0.99 Haemagglutinin
HIM                  PF05662.9     21 seq776_BIOID50979    -           1616   6.1e-85  275.6 100.5   2   8   7.3e-11     2e-07   30.3   1.2     2    21   570   592   569   592 0.97 Haemagglutinin
HIM                  PF05662.9     21 seq776_BIOID50979    -           1616   6.1e-85  275.6 100.5   3   8   3.5e-11   9.5e-08   31.3   0.9     2    21   655   677   654   677 0.97 Haemagglutinin
HIM                  PF05662.9     21 seq776_BIOID50979    -           1616   6.1e-85  275.6 100.5   4   8   3.1e-11   8.4e-08   31.5   0.7     3    21  1028  1049  1026  1049 0.97 Haemagglutinin
HIM                  PF05662.9     21 seq776_BIOID50979    -           1616   6.1e-85  275.6 100.5   5   8   1.3e-09   3.5e-06   26.4   0.0     1    21  1183  1203  1183  1203 0.98 Haemagglutinin
HIM                  PF05662.9     21 seq776_BIOID50979    -           1616   6.1e-85  275.6 100.5   6   8   3.6e-12   9.8e-09   34.4   1.9     1    21  1319  1339  1319  1339 0.98 Haemagglutinin
HIM                  PF05662.9     21 seq776_BIOID50979    -           1616   6.1e-85  275.6 100.5   7   8   1.9e-13   5.1e-10   38.5   1.8     1    21  1440  1460  1440  1460 0.98 Haemagglutinin
HIM                  PF05662.9     21 seq776_BIOID50979    -           1616   6.1e-85  275.6 100.5   8   8   6.1e-10   1.7e-06   27.4   1.5     1    21  1493  1513  1493  1513 0.96 Haemagglutinin
Hep_Hag              PF05658.9     28 seq776_BIOID50979    -           1616   1.2e-69  227.5 189.0   1  14   1.1e-07   0.00031   20.7   0.0     1    27   130   156   130   157 0.94 Hep_Hag
Hep_Hag              PF05658.9     28 seq776_BIOID50979    -           1616   1.2e-69  227.5 189.0   2  14   5.9e-09   1.6e-05   24.7   1.5     1    26   158   183   158   185 0.94 Hep_Hag
Hep_Hag              PF05658.9     28 seq776_BIOID50979    -           1616   1.2e-69  227.5 189.0   3  14   1.1e-08     3e-05   23.9   1.5     1    27   200   226   200   227 0.95 Hep_Hag
Hep_Hag              PF05658.9     28 seq776_BIOID50979    -           1616   1.2e-69  227.5 189.0   4  14   3.5e-09   9.5e-06   25.5   0.2     1    27   214   240   214   241 0.95 Hep_Hag
Hep_Hag              PF05658.9     28 seq776_BIOID50979    -           1616   1.2e-69  227.5 189.0   5  14     7e-09   1.9e-05   24.5   2.5     1    26   228   253   228   255 0.96 Hep_Hag
Hep_Hag              PF05658.9     28 seq776_BIOID50979    -           1616   1.2e-69  227.5 189.0   6  14   7.3e-09     2e-05   24.4   2.2     3    27   257   281   256   282 0.94 Hep_Hag
Hep_Hag              PF05658.9     28 seq776_BIOID50979    -           1616   1.2e-69  227.5 189.0   7  14     6e-10   1.6e-06   27.9   0.5     1    28   269   296   269   296 0.97 Hep_Hag
Hep_Hag              PF05658.9     28 seq776_BIOID50979    -           1616   1.2e-69  227.5 189.0   8  14   1.3e-09   3.5e-06   26.8   2.2     1    28   297   324   297   324 0.95 Hep_Hag
Hep_Hag              PF05658.9     28 seq776_BIOID50979    -           1616   1.2e-69  227.5 189.0   9  14   4.2e-09   1.1e-05   25.2   2.4     3    27   327   351   325   352 0.94 Hep_Hag
Hep_Hag              PF05658.9     28 seq776_BIOID50979    -           1616   1.2e-69  227.5 189.0  10  14   2.2e-08     6e-05   22.9   2.5     1    27   353   379   353   380 0.96 Hep_Hag
Hep_Hag              PF05658.9     28 seq776_BIOID50979    -           1616   1.2e-69  227.5 189.0  11  14   3.4e-10   9.3e-07   28.6   3.9     1    27  1099  1125  1099  1126 0.95 Hep_Hag
Hep_Hag              PF05658.9     28 seq776_BIOID50979    -           1616   1.2e-69  227.5 189.0  12  14   1.3e-07   0.00034   20.5   4.4     1    28  1259  1286  1259  1286 0.96 Hep_Hag
Hep_Hag              PF05658.9     28 seq776_BIOID50979    -           1616   1.2e-69  227.5 189.0  13  14   2.6e-10   7.1e-07   29.0   4.3     1    28  1397  1424  1397  1424 0.96 Hep_Hag
Hep_Hag              PF05658.9     28 seq776_BIOID50979    -           1616   1.2e-69  227.5 189.0  14  14     1e-07   0.00028   20.8   2.3     1    27  1411  1437  1411  1438 0.93 Hep_Hag
YadA                 PF03895.10    78 seq776_BIOID50979    -           1616   7.5e-24   83.4  10.1   1   1   2.7e-27   7.5e-24   83.4   7.0     2    78  1539  1616  1538  1616 0.98 YadA-like C-terminal region
ESPR                 PF13018.1     24 seq776_BIOID50979    -           1616   1.7e-09   36.7   1.3   1   1   3.8e-12     1e-08   34.3   0.2     1    24     1    24     1    24 0.98 Extended Signal Peptide of Type V secretion system
Mob_synth_C          PF06463.8    128 seq778_BIOID50979    -            352     7e-36  122.6   0.0   1   1   3.6e-39   1.2e-35  121.8   0.0     1   127   209   335   209   336 0.98 Molybdenum Cofactor Synthesis C
Radical_SAM          PF04055.16   166 seq778_BIOID50979    -            352   6.9e-27   94.5   0.0   1   1   2.7e-30   9.4e-27   94.0   0.0     2   166    42   204    41   204 0.97 Radical SAM superfamily
Fer4_12              PF13353.1    139 seq778_BIOID50979    -            352   1.6e-07   31.4   0.0   1   1   8.7e-11     3e-07   30.5   0.0    15   116    47   148    36   154 0.84 4Fe-4S single cluster domain
Fer4_14              PF13394.1    117 seq778_BIOID50979    -            352   5.9e-07   29.4   0.0   1   1   5.8e-10     2e-06   27.7   0.0     6    90    45   127    38   148 0.70 4Fe-4S single cluster domain
His_Phos_2           PF00328.17   347 seq782_BIOID50979    -            442   1.3e-40  139.6   0.0   1   1   1.2e-44   1.6e-40  139.4   0.0     1   345    39   383    39   387 0.85 Histidine phosphatase superfamily (branch 2)
Aldedh               PF00171.17   462 seq783_BIOID50979    -            474  9.1e-167  554.9   0.1   1   1  7.6e-171    1e-166  554.7   0.1     3   462    13   470    11   470 0.97 Aldehyde dehydrogenase family
Big_1                PF02369.11   100 seq787_BIOID50979    -            901   4.2e-55  183.7 104.4   1   3   2.5e-18   1.1e-14   53.9   8.5     5    97   478   570   474   572 0.86 Bacterial Ig-like domain (group 1)
Big_1                PF02369.11   100 seq787_BIOID50979    -            901   4.2e-55  183.7 104.4   2   3     6e-17   2.7e-13   49.5   3.2    14    97   588   671   574   676 0.85 Bacterial Ig-like domain (group 1)
Big_1                PF02369.11   100 seq787_BIOID50979    -            901   4.2e-55  183.7 104.4   3   3   7.5e-17   3.4e-13   49.2   9.9     4    95   679   771   675   776 0.84 Bacterial Ig-like domain (group 1)
Curlin_rpt           PF07012.7     34 seq791_BIOID50979    -            151   9.8e-29   98.6  29.3   1   3   3.6e-16   4.9e-12   45.2   0.6     1    34    40    74    40    74 0.99 Curlin associated repeat
Curlin_rpt           PF07012.7     34 seq791_BIOID50979    -            151   9.8e-29   98.6  29.3   2   3   7.7e-17   1.1e-12   47.3   0.3     2    34    86   119    85   119 0.98 Curlin associated repeat
Curlin_rpt           PF07012.7     34 seq791_BIOID50979    -            151   9.8e-29   98.6  29.3   3   3   1.2e-09   1.7e-05   24.3   3.5     8    34   115   141   114   141 0.95 Curlin associated repeat
Amidohydro_4         PF13147.1    304 seq792_BIOID50979    -            453   4.4e-30  105.5   0.2   1   1   3.5e-33   1.2e-29  104.1   0.2     1   304    45   389    45   389 0.86 Amidohydrolase
Amidohydro_1         PF01979.15   333 seq792_BIOID50979    -            453   3.1e-19   69.6   0.0   1   1   2.1e-21   7.1e-18   65.2   0.0     1   332    50   391    50   392 0.67 Amidohydrolase family
Amidohydro_5         PF13594.1     68 seq792_BIOID50979    -            453   4.2e-17   61.6   0.9   1   1   2.9e-20   9.8e-17   60.4   0.6     1    68    23    88    23    88 0.84 Amidohydrolase
Nol1_Nop2_Fmu        PF01189.12   283 seq802_BIOID50979    -            454  8.7e-105  350.0   0.0   1   1  5.6e-108  1.1e-104  349.6   0.0     1   282   189   451   189   452 0.99 NOL1/NOP2/sun family
NusB                 PF01029.13   134 seq802_BIOID50979    -            454   2.4e-26   92.1   0.0   1   1     2e-29   3.9e-26   91.4   0.0     1   134    30   152    30   152 0.97 NusB family
Methyltransf_26      PF13659.1    117 seq802_BIOID50979    -            454   4.4e-11   42.7   0.0   1   1   4.2e-14   8.1e-11   41.8   0.0     2   116   273   400   272   401 0.90 Methyltransferase domain
Methyltransf_18      PF12847.2    112 seq802_BIOID50979    -            454   2.3e-10   40.8   0.0   1   1   2.4e-13   4.7e-10   39.9   0.0     2   112   272   400   271   400 0.84 Methyltransferase domain
Methyltransf_31      PF13847.1    152 seq802_BIOID50979    -            454   2.2e-09   36.9   0.0   1   1   1.9e-12   3.8e-09   36.1   0.0     2   113   270   406   269   442 0.82 Methyltransferase domain
MTS                  PF05175.9    170 seq802_BIOID50979    -            454   1.2e-06   27.8   0.0   1   1   1.2e-09   2.4e-06   26.9   0.0    24   151   264   410   254   422 0.86 Methyltransferase small domain
FtsJ                 PF01728.14   181 seq802_BIOID50979    -            454   9.5e-05   22.3   0.0   1   1     1e-07    0.0002   21.3   0.0    19    70   267   313   258   425 0.60 FtsJ-like methyltransferase
DUF303               PF03629.13   255 seq803_BIOID50979    -             85   3.1e-09   36.3   0.1   1   1   2.5e-13   3.4e-09   36.1   0.1   144   201     9    79     3    85 0.82 Domain of unknown function (DUF303)
OEP                  PF02321.13   188 seq804_BIOID50979    -            457   2.7e-51  173.7  39.5   1   2   7.2e-27   9.8e-23   80.5  12.6     3   188    65   247    63   247 0.97 Outer membrane efflux protein
OEP                  PF02321.13   188 seq804_BIOID50979    -            457   2.7e-51  173.7  39.5   2   2   1.3e-32   1.7e-28   99.3   9.3     7   188   275   455   270   455 0.94 Outer membrane efflux protein
DNA_pol_A            PF00476.15   383 seq807_BIOID50979    -            928  2.7e-160  533.0   0.0   1   1  1.1e-163  3.7e-160  532.6   0.0     2   383   548   927   547   927 0.99 DNA polymerase family A
5_3_exonuc_N         PF02739.11   169 seq807_BIOID50979    -            928   3.4e-59  198.8   0.0   1   1   2.3e-62   7.8e-59  197.7   0.0     2   169     8   169     7   169 0.99 5'-3' exonuclease, N-terminal resolvase-like domain
DNA_pol_A_exo1       PF01612.15   174 seq807_BIOID50979    -            928   6.4e-45  152.5   0.1   1   1   3.6e-48   1.2e-44  151.6   0.1     1   174   330   517   330   517 0.97 3'-5' exonuclease
5_3_exonuc           PF01367.15   101 seq807_BIOID50979    -            928     3e-31  107.5   0.0   1   1   2.2e-34   7.5e-31  106.2   0.0     1    99   171   275   171   277 0.97 5'-3' exonuclease, C-terminal SAM fold
Exonuc_X-T_C         PF08411.5    269 seq812_BIOID50979    -            491    3e-104  347.6   0.1   1   1  5.5e-108  3.8e-104  347.3   0.1     1   268   228   489   228   490 0.99 Exonuclease C-terminal
RNase_T              PF00929.19   164 seq812_BIOID50979    -            491     1e-25   90.8   0.0   1   1   2.9e-29     2e-25   89.9   0.0     2   162    29   208    28   210 0.95 Exonuclease
Phage_lysis          PF03245.8    125 seq815_BIOID50979    -            174   7.4e-49  164.7   8.9   1   1   6.2e-53   8.5e-49  164.5   6.2     2   124    49   172    48   173 0.99 Bacteriophage lysis protein
AHS1                 PF02682.11   202 seq817_BIOID50979    -            218   2.9e-69  232.4   0.0   1   1   2.4e-73   3.3e-69  232.2   0.0     2   202     5   202     4   202 0.95 Allophanate hydrolase subunit 1
Metalloenzyme        PF01676.13   262 seq819_BIOID50979    -            407   1.2e-57  195.1   0.0   1   1   9.9e-62   1.4e-57  194.9   0.0     1   261     2   405     2   406 0.97 Metalloenzyme superfamily
Molybdopterin        PF00384.17   432 seq820_BIOID50979    -            808   1.8e-88  297.0   0.0   1   1   4.8e-92   2.2e-88  296.7   0.0     1   432   115   566   115   566 0.93 Molybdopterin oxidoreductase
Molydop_binding      PF01568.16   109 seq820_BIOID50979    -            808   5.3e-27   93.6   0.0   1   1   2.2e-30     1e-26   92.7   0.0     1   107   687   800   687   802 0.97 Molydopterin dinucleotide binding domain
Molybdop_Fe4S4       PF04879.11    55 seq820_BIOID50979    -            808   2.7e-13   49.4   0.9   1   1     1e-16   4.7e-13   48.6   0.6     1    55    53   112    53   112 0.96 Molybdopterin oxidoreductase Fe4S4 domain
Tafi-CsgC            PF10610.4    106 seq822_BIOID50979    -            110   5.5e-67  222.1   4.5   1   1   4.6e-71   6.3e-67  221.9   3.1     1   106     5   110     5   110 0.99 Thin aggregative fimbriae synthesis protein
Methyltransf_11      PF08241.7     95 seq823_BIOID50979    -            240   7.4e-12   45.4   0.0   1   1   8.6e-16   1.2e-11   44.8   0.0    45    95    67   125    50   125 0.83 Methyltransferase domain
Ald_Xan_dh_C2        PF02738.13   543 seq825_BIOID50979    -            765  6.7e-175  582.3   0.0   1   1  1.2e-178  8.5e-175  582.0   0.0    12   543   159   700   147   700 0.98 Molybdopterin-binding domain of aldehyde dehydrogenase
Ald_Xan_dh_C         PF01315.17   111 seq825_BIOID50979    -            765   6.8e-35  119.3   0.1   1   1   2.2e-38   1.5e-34  118.2   0.0     1   111    23   139    23   139 0.92 Aldehyde oxidase and xanthine dehydrogenase, a/b hammerhead domain
HTH_3                PF01381.17    55 seq827_BIOID50979    -            217   1.6e-15   56.5   0.0   1   1   9.1e-19   2.5e-15   55.9   0.0     1    55     8    62     8    62 0.99 Helix-turn-helix
Peptidase_S24        PF00717.18    70 seq827_BIOID50979    -            217     6e-15   54.5   0.0   1   1   3.8e-18     1e-14   53.7   0.0     1    68   126   201   126   203 0.95 Peptidase S24-like
HTH_31               PF13560.1     64 seq827_BIOID50979    -            217     8e-11   41.8   0.0   1   1   5.9e-14   1.6e-10   40.8   0.0     4    58     6    59     3    63 0.95 Helix-turn-helix domain
HTH_19               PF12844.2     64 seq827_BIOID50979    -            217   2.1e-09   37.1   0.0   1   1   1.1e-12   3.1e-09   36.6   0.0     2    62     6    66     5    68 0.95 Helix-turn-helix domain
Phage_fiber_C        PF06820.7     64 seq829_BIOID50979    -            102   3.5e-36  123.0   0.8   1   1   3.4e-40   4.6e-36  122.6   0.5     1    64    41   102    41   102 0.99 Putative prophage tail fibre C-terminus
Rz1                  PF06085.6     40 seq831_BIOID50979    -             61     8e-23   79.4  10.5   1   1   7.2e-27   9.8e-23   79.1   7.3     1    39    20    60    20    61 0.97 Lipoprotein Rz1 precursor
BPD_transp_1         PF00528.17   185 seq833_BIOID50979    -            354   2.5e-26   92.2  16.2   1   1   1.8e-30   2.5e-26   92.2  11.2     1   176   163   324   163   332 0.91 Binding-protein-dependent transport system inner membrane component
MoCF_biosynth        PF00994.19   144 seq835_BIOID50979    -            170   5.8e-31  106.7   0.0   1   1   5.3e-35   7.2e-31  106.4   0.0     1   143    14   156    12   157 0.92 Probable molybdopterin binding domain
AsnA                 PF03590.10   244 seq838_BIOID50979    -            330  6.9e-129  428.3   0.0   1   1  1.3e-132  8.7e-129  428.0   0.0     2   244     4   246     3   246 0.99 Aspartate-ammonia ligase
Y2_Tnp               PF04986.8    183 seq840_BIOID50979    -            410   6.8e-47  159.4   2.0   1   1   1.4e-50   9.9e-47  158.9   1.4     1   181   157   337   157   339 0.96 Putative transposase
Zn_Tnp_IS91          PF14319.1    111 seq840_BIOID50979    -            410   4.2e-28   96.9   3.1   1   1     1e-31   6.8e-28   96.2   2.1     2   109    22   133    21   136 0.92 Transposase zinc-binding domain
DUF1076              PF06416.7    113 seq846_BIOID50979    -            191   4.1e-46  155.2   0.2   1   1   4.9e-50   6.7e-46  154.5   0.1     1   113    81   189    79   189 0.96 Protein of unknown function (DUF1076)
AHS2                 PF02626.10   272 seq847_BIOID50979    -            310  1.3e-100  336.0   0.0   1   1  1.2e-104  1.6e-100  335.7   0.0     2   272    24   288    23   288 0.98 Allophanate hydrolase subunit 2
Abhydrolase_1        PF00561.15   230 seq851_BIOID50979    -            340   3.3e-26   92.1   0.0   1   1   2.6e-29     9e-26   90.7   0.0     4   218   105   312   102   315 0.96 alpha/beta hydrolase fold
Abhydrolase_6        PF12697.2    228 seq851_BIOID50979    -            340     3e-16   59.9   0.7   1   1   1.2e-19   4.2e-16   59.4   0.5     1   219    75   312    75   320 0.70 Alpha/beta hydrolase family
Abhydrolase_5        PF12695.2    142 seq851_BIOID50979    -            340   7.6e-11   41.8   0.4   1   1   7.2e-14   2.5e-10   40.1   0.2     2   141    75   308    74   309 0.65 Alpha/beta hydrolase family
PALP                 PF00291.20   307 seq853_BIOID50979    -            514   9.6e-70  235.0   2.1   1   1   1.9e-73   1.3e-69  234.6   1.5     5   307    29   316    25   316 0.91 Pyridoxal-phosphate dependent enzyme
Thr_dehydrat_C       PF00585.13    91 seq853_BIOID50979    -            514   3.8e-64  212.2   0.0   1   2   3.6e-35   2.4e-31  107.0   0.0     1    91   329   419   329   419 0.98 C-terminal regulatory domain of Threonine dehydratase
Thr_dehydrat_C       PF00585.13    91 seq853_BIOID50979    -            514   3.8e-64  212.2   0.0   2   2   6.7e-34   4.6e-30  102.9   0.0     2    91   425   512   424   512 0.96 C-terminal regulatory domain of Threonine dehydratase
TraT                 PF05818.7    215 seq854_BIOID50979    -            243     3e-90  301.2   7.1   1   1   2.6e-94   3.5e-90  301.0   4.9     1   215    32   243    32   243 0.99 Enterobacterial TraT complement resistance protein
GntR                 PF00392.16    64 seq855_BIOID50979    -            258   6.7e-23   79.7   0.2   1   1   1.9e-26   1.3e-22   78.8   0.1     1    64     9    72     9    72 0.99 Bacterial regulatory proteins, gntR family
FCD                  PF07729.7    125 seq855_BIOID50979    -            258   9.3e-19   67.8   5.0   1   1   2.1e-22   1.4e-18   67.2   3.5     1   125    96   220    96   220 0.90 FCD domain
SmpA_OmlA            PF04355.8     71 seq856_BIOID50979    -            113   5.7e-27   93.0   0.3   1   1   5.1e-31     7e-27   92.7   0.2     1    70    35   104    35   105 0.98 SmpA / OmlA family
Autotransporter      PF03797.14   265 seq857_BIOID50979    -            108   3.1e-09   36.4   0.1   1   1   2.5e-13   3.4e-09   36.3   0.1   168   262     3    91     1    94 0.93 Autotransporter beta-domain
MoaC                 PF01967.16   136 seq862_BIOID50979    -            161   1.5e-60  202.6   1.3   1   1   1.3e-64   1.7e-60  202.4   0.9     1   136    15   150    15   150 1.00 MoaC family
rve                  PF00665.21   120 seq865_BIOID50979    -            296   3.4e-26   91.6   0.1   1   1   3.7e-29   1.3e-25   89.7   0.0     2   119   126   240   125   241 0.97 Integrase core domain
HTH_21               PF13276.1     60 seq865_BIOID50979    -            296   6.8e-17   61.1   4.1   1   1   4.7e-20   1.6e-16   59.9   1.9     3    60    48   104    46   104 0.94 HTH-like domain
rve_3                PF13683.1     67 seq865_BIOID50979    -            296   1.3e-11   43.6   0.0   1   1   8.8e-15     3e-11   42.5   0.0     6    67   217   278   212   278 0.93 Integrase core domain
rve_2                PF13333.1     52 seq865_BIOID50979    -            296   2.8e-06   27.1   0.0   1   1   1.7e-09   5.8e-06   26.1   0.0     1    44   231   277   231   284 0.88 Integrase core domain
PerC                 PF06069.6     90 seq866_BIOID50979    -            107   4.3e-44  148.3   2.0   1   1   3.7e-48   5.1e-44  148.1   1.4     1    89     1    89     1    90 0.99 PerC transcriptional activator
Macro                PF01661.16   118 seq867_BIOID50979    -            177   7.1e-41  138.7   0.0   1   1   6.5e-45   8.9e-41  138.3   0.0     1   118    21   137    21   137 0.99 Macro domain
DUF4156              PF13698.1     93 seq868_BIOID50979    -            121   4.1e-32  109.8   0.1   1   1   3.6e-36   4.9e-32  109.5   0.0     2    93    27   119    26   119 0.98 Domain of unknown function (DUF4156)
Xan_ur_permease      PF00860.15   389 seq870_BIOID50979    -            433   6.3e-98  327.6  32.7   1   1  5.5e-102   7.5e-98  327.4  22.7     2   387     9   394     8   396 0.97 Permease family
Hexapep              PF00132.19    36 seq872_BIOID50979    -            269   3.9e-13   48.1  10.9   1   1   1.4e-13   1.9e-09   36.4   4.4     1    36   151   186   151   186 0.96 Bacterial transferase hexapeptide (six repeats)
TrkA_N               PF02254.13   116 seq873_BIOID50979    -            458   7.9e-58  193.3   3.7   1   2     9e-33   8.8e-30  102.9   0.0     1   108     3   111     3   125 0.92 TrkA-N domain
TrkA_N               PF02254.13   116 seq873_BIOID50979    -            458   7.9e-58  193.3   3.7   2   2   5.9e-29   5.7e-26   90.6   0.7     1   116   235   350   235   350 0.95 TrkA-N domain
TrkA_C               PF02080.16    71 seq873_BIOID50979    -            458     2e-21   75.2   0.7   1   2   4.7e-13   4.5e-10   38.8   0.0     3    70   157   225   155   226 0.91 TrkA-C domain
TrkA_C               PF02080.16    71 seq873_BIOID50979    -            458     2e-21   75.2   0.7   2   2     2e-11   1.9e-08   33.6   0.2     8    70   390   451   388   452 0.89 TrkA-C domain
F420_oxidored        PF03807.12    96 seq873_BIOID50979    -            458   1.2e-12   47.9   2.5   1   2   7.8e-08   7.6e-05   22.9   0.0     1    52     2    49     2    88 0.87 NADP oxidoreductase coenzyme F420-dependent
F420_oxidored        PF03807.12    96 seq873_BIOID50979    -            458   1.2e-12   47.9   2.5   2   2   1.5e-07   0.00015   22.0   0.3     2    48   235   279   234   355 0.80 NADP oxidoreductase coenzyme F420-dependent
Shikimate_DH         PF01488.15   135 seq873_BIOID50979    -            458     7e-12   45.5   0.7   1   1   5.3e-09   5.2e-06   26.4   0.2    12   102   232   332   222   367 0.77 Shikimate / quinate 5-dehydrogenase
NAD_binding_7        PF13241.1    103 seq873_BIOID50979    -            458   1.2e-11   44.6   3.2   1   1   7.5e-08   7.3e-05   22.8   0.0     8    82   233   319   228   323 0.75 Putative NAD(P)-binding
DUF2776              PF10951.3    347 seq876_BIOID50979    -            383  1.4e-164  547.1  33.3   1   1  1.2e-168  1.6e-164  546.9  23.1     1   347    34   381    34   381 0.99 Protein of unknown function (DUF2776)
EamA                 PF00892.15   126 seq879_BIOID50979    -            312     1e-47  161.1  36.0   1   2   2.4e-25   1.7e-21   76.4  11.3     1   125    31   152    31   153 0.93 EamA-like transporter family
EamA                 PF00892.15   126 seq879_BIOID50979    -            312     1e-47  161.1  36.0   2   2   8.1e-30   5.5e-26   90.9   8.2     1   125   173   300   173   301 0.98 EamA-like transporter family
Dus                  PF01207.12   310 seq882_BIOID50979    -            345     1e-99  333.2   0.0   1   1  8.5e-104   1.2e-99  333.0   0.0     2   308    30   340    29   342 0.98 Dihydrouridine synthase (Dus)
CusF_Ec              PF11604.3     70 seq884_BIOID50979    -            110   1.2e-21   76.2   0.3   1   1   1.2e-25   1.6e-21   75.7   0.2     1    67    42   107    42   110 0.93 Copper binding periplasmic protein CusF
PNP_UDP_1            PF01048.15   234 seq885_BIOID50979    -            260   4.5e-43  146.7   1.3   1   1   3.9e-47   5.3e-43  146.5   0.9     2   213    37   238    36   255 0.88 Phosphorylase superfamily
PLDc_2               PF13091.1    126 seq886_BIOID50979    -            526   6.9e-35  119.4   0.0   1   2   1.3e-13   8.8e-10   38.2   0.0     6   126    92   237    88   237 0.68 PLD-like domain
PLDc_2               PF13091.1    126 seq886_BIOID50979    -            526   6.9e-35  119.4   0.0   2   2     3e-26     2e-22   79.1   0.0     5   123   328   470   324   473 0.92 PLD-like domain
ThiS                 PF02597.15    78 seq887_BIOID50979    -             81     5e-22   77.9   0.0   1   1   4.1e-26   5.6e-22   77.8   0.0     1    78     4    81     4    81 0.99 ThiS family
RNase_T              PF00929.19   164 seq888_BIOID50979    -            246     5e-40  137.3   0.4   1   1   9.7e-44   1.3e-39  135.9   0.1     1   164    12   178    12   178 0.93 Exonuclease
Lysis_S              PF04971.7     68 seq889_BIOID50979    -             68   6.7e-46  153.7   0.7   1   1   5.3e-50   7.3e-46  153.6   0.5     1    68     1    68     1    68 0.99 Lysis protein S
OpuAC                PF04069.7    257 seq891_BIOID50979    -            344   3.7e-56  190.2   3.6   1   1   3.3e-60   4.5e-56  189.9   2.5     2   256    44   326    43   327 0.94 Substrate binding domain of ABC-type glycine betaine transport system
HIT                  PF01230.18    98 seq893_BIOID50979    -            125   9.1e-30  102.9   0.0   1   1   1.6e-33   1.1e-29  102.7   0.0     1    97    18   115    18   116 0.97 HIT domain
DcpS_C               PF11969.3    116 seq893_BIOID50979    -            125   2.7e-25   88.7   0.0   1   1   4.3e-29     3e-25   88.6   0.0     2   103    11   112    10   123 0.96 Scavenger mRNA decapping enzyme C-term binding
Lar_restr_allev      PF14354.1     61 seq894_BIOID50979    -             78   1.5e-11   44.2   2.9   1   1   1.4e-15   1.9e-11   43.9   2.0     1    61     9    63     9    63 0.95 Restriction alleviation protein Lar
LamB_YcsF            PF03746.11   242 seq895_BIOID50979    -            244  5.6e-103  343.1   0.8   1   1  4.6e-107  6.3e-103  342.9   0.6     1   241     2   237     2   238 0.99 LamB/YcsF family
NinB                 PF05772.7    127 seq896_BIOID50979    -            181   2.6e-53  178.8   0.2   1   1   2.5e-57   3.5e-53  178.5   0.1     2   127    40   165    39   165 0.99 NinB protein
MoaE                 PF02391.12   117 seq897_BIOID50979    -            150   2.5e-40  136.7   0.0   1   1   2.2e-44     3e-40  136.5   0.0     2   116     6   121     5   122 0.97 MoaE protein
HlyD_2               PF12700.2    328 seq900_BIOID50979    -            407   1.3e-14   53.9   0.0   1   1   1.2e-17     8e-14   51.4   0.0   136   327   187   378    98   379 0.77 HlyD family secretion protein
HlyD_3               PF13437.1    105 seq900_BIOID50979    -            407   1.7e-13   50.6   0.2   1   1     2e-14   1.4e-10   41.3   0.0     1   105   209   310   209   310 0.96 HlyD family secretion protein
UPF0270              PF06794.7     70 seq902_BIOID50979    -             72   9.2e-36  121.3   0.1   1   1   7.4e-40     1e-35  121.2   0.0     1    70     1    70     1    70 0.99 Uncharacterised protein family (UPF0270)
TrwB_AAD_bind        PF10412.4    386 seq903_BIOID50979    -            717  3.3e-148  493.3   0.0   1   1  1.5e-151  4.1e-148  493.0   0.0     2   386   172   561   171   561 0.99 Type IV secretion-system coupling protein DNA-binding domain
TraD_N               PF12615.3    101 seq903_BIOID50979    -            717   1.5e-33  115.0  12.2   1   1   2.3e-36   6.2e-33  113.0   8.2     1   101    31   129    31   129 0.99 F sex factor protein N terminal
TraG-D_C             PF12696.2    128 seq903_BIOID50979    -            717     1e-18   67.2   0.0   1   1   6.9e-22   1.9e-18   66.4   0.0     1   127   419   541   419   542 0.86 TraM recognition site of TraD and TraG
T4SS-DNA_transf      PF02534.9    469 seq903_BIOID50979    -            717   5.9e-08   31.6   0.0   1   1   4.9e-11   1.3e-07   30.4   0.0   250   362   362   477   198   501 0.76 Type IV secretory system Conjugative DNA transfer
Plasmid_stabil       PF05016.9     90 seq905_BIOID50979    -             92     3e-15   56.2   0.1   1   1   2.4e-19   3.3e-15   56.1   0.1     1    90     4    91     4    91 0.86 Plasmid stabilisation system protein
DUF1425              PF07233.7     94 seq909_BIOID50979    -            125   1.6e-23   81.9   0.0   1   1   1.4e-27   1.9e-23   81.7   0.0     2    93    34   124    33   125 0.98 Protein of unknown function (DUF1425)
SNARE_assoc          PF09335.6    123 seq911_BIOID50979    -            220   1.6e-22   79.8   5.4   1   1   1.2e-26   1.6e-22   79.8   3.7     1   123    48   174    48   174 0.96 SNARE associated Golgi protein
PRK                  PF00485.13   194 seq914_BIOID50979    -            289     3e-74  248.6   0.0   1   1   2.7e-78   3.6e-74  248.4   0.0     1   194     7   214     7   214 0.99 Phosphoribulokinase / Uridine kinase family
DUF1076              PF06416.7    113 seq915_BIOID50979    -            213   2.7e-43  146.1   0.3   1   1   2.7e-47   3.7e-43  145.6   0.2    14   113   113   212    99   212 0.94 Protein of unknown function (DUF1076)
DinI                 PF06183.8     65 seq916_BIOID50979    -            104   3.1e-25   87.8   0.1   1   1   2.9e-29   3.9e-25   87.5   0.1     1    65    37   103    37   103 0.98 DinI-like family
SmpB                 PF01668.13    68 seq917_BIOID50979    -            160   1.3e-29  101.6   0.0   1   1   1.5e-33   2.1e-29  100.9   0.0     2    67    13    78    12    80 0.96 SmpB protein
CesT                 PF05932.8    119 seq918_BIOID50979    -             62   5.1e-06   26.2   0.1   1   1   3.9e-10   5.3e-06   26.1   0.1     1    48     4    50     4    60 0.86 Tir chaperone protein (CesT) family
Bax1-I               PF01027.15   205 seq919_BIOID50979    -            261   5.2e-59  199.1  36.8   1   1   4.5e-63   6.1e-59  198.9  25.5     2   205    46   257    45   257 0.92 Inhibitor of apoptosis-promoting Bax1
Dam                  PF05869.6    181 seq920_BIOID50979    -            175   1.7e-61  206.7   0.2   1   1   1.3e-65   1.8e-61  206.5   0.1     2   172     3   169     2   175 0.97 DNA N-6-adenine-methyltransferase (Dam)
CesT                 PF05932.8    119 seq924_BIOID50979    -             83   2.1e-10   40.3   0.0   1   1   1.8e-14   2.5e-10   40.1   0.0    44   117     9    76     6    78 0.94 Tir chaperone protein (CesT) family
Ribonuc_red_lgC      PF02867.10   537 seq925_BIOID50979    -            761  6.7e-135  450.5   0.0   1   1  3.2e-137  1.5e-133  446.1   0.0     1   536   222   731   222   732 0.95 Ribonucleotide reductase, barrel domain
ATP-cone             PF03477.11    90 seq925_BIOID50979    -            761   5.9e-15   55.3   0.1   1   1   2.8e-18   1.3e-14   54.2   0.1     3    90     7    92     5    92 0.97 ATP cone domain
Ribonuc_red_lgN      PF00317.16    83 seq925_BIOID50979    -            761   1.5e-12   47.0   1.0   1   1     5e-16   2.3e-12   46.4   0.1     2    82   142   219   141   220 0.93 Ribonucleotide reductase, all-alpha domain
H2TH                 PF06831.9     93 seq928_BIOID50979    -            263   3.4e-17   61.8   0.0   1   1   1.4e-20   6.5e-17   60.9   0.0     1    77   126   205   126   215 0.84 Formamidopyrimidine-DNA glycosylase H2TH domain
Fapy_DNA_glyco       PF01149.19   116 seq928_BIOID50979    -            263   1.4e-14   54.2   0.0   1   1   5.8e-18   2.6e-14   53.4   0.0     1   106     2   104     2   111 0.88 Formamidopyrimidine-DNA glycosylase N-terminal domain
zf-FPG_IleRS         PF06827.9     30 seq928_BIOID50979    -            263   1.4e-07   30.8   3.6   1   1   5.7e-11   2.6e-07   30.0   2.5     1    29   235   263   235   263 0.98 Zinc finger found in FPG and IleRS
Gly_kinase           PF02595.10   378 seq929_BIOID50979    -            381  1.4e-183  609.7  19.5   1   1  1.2e-187  1.6e-183  609.5  13.5     1   377     1   377     1   378 1.00 Glycerate kinase family
Flagellin_N          PF00669.15   139 seq931_BIOID50979    -            326   3.1e-29  101.4  18.6   1   1   4.5e-33   3.1e-29  101.4  12.9     1   135    26   160    26   166 0.98 Bacterial flagellin N-terminal helical region
Flagellin_C          PF00700.16    86 seq931_BIOID50979    -            326   1.3e-20   73.2  11.2   1   1   1.9e-24   1.3e-20   73.2   7.8     1    86   240   325   240   325 0.98 Bacterial flagellin C-terminal helical region
Phageshock_PspG      PF09583.5     65 seq932_BIOID50979    -             80   1.4e-25   89.0  25.7   1   1   1.1e-29   1.5e-25   88.8  17.8     1    64     1    64     1    65 0.98 Phage shock protein G (Phageshock_PspG)
FAD_binding_5        PF00941.16   171 seq933_BIOID50979    -            292   1.7e-50  170.7   0.0   1   1   3.4e-54   2.4e-50  170.2   0.0     4   170     6   173     3   174 0.98 FAD binding domain in molybdopterin dehydrogenase
CO_deh_flav_C        PF03450.12   103 seq933_BIOID50979    -            292   4.8e-25   87.3   0.1   1   1   2.5e-28   1.7e-24   85.6   0.0     2   103   183   283   182   283 0.97 CO dehydrogenase flavoprotein C-terminal domain
DUF2566              PF10753.4     55 seq936_BIOID50979    -             82   3.4e-29  100.3   5.3   1   1   3.3e-33   4.5e-29  100.0   3.7     1    55    28    82    28    82 0.99 Protein of unknown function (DUF2566)
Fer4_11              PF13247.1     99 seq937_BIOID50979    -            205   1.2e-31  108.4  10.9   1   1   8.5e-35   1.2e-31  108.4   7.5     3    97    60   153    58   155 0.97 4Fe-4S dicluster domain
Fer4_2               PF12797.2     22 seq937_BIOID50979    -            205   1.1e-13   50.0  30.8   1   1   6.7e-10   9.1e-07   28.3   0.6     2    20     6    24     5    33 0.89 4Fe-4S binding domain
Fer4                 PF00037.22    24 seq937_BIOID50979    -            205   9.1e-13   47.1  35.1   1   1   8.5e-11   1.2e-07   30.9   3.3     1    23    92   114    92   115 0.94 4Fe-4S binding domain
Fer4_7               PF12838.2     52 seq937_BIOID50979    -            205   2.4e-12   46.9  28.1   1   1   9.2e-10   1.3e-06   28.6   7.3     2    50    99   147    98   149 0.87 4Fe-4S dicluster domain
Fer4_9               PF13187.1     55 seq937_BIOID50979    -            205   8.2e-12   45.0  26.6   1   1   5.5e-10   7.5e-07   29.2   7.4     2    53    99   148    98   150 0.95 4Fe-4S dicluster domain
Fer4_10              PF13237.1     52 seq937_BIOID50979    -            205   4.5e-11   42.2  30.2   1   1   8.2e-09   1.1e-05   24.9   8.0     2    52    92   146    91   146 0.76 4Fe-4S dicluster domain
Fer4_4               PF12800.2     17 seq937_BIOID50979    -            205   1.7e-10   40.2  32.5   1   3     3e-05      0.04   14.1   2.3     1    15    11    25    11    29 0.90 4Fe-4S binding domain
Fer4_4               PF12800.2     17 seq937_BIOID50979    -            205   1.7e-10   40.2  32.5   2   3   3.3e-05     0.045   13.9   2.0     2    16    65    81    64    85 0.86 4Fe-4S binding domain
Fer4_4               PF12800.2     17 seq937_BIOID50979    -            205   1.7e-10   40.2  32.5   3   3   2.9e-07    0.0004   20.3   2.0     2    17    97   112    96   112 0.91 4Fe-4S binding domain
Fer4_6               PF12837.2     24 seq937_BIOID50979    -            205   2.4e-10   39.7  39.6   1   1   3.1e-09   4.2e-06   26.2   3.2     1    23    91   113    91   114 0.95 4Fe-4S binding domain
Fer4_3               PF12798.2     15 seq937_BIOID50979    -            205   7.3e-07   29.1  40.1   1   2   9.4e-06     0.013   15.9   4.2     1    15    67    83    67    83 0.98 4Fe-4S binding domain
Fer4_3               PF12798.2     15 seq937_BIOID50979    -            205   7.3e-07   29.1  40.1   2   2   4.8e-05     0.065   13.7   1.6     1    13   126   147   126   149 0.94 4Fe-4S binding domain
SecD-TM1             PF13721.1    101 seq938_BIOID50979    -            127   2.7e-16   59.5   0.0   1   1   2.6e-20   3.6e-16   59.1   0.0    11   101    17   105     8   105 0.91 SecD export protein N-terminal TM region
MscL                 PF01741.13   128 seq942_BIOID50979    -            136     1e-56  190.4   3.2   1   1   8.4e-61   1.1e-56  190.2   2.2     1   128     3   132     3   132 0.98 Large-conductance mechanosensitive channel, MscL
MFS_1                PF07690.11   354 seq945_BIOID50979    -            394   1.4e-36  125.9  55.0   1   2   1.2e-29   8.2e-26   90.4  16.5     2   188    17   198    16   216 0.88 Major Facilitator Superfamily
MFS_1                PF07690.11   354 seq945_BIOID50979    -            394   1.4e-36  125.9  55.0   2   2   9.5e-15   6.5e-11   41.4  16.0     3   175   218   387   216   394 0.89 Major Facilitator Superfamily
Sugar_tr             PF00083.19   451 seq945_BIOID50979    -            394   6.3e-12   44.6  16.2   1   1   9.3e-16   6.3e-12   44.6  11.2    43   188    39   181    11   184 0.83 Sugar (and other) transporter
DUF2526              PF10735.4     77 seq954_BIOID50979    -             77   3.1e-47  158.3   5.7   1   1   2.5e-51   3.4e-47  158.2   4.0     1    77     1    77     1    77 1.00 Protein of unknown function (DUF2526)
APH                  PF01636.18   239 seq957_BIOID50979    -            274   1.9e-19   70.2   7.4   1   1   2.8e-23   1.9e-19   70.2   5.1     2   237    25   233    24   235 0.78 Phosphotransferase enzyme family
Choline_kinase       PF01633.15   211 seq957_BIOID50979    -            274   5.8e-06   25.9   0.0   1   1   1.3e-09   8.6e-06   25.3   0.0   142   194   158   212   140   235 0.78 Choline/ethanolamine kinase
ACR_tran             PF00873.14  1021 seq958_BIOID50979    -           1047    2e-236  786.9   2.0   1   1  3.6e-240  2.5e-236  786.5   1.4     2  1019     6  1037     2  1039 0.98 AcrB/AcrD/AcrF family
DmsC                 PF04976.7    276 seq959_BIOID50979    -            364  6.9e-116  386.2  20.0   1   1  6.1e-120  8.3e-116  385.9  13.9     1   276    81   354    81   354 0.99 DMSO reductase anchor subunit (DmsC)
DUF1090              PF06476.7    115 seq963_BIOID50979    -            122   6.8e-38  128.7  16.9   1   1   6.2e-42   8.4e-38  128.4  11.7     2   114     7   116     5   117 0.92 Protein of unknown function (DUF1090)
DUF3950              PF13132.1     30 seq964_BIOID50979    -             74   3.1e-16   58.4   0.1   1   1   3.4e-20   4.6e-16   57.9   0.1     1    29    21    49    21    50 0.98 Domain of unknown function (DUF3950)
Bax1-I               PF01027.15   205 seq965_BIOID50979    -            237   5.4e-12   45.6  24.8   1   1     5e-16   6.8e-12   45.3  17.2     3   201    19   220    17   225 0.82 Inhibitor of apoptosis-promoting Bax1
ORF6N                PF10543.4     88 seq967_BIOID50979    -            234   1.1e-29  102.1   0.0   1   1   2.9e-33     2e-29  101.3   0.0     2    88    10   105     9   105 0.98 ORF6N domain
P22_AR_C             PF10548.4     74 seq967_BIOID50979    -            234   1.4e-26   92.0   0.0   1   1   4.8e-30   3.3e-26   90.8   0.0     1    74   133   206   133   206 0.98 P22AR C-terminal domain
DUF1391              PF07151.7     49 seq969_BIOID50979    -             77   2.5e-34  116.3   0.3   1   1   2.4e-38   3.2e-34  116.0   0.2     1    48    29    76    29    77 0.97 Protein of unknown function (DUF1391)
S-methyl_trans       PF02574.11   305 seq973_BIOID50979    -           1232  5.9e-105  350.7   0.1   1   1    4e-108  1.1e-104  349.9   0.1     1   304    21   331    21   332 0.98 Homocysteine S-methyltransferase
Met_synt_B12         PF02965.12   136 seq973_BIOID50979    -           1232   9.2e-54  180.5   0.0   1   1     9e-57   2.4e-53  179.2   0.0     1   136  1060  1197  1060  1197 0.99 Vitamin B12 dependent methionine synthase, activation domain
Pterin_bind          PF00809.17   210 seq973_BIOID50979    -           1232   1.5e-48  164.8   0.4   1   1   1.7e-51   4.6e-48  163.2   0.3     1   210   361   573   361   573 0.98 Pterin binding enzyme
B12-binding_2        PF02607.12    79 seq973_BIOID50979    -           1232   4.3e-21   74.6   0.0   1   1   6.5e-24   1.8e-20   72.6   0.0     4    79   664   739   662   739 0.96 B12 binding domain
B12-binding          PF02310.14   121 seq973_BIOID50979    -           1232   6.2e-20   71.1   0.2   1   1   1.8e-22     5e-19   68.2   0.1     2    94   753   845   752   856 0.93 B12 binding domain
Fer2_2               PF01799.15    75 seq974_BIOID50979    -            159     4e-27   93.8   0.4   1   1   5.8e-31     4e-27   93.8   0.3     1    73    78   152    78   154 0.93 [2Fe-2S] binding domain
Fer2                 PF00111.22    78 seq974_BIOID50979    -            159   4.4e-07   29.4   1.1   1   1   6.5e-11   4.4e-07   29.4   0.8     2    55    12    64    11    85 0.81 2Fe-2S iron-sulfur cluster binding domain
HTH_Tnp_1            PF01527.15    76 seq976_BIOID50979    -            108   5.5e-11   42.1   1.3   1   1   1.6e-14   2.2e-10   40.2   0.9     1    74     1    87     1    88 0.86 Transposase
IlvN                 PF07991.7    165 seq977_BIOID50979    -            491   6.6e-61  204.3   0.2   1   1   1.6e-64   1.1e-60  203.6   0.1     2   165    35   204    34   204 0.98 Acetohydroxy acid isomeroreductase, catalytic domain
IlvC                 PF01450.14   145 seq977_BIOID50979    -            491     4e-56  188.8   0.1   1   2   3.3e-21   2.3e-17   63.1   0.0     1   128   210   337   210   345 0.91 Acetohydroxy acid isomeroreductase, catalytic domain
IlvC                 PF01450.14   145 seq977_BIOID50979    -            491     4e-56  188.8   0.1   2   2   7.7e-40   5.3e-36  123.6   0.0    15   145   359   485   349   485 0.93 Acetohydroxy acid isomeroreductase, catalytic domain
DinI                 PF06183.8     65 seq979_BIOID50979    -             82   1.8e-29  101.4   0.3   1   1   1.6e-33   2.1e-29  101.1   0.2     1    65    15    81    15    81 0.98 DinI-like family
Aldo_ket_red         PF00248.16   283 seq983_BIOID50979    -            294   2.6e-46  157.5   0.1   1   1   2.3e-50   3.2e-46  157.3   0.0     2   281    20   267    19   269 0.92 Aldo/keto reductase family
DUF883               PF05957.8     94 seq987_BIOID50979    -            101   1.1e-31  108.9   1.7   1   1   9.3e-36   1.3e-31  108.7   1.2     2    94     9   101     8   101 0.99 Bacterial protein of unknown function (DUF883)
HTH_Tnp_1            PF01527.15    76 seq988_BIOID50979    -            108   5.5e-11   42.1   1.3   1   1   1.6e-14   2.2e-10   40.2   0.9     1    74     1    87     1    88 0.86 Transposase
DicB                 PF05358.6     62 seq990_BIOID50979    -             62   4.5e-38  128.4   0.0   1   1   3.6e-42   4.9e-38  128.3   0.0     1    62     1    62     1    62 0.99 DicB protein
cNMP_binding         PF00027.24    91 seq992_BIOID50979    -            210   8.9e-24   83.0   0.0   1   1     4e-27   1.4e-23   82.4   0.0     3    90    23   111    21   112 0.97 Cyclic nucleotide-binding domain
Crp                  PF00325.15    32 seq992_BIOID50979    -            210   2.1e-15   55.7   0.4   1   1   1.1e-18   3.9e-15   54.8   0.3     1    32   166   197   166   197 0.98 Bacterial regulatory proteins, crp family
HTH_Crp_2            PF13545.1     76 seq992_BIOID50979    -            210   2.2e-11   43.2   0.1   1   1   1.5e-14     5e-11   42.1   0.1     1    67   142   206   142   207 0.94 Crp-like helix-turn-helix domain
rve                  PF00665.21   120 seq996_BIOID50979    -            296   4.9e-26   91.0   0.1   1   1   3.8e-29   1.3e-25   89.7   0.0     2   119   126   240   125   241 0.97 Integrase core domain
HTH_21               PF13276.1     60 seq996_BIOID50979    -            296   1.6e-16   59.9   2.9   1   1   1.1e-19   3.9e-16   58.7   2.0     3    60    48   104    45   104 0.93 HTH-like domain
rve_3                PF13683.1     67 seq996_BIOID50979    -            296   2.7e-11   42.7   0.0   1   1   1.8e-14   6.1e-11   41.5   0.0     6    67   217   278   212   278 0.92 Integrase core domain
rve_2                PF13333.1     52 seq996_BIOID50979    -            296   2.6e-06   27.2   0.0   1   1   1.6e-09   5.5e-06   26.2   0.0     1    44   231   277   231   284 0.88 Integrase core domain
FliD_C               PF07195.7    239 seq997_BIOID50979    -            438   7.7e-43  146.3  10.5   1   1   1.1e-46   7.7e-43  146.3   7.3     1   232   209   423   209   431 0.94 Flagellar hook-associated protein 2 C-terminus
FliD_N               PF02465.13    99 seq997_BIOID50979    -            438   1.3e-14   54.2   6.8   1   1   1.8e-18   1.3e-14   54.2   4.7     8    99     6    98     1    98 0.85 Flagellar hook-associated protein 2 C-terminus
DUF1482              PF07358.6     57 seq998_BIOID50979    -             66   2.5e-28   97.3   0.2   1   1   2.1e-32   2.8e-28   97.1   0.1     1    57     7    65     7    65 0.98 Protein of unknown function (DUF1482)
Glyco_hydro_3        PF00933.16   299 seq1000_BIOID50979   -            341     4e-72  242.6   0.0   1   1   3.6e-76     5e-72  242.2   0.0     3   294     7   319     5   320 0.94 Glycosyl hydrolase family 3 N terminal domain
DUF1469              PF07332.6    121 seq1002_BIOID50979   -            134     1e-25   89.6   7.5   1   1   8.4e-30   1.1e-25   89.5   5.2     6   120    19   129    14   130 0.97 Protein of unknown function (DUF1469)
rve                  PF00665.21   120 seq1003_BIOID50979   -            296   4.9e-26   91.0   0.1   1   1   3.8e-29   1.3e-25   89.7   0.0     2   119   126   240   125   241 0.97 Integrase core domain
HTH_21               PF13276.1     60 seq1003_BIOID50979   -            296   1.6e-16   59.9   2.9   1   1   1.1e-19   3.9e-16   58.7   2.0     3    60    48   104    45   104 0.93 HTH-like domain
rve_3                PF13683.1     67 seq1003_BIOID50979   -            296   2.7e-11   42.7   0.0   1   1   1.8e-14   6.1e-11   41.5   0.0     6    67   217   278   212   278 0.92 Integrase core domain
rve_2                PF13333.1     52 seq1003_BIOID50979   -            296   2.6e-06   27.2   0.0   1   1   1.6e-09   5.5e-06   26.2   0.0     1    44   231   277   231   284 0.88 Integrase core domain
Fels1                PF05666.6     45 seq1005_BIOID50979   -            122   1.4e-39  133.0   2.3   1   2   2.6e-21   3.6e-17   61.3   0.1     2    45    20    62    19    62 0.95 Fels-1 Prophage Protein-like
Fels1                PF05666.6     45 seq1005_BIOID50979   -            122   1.4e-39  133.0   2.3   2   2   1.2e-24   1.7e-20   72.0   0.2     1    45    66   121    66   121 0.98 Fels-1 Prophage Protein-like
TrwC                 PF08751.6    297 seq1009_BIOID50979   -            270   1.5e-84  283.8   1.2   1   1   1.2e-88   1.7e-84  283.6   0.8     2   276     7   268     6   270 0.96 TrwC relaxase
Elong-fact-P_C       PF09285.6     56 seq1010_BIOID50979   -            188   5.3e-27   92.8   1.0   1   1   2.4e-30   1.1e-26   91.8   0.2     1    56   131   186   131   186 0.99 Elongation factor P, C-terminal
EFP                  PF01132.15    55 seq1010_BIOID50979   -            188   3.2e-24   84.2   0.1   1   1   1.2e-27   5.5e-24   83.4   0.0     3    55    71   123    69   123 0.97 Elongation factor P (EF-P) OB domain
EFP_N                PF08207.7     58 seq1010_BIOID50979   -            188   5.8e-24   83.6   0.0   1   1   4.5e-27     2e-23   81.8   0.0     3    57     7    61     5    62 0.97 Elongation factor P (EF-P) KOW-like domain
DDE_Tnp_Tn3          PF01526.12   388 seq1013_BIOID50979   -            961  1.7e-141  471.2   0.0   1   1  3.3e-145  2.3e-141  470.8   0.0     1   388   570   956   570   956 0.99 Tn3 transposase DDE domain
DUF4158              PF13700.1    166 seq1013_BIOID50979   -            961   5.3e-56  188.5   0.7   1   1   1.5e-59     1e-55  187.6   0.2     2   166     7   170     6   170 0.99 Domain of unknown function (DUF4158)
DnaB_C               PF03796.10   265 seq1014_BIOID50979   -            471  4.1e-108  360.1   0.2   1   1  1.2e-111  5.4e-108  359.7   0.1     1   263   206   463   206   465 0.97 DnaB-like helicase C terminal domain
DnaB                 PF00772.16   103 seq1014_BIOID50979   -            471   8.7e-38  128.2   0.0   1   1   4.2e-41   1.9e-37  127.1   0.0     1   103    26   128    26   128 0.99 DnaB-like helicase N terminal domain
AAA_25               PF13481.1    194 seq1014_BIOID50979   -            471     1e-13   51.0   0.1   1   1   3.6e-17   1.6e-13   50.3   0.0    29   190   220   386   179   390 0.84 AAA domain
AzlC                 PF03591.9    143 seq1015_BIOID50979   -            245   7.3e-42  142.5  10.2   1   1   5.3e-46   7.3e-42  142.5   7.1     1   141    23   165    23   167 0.97 AzlC protein
Nitrate_red_del      PF02613.10   136 seq1019_BIOID50979   -            204     4e-31  107.5   1.1   1   1   4.1e-35   5.6e-31  107.0   0.7     7   134    41   164    19   166 0.93 Nitrate reductase delta subunit
AAA_21               PF13304.1    303 seq1021_BIOID50979   -            633   5.4e-12   46.1   9.6   1   1   7.9e-16   5.4e-12   46.1   6.7     4   302    28   374    26   375 0.69 AAA domain
PHO4                 PF01384.15   326 seq1022_BIOID50979   -            499  4.5e-100  334.3  20.0   1   1  3.9e-104  5.3e-100  334.1  13.8     1   326    30   488    30   488 0.88 Phosphate transporter family
ANT                  PF03374.9    112 seq1024_BIOID50979   -            159   1.4e-34  118.3   0.0   1   1   1.3e-38   1.8e-34  118.0   0.0     1   111    44   152    44   153 0.97 Phage antirepressor protein KilAC domain
Iso_dh               PF00180.15   348 seq1025_BIOID50979   -            416  7.1e-116  386.8   0.0   1   1    6e-120  8.2e-116  386.6   0.0     2   348    29   412    28   412 0.98 Isocitrate/isopropylmalate dehydrogenase
ADH_zinc_N           PF00107.21   130 seq1027_BIOID50979   -            353   6.6e-18   64.3   0.0   1   1   1.6e-21   1.1e-17   63.7   0.0     1   122   169   304   169   311 0.92 Zinc-binding dehydrogenase
ADH_zinc_N_2         PF13602.1    127 seq1027_BIOID50979   -            353     6e-07   30.2   0.0   1   1   1.6e-10   1.1e-06   29.4   0.0     1   127   202   347   202   347 0.78 Zinc-binding dehydrogenase
YihI                 PF04220.7    169 seq1028_BIOID50979   -            169   3.4e-56  189.0  15.5   1   1   2.8e-60   3.9e-56  188.9  10.8     3   167     5   165     2   167 0.94 Der GTPase activator (YihI)
YqjK                 PF13997.1     73 seq1029_BIOID50979   -             99   3.6e-30  103.8   9.8   1   1   3.3e-34   4.5e-30  103.5   6.8     1    73    14    86    14    86 0.99 YqjK-like protein
Hydrolase_3          PF08282.7    254 seq1030_BIOID50979   -            368   1.1e-14   54.4   0.1   1   1   1.8e-16   6.1e-13   48.8   0.0   187   251   295   358   282   361 0.92 haloacid dehalogenase-like hydrolase
HAD                  PF12710.2    191 seq1030_BIOID50979   -            368   6.9e-13   49.0   0.0   1   1   2.3e-16     8e-13   48.8   0.0    45   191   191   327    41   327 0.79 haloacid dehalogenase-like hydrolase
Hydrolase            PF00702.21   204 seq1030_BIOID50979   -            368   1.3e-10   42.0   1.0   1   1     5e-14   1.7e-10   41.6   0.4    65   204   170   330    99   330 0.77 haloacid dehalogenase-like hydrolase
VRR_NUC              PF08774.6    100 seq1033_BIOID50979   -            192   3.1e-15   55.9   0.0   1   1     6e-19   8.2e-15   54.5   0.0     3   100    61   161    59   161 0.95 VRR-NUC domain
FUSC-like            PF12805.2    284 seq1034_BIOID50979   -            696     3e-72  242.8   3.3   1   1   8.7e-76     3e-72  242.8   2.3     2   280    63   335    62   340 0.95 FUSC-like inner membrane protein yccS
FUSC_2               PF13515.1    128 seq1034_BIOID50979   -            696   8.6e-20   70.8  11.0   1   1   2.5e-23   8.6e-20   70.8   7.6     2   126   377   498   375   500 0.90 Fusaric acid resistance protein-like
FUSC                 PF04632.7    650 seq1034_BIOID50979   -            696   5.1e-08   31.7   4.2   1   1   1.5e-11   5.1e-08   31.7   2.9     7   280   369   659   363   690 0.80 Fusaric acid resistance protein family
ALMT                 PF11744.3    406 seq1034_BIOID50979   -            696   1.5e-05   23.7   1.9   1   1   1.7e-08   5.7e-05   21.8   1.0    41   193   389   528   373   594 0.80 Aluminium activated malate transporter
Lactate_perm         PF02652.9    522 seq1039_BIOID50979   -            560  6.8e-234  777.0  41.5   1   1  5.7e-238  7.8e-234  776.8  28.8     1   522    25   551    25   551 0.99 L-lactate permease
MdoG                 PF04349.7    484 seq1040_BIOID50979   -            517  8.5e-263  871.7   1.2   1   1  7.2e-267  9.8e-263  871.5   0.8     1   483    29   514    29   515 1.00 Periplasmic glucan biosynthesis protein, MdoG
Entericidin          PF08085.6     21 seq1042_BIOID50979   -             41   5.3e-09   35.3   0.0   1   1   4.6e-13   6.3e-09   35.1   0.0     1    21    20    40    20    40 0.99 Entericidin EcnA/B family
DoxX                 PF07681.7     85 seq1044_BIOID50979   -            160   6.2e-18   64.8  12.8   1   1   1.5e-21   1.1e-17   64.1   8.9     2    84    39   117    38   118 0.98 DoxX
NinG                 PF05766.7    189 seq1045_BIOID50979   -            201   7.4e-76  254.0  17.0   1   1   6.4e-80   8.8e-76  253.7  11.8     1   186     1   195     1   201 0.94 Bacteriophage Lambda NinG protein
Ribonuc_red_sm       PF00268.16   281 seq1046_BIOID50979   -            376   7.3e-30  103.8   2.5   1   2   4.3e-17   5.8e-13   48.3   0.3    13   143    31   158    22   165 0.91 Ribonucleotide reductase, small chain
Ribonuc_red_sm       PF00268.16   281 seq1046_BIOID50979   -            376   7.3e-30  103.8   2.5   2   2   2.8e-19   3.9e-15   55.5   0.1   155   274   200   329   182   336 0.89 Ribonucleotide reductase, small chain
K_trans              PF02705.11   534 seq1049_BIOID50979   -            622  8.9e-207  687.5  25.4   1   1  7.5e-211    1e-206  687.3  17.6     2   534    14   544    13   544 0.99 K+ potassium transporter
AzlD                 PF05437.7     99 seq1050_BIOID50979   -            111   4.5e-12   45.6   4.6   1   1   3.8e-16   5.2e-12   45.4   3.2     4    98     8   104     5   105 0.91 Branched-chain amino acid transport protein (AzlD)
Entericidin          PF08085.6     21 seq1052_BIOID50979   -             48   1.2e-08   34.2   2.6   1   1   1.2e-12   1.7e-08   33.7   1.8     1    21    23    43    23    43 0.98 Entericidin EcnA/B family
UPF0227              PF05728.7    187 seq1054_BIOID50979   -            180   1.2e-71  240.2   0.0   1   1   9.8e-76   1.3e-71  240.0   0.0     1   186     1   177     1   178 0.99 Uncharacterised protein family (UPF0227)
Voltage_CLC          PF00654.15   355 seq1056_BIOID50979   -            438   1.7e-72  244.2  32.8   1   1   1.3e-76   1.7e-72  244.2  22.7     5   354    83   422    79   423 0.91 Voltage gated chloride channel
DicB                 PF05358.6     62 seq1058_BIOID50979   -             62   4.5e-38  128.4   0.0   1   1   3.6e-42   4.9e-38  128.3   0.0     1    62     1    62     1    62 0.99 DicB protein
Radical_SAM          PF04055.16   166 seq1060_BIOID50979   -            457   3.7e-15   56.3   0.0   1   1     8e-19   5.4e-15   55.8   0.0     2   164    57   227    56   229 0.79 Radical SAM superfamily
HemN_C               PF06969.11    66 seq1060_BIOID50979   -            457     4e-12   45.8   0.3   1   1   2.7e-15   1.8e-11   43.7   0.0     1    66   363   431   363   431 0.94 HemN C-terminal domain
YcgL                 PF05166.8     74 seq1061_BIOID50979   -            108     3e-33  113.6   0.1   1   1   2.9e-37     4e-33  113.2   0.1     1    74    14    87    14    87 0.99 YcgL domain
HxlR                 PF01638.12    91 seq1064_BIOID50979   -            126   1.8e-32  110.7   0.1   1   1   2.8e-36   3.8e-32  109.6   0.0     2    89    29   116    28   118 0.97 HxlR-like helix-turn-helix
DUF1482              PF07358.6     57 seq1065_BIOID50979   -             66   2.5e-28   97.3   0.2   1   1   2.1e-32   2.8e-28   97.1   0.1     1    57     7    65     7    65 0.98 Protein of unknown function (DUF1482)
FliS                 PF02561.9    122 seq1066_BIOID50979   -            130   2.8e-23   81.9   0.0   1   1   2.5e-27   3.4e-23   81.6   0.0     2   118     5   125     4   128 0.94 Flagellar protein FliS
Multi_Drug_Res       PF00893.14    93 seq1068_BIOID50979   -            105   5.3e-33  113.2  10.3   1   1   4.9e-37   6.7e-33  112.9   7.2     1    93     1    93     1    93 0.99 Small Multidrug Resistance protein
MarR                 PF01047.17    59 seq1069_BIOID50979   -            176   1.6e-17   62.8   2.8   1   1   1.3e-20     6e-17   60.9   0.1     1    58    53   112    53   113 0.98 MarR family
MarR_2               PF12802.2     62 seq1069_BIOID50979   -            176     1e-08   34.5   0.1   1   1   4.8e-12   2.2e-08   33.5   0.0     5    61    55   111    51   112 0.90 MarR family
HTH_27               PF13463.1     68 seq1069_BIOID50979   -            176   3.6e-07   30.3   0.1   1   1   1.8e-10   8.1e-07   29.1   0.0    17    68    70   121    54   121 0.86 Winged helix DNA-binding domain
GST_N_2              PF13409.1     70 seq1070_BIOID50979   -            328   1.5e-23   82.4   0.0   1   1   9.4e-27   3.2e-23   81.3   0.0     1    70    62   159    62   159 0.85 Glutathione S-transferase, N-terminal domain
GST_C_2              PF13410.1     69 seq1070_BIOID50979   -            328   3.9e-14   52.1   0.0   1   1   2.3e-17     8e-14   51.1   0.0     1    54   203   256   203   280 0.89 Glutathione S-transferase, C-terminal domain
GST_C                PF00043.20    95 seq1070_BIOID50979   -            328   8.7e-07   28.7   0.0   1   1   4.2e-10   1.4e-06   28.0   0.0    20    67   200   247   167   281 0.76 Glutathione S-transferase, C-terminal domain
Phage_NinH           PF06322.6     64 seq1074_BIOID50979   -             64   8.9e-43  143.6   0.4   1   1     7e-47   9.6e-43  143.5   0.3     1    63     1    63     1    64 0.99 Phage NinH protein
FAA_hydrolase        PF01557.13   217 seq1076_BIOID50979   -            219   3.8e-56  189.8   0.0   1   1   3.6e-60   4.9e-56  189.4   0.0     1   206    18   209    18   218 0.94 Fumarylacetoacetate (FAA) hydrolase family
AAA_25               PF13481.1    194 seq1080_BIOID50979   -            476   2.1e-26   92.4   0.0   1   1   1.8e-29   3.5e-26   91.6   0.0    10   194    88   242    80   242 0.90 AAA domain
KaiC                 PF06745.8    226 seq1080_BIOID50979   -            476   1.7e-18   66.4   0.1   1   1   6.7e-19   1.3e-15   56.9   0.1     2   202    94   277    93   294 0.85 KaiC
ChlI                 PF13541.1    121 seq1080_BIOID50979   -            476   4.2e-12   45.5   0.0   1   1   4.9e-15   9.5e-12   44.3   0.0    35   121   364   449   337   449 0.92 Subunit ChlI of Mg-chelatase
Lon_C                PF05362.8    205 seq1080_BIOID50979   -            476   3.2e-08   33.0   0.1   1   1   3.7e-11   7.2e-08   31.8   0.0    94   200   372   471   363   473 0.88 Lon protease (S16) C-terminal proteolytic domain
RecA                 PF00154.16   323 seq1080_BIOID50979   -            476   2.4e-05   23.4   0.1   1   1   2.4e-08   4.8e-05   22.4   0.0    17   140    77   195    65   205 0.77 recA bacterial DNA recombination protein
Phage_antitermQ      PF06530.7    126 seq1081_BIOID50979   -            160   9.7e-60  199.5   0.1   1   1   8.2e-64   1.1e-59  199.3   0.1     1   125    17   141    17   142 0.99 Phage antitermination protein Q
FCD                  PF07729.7    125 seq1083_BIOID50979   -            240     2e-23   82.9   2.5   1   1   4.3e-27   2.9e-23   82.4   1.7     2   124   104   228   103   229 0.96 FCD domain
GntR                 PF00392.16    64 seq1083_BIOID50979   -            240   1.1e-11   43.8   0.1   1   1   4.5e-15   3.1e-11   42.4   0.1     2    64    32    93    31    93 0.95 Bacterial regulatory proteins, gntR family
Ala_racemase_N       PF01168.15   217 seq1084_BIOID50979   -            359   3.1e-61  206.5   0.0   1   1   5.7e-65   3.9e-61  206.2   0.0     1   217     8   219     8   219 0.94 Alanine racemase, N-terminal domain
Ala_racemase_C       PF00842.16   129 seq1084_BIOID50979   -            359     8e-40  135.1   0.1   1   1   1.8e-43   1.2e-39  134.5   0.1     1   129   234   358   234   358 0.97 Alanine racemase, C-terminal domain
Pyr_redox_2          PF07992.9    200 seq1091_BIOID50979   -            434   1.8e-33  116.0   0.0   1   1   1.6e-36   4.3e-33  114.7   0.0     1   197     7   318     7   320 0.91 Pyridine nucleotide-disulphide oxidoreductase
Pyr_redox            PF00070.22    80 seq1091_BIOID50979   -            434   2.5e-19   69.3   3.8   1   2     5e-08   0.00014   22.0   0.1     1    36     7    48     7    93 0.86 Pyridine nucleotide-disulphide oxidoreductase
Pyr_redox            PF00070.22    80 seq1091_BIOID50979   -            434   2.5e-19   69.3   3.8   2   2     1e-15   2.8e-12   46.7   0.5     1    68   172   254   172   265 0.91 Pyridine nucleotide-disulphide oxidoreductase
DAO                  PF01266.19   358 seq1091_BIOID50979   -            434   2.7e-11   42.8  10.3   1   1   1.2e-09   3.4e-06   26.1   0.0   147   236   226   308   223   336 0.80 FAD dependent oxidoreductase
Flg_hook             PF02120.11    85 seq1092_BIOID50979   -            353   1.4e-18   66.2   4.8   1   1   2.5e-22   3.5e-18   64.9   3.3     3    85   239   321   237   322 0.94 Flagellar hook-length control protein FliK
TraI                 PF07057.6    126 seq1096_BIOID50979   -           1134   6.2e-59  197.3   0.0   1   1   5.6e-62   1.9e-58  195.7   0.0     1   126   812   938   812   938 0.98 DNA helicase TraI
AAA_30               PF13604.1    196 seq1096_BIOID50979   -           1134   3.9e-40  137.4   2.5   1   1   1.1e-43   3.9e-40  137.4   1.7     1   186   346   534   346   538 0.93 AAA domain
HlyD                 PF00529.15   306 seq1098_BIOID50979   -            390   3.6e-79  266.1  15.0   1   1   1.3e-82   4.5e-79  265.8  10.4     1   306    60   343    60   343 0.99 HlyD family secretion protein
HlyD_2               PF12700.2    328 seq1098_BIOID50979   -            390   2.2e-17   63.1   1.3   1   1   9.2e-21   3.1e-17   62.6   0.9    20   234    60   290    51   316 0.77 HlyD family secretion protein
HlyD_3               PF13437.1    105 seq1098_BIOID50979   -            390   5.2e-16   58.7   3.5   1   1   1.4e-16   4.9e-13   49.2   0.2     2   105   218   338   217   338 0.79 HlyD family secretion protein
Biotin_lipoyl_2      PF13533.1     50 seq1098_BIOID50979   -            390   1.1e-08   34.4   1.6   1   1   5.4e-11   1.9e-07   30.5   0.1     2    49    61   108    60   109 0.91 Biotin-lipoyl like
Fer2                 PF00111.22    78 seq1099_BIOID50979   -             84   9.3e-11   41.2   2.6   1   1   7.5e-15     1e-10   41.0   1.8     7    78    10    77     4    77 0.83 2Fe-2S iron-sulfur cluster binding domain
FliB                 PF03692.10    85 seq1107_BIOID50979   -            189   1.5e-08   34.8  10.3   1   1   2.8e-12   3.8e-08   33.5   7.1     2    85    65   133    64   133 0.97 Flagellin N-methylase
Glycos_transf_2      PF00535.21   169 seq1108_BIOID50979   -            847   1.4e-19   70.2   0.0   1   1   6.3e-23   2.2e-19   69.6   0.0     2   168   246   429   245   430 0.98 Glycosyl transferase family 2
Glyco_tranf_2_3      PF13641.1    230 seq1108_BIOID50979   -            847   3.3e-15   56.4   0.3   1   1     3e-18     1e-14   54.8   0.0     2   230   243   493   242   493 0.84 Glycosyltransferase like family 2
Glyco_trans_2_3      PF13632.1    192 seq1108_BIOID50979   -            847   2.9e-13   49.8  14.5   1   1   8.6e-17   2.9e-13   49.8  10.1     1   185   341   533   341   708 0.82 Glycosyl transferase family group 2
Glyco_transf_21      PF13506.1    174 seq1108_BIOID50979   -            847   4.5e-08   32.5   0.0   1   1   4.7e-11   1.6e-07   30.6   0.0     6   147   312   468   308   492 0.77 Glycosyl transferase family 21
UvrD_C               PF13361.1    319 seq1109_BIOID50979   -            690   8.9e-93  311.1   0.0   1   1   3.7e-95   8.4e-92  307.9   0.0     1   318   288   630   288   631 0.97 UvrD-like helicase C-terminal domain
UvrD-helicase        PF00580.16   315 seq1109_BIOID50979   -            690   2.2e-74  250.5   0.4   1   1   1.4e-76   3.1e-73  246.6   0.3     1   314    20   282    20   283 0.94 UvrD/REP helicase N-terminal domain
AAA_19               PF13245.1     76 seq1109_BIOID50979   -            690   2.2e-13   49.6   0.6   1   1   2.1e-16   4.9e-13   48.5   0.4     8    75    32   104    25   105 0.82 Part of AAA domain
UvrD_C_2             PF13538.1    104 seq1109_BIOID50979   -            690   2.2e-10   40.4   0.0   1   1   5.8e-13   1.3e-09   37.9   0.0    54   103   563   626   513   627 0.80 Family description
DUF1019              PF06254.6     89 seq1110_BIOID50979   -            183   2.6e-27   94.6   0.0   1   1   2.9e-31   3.9e-27   94.1   0.0     4    89    58   149    45   149 0.95 Protein of unknown function (DUF1019)
AA_permease          PF00324.16   479 seq1112_BIOID50979   -            470    1e-115  386.7  42.2   1   1  1.7e-119  1.1e-115  386.5  29.3     1   464    39   462    39   470 0.93 Amino acid permease
AA_permease_2        PF13520.1    426 seq1112_BIOID50979   -            470   2.2e-43  148.2  46.9   1   1   4.3e-47   2.9e-43  147.8  32.5     9   410    43   444    39   464 0.82 Amino acid permease
OTCace               PF00185.19   158 seq1114_BIOID50979   -            396   1.1e-34  119.5   0.0   1   1   2.7e-38   1.8e-34  118.7   0.0     1   156   187   373   187   374 0.91 Aspartate/ornithine carbamoyltransferase, Asp/Orn binding domain
OTCace_N             PF02729.16   142 seq1114_BIOID50979   -            396   3.3e-28   98.0   0.0   1   1     2e-31   1.4e-27   95.9   0.0     1   142    22   179    22   179 0.88 Aspartate/ornithine carbamoyltransferase, carbamoyl-P binding domain
FCD                  PF07729.7    125 seq1115_BIOID50979   -            258   3.1e-23   82.3   2.7   1   1   4.6e-27   3.1e-23   82.3   1.9     1   124   100   223   100   224 0.90 FCD domain
GntR                 PF00392.16    64 seq1115_BIOID50979   -            258   2.1e-22   78.2   0.4   1   1   6.1e-26   4.2e-22   77.2   0.3     1    64     8    71     8    71 0.98 Bacterial regulatory proteins, gntR family
RdgC                 PF04381.7    301 seq1116_BIOID50979   -            136   1.9e-43  148.4   0.1   1   1   1.6e-47   2.2e-43  148.2   0.1     3   130     5   130     1   134 0.97 Putative exonuclease, RdgC
Metallophos          PF00149.23   201 seq1120_BIOID50979   -            230     1e-13   51.0   0.6   1   1   1.3e-17   1.8e-13   50.2   0.4     2   166    22   156    21   198 0.76 Calcineurin-like phosphoesterase
RIP                  PF00161.14   206 seq1123_BIOID50979   -            315   3.9e-40  137.1   0.0   1   1   3.3e-44   4.6e-40  136.9   0.0     1   203    24   232    24   235 0.95 Ribosome inactivating protein
DUF805               PF05656.9    117 seq1125_BIOID50979   -            121   1.4e-37  127.9   4.7   1   1   1.2e-41   1.6e-37  127.8   3.3     1   116    10   118    10   119 0.98 Protein of unknown function (DUF805)
Peptidase_S26        PF10502.4    138 seq1129_BIOID50979   -            170     2e-12   46.7   0.0   1   1     2e-16   2.7e-12   46.2   0.0     9   136    47   169    43   170 0.84 Signal peptidase, peptidase S26
SSB                  PF00436.20   104 seq1130_BIOID50979   -            162   4.9e-41  138.7   0.3   1   1   4.6e-45   6.2e-41  138.3   0.2     1   100     6   109     6   113 0.96 Single-strand binding protein family
TerC                 PF03741.11   184 seq1131_BIOID50979   -            540   4.9e-49  166.1  13.4   1   1   1.6e-52   7.4e-49  165.5   9.3     1   183    27   216    27   217 0.94 Integral membrane protein TerC family
CorC_HlyC            PF03471.12    81 seq1131_BIOID50979   -            540   2.6e-20   71.8   0.1   1   1   6.2e-23   2.8e-19   68.5   0.0     2    79   453   529   452   531 0.93 Transporter associated domain
CBS                  PF00571.23    57 seq1131_BIOID50979   -            540   1.9e-16   59.3   1.3   1   2   5.1e-09   2.3e-05   23.8   0.3     1    53   315   371   315   374 0.94 CBS domain
CBS                  PF00571.23    57 seq1131_BIOID50979   -            540   1.9e-16   59.3   1.3   2   2   3.7e-12   1.7e-08   33.8   0.0     3    53   382   432   381   436 0.93 CBS domain
Usp                  PF00582.21   140 seq1132_BIOID50979   -            144   5.2e-21   75.1   0.0   1   1   4.3e-25   5.9e-21   75.0   0.0     2   140     3   138     2   138 0.98 Universal stress protein family
HTH_3                PF01381.17    55 seq1134_BIOID50979   -             86   1.1e-09   37.8   0.0   1   1   2.8e-13   1.3e-09   37.6   0.0     1    53     5    57     5    59 0.95 Helix-turn-helix
HTH_31               PF13560.1     64 seq1134_BIOID50979   -             86   5.4e-08   32.7   0.0   1   1   1.5e-11   6.7e-08   32.4   0.0     6    55     5    53     4    62 0.93 Helix-turn-helix domain
HTH_19               PF12844.2     64 seq1134_BIOID50979   -             86   6.9e-08   32.3   0.0   1   1     2e-11     9e-08   31.9   0.0     4    57     5    58     5    65 0.93 Helix-turn-helix domain
Trehalase            PF01204.13   512 seq1138_BIOID50979   -            549  1.9e-161  538.0   0.1   1   1  1.7e-165  2.3e-161  537.7   0.1     1   511    70   546    70   547 0.96 Trehalase
Aminotran_1_2        PF00155.16   363 seq1139_BIOID50979   -            411   1.5e-86  290.5   0.0   1   1   1.2e-90   1.7e-86  290.3   0.0     2   362    41   406    40   407 0.98 Aminotransferase class I and II
RbsD_FucU            PF05025.8    142 seq1140_BIOID50979   -            143   7.8e-51  172.0   0.4   1   1   6.4e-55   8.7e-51  171.8   0.3     1   142     5   143     5   143 0.99 RbsD / FucU transport protein family
AAA_28               PF13521.1    163 seq1141_BIOID50979   -            417   4.9e-29  101.2   0.0   1   1   2.1e-32   7.2e-29  100.7   0.0     2   163   241   401   240   401 0.92 AAA domain
HTH_3                PF01381.17    55 seq1141_BIOID50979   -            417   1.3e-09   37.6   0.1   1   1   1.3e-12   4.5e-09   35.9   0.0     1    52    14    66    14    68 0.95 Helix-turn-helix
HTH_19               PF12844.2     64 seq1141_BIOID50979   -            417   2.5e-08   33.7   0.0   1   1     2e-10   6.8e-07   29.1   0.0     3    55    13    66    12    74 0.94 Helix-turn-helix domain
FliL                 PF03748.9     99 seq1142_BIOID50979   -            155   2.4e-12   46.5   0.3   1   1   2.3e-16   3.1e-12   46.2   0.2     2    99    54   155    53   155 0.89 Flagellar basal body-associated protein FliL
FMN_dh               PF01070.13   357 seq1146_BIOID50979   -            396  3.2e-125  417.5   0.0   1   1  1.3e-128  4.4e-125  417.1   0.0     1   355    13   375    13   377 0.96 FMN-dependent dehydrogenase
NMO                  PF03060.10   330 seq1146_BIOID50979   -            396     3e-05   23.1   2.9   1   1   1.3e-08   4.5e-05   22.6   2.0   138   225   248   335   244   372 0.87 Nitronate monooxygenase
YbhQ                 PF11076.3    135 seq1149_BIOID50979   -            136   4.3e-79  262.5  13.2   1   1   3.7e-83   5.1e-79  262.3   9.1     1   134     1   132     1   134 0.98 Putative inner membrane protein YbhQ
MFS_1                PF07690.11   354 seq1150_BIOID50979   -            512   5.7e-55  186.3  38.3   1   1   4.2e-59   5.7e-55  186.3  26.5     1   353    19   413    19   414 0.89 Major Facilitator Superfamily
Cupin_6              PF12852.2    186 seq1151_BIOID50979   -            284   2.3e-26   92.4   0.5   1   1   1.6e-29   7.2e-26   90.8   0.4     1   186     2   162     2   162 0.93 Cupin
HTH_18               PF12833.2     81 seq1151_BIOID50979   -            284   1.6e-20   72.8   0.2   1   1   2.3e-23     1e-19   70.2   0.1     1    81   199   278   199   278 0.97 Helix-turn-helix domain
HTH_AraC             PF00165.18    42 seq1151_BIOID50979   -            284   2.5e-15   55.5   0.0   1   2   1.1e-08   4.9e-05   22.9   0.0     7    41   192   226   188   227 0.94 Bacterial regulatory helix-turn-helix proteins, AraC family
HTH_AraC             PF00165.18    42 seq1151_BIOID50979   -            284   2.5e-15   55.5   0.0   2   2   4.5e-11   2.1e-07   30.4   0.0    13    41   247   276   238   277 0.92 Bacterial regulatory helix-turn-helix proteins, AraC family
DUF805               PF05656.9    117 seq1154_BIOID50979   -            118   1.5e-35  121.4   2.5   1   1   1.3e-39   1.8e-35  121.2   1.7     1   116    10   114    10   115 0.98 Protein of unknown function (DUF805)
Ligase_CoA           PF00549.14   153 seq1156_BIOID50979   -            555   2.4e-51  173.2   0.7   1   1   6.1e-55   4.2e-51  172.4   0.0     1   152   336   491   336   492 0.98 CoA-ligase
CoA_binding          PF02629.14    96 seq1156_BIOID50979   -            555   6.6e-17   61.6   0.0   1   1   1.4e-19   9.6e-16   57.9   0.1     3    96   193   288   191   288 0.96 CoA binding domain
ABC_tran             PF00005.22   118 seq1158_BIOID50979   -            501   1.8e-34  118.5   0.0   1   2   2.1e-21   9.6e-18   64.5   0.0     1   117    44   169    44   170 0.91 ABC transporter
ABC_tran             PF00005.22   118 seq1158_BIOID50979   -            501   1.8e-34  118.5   0.0   2   2   1.9e-17   8.5e-14   51.8   0.0     3   117   294   423   292   424 0.77 ABC transporter
Rick_17kDa_Anti      PF05433.10    42 seq1160_BIOID50979   -            179   1.7e-11   43.4  15.7   1   1   5.1e-15   1.7e-11   43.4  10.9     2    42    73   113    72   113 0.96 Glycine zipper 2TM domain
Gly-zipper_OmpA      PF13436.1    118 seq1160_BIOID50979   -            179   5.2e-09   35.6   3.0   1   1   1.5e-12   5.2e-09   35.6   2.1     5   112    28   134    24   136 0.78 Glycine-zipper containing OmpA-like membrane domain
Gly-zipper_YMGG      PF13441.1     45 seq1160_BIOID50979   -            179   3.6e-08   32.6  12.7   1   1     1e-11   3.6e-08   32.6   8.8     2    45    69   111    68   111 0.97 YMGG-like Gly-zipper
Gly-zipper_Omp       PF13488.1     46 seq1160_BIOID50979   -            179   1.8e-05   24.1  13.8   1   1   5.3e-09   1.8e-05   24.1   9.6     2    42    73   112    72   118 0.82 Glycine zipper
TrbC_Ftype           PF09673.5    113 seq1161_BIOID50979   -            405   5.7e-23   80.5   0.3   1   1   2.8e-24   3.8e-20   71.4   0.1     2    80    98   179    97   204 0.91 Type-F conjugative transfer system pilin assembly protein
SLT_beta             PF02258.11    70 seq1164_BIOID50979   -             89     1e-48  162.8   0.5   1   1   9.3e-53   1.3e-48  162.5   0.4     1    70    20    89    20    89 0.99 Shiga-like toxin beta subunit
PTR2                 PF00854.16   373 seq1165_BIOID50979   -            489     2e-79  266.9  25.0   1   1   3.9e-83   2.6e-79  266.5  17.3     2   372    82   427    81   428 0.97 POT family
MFS_1                PF07690.11   354 seq1165_BIOID50979   -            489     5e-15   54.9  59.4   1   1   1.4e-16   9.4e-13   47.5  20.8    12   304    30   291    16   341 0.65 Major Facilitator Superfamily
Sigma70_r4           PF04545.11    50 seq1166_BIOID50979   -            213   4.3e-14   51.4   0.6   1   1   2.2e-17     1e-13   50.2   0.4     1    50   159   208   159   208 0.98 Sigma-70, region 4
Sigma70_r2           PF04542.9     71 seq1166_BIOID50979   -            213   1.1e-12   47.2   0.5   1   1   4.4e-16     2e-12   46.4   0.1     3    71     2    72     1    72 0.94 Sigma-70 region 2
Sigma70_r4_2         PF08281.7     54 seq1166_BIOID50979   -            213   7.3e-08   31.6   1.7   1   1   5.5e-11   2.5e-07   29.9   1.2     2    41   154   193   153   195 0.95 Sigma-70, region 4
PALP                 PF00291.20   307 seq1167_BIOID50979   -            398   1.1e-44  152.7   0.2   1   1     1e-48   1.4e-44  152.4   0.1     4   305    41   374    39   377 0.81 Pyridoxal-phosphate dependent enzyme
Na_Pi_cotrans        PF02690.10   142 seq1168_BIOID50979   -            486   2.5e-31  108.1  25.7   1   2   2.7e-26   1.8e-22   79.4   3.9    46   140     1    91     1    93 0.98 Na+/Pi-cotransporter
Na_Pi_cotrans        PF02690.10   142 seq1168_BIOID50979   -            486   2.5e-31  108.1  25.7   2   2   1.3e-13   8.7e-10   38.3  10.2     1   123    82   208    82   227 0.90 Na+/Pi-cotransporter
HisG                 PF01634.13   163 seq1170_BIOID50979   -            299   8.2e-55  184.7   0.0   1   1   1.7e-58   1.2e-54  184.1   0.0     1   163    53   221    53   221 0.94 ATP phosphoribosyltransferase
HisG_C               PF08029.6     75 seq1170_BIOID50979   -            299   5.6e-28   96.5   0.1   1   1   2.2e-31   1.5e-27   95.2   0.0     1    75   222   297   222   297 0.98 HisG, C-terminal domain
Inositol_P           PF00459.20   271 seq1177_BIOID50979   -            246   5.8e-58  196.2   0.0   1   1     5e-62   6.9e-58  195.9   0.0     8   253     4   238     1   243 0.86 Inositol monophosphatase family
MtfA                 PF06167.7    253 seq1183_BIOID50979   -            278     6e-75  251.7   0.1   1   1   5.3e-79   7.2e-75  251.5   0.1    11   253    18   256     9   256 0.95 Phosphoenolpyruvate:glucose-phosphotransferase regulator
Peptidase_S24        PF00717.18    70 seq1186_BIOID50979   -            139   5.9e-13   48.1   0.0   1   1   6.4e-17   8.7e-13   47.5   0.0     2    68    56   120    55   122 0.90 Peptidase S24-like
MotA_ExbB            PF01618.11   139 seq1187_BIOID50979   -            287   6.8e-08   32.1   0.3   1   1     8e-12   1.1e-07   31.4   0.2    26   134   133   238   115   242 0.87 MotA/TolQ/ExbB proton channel family
DUF1627              PF07789.7    155 seq1189_BIOID50979   -            244   1.1e-90  301.0   0.2   1   1   2.6e-94   1.8e-90  300.3   0.1     1   153    84   236    84   238 0.99 Protein of unknown function (DUF1627)
HNH_2                PF13391.1     68 seq1190_BIOID50979   -            285   2.5e-11   43.0   0.1   1   1   3.5e-15   4.8e-11   42.1   0.1     1    68   180   229   180   229 0.92 HNH endonuclease
SpoU_methylase       PF00588.14   142 seq1193_BIOID50979   -            157   2.4e-34  118.0   0.0   1   1     2e-38   2.7e-34  117.9   0.0     1   142     1   142     1   142 0.95 SpoU rRNA Methylase family
DUF968               PF06147.6    200 seq1194_BIOID50979   -            195   8.9e-77  257.4   0.0   1   1   7.2e-81   9.9e-77  257.2   0.0     9   200     2   192     1   192 0.98 Protein of unknown function (DUF968)
Histidinol_dh        PF00815.15   413 seq1195_BIOID50979   -            434  1.6e-182  606.6   1.3   1   1  1.3e-186  1.8e-182  606.4   0.9     2   413    18   428    17   428 0.99 Histidinol dehydrogenase
Phage_lysis          PF03245.8    125 seq1196_BIOID50979   -            155   5.4e-50  168.4  10.1   1   1   4.5e-54   6.2e-50  168.2   7.0     1   125    29   154    29   154 0.99 Bacteriophage lysis protein
CCG                  PF02754.11    85 seq1197_BIOID50979   -            239   9.7e-30  102.3   0.2   1   2   2.2e-17   3.1e-13   49.4   0.0     1    84     3    84     3    85 0.95 Cysteine-rich domain
CCG                  PF02754.11    85 seq1197_BIOID50979   -            239   9.7e-30  102.3   0.2   2   2   6.3e-18   8.6e-14   51.2   0.0     2    84   133   216   132   217 0.92 Cysteine-rich domain
IMS                  PF00817.15   148 seq1199_BIOID50979   -            172   1.6e-39  135.0   0.0   1   1   1.3e-43   1.8e-39  134.8   0.0     1   147     5   150     5   151 0.96 impB/mucB/samB family
Pirin                PF02678.11   107 seq1200_BIOID50979   -            233   2.1e-21   75.7   0.0   1   1   2.8e-25   3.8e-21   74.8   0.0     2   107     4   119     3   119 0.95 Pirin
PQQ_2                PF13360.1    238 seq1205_BIOID50979   -            353   1.2e-07   31.2   1.3   1   1     2e-10   5.5e-07   29.1   0.8     3   236    69   308    67   310 0.71 PQQ-like domain
TraU                 PF06834.6    280 seq1207_BIOID50979   -            386   3.2e-71  239.5   2.6   1   1     3e-75   4.2e-71  239.2   1.8     7   280    82   381    76   381 0.98 TraU protein
Rz1                  PF06085.6     40 seq1209_BIOID50979   -             61     8e-23   79.4  10.5   1   1   7.2e-27   9.8e-23   79.1   7.3     1    39    20    60    20    61 0.97 Lipoprotein Rz1 precursor
Peptidase_M20        PF01546.23   171 seq1210_BIOID50979   -            403   3.4e-20   72.2   0.0   1   1   8.1e-24   5.5e-20   71.5   0.0     1   168    77   395    77   398 0.94 Peptidase family M20/M25/M40
M20_dimer            PF07687.9    109 seq1210_BIOID50979   -            403   2.4e-17   62.5   0.0   1   1   6.5e-21   4.5e-17   61.6   0.0     2   100   183   282   182   290 0.96 Peptidase dimerisation domain
BPD_transp_2         PF02653.11   267 seq1211_BIOID50979   -            321   8.2e-53  178.9  42.6   1   1   9.2e-57   1.3e-52  178.3  29.6     1   267    45   314    45   314 0.95 Branched-chain amino acid transport system / permease component
DUF1471              PF07338.8     56 seq1212_BIOID50979   -             84   5.2e-07   29.0   0.0   1   1   5.6e-11   7.6e-07   28.5   0.0     2    33    33    63    32    67 0.91 Protein of unknown function (DUF1471)
DUF1116              PF06545.6    216 seq1213_BIOID50979   -            419   3.3e-99  330.2   1.3   1   1  3.3e-103   4.5e-99  329.7   0.9     1   216    87   303    87   303 0.99 Protein of unknown function (DUF1116)
SepZ                 PF06066.6     99 seq1214_BIOID50979   -             98   1.8e-47  159.2   8.0   1   1   1.5e-51     2e-47  159.1   5.6     1    99     1    98     1    98 0.99 SepZ
DUF4113              PF13438.1     75 seq1215_BIOID50979   -            303   1.5e-28   98.4   0.3   1   1   8.3e-32   3.8e-28   97.0   0.0     1    75   228   302   228   302 0.98 Domain of unknown function (DUF4113)
IMS_C                PF11799.3    137 seq1215_BIOID50979   -            303   6.6e-09   36.1   0.0   1   1   2.1e-12   9.6e-09   35.6   0.0     3   122    95   214    93   225 0.89 impB/mucB/samB family C-terminal
IMS_HHH              PF11798.3     32 seq1215_BIOID50979   -            303   1.7e-07   30.7   0.1   1   1   9.6e-11   4.4e-07   29.4   0.0     4    32    53    81    50    81 0.92 IMS family HHH motif
PTS_IIB              PF02302.12    90 seq1217_BIOID50979   -            106   5.2e-21   74.7   1.5   1   1   4.5e-25   6.1e-21   74.5   1.0     2    88     6    95     5    97 0.94 PTS system, Lactose/Cellobiose specific IIB subunit
MotB_plug            PF13677.1     58 seq1220_BIOID50979   -            307   1.9e-18   65.3   0.1   1   1   6.1e-22   4.2e-18   64.3   0.1     3    55    17    71    15    74 0.88 Membrane MotB of proton-channel complex MotA/MotB
OmpA                 PF00691.15    97 seq1220_BIOID50979   -            307   5.1e-15   55.5   0.1   1   1   2.6e-18   1.8e-14   53.7   0.0     1    94   166   260   166   263 0.83 OmpA family
Antiterm             PF03589.8     95 seq1222_BIOID50979   -            250   7.1e-53  176.5   0.2   1   2   1.2e-23   1.6e-19   69.6   0.0     1    95    14   107    14   107 0.98 Antitermination protein
Antiterm             PF03589.8     95 seq1222_BIOID50979   -            250   7.1e-53  176.5   0.2   2   2   2.7e-33   3.7e-29  100.5   0.0     2    95   155   247   154   247 0.98 Antitermination protein
Phage_integrase      PF00589.17   173 seq1226_BIOID50979   -            442   1.9e-26   92.6   0.0   1   1   5.4e-30   3.7e-26   91.7   0.0     2   171   225   409   224   411 0.95 Phage integrase family
DUF4102              PF13356.1     89 seq1226_BIOID50979   -            442   1.7e-26   91.8   0.1   1   1   5.1e-30   3.5e-26   90.8   0.1     1    86    21   105    21   108 0.96 Domain of unknown function (DUF4102)
Acid_phosphat_B      PF03767.9    230 seq1228_BIOID50979   -            237   3.8e-50  170.2   0.0   1   1   3.2e-54   4.3e-50  170.0   0.0     2   229    11   220    10   221 0.96 HAD superfamily, subfamily IIIB (Acid phosphatase)
MxiH                 PF09392.5     90 seq1229_BIOID50979   -            142   2.6e-12   47.0   0.9   1   1     3e-16   4.1e-12   46.3   0.6     2    90    56   141    55   141 0.96 Type III secretion needle MxiH like
DUF162               PF02589.10   189 seq1230_BIOID50979   -            475   1.5e-51  174.5   0.1   1   1   1.3e-54     2e-51  174.0   0.1     3   189    72   294    70   294 0.99 Uncharacterised ACR, YkgG family COG1556
Fer4_8               PF13183.1     57 seq1230_BIOID50979   -            475   1.5e-11   44.0   2.3   1   1   2.2e-14   3.3e-11   42.9   1.6     2    57   309   376   308   376 0.79 4Fe-4S dicluster domain
DUF3390              PF11870.3     93 seq1230_BIOID50979   -            475   4.4e-10   39.2   0.6   1   1   7.1e-13   1.1e-09   37.9   0.4    13    92   387   470   379   471 0.83 Domain of unknown function (DUF3390)
Fer4_9               PF13187.1     55 seq1230_BIOID50979   -            475     6e-09   35.9   0.4   1   1   1.1e-11   1.7e-08   34.4   0.3     1    53   311   375   311   376 0.95 4Fe-4S dicluster domain
Fer4_10              PF13237.1     52 seq1230_BIOID50979   -            475   4.5e-08   32.6   3.5   1   1   8.4e-11   1.3e-07   31.2   2.4     7    52   310   373   305   373 0.76 4Fe-4S dicluster domain
Fer4_17              PF13534.1     61 seq1230_BIOID50979   -            475   1.4e-07   31.6   2.2   1   1   2.8e-10   4.3e-07   30.0   1.5     1    60   311   376   311   377 0.71 4Fe-4S dicluster domain
Fer4_7               PF12838.2     52 seq1230_BIOID50979   -            475     2e-07   31.1   4.4   1   1   3.6e-10   5.5e-07   29.7   3.1     1    51   311   375   311   376 0.77 4Fe-4S dicluster domain
DUF333               PF03891.10    50 seq1232_BIOID50979   -             88   2.4e-13   49.5   0.4   1   1   2.2e-17   3.1e-13   49.2   0.2     7    50    42    85    36    85 0.91 Domain of unknown function (DUF333)
PFL                  PF02901.10   648 seq1235_BIOID50979   -            765  3.7e-205  683.0   0.0   1   1  6.7e-209  4.6e-205  682.7   0.0     1   648     1   626     1   626 0.98 Pyruvate formate lyase
Gly_radical          PF01228.16   106 seq1235_BIOID50979   -            765   2.6e-25   88.6   0.0   1   1   9.7e-29   6.6e-25   87.4   0.0     3   106   645   747   643   747 0.97 Glycine radical
TraX                 PF05857.6    219 seq1236_BIOID50979   -            248   2.1e-52  177.8   9.3   1   1   1.8e-56   2.4e-52  177.6   6.4     2   218    32   247    31   248 0.96 TraX protein
DUF1107              PF06526.7     64 seq1239_BIOID50979   -             68   6.4e-31  105.8   0.8   1   1   5.1e-35     7e-31  105.7   0.5     1    64     1    64     1    64 0.99 Protein of unknown function (DUF1107)
DUF1441              PF07278.6    152 seq1241_BIOID50979   -            158   4.7e-69  230.7   0.4   1   1   3.9e-73   5.3e-69  230.5   0.3     1   152     9   155     9   155 0.99 Protein of unknown function (DUF1441)
MFS_1                PF07690.11   354 seq1243_BIOID50979   -            417   5.8e-39  133.7  62.6   1   2   3.2e-31   2.2e-27   95.6  18.9     1   224    41   261    40   270 0.82 Major Facilitator Superfamily
MFS_1                PF07690.11   354 seq1243_BIOID50979   -            417   5.8e-39  133.7  62.6   2   2   9.1e-15   6.2e-11   41.5  23.0     7   168   249   407   247   415 0.82 Major Facilitator Superfamily
Sugar_tr             PF00083.19   451 seq1243_BIOID50979   -            417   2.8e-14   52.4  34.3   1   1   9.1e-18   6.2e-14   51.2   7.0    46   197    71   217    11   223 0.90 Sugar (and other) transporter
NUDIX                PF00293.23   135 seq1245_BIOID50979   -            257   1.9e-21   75.9   0.1   1   1   1.3e-24     6e-21   74.3   0.0     6   125   132   240   127   249 0.90 NUDIX domain
zf-NADH-PPase        PF09297.6     32 seq1245_BIOID50979   -            257   2.8e-10   39.4   5.4   1   1     1e-13   4.8e-10   38.6   3.8     1    32    93   124    93   124 0.98 NADH pyrophosphatase zinc ribbon domain
NUDIX-like           PF09296.6     98 seq1245_BIOID50979   -            257   3.7e-06   27.0   0.1   1   1   1.6e-09   7.3e-06   26.1   0.1     2    97    11    90    10    91 0.96 NADH pyrophosphatase-like rudimentary NUDIX domain
LysR_substrate       PF03466.15   209 seq1247_BIOID50979   -            323   5.8e-42  143.0   0.2   1   1   1.1e-45   7.8e-42  142.6   0.1     3   206   113   316   111   319 0.97 LysR substrate binding domain
HTH_1                PF00126.22    60 seq1247_BIOID50979   -            323   2.6e-18   65.3   0.5   1   1   7.1e-22   4.8e-18   64.5   0.3     2    59    29    86    28    87 0.97 Bacterial regulatory helix-turn-helix protein, lysR family
YscJ_FliF            PF01514.12   207 seq1252_BIOID50979   -            173   2.7e-48  163.7   0.9   1   1   2.2e-52   3.1e-48  163.5   0.6    14   175     8   163     1   169 0.97 Secretory protein of YscJ/FliF family
Aminotran_1_2        PF00155.16   363 seq1253_BIOID50979   -            359   7.8e-67  225.6   0.0   1   1     7e-71   9.6e-67  225.3   0.0    31   363    49   354    33   354 0.93 Aminotransferase class I and II
Peripla_BP_4         PF13407.1    258 seq1254_BIOID50979   -            296   9.7e-59  198.6  12.1   1   1   3.4e-62   1.1e-58  198.4   8.4     1   258    29   281    29   281 0.97 Periplasmic binding protein domain
Peripla_BP_1         PF00532.16   279 seq1254_BIOID50979   -            296   4.4e-27   94.8   2.4   1   1   1.6e-30   5.4e-27   94.6   1.7     2   250    27   268    26   289 0.86 Periplasmic binding proteins and sugar binding domain of LacI family
Peripla_BP_3         PF13377.1    160 seq1254_BIOID50979   -            296   1.7e-15   57.2   0.0   1   1   2.4e-18   8.1e-15   55.0   0.0    19   145   158   284   148   296 0.81 Periplasmic binding protein-like domain
Peripla_BP_6         PF13458.1    343 seq1254_BIOID50979   -            296   2.2e-12   46.9   4.2   1   1     8e-16   2.7e-12   46.5   2.9    44   235    58   249    19   283 0.86 Periplasmic binding protein
SBP_bac_11           PF13531.1    231 seq1257_BIOID50979   -            252   2.3e-33  115.6   0.0   1   1   1.9e-37   2.6e-33  115.4   0.0     1   230    20   247    20   248 0.88 Bacterial extracellular solute-binding protein
TraN                 PF06986.6    248 seq1260_BIOID50979   -           1062   7.8e-24   84.2  21.3   1   1   6.5e-24   8.9e-20   70.9  10.1     9   203   531   745   515   792 0.73 Type-1V conjugative transfer system mating pair stabilisation
Terminase_GpA        PF05876.7    557 seq1261_BIOID50979   -            541  2.7e-153  511.1   0.0   1   1  2.5e-157  3.4e-153  510.8   0.0     1   437    38   535    38   538 0.96 Phage terminase large subunit (GpA)
DUF3521              PF12035.3     35 seq1263_BIOID50979   -             51   1.7e-14   53.2   0.6   1   1   1.5e-18     2e-14   52.9   0.4     1    33     6    38     6    40 0.94 Protein of unknown function (DUF3521)
IMS                  PF00817.15   148 seq1266_BIOID50979   -            351   9.7e-48  161.6   0.0   1   1   3.4e-51   1.6e-47  160.9   0.0     1   148     7   154     7   154 0.98 impB/mucB/samB family
IMS_C                PF11799.3    137 seq1266_BIOID50979   -            351   2.1e-09   37.7   0.1   1   1   8.2e-13   3.7e-09   36.9   0.0     3    99   211   309   210   327 0.85 impB/mucB/samB family C-terminal
IMS_HHH              PF11798.3     32 seq1266_BIOID50979   -            351   1.3e-08   34.2   0.0   1   1   7.1e-12   3.2e-08   33.0   0.0     1    32   166   197   166   197 0.96 IMS family HHH motif
UPF0047              PF01894.12   118 seq1267_BIOID50979   -            138   4.5e-39  132.8   0.0   1   1   3.7e-43   5.1e-39  132.6   0.0     1   117    17   135    17   136 0.97 Uncharacterised protein family UPF0047
Amidohydro_4         PF13147.1    304 seq1268_BIOID50979   -            461   1.9e-28  100.1   0.7   1   1     7e-32   2.4e-28   99.8   0.5     1   304    45   392    45   392 0.90 Amidohydrolase
Amidohydro_1         PF01979.15   333 seq1268_BIOID50979   -            461   7.7e-13   48.6   0.0   1   1   3.8e-15   1.3e-11   44.6   0.0     1   333    50   395    50   395 0.73 Amidohydrolase family
Amidohydro_5         PF13594.1     68 seq1268_BIOID50979   -            461   1.7e-11   43.6   0.6   1   1   2.3e-14   7.9e-11   41.5   0.4     2    68    22    90     3    90 0.76 Amidohydrolase
DAO                  PF01266.19   358 seq1270_BIOID50979   -            542   1.2e-56  192.0   2.9   1   1   5.5e-60   1.9e-56  191.4   2.0     1   344    10   343    10   367 0.86 FAD dependent oxidoreductase
FAD_binding_2        PF00890.19   421 seq1270_BIOID50979   -            542     5e-08   32.0   8.6   1   1     3e-10     1e-06   27.7   6.0     1   206    10   215    10   234 0.78 FAD binding domain
FAD_binding_3        PF01494.14   356 seq1270_BIOID50979   -            542   1.3e-06   27.5   3.7   1   1   4.2e-09   1.4e-05   24.1   2.7     2   173     9   214     8   225 0.85 FAD binding domain
Fer2_BFD             PF04324.10    55 seq1270_BIOID50979   -            542   2.2e-06   27.4   2.4   1   1   6.5e-10   2.2e-06   27.4   1.7     2    45   432   480   431   486 0.87 BFD-like [2Fe-2S] binding domain
Abhydrolase_5        PF12695.2    142 seq1272_BIOID50979   -            286   6.9e-21   74.3   0.0   1   1   5.2e-23   7.9e-20   70.9   0.0     1   141    27   262    27   263 0.86 Alpha/beta hydrolase family
Abhydrolase_6        PF12697.2    228 seq1272_BIOID50979   -            286   2.5e-19   69.9   0.0   1   1   2.4e-22   3.6e-19   69.4   0.0     1   214    28   259    28   273 0.79 Alpha/beta hydrolase family
Abhydrolase_1        PF00561.15   230 seq1272_BIOID50979   -            286   8.2e-19   67.9   0.0   1   1   6.2e-22   9.5e-19   67.7   0.0     1   228    54   274    54   276 0.91 alpha/beta hydrolase fold
Peptidase_S15        PF02129.13   272 seq1272_BIOID50979   -            286     5e-15   55.5   0.0   1   1   6.2e-18   9.5e-15   54.6   0.0    51   256    47   250     7   259 0.78 X-Pro dipeptidyl-peptidase (S15 family)
Peptidase_S9         PF00326.16   213 seq1272_BIOID50979   -            286   1.2e-10   40.8   0.0   1   1   1.8e-10   2.7e-07   29.8   0.0    10   103    49   137    43   165 0.83 Prolyl oligopeptidase family
Hydrolase_4          PF12146.3     79 seq1272_BIOID50979   -            286   1.2e-08   34.5   0.0   1   1   1.4e-11   2.1e-08   33.7   0.0    11    64    19    74    11    88 0.82 Putative lysophospholipase
DUF2877              PF11392.3    111 seq1275_BIOID50979   -            271   1.9e-28   98.7   0.0   1   1   3.1e-32   4.2e-28   97.6   0.0     1   110   158   265   158   266 0.88 Protein of unknown function (DUF2877)
MFS_1                PF07690.11   354 seq1278_BIOID50979   -            393     2e-24   85.8  58.2   1   1   1.3e-26   1.8e-22   79.4  34.4     2   328    14   320    10   327 0.84 Major Facilitator Superfamily
GnsAB                PF08178.6     54 seq1281_BIOID50979   -             57   6.1e-33  112.1   4.2   1   1     5e-37   6.8e-33  111.9   2.9     1    54     1    54     1    54 1.00 GnsA/GnsB family
URO-D                PF01208.12   343 seq1282_BIOID50979   -            354  1.7e-139  464.4   0.0   1   1  1.4e-143  1.9e-139  464.2   0.0     2   342     5   347     4   348 0.98 Uroporphyrinogen decarboxylase (URO-D)
SLT                  PF01464.15   121 seq1283_BIOID50979   -            654     4e-31  106.9   0.1   1   1   5.2e-35   7.1e-31  106.1   0.0     2   116   492   606   491   611 0.95 Transglycosylase SLT domain
DUF419               PF04237.8     92 seq1285_BIOID50979   -            118   1.2e-22   79.9   0.1   1   1   1.1e-26   1.5e-22   79.6   0.0     1    91    10   102    10   103 0.98 Protein of unknown function (DUF419)
Virul_fac_BrkB       PF03631.10   260 seq1286_BIOID50979   -            337   3.4e-49  167.4  16.0   1   1     3e-53   4.1e-49  167.1  11.1     4   258    65   325    62   327 0.91 Virulence factor BrkB
DUF162               PF02589.10   189 seq1288_BIOID50979   -            231   1.4e-36  125.7   0.1   1   1   1.5e-40     2e-36  125.1   0.0    19   189    65   228    47   228 0.91 Uncharacterised ACR, YkgG family COG1556
DUF4222              PF13973.1     53 seq1289_BIOID50979   -             63   1.8e-21   75.1   0.0   1   1   1.4e-25   1.9e-21   75.0   0.0     1    51     6    56     6    58 0.96 Domain of unknown function (DUF4222)
PfkB                 PF00294.19   301 seq1290_BIOID50979   -            314   3.8e-75  252.6   3.3   1   1   6.4e-79   4.4e-75  252.4   2.3     3   300    11   302     9   303 0.95 pfkB family carbohydrate kinase
Phos_pyr_kin         PF08543.7    246 seq1290_BIOID50979   -            314   1.9e-15   56.6   0.4   1   1   3.9e-19   2.6e-15   56.1   0.2   104   231   170   290   132   299 0.82 Phosphomethylpyrimidine kinase
IGPD                 PF00475.13   145 seq1291_BIOID50979   -            355   8.7e-65  216.8   0.4   1   1   4.5e-68   1.5e-64  216.0   0.3     1   145   196   338   196   338 0.99 Imidazoleglycerol-phosphate dehydratase
HAD_2                PF13419.1    176 seq1291_BIOID50979   -            355   5.6e-07   29.8   0.1   1   1   5.7e-09   1.9e-05   24.8   0.0    76   173    30   145    20   148 0.80 Haloacid dehalogenase-like hydrolase
PNK3P                PF08645.6    158 seq1291_BIOID50979   -            355   5.6e-06   25.7   0.0   1   1   2.8e-09   9.7e-06   25.0   0.0     5   129     8   134     4   181 0.75 Polynucleotide kinase 3 phosphatase
Hydrolase_like       PF13242.1     75 seq1291_BIOID50979   -            355   8.7e-06   25.2   0.0   1   1   5.5e-09   1.9e-05   24.1   0.0     2    44   103   144   102   148 0.88 HAD-hyrolase-like
HOK_GEF              PF01848.11    43 seq1292_BIOID50979   -             70   3.1e-19   67.9   4.6   1   1   2.8e-23   3.8e-19   67.6   3.2     1    43    24    66    24    66 0.99 Hok/gef family
Phage_GPD            PF05954.6    292 seq1293_BIOID50979   -            713   1.1e-62  211.8   0.0   1   1   2.2e-66   1.5e-62  211.3   0.0     2   291    28   328    27   329 0.92 Phage late control gene D protein (GPD)
Phage_base_V         PF04717.7     79 seq1293_BIOID50979   -            713   2.7e-27   94.4   0.1   1   1   7.7e-31   5.3e-27   93.4   0.1     1    77   366   458   366   460 0.91 Phage-related baseplate assembly protein
tRNA-synt_2          PF00152.15   335 seq1297_BIOID50979   -            335   5.4e-70  235.6   0.0   1   1     5e-74   6.9e-70  235.3   0.0    21   333    25   333    14   335 0.88 tRNA synthetases class II (D, K and N)
AA_kinase            PF00696.23   241 seq1298_BIOID50979   -            297   8.8e-25   87.5   0.0   1   1   1.7e-28   2.3e-24   86.1   0.0     1   239     2   277     2   279 0.79 Amino acid kinase family
Secretin             PF00263.16   165 seq1299_BIOID50979   -            415   1.1e-32  112.5   3.4   1   1   1.6e-36   1.1e-32  112.5   2.4     1   162   239   407   239   410 0.93 Bacterial type II and III secretion system protein
Secretin_N           PF03958.12    82 seq1299_BIOID50979   -            415   7.4e-25   86.8   2.4   1   1   1.2e-22   7.9e-19   67.5   0.2     1    82    83   178    83   178 0.99 Bacterial type II/III secretion system short domain
Asr                  PF06392.6     19 seq1301_BIOID50979   -            111   7.1e-07   29.3  23.9   1   1   5.2e-11   7.1e-07   29.3  16.6     1    19    53    71    53    71 0.99 Acid shock protein repeat
Acetyltransf_10      PF13673.1    117 seq1302_BIOID50979   -            150   1.4e-20   73.4   0.0   1   1   5.1e-24   1.7e-20   73.1   0.0     1   117    13   124    13   124 0.92 Acetyltransferase (GNAT) domain
Acetyltransf_7       PF13508.1     79 seq1302_BIOID50979   -            150     7e-10   38.8   0.0   1   1   4.1e-13   1.4e-09   37.8   0.0     3    78    56   125    54   126 0.90 Acetyltransferase (GNAT) domain
Acetyltransf_9       PF13527.1    128 seq1302_BIOID50979   -            150   1.6e-07   31.1   0.0   1   1   8.1e-10   2.8e-06   27.1   0.0     1   128     5   127     5   127 0.93 Acetyltransferase (GNAT) domain
Acetyltransf_1       PF00583.19    83 seq1302_BIOID50979   -            150     7e-07   29.0   0.0   1   1   5.2e-10   1.8e-06   27.7   0.0    25    83    75   125    34   125 0.77 Acetyltransferase (GNAT) family
DUF303               PF03629.13   255 seq1303_BIOID50979   -            390   4.4e-30  104.6   0.0   1   1   8.2e-34   5.6e-30  104.2   0.0     1   200    64   295    64   331 0.79 Domain of unknown function (DUF303)
DUF1737              PF08410.5     54 seq1303_BIOID50979   -            390     8e-18   63.8   0.0   1   1   2.3e-21   1.5e-17   62.9   0.0     1    53     1    50     1    51 0.97 Domain of unknown function (DUF1737)
ProQ                 PF04352.8    115 seq1306_BIOID50979   -            186   1.9e-30  104.7   1.6   1   1   7.5e-33   5.1e-29  100.1   0.0     5   113    72   180    68   181 0.96 ProQ/FINO family
FinO_N               PF12602.3     72 seq1306_BIOID50979   -            186   8.8e-24   83.4  12.2   1   1   2.4e-27   1.7e-23   82.6   8.4     1    72     1    62     1    62 0.98 Fertility inhibition protein N terminal
DctA-YdbH            PF11739.3    207 seq1310_BIOID50979   -            879   1.4e-55  187.8   1.7   1   1   2.7e-59   3.6e-55  186.5   0.1     1   207   656   859   656   859 0.99 Dicarboxylate transport
Ead_Ea22             PF13935.1    139 seq1311_BIOID50979   -            245   1.7e-20   73.6   0.5   1   1   1.9e-24   2.7e-20   73.0   0.4     1   137    14   166    14   185 0.89 Ead/Ea22-like protein
Thioredoxin          PF00085.15   104 seq1313_BIOID50979   -            109   3.5e-34  116.5   0.0   1   1   8.4e-38   3.8e-34  116.3   0.0     2   103     5   106     4   107 0.98 Thioredoxin
Thioredoxin_2        PF13098.1    112 seq1313_BIOID50979   -            109   1.6e-10   41.0   0.1   1   1   3.2e-13   1.4e-09   37.9   0.0     7   112    23   104    17   104 0.90 Thioredoxin-like domain
Endonuclease_5       PF04493.9    206 seq1315_BIOID50979   -            223   1.1e-70  237.0   0.0   1   1   9.3e-75   1.3e-70  236.8   0.0     1   205     9   208     9   209 0.99 Endonuclease V
GTP_EFTU             PF00009.22   188 seq1318_BIOID50979   -            607     1e-56  191.2   0.0   1   1   7.2e-60     2e-56  190.3   0.0     2   187     4   195     3   196 0.96 Elongation factor Tu GTP binding domain
EFG_C                PF00679.19    89 seq1318_BIOID50979   -            607   1.9e-21   75.6   0.0   1   1   1.6e-24   4.3e-21   74.4   0.0     3    83   397   477   395   483 0.96 Elongation factor G C-terminus
GTP_EFTU_D2          PF03144.20    74 seq1318_BIOID50979   -            607   7.4e-10   38.6   3.2   1   1   8.1e-13   2.2e-09   37.1   2.2     1    74   219   289   219   289 0.94 Elongation factor Tu domain 2
MMR_HSR1             PF01926.18   114 seq1318_BIOID50979   -            607   1.3e-05   25.0   0.2   1   1   1.5e-08   4.1e-05   23.4   0.0     2   113     8   128     7   129 0.55 50S ribosome-binding GTPase
AA_kinase            PF00696.23   241 seq1319_BIOID50979   -            310   1.4e-27   96.6   0.8   1   1   1.3e-31   1.8e-27   96.3   0.6     1   239     3   290     3   291 0.88 Amino acid kinase family
GST_N_3              PF13417.1     75 seq1324_BIOID50979   -            205   9.7e-09   35.2   0.0   1   1   2.5e-12   1.7e-08   34.4   0.0    15    69    17    76    13    84 0.86 Glutathione S-transferase, N-terminal domain
GST_N_2              PF13409.1     70 seq1324_BIOID50979   -            205   2.4e-06   27.3   0.0   1   1     6e-10   4.1e-06   26.5   0.0     9    66    16    73    12    77 0.86 Glutathione S-transferase, N-terminal domain
Radical_SAM          PF04055.16   166 seq1325_BIOID50979   -            292   1.9e-22   80.0   0.0   1   1   5.8e-26   2.6e-22   79.6   0.0     1   157    41   222    41   231 0.94 Radical SAM superfamily
Fer4_12              PF13353.1    139 seq1325_BIOID50979   -            292   1.1e-10   41.6   0.1   1   1   9.2e-14   4.2e-10   39.7   0.1     2    82    34   145    33   186 0.81 4Fe-4S single cluster domain
Fer4_14              PF13394.1    117 seq1325_BIOID50979   -            292     1e-06   28.6   0.6   1   1     6e-09   2.7e-05   24.0   0.4     3   103    42   171    40   183 0.83 4Fe-4S single cluster domain
Pyr_redox_2          PF07992.9    200 seq1327_BIOID50979   -            847     2e-36  125.6   0.0   1   1   3.9e-39   8.8e-36  123.5   0.0     1   198     5   285     5   287 0.95 Pyridine nucleotide-disulphide oxidoreductase
NIR_SIR              PF01077.17   157 seq1327_BIOID50979   -            847   2.8e-27   94.8   0.1   1   1   3.5e-30     8e-27   93.4   0.0     2   150   632   770   631   776 0.94 Nitrite and sulphite reductase 4Fe-4S domain
Fer2_BFD             PF04324.10    55 seq1327_BIOID50979   -            847   2.8e-21   75.1   4.8   1   1     7e-19   1.6e-15   56.7   2.0     2    53   423   472   422   474 0.93 BFD-like [2Fe-2S] binding domain
Pyr_redox            PF00070.22    80 seq1327_BIOID50979   -            847   1.5e-15   57.2   0.7   1   1   6.4e-19   1.5e-15   57.2   0.5     2    72   148   219   147   229 0.91 Pyridine nucleotide-disulphide oxidoreductase
NIR_SIR_ferr         PF03460.12    69 seq1327_BIOID50979   -            847   4.4e-12   45.3   0.0   1   1     4e-15   9.1e-12   44.3   0.0     3    68   560   622   558   623 0.95 Nitrite/Sulfite reductase ferredoxin-like half domain
Pyr_redox_3          PF13738.1    203 seq1327_BIOID50979   -            847     2e-08   34.3   0.4   1   1   1.5e-09   3.5e-06   27.1   0.0    78   196    55   174    42   179 0.83 Pyridine nucleotide-disulphide oxidoreductase
FAD_binding_2        PF00890.19   421 seq1328_BIOID50979   -            419   1.7e-56  191.7   0.0   1   1   2.8e-60   1.9e-56  191.5   0.0     1   421     4   399     4   399 0.95 FAD binding domain
Trypsin              PF00089.21   220 seq1329_BIOID50979   -            273   1.3e-11   44.4   0.0   1   1     6e-15   4.1e-11   42.7   0.0     9   198    50   244    44   266 0.74 Trypsin
Trypsin_2            PF13365.1    120 seq1329_BIOID50979   -            273   1.3e-07   31.5   0.0   1   1   3.1e-11   2.1e-07   30.8   0.0     1   120    69   240    69   240 0.67 Trypsin-like peptidase domain
UPF0027              PF01139.12   420 seq1333_BIOID50979   -            388   6.5e-98  328.3   0.0   1   2   1.1e-28   1.5e-24   86.6   0.0     6    98    23   115    19   124 0.94 Uncharacterized protein family UPF0027
UPF0027              PF01139.12   420 seq1333_BIOID50979   -            388   6.5e-98  328.3   0.0   2   2   2.9e-75     4e-71  240.1   0.0   144   419   127   381   113   382 0.90 Uncharacterized protein family UPF0027
Sdh_cyt              PF01127.17   121 seq1334_BIOID50979   -            134   5.2e-30  103.6   5.0   1   1   4.4e-34   6.1e-30  103.4   3.5     2   120    11   128    10   129 0.90 Succinate dehydrogenase/Fumarate reductase transmembrane subunit
Peripla_BP_3         PF13377.1    160 seq1335_BIOID50979   -            330   1.3e-42  145.4   0.0   1   1   4.3e-45   1.5e-41  141.9   0.0     2   159   170   329   169   330 0.92 Periplasmic binding protein-like domain
Peripla_BP_1         PF00532.16   279 seq1335_BIOID50979   -            330   7.6e-35  120.3   0.0   1   1   2.9e-38   9.7e-35  119.9   0.0     1   272    59   321    59   327 0.91 Periplasmic binding proteins and sugar binding domain of LacI family
LacI                 PF00356.16    46 seq1335_BIOID50979   -            330   2.7e-21   74.8   0.9   1   1   1.3e-24   4.4e-21   74.0   0.6     1    46     3    48     3    48 0.99 Bacterial regulatory proteins, lacI family
Peripla_BP_4         PF13407.1    258 seq1335_BIOID50979   -            330   3.7e-19   68.9   0.0   1   1   1.7e-22   5.7e-19   68.3   0.0     1   251    62   305    62   310 0.90 Periplasmic binding protein domain
ATP-synt_ab          PF00006.20   215 seq1337_BIOID50979   -            443   5.9e-42  143.4   0.0   1   1   2.9e-45   7.9e-42  143.0   0.0     3   214   183   388   181   389 0.95 ATP synthase alpha/beta family, nucleotide-binding domain
Rho_RNA_bind         PF07497.7     78 seq1337_BIOID50979   -            443   6.5e-42  140.9   0.1   1   1   4.2e-45   1.1e-41  140.1   0.0     1    78    73   150    73   150 0.98 Rho termination factor, RNA-binding domain
Rho_N                PF07498.7     43 seq1337_BIOID50979   -            443   8.2e-18   63.7   0.8   1   1   1.7e-20   4.8e-17   61.3   0.2     1    43    29    71    29    71 0.98 Rho termination factor, N-terminal domain
NACHT                PF05729.7    167 seq1337_BIOID50979   -            443   8.9e-05   22.0   0.0   1   1   6.2e-08   0.00017   21.1   0.0    12    96   207   297   203   311 0.80 NACHT domain
DUF3521              PF12035.3     35 seq1338_BIOID50979   -             32   5.1e-09   35.7   0.3   1   1   7.4e-13     1e-08   34.7   0.2     1    35     1    28     1    28 0.98 Protein of unknown function (DUF3521)
DUF968               PF06147.6    200 seq1339_BIOID50979   -            351   1.3e-75  253.5   0.1   1   1   1.6e-79   2.2e-75  252.8   0.0     2   198   130   343   129   345 0.98 Protein of unknown function (DUF968)
GATase               PF00117.23   192 seq1340_BIOID50979   -            196   9.7e-29  100.0   0.0   1   1   3.3e-32   1.1e-28   99.8   0.0     1   189     4   194     4   196 0.81 Glutamine amidotransferase class-I
GATase_3             PF07685.9    158 seq1340_BIOID50979   -            196   4.9e-06   26.0   0.0   1   1   2.2e-09   7.7e-06   25.4   0.0     5    79    36   100    32   106 0.86 CobB/CobQ-like glutamine amidotransferase domain
DUF519               PF04378.8    245 seq1344_BIOID50979   -            280  1.3e-115  384.4   0.0   1   1  1.1e-119  1.5e-115  384.2   0.0     1   245    33   278    33   278 1.00 Protein of unknown function (DUF519)
Sugar_tr             PF00083.19   451 seq1345_BIOID50979   -            440   1.9e-35  122.2  33.9   1   2   1.2e-31   8.2e-28   97.0   5.8     2   203    23   232    22   236 0.89 Sugar (and other) transporter
Sugar_tr             PF00083.19   451 seq1345_BIOID50979   -            440   1.9e-35  122.2  33.9   2   2     4e-12   2.7e-08   32.6  11.8   241   443   239   439   225   440 0.69 Sugar (and other) transporter
MFS_1                PF07690.11   354 seq1345_BIOID50979   -            440   7.2e-29  100.5  61.0   1   2   4.8e-21   3.3e-17   62.1  18.9     2   239    28   275    27   287 0.71 Major Facilitator Superfamily
MFS_1                PF07690.11   354 seq1345_BIOID50979   -            440   7.2e-29  100.5  61.0   2   2   2.2e-15   1.5e-11   43.5  19.5    27   176   283   435   271   440 0.81 Major Facilitator Superfamily
Methyltransf_25      PF13649.1    101 seq1346_BIOID50979   -            161     6e-14   52.1   0.0   1   1   5.7e-18   7.8e-14   51.7   0.0     1    99     7   112     7   114 0.94 Methyltransferase domain
GGDEF                PF00990.16   161 seq1348_BIOID50979   -           1105   5.4e-45  152.7   0.3   1   1   6.8e-48   1.2e-44  151.6   0.2     1   160   682   838   682   839 0.97 GGDEF domain
MASE1                PF05231.9    299 seq1348_BIOID50979   -           1105   1.6e-33  115.9  42.3   1   1   9.1e-37   1.6e-33  115.9  29.3     2   298    19   294    18   295 0.88 MASE1
PAS_9                PF13426.1    104 seq1348_BIOID50979   -           1105   1.8e-29  102.1   0.0   1   2   1.3e-15   2.2e-12   47.1   0.0     3   104   314   416   312   416 0.96 PAS domain
PAS_9                PF13426.1    104 seq1348_BIOID50979   -           1105   1.8e-29  102.1   0.0   2   2   3.7e-12   6.4e-09   36.0   0.0     2   104   566   670   565   670 0.92 PAS domain
PAS_3                PF08447.6     91 seq1348_BIOID50979   -           1105   5.3e-26   90.4   0.0   1   2   9.6e-13   1.6e-09   37.5   0.0     4    89   327   409   324   411 0.93 PAS fold
PAS_3                PF08447.6     91 seq1348_BIOID50979   -           1105   5.3e-26   90.4   0.0   2   2   1.3e-13   2.3e-10   40.3   0.0     2    91   452   537   451   537 0.96 PAS fold
PAS_4                PF08448.5    110 seq1348_BIOID50979   -           1105   5.7e-24   84.1   0.0   1   2   4.4e-10   7.5e-07   29.0   0.0     7   110   314   419   309   419 0.90 PAS fold
PAS_4                PF08448.5    110 seq1348_BIOID50979   -           1105   5.7e-24   84.1   0.0   2   2   1.1e-13     2e-10   40.5   0.0     1   109   561   672   561   673 0.94 PAS fold
PAS                  PF00989.19   113 seq1348_BIOID50979   -           1105   3.3e-23   81.5   0.1   1   2   2.7e-12   4.6e-09   35.9   0.0     3   113   304   414   303   414 0.90 PAS fold
PAS                  PF00989.19   113 seq1348_BIOID50979   -           1105   3.3e-23   81.5   0.1   2   2   5.8e-11   9.9e-08   31.6   0.0     7   113   561   668   555   668 0.94 PAS fold
EAL                  PF00563.15   236 seq1348_BIOID50979   -           1105   4.8e-18   65.3   0.2   1   1   7.5e-21   1.3e-17   63.9   0.1    37   233   896  1087   891  1090 0.92 EAL domain
PAS_8                PF13188.1     64 seq1348_BIOID50979   -           1105     1e-11   44.1   0.0   1   2   7.3e-07    0.0012   18.4   0.0     2    51   303   358   303   371 0.72 PAS domain
PAS_8                PF13188.1     64 seq1348_BIOID50979   -           1105     1e-11   44.1   0.0   2   2   1.6e-07   0.00027   20.5   0.0     1    52   555   607   555   619 0.80 PAS domain
DUF416               PF04222.7    191 seq1349_BIOID50979   -            196   3.7e-87  290.2   0.1   1   1     3e-91   4.2e-87  290.1   0.0     1   189     4   192     4   194 0.99 Protein of unknown function (DUF416)
Rhodanese            PF00581.15   113 seq1350_BIOID50979   -            350   4.8e-17   62.2   0.1   1   1   9.6e-21   1.3e-16   60.8   0.0     2   112   138   233   137   234 0.94 Rhodanese-like domain
Sdh_cyt              PF01127.17   121 seq1352_BIOID50979   -            115   8.9e-12   44.7  15.1   1   1   7.9e-16   1.1e-11   44.5  10.5    18   120    11   104     2   113 0.83 Succinate dehydrogenase/Fumarate reductase transmembrane subunit
HOK_GEF              PF01848.11    43 seq1353_BIOID50979   -             50   2.4e-18   65.0   1.1   1   1     2e-22   2.7e-18   64.8   0.8     1    43     4    46     4    46 0.99 Hok/gef family
AA_permease_2        PF13520.1    426 seq1354_BIOID50979   -            514   1.2e-32  112.8  60.6   1   1   2.5e-36   1.7e-32  112.4  42.0     2   419    23   482    22   496 0.77 Amino acid permease
AA_permease          PF00324.16   479 seq1354_BIOID50979   -            514   2.7e-14   52.2  53.2   1   1   2.5e-17   1.7e-13   49.6  36.9    12   446    33   479    22   501 0.70 Amino acid permease
Bac_surface_Ag       PF01103.18   323 seq1355_BIOID50979   -            577   8.9e-60  202.7   6.8   1   1   2.2e-63   1.5e-59  201.9   4.7     1   322   290   576   290   577 0.92 Surface antigen
Surf_Ag_VNR          PF07244.10    78 seq1355_BIOID50979   -            577     1e-15   57.7   0.3   1   1   9.2e-13   6.3e-09   36.0   0.0     1    67   189   249   189   263 0.83 Surface antigen variable number repeat
TPR_3                PF07720.7     36 seq1356_BIOID50979   -            151   7.6e-10   38.2   0.2   1   1   5.5e-14   7.6e-10   38.2   0.2     1    36    32    65    32    65 0.96 Tetratricopeptide repeat
Phage_portal_2       PF05136.8    355 seq1359_BIOID50979   -             93   6.4e-12   44.5   0.1   1   1   5.3e-16   7.2e-12   44.3   0.1     3    68     7    74     5    84 0.89 Phage portal protein, lambda family
FadR_C               PF07840.7    164 seq1360_BIOID50979   -            239   6.9e-73  243.5   0.0   1   1   1.9e-76   8.5e-73  243.2   0.0     1   163    72   234    72   235 0.99 FadR C-terminal domain
GntR                 PF00392.16    64 seq1360_BIOID50979   -            239   2.3e-20   71.6   0.0   1   1     1e-23   4.7e-20   70.6   0.0     4    64    11    71     8    71 0.96 Bacterial regulatory proteins, gntR family
His_biosynth         PF00977.16   228 seq1361_BIOID50979   -            291   2.4e-74  249.3   0.4   1   1   6.1e-78   2.8e-74  249.1   0.3     1   228    47   280    47   280 0.98 Histidine biosynthesis protein
Trp_syntA            PF00290.15   259 seq1361_BIOID50979   -            291   7.2e-06   24.5   1.1   1   1     2e-08   9.2e-05   20.9   0.1   174   232    97   154    78   160 0.85 Tryptophan synthase alpha chain
Trp_repressor        PF01371.14    88 seq1364_BIOID50979   -             98   2.8e-31  107.1   0.1   1   1   2.3e-35   3.2e-31  106.9   0.0     1    87     7    93     7    94 0.98 Trp repressor protein
PTS_IIB              PF02302.12    90 seq1365_BIOID50979   -            113   7.1e-13   48.6   0.0   1   1   6.3e-17   8.6e-13   48.4   0.0     2    87     6    94     5    97 0.92 PTS system, Lactose/Cellobiose specific IIB subunit
FAD_binding_2        PF00890.19   421 seq1366_BIOID50979   -            588  2.6e-117  392.1   6.1   1   1    7e-121  3.2e-117  391.8   4.2     1   421     9   405     9   405 0.98 FAD binding domain
Succ_DH_flav_C       PF02910.15   129 seq1366_BIOID50979   -            588   2.6e-38  130.6   0.1   1   1   1.1e-41   5.1e-38  129.7   0.1     1   129   460   588   460   588 0.96 Fumarate reductase flavoprotein C-term
Metalloenzyme        PF01676.13   262 seq1367_BIOID50979   -            514  1.6e-101  338.8   0.5   1   1  4.2e-105  1.9e-101  338.6   0.3     1   261     6   507     6   508 0.99 Metalloenzyme superfamily
iPGM_N               PF06415.8    223 seq1367_BIOID50979   -            514   6.9e-89  296.9   0.6   1   1   2.2e-92     1e-88  296.3   0.4     2   223    85   308    84   308 0.99 BPG-independent PGAM N-terminus (iPGM_N)
Phosphodiest         PF01663.17   364 seq1367_BIOID50979   -            514   2.3e-05   23.7   0.0   1   1   7.6e-09   3.5e-05   23.2   0.0   104   246   303   449   259   491 0.73 Type I phosphodiesterase / nucleotide pyrophosphatase
Ead_Ea22             PF13935.1    139 seq1368_BIOID50979   -            257   2.4e-38  131.4   8.3   1   1   5.7e-42   7.8e-38  129.8   2.0     1   126     2   136     2   140 0.96 Ead/Ea22-like protein
HOK_GEF              PF01848.11    43 seq1369_BIOID50979   -             83   7.1e-18   63.5   1.4   1   1   6.8e-22   9.3e-18   63.1   1.0     1    43    37    79    37    79 0.99 Hok/gef family
Phage_portal_2       PF05136.8    355 seq1370_BIOID50979   -             87     1e-14   53.7   0.0   1   1   8.3e-19   1.1e-14   53.6   0.0    98   169    12    82     3    84 0.92 Phage portal protein, lambda family
Phage_portal_2       PF05136.8    355 seq1374_BIOID50979   -            307   1.2e-48  165.4   0.1   1   1   1.1e-52   1.4e-48  165.1   0.1   167   355     3   178     1   178 0.97 Phage portal protein, lambda family
Bac_DNA_binding      PF00216.16    90 seq1375_BIOID50979   -             90   3.2e-33  113.4   1.4   1   1   2.6e-37   3.6e-33  113.3   1.0     1    90     1    90     1    90 0.99 Bacterial DNA-binding protein
RF-1                 PF00472.15   114 seq1376_BIOID50979   -            204     3e-23   81.6   1.3   1   1   3.9e-27   5.3e-23   80.8   0.9     9   103   103   196    97   200 0.86 RF-1 domain
Pyr_redox_2          PF07992.9    200 seq1377_BIOID50979   -            450   4.8e-43  147.2   1.4   1   1   2.2e-46   7.4e-43  146.6   0.7     2   196     7   305     6   308 0.95 Pyridine nucleotide-disulphide oxidoreductase
Pyr_redox_dim        PF02852.17   110 seq1377_BIOID50979   -            450   4.5e-37  126.3   1.0   1   1   1.9e-39   6.5e-36  122.5   0.3     1   110   339   450   339   450 0.99 Pyridine nucleotide-disulphide oxidoreductase, dimerisation domain
Pyr_redox            PF00070.22    80 seq1377_BIOID50979   -            450   5.3e-18   65.0   0.0   1   1   5.6e-21   1.9e-17   63.2   0.0     1    80   169   249   169   250 0.96 Pyridine nucleotide-disulphide oxidoreductase
Pyr_redox_3          PF13738.1    203 seq1377_BIOID50979   -            450   3.1e-09   37.0   0.1   1   1   7.3e-11   2.5e-07   30.8   0.0     3   200    10   200     8   203 0.77 Pyridine nucleotide-disulphide oxidoreductase
CCG                  PF02754.11    85 seq1379_BIOID50979   -            396   2.2e-33  113.9   0.6   1   2     3e-19   8.3e-16   57.6   0.0     1    85   163   249   163   249 0.94 Cysteine-rich domain
CCG                  PF02754.11    85 seq1379_BIOID50979   -            396   2.2e-33  113.9   0.6   2   2   2.5e-18     7e-15   54.7   0.0     1    84   293   376   293   377 0.95 Cysteine-rich domain
Fer4_8               PF13183.1     57 seq1379_BIOID50979   -            396   6.4e-10   38.8   5.9   1   1   2.3e-13   6.4e-10   38.8   4.1     2    57     6    70     5    71 0.81 4Fe-4S dicluster domain
Fer4_17              PF13534.1     61 seq1379_BIOID50979   -            396     3e-07   30.5   6.3   1   1   1.1e-10     3e-07   30.5   4.4     1    60     8    70     8    71 0.78 4Fe-4S dicluster domain
RusA                 PF05866.6    116 seq1380_BIOID50979   -            121     4e-19   69.0   0.0   1   1   3.4e-23   4.6e-19   68.8   0.0     1   116     9   118     9   118 0.89 Endodeoxyribonuclease RusA
RHS_repeat           PF05593.9     38 seq1384_BIOID50979   -           1412   1.9e-62  206.2 119.0   1   8   2.8e-12   1.9e-08   34.1   1.4     1    38   434   472   434   472 0.97 RHS Repeat
RHS_repeat           PF05593.9     38 seq1384_BIOID50979   -           1412   1.9e-62  206.2 119.0   2   8   6.8e-11   4.7e-07   29.7   2.1     3    37   458   492   456   493 0.94 RHS Repeat
RHS_repeat           PF05593.9     38 seq1384_BIOID50979   -           1412   1.9e-62  206.2 119.0   3   8   1.4e-08   9.3e-05   22.3   1.1     1    38   498   537   498   537 0.88 RHS Repeat
RHS_repeat           PF05593.9     38 seq1384_BIOID50979   -           1412   1.9e-62  206.2 119.0   4   8   5.9e-08    0.0004   20.3   0.3     1    36   542   577   542   578 0.91 RHS Repeat
RHS_repeat           PF05593.9     38 seq1384_BIOID50979   -           1412   1.9e-62  206.2 119.0   5   8     1e-12   6.9e-09   35.5   0.5     1    37   584   620   584   621 0.98 RHS Repeat
RHS_repeat           PF05593.9     38 seq1384_BIOID50979   -           1412   1.9e-62  206.2 119.0   6   8   3.2e-11   2.2e-07   30.7   0.3     1    37   626   661   626   662 0.97 RHS Repeat
RHS_repeat           PF05593.9     38 seq1384_BIOID50979   -           1412   1.9e-62  206.2 119.0   7   8   3.6e-08   0.00025   21.0   0.9     1    31   729   762   729   771 0.79 RHS Repeat
RHS_repeat           PF05593.9     38 seq1384_BIOID50979   -           1412   1.9e-62  206.2 119.0   8   8   4.4e-10     3e-06   27.1   1.3     1    29   955   992   955  1001 0.90 RHS Repeat
RHS                  PF03527.9     41 seq1384_BIOID50979   -           1412   1.8e-20   72.3   4.4   1   1   3.5e-24   2.4e-20   71.9   0.4     1    41  1159  1199  1159  1199 0.98 RHS protein
DUF1481              PF07356.7    195 seq1385_BIOID50979   -            211   1.1e-70  236.9   0.6   1   1   9.3e-75   1.3e-70  236.7   0.4     1   195    22   207    22   207 0.99 Protein of unknown function (DUF1481)
His_biosynth         PF00977.16   228 seq1386_BIOID50979   -            258     4e-78  261.6   0.7   1   1   1.3e-81   4.6e-78  261.5   0.5     1   227     5   239     5   240 0.96 Histidine biosynthesis protein
Methyltransf_27      PF13708.1    194 seq1387_BIOID50979   -            276   7.9e-45  152.6   0.0   1   1     7e-49   9.6e-45  152.3   0.0     3   194    76   270    74   270 0.95 Methyltransferase domain
Phage_GPD            PF05954.6    292 seq1389_BIOID50979   -            714   8.6e-63  212.1   0.1   1   1   1.9e-66   1.3e-62  211.5   0.1     2   291    40   340    39   341 0.92 Phage late control gene D protein (GPD)
Phage_base_V         PF04717.7     79 seq1389_BIOID50979   -            714   3.8e-27   93.9   0.1   1   1   1.1e-30   7.4e-27   92.9   0.1     1    77   378   470   378   472 0.92 Phage-related baseplate assembly protein
Phage_antiter_Q      PF06323.6    230 seq1391_BIOID50979   -             52     2e-19   69.7   0.1   1   1   1.6e-23   2.2e-19   69.6   0.0     1    47     1    47     1    51 0.97 Phage antitermination protein Q
DEAD                 PF00270.24   173 seq1392_BIOID50979   -            454   4.5e-49  166.1   0.1   1   1   5.9e-52   2.7e-48  163.5   0.0     1   172    25   196    25   197 0.94 DEAD/DEAH box helicase
Helicase_C           PF00271.26    78 seq1392_BIOID50979   -            454   1.8e-25   88.4   0.0   1   1   1.1e-28   4.9e-25   87.0   0.0     2    77   264   339   263   340 0.98 Helicase conserved C-terminal domain
His_Phos_1           PF00300.17   158 seq1393_BIOID50979   -            215   1.1e-38  132.7   0.2   1   1   9.5e-43   1.3e-38  132.4   0.1     1   157     3   156     3   157 0.91 Histidine phosphatase superfamily (branch 1)
UTRA                 PF07702.8    141 seq1396_BIOID50979   -            236   3.7e-20   71.8   0.0   1   1   9.6e-24   6.6e-20   71.0   0.0     1   140    91   230    91   231 0.97 UTRA domain
GntR                 PF00392.16    64 seq1396_BIOID50979   -            236   6.4e-20   70.2   0.0   1   1   1.4e-23   9.4e-20   69.7   0.0     2    64     8    70     7    70 0.97 Bacterial regulatory proteins, gntR family
Glycos_transf_4      PF00953.16   159 seq1397_BIOID50979   -            367   1.1e-28   99.9  21.3   1   1   7.8e-33   1.1e-28   99.9  14.8     3   157    75   233    73   235 0.94 Glycosyl transferase family 4
Phage_antiter_Q      PF06323.6    230 seq1398_BIOID50979   -            173   2.9e-78  262.2   4.4   1   1   2.4e-82   3.3e-78  262.1   3.1    57   230     1   173     1   173 0.99 Phage antitermination protein Q
Lysis_S              PF04971.7     68 seq1399_BIOID50979   -             31   2.5e-18   65.4   0.4   1   1   1.9e-22   2.6e-18   65.3   0.3    39    68     2    31     1    31 0.97 Lysis protein S
UPF0118              PF01594.11   327 seq1403_BIOID50979   -            344   5.1e-74  249.0  42.7   1   1   4.2e-78   5.8e-74  248.8  29.6     2   326    14   328    13   329 0.99 Domain of unknown function DUF20
HTH_Tnp_IS1          PF12759.2     50 seq1404_BIOID50979   -             75   1.5e-31  107.5   0.1   1   1   2.8e-35   1.9e-31  107.1   0.0     1    50    23    72    23    72 0.99 InsA C-terminal domain
Zn_Tnp_IS1           PF03811.8     36 seq1404_BIOID50979   -             75   2.1e-08   33.3   1.7   1   1   3.8e-12   2.6e-08   33.1   0.3    18    36     2    20     1    20 0.96 InsA N-terminal domain
HTH_Tnp_1            PF01527.15    76 seq1406_BIOID50979   -             61   1.4e-07   31.2   0.2   1   1   5.1e-11   6.9e-07   29.0   0.1     1    48     1    55     1    60 0.88 Transposase
DUF551               PF04448.7     69 seq1407_BIOID50979   -            280   7.4e-15   55.3   0.0   1   1   1.7e-18   2.3e-14   53.7   0.0     1    69   215   277   215   277 0.81 Protein of unknown function (DUF551)
DDE_Tnp_IS1          PF03400.8    131 seq1408_BIOID50979   -            130   1.6e-39  134.8   0.2   1   1   1.5e-43   2.1e-39  134.4   0.2     1    80    37   116    37   124 0.95 IS1 transposase
Lipoprotein_19       PF13617.1     59 seq1409_BIOID50979   -             61   3.6e-27   93.6   0.7   1   1   2.9e-31   3.9e-27   93.5   0.5     1    59     2    60     2    60 0.97 YnbE-like lipoprotein
DUF490               PF04357.8    379 seq1410_BIOID50979   -           1259   1.4e-80  271.1  36.4   1   1   5.8e-84   7.9e-80  268.6   2.6     6   379   922  1259   914  1259 0.92 Family of unknown function (DUF490)
SSB                  PF00436.20   104 seq1412_BIOID50979   -            178   8.4e-43  144.3   0.5   1   1   7.4e-47     1e-42  144.1   0.4     1   103     6   112     6   113 0.97 Single-strand binding protein family
PRA-CH               PF01502.13    75 seq1414_BIOID50979   -            203   2.2e-34  116.8   0.0   1   1   6.1e-38   4.1e-34  115.9   0.0     1    74    33   106    33   107 0.99 Phosphoribosyl-AMP cyclohydrolase
PRA-PH               PF01503.12    83 seq1414_BIOID50979   -            203   4.2e-13   49.2   0.4   1   1   8.6e-17   5.9e-13   48.7   0.3     2    82   116   201   115   202 0.95 Phosphoribosyl-ATP pyrophosphohydrolase
DUF2645              PF10840.3    103 seq1416_BIOID50979   -            104   4.6e-47  158.3   8.5   1   1   3.7e-51     5e-47  158.1   5.9     1   103     1   103     1   103 1.00 Protein of unknown function (DUF2645)
Peptidase_M23        PF01551.17    96 seq1417_BIOID50979   -            427   2.2e-25   88.4   0.2   1   1   3.6e-29     5e-25   87.2   0.1     3    96   328   421   327   421 0.98 Peptidase family M23
DUF1318              PF07027.7     95 seq1419_BIOID50979   -            109   4.4e-34  116.4   1.0   1   1   3.7e-38     5e-34  116.3   0.7     2    95    16   108    15   108 0.98 Protein of unknown function (DUF1318)
SLT                  PF01464.15   121 seq1420_BIOID50979   -            152   6.1e-33  112.7   0.9   1   1   5.4e-37   7.4e-33  112.5   0.6     1   120    19   138    19   139 0.97 Transglycosylase SLT domain
UvrD_C               PF13361.1    319 seq1421_BIOID50979   -            594   2.2e-40  138.9   0.0   1   1   3.2e-43   6.3e-40  137.4   0.0     2   316   254   564   253   567 0.83 UvrD-like helicase C-terminal domain
UvrD-helicase        PF00580.16   315 seq1421_BIOID50979   -            594   5.1e-29  101.4   2.9   1   2   3.7e-16   7.1e-13   48.4   0.0     2   105     5    91     4    95 0.92 UvrD/REP helicase N-terminal domain
UvrD-helicase        PF00580.16   315 seq1421_BIOID50979   -            594   5.1e-29  101.4   2.9   2   2   3.8e-17   7.4e-14   51.6   0.2   208   314   145   248   107   249 0.86 UvrD/REP helicase N-terminal domain
UvrD_C_2             PF13538.1    104 seq1421_BIOID50979   -            594   1.2e-10   41.3   0.0   1   1   1.4e-13   2.7e-10   40.1   0.0    47   103   496   562   450   563 0.79 Family description
AAA_19               PF13245.1     76 seq1421_BIOID50979   -            594   1.6e-07   30.8   0.0   1   1   1.2e-09   2.4e-06   27.0   0.0     3    75    12    86    10    87 0.84 Part of AAA domain
AP_endonuc_2         PF01261.19   211 seq1422_BIOID50979   -            326   3.2e-14   52.6   0.1   1   1   3.4e-18   4.7e-14   52.0   0.1     1   204    41   222    41   229 0.91 Xylose isomerase-like TIM barrel
Rieske_2             PF13806.1    104 seq1424_BIOID50979   -            108   2.3e-40  136.3   0.0   1   1   1.9e-44   2.6e-40  136.2   0.0     1   103     3   106     3   107 0.98 Rieske-like [2Fe-2S] domain
Fer2_3               PF13085.1    110 seq1427_BIOID50979   -            238   3.8e-31  107.0   0.0   1   1   1.6e-34   5.5e-31  106.5   0.0     2   109     5   111     4   112 0.93 2Fe-2S iron-sulfur cluster binding domain
Fer4_17              PF13534.1     61 seq1427_BIOID50979   -            238     2e-10   40.7   0.8   1   1   1.1e-13   3.9e-10   39.8   0.5     1    61   148   221   148   221 0.80 4Fe-4S dicluster domain
Fer4_8               PF13183.1     57 seq1427_BIOID50979   -            238   1.3e-09   37.8   1.5   1   1     8e-13   2.7e-09   36.7   1.0     2    56   146   219   145   220 0.71 4Fe-4S dicluster domain
Fer4_18              PF13746.1     69 seq1427_BIOID50979   -            238   3.2e-07   30.5   1.1   1   1     1e-09   3.5e-06   27.2   0.1     2    67   155   221   154   223 0.97 4Fe-4S dicluster domain
Transposase_31       PF04754.7    205 seq1428_BIOID50979   -            300   1.7e-81  272.3   0.1   1   1   1.7e-85   2.4e-81  271.9   0.1     2   204     9   209     8   210 0.99 Putative transposase, YhgA-like
Peripla_BP_1         PF00532.16   279 seq1432_BIOID50979   -            342   3.5e-94  315.0   0.0   1   1   5.9e-98     4e-94  314.8   0.0     1   279    44   337    44   337 0.98 Periplasmic binding proteins and sugar binding domain of LacI family
Peripla_BP_4         PF13407.1    258 seq1432_BIOID50979   -            342   1.6e-19   70.1   0.0   1   1     3e-23     2e-19   69.8   0.0     5   257    51   296    49   297 0.87 Periplasmic binding protein domain
HATPase_c            PF02518.21   111 seq1433_BIOID50979   -            458   1.6e-28   98.5   0.8   1   1   6.1e-32   4.2e-28   97.1   0.1     2   110   346   449   345   450 0.98 Histidine kinase-, DNA gyrase B-, and HSP90-like ATPase
HisKA                PF00512.20    68 seq1433_BIOID50979   -            458   1.8e-14   53.3   0.0   1   1     8e-18   5.5e-14   51.7   0.0     2    65   238   300   237   302 0.91 His Kinase A (phospho-acceptor) domain
Form_Nir_trans       PF01226.12   250 seq1435_BIOID50979   -            303   9.2e-62  208.0  28.7   1   1   8.6e-66   1.2e-61  207.7  19.9    16   249    55   283    35   284 0.92 Formate/nitrite transporter
Wzz                  PF02706.10   152 seq1436_BIOID50979   -            348   3.7e-15   55.9   1.5   1   1   5.3e-19   7.3e-15   54.9   1.0     1   113    15   188    15   246 0.69 Chain length determinant protein
DUF3521              PF12035.3     35 seq1442_BIOID50979   -             79     6e-13   48.2   4.4   1   1     8e-17   1.1e-12   47.4   3.1     3    34    15    49    14    50 0.88 Protein of unknown function (DUF3521)
TerB                 PF05099.8    140 seq1446_BIOID50979   -             48   1.6e-08   34.2   0.6   1   1   1.2e-12   1.7e-08   34.2   0.4    92   131     4    43     1    47 0.92 Tellurite resistance protein TerB
DAO                  PF01266.19   358 seq1449_BIOID50979   -            432   5.6e-74  249.0   0.5   1   1   4.8e-77   6.5e-74  248.8   0.3     2   358     3   397     2   397 0.95 FAD dependent oxidoreductase
Pyr_redox_2          PF07992.9    200 seq1449_BIOID50979   -            432   7.5e-09   35.6   0.3   1   1   3.9e-08   5.3e-05   23.0   0.2     1    36     2    37     2    65 0.92 Pyridine nucleotide-disulphide oxidoreductase
Pyr_redox            PF00070.22    80 seq1449_BIOID50979   -            432   3.2e-08   33.7   0.2   1   1     7e-09   9.6e-06   25.7   0.2     1    33     2    34     2    47 0.91 Pyridine nucleotide-disulphide oxidoreductase
NAD_binding_8        PF13450.1     68 seq1449_BIOID50979   -            432   8.6e-07   28.7   0.1   1   1   5.6e-09   7.6e-06   25.7   0.0     1    34     5    38     5    69 0.85 NAD(P)-binding Rossmann-like domain
ApbA                 PF02558.11   151 seq1449_BIOID50979   -            432   2.3e-05   23.7   0.2   1   1   3.8e-08   5.3e-05   22.6   0.1     1    33     3    34     3    48 0.87 Ketopantoate reductase PanE/ApbA
AlaDh_PNT_C          PF01262.16   168 seq1449_BIOID50979   -            432   0.00013   21.5   0.1   1   1   1.7e-07   0.00023   20.6   0.1    22    59     2    39     1    52 0.85 Alanine dehydrogenase/PNT, C-terminal domain
NTP_transf_3         PF12804.2    179 seq1450_BIOID50979   -            192   8.3e-31  107.4   0.0   1   1   6.9e-35   9.4e-31  107.2   0.0     1   179     6   182     6   182 0.89 MobA-like NTP transferase domain
DUF3927              PF13064.1     46 seq1451_BIOID50979   -             55   1.7e-24   84.8  10.6   1   1   1.4e-28   1.9e-24   84.7   7.3     1    46     3    48     3    48 0.98 Protein of unknown function (DUF3927)
tRNA-synt_1e         PF01406.14   301 seq1452_BIOID50979   -            461    9e-144  478.0   0.1   1   1  4.2e-147  1.2e-143  477.6   0.1     2   300    15   313    14   314 0.99 tRNA synthetases class I (C) catalytic domain
DALR_2               PF09190.6     63 seq1452_BIOID50979   -            461     2e-26   91.9   1.7   1   1   7.1e-30     2e-26   91.9   1.2     1    63   341   402   341   402 0.99 DALR domain
tRNA-synt_1g         PF09334.6    391 seq1452_BIOID50979   -            461   3.4e-16   58.7   2.1   1   2   4.4e-10   1.2e-06   27.3   0.1    13    87    35   109    29   143 0.82 tRNA synthetases class I (M)
tRNA-synt_1g         PF09334.6    391 seq1452_BIOID50979   -            461   3.4e-16   58.7   2.1   2   2   3.1e-11   8.6e-08   31.1   0.1   312   373   251   311   231   317 0.85 tRNA synthetases class I (M)
tRNA-synt_1f         PF01921.13   360 seq1452_BIOID50979   -            461   1.8e-07   30.0   0.0   1   1   2.3e-08   6.2e-05   21.7   0.0   276   316   261   300   214   327 0.87 tRNA synthetases class I (K)
tRNA-synt_1          PF00133.17   601 seq1452_BIOID50979   -            461   1.1e-06   26.8   0.2   1   1   3.5e-09   9.5e-06   23.7   0.0   515   596   221   300   206   305 0.81 tRNA synthetases class I (I, L, M and V)
CreA                 PF05981.7    129 seq1453_BIOID50979   -            157     1e-57  193.0   0.0   1   1   8.6e-62   1.2e-57  192.8   0.0     1   128    24   156    24   157 0.96 CreA protein
MacB_PCD             PF12704.2    232 seq1456_BIOID50979   -            399     3e-18   66.1   0.1   1   1   4.4e-22     3e-18   66.1   0.0     9   227    24   237    11   239 0.79 MacB-like periplasmic core domain
FtsX                 PF02687.16   121 seq1456_BIOID50979   -            399   2.4e-17   62.7  17.6   1   1   3.9e-21   2.7e-17   62.5  10.1     2   121   269   392   268   392 0.95 FtsX-like permease family
MFS_1                PF07690.11   354 seq1458_BIOID50979   -            421   7.7e-23   80.6  40.3   1   1   7.7e-27     1e-22   80.2  23.2    22   351    33   365    25   366 0.78 Major Facilitator Superfamily
EAL                  PF00563.15   236 seq1459_BIOID50979   -            528   7.1e-66  221.9   0.4   1   1   1.5e-69     1e-65  221.3   0.3     2   235   273   505   272   506 0.96 EAL domain
CSS-motif            PF12792.2    208 seq1459_BIOID50979   -            528   2.2e-38  131.5   1.0   1   1   4.6e-42   3.2e-38  131.0   0.7     2   207    37   246    36   247 0.91 CSS motif domain associated with EAL
Transket_pyr         PF02779.19   178 seq1460_BIOID50979   -            933   5.3e-67  224.6   0.0   1   1   1.3e-70     9e-67  223.8   0.0     3   178   591   785   589   785 0.99 Transketolase, pyrimidine binding domain
E1_dh                PF00676.15   300 seq1460_BIOID50979   -            933   1.7e-46  158.1   0.0   1   1   5.4e-50   3.7e-46  157.1   0.0    15   282   219   511   207   516 0.84 Dehydrogenase E1 component
Pribosyltran         PF00156.22   125 seq1461_BIOID50979   -            152   2.2e-11   43.4   0.0   1   1   2.3e-15   3.2e-11   42.9   0.0     2   112     4   105     3   112 0.87 Phosphoribosyl transferase domain
ArsB                 PF02040.10   423 seq1462_BIOID50979   -            429  1.7e-230  765.0  39.1   1   1  2.9e-234    2e-230  764.9  27.1     1   423     3   425     3   425 1.00 Arsenical pump membrane protein
CitMHS               PF03600.11   349 seq1462_BIOID50979   -            429   2.2e-15   55.9  35.6   1   1   4.5e-19   3.1e-15   55.5  24.7     3   343     7   363     5   369 0.82 Citrate transporter
Polysacc_deac_2      PF04748.8    213 seq1463_BIOID50979   -            319   9.7e-81  269.7   0.4   1   1   8.6e-85   1.2e-80  269.4   0.3     1   212    28   238    28   239 0.99 Divergent polysaccharide deacetylase
Helicase_C_2         PF13307.1    167 seq1468_BIOID50979   -            790   5.1e-26   91.4   0.0   1   1   2.4e-29   8.2e-26   90.8   0.0     8   165   578   733   571   735 0.93 Helicase C-terminal domain
DEAD                 PF00270.24   173 seq1468_BIOID50979   -            790   3.6e-09   36.1   0.1   1   1   2.1e-09   7.2e-06   25.4   0.0    12    78    88   153    73   171 0.74 DEAD/DEAH box helicase
DEAD_2               PF06733.10   174 seq1468_BIOID50979   -            790   3.1e-07   29.8   0.0   1   1   1.6e-10   5.4e-07   29.0   0.0   104   167   246   308   195   314 0.87 DEAD_2
HTH_Tnp_1            PF01527.15    76 seq1469_BIOID50979   -            108   5.5e-11   42.1   1.3   1   1   1.6e-14   2.2e-10   40.2   0.9     1    74     1    87     1    88 0.86 Transposase
TP_methylase         PF00590.15   210 seq1472_BIOID50979   -            457   9.3e-50  169.1   0.1   1   1   3.3e-53   1.5e-49  168.4   0.0     2   209   218   426   217   427 0.92 Tetrapyrrole (Corrin/Porphyrin) Methylases
NAD_binding_7        PF13241.1    103 seq1472_BIOID50979   -            457   5.9e-28   97.0   0.1   1   1   2.3e-29     1e-25   89.8   0.0     1   103     6   115     6   115 0.89 Putative NAD(P)-binding
CysG_dimeriser       PF10414.4     60 seq1472_BIOID50979   -            457   2.4e-20   71.6   0.9   1   1   1.6e-23   7.4e-20   70.0   0.6     2    60   150   209   149   209 0.97 Sirohaem synthase dimerisation region
RHS_repeat           PF05593.9     38 seq1473_BIOID50979   -           1402   1.3e-63  209.9 119.5   1   7   3.3e-09   2.2e-05   24.3   0.6     6    37   413   444   412   446 0.89 RHS Repeat
RHS_repeat           PF05593.9     38 seq1473_BIOID50979   -           1402   1.3e-63  209.9 119.5   2   7   2.1e-11   1.4e-07   31.3   2.8     1    37   429   466   429   467 0.98 RHS Repeat
RHS_repeat           PF05593.9     38 seq1473_BIOID50979   -           1402   1.3e-63  209.9 119.5   3   7   1.8e-10   1.3e-06   28.3   3.0     1    38   493   532   493   532 0.92 RHS Repeat
RHS_repeat           PF05593.9     38 seq1473_BIOID50979   -           1402   1.3e-63  209.9 119.5   4   7   4.5e-10   3.1e-06   27.0   0.0     1    36   537   572   537   573 0.92 RHS Repeat
RHS_repeat           PF05593.9     38 seq1473_BIOID50979   -           1402   1.3e-63  209.9 119.5   5   7   1.7e-13   1.2e-09   37.9   1.8     1    37   579   615   579   616 0.97 RHS Repeat
RHS_repeat           PF05593.9     38 seq1473_BIOID50979   -           1402   1.3e-63  209.9 119.5   6   7   1.2e-09   8.3e-06   25.7   0.2     1    37   621   656   621   657 0.97 RHS Repeat
RHS_repeat           PF05593.9     38 seq1473_BIOID50979   -           1402   1.3e-63  209.9 119.5   7   7   2.2e-10   1.5e-06   28.1   0.6     1    29   950   987   950   998 0.90 RHS Repeat
RHS                  PF03527.9     41 seq1473_BIOID50979   -           1402   3.8e-21   74.4   5.8   1   1   1.5e-23     1e-19   69.8   0.6     1    40  1154  1193  1154  1194 0.97 RHS protein
DUF303               PF03629.13   255 seq1477_BIOID50979   -            285   6.1e-28   97.6   0.0   1   1   1.1e-31   7.4e-28   97.3   0.0     1   188    64   283    64   285 0.79 Domain of unknown function (DUF303)
DUF1737              PF08410.5     54 seq1477_BIOID50979   -            285   6.7e-17   60.8   0.0   1   1   1.8e-20   1.3e-16   60.0   0.0     1    53     1    50     1    51 0.96 Domain of unknown function (DUF1737)
Response_reg         PF00072.19   112 seq1478_BIOID50979   -            229   4.1e-26   91.0   0.0   1   1   9.1e-30   6.2e-26   90.4   0.0     1   111     6   115     6   116 0.98 Response regulator receiver domain
Trans_reg_C          PF00486.23    77 seq1478_BIOID50979   -            229   7.3e-23   80.1   0.0   1   1   1.9e-26   1.3e-22   79.3   0.0     2    77   151   226   150   226 0.94 Transcriptional regulatory protein, C terminal
Epimerase_2          PF02350.14   346 seq1479_BIOID50979   -            376  1.2e-126  422.0   0.0   1   1    1e-130  1.4e-126  421.8   0.0     2   346    22   370    21   370 0.97 UDP-N-acetylglucosamine 2-epimerase
rve                  PF00665.21   120 seq1480_BIOID50979   -            296   4.9e-26   91.0   0.1   1   1   3.8e-29   1.3e-25   89.7   0.0     2   119   126   240   125   241 0.97 Integrase core domain
HTH_21               PF13276.1     60 seq1480_BIOID50979   -            296   1.6e-16   59.9   2.9   1   1   1.1e-19   3.9e-16   58.7   2.0     3    60    48   104    45   104 0.93 HTH-like domain
rve_3                PF13683.1     67 seq1480_BIOID50979   -            296   2.7e-11   42.7   0.0   1   1   1.8e-14   6.1e-11   41.5   0.0     6    67   217   278   212   278 0.92 Integrase core domain
rve_2                PF13333.1     52 seq1480_BIOID50979   -            296   2.6e-06   27.2   0.0   1   1   1.6e-09   5.5e-06   26.2   0.0     1    44   231   277   231   284 0.88 Integrase core domain
DUF1100              PF06500.6    411 seq1482_BIOID50979   -            414  1.2e-221  735.4   0.0   1   1  2.8e-225  1.3e-221  735.2   0.0     1   411     1   414     1   414 0.99 Alpha/beta hydrolase of unknown function (DUF1100)
Abhydrolase_5        PF12695.2    142 seq1482_BIOID50979   -            414   2.3e-08   33.7   0.0   1   1   9.2e-12   4.2e-08   32.9   0.0     1   121   196   375   196   392 0.75 Alpha/beta hydrolase family
Abhydrolase_6        PF12697.2    228 seq1482_BIOID50979   -            414   2.1e-06   27.6   0.5   1   1   9.1e-10   4.2e-06   26.7   0.1    12   107   208   326   197   390 0.70 Alpha/beta hydrolase family
Pyr_redox_2          PF07992.9    200 seq1485_BIOID50979   -           1032   3.6e-19   69.3   0.0   1   1     6e-22   9.1e-19   68.0   0.0     2   198   553   829   552   831 0.84 Pyridine nucleotide-disulphide oxidoreductase
NAD_binding_8        PF13450.1     68 seq1485_BIOID50979   -           1032   1.2e-08   34.7   0.7   1   1     3e-11   4.6e-08   32.8   0.0     1    37   555   591   555   617 0.89 NAD(P)-binding Rossmann-like domain
Fer4_9               PF13187.1     55 seq1485_BIOID50979   -           1032   3.1e-06   27.2   7.6   1   1     2e-09   3.1e-06   27.2   5.3     1    53   897   951   867   952 0.90 4Fe-4S dicluster domain
Thi4                 PF01946.12   230 seq1485_BIOID50979   -           1032     4e-06   25.9   0.2   1   1   6.5e-08   9.8e-05   21.4   0.0    20    54   553   587   538   592 0.93 Thi4 family
FAD_binding_3        PF01494.14   356 seq1485_BIOID50979   -           1032   5.1e-05   22.3   0.1   1   1   7.4e-08   0.00011   21.2   0.1     3    35   552   584   550   590 0.92 FAD binding domain
FAD_binding_2        PF00890.19   421 seq1485_BIOID50979   -           1032    0.0001   21.2   0.8   1   1   6.6e-08    0.0001   21.2   0.5     2    36   553   587   552   591 0.94 FAD binding domain
Sigma54_activat      PF00158.21   168 seq1486_BIOID50979   -            441   9.6e-72  239.7   0.1   1   1   5.7e-75   1.6e-71  239.1   0.1     1   168   141   308   141   308 0.99 Sigma-54 interaction domain
Response_reg         PF00072.19   112 seq1486_BIOID50979   -            441   1.6e-29  102.0   0.2   1   1   1.2e-32   3.3e-29  101.0   0.1     1   111     8   117     8   118 0.98 Response regulator receiver domain
HTH_8                PF02954.14    42 seq1486_BIOID50979   -            441     2e-14   52.7   0.6   1   1   7.2e-18     2e-14   52.7   0.4     3    39   403   439   401   441 0.93 Bacterial regulatory protein, Fis family
AAA_5                PF07728.9    139 seq1486_BIOID50979   -            441   4.3e-08   32.8   0.0   1   1   3.1e-11   8.5e-08   31.9   0.0     2   123   165   283   164   301 0.87 AAA domain (dynein-related subfamily)
AAA                  PF00004.24   132 seq1486_BIOID50979   -            441   1.9e-05   24.7   0.0   1   1   1.5e-08     4e-05   23.6   0.0     1   126   165   296   165   302 0.71 ATPase family associated with various cellular activities (AAA)
Aldedh               PF00171.17   462 seq1490_BIOID50979   -            406  4.3e-146  486.7   0.0   1   1  3.6e-150  4.9e-146  486.5   0.0    64   462     1   402     1   402 0.98 Aldehyde dehydrogenase family
OmpW                 PF03922.9    192 seq1491_BIOID50979   -             35   6.4e-10   38.8   0.0   1   1   4.9e-14   6.7e-10   38.8   0.0   157   192     1    35     1    35 0.97 OmpW family
Epimerase            PF01370.16   236 seq1492_BIOID50979   -             84   1.2e-13   50.9   0.1   1   1   3.7e-17   1.3e-13   50.8   0.0     2    74     4    84     3    84 0.86 NAD dependent epimerase/dehydratase family
adh_short            PF00106.20   167 seq1492_BIOID50979   -             84   1.3e-07   31.5   0.0   1   1   4.3e-11   1.5e-07   31.3   0.0     3    73     3    73     1    83 0.80 short chain dehydrogenase
RmlD_sub_bind        PF04321.12   287 seq1492_BIOID50979   -             84   3.5e-05   22.7   0.0   1   1   1.3e-08   4.3e-05   22.4   0.0     1    60     1    84     1    84 0.97 RmlD substrate binding domain
3Beta_HSD            PF01073.14   280 seq1492_BIOID50979   -             84   6.6e-05   21.6   0.0   1   1   2.1e-08   7.1e-05   21.5   0.0     1    75     4    84     4    84 0.73 3-beta hydroxysteroid dehydrogenase/isomerase family
Esterase             PF00756.15   251 seq1495_BIOID50979   -            400   1.2e-49  168.9   0.0   1   1   1.7e-53   1.2e-49  168.9   0.0     1   251   172   391   172   391 0.98 Putative esterase
DUF3327              PF11806.3    122 seq1495_BIOID50979   -            400   1.8e-37  128.2   2.5   1   1   4.2e-41   2.9e-37  127.5   0.3     3   121    29   155    21   156 0.97 Domain of unknown function (DUF3327)
Caudo_TAP            PF02413.12   130 seq1496_BIOID50979   -             78     2e-16   60.2   0.7   1   1   1.5e-20   2.1e-16   60.1   0.5    55   130     4    78     1    78 0.95 Caudovirales tail fibre assembly protein
PseudoU_synth_2      PF00849.17   164 seq1497_BIOID50979   -            290     1e-15   57.8   0.1   1   1   6.3e-18   4.3e-14   52.5   0.1     2   164    69   195    68   195 0.87 RNA pseudouridylate synthase
S4                   PF01479.20    48 seq1497_BIOID50979   -            290     3e-14   52.0   1.3   1   1   1.5e-17     1e-13   50.3   0.0     1    48     7    52     7    52 0.97 S4 domain
Cytochrom_NNT        PF03264.9    174 seq1499_BIOID50979   -            390   2.9e-65  218.8   7.6   1   1   4.6e-68   3.1e-64  215.4   4.3     2   174    11   184    10   184 0.98 NapC/NirT cytochrome c family, N-terminal region
Ala_racemase_N       PF01168.15   217 seq1500_BIOID50979   -            356   7.1e-59  198.8   0.0   1   1   1.3e-62   9.2e-59  198.5   0.0     2   217    10   217     9   217 0.95 Alanine racemase, N-terminal domain
Ala_racemase_C       PF00842.16   129 seq1500_BIOID50979   -            356   2.4e-39  133.5   0.4   1   1   6.2e-43   4.2e-39  132.7   0.3     1   127   232   354   232   356 0.97 Alanine racemase, C-terminal domain
HATPase_c            PF02518.21   111 seq1502_BIOID50979   -            474   8.5e-22   76.8   0.0   1   1   3.2e-25   1.4e-21   76.1   0.0     5   109   367   470   363   472 0.92 Histidine kinase-, DNA gyrase B-, and HSP90-like ATPase
HisKA                PF00512.20    68 seq1502_BIOID50979   -            474   4.1e-13   48.9   0.3   1   1   2.8e-16   1.3e-12   47.4   0.2     6    67   260   319   256   320 0.91 His Kinase A (phospho-acceptor) domain
HAMP                 PF00672.20    70 seq1502_BIOID50979   -            474   2.4e-11   43.5  10.9   1   1   2.9e-13   1.3e-09   37.9   0.1     2    69   185   251   184   252 0.88 HAMP domain
BCCT                 PF02028.12   485 seq1505_BIOID50979   -            677  1.6e-173  577.3  44.2   1   1  1.3e-177  1.8e-173  577.1  30.6     1   484    17   502    17   503 0.99 BCCT family transporter
ABC_tran             PF00005.22   118 seq1506_BIOID50979   -            233     2e-27   95.7   0.0   1   1   4.9e-31   3.4e-27   95.0   0.0     1   117    49   173    49   174 0.94 ABC transporter
AAA_21               PF13304.1    303 seq1506_BIOID50979   -            233   1.6e-11   44.6   0.1   1   1   5.4e-13   3.7e-09   36.8   0.1     1   299    37   206    37   210 0.74 AAA domain
Epimerase            PF01370.16   236 seq1507_BIOID50979   -            199   2.5e-20   72.8   0.0   1   1     2e-24   2.8e-20   72.6   0.0   129   222     5    95     1   126 0.91 NAD dependent epimerase/dehydratase family
HSP70                PF00012.15   602 seq1508_BIOID50979   -            450   7.3e-25   86.8   0.0   1   2   4.5e-19   6.2e-15   54.0   0.0     2   207     3   228     2   259 0.76 Hsp70 protein
HSP70                PF00012.15   602 seq1508_BIOID50979   -            450   7.3e-25   86.8   0.0   2   2   1.3e-11   1.8e-07   29.3   0.0   250   352   329   423   305   448 0.80 Hsp70 protein
ArsC                 PF03960.10   110 seq1511_BIOID50979   -            141   9.1e-32  109.2   0.0   1   1   7.8e-36   1.1e-31  109.0   0.0     1   109     7   114     7   115 0.99 ArsC family
PfkB                 PF00294.19   301 seq1512_BIOID50979   -            337   5.5e-70  235.7   0.0   1   1   4.9e-74   6.7e-70  235.4   0.0     2   297    31   331    30   335 0.97 pfkB family carbohydrate kinase
UDPG_MGDP_dh_N       PF03721.9    185 seq1513_BIOID50979   -            420   3.6e-61  205.6   0.2   1   1     1e-62   3.5e-59  199.2   0.0     2   183     5   189     4   191 0.96 UDP-glucose/GDP-mannose dehydrogenase family, NAD binding domain
UDPG_MGDP_dh         PF00984.14    96 seq1513_BIOID50979   -            420     4e-30  103.7   0.0   1   1   2.3e-33     8e-30  102.7   0.0     2    93   206   292   205   296 0.88 UDP-glucose/GDP-mannose dehydrogenase family, central domain
UDPG_MGDP_dh_C       PF03720.10   106 seq1513_BIOID50979   -            420   7.4e-19   67.7   0.0   1   1   5.7e-22   1.9e-18   66.4   0.0     1   104   324   419   324   420 0.91 UDP-glucose/GDP-mannose dehydrogenase family, UDP binding domain
NAD_binding_2        PF03446.10   162 seq1513_BIOID50979   -            420     7e-07   29.1   0.1   1   1   2.1e-09   7.1e-06   25.8   0.0     2   110     4   136     3   141 0.76 NAD binding domain of 6-phosphogluconate dehydrogenase
DUF4223              PF13978.1     56 seq1516_BIOID50979   -             55   1.2e-36  124.0   0.7   1   1   9.5e-41   1.3e-36  123.9   0.5     1    55     1    55     1    55 0.99 Protein of unknown function (DUF4223)
MacB_PCD             PF12704.2    232 seq1517_BIOID50979   -            414   1.2e-25   90.4   0.2   1   1   1.7e-29   1.2e-25   90.4   0.1    11   229    26   241    21   244 0.83 MacB-like periplasmic core domain
FtsX                 PF02687.16   121 seq1517_BIOID50979   -            414   1.9e-22   79.1  12.5   1   1   3.4e-26   2.3e-22   78.8   4.5     2   121   274   407   273   407 0.98 FtsX-like permease family
Crl                  PF07417.7    127 seq1518_BIOID50979   -            133     1e-54  183.5   0.1   1   1   8.7e-59   1.2e-54  183.3   0.1     2   122     3   123     2   131 0.96 Transcriptional regulator Crl
MerR-DNA-bind        PF09278.6     65 seq1521_BIOID50979   -            154     7e-15   55.0   0.1   1   1   2.6e-18   1.2e-14   54.3   0.0     2    65    55   119    54   119 0.96 MerR, DNA binding
MerR                 PF00376.18    38 seq1521_BIOID50979   -            154   4.6e-14   51.5   0.3   1   1   2.5e-17   1.1e-13   50.3   0.1     1    38    13    49    13    49 0.98 MerR family regulatory protein
MerR_1               PF13411.1     69 seq1521_BIOID50979   -            154   2.8e-12   46.1   0.0   1   1     1e-15   4.6e-12   45.4   0.0     2    65    13    76    12    78 0.96 MerR HTH family regulatory protein
Phage_fiber_C        PF06820.7     64 seq1522_BIOID50979   -            102   1.3e-36  124.4   0.7   1   1   1.3e-40   1.8e-36  123.9   0.5     1    64    41   102    41   102 0.99 Putative prophage tail fibre C-terminus
MbtH                 PF03621.8     54 seq1526_BIOID50979   -             72   1.8e-21   75.1   0.6   1   1   1.6e-25   2.1e-21   74.8   0.4     1    53     1    54     1    55 0.96 MbtH-like protein
Molybdopterin        PF00384.17   432 seq1527_BIOID50979   -            848  8.7e-106  354.1   0.0   1   1  1.5e-109  1.1e-105  353.8   0.0     1   431    99   572    99   573 0.95 Molybdopterin oxidoreductase
Molydop_binding      PF01568.16   109 seq1527_BIOID50979   -            848   1.8e-23   82.3   0.0   1   1   5.3e-27   3.6e-23   81.3   0.0     1   108   690   811   690   812 0.95 Molydopterin dinucleotide binding domain
AMP-binding          PF00501.23   418 seq1529_BIOID50979   -           1335  6.2e-117  390.3   0.0   1   1    3e-120  8.3e-117  389.9   0.0     1   417   524   928   524   929 0.96 AMP-binding enzyme
Condensation         PF00668.15   301 seq1529_BIOID50979   -           1335   9.4e-58  195.3   0.0   1   1   5.2e-61   1.4e-57  194.7   0.0     2   300    44   342    43   343 0.91 Condensation domain
Thioesterase         PF00975.15   229 seq1529_BIOID50979   -           1335   7.1e-46  157.1   0.6   1   1   1.3e-46   3.6e-43  148.3   0.0     2   215  1109  1318  1108  1332 0.96 Thioesterase domain
PP-binding           PF00550.20    67 seq1529_BIOID50979   -           1335   4.3e-11   42.8   0.1   1   1   4.7e-14   1.3e-10   41.2   0.1     3    65  1022  1082  1020  1084 0.91 Phosphopantetheine attachment site
Abhydrolase_6        PF12697.2    228 seq1529_BIOID50979   -           1335   5.9e-06   26.2   0.2   1   1   2.2e-09   5.9e-06   26.2   0.1     2   127  1111  1240  1110  1309 0.66 Alpha/beta hydrolase family
AA_permease_2        PF13520.1    426 seq1530_BIOID50979   -            248   1.5e-33  115.8  25.2   1   1   2.7e-37   1.9e-33  115.5  17.4     1   216    27   240    27   244 0.85 Amino acid permease
AA_permease          PF00324.16   479 seq1530_BIOID50979   -            248   1.8e-20   72.6  21.2   1   1   3.3e-24   2.2e-20   72.3  14.7     2   231    32   243    31   244 0.90 Amino acid permease
DUF318               PF03773.8    307 seq1532_BIOID50979   -            337   1.1e-53  182.0  24.2   1   1   1.1e-57   1.5e-53  181.6  16.8     2   306    11   334    10   335 0.87 Predicted permease
AIG2                 PF06094.7    102 seq1536_BIOID50979   -            113   1.1e-18   67.4   0.1   1   1   9.9e-23   1.3e-18   67.1   0.1     1   102     3    94     3    94 0.95 AIG2-like family
Glycos_trans_3N      PF02885.12    66 seq1537_BIOID50979   -            320   2.8e-15   55.5   0.0   1   1   3.6e-19     5e-15   54.7   0.0     2    65     3    70     2    71 0.97 Glycosyl transferase family, helical bundle domain
CreD                 PF06123.7    430 seq1539_BIOID50979   -            450  2.2e-157  523.9   0.0   1   1  1.8e-161  2.5e-157  523.7   0.0     2   430     5   428     4   428 0.99 Inner membrane protein CreD
NUDIX                PF00293.23   135 seq1541_BIOID50979   -            141   4.3e-21   74.8   0.1   1   1   3.7e-25   5.1e-21   74.6   0.0     2   130     3   136     2   140 0.88 NUDIX domain
Band_7               PF01145.20   179 seq1543_BIOID50979   -            352   1.7e-23   83.3   0.7   1   1   3.5e-27   4.8e-23   81.8   0.2     2   178   124   295   123   297 0.94 SPFH domain / Band 7 family
DDE_Tnp_1_assoc      PF13808.1     90 seq1544_BIOID50979   -            248   1.2e-32  111.2   0.0   1   1   2.8e-36   1.9e-32  110.6   0.0     1    90     6    95     6    95 0.99 DDE_Tnp_1-associated
DDE_Tnp_1            PF01609.16   211 seq1544_BIOID50979   -            248   3.6e-14   52.7   0.0   1   1   7.3e-18     5e-14   52.2   0.0     4   125   103   222   100   243 0.80 Transposase DDE domain
Epimerase            PF01370.16   236 seq1547_BIOID50979   -            355   5.6e-79  264.7   0.0   1   1     3e-82   6.9e-79  264.4   0.0     1   236     4   252     4   252 0.97 NAD dependent epimerase/dehydratase family
RmlD_sub_bind        PF04321.12   287 seq1547_BIOID50979   -            355   2.8e-17   62.4   0.0   1   1   1.7e-20   3.9e-17   61.9   0.0     2   254     3   296     1   333 0.79 RmlD substrate binding domain
Polysacc_synt_2      PF02719.10   294 seq1547_BIOID50979   -            355     2e-16   59.6   0.0   1   1   1.5e-19   3.3e-16   58.9   0.0     1   117     4   114     4   135 0.92 Polysaccharide biosynthesis protein
NAD_binding_4        PF07993.7    249 seq1547_BIOID50979   -            355     3e-15   55.7   0.1   1   1   2.9e-14   6.5e-11   41.5   0.0    87   197    74   189    62   250 0.85 Male sterility protein
3Beta_HSD            PF01073.14   280 seq1547_BIOID50979   -            355     3e-15   55.5   0.0   1   1   2.1e-18   4.7e-15   54.9   0.0     1   229     5   240     5   250 0.82 3-beta hydroxysteroid dehydrogenase/isomerase family
adh_short            PF00106.20   167 seq1547_BIOID50979   -            355   3.8e-08   33.3   0.3   1   1   2.7e-10   6.1e-07   29.3   0.0     3    96     4    91     2   126 0.79 short chain dehydrogenase
2-oxoacid_dh         PF00198.18   231 seq1548_BIOID50979   -            405   7.8e-82  273.8   0.0   1   1   2.2e-85     1e-81  273.5   0.0     3   231   175   403   173   403 0.98 2-oxoacid dehydrogenases acyltransferase (catalytic domain)
Biotin_lipoyl        PF00364.17    74 seq1548_BIOID50979   -            405   6.9e-18   63.9   0.3   1   1   3.6e-21   1.6e-17   62.7   0.2     2    73     5    76     4    77 0.96 Biotin-requiring enzyme
E3_binding           PF02817.12    39 seq1548_BIOID50979   -            405     4e-15   55.0   2.3   1   1     1e-18   4.6e-15   54.8   0.1     5    39   114   148   111   148 0.96 e3 binding domain
DUF1471              PF07338.8     56 seq1549_BIOID50979   -            314   4.1e-62  205.5   5.4   1   3   2.8e-22   3.9e-18   64.7   0.0     2    56    34    90    33    90 0.98 Protein of unknown function (DUF1471)
DUF1471              PF07338.8     56 seq1549_BIOID50979   -            314   4.1e-62  205.5   5.4   2   3     3e-22   4.1e-18   64.6   0.1     3    56   119   174   117   174 0.98 Protein of unknown function (DUF1471)
DUF1471              PF07338.8     56 seq1549_BIOID50979   -            314   4.1e-62  205.5   5.4   3   3   3.1e-26   4.3e-22   77.3   0.1     2    56   259   314   258   314 0.99 Protein of unknown function (DUF1471)
Antitoxin-MazE       PF04014.13    47 seq1550_BIOID50979   -             83   4.2e-09   35.8   0.0   1   1   4.7e-13   6.4e-09   35.2   0.0     1    45     6    49     6    51 0.94 Antidote-toxin recognition MazE
AA_permease_2        PF13520.1    426 seq1551_BIOID50979   -            218     2e-20   72.6  15.0   1   1   3.6e-24   2.4e-20   72.3  10.4   220   405     2   183     1   209 0.85 Amino acid permease
AA_permease          PF00324.16   479 seq1551_BIOID50979   -            218   1.7e-09   36.4  14.5   1   1   5.4e-13   3.7e-09   35.3  10.0   233   475     1   213     1   217 0.77 Amino acid permease
Xan_ur_permease      PF00860.15   389 seq1552_BIOID50979   -            449   1.7e-88  296.6  48.3   1   1   1.6e-92   2.1e-88  296.3  33.5     1   388    26   409    26   410 0.99 Permease family
ROK                  PF00480.15   179 seq1554_BIOID50979   -            323   1.5e-45  155.0   0.0   1   1   3.1e-49   2.1e-45  154.6   0.0     1   179    24   214    24   214 0.95 ROK family
Glucokinase          PF02685.11   316 seq1554_BIOID50979   -            323   4.4e-10   38.7   0.0   1   1     5e-13   3.4e-09   35.8   0.0     4   265    26   276    24   288 0.80 Glucokinase
Peptidase_A24        PF01478.13   106 seq1556_BIOID50979   -            155   2.3e-23   82.2   8.7   1   1   1.7e-27   2.3e-23   82.2   6.0     2   103    10   116     8   121 0.88 Type IV leader peptidase family
PemK                 PF02452.12   110 seq1560_BIOID50979   -            116   1.2e-20   73.6   0.0   1   1   9.4e-25   1.3e-20   73.5   0.0     1   109     8   114     8   115 0.93 PemK-like protein
Fimbrial             PF00419.15   145 seq1564_BIOID50979   -            180     8e-20   71.4   7.7   1   1     7e-24   9.6e-20   71.1   5.3     1   145    30   180    30   180 0.87 Fimbrial protein
AAA_5                PF07728.9    139 seq1565_BIOID50979   -            352   3.3e-32  110.9   0.0   1   1   3.9e-36   5.3e-32  110.3   0.0     1   139    98   238    98   238 0.96 AAA domain (dynein-related subfamily)
Ldh_2                PF02615.9    335 seq1567_BIOID50979   -            361  2.1e-138  460.5   0.0   1   1  1.8e-142  2.4e-138  460.3   0.0     1   334     5   340     5   341 0.99 Malate/L-lactate dehydrogenase
AA_kinase            PF00696.23   241 seq1568_BIOID50979   -            396   4.4e-43  147.4   2.1   1   1   8.2e-47   5.6e-43  147.1   1.5     2   240    35   263    34   264 0.93 Amino acid kinase family
PUA                  PF01472.15    74 seq1568_BIOID50979   -            396     1e-22   79.4   0.1   1   1   4.6e-26   3.1e-22   77.9   0.1     1    74   305   379   305   379 0.98 PUA domain
SIS                  PF01380.17   131 seq1571_BIOID50979   -            347   3.1e-21   75.2   0.0   1   2   1.2e-12   1.6e-08   34.0   0.0     5   122    51   170    48   175 0.87 SIS domain
SIS                  PF01380.17   131 seq1571_BIOID50979   -            347   3.1e-21   75.2   0.0   2   2     3e-14   4.1e-10   39.2   0.0     4    87   214   299   211   305 0.93 SIS domain
Autotransporter      PF03797.14   265 seq1572_BIOID50979   -           1349   1.2e-56  191.9  25.6   1   1   1.7e-60   1.2e-56  191.9  17.7     2   259  1063  1334  1062  1340 0.94 Autotransporter beta-domain
ESPR                 PF13018.1     24 seq1572_BIOID50979   -           1349   7.4e-11   41.1   1.3   1   1   2.2e-14   1.5e-10   40.1   0.9     1    22    23    44    23    46 0.97 Extended Signal Peptide of Type V secretion system
PhdYeFM_antitox      PF02604.14    75 seq1574_BIOID50979   -             73   1.3e-16   59.7   0.1   1   1     2e-20   1.4e-16   59.7   0.1     1    63     1    62     1    73 0.90 Antitoxin Phd_YefM, type II toxin-antitoxin system
RelB_N               PF12910.2     46 seq1574_BIOID50979   -             73   3.9e-12   45.2   0.2   1   1   1.1e-15   7.4e-12   44.3   0.0     1    45     1    44     1    45 0.95 Antitoxin of toxin-antitoxin stability system N-terminal
Amidohydro_1         PF01979.15   333 seq1576_BIOID50979   -            442   3.4e-49  168.1   0.2   1   1   7.2e-53   4.9e-49  167.6   0.1     1   333    53   375    53   375 0.96 Amidohydrolase family
Amidohydro_5         PF13594.1     68 seq1576_BIOID50979   -            442   2.6e-08   33.4   0.0   1   1     9e-12   6.2e-08   32.2   0.0     1    68    23   122    23   122 0.66 Amidohydrolase
Nuc-transf           PF10127.4    247 seq1577_BIOID50979   -            263   6.6e-98  326.8   0.0   1   1  5.4e-102   7.4e-98  326.6   0.0     1   246    10   256    10   257 0.99 Predicted nucleotidyltransferase
NTP_transferase      PF00483.18   248 seq1580_BIOID50979   -            293   1.2e-72  244.0   0.0   1   1   2.1e-76   1.4e-72  243.8   0.0     1   246     2   238     2   240 0.98 Nucleotidyl transferase
NTP_transf_3         PF12804.2    179 seq1580_BIOID50979   -            293   1.1e-08   35.3   0.0   1   1     2e-12   1.4e-08   35.0   0.0     1   120     3   133     3   188 0.83 MobA-like NTP transferase domain
Fic                  PF02661.13    97 seq1582_BIOID50979   -            126     2e-06   28.2   0.0   1   1   2.3e-10   3.1e-06   27.6   0.0     2    97     4    84     3    84 0.87 Fic/DOC family
FCD                  PF07729.7    125 seq1583_BIOID50979   -            274   1.1e-22   80.5   6.2   1   1   2.4e-26   1.6e-22   80.0   4.3     1   124   116   246   116   247 0.90 FCD domain
GntR                 PF00392.16    64 seq1583_BIOID50979   -            274     6e-14   51.1   0.2   1   1   1.8e-17   1.2e-13   50.1   0.1     4    62    31    89    29    91 0.95 Bacterial regulatory proteins, gntR family
DegT_DnrJ_EryC1      PF01041.12   363 seq1584_BIOID50979   -            385    1e-132  442.4   0.1   1   1  4.3e-136  1.2e-132  442.3   0.0     3   363    18   380    16   380 0.98 DegT/DnrJ/EryC1/StrS aminotransferase family
Aminotran_1_2        PF00155.16   363 seq1584_BIOID50979   -            385   2.3e-09   36.5   0.1   1   1   3.1e-12   8.5e-09   34.6   0.0    46   197    41   170    24   215 0.90 Aminotransferase class I and II
Cys_Met_Meta_PP      PF01053.15   386 seq1584_BIOID50979   -            385   2.9e-08   32.2   0.2   1   1   1.5e-11   4.1e-08   31.8   0.1    54   193    38   176    36   258 0.81 Cys/Met metabolism PLP-dependent enzyme
Beta_elim_lyase      PF01212.16   290 seq1584_BIOID50979   -            385     1e-06   28.0   0.0   1   1   6.5e-10   1.8e-06   27.2   0.0    29   235    39   245    32   302 0.71 Beta-eliminating lyase
Aminotran_5          PF00266.14   371 seq1584_BIOID50979   -            385   2.4e-06   26.4   0.2   1   1   1.2e-09   3.2e-06   26.0   0.1    55   296    48   282    41   326 0.80 Aminotransferase class-V
AA_permease_2        PF13520.1    426 seq1585_BIOID50979   -            460   1.6e-79  267.3  40.0   1   1   1.4e-83   1.9e-79  267.0  27.7     1   420     5   441     5   449 0.91 Amino acid permease
DDE_Tnp_1            PF01609.16   211 seq1586_BIOID50979   -            353   1.6e-31  109.4   0.3   1   1   3.3e-35   2.3e-31  108.9   0.2     3   211    77   318    75   318 0.93 Transposase DDE domain
DDE_Tnp_1_assoc      PF13808.1     90 seq1586_BIOID50979   -            353   1.1e-21   76.1   0.0   1   1   3.4e-25   2.3e-21   75.1   0.0    23    90     3    70     1    70 0.97 DDE_Tnp_1-associated
SIR2                 PF02146.12   181 seq1587_BIOID50979   -            273   9.6e-49  165.4   0.0   1   1   9.1e-53   1.2e-48  165.0   0.0     1   181    48   221    48   221 0.90 Sir2 family
ATP-grasp_2          PF08442.5    202 seq1592_BIOID50979   -            388   2.9e-83  278.0   0.0   1   1   1.2e-86   4.1e-83  277.6   0.0     1   202     2   203     2   203 1.00 ATP-grasp domain
Ligase_CoA           PF00549.14   153 seq1592_BIOID50979   -            388     1e-24   86.7   3.4   1   1   5.1e-28   1.8e-24   86.0   2.4     1   153   262   382   262   382 0.98 CoA-ligase
ATP-grasp_5          PF13549.1    222 seq1592_BIOID50979   -            388   9.8e-14   50.9   0.1   1   1   6.2e-17   2.1e-13   49.8   0.0    10   219     3   215     1   217 0.79 ATP-grasp domain
ATP-grasp_4          PF13535.1    184 seq1592_BIOID50979   -            388   8.9e-08   31.9   0.2   1   1   5.9e-11     2e-07   30.8   0.0     7   100     7   115     4   200 0.80 ATP-grasp domain
Pili_assembly_N      PF00345.15   122 seq1594_BIOID50979   -            230   1.6e-35  121.4   0.1   1   1   6.3e-39   4.3e-35  120.0   0.0     1   117    26   141    26   146 0.91 Gram-negative pili assembly chaperone, N-terminal domain
Pili_assembly_C      PF02753.12    68 seq1594_BIOID50979   -            230     2e-16   59.4   0.3   1   1   5.2e-20   3.6e-16   58.6   0.2     1    65   165   223   165   226 0.96 Gram-negative pili assembly chaperone, C-terminal domain
Peripla_BP_4         PF13407.1    258 seq1601_BIOID50979   -            318   3.2e-44  151.1   6.8   1   1   8.7e-48     4e-44  150.8   4.7     1   243    26   274    26   287 0.91 Periplasmic binding protein domain
Peripla_BP_1         PF00532.16   279 seq1601_BIOID50979   -            318     1e-16   60.8   0.1   1   1   2.8e-20   1.3e-16   60.5   0.1    15   224    37   253    25   298 0.84 Periplasmic binding proteins and sugar binding domain of LacI family
Na_H_Exchanger       PF00999.16   384 seq1602_BIOID50979   -            549   3.4e-72  242.9  43.6   1   1   3.1e-76   4.2e-72  242.6  30.2     2   383     8   421     5   422 0.91 Sodium/hydrogen exchanger family
DUF968               PF06147.6    200 seq1603_BIOID50979   -            347   9.5e-58  195.2   0.0   1   1     1e-61   1.4e-57  194.7   0.0     3   200   132   337   130   337 0.97 Protein of unknown function (DUF968)
RNase_T              PF00929.19   164 seq1605_BIOID50979   -            204   4.9e-34  117.8   0.0   1   1   4.2e-38   5.7e-34  117.6   0.0     1   163    32   193    32   194 0.97 Exonuclease
AP_endonuc_2         PF01261.19   211 seq1608_BIOID50979   -            305   1.1e-31  109.6   0.0   1   1     1e-35   1.4e-31  109.3   0.0     1   210    48   254    48   255 0.97 Xylose isomerase-like TIM barrel
Nitrate_red_del      PF02613.10   136 seq1610_BIOID50979   -            199   1.4e-21   76.6   1.6   1   1   1.9e-25   2.7e-21   75.7   1.1     3   135    41   171    14   173 0.87 Nitrate reductase delta subunit
Semialdhyde_dh       PF01118.19   121 seq1611_BIOID50979   -            334   7.5e-33  113.2   0.0   1   1   1.9e-36   1.3e-32  112.5   0.0     3   121     5   146     3   146 0.97 Semialdehyde dehydrogenase, NAD binding domain
Semialdhyde_dhC      PF02774.13   184 seq1611_BIOID50979   -            334   2.3e-19   69.8   0.0   1   1   5.1e-23   3.5e-19   69.2   0.0     1   184   163   311   163   311 0.95 Semialdehyde dehydrogenase, dimerisation domain
Acetyltransf_1       PF00583.19    83 seq1612_BIOID50979   -            224   6.6e-06   25.9   0.4   1   1   3.1e-09   2.1e-05   24.3   0.3    39    78   170   209   144   214 0.93 Acetyltransferase (GNAT) family
Acetyltransf_10      PF13673.1    117 seq1612_BIOID50979   -            224   1.8e-05   24.7   0.4   1   1   4.3e-09   2.9e-05   24.0   0.3     1   114    92   207    92   212 0.80 Acetyltransferase (GNAT) domain
Aldedh               PF00171.17   462 seq1613_BIOID50979   -            417   1.3e-20   73.0   3.1   1   1   2.6e-20   3.6e-16   58.4   0.9    37   298     8   282     2   304 0.82 Aldehyde dehydrogenase family
SNase                PF00565.12   108 seq1614_BIOID50979   -            172   3.8e-24   84.9   0.1   1   1   3.7e-28   5.1e-24   84.4   0.0     1   108    52   149    52   149 0.95 Staphylococcal nuclease homologue
DUF3150              PF11348.3    257 seq1615_BIOID50979   -            375   7.4e-63  211.9   0.5   1   1   8.7e-67   1.2e-62  211.2   0.4     2   256    28   278    27   279 0.98 Protein of unknown function (DUF3150)
Usher                PF00577.15   552 seq1618_BIOID50979   -            869    1e-207  691.1  23.1   1   1  2.7e-211  1.2e-207  690.8  16.0     5   552   202   777   198   777 0.99 Type VII secretion system (T7SS), usher protein
PapC_N               PF13954.1    146 seq1618_BIOID50979   -            869   6.9e-48  161.8   0.0   1   1   2.7e-51   1.2e-47  160.9   0.0     2   146    38   189    37   189 0.98 PapC N-terminal domain
PapC_C               PF13953.1     68 seq1618_BIOID50979   -            869   1.1e-21   76.0   0.0   1   1   6.9e-25   3.2e-21   74.6   0.0     1    67   787   852   787   853 0.95 PapC C-terminal domain
FAD_binding_5        PF00941.16   171 seq1620_BIOID50979   -            259   3.7e-23   81.6   0.0   1   1   9.2e-27   6.3e-23   80.9   0.0     4   167     4   153     1   156 0.90 FAD binding domain in molybdopterin dehydrogenase
CO_deh_flav_C        PF03450.12   103 seq1620_BIOID50979   -            259   7.3e-10   38.6   0.3   1   1   2.3e-13   1.6e-09   37.5   0.2     4   102   165   250   161   251 0.85 CO dehydrogenase flavoprotein C-terminal domain
EII-GUT              PF03608.8    168 seq1621_BIOID50979   -            187     7e-77  256.8   0.7   1   1   5.9e-81     8e-77  256.6   0.5     2   168     5   171     4   171 0.99 PTS system enzyme II sorbitol-specific factor
Glycos_transf_2      PF00535.21   169 seq1623_BIOID50979   -            322   1.1e-30  106.4   0.0   1   1   3.2e-34   1.4e-30  106.0   0.0     1   165    11   171    11   175 0.85 Glycosyl transferase family 2
Glyco_tranf_2_3      PF13641.1    230 seq1623_BIOID50979   -            322   3.5e-12   46.5   0.0   1   1   1.2e-15   5.4e-12   45.9   0.0     2   132     9   135     8   205 0.81 Glycosyltransferase like family 2
Glyco_tranf_2_2      PF10111.4    281 seq1623_BIOID50979   -            322   9.6e-06   24.7   0.0   1   1   3.1e-09   1.4e-05   24.2   0.0     1   104    11   108    11   120 0.81 Glycosyltransferase like family 2
SpoU_methylase       PF00588.14   142 seq1625_BIOID50979   -            268   5.4e-33  113.7   0.0   1   1   5.7e-37   7.8e-33  113.2   0.0     2   142     3   153     2   153 0.87 SpoU rRNA Methylase family
SLT                  PF01464.15   121 seq1627_BIOID50979   -            203   4.2e-25   87.4   0.1   1   1     4e-29   5.4e-25   87.1   0.1     3   120    43   168    41   169 0.95 Transglycosylase SLT domain
CoA_binding          PF02629.14    96 seq1628_BIOID50979   -            289   1.7e-30  105.2   0.7   1   1   4.9e-34   1.7e-30  105.2   0.5     1    96     6    99     6    99 0.99 CoA binding domain
Ligase_CoA           PF00549.14   153 seq1628_BIOID50979   -            289   2.4e-20   72.5   0.6   1   1   1.2e-23     4e-20   71.8   0.4     1   152   151   271   151   272 0.96 CoA-ligase
Succ_CoA_lig         PF13607.1    138 seq1628_BIOID50979   -            289   8.7e-12   44.7   0.0   1   1   4.4e-15   1.5e-11   43.9   0.0     1   138   145   284   145   287 0.83 Succinyl-CoA ligase like flavodoxin domain
DDE_Tnp_1_assoc      PF13808.1     90 seq1629_BIOID50979   -             59   2.7e-19   68.4   0.0   1   1   2.2e-23     3e-19   68.3   0.0     1    53     6    58     6    59 0.97 DDE_Tnp_1-associated
adh_short            PF00106.20   167 seq1631_BIOID50979   -            240   4.5e-16   59.1   0.2   1   1   1.3e-19     6e-16   58.6   0.1     3   166     9   170     8   171 0.87 short chain dehydrogenase
adh_short_C2         PF13561.1    243 seq1631_BIOID50979   -            240   8.1e-08   32.2   0.0   1   1   2.2e-11     1e-07   31.9   0.0     8   192    18   193    13   238 0.73 Enoyl-(Acyl carrier protein) reductase
KR                   PF08659.5    181 seq1631_BIOID50979   -            240   2.9e-07   30.2   0.5   1   1   1.1e-10   5.1e-07   29.4   0.3     4   172    10   175     8   184 0.85 KR domain
DegT_DnrJ_EryC1      PF01041.12   363 seq1632_BIOID50979   -            376   3.7e-87  292.6   0.0   1   1   9.7e-91   4.4e-87  292.3   0.0     7   361    13   370     9   372 0.93 DegT/DnrJ/EryC1/StrS aminotransferase family
Aminotran_1_2        PF00155.16   363 seq1632_BIOID50979   -            376   7.6e-11   41.4   0.1   1   1   3.7e-14   1.7e-10   40.3   0.0    67   189    46   154     9   187 0.88 Aminotransferase class I and II
Aminotran_5          PF00266.14   371 seq1632_BIOID50979   -            376   4.7e-08   32.0   0.1   1   1   1.6e-11   7.5e-08   31.3   0.0    62   182    47   159    33   204 0.90 Aminotransferase class-V
PfkB                 PF00294.19   301 seq1634_BIOID50979   -            261   1.1e-36  126.4   0.1   1   1   1.1e-40   1.5e-36  126.0   0.1    34   294    22   260     7   261 0.87 pfkB family carbohydrate kinase
ABC_tran             PF00005.22   118 seq1635_BIOID50979   -            500     1e-37  129.0   0.0   1   2   1.5e-25     5e-22   78.3   0.0     1   118    49   174    49   174 0.95 ABC transporter
ABC_tran             PF00005.22   118 seq1635_BIOID50979   -            500     1e-37  129.0   0.0   2   2   2.4e-16   8.3e-13   48.6   0.0     5   117   304   430   300   431 0.88 ABC transporter
AAA_21               PF13304.1    303 seq1635_BIOID50979   -            500   3.1e-14   53.5   1.1   1   1   4.5e-12   1.6e-08   34.8   0.1     1   297    37   203    37   203 0.84 AAA domain
Acetyltransf_3       PF13302.1    142 seq1636_BIOID50979   -            194   8.5e-20   71.3   0.1   1   1     3e-23     1e-19   71.1   0.0     1   142    17   162    17   162 0.87 Acetyltransferase (GNAT) domain
Acetyltransf_4       PF13420.1    155 seq1636_BIOID50979   -            194   6.1e-14   52.1   0.2   1   1   2.4e-17   8.2e-14   51.7   0.1     2   154    21   181    20   182 0.78 Acetyltransferase (GNAT) domain
Acetyltransf_1       PF00583.19    83 seq1636_BIOID50979   -            194   1.9e-08   34.0   0.1   1   1   8.7e-12     3e-08   33.4   0.0     2    83    83   162    82   162 0.96 Acetyltransferase (GNAT) family
Acetyltransf_8       PF13523.1    152 seq1636_BIOID50979   -            194   1.5e-06   28.1   0.1   1   1   5.7e-10   1.9e-06   27.6   0.1    61   141    76   166    20   170 0.80 Acetyltransferase (GNAT) domain
DDE_Tnp_1            PF01609.16   211 seq1637_BIOID50979   -            285   2.6e-31  108.7   0.2   1   1   2.5e-35   3.5e-31  108.3   0.2     3   211     9   250     7   250 0.93 Transposase DDE domain
EIIBC-GUT_N          PF03612.9    183 seq1639_BIOID50979   -            319   9.6e-72  240.3   1.8   1   1   2.7e-75   1.8e-71  239.3   1.3     2   183     3   171     2   171 0.95 Sorbitol phosphotransferase enzyme II N-terminus
EIIBC-GUT_C          PF07663.6     93 seq1639_BIOID50979   -            319   6.4e-48  160.7   5.0   1   1   9.3e-52   6.4e-48  160.7   3.5     1    93   226   318   226   318 0.99 Sorbitol phosphotransferase enzyme II C-terminus
AA_kinase            PF00696.23   241 seq1641_BIOID50979   -            258   5.8e-40  137.2   2.1   1   1   4.8e-44   6.5e-40  137.0   1.4     3   240     5   235     3   236 0.93 Amino acid kinase family
Ald_Xan_dh_C2        PF02738.13   543 seq1645_BIOID50979   -            956  1.3e-190  634.2   0.0   1   1  4.1e-194  1.9e-190  633.7   0.0    17   543   363   893   351   893 0.98 Molybdopterin-binding domain of aldehyde dehydrogenase
Ald_Xan_dh_C         PF01315.17   111 seq1645_BIOID50979   -            956   4.4e-31  107.1   0.0   1   1   1.9e-34   8.9e-31  106.1   0.0     2   111   187   298   186   298 0.96 Aldehyde oxidase and xanthine dehydrogenase, a/b hammerhead domain
Fer2_2               PF01799.15    75 seq1645_BIOID50979   -            956   7.1e-13   48.1   0.0   1   1   4.3e-16     2e-12   46.7   0.0     1    73    73   145    73   147 0.97 [2Fe-2S] binding domain
Epimerase            PF01370.16   236 seq1647_BIOID50979   -            310   6.2e-50  169.7   0.0   1   1   2.8e-53   7.7e-50  169.3   0.0     1   236     2   236     2   236 0.92 NAD dependent epimerase/dehydratase family
3Beta_HSD            PF01073.14   280 seq1647_BIOID50979   -            310   1.7e-12   46.5   0.0   1   1   8.5e-16   2.3e-12   46.0   0.0     1   223     3   219     3   224 0.79 3-beta hydroxysteroid dehydrogenase/isomerase family
RmlD_sub_bind        PF04321.12   287 seq1647_BIOID50979   -            310   7.2e-10   38.1   0.0   1   1   7.5e-13   2.1e-09   36.6   0.0     3   155     2   174     1   267 0.79 RmlD substrate binding domain
NAD_binding_4        PF07993.7    249 seq1647_BIOID50979   -            310   1.8e-07   30.2   0.0   1   1   3.6e-08   9.9e-05   21.2   0.0    86   210    67   184    47   220 0.84 Male sterility protein
VWA                  PF00092.23   179 seq1649_BIOID50979   -            672   2.6e-11   43.4   0.8   1   1   8.4e-15   5.8e-11   42.3   0.2     2   146   504   640   503   665 0.82 von Willebrand factor type A domain
VWA_2                PF13519.1    172 seq1649_BIOID50979   -            672     6e-08   32.8   0.1   1   1   4.2e-11   2.9e-07   30.6   0.0     2   138   504   641   503   657 0.84 von Willebrand factor type A domain
Formyl_trans_N       PF00551.14   181 seq1650_BIOID50979   -            305   1.4e-25   89.7   0.0   1   1   2.6e-29   1.7e-25   89.4   0.0    65   178    61   174    15   177 0.89 Formyl transferase
Formyl_trans_C       PF02911.13   100 seq1650_BIOID50979   -            305   7.2e-12   45.1   0.0   1   1   1.9e-15   1.3e-11   44.3   0.0     3    59   202   258   200   271 0.94 Formyl transferase, C-terminal domain
Leader_Thr           PF08254.6     22 seq1651_BIOID50979   -             21   1.1e-09   37.3  14.8   1   1   8.3e-14   1.1e-09   37.2  10.3     1    22     1    21     1    21 0.99 Threonine leader peptide
DUF480               PF04337.7    148 seq1653_BIOID50979   -            215   8.7e-65  216.9   0.5   1   1   1.1e-68   1.5e-64  216.2   0.3     1   148     5   158     5   158 0.99 Protein of unknown function, DUF480
Ivy                  PF08816.6    118 seq1654_BIOID50979   -            149   5.8e-35  119.7   0.1   1   1   5.1e-39     7e-35  119.4   0.1     1   118    29   144    29   144 0.98 Inhibitor of vertebrate lysozyme (Ivy)
Homoserine_dh        PF00742.14   179 seq1656_BIOID50979   -            820   6.1e-52  175.7   0.0   1   1   5.9e-55   1.6e-51  174.3   0.0     1   179   614   811   614   811 0.98 Homoserine dehydrogenase
AA_kinase            PF00696.23   241 seq1656_BIOID50979   -            820   7.6e-45  153.2   0.5   1   1   4.4e-47   1.2e-43  149.3   0.1     3   241     2   284     1   284 0.81 Amino acid kinase family
NAD_binding_3        PF03447.11   117 seq1656_BIOID50979   -            820   3.4e-31  107.9   0.0   1   1   3.9e-34   1.1e-30  106.3   0.0     1   116   472   605   472   606 0.97 Homoserine dehydrogenase, NAD binding domain
ACT_7                PF13840.1     65 seq1656_BIOID50979   -            820   2.2e-20   71.7   1.5   1   2   1.3e-11   3.5e-08   32.7   0.0     5    63   314   374   312   376 0.91 Family description
ACT_7                PF13840.1     65 seq1656_BIOID50979   -            820   2.2e-20   71.7   1.5   2   2   4.9e-13   1.3e-09   37.2   0.3     3    62   393   454   391   457 0.93 Family description
ACT                  PF01842.20    66 seq1656_BIOID50979   -            820   4.2e-17   61.1   0.3   1   2   4.9e-10   1.4e-06   27.5   0.0     6    63   324   376   320   379 0.86 ACT domain
ACT                  PF01842.20    66 seq1656_BIOID50979   -            820   4.2e-17   61.1   0.3   2   2     8e-11   2.2e-07   30.1   0.4     2    53   401   447   400   457 0.79 ACT domain
UTRA                 PF07702.8    141 seq1659_BIOID50979   -            265     2e-32  111.6   0.0   1   1   9.8e-36   4.5e-32  110.5   0.0     1   140   118   256   118   257 0.99 UTRA domain
GntR                 PF00392.16    64 seq1659_BIOID50979   -            265   8.6e-24   82.6   0.0   1   1   2.9e-27   1.3e-23   82.0   0.0     1    64    34    97    34    97 0.99 Bacterial regulatory proteins, gntR family
HTH_DeoR             PF08220.7     57 seq1659_BIOID50979   -            265   7.6e-05   22.0   0.0   1   1   3.8e-08   0.00017   20.9   0.0    18    54    61    97    46   100 0.88 DeoR-like helix-turn-helix domain
DUF4102              PF13356.1     89 seq1660_BIOID50979   -            404   1.3e-27   95.3   0.6   1   1     5e-31   3.4e-27   94.0   0.4     1    88     3    89     3    90 0.97 Domain of unknown function (DUF4102)
Phage_integrase      PF00589.17   173 seq1660_BIOID50979   -            404   5.1e-27   94.5   0.0   1   1   1.1e-30   7.5e-27   93.9   0.0     2   171   206   371   205   373 0.95 Phage integrase family
Wzz                  PF02706.10   152 seq1662_BIOID50979   -            394     8e-25   87.3   0.9   1   1   5.8e-29     8e-25   87.3   0.7     1   150    42   190    42   192 0.92 Chain length determinant protein
AMP-binding          PF00501.23   418 seq1664_BIOID50979   -            469   5.7e-70  235.6   0.0   1   1   5.5e-74   7.5e-70  235.2   0.0    62   413    12   379     7   382 0.93 AMP-binding enzyme
Polysacc_synt        PF01943.12   273 seq1665_BIOID50979   -            416   2.5e-13   49.7  19.2   1   1   1.8e-17   2.5e-13   49.7  13.3     1   272     3   283     3   284 0.83 Polysaccharide biosynthesis protein
Response_reg         PF00072.19   112 seq1666_BIOID50979   -            253   2.8e-20   72.2   0.1   1   1   6.3e-24   4.3e-20   71.6   0.0     2   111    17   124    16   125 0.97 Response regulator receiver domain
Trans_reg_C          PF00486.23    77 seq1666_BIOID50979   -            253   3.6e-12   45.9   0.2   1   1   2.1e-15   1.4e-11   43.9   0.0     2    58   170   226   169   237 0.93 Transcriptional regulatory protein, C terminal
Tautomerase          PF01361.16    60 seq1667_BIOID50979   -             75   3.6e-14   51.9   0.0   1   1   3.7e-18   5.1e-14   51.5   0.0     1    51     2    53     2    55 0.98 Tautomerase enzyme
Lyase_1              PF00206.15   312 seq1668_BIOID50979   -            457  1.3e-101  339.8   0.0   1   1  4.8e-105  6.5e-101  337.4   0.0     1   312     6   301     6   301 0.99 Lyase
PTSIIA_gutA          PF03829.8    117 seq1669_BIOID50979   -            123   7.6e-45  151.2   0.0   1   1   6.7e-49   9.1e-45  150.9   0.0     1   116     1   116     1   118 0.98 PTS system glucitol/sorbitol-specific IIA component
Transgly_assoc       PF04226.8     48 seq1673_BIOID50979   -             84     2e-13   50.0  14.1   1   1   1.5e-17     2e-13   50.0   9.8     2    48    34    83    33    83 0.98 Transglycosylase associated protein
PaaA_PaaC            PF05138.7    263 seq1674_BIOID50979   -            309  1.5e-100  335.3   0.5   1   1  1.2e-104  1.7e-100  335.2   0.3     4   263    17   291     1   291 0.97 Phenylacetic acid catabolic protein
GFO_IDH_MocA         PF01408.17   120 seq1675_BIOID50979   -            307   9.4e-26   90.5   0.0   1   1   2.2e-29   1.5e-25   89.9   0.0     1   120     4   121     4   121 0.98 Oxidoreductase family, NAD-binding Rossmann fold
GFO_IDH_MocA_C       PF02894.12   115 seq1675_BIOID50979   -            307   2.7e-07   30.2   0.1   1   1   9.2e-11   6.3e-07   29.0   0.0    19   114   141   226   132   227 0.92 Oxidoreductase family, C-terminal alpha/beta domain
Glyco_transf_9       PF01075.12   247 seq1677_BIOID50979   -            348   1.3e-89  299.5   0.0   1   1   1.1e-93   1.5e-89  299.3   0.0     1   247    69   324    69   324 0.98 Glycosyltransferase family 9 (heptosyltransferase)
Epimerase            PF01370.16   236 seq1681_BIOID50979   -            374   4.8e-42  143.8   0.0   1   1   9.4e-46   6.4e-42  143.4   0.0     1   236    32   280    32   280 0.91 NAD dependent epimerase/dehydratase family
3Beta_HSD            PF01073.14   280 seq1681_BIOID50979   -            374     2e-06   26.6   0.0   1   1   3.7e-10   2.5e-06   26.2   0.0     1   158    33   189    33   220 0.80 3-beta hydroxysteroid dehydrogenase/isomerase family
HlyD_2               PF12700.2    328 seq1682_BIOID50979   -            464   1.2e-25   90.2   1.5   1   1   4.6e-29   1.6e-25   89.8   1.0     9   328   123   425   115   425 0.82 HlyD family secretion protein
HlyD                 PF00529.15   306 seq1682_BIOID50979   -            464   2.7e-24   85.9  16.2   1   1     1e-27   3.5e-24   85.5  11.0     1   241   135   360   135   425 0.85 HlyD family secretion protein
HlyD_3               PF13437.1    105 seq1682_BIOID50979   -            464   1.7e-16   60.2   3.2   1   1   3.7e-14   1.3e-10   41.4   0.4     1   101   246   351   246   356 0.93 HlyD family secretion protein
Biotin_lipoyl_2      PF13533.1     50 seq1682_BIOID50979   -            464   8.2e-14   50.8   9.0   1   1   7.9e-17   2.7e-13   49.2   0.3     2    50   136   184   135   184 0.97 Biotin-lipoyl like
adh_short            PF00106.20   167 seq1684_BIOID50979   -            259     4e-26   91.7   1.6   1   1   1.1e-29   4.9e-26   91.5   1.1     2   166     4   172     3   173 0.94 short chain dehydrogenase
adh_short_C2         PF13561.1    243 seq1684_BIOID50979   -            259   2.6e-16   60.0   0.0   1   1   8.4e-20   3.8e-16   59.4   0.0     7   241    13   255     9   256 0.87 Enoyl-(Acyl carrier protein) reductase
BPD_transp_2         PF02653.11   267 seq1685_BIOID50979   -            340     8e-48  162.6  44.3   1   1   7.6e-52     1e-47  162.2  30.7     4   267    57   320    54   320 0.92 Branched-chain amino acid transport system / permease component
PTS_EIIA_2           PF00359.17   142 seq1686_BIOID50979   -            658   2.4e-31  108.2   0.0   1   1   8.9e-35     4e-31  107.5   0.0     5   141    29   170    25   171 0.95 Phosphoenolpyruvate-dependent sugar phosphotransferase system, EIIA 2
PTS_IIB              PF02302.12    90 seq1686_BIOID50979   -            658   1.4e-15   57.3   0.1   1   1   5.6e-19   2.6e-15   56.5   0.1     2    90   188   279   187   279 0.95 PTS system, Lactose/Cellobiose specific IIB subunit
PTS_EIIC             PF02378.13   321 seq1686_BIOID50979   -            658   2.1e-11   43.1  35.1   1   1   4.6e-14   2.1e-10   39.8  24.3     2   268   312   562   311   638 0.73 Phosphotransferase system, EIIC
Carb_kinase          PF01256.12   242 seq1688_BIOID50979   -            515   6.1e-83  277.6   4.2   1   1   5.5e-86   3.7e-82  275.1   1.2     2   242   258   496   257   496 0.99 Carbohydrate kinase
YjeF_N               PF03853.10   173 seq1688_BIOID50979   -            515   7.8e-47  158.9   0.1   1   1     2e-50   1.4e-46  158.1   0.0     2   173    35   199    34   199 0.98 YjeF-related protein N-terminus
HATPase_c            PF02518.21   111 seq1690_BIOID50979   -            433   1.9e-22   78.9   0.0   1   1   8.1e-26   3.7e-22   78.0   0.0     6   110   320   423   316   424 0.96 Histidine kinase-, DNA gyrase B-, and HSP90-like ATPase
HisKA                PF00512.20    68 seq1690_BIOID50979   -            433   6.3e-08   32.3   1.3   1   1   3.7e-11   1.7e-07   30.9   0.9     1    67   211   270   211   271 0.90 His Kinase A (phospho-acceptor) domain
HAMP                 PF00672.20    70 seq1690_BIOID50979   -            433   1.6e-06   28.0   0.0   1   1   3.6e-10   1.6e-06   28.0   0.0     3    69   140   206   139   207 0.90 HAMP domain
PGI                  PF00342.14   486 seq1694_BIOID50979   -            549  1.2e-234  779.1   0.1   1   1  9.8e-239  1.3e-234  778.9   0.0     1   486    52   541    52   541 0.99 Phosphoglucose isomerase
Acetyltransf_2       PF00797.12   240 seq1695_BIOID50979   -            281   2.9e-82  275.7   0.3   1   1   2.5e-86   3.4e-82  275.5   0.2     1   237    21   256    21   259 0.97 N-acetyltransferase
Fimbrial             PF00419.15   145 seq1696_BIOID50979   -            321   2.8e-10   40.4   0.0   1   1   3.4e-14   4.6e-10   39.7   0.0     2   107   178   287   177   320 0.83 Fimbrial protein
PaaB                 PF06243.6     94 seq1698_BIOID50979   -             95   4.3e-35  119.6   0.0   1   1   3.4e-39   4.6e-35  119.5   0.0     3    94     6    95     4    95 0.97 Phenylacetic acid degradation B
Glyco_transf_56      PF07429.6    361 seq1700_BIOID50979   -             94   1.6e-31  109.5   0.0   1   1   1.3e-35   1.8e-31  109.3   0.0     1    83     1    81     1    87 0.98 4-alpha-L-fucosyltransferase glycosyl transferase group 56
EAL                  PF00563.15   236 seq1701_BIOID50979   -            362   6.7e-59  199.1   0.0   1   1   1.4e-62   9.5e-59  198.6   0.0     3   236   112   346   111   346 0.94 EAL domain
GerE                 PF00196.14    58 seq1701_BIOID50979   -            362   1.3e-10   40.3   0.3   1   1   3.8e-14   2.6e-10   39.3   0.2     5    52    26    73    24    77 0.96 Bacterial regulatory proteins, luxR family
GutM                 PF06923.6    109 seq1702_BIOID50979   -            119   6.1e-37  125.5   0.0   1   1   5.1e-41   6.9e-37  125.3   0.0     2   109     3   110     2   110 0.98 Glucitol operon activator protein (GutM)
MVIN                 PF03023.9    452 seq1703_BIOID50979   -            511  4.7e-161  536.1  32.4   1   1  4.1e-165  5.7e-161  535.8  22.5     1   450    28   478    28   480 0.99 MviN-like protein
Glyco_transf_9       PF01075.12   247 seq1706_BIOID50979   -            330   8.1e-84  280.5   0.1   1   1   7.3e-88     1e-83  280.2   0.1     1   245    75   315    75   317 0.98 Glycosyltransferase family 9 (heptosyltransferase)
Epimerase            PF01370.16   236 seq1707_BIOID50979   -            304   1.1e-24   87.0   0.0   1   1   4.1e-27   7.1e-24   84.4   0.0     1   233     5   206     5   209 0.89 NAD dependent epimerase/dehydratase family
NAD_binding_10       PF13460.1    183 seq1707_BIOID50979   -            304   1.3e-21   77.3   0.0   1   1     1e-24   1.8e-21   76.8   0.0     1   177     5   192     5   197 0.85 NADH(P)-binding
NAD_binding_4        PF07993.7    249 seq1707_BIOID50979   -            304   2.5e-16   59.2   0.3   1   1   2.1e-13   3.5e-10   39.1   0.2     1   201     7   159     7   194 0.78 Male sterility protein
3Beta_HSD            PF01073.14   280 seq1707_BIOID50979   -            304   1.1e-15   56.9   0.0   1   1   4.2e-16   7.1e-13   47.7   0.0     1   212     6   179     6   207 0.80 3-beta hydroxysteroid dehydrogenase/isomerase family
NmrA                 PF05368.8    233 seq1707_BIOID50979   -            304     1e-12   47.7   0.0   1   1   8.2e-16   1.4e-12   47.2   0.0     1   105     5   114     5   148 0.87 NmrA-like family
adh_short            PF00106.20   167 seq1707_BIOID50979   -            304   1.7e-05   24.6   3.7   1   1   2.4e-08     4e-05   23.4   1.4     2   165     4   139     3   141 0.83 short chain dehydrogenase
PaaA_PaaC            PF05138.7    263 seq1709_BIOID50979   -            248     1e-96  322.8   0.7   1   1  8.4e-101   1.1e-96  322.6   0.5    17   263     3   248     1   248 0.99 Phenylacetic acid catabolic protein
Polysacc_deac_1      PF01522.16   124 seq1710_BIOID50979   -            296   2.5e-14   52.8   0.0   1   1   4.5e-18   6.1e-14   51.6   0.0    16   123    15   169     6   170 0.93 Polysaccharide deacetylase
BPD_transp_2         PF02653.11   267 seq1711_BIOID50979   -            331     3e-44  150.8  43.6   1   1   3.4e-48   4.6e-44  150.2  30.2     2   266    35   304    34   305 0.88 Branched-chain amino acid transport system / permease component
DUF2726              PF10881.3    126 seq1712_BIOID50979   -            178   3.8e-32  110.4   0.1   1   1   3.6e-36   4.9e-32  110.0   0.0     3   125    52   173    50   174 0.95 Protein of unknown function (DUF2726)
Glyco_transf_56      PF07429.6    361 seq1713_BIOID50979   -            240  2.5e-129  431.2   0.0   1   1    2e-133  2.8e-129  431.0   0.0   122   359     1   238     1   240 0.99 4-alpha-L-fucosyltransferase glycosyl transferase group 56
LysR_substrate       PF03466.15   209 seq1715_BIOID50979   -            315   9.6e-55  184.8   0.6   1   1   1.9e-58   1.3e-54  184.3   0.4     4   208    99   303    96   304 0.99 LysR substrate binding domain
HTH_1                PF00126.22    60 seq1715_BIOID50979   -            315   8.8e-22   76.4   0.5   1   1   2.5e-25   1.7e-21   75.5   0.1     1    59    13    71    13    72 0.98 Bacterial regulatory helix-turn-helix protein, lysR family
DeoRC                PF00455.17   162 seq1717_BIOID50979   -            257   6.9e-53  178.4   0.6   1   1   2.4e-56   1.1e-52  177.8   0.3     3   161    74   232    72   233 0.97 DeoR C terminal sensor domain
HTH_DeoR             PF08220.7     57 seq1717_BIOID50979   -            257     9e-22   76.2   0.1   1   1   3.8e-25   1.7e-21   75.3   0.1     1    56     6    61     6    62 0.98 DeoR-like helix-turn-helix domain
HTH_11               PF08279.7     55 seq1717_BIOID50979   -            257   5.3e-09   35.4   0.1   1   1   3.9e-12   1.8e-08   33.8   0.0     1    46     6    50     6    56 0.92 HTH domain
ACR_tran             PF00873.14  1021 seq1718_BIOID50979   -           1040         0 1229.9  34.9   1   1         0         0 1229.7  24.2     2  1020    13  1022    12  1023 1.00 AcrB/AcrD/AcrF family
SecD_SecF            PF02355.11   189 seq1718_BIOID50979   -           1040   1.8e-08   33.6  32.6   1   1   1.6e-09   1.1e-05   24.6  10.9    36   183   348   495   338   501 0.82 Protein export membrane protein
Toprim_3             PF13362.1     96 seq1719_BIOID50979   -            434   1.5e-26   92.3   0.3   1   1   3.1e-30   4.3e-26   90.8   0.0     1    96   299   420   299   420 0.93 Toprim domain
His_Phos_2           PF00328.17   347 seq1720_BIOID50979   -            413   1.7e-39  135.9   0.0   1   1   1.5e-43   2.1e-39  135.7   0.0     1   344    30   359    30   364 0.85 Histidine phosphatase superfamily (branch 2)
Fimbrial             PF00419.15   145 seq1722_BIOID50979   -            171   1.3e-15   57.8   0.1   1   1   1.1e-19   1.5e-15   57.5   0.1     1   145    29   171    27   171 0.87 Fimbrial protein
Ter                  PF05472.6    290 seq1723_BIOID50979   -             57   3.8e-08   32.6   0.2   1   1   3.2e-12   4.4e-08   32.4   0.2     2    40     9    47     8    50 0.95 DNA replication terminus site-binding protein (Ter protein)
GHMP_kinases_N       PF00288.21    67 seq1725_BIOID50979   -            310   1.7e-17   63.1   0.3   1   1   5.7e-21   3.9e-17   61.9   0.2     2    67    84   150    83   150 0.95 GHMP kinases N terminal domain
GHMP_kinases_C       PF08544.8     85 seq1725_BIOID50979   -            310     1e-11   44.7   1.8   1   1   1.9e-15   1.3e-11   44.3   0.0     2    83   211   287   210   289 0.92 GHMP kinases C terminal
UPF0079              PF02367.12   123 seq1726_BIOID50979   -            153   3.3e-45  152.5   0.0   1   1   2.8e-49   3.9e-45  152.3   0.0     1   121    14   134    14   136 0.98 Uncharacterised P-loop hydrolase UPF0079
Phage_AlpA           PF05930.7     51 seq1727_BIOID50979   -             65   3.8e-22   77.6   0.9   1   1   6.4e-26   4.4e-22   77.4   0.6     2    51     4    53     3    53 0.98 Prophage CP4-57 regulatory protein (AlpA)
HTH_17               PF12728.2     51 seq1727_BIOID50979   -             65   5.1e-09   36.1   0.5   1   1   8.5e-13   5.8e-09   35.9   0.4     4    50     8    56     5    57 0.90 Helix-turn-helix domain
DUF59                PF01883.14    72 seq1729_BIOID50979   -            172   6.5e-15   54.7   0.0   1   1     1e-18   1.4e-14   53.7   0.0     2    64    20    82    19    92 0.92 Domain of unknown function DUF59
Phage_ASH            PF10554.4    108 seq1730_BIOID50979   -            158   9.6e-16   57.9   0.2   1   1     1e-19   1.4e-15   57.4   0.2     4   108    33   126    31   126 0.93 Ash protein family
Xan_ur_permease      PF00860.15   389 seq1731_BIOID50979   -            485  2.4e-110  368.5  44.5   1   1    2e-114  2.7e-110  368.3  30.8     1   389    41   435    41   435 0.98 Permease family
WzyE                 PF06899.6    449 seq1732_BIOID50979   -            450    3e-277  919.3  44.7   1   1  2.4e-281  3.3e-277  919.1  31.0     1   448     1   449     1   450 1.00 WzyE protein
Ter                  PF05472.6    290 seq1733_BIOID50979   -            239   8.1e-92  307.3   3.1   1   1   6.6e-96   9.1e-92  307.1   2.2    65   290     2   237     1   237 0.99 DNA replication terminus site-binding protein (Ter protein)
PP-binding           PF00550.20    67 seq1734_BIOID50979   -             82   4.7e-12   45.8   0.8   1   1   3.8e-16   5.2e-12   45.7   0.6     2    66    10    74     9    75 0.90 Phosphopantetheine attachment site
Wzy_C                PF04932.10   163 seq1735_BIOID50979   -            402     6e-18   65.0   9.6   1   1   8.7e-22     6e-18   65.0   6.6     3   162   196   337   193   338 0.82 O-Antigen ligase
O-antigen_lig        PF13425.1    137 seq1735_BIOID50979   -            402   3.8e-16   59.2  13.8   1   1   5.5e-20   3.8e-16   59.2   9.6     2   136   190   340   171   341 0.87 O-antigen ligase like membrane protein
PMT                  PF02366.13   245 seq1736_BIOID50979   -            550   1.4e-54  184.9  21.1   1   1   2.1e-58   1.4e-54  184.9  14.7     3   245     5   237     3   237 0.98 Dolichyl-phosphate-mannose-protein mannosyltransferase
PMT_2                PF13231.1    159 seq1736_BIOID50979   -            550   6.8e-12   45.4  22.0   1   1     1e-15   6.8e-12   45.4  15.3     2   159    61   222    60   222 0.80 Dolichyl-phosphate-mannose-protein mannosyltransferase
SIS                  PF01380.17   131 seq1738_BIOID50979   -             85     2e-05   24.0   0.1   1   1   1.9e-09   2.6e-05   23.7   0.1     2    37    39    74    38    79 0.93 SIS domain
Glyco_hydro_38       PF01074.17   277 seq1739_BIOID50979   -            877   1.4e-43  149.0   0.0   1   1   4.8e-47   2.2e-43  148.4   0.0     2   263     7   263     6   274 0.88 Glycosyl hydrolases family 38 N-terminal domain
Glyco_hydro_38C      PF07748.8    458 seq1739_BIOID50979   -            877     1e-29  103.5   0.0   1   1   3.3e-33   1.5e-29  102.9   0.0     2   417   386   843   385   862 0.80 Glycosyl hydrolases family 38 C-terminal domain
Alpha-mann_mid       PF09261.6     80 seq1739_BIOID50979   -            877   1.2e-06   28.4   0.0   1   1   6.3e-10   2.9e-06   27.2   0.0     2    79   280   356   279   357 0.88 Alpha mannosidase, middle domain
Fer2                 PF00111.22    78 seq1740_BIOID50979   -            426   1.3e-17   63.1   0.6   1   1   5.4e-21   2.5e-17   62.2   0.4     2    77   337   411   336   412 0.91 2Fe-2S iron-sulfur cluster binding domain
FAD_binding_6        PF00970.19    99 seq1740_BIOID50979   -            426   5.2e-16   58.4   0.0   1   1   1.9e-19   8.7e-16   57.7   0.0     2    99    77   175    76   175 0.91 Oxidoreductase FAD-binding domain
NAD_binding_1        PF00175.16   109 seq1740_BIOID50979   -            426   2.1e-15   57.0   0.0   1   1   7.9e-19   3.6e-15   56.3   0.0     2   107   188   295   187   297 0.92 Oxidoreductase NAD-binding domain
Aminotran_1_2        PF00155.16   363 seq1743_BIOID50979   -            390   4.5e-54  183.6   0.0   1   1   1.6e-57   5.3e-54  183.4   0.0     2   362    44   384    43   385 0.92 Aminotransferase class I and II
Aminotran_5          PF00266.14   371 seq1743_BIOID50979   -            390   1.7e-05   23.6   0.0   1   1   8.2e-09   2.8e-05   22.9   0.0    48   181    93   216    67   219 0.88 Aminotransferase class-V
Cys_Met_Meta_PP      PF01053.15   386 seq1743_BIOID50979   -            390   3.3e-05   22.2   0.0   1   1   1.4e-08   4.8e-05   21.6   0.0    26   183    55   216    47   239 0.89 Cys/Met metabolism PLP-dependent enzyme
Amidase_3            PF01520.13   175 seq1744_BIOID50979   -            445   3.7e-49  166.7   0.0   1   1   9.5e-53   6.5e-49  165.9   0.0     1   174   194   413   194   414 0.99 N-acetylmuramoyl-L-alanine amidase
SIS_2                PF13580.1    138 seq1745_BIOID50979   -            246   3.1e-31  107.8   0.3   1   1   9.4e-35   6.4e-31  106.7   0.2    15   138    78   200    56   200 0.92 SIS domain
SIS                  PF01380.17   131 seq1745_BIOID50979   -            246   5.8e-08   32.2   0.0   1   1   2.3e-11   1.6e-07   30.9   0.0    51   104   163   216   152   229 0.91 SIS domain
CBS                  PF00571.23    57 seq1746_BIOID50979   -            236   2.1e-14   52.8   0.0   1   2   1.2e-08   7.9e-05   22.1   0.0     1    56   114   171   114   172 0.92 CBS domain
CBS                  PF00571.23    57 seq1746_BIOID50979   -            236   2.1e-14   52.8   0.0   2   2   1.2e-10     8e-07   28.5   0.0     2    51   181   230   180   233 0.89 CBS domain
SIS                  PF01380.17   131 seq1746_BIOID50979   -            236     5e-12   45.4   0.1   1   1   1.5e-15     1e-11   44.4   0.0    50   130     1    84     1    85 0.98 SIS domain
PHP                  PF02811.14   175 seq1747_BIOID50979   -            293   6.9e-33  113.7   0.1   1   1   6.7e-37   9.1e-33  113.3   0.1     1   169    10   233    10   239 0.92 PHP domain
Methyltransf_10      PF05971.7    299 seq1748_BIOID50979   -            335  1.1e-153  510.5   0.0   1   1  1.9e-157  1.3e-153  510.3   0.0     2   299    30   323    29   323 0.99 Protein of unknown function (DUF890)
MTS                  PF05175.9    170 seq1748_BIOID50979   -            335     4e-05   22.9   0.0   1   1   1.3e-08   8.7e-05   21.8   0.0    30   115   128   222   114   229 0.77 Methyltransferase small domain
AntA                 PF08346.7     71 seq1749_BIOID50979   -            277   8.8e-22   76.9   0.0   1   1   1.9e-25   2.6e-21   75.4   0.0     1    71    47   129    47   129 0.97 AntA/AntB antirepressor
PALP                 PF00291.20   307 seq1754_BIOID50979   -            428   1.9e-33  115.8   0.0   1   1     2e-37   2.7e-33  115.3   0.0    30   289    96   366    94   374 0.81 Pyridoxal-phosphate dependent enzyme
DUF2886              PF11102.3    200 seq1760_BIOID50979   -            212   9.8e-56  188.3   1.3   1   1     8e-60   1.1e-55  188.2   0.9     1   199    13   206    13   207 0.98 Protein of unknown function (DUF2886)
GATase_4             PF13230.1    272 seq1764_BIOID50979   -            255  3.2e-107  357.1   0.0   1   1  7.7e-111  3.5e-107  357.0   0.0     1   252     1   252     1   255 0.99 Glutamine amidotransferases class-II
GATase_2             PF00310.16   361 seq1764_BIOID50979   -            255   3.3e-17   62.1   0.1   1   1   2.1e-15   9.7e-12   44.1   0.1   189   359    65   215    60   217 0.87 Glutamine amidotransferases class-II
Glyco_tran_WecB      PF03808.8    172 seq1765_BIOID50979   -            246   3.1e-56  189.3   0.1   1   1   3.1e-60   4.2e-56  188.9   0.1     2   172    61   231    60   231 0.96 Glycosyl transferase WecB/TagA/CpsF family
Sua5_yciO_yrdC       PF01300.13   179 seq1766_BIOID50979   -            206   1.2e-47  161.3   0.0   1   1   1.1e-51   1.4e-47  161.0   0.0     2   179    23   198    22   198 0.95 Telomere recombination
Mur_ligase_M         PF08245.7    189 seq1768_BIOID50979   -            457   4.5e-17   62.5   0.0   1   1   1.4e-20   6.4e-17   62.1   0.0     1   189   108   291   108   291 0.77 Mur ligase middle domain
Mur_ligase           PF01225.20    83 seq1768_BIOID50979   -            457   9.2e-16   57.5   0.0   1   1   4.7e-19   2.1e-15   56.4   0.0     1    80     2   100     2   103 0.96 Mur ligase family, catalytic domain
Mur_ligase_C         PF02875.16    91 seq1768_BIOID50979   -            457   1.5e-10   40.8   0.0   1   1   1.3e-13     6e-10   38.9   0.0     2    50   312   361   311   390 0.83 Mur ligase family, glutamate ligase domain
Amidohydro_1         PF01979.15   333 seq1769_BIOID50979   -            439   7.7e-61  206.4   0.0   1   1   2.8e-64   9.5e-61  206.1   0.0     2   332    74   391    73   392 0.97 Amidohydrolase family
Amidohydro_5         PF13594.1     68 seq1769_BIOID50979   -            439   1.3e-09   37.6   0.0   1   1   1.3e-12   4.3e-09   35.9   0.0     2    67    41   137    40   138 0.67 Amidohydrolase
Amidohydro_3         PF07969.6    404 seq1769_BIOID50979   -            439   1.2e-08   34.4   1.2   1   1   4.4e-09   1.5e-05   24.2   0.0   314   404   308   390   114   390 0.89 Amidohydrolase family
Peptidase_S49        PF01343.13   154 seq1770_BIOID50979   -            190     1e-06   28.4   1.2   1   1   1.1e-10   1.6e-06   27.9   0.2   106   151     4    48     1    52 0.83 Peptidase family S49
ECH                  PF00378.15   245 seq1771_BIOID50979   -            255   2.2e-73  246.2   2.7   1   1     2e-77   2.7e-73  246.0   1.9     4   245     8   247     6   247 0.99 Enoyl-CoA hydratase/isomerase family
HTH_Tnp_1            PF01527.15    76 seq1772_BIOID50979   -            108   5.5e-11   42.1   1.3   1   1   1.6e-14   2.2e-10   40.2   0.9     1    74     1    87     1    88 0.86 Transposase
MFS_1                PF07690.11   354 seq1773_BIOID50979   -            416   1.6e-25   89.5  61.2   1   2   3.7e-20   2.5e-16   59.2  19.0     1   224    22   237    22   242 0.81 Major Facilitator Superfamily
MFS_1                PF07690.11   354 seq1773_BIOID50979   -            416   1.6e-25   89.5  61.2   2   2   7.4e-13     5e-09   35.2  19.8    10   179   237   409   232   415 0.80 Major Facilitator Superfamily
MFS_3                PF05977.8    524 seq1773_BIOID50979   -            416   4.8e-21   74.3  33.9   1   1   9.1e-25   6.2e-21   73.9  23.5     9   396    16   400    12   414 0.89 Transmembrane secretion effector
DNA_mis_repair       PF01119.14   119 seq1776_BIOID50979   -            615   5.3e-37  125.8   0.0   1   1   2.5e-40   8.6e-37  125.1   0.0     2   118   213   330   212   331 0.95 DNA mismatch repair protein, C-terminal domain
MutL_C               PF08676.6    144 seq1776_BIOID50979   -            615     2e-22   79.2   1.6   1   1   6.1e-26   2.1e-22   79.1   0.1     2   134   435   563   434   572 0.92 MutL C terminal dimerisation domain
HATPase_c_3          PF13589.1    137 seq1776_BIOID50979   -            615   1.1e-13   50.9   0.0   1   1   5.6e-17   1.9e-13   50.1   0.0     4   103    24   123    21   142 0.81 Histidine kinase-, DNA gyrase B-, and HSP90-like ATPase
HATPase_c            PF02518.21   111 seq1776_BIOID50979   -            615   5.7e-11   42.0   0.0   1   1   3.8e-14   1.3e-10   40.8   0.0     2    72    19    87    18   147 0.79 Histidine kinase-, DNA gyrase B-, and HSP90-like ATPase
EamA                 PF00892.15   126 seq1778_BIOID50979   -            111   3.2e-10   40.0   8.9   1   1   8.4e-14   3.8e-10   39.7   6.2    24   124     3   107     1   109 0.84 EamA-like transporter family
Multi_Drug_Res       PF00893.14    93 seq1778_BIOID50979   -            111   3.4e-08   33.7   4.9   1   1     1e-11   4.6e-08   33.2   3.4     1    93     1   100     1   100 0.87 Small Multidrug Resistance protein
Caps_synth_GfcC      PF06251.6    229 seq1779_BIOID50979   -            245   4.5e-92  307.2   0.0   1   1   3.7e-96   5.1e-92  307.0   0.0     2   229    20   245    19   245 0.99 Capsule biosynthesis GfcC
HTH_Tnp_1            PF01527.15    76 seq1780_BIOID50979   -            108   5.5e-11   42.1   1.3   1   1   1.6e-14   2.2e-10   40.2   0.9     1    74     1    87     1    88 0.86 Transposase
Ank_2                PF12796.2     89 seq1781_BIOID50979   -            201     2e-28   98.4   1.0   1   2   3.1e-14   8.4e-11   41.9   0.1     3    86    12    99    10   102 0.96 Ankyrin repeats (3 copies)
Ank_2                PF12796.2     89 seq1781_BIOID50979   -            201     2e-28   98.4   1.0   2   2   2.3e-11   6.3e-08   32.7   0.0    39    83   157   201   153   201 0.94 Ankyrin repeats (3 copies)
Ank_4                PF13637.1     54 seq1781_BIOID50979   -            201   1.5e-25   88.9   0.4   1   2   6.9e-10   1.9e-06   28.1   0.0     8    54    13    59    10    59 0.97 Ankyrin repeats (many copies)
Ank_4                PF13637.1     54 seq1781_BIOID50979   -            201   1.5e-25   88.9   0.4   2   2   2.3e-09   6.4e-06   26.4   0.0    16    54   159   197   155   197 0.96 Ankyrin repeats (many copies)
Ank                  PF00023.25    33 seq1781_BIOID50979   -            201     3e-21   73.9   4.8   1   2   2.4e-08   6.7e-05   22.3   0.0     2    32    39    69    38    70 0.91 Ankyrin repeat
Ank                  PF00023.25    33 seq1781_BIOID50979   -            201     3e-21   73.9   4.8   2   2   1.9e-08   5.1e-05   22.7   0.0     2    33   139   175   138   175 0.97 Ankyrin repeat
rve                  PF00665.21   120 seq1782_BIOID50979   -            296   4.9e-26   91.0   0.1   1   1   3.8e-29   1.3e-25   89.7   0.0     2   119   126   240   125   241 0.97 Integrase core domain
HTH_21               PF13276.1     60 seq1782_BIOID50979   -            296   1.6e-16   59.9   2.9   1   1   1.1e-19   3.9e-16   58.7   2.0     3    60    48   104    45   104 0.93 HTH-like domain
rve_3                PF13683.1     67 seq1782_BIOID50979   -            296   2.7e-11   42.7   0.0   1   1   1.8e-14   6.1e-11   41.5   0.0     6    67   217   278   212   278 0.92 Integrase core domain
rve_2                PF13333.1     52 seq1782_BIOID50979   -            296   2.6e-06   27.2   0.0   1   1   1.6e-09   5.5e-06   26.2   0.0     1    44   231   277   231   284 0.88 Integrase core domain
TetR_N               PF00440.18    47 seq1784_BIOID50979   -            234   1.3e-13   50.2   2.0   1   1   1.5e-17   2.1e-13   49.5   0.1     1    46    34    80    34    81 0.95 Bacterial regulatory proteins, tetR family
KGG                  PF10685.4     23 seq1785_BIOID50979   -             57   2.5e-20   71.7  18.2   1   2   5.5e-14   7.5e-10   38.3   4.3     1    23    10    31    10    31 0.98 Stress-induced bacterial acidophilic repeat motif
KGG                  PF10685.4     23 seq1785_BIOID50979   -             57   2.5e-20   71.7  18.2   2   2   2.5e-14   3.4e-10   39.5   2.8     1    23    32    53    32    53 0.99 Stress-induced bacterial acidophilic repeat motif
HDPD                 PF02924.9    118 seq1786_BIOID50979   -            112   3.8e-16   58.8   1.5   1   1   3.2e-20   4.3e-16   58.6   1.1     4   114     7   108     4   111 0.87 Bacteriophage lambda head decoration protein D
PseudoU_synth_2      PF00849.17   164 seq1788_BIOID50979   -            299   3.6e-16   59.3   0.0   1   1     3e-19   2.1e-15   56.8   0.0     2   161    78   208    77   211 0.83 RNA pseudouridylate synthase
S4                   PF01479.20    48 seq1788_BIOID50979   -            299   1.1e-11   43.8   0.2   1   1   4.2e-15   2.9e-11   42.5   0.1     2    43    13    52    12    66 0.93 S4 domain
rve                  PF00665.21   120 seq1792_BIOID50979   -            296   4.9e-26   91.0   0.1   1   1   3.8e-29   1.3e-25   89.7   0.0     2   119   126   240   125   241 0.97 Integrase core domain
HTH_21               PF13276.1     60 seq1792_BIOID50979   -            296   1.6e-16   59.9   2.9   1   1   1.1e-19   3.9e-16   58.7   2.0     3    60    48   104    45   104 0.93 HTH-like domain
rve_3                PF13683.1     67 seq1792_BIOID50979   -            296   2.7e-11   42.7   0.0   1   1   1.8e-14   6.1e-11   41.5   0.0     6    67   217   278   212   278 0.92 Integrase core domain
rve_2                PF13333.1     52 seq1792_BIOID50979   -            296   2.6e-06   27.2   0.0   1   1   1.6e-09   5.5e-06   26.2   0.0     1    44   231   277   231   284 0.88 Integrase core domain
AA_permease          PF00324.16   479 seq1794_BIOID50979   -            461   4.9e-99  331.7  55.9   1   1  9.1e-103   6.2e-99  331.3  38.8     1   435    16   427    16   455 0.94 Amino acid permease
AA_permease_2        PF13520.1    426 seq1794_BIOID50979   -            461   1.6e-43  148.7  59.1   1   1   3.1e-47   2.1e-43  148.3  41.0     9   425    20   440    15   441 0.88 Amino acid permease
ECH                  PF00378.15   245 seq1795_BIOID50979   -            262     6e-63  212.1   0.0   1   1     5e-67   6.8e-63  211.9   0.0     3   244     8   253     6   254 0.96 Enoyl-CoA hydratase/isomerase family
DUF2502              PF10697.4     82 seq1796_BIOID50979   -             98   8.4e-25   86.5  15.4   1   1   7.3e-29     1e-24   86.3  10.7     1    82    25    97    25    97 0.96 Protein of unknown function (DUF2502)
Phage_cap_E          PF03864.10   329 seq1797_BIOID50979   -            341   4.1e-64  216.4   0.2   1   1   3.3e-68   4.5e-64  216.3   0.1     1   328     4   339     4   340 0.94 Phage major capsid protein E
DUF2877              PF11392.3    111 seq1798_BIOID50979   -            287   1.8e-33  114.9   0.0   1   1   2.7e-37   3.7e-33  113.9   0.0     1   110   167   276   167   277 0.98 Protein of unknown function (DUF2877)
DUF940               PF06082.6    658 seq1799_BIOID50979   -            698  4.2e-258  858.1  13.4   1   1  3.5e-262  4.8e-258  857.9   9.3     1   658    29   693    29   693 0.97 Bacterial putative lipoprotein (DUF940)
Flg_bbr_C            PF06429.8     74 seq1800_BIOID50979   -            134   1.5e-12   47.0   3.0   1   1   3.6e-16   2.5e-12   46.4   2.1    29    73    87   131    11   132 0.91 Flagellar basal body rod FlgEFG protein C-terminal
Flg_bb_rod           PF00460.15    31 seq1800_BIOID50979   -            134   2.7e-11   42.8   1.2   1   1   3.9e-15   2.7e-11   42.8   0.8     1    30     7    37     7    38 0.95 Flagella basal body rod protein
ACR_tran             PF00873.14  1021 seq1801_BIOID50979   -           1025         0 1227.9  16.3   1   1         0         0 1227.7  11.3     2  1020     4  1008     3  1009 0.99 AcrB/AcrD/AcrF family
MMPL                 PF03176.10   333 seq1801_BIOID50979   -           1025   7.7e-14   51.0  20.2   1   2   6.4e-12   2.9e-08   32.6   6.0   138   313   327   501   226   521 0.83 MMPL family
MMPL                 PF03176.10   333 seq1801_BIOID50979   -           1025   7.7e-14   51.0  20.2   2   2   4.2e-09   1.9e-05   23.4   2.5    73   306   785  1012   687  1024 0.76 MMPL family
SecD_SecF            PF02355.11   189 seq1801_BIOID50979   -           1025     4e-12   45.6  20.4   1   2     2e-10   9.2e-07   28.1   6.7    35   186   336   489   317   492 0.80 Protein export membrane protein
SecD_SecF            PF02355.11   189 seq1801_BIOID50979   -           1025     4e-12   45.6  20.4   2   2   8.1e-09   3.7e-05   22.8   2.0    25   183   844  1005   831  1022 0.87 Protein export membrane protein
DUF1422              PF07226.6    118 seq1802_BIOID50979   -            119   7.6e-54  180.3   1.3   1   1   6.2e-58   8.4e-54  180.2   0.9     3   116     2   115     1   117 0.97 Protein of unknown function (DUF1422)
Xan_ur_permease      PF00860.15   389 seq1805_BIOID50979   -            455   1.3e-78  264.1  50.1   1   1   1.3e-82   1.8e-78  263.6  34.7     1   388    32   415    32   416 0.98 Permease family
Lactamase_B          PF00753.22   194 seq1808_BIOID50979   -            479   5.5e-28   97.8   0.2   1   1   1.6e-31   7.4e-28   97.4   0.1     2   158    31   179    30   246 0.90 Metallo-beta-lactamase superfamily
Rubredoxin           PF00301.15    47 seq1808_BIOID50979   -            479   1.2e-19   69.8   2.7   1   1   4.7e-23   2.2e-19   68.9   1.9     1    47   425   471   425   471 0.98 Rubredoxin
Flavodoxin_1         PF00258.20   143 seq1808_BIOID50979   -            479   4.2e-12   46.1   0.0   1   1   1.6e-15   7.1e-12   45.4   0.0     1   143   256   389   256   389 0.79 Flavodoxin
FlgD                 PF03963.9     82 seq1810_BIOID50979   -            231     1e-24   86.3   5.1   1   1   1.1e-27   4.8e-24   84.1   2.8     7    81     7    79     2    80 0.86 Flagellar hook capping protein - N-terminal region
FlgD_ig              PF13860.1     81 seq1810_BIOID50979   -            231   2.4e-21   75.1   2.4   1   1   5.2e-25   2.4e-21   75.1   1.6     9    81   119   189   105   189 0.91 FlgD Ig-like domain
FLgD_tudor           PF13861.1     61 seq1810_BIOID50979   -            231   4.5e-15   55.2   0.0   1   1   3.3e-18   1.5e-14   53.6   0.0     1    60    86   230    86   231 0.98 FlgD Tudor-like domain
3HCDH_N              PF02737.13   180 seq1811_BIOID50979   -            490   7.6e-65  217.8   1.4   1   1   2.2e-68   7.6e-65  217.8   0.9     1   178    22   199    22   201 0.99 3-hydroxyacyl-CoA dehydrogenase, NAD binding domain
3HCDH                PF00725.17    97 seq1811_BIOID50979   -            490   1.3e-46  156.8   0.0   1   2   5.5e-32   1.9e-28   98.5   0.0     1    97   203   300   203   300 0.98 3-hydroxyacyl-CoA dehydrogenase, C-terminal domain
3HCDH                PF00725.17    97 seq1811_BIOID50979   -            490   1.3e-46  156.8   0.0   2   2   1.3e-18   4.6e-15   55.6   0.0     1    80   402   481   402   486 0.96 3-hydroxyacyl-CoA dehydrogenase, C-terminal domain
NAD_binding_2        PF03446.10   162 seq1811_BIOID50979   -            490   1.3e-06   28.3   2.3   1   1   4.4e-10   1.5e-06   28.0   0.2     2    95    21   137    20   164 0.76 NAD binding domain of 6-phosphogluconate dehydrogenase
Peptidase_S24        PF00717.18    70 seq1815_BIOID50979   -            144   3.7e-12   45.5   0.0   1   1   3.8e-16   5.1e-12   45.1   0.0     3    70    58   123    56   123 0.92 Peptidase S24-like
Ligase_CoA           PF00549.14   153 seq1817_BIOID50979   -            515   2.9e-48  163.2   0.0   1   1     8e-51   5.4e-47  159.0   0.0     1   148   346   503   346   508 0.97 CoA-ligase
CoA_binding          PF02629.14    96 seq1817_BIOID50979   -            515     1e-19   70.6   0.2   1   1   1.5e-21     1e-17   64.3   0.0     2    96   188   284   187   284 0.97 CoA binding domain
HTH_DeoR             PF08220.7     57 seq1819_BIOID50979   -            122   7.6e-24   82.8   0.9   1   1     1e-26   1.2e-23   82.2   0.6     1    56    11    66    11    67 0.97 DeoR-like helix-turn-helix domain
HTH_11               PF08279.7     55 seq1819_BIOID50979   -            122   1.7e-10   40.2   0.1   1   1   2.5e-13   2.8e-10   39.5   0.1     4    44    14    53    11    60 0.86 HTH domain
MarR_2               PF12802.2     62 seq1819_BIOID50979   -            122   1.1e-07   31.3   0.1   1   1   1.5e-10   1.7e-07   30.6   0.1     5    61    10    63     4    64 0.88 MarR family
MarR                 PF01047.17    59 seq1819_BIOID50979   -            122   1.4e-07   30.9   0.1   1   1     2e-10   2.3e-07   30.2   0.0     8    50    15    57     9    59 0.94 MarR family
HTH_20               PF12840.2     61 seq1819_BIOID50979   -            122   8.1e-07   28.6   0.1   1   1   1.1e-09   1.3e-06   28.0   0.1     6    57     6    57     2    61 0.85 Helix-turn-helix domain
HTH_27               PF13463.1     68 seq1819_BIOID50979   -            122   1.6e-06   28.2   0.1   1   1   2.2e-09   2.5e-06   27.6   0.0     2    53     9    59     9    70 0.88 Winged helix DNA-binding domain
GntR                 PF00392.16    64 seq1819_BIOID50979   -            122   2.7e-06   26.6   0.1   1   1   4.1e-09   4.7e-06   25.8   0.1    27    60    27    60    14    63 0.93 Bacterial regulatory proteins, gntR family
HTH_24               PF13412.1     48 seq1819_BIOID50979   -            122   7.7e-06   25.0   0.1   1   1   1.1e-08   1.3e-05   24.3   0.1     7    48    14    55     9    55 0.95 Winged helix-turn-helix DNA-binding
HTH_5                PF01022.15    47 seq1819_BIOID50979   -            122   3.9e-05   23.0   0.0   1   1   5.6e-08   6.3e-05   22.4   0.0     6    46    14    55     9    56 0.95 Bacterial regulatory protein, arsR family
HTH_Mga              PF08280.6     59 seq1819_BIOID50979   -            122   4.7e-05   22.9   0.1   1   1     1e-07   0.00012   21.7   0.0     9    44    14    49    11    53 0.94 M protein trans-acting positive regulator (MGA) HTH domain
Cytochrom_C552       PF02335.10   435 seq1820_BIOID50979   -            441  1.3e-172  574.3   7.8   1   1  2.3e-176  1.6e-172  574.0   5.4     3   433     6   435     4   437 0.98 Cytochrome c552
Packaging_FI         PF14000.1    125 seq1821_BIOID50979   -            131   1.2e-41  141.7   4.1   1   1   9.7e-46   1.3e-41  141.5   2.9     1   125     2   128     2   128 0.97 DNA packaging protein FI
PmbA_TldD            PF01523.11   293 seq1822_BIOID50979   -            450   6.2e-66  222.5   0.0   1   1   7.1e-70   9.7e-66  221.8   0.0     1   292    34   326    34   327 0.96 Putative modulator of DNA gyrase
NLPC_P60             PF00877.14   105 seq1825_BIOID50979   -            257   2.6e-31  107.4   0.0   1   1   6.8e-35   4.6e-31  106.6   0.0     1   105   139   249   139   249 0.98 NlpC/P60 family
Bac_Ubq_Cox          PF01654.12   436 seq1826_BIOID50979   -            523  1.2e-183  610.3  21.3   1   1    1e-187  1.4e-183  610.1  14.7     1   435     8   503     8   504 0.98 Bacterial Cytochrome Ubiquinol Oxidase
IMS                  PF00817.15   148 seq1827_BIOID50979   -            419   1.5e-29  102.6   0.0   1   1     7e-33   3.2e-29  101.5   0.0     1   147     5   150     5   151 0.97 impB/mucB/samB family
DUF4113              PF13438.1     75 seq1827_BIOID50979   -            419   8.4e-21   73.5   0.0   1   1   3.7e-24   1.7e-20   72.5   0.0     7    75   350   417   345   417 0.96 Domain of unknown function (DUF4113)
IMS_C                PF11799.3    137 seq1827_BIOID50979   -            419   7.1e-11   42.5   0.0   1   1   3.5e-14   1.6e-10   41.4   0.0     3   123   213   331   211   341 0.83 impB/mucB/samB family C-terminal
FlaE                 PF07559.9    130 seq1828_BIOID50979   -            401   5.4e-23   81.9  11.1   1   1   1.2e-26   5.4e-23   81.9   7.7     1   130   170   282   170   282 0.92 Flagellar basal body protein FlaE
Flg_bbr_C            PF06429.8     74 seq1828_BIOID50979   -            401   4.6e-21   74.3   1.6   1   1   4.6e-24   2.1e-20   72.2   1.1     2    74   323   400   322   400 0.92 Flagellar basal body rod FlgEFG protein C-terminal
Flg_bb_rod           PF00460.15    31 seq1828_BIOID50979   -            401   9.7e-12   44.2   4.1   1   1   2.1e-15   9.7e-12   44.2   2.8     2    31     4    33     3    33 0.96 Flagella basal body rod protein
DeoRC                PF00455.17   162 seq1829_BIOID50979   -            141   3.2e-32  111.2   0.2   1   1   2.7e-36   3.7e-32  111.0   0.2    45   161     1   117     1   118 0.99 DeoR C terminal sensor domain
Phage_attach         PF05354.6    117 seq1831_BIOID50979   -             99     5e-49  164.5   0.2   1   1   8.9e-53   6.1e-49  164.3   0.1     1    94     1    94     1    96 0.99 Phage Head-Tail Attachment
Gifsy-2              PF13856.1     95 seq1831_BIOID50979   -             99   3.9e-25   87.7   0.0   1   1   6.8e-29   4.6e-25   87.4   0.0     1    85     4    94     4    96 0.98 ATP-binding sugar transporter from pro-phage
PMI_typeI            PF01238.16   373 seq1833_BIOID50979   -            417  2.9e-124  414.7   0.1   1   1  3.3e-127  2.3e-123  411.7   0.0     1   373    27   383    27   383 0.98 Phosphomannose isomerase type I
Chorismate_bind      PF00425.13   257 seq1835_BIOID50979   -            391     2e-68  230.3   0.0   1   1   1.8e-72   2.5e-68  230.0   0.0     2   257   126   380   125   380 0.97 chorismate binding enzyme
HTH_Tnp_1            PF01527.15    76 seq1837_BIOID50979   -            103   2.8e-09   36.6   0.5   1   1   7.7e-13   3.5e-09   36.3   0.3     2    76     4    79     3    85 0.89 Transposase
HTH_28               PF13518.1     52 seq1837_BIOID50979   -            103   2.5e-07   30.4   0.1   1   1     1e-10   4.7e-07   29.5   0.0     1    40    13    53    13    60 0.88 Helix-turn-helix domain
Sigma54_activat      PF00158.21   168 seq1838_BIOID50979   -            642   3.5e-36  124.1   0.0   1   1   2.7e-39   6.3e-36  123.2   0.0     5   168   334   494   330   494 0.96 Sigma-54 interaction domain
PAS                  PF00989.19   113 seq1838_BIOID50979   -            642   4.4e-14   52.1   0.0   1   1     6e-17   1.4e-13   50.5   0.0     2   113   207   309   206   309 0.97 PAS fold
HTH_8                PF02954.14    42 seq1838_BIOID50979   -            642   1.7e-13   49.7   0.1   1   1   7.4e-17   1.7e-13   49.7   0.1     2    42   591   631   590   631 0.96 Bacterial regulatory protein, Fis family
GAF                  PF01590.21   154 seq1838_BIOID50979   -            642   3.1e-06   27.2   0.2   1   1   3.6e-09   8.2e-06   25.9   0.2     4   151    58   189    56   192 0.92 GAF domain
PAS_8                PF13188.1     64 seq1838_BIOID50979   -            642   0.00012   21.6   0.0   1   1   1.4e-07   0.00032   20.3   0.0     2    46   207   255   206   276 0.70 PAS domain
Pyr_redox_2          PF07992.9    200 seq1839_BIOID50979   -            377   9.1e-27   94.1   0.0   1   1   2.1e-29   3.1e-26   92.3   0.0     2   198     5   277     4   279 0.90 Pyridine nucleotide-disulphide oxidoreductase
Pyr_redox            PF00070.22    80 seq1839_BIOID50979   -            377   2.9e-18   65.8   0.0   1   1   4.2e-20   6.4e-17   61.6   0.0     1    75   143   216   143   223 0.95 Pyridine nucleotide-disulphide oxidoreductase
Pyr_redox_3          PF13738.1    203 seq1839_BIOID50979   -            377   3.9e-11   43.2   0.0   1   1   5.7e-10   8.6e-07   29.0   0.0    66   199    38   173     8   177 0.76 Pyridine nucleotide-disulphide oxidoreductase
K_oxygenase          PF13434.1    341 seq1839_BIOID50979   -            377     1e-09   37.6   0.1   1   1   2.9e-09   4.5e-06   25.7   0.0   139   216    91   167    68   187 0.85 L-lysine 6-monooxygenase (NADPH-requiring)
DUF932               PF06067.6    239 seq1840_BIOID50979   -            292   6.5e-63  212.1   0.0   1   1   5.6e-67   7.6e-63  211.8   0.0     2   239    57   281    56   281 0.99 Domain of unknown function (DUF932)
Radical_SAM          PF04055.16   166 seq1841_BIOID50979   -            411   6.1e-13   49.1   0.0   1   1     3e-16     1e-12   48.4   0.0     6   160    20   182    16   208 0.84 Radical SAM superfamily
DUF4008              PF13186.1     64 seq1841_BIOID50979   -            411     2e-12   47.1   0.6   1   1   1.3e-15   4.3e-12   46.0   0.4     4    64   282   343   276   343 0.90 Domain of unknown function (DUF4008)
Fer4_12              PF13353.1    139 seq1841_BIOID50979   -            411   4.8e-07   29.8   0.0   1   1   2.7e-10   9.1e-07   28.9   0.0    13   115    19   126    17   150 0.60 4Fe-4S single cluster domain
HAD_2                PF13419.1    176 seq1842_BIOID50979   -            199     6e-29  101.4   0.1   1   1     2e-32     7e-29  101.2   0.1     2   176     4   184     3   184 0.84 Haloacid dehalogenase-like hydrolase
Hydrolase_like       PF13242.1     75 seq1842_BIOID50979   -            199   2.5e-08   33.3   0.0   1   1   1.6e-11   5.5e-08   32.2   0.0     2    50   139   186   138   198 0.93 HAD-hyrolase-like
Hydrolase            PF00702.21   204 seq1842_BIOID50979   -            199   2.1e-06   28.3   0.0   1   1   6.7e-10   2.3e-06   28.1   0.0   111   203    75   177     8   178 0.77 haloacid dehalogenase-like hydrolase
TonB_dep_Rec         PF00593.19   276 seq1844_BIOID50979   -            628   8.7e-31  107.7  21.4   1   1   1.3e-34   8.7e-31  107.7  14.9     1   276   404   627   404   627 0.90 TonB dependent receptor
Plug                 PF07715.10   108 seq1844_BIOID50979   -            628   6.4e-30  103.5   1.5   1   1   9.4e-34   6.4e-30  103.5   1.0     4   108    55   160    52   160 0.97 TonB-dependent Receptor Plug Domain
4HBT                 PF03061.17    79 seq1846_BIOID50979   -            140   5.8e-22   77.4   0.2   1   1   7.2e-26   9.8e-22   76.7   0.0     3    79    50   123    48   123 0.96 Thioesterase superfamily
Peptidase_S49_N      PF08496.5    155 seq1847_BIOID50979   -            349   2.9e-64  215.4   3.5   1   1   6.3e-68   2.9e-64  215.4   2.4     1   155     1   158     1   158 0.98 Peptidase family S49 N-terminal
Peptidase_S49        PF01343.13   154 seq1847_BIOID50979   -            349   1.2e-50  171.1   2.2   1   1   3.1e-54   1.4e-50  170.9   0.0     2   153   161   310   160   311 0.98 Peptidase family S49
SDH_sah              PF01972.11   286 seq1847_BIOID50979   -            349   1.7e-05   23.6   1.8   1   1   5.1e-09   2.3e-05   23.2   0.0    89   163   133   208   119   225 0.81 Serine dehydrogenase proteinase
LSM                  PF01423.17    68 seq1848_BIOID50979   -            102   7.6e-09   34.8   0.2   1   1   1.1e-12   1.4e-08   33.9   0.1     6    68    17    64    10    64 0.85 LSM domain
rve                  PF00665.21   120 seq1850_BIOID50979   -            248   6.5e-28   97.1   0.0   1   1   4.3e-31   1.2e-27   96.3   0.0     2   120    76   192    75   192 0.98 Integrase core domain
rve_3                PF13683.1     67 seq1850_BIOID50979   -            248   7.4e-15   54.1   0.3   1   1   5.9e-18   1.6e-14   53.0   0.2     2    67   164   230   163   230 0.96 Integrase core domain
DDE_Tnp_IS240        PF13610.1    140 seq1850_BIOID50979   -            248   1.4e-12   47.6   0.0   1   1   7.5e-16   2.1e-12   47.1   0.0     2   139    81   222    80   223 0.90 DDE domain
rve_2                PF13333.1     52 seq1850_BIOID50979   -            248   4.3e-10   39.3   0.2   1   1     3e-13   8.3e-10   38.4   0.1     1    50   182   236   182   237 0.90 Integrase core domain
HTH_21               PF13276.1     60 seq1850_BIOID50979   -            248   7.2e-09   35.4   0.1   1   1     6e-12   1.6e-08   34.2   0.0     9    58     4    52     2    56 0.90 HTH-like domain
Paired_CXXCH_1       PF09699.5     41 seq1852_BIOID50979   -            188   6.2e-08   31.9  26.0   1   1   1.9e-08   6.6e-05   22.2   3.7     4    40   133   171   129   172 0.78 Doubled CXXCH motif (Paired_CXXCH_1)
DUF1116              PF06545.6    216 seq1854_BIOID50979   -            472   2.2e-93  311.1   0.4   1   1   2.1e-97   2.9e-93  310.7   0.2     1   216   143   358   143   358 1.00 Protein of unknown function (DUF1116)
Thiolase_N           PF00108.18   264 seq1855_BIOID50979   -            401   9.2e-81  270.5   0.1   1   1   1.7e-84   1.2e-80  270.1   0.1     1   264     1   269     1   269 0.95 Thiolase, N-terminal domain
Thiolase_C           PF02803.13   123 seq1855_BIOID50979   -            401   2.3e-46  156.0   0.2   1   1   6.8e-50   4.6e-46  155.1   0.2     2   123   277   400   276   400 0.96 Thiolase, C-terminal domain
Flg_bbr_C            PF06429.8     74 seq1858_BIOID50979   -            251   3.9e-21   74.6   2.9   1   1   8.5e-25   5.8e-21   74.0   0.4     2    74   170   247   169   247 0.91 Flagellar basal body rod FlgEFG protein C-terminal
Flg_bb_rod           PF00460.15    31 seq1858_BIOID50979   -            251   2.2e-10   39.9   3.3   1   1   3.2e-14   2.2e-10   39.9   2.3     1    31     5    35     5    35 0.97 Flagella basal body rod protein
Virul_fac_BrkB       PF03631.10   260 seq1859_BIOID50979   -            290     1e-55  188.8  24.6   1   1   8.7e-60   1.2e-55  188.6  17.0     2   258    29   274    28   276 0.88 Virulence factor BrkB
MMR_HSR1             PF01926.18   114 seq1860_BIOID50979   -            426   3.4e-21   75.2   0.1   1   1   3.3e-24   9.1e-21   73.8   0.1     2   114   200   318   199   318 0.83 50S ribosome-binding GTPase
GTP-bdg_N            PF13167.1     95 seq1860_BIOID50979   -            426   1.6e-15   56.9   0.0   1   1   1.4e-18   3.8e-15   55.6   0.0     8    95    25   112    18   112 0.96 GTP-binding GTPase N-terminal
FeoB_N               PF02421.13   189 seq1860_BIOID50979   -            426     1e-08   34.5   0.1   1   1   7.5e-12   2.1e-08   33.5   0.0     2   168   199   369   198   390 0.81 Ferrous iron transport protein B
Arf                  PF00025.16   175 seq1860_BIOID50979   -            426   1.2e-05   24.4   0.6   1   1   2.8e-08   7.6e-05   21.9   0.4    19   132   202   326   190   360 0.79 ADP-ribosylation factor family
Cytochrom_B562       PF07361.6    103 seq1863_BIOID50979   -            128   5.4e-35  119.8   5.5   1   1   4.5e-39   6.2e-35  119.6   3.8     1   103    23   128    23   128 0.99 Cytochrome b562
GD_AH_C              PF04295.8    397 seq1864_BIOID50979   -            523  1.6e-147  491.2   0.1   1   1  2.7e-151  1.8e-147  491.0   0.0     2   396   117   522   116   523 0.97 D-galactarate dehydratase / Altronate hydrolase, C terminus
SAF                  PF08666.7     63 seq1864_BIOID50979   -            523   5.1e-14   52.3   1.0   1   1   2.3e-17   1.6e-13   50.7   0.2     1    62    22    91    22    92 0.98 SAF domain
Transaldolase        PF00923.14   287 seq1865_BIOID50979   -            338  2.6e-104  348.2   0.3   1   1  2.2e-108    3e-104  348.0   0.2     1   287    35   334    35   334 0.95 Transaldolase
Antirestrict         PF03230.8     94 seq1866_BIOID50979   -            161   1.1e-38  130.9   0.2   1   1   1.1e-42   1.4e-38  130.6   0.1     1    94    64   161    64   161 0.96 Antirestriction protein
Cyto_ox_2            PF02322.10   328 seq1867_BIOID50979   -            379  7.9e-121  403.1  36.0   1   1  6.7e-125  9.2e-121  402.8  25.0     2   327     7   362     6   363 0.99 Cytochrome oxidase subunit II
AMP-binding          PF00501.23   418 seq1869_BIOID50979   -            536   4.5e-86  288.7   0.0   1   1   7.8e-90   5.3e-86  288.4   0.0     1   417    50   461    50   462 0.95 AMP-binding enzyme
DUF4009              PF13193.1     41 seq1869_BIOID50979   -            536     8e-08   31.4   0.1   1   1   3.6e-11   2.4e-07   29.9   0.0     1    29   501   529   501   535 0.92 Domain of unknown function (DUF4009)
DUF945               PF06097.6    459 seq1870_BIOID50979   -            502  4.7e-150  500.2  18.0   1   1  3.9e-154  5.3e-150  500.0  12.5     1   459     1   482     1   482 0.99 Bacterial protein of unknown function (DUF945)
Fer4_11              PF13247.1     99 seq1871_BIOID50979   -            223   1.4e-26   92.1  10.8   1   1     1e-29   1.4e-26   92.1   7.5     2    98    84   181    83   182 0.95 4Fe-4S dicluster domain
Fer4_7               PF12838.2     52 seq1871_BIOID50979   -            223     4e-17   62.2  26.6   1   2   2.1e-12   2.9e-09   37.0   5.6     2    52    46   108    45   108 0.75 4Fe-4S dicluster domain
Fer4_7               PF12838.2     52 seq1871_BIOID50979   -            223     4e-17   62.2  26.6   2   2   1.5e-09   2.1e-06   27.9   8.5     2    52   125   176   124   176 0.81 4Fe-4S dicluster domain
Fer4_9               PF13187.1     55 seq1871_BIOID50979   -            223   1.2e-15   57.3  25.1   1   2   4.7e-10   6.4e-07   29.4   4.8     2    54    46   108    45   111 0.87 4Fe-4S dicluster domain
Fer4_9               PF13187.1     55 seq1871_BIOID50979   -            223   1.2e-15   57.3  25.1   2   2     2e-11   2.8e-08   33.7   7.1     2    54   125   176   124   177 0.96 4Fe-4S dicluster domain
Fer4                 PF00037.22    24 seq1871_BIOID50979   -            223   3.5e-13   48.4  40.5   1   1   2.7e-09   3.7e-06   26.1   2.2     2    21   119   138   118   141 0.90 4Fe-4S binding domain
Fer4_10              PF13237.1     52 seq1871_BIOID50979   -            223   3.3e-12   45.8  50.0   1   2   7.1e-09   9.7e-06   25.1   8.5     7    52    90   136    84   136 0.93 4Fe-4S dicluster domain
Fer4_10              PF13237.1     52 seq1871_BIOID50979   -            223   3.3e-12   45.8  50.0   2   2   2.1e-09   2.9e-06   26.8   7.1     4    52   120   173   117   173 0.85 4Fe-4S dicluster domain
Fer4_2               PF12797.2     22 seq1871_BIOID50979   -            223     4e-10   38.8  36.2   1   1   9.6e-09   1.3e-05   24.6   1.2     2    20    38    56    37    64 0.89 4Fe-4S binding domain
Fer4_3               PF12798.2     15 seq1871_BIOID50979   -            223   1.6e-09   37.5  44.1   1   3   2.8e-05     0.039   14.4   5.2     1    15    92   108    92   108 0.98 4Fe-4S binding domain
Fer4_3               PF12798.2     15 seq1871_BIOID50979   -            223   1.6e-09   37.5  44.1   2   3   0.00027      0.37   11.3   3.7     1    13   125   137   125   139 0.94 4Fe-4S binding domain
Fer4_3               PF12798.2     15 seq1871_BIOID50979   -            223   1.6e-09   37.5  44.1   3   3   2.6e-07   0.00036   20.7   1.5     1    15   152   176   152   176 0.98 4Fe-4S binding domain
Fer4_4               PF12800.2     17 seq1871_BIOID50979   -            223   4.8e-07   29.4  37.0   1   3    0.0002      0.27   11.5   1.9     3    15    45    57    43    61 0.90 4Fe-4S binding domain
Fer4_4               PF12800.2     17 seq1871_BIOID50979   -            223   4.8e-07   29.4  37.0   2   3   0.00016      0.22   11.8   3.0     2    17    90   107    89   107 0.86 4Fe-4S binding domain
Fer4_4               PF12800.2     17 seq1871_BIOID50979   -            223   4.8e-07   29.4  37.0   3   3   1.9e-06    0.0026   17.8   2.4     2    17   123   138   122   138 0.91 4Fe-4S binding domain
Minor_tail_Z         PF06763.6    189 seq1872_BIOID50979   -            192   1.4e-91  305.1  15.5   1   1   1.1e-95   1.6e-91  305.0  10.8     1   189     3   192     3   192 1.00 Prophage minor tail protein Z (GPZ)
MFS_1                PF07690.11   354 seq1874_BIOID50979   -            465   3.8e-47  160.6  52.4   1   1   5.5e-51   3.8e-47  160.6  36.3     1   348    15   400    15   403 0.90 Major Facilitator Superfamily
MFS_3                PF05977.8    524 seq1874_BIOID50979   -            465   6.4e-10   37.6  14.1   1   1   9.4e-14   6.4e-10   37.6   9.8    20   187    20   183     6   247 0.85 Transmembrane secretion effector
Tyr_Deacylase        PF02580.11   145 seq1878_BIOID50979   -            145   6.3e-55  185.0   0.1   1   1   5.1e-59     7e-55  184.8   0.0     2   144     3   144     2   145 0.99 D-Tyr-tRNA(Tyr) deacylase
Flg_bbr_C            PF06429.8     74 seq1879_BIOID50979   -            260   5.3e-27   93.4   3.1   1   1   1.6e-30   1.1e-26   92.4   1.3     2    74   183   260   182   260 0.91 Flagellar basal body rod FlgEFG protein C-terminal
Flg_bb_rod           PF00460.15    31 seq1879_BIOID50979   -            260   2.9e-14   52.2   1.2   1   1   1.1e-17   7.4e-14   50.9   0.8     1    31     5    35     5    35 0.98 Flagella basal body rod protein
AMP-binding          PF00501.23   418 seq1886_BIOID50979   -            316     4e-16   58.2   0.0   1   1   3.2e-20   4.4e-16   58.1   0.0   130   323   103   298    18   308 0.84 AMP-binding enzyme
NrfD                 PF03916.9    313 seq1887_BIOID50979   -            318  1.6e-111  372.6  32.3   1   1  1.3e-115  1.8e-111  372.4  22.4     2   313     5   318     4   318 0.99 Polysulphide reductase, NrfD
Phage_tail_U         PF06141.6    133 seq1888_BIOID50979   -            131     8e-63  210.2   0.4   1   1   6.5e-67   8.9e-63  210.1   0.3     1   133     1   131     1   131 0.99 Phage minor tail protein U
Topoisom_bac         PF01131.15   403 seq1890_BIOID50979   -            879  4.3e-131  437.3   0.7   1   1  2.2e-134  7.7e-131  436.5   0.5     2   403   171   579   170   579 0.93 DNA topoisomerase
Topo_Zn_Ribbon       PF08272.6     42 seq1890_BIOID50979   -            879   1.1e-39  133.3   0.7   1   2   1.5e-19   5.2e-16   57.6   0.0     2    42   772   811   771   811 0.96 Topoisomerase I zinc-ribbon-like
Topo_Zn_Ribbon       PF08272.6     42 seq1890_BIOID50979   -            879   1.1e-39  133.3   0.7   2   2   7.4e-24   2.5e-20   71.4   1.8     1    42   838   879   838   879 0.98 Topoisomerase I zinc-ribbon-like
Toprim               PF01751.17    88 seq1890_BIOID50979   -            879   3.4e-26   90.8   0.0   1   1   2.1e-29   7.1e-26   89.7   0.0     2    88    19   156    18   156 0.98 Toprim domain
zf-C4_Topoisom       PF01396.14    39 seq1890_BIOID50979   -            879   4.1e-19   67.6  16.9   1   2   3.6e-09   1.2e-05   24.5   0.3     3    27   612   636   610   653 0.84 Topoisomerase DNA binding C4 zinc finger
zf-C4_Topoisom       PF01396.14    39 seq1890_BIOID50979   -            879   4.1e-19   67.6  16.9   2   2   6.9e-15   2.4e-11   42.8   1.9     2    38   723   758   722   759 0.94 Topoisomerase DNA binding C4 zinc finger
YiiD_Cterm           PF09500.5    144 seq1891_BIOID50979   -            329   6.7e-49  165.0   0.0   1   1   2.9e-52   9.9e-49  164.4   0.0     1   143   174   313   174   314 0.99 Putative thioesterase (yiiD_Cterm)
Acetyltransf_7       PF13508.1     79 seq1891_BIOID50979   -            329   4.5e-13   49.0   0.0   1   1   2.4e-16   8.3e-13   48.1   0.0     3    78    60   139    58   140 0.87 Acetyltransferase (GNAT) domain
Acetyltransf_1       PF00583.19    83 seq1891_BIOID50979   -            329   2.5e-12   46.5   0.0   1   1   2.1e-15   7.1e-12   45.0   0.0     2    82    66   138    65   139 0.96 Acetyltransferase (GNAT) family
Acetyltransf_10      PF13673.1    117 seq1891_BIOID50979   -            329   1.6e-08   34.5   0.0   1   1   7.8e-12   2.7e-08   33.8   0.0    38   117    55   138    16   138 0.81 Acetyltransferase (GNAT) domain
Asp_Glu_race         PF01177.17   217 seq1892_BIOID50979   -            285   3.4e-30  105.4   0.1   1   1   3.4e-34   4.7e-30  105.0   0.0     2   215    25   234    24   236 0.86 Asp/Glu/Hydantoin racemase
Band_7               PF01145.20   179 seq1893_BIOID50979   -            419   4.9e-33  114.4   1.1   1   1   1.2e-36   8.4e-33  113.6   0.7     1   178    98   271    98   272 0.96 SPFH domain / Band 7 family
HflK_N               PF12221.3     42 seq1893_BIOID50979   -            419   7.8e-17   60.6  18.5   1   1   4.1e-20   2.8e-16   58.8  12.8     1    42     1    60     1    60 0.96 Bacterial membrane protein N terminal
MoCF_biosynth        PF00994.19   144 seq1894_BIOID50979   -            195   9.4e-28   96.2   0.0   1   1   8.5e-32   1.2e-27   95.9   0.0     2   138     8   147     7   152 0.88 Probable molybdopterin binding domain
YbgT_YccB            PF08173.6     28 seq1895_BIOID50979   -             37   6.1e-16   57.8   4.2   1   1   4.9e-20   6.7e-16   57.6   2.9     1    28     1    28     1    28 0.97 Membrane bound YbgT-like protein
AA_kinase            PF00696.23   241 seq1896_BIOID50979   -            316   2.3e-27   95.9   0.3   1   1     2e-31   2.7e-27   95.7   0.2     2   240     4   296     3   297 0.91 Amino acid kinase family
Big_2                PF02368.13    79 seq1897_BIOID50979   -            256     4e-13   48.9  10.1   1   1   5.9e-17     4e-13   48.9   7.0     2    74   171   246   170   251 0.94 Bacterial Ig-like domain (group 2)
Cyd_oper_YbgE        PF09600.5     82 seq1898_BIOID50979   -             97   1.5e-33  114.6   7.9   1   1   1.4e-37   1.9e-33  114.3   5.5     1    81    16    96    16    97 0.97 Cyd operon protein YbgE (Cyd_oper_YbgE)
FlgH                 PF02107.11   180 seq1899_BIOID50979   -            232   3.4e-69  231.9   0.3   1   1   2.9e-73   3.9e-69  231.6   0.2     4   180    44   231    41   231 0.95 Flagellar L-ring protein
Xan_ur_permease      PF00860.15   389 seq1903_BIOID50979   -            525  5.6e-121  403.5  46.5   1   1  5.7e-125  7.8e-121  403.0  32.2     2   385    72   451    71   455 0.98 Permease family
4HBT                 PF03061.17    79 seq1906_BIOID50979   -            134     8e-19   67.4   0.4   1   1   2.4e-22   1.1e-18   66.9   0.3     1    77    20   103    20   105 0.98 Thioesterase superfamily
4HBT_2               PF13279.1    121 seq1906_BIOID50979   -            134   2.7e-12   47.0   0.2   1   1   7.1e-16   3.2e-12   46.8   0.1     3   117    14   128    12   132 0.88 Thioesterase-like superfamily
Acyl-ACP_TE          PF01643.12   249 seq1906_BIOID50979   -            134   1.3e-05   24.2   0.1   1   1   3.1e-09   1.4e-05   24.0   0.0    31   132    33   132     4   134 0.79 Acyl-ACP thioesterase
Isochorismatase      PF00857.15   174 seq1907_BIOID50979   -            285   5.9e-38  130.3   0.0   1   1   1.1e-41   7.6e-38  130.0   0.0     2   173    32   204    31   205 0.97 Isochorismatase family
PP-binding           PF00550.20    67 seq1907_BIOID50979   -            285   2.5e-08   33.9   0.0   1   1   9.9e-12   6.8e-08   32.5   0.0     2    62   217   275   216   280 0.86 Phosphopantetheine attachment site
HATPase_c            PF02518.21   111 seq1908_BIOID50979   -            467   5.5e-25   87.1   0.0   1   1   2.6e-28   1.2e-24   86.0   0.0     1   111   349   460   349   460 0.98 Histidine kinase-, DNA gyrase B-, and HSP90-like ATPase
HAMP                 PF00672.20    70 seq1908_BIOID50979   -            467   1.5e-17   63.4   0.4   1   1   3.3e-21   1.5e-17   63.4   0.2     2    69   168   235   167   236 0.96 HAMP domain
HisKA                PF00512.20    68 seq1908_BIOID50979   -            467   9.5e-14   51.0   0.2   1   1   2.1e-17   9.5e-14   51.0   0.1     1    68   240   304   240   304 0.97 His Kinase A (phospho-acceptor) domain
Cytochrom_C_asm      PF01578.15   214 seq1912_BIOID50979   -            552   1.1e-49  168.8  21.0   1   1   7.9e-54   1.1e-49  168.8  14.5     1   212    72   279    72   281 0.97 Cytochrome C assembly protein
Phage_lambd_GpG      PF06894.6    127 seq1917_BIOID50979   -            140   1.4e-55  186.2   0.9   1   1   1.2e-59   1.6e-55  186.0   0.6     1   126     1   125     1   126 0.98 Bacteriophage lambda minor tail protein (GpG)
Toxin_YhaV           PF11663.3    141 seq1918_BIOID50979   -            154   2.2e-60  202.3   0.1   1   1   1.8e-64   2.5e-60  202.2   0.1     2   140    12   152    11   153 0.98 Toxin with endonuclease activity YhaV
ANT                  PF03374.9    112 seq1920_BIOID50979   -            344   4.1e-33  113.6   0.0   1   1   5.3e-37   7.3e-33  112.8   0.0     1   111   230   338   230   339 0.97 Phage antirepressor protein KilAC domain
MotA_ExbB            PF01618.11   139 seq1921_BIOID50979   -            230   6.2e-47  158.6   0.2   1   1     6e-51   8.1e-47  158.2   0.1     2   138    74   210    73   211 0.98 MotA/TolQ/ExbB proton channel family
FlgI                 PF02119.11   342 seq1922_BIOID50979   -            366  3.2e-138  459.9  15.5   1   1  2.7e-142  3.6e-138  459.7  10.8     1   342    22   366    22   366 0.99 Flagellar P-ring protein
Amidohydro_4         PF13147.1    304 seq1923_BIOID50979   -            460     2e-33  116.5   0.0   1   1   5.8e-37   2.6e-33  116.1   0.0     1   304   107   427   107   427 0.89 Amidohydrolase
Amidohydro_3         PF07969.6    404 seq1923_BIOID50979   -            460   1.9e-08   33.8   2.4   1   1   1.5e-09     7e-06   25.3   1.7   101   358   176   384   112   411 0.59 Amidohydrolase family
Amidohydro_5         PF13594.1     68 seq1923_BIOID50979   -            460   1.7e-06   27.6   0.0   1   1   2.4e-09   1.1e-05   25.0   0.0     3    45    84   138    82   180 0.71 Amidohydrolase
PaaX_C               PF08223.6    172 seq1924_BIOID50979   -            316   9.4e-55  184.8   2.8   1   1   1.9e-58   1.3e-54  184.3   1.9     1   172   104   274   104   274 0.98 PaaX-like protein C-terminal domain
PaaX                 PF07848.7     70 seq1924_BIOID50979   -            316   3.4e-29  100.5   0.5   1   1   9.4e-33   6.4e-29   99.6   0.4     3    70    20    87    18    87 0.98 PaaX-like protein
Band_7               PF01145.20   179 seq1925_BIOID50979   -            334   1.4e-37  129.2   0.7   1   1   1.5e-41   2.1e-37  128.6   0.5     2   178    22   243    21   245 0.97 SPFH domain / Band 7 family
Phage_tail_T         PF06223.7    103 seq1927_BIOID50979   -            144   1.1e-57  192.6   0.9   1   1   5.4e-56   7.3e-52  173.9   0.1     1   103    11   113    11   113 0.99 Minor tail protein T
adh_short_C2         PF13561.1    243 seq1929_BIOID50979   -            258   4.2e-29  101.9   0.1   1   1   1.2e-32   5.3e-29  101.6   0.1     3   242    24   254    22   255 0.93 Enoyl-(Acyl carrier protein) reductase
adh_short            PF00106.20   167 seq1929_BIOID50979   -            258   1.9e-27   96.1   8.8   1   1   2.6e-30   1.2e-26   93.5   6.1     2   164    17   170    16   173 0.89 short chain dehydrogenase
KR                   PF08659.5    181 seq1929_BIOID50979   -            258   8.9e-11   41.6   8.2   1   1   3.4e-13   1.5e-09   37.6   5.5    54   160    55   165    17   183 0.90 KR domain
TetR_C_3             PF08362.6    143 seq1932_BIOID50979   -            212   5.4e-59  197.9   0.0   1   1     1e-62   7.1e-59  197.5   0.0     1   143    70   212    70   212 0.99 YcdC-like protein, C-terminal region
TetR_N               PF00440.18    47 seq1932_BIOID50979   -            212   1.3e-16   59.8   0.2   1   1   2.9e-20     2e-16   59.2   0.1     1    47    23    69    23    69 0.98 Bacterial regulatory proteins, tetR family
ExbD                 PF02472.11   130 seq1933_BIOID50979   -            142   3.7e-23   81.8   0.1   1   1     3e-27   4.1e-23   81.6   0.1     2   129    10   141     9   142 0.89 Biopolymer transport protein ExbD/TolR
TMP_2                PF06791.8    210 seq1934_BIOID50979   -            726   1.6e-67  227.0  13.9   1   1   2.4e-71   1.6e-67  227.0   9.6     2   209    50   257    49   258 0.97 Prophage tail length tape measure protein
Tape_meas_lam_C      PF09718.5     78 seq1934_BIOID50979   -            726   2.7e-20   71.9   6.0   1   1   3.9e-24   2.7e-20   71.9   4.2     1    78   626   703   626   703 0.98 Lambda phage tail tape-measure protein (Tape_meas_lam_C)
SLT                  PF01464.15   121 seq1940_BIOID50979   -            179   1.9e-10   40.1   0.0   1   1   1.6e-14   2.2e-10   39.9   0.0     2   108    22   129    21   142 0.91 Transglycosylase SLT domain
Glucosaminidase      PF01832.15   134 seq1942_BIOID50979   -            323   9.4e-38  129.2   0.9   1   1   2.5e-41   1.7e-37  128.4   0.6     5   133   170   305   167   306 0.96 Mannosyl-glycoprotein endo-beta-N-acetylglucosaminidase
Rod-binding          PF10135.4     49 seq1942_BIOID50979   -            323   9.1e-20   70.2   2.8   1   1   3.3e-23   2.2e-19   69.0   1.9     1    49    60   107    60   107 0.99 Rod binding protein
Response_reg         PF00072.19   112 seq1945_BIOID50979   -            240   8.4e-25   86.8   0.0   1   1   1.8e-28   1.2e-24   86.3   0.0     1   112    13   122    13   122 0.98 Response regulator receiver domain
Trans_reg_C          PF00486.23    77 seq1945_BIOID50979   -            240   3.7e-22   77.9   0.1   1   1   9.6e-26   6.6e-22   77.1   0.0     2    77   157   232   156   232 0.96 Transcriptional regulatory protein, C terminal
Hexapep              PF00132.19    36 seq1946_BIOID50979   -            196   1.7e-16   58.7  14.7   1   3   9.6e-10   1.3e-05   24.3   0.0     3    36    12    45    10    45 0.90 Bacterial transferase hexapeptide (six repeats)
Hexapep              PF00132.19    36 seq1946_BIOID50979   -            196   1.7e-16   58.7  14.7   2   3   5.5e-08   0.00075   18.7   1.4     1    34    71   103    71   103 0.97 Bacterial transferase hexapeptide (six repeats)
Hexapep              PF00132.19    36 seq1946_BIOID50979   -            196   1.7e-16   58.7  14.7   3   3   1.5e-12     2e-08   33.2   1.9     1    35    88   122    88   123 0.95 Bacterial transferase hexapeptide (six repeats)
TolA                 PF06519.6     96 seq1949_BIOID50979   -            406   2.1e-38  130.0   0.0   1   1   3.1e-42   2.1e-38  130.0   0.0     1    96   310   404   310   404 0.98 TolA C-terminal
TonB_2               PF13103.1     85 seq1949_BIOID50979   -            406     3e-05   23.8   0.0   1   1   1.3e-08   8.9e-05   22.3   0.0     2    73   323   390   322   399 0.86 TonB C terminal
4HBT                 PF03061.17    79 seq1950_BIOID50979   -            137   1.7e-16   59.9   0.1   1   1     2e-20   2.8e-16   59.2   0.1     1    79    50   127    50   127 0.98 Thioesterase superfamily
OMP_b-brl            PF13505.1    176 seq1951_BIOID50979   -            171   3.9e-27   95.2  13.5   1   1   6.8e-31   4.7e-27   94.9   9.3     2   176     9   171     6   171 0.87 Outer membrane protein beta-barrel domain
Ail_Lom              PF06316.6    199 seq1951_BIOID50979   -            171   1.5e-23   83.2   4.7   1   2   2.2e-18   1.5e-14   53.8   0.9     1   126     1   115     1   127 0.77 Enterobacterial Ail/Lom protein
Ail_Lom              PF06316.6    199 seq1951_BIOID50979   -            171   1.5e-23   83.2   4.7   2   2   2.2e-11   1.5e-07   31.0   0.1   154   199   126   171   120   171 0.93 Enterobacterial Ail/Lom protein
Glycos_transf_N      PF04413.11   186 seq1953_BIOID50979   -            425   4.5e-75  250.8   0.0   1   1   6.1e-78   4.2e-74  247.6   0.0     1   185    31   212    31   213 0.98 3-Deoxy-D-manno-octulosonic-acid transferase (kdotransferase)
Glycos_transf_1      PF00534.15   172 seq1953_BIOID50979   -            425   3.5e-10   39.4   0.0   1   1   9.8e-14   6.7e-10   38.5   0.0    65   169   291   398   231   401 0.75 Glycosyl transferases group 1
DUF2065              PF09838.4     57 seq1957_BIOID50979   -             65   9.4e-23   79.5   3.3   1   1   7.6e-27     1e-22   79.4   2.3     1    57     5    61     5    61 0.98 Uncharacterized protein conserved in bacteria (DUF2065)
NUDIX                PF00293.23   135 seq1961_BIOID50979   -            182   2.7e-18   65.8   0.0   1   1   2.4e-22   3.3e-18   65.5   0.0     2   131    32   161    31   165 0.83 NUDIX domain
HTH_31               PF13560.1     64 seq1962_BIOID50979   -             96   6.8e-11   42.0   0.0   1   1   7.9e-14   3.6e-10   39.7   0.0     4    46    35    76    34    93 0.82 Helix-turn-helix domain
HTH_3                PF01381.17    55 seq1962_BIOID50979   -             96   3.2e-09   36.3   0.1   1   1     2e-12   9.2e-09   34.9   0.0     1    38    37    74    37    85 0.96 Helix-turn-helix
HTH_19               PF12844.2     64 seq1962_BIOID50979   -             96     2e-08   34.0   0.0   1   1   2.1e-11   9.4e-08   31.8   0.0     3    55    36    87    36    95 0.83 Helix-turn-helix domain
CcmH                 PF03918.9    148 seq1964_BIOID50979   -            127   5.8e-47  158.2   0.8   1   1     5e-51   6.8e-47  158.0   0.6     4   125     7   126     4   127 0.91 Cytochrome C biogenesis protein
Tagatose_6_P_K       PF08013.6    424 seq1966_BIOID50979   -            426  4.6e-209  694.0   0.0   1   1  3.8e-213  5.2e-209  693.8   0.0     1   423     1   424     1   425 1.00 Tagatose 6 phosphate kinase
Adenylsucc_synt      PF00709.16   421 seq1970_BIOID50979   -            432  3.4e-177  589.2   0.0   1   1  2.8e-181  3.9e-177  588.9   0.0     2   420     5   424     4   425 0.99 Adenylosuccinate synthetase
ASCH                 PF04266.9    104 seq1972_BIOID50979   -            146   2.2e-19   69.6   0.0   1   1   1.8e-23   2.5e-19   69.4   0.0     5   103    37   143    16   144 0.92 ASCH domain
LysR_substrate       PF03466.15   209 seq1973_BIOID50979   -            324   1.8e-44  151.2   0.0   1   1   3.5e-48   2.4e-44  150.8   0.0     5   206    92   293    90   296 0.96 LysR substrate binding domain
HTH_1                PF00126.22    60 seq1973_BIOID50979   -            324   5.4e-16   57.9   0.0   1   1   1.4e-19   9.6e-16   57.1   0.0     1    60     3    64     3    64 0.97 Bacterial regulatory helix-turn-helix protein, lysR family
TPR_11               PF13414.1     69 seq1976_BIOID50979   -            198   3.6e-15   55.2   9.6   1   1   2.2e-15     1e-11   44.1   4.9     1    68    71   140    71   141 0.90 TPR repeat
TPR_2                PF07719.12    34 seq1976_BIOID50979   -            198     2e-06   27.1  11.9   1   2   6.1e-07    0.0028   17.3   1.1     2    32    74   104    73   106 0.90 Tetratricopeptide repeat
TPR_2                PF07719.12    34 seq1976_BIOID50979   -            198     2e-06   27.1  11.9   2   2   4.4e-06      0.02   14.6   0.0     3    31   146   174   144   176 0.93 Tetratricopeptide repeat
TPR_1                PF00515.23    34 seq1976_BIOID50979   -            198   6.2e-06   25.4   9.1   1   1   1.7e-07   0.00075   18.8   0.7     2    32    74   104    73   106 0.91 Tetratricopeptide repeat
CstA                 PF02554.9    376 seq1977_BIOID50979   -            701  8.3e-156  518.2  28.9   1   1  1.2e-159  8.3e-156  518.2  20.0     1   359    32   420    32   436 0.95 Carbon starvation protein CstA
DUF4161              PF13722.1    127 seq1977_BIOID50979   -            701   1.8e-46  157.4   7.5   1   1   2.7e-50   1.8e-46  157.4   5.2     3   127   467   596   464   596 0.98 C-terminal domain on CstA (DUF4161)
HSP70                PF00012.15   602 seq1979_BIOID50979   -            638  4.8e-270  896.5  15.9   1   1  4.1e-274  5.7e-270  896.3  11.0     1   600     4   602     4   604 0.99 Hsp70 protein
Ter                  PF05472.6    290 seq1981_BIOID50979   -            326   3.2e-82  275.8   0.4   1   1   2.6e-86   3.6e-82  275.6   0.3     2   289    11   320    10   321 0.96 DNA replication terminus site-binding protein (Ter protein)
Aldo_ket_red         PF00248.16   283 seq1982_BIOID50979   -            286   4.6e-54  183.0   0.0   1   1   3.9e-58   5.3e-54  182.8   0.0     1   281    15   283    15   285 0.96 Aldo/keto reductase family
DUF1508              PF07411.7     49 seq1984_BIOID50979   -            123   7.8e-48  159.5   6.0   1   2   1.2e-27   1.7e-23   81.6   0.2     1    49    23    71    23    71 0.97 Domain of unknown function (DUF1508)
DUF1508              PF07411.7     49 seq1984_BIOID50979   -            123   7.8e-48  159.5   6.0   2   2   2.5e-27   3.4e-23   80.7   0.9     1    48    74   121    74   122 0.97 Domain of unknown function (DUF1508)
Flg_bbr_C            PF06429.8     74 seq1987_BIOID50979   -            547     6e-08   32.3   2.6   1   1   8.8e-12     6e-08   32.3   1.8    23    74   491   546   469   546 0.81 Flagellar basal body rod FlgEFG protein C-terminal
Flg_bb_rod           PF00460.15    31 seq1987_BIOID50979   -            547   2.8e-05   23.5  11.0   1   1   4.2e-09   2.8e-05   23.5   7.6     1    31     5    35     5    35 0.97 Flagella basal body rod protein
DUF2819              PF10995.3    317 seq1990_BIOID50979   -            523  2.7e-129  430.4   0.0   1   1  2.5e-133  3.4e-129  430.0   0.0     2   317   163   474   162   474 0.99 Protein of unknown function (DUF2819)
RHH_1                PF01402.16    39 seq1991_BIOID50979   -             81   4.8e-11   41.9   0.5   1   1   5.7e-15   7.7e-11   41.2   0.4     2    39    15    52    14    52 0.96 Ribbon-helix-helix protein, copG family
Peripla_BP_4         PF13407.1    258 seq1992_BIOID50979   -            328   1.3e-51  175.3   0.8   1   1   1.1e-55   1.5e-51  175.1   0.5     5   258    36   289    31   289 0.96 Periplasmic binding protein domain
PD40                 PF07676.7     39 seq1993_BIOID50979   -            431   1.2e-35  120.5   5.0   1   4   2.5e-08   8.6e-05   21.9   0.0    11    34   203   224   198   227 0.82 WD40-like Beta Propeller Repeat
PD40                 PF07676.7     39 seq1993_BIOID50979   -            431   1.2e-35  120.5   5.0   2   4   8.4e-13   2.9e-09   36.2   0.0     2    39   238   273   237   273 0.95 WD40-like Beta Propeller Repeat
PD40                 PF07676.7     39 seq1993_BIOID50979   -            431   1.2e-35  120.5   5.0   3   4   6.4e-13   2.2e-09   36.6   0.1     2    38   282   316   281   317 0.96 WD40-like Beta Propeller Repeat
PD40                 PF07676.7     39 seq1993_BIOID50979   -            431   1.2e-35  120.5   5.0   4   4   4.2e-07    0.0014   18.0   0.0     3    30   370   397   368   403 0.93 WD40-like Beta Propeller Repeat
TolB_N               PF04052.8    105 seq1993_BIOID50979   -            431   9.2e-32  109.1   0.0   1   1   7.2e-35   2.5e-31  107.7   0.0     1    99    24   122    24   127 0.97 TolB amino-terminal domain
[truncated: 1,518,586 more chars]
