# Supplementary material for: A domain sequence approach to pangenomics: applications to Escherichia coli
Source: F1000Res. 2013 May 29;1:19. Originally published 2012 Oct 1. [Version 2] doi: 10.12688/f1000research.1-19.v2 (PMC3901455; doi:10.12688/f1000research.1-19.v2)
Supplement: The 347 text files show the results from scanning each of the fasta-files against the Pfam-A database [file f1000research-1-1101-s0002.tgz › Escherichia_coli_DEC8B_BIOID50981.txt]

#                                                                            --- full sequence --- -------------- this domain -------------   hmm coord   ali coord   env coord
# target name        accession   tlen query name           accession   qlen   E-value  score  bias   #  of  c-Evalue  i-Evalue  score  bias  from    to  from    to  from    to  acc description of target
#------------------- ---------- ----- -------------------- ---------- ----- --------- ------ ----- --- --- --------- --------- ------ ----- ----- ----- ----- ----- ----- ----- ---- ---------------------
rve                  PF00665.21   120 seq1_BIOID50981      -            295   4.9e-26   91.0   0.1   1   1   3.7e-29   1.3e-25   89.7   0.0     2   119   125   239   124   240 0.97 Integrase core domain
HTH_21               PF13276.1     60 seq1_BIOID50981      -            295   1.6e-16   59.9   2.9   1   1   1.1e-19   3.8e-16   58.7   2.0     3    60    47   103    44   103 0.93 HTH-like domain
rve_3                PF13683.1     67 seq1_BIOID50981      -            295   2.7e-11   42.7   0.0   1   1   1.8e-14   6.1e-11   41.5   0.0     6    67   216   277   211   277 0.92 Integrase core domain
rve_2                PF13333.1     52 seq1_BIOID50981      -            295   2.6e-06   27.2   0.0   1   1   1.6e-09   5.5e-06   26.2   0.0     1    44   230   276   230   283 0.88 Integrase core domain
DUF303               PF03629.13   255 seq8_BIOID50981      -            301   3.1e-19   69.0   0.0   1   1   2.8e-23   3.8e-19   68.8   0.0    69   213     2   173     1   230 0.78 Domain of unknown function (DUF303)
DUF2219              PF09982.4    293 seq12_BIOID50981     -            320   7.2e-65  218.5   3.4   1   1     8e-69   1.1e-64  217.9   2.4    14   293    54   319    40   319 0.92 Uncharacterized protein conserved in bacteria (DUF2219)
DUF1260              PF06877.6    104 seq13_BIOID50981     -            138   1.8e-34  118.3   1.1   1   1   1.7e-38   2.3e-34  118.0   0.8     2   104    10   113     9   113 0.98 Protein of unknown function (DUF1260)
AA_permease          PF00324.16   479 seq21_BIOID50981     -            487    1e-121  406.5  48.0   1   1  1.7e-125  1.2e-121  406.3  33.2     1   476    39   476    39   479 0.98 Amino acid permease
AA_permease_2        PF13520.1    426 seq21_BIOID50981     -            487   1.6e-42  145.4  47.8   1   1   2.9e-46     2e-42  145.1  33.1     5   424    39   460    35   466 0.86 Amino acid permease
Y2_Tnp               PF04986.8    183 seq22_BIOID50981     -            107   1.3e-08   34.6   0.0   1   1   1.7e-12   2.3e-08   33.9   0.0   149   181     2    34     1    36 0.90 Putative transposase
Lambda_tail_I        PF06805.7     82 seq25_BIOID50981     -            225   9.4e-22   76.5   0.0   1   1   1.1e-25   1.5e-21   75.8   0.0     2    82    14    97    13    97 0.98 Bacteriophage lambda tail assembly protein I
HTH_Tnp_1            PF01527.15    76 seq31_BIOID50981     -            108   5.5e-11   42.1   1.3   1   1   1.6e-14   2.2e-10   40.2   0.9     1    74     1    87     1    88 0.86 Transposase
DicB                 PF05358.6     62 seq34_BIOID50981     -             62   3.8e-41  138.2   0.2   1   1     3e-45   4.2e-41  138.1   0.1     1    62     1    62     1    62 1.00 DicB protein
DDE_3                PF13358.1    146 seq36_BIOID50981     -            186   8.6e-20   70.8   0.1   1   1   1.7e-23   1.1e-19   70.4   0.1     2   138    46   181    45   185 0.96 DDE superfamily endonuclease
rve                  PF00665.21   120 seq36_BIOID50981     -            186   1.3e-07   31.5   0.0   1   1     3e-11   2.1e-07   30.9   0.0    16   119    73   175    57   176 0.88 Integrase core domain
Resolvase            PF00239.16   141 seq38_BIOID50981     -            199   2.2e-50  170.0   0.2   1   1   5.7e-54   3.9e-50  169.2   0.0     2   140     3   135     2   136 0.98 Resolvase, N terminal domain
HTH_7                PF02796.10    45 seq38_BIOID50981     -            199     6e-12   45.1   1.2   1   1   5.9e-15   4.1e-11   42.4   0.3     1    43   138   180   138   181 0.98 Helix-turn-helix domain of resolvase
DUF968               PF06147.6    200 seq39_BIOID50981     -            195   8.9e-77  257.4   0.0   1   1   7.2e-81   9.9e-77  257.2   0.0     9   200     2   192     1   192 0.98 Protein of unknown function (DUF968)
Phage_fiber_C        PF06820.7     64 seq46_BIOID50981     -             82   3.6e-36  122.9   0.7   1   1   3.2e-40   4.4e-36  122.7   0.5     1    64    21    82    21    82 0.99 Putative prophage tail fibre C-terminus
RHS_repeat           PF05593.9     38 seq49_BIOID50981     -            743   3.7e-30  103.3  58.5   1   3   7.9e-13   5.4e-09   35.8   0.3     1    38     3    40     3    40 0.99 RHS Repeat
RHS_repeat           PF05593.9     38 seq49_BIOID50981     -            743   3.7e-30  103.3  58.5   2   3   1.3e-08   8.8e-05   22.4   1.7     1    31    65    95    65   101 0.94 RHS Repeat
RHS_repeat           PF05593.9     38 seq49_BIOID50981     -            743   3.7e-30  103.3  58.5   3   3   5.6e-13   3.8e-09   36.3   2.9     1    37   305   350   305   351 0.92 RHS Repeat
RHS                  PF03527.9     41 seq49_BIOID50981     -            743   1.1e-20   72.9   0.5   1   1   7.3e-24     5e-20   70.8   0.3     1    41   509   549   509   549 0.98 RHS protein
OpuAC                PF04069.7    257 seq50_BIOID50981     -            320   3.4e-27   95.3   2.2   1   1   1.4e-30   4.9e-27   94.7   1.5     2   238    24   237    23   251 0.85 Substrate binding domain of ABC-type glycine betaine transport system
NMT1_2               PF13379.1    252 seq50_BIOID50981     -            320   4.2e-25   88.4   2.4   1   1   1.9e-28   6.3e-25   87.8   1.7     7   244    22   243    18   249 0.86 NMT1-like family
NMT1                 PF09084.6    216 seq50_BIOID50981     -            320   5.1e-20   71.8   0.0   1   1   1.9e-23   6.6e-20   71.5   0.0    14   214    44   240    30   242 0.87 NMT1/THI5 like
Phosphonate-bd       PF12974.2    243 seq50_BIOID50981     -            320   1.1e-09   37.8   0.2   1   1   4.8e-13   1.7e-09   37.3   0.2    23   215    45   226    27   252 0.78 ABC transporter, phosphonate, periplasmic substrate-binding protein
DUF1482              PF07358.6     57 seq53_BIOID50981     -             63   1.8e-28   97.7   0.1   1   1   1.4e-32     2e-28   97.6   0.1     1    57     4    62     4    62 0.98 Protein of unknown function (DUF1482)
Phage_P2_GpE         PF06528.7     39 seq54_BIOID50981     -             51   1.5e-19   68.9   0.4   1   1   1.3e-23   1.7e-19   68.8   0.2     1    39    10    48    10    49 0.95 Phage P2 GpE
DUF2776              PF10951.3    347 seq58_BIOID50981     -            383  1.4e-164  547.1  33.3   1   1  1.2e-168  1.6e-164  546.9  23.1     1   347    34   381    34   381 0.99 Protein of unknown function (DUF2776)
Transposase_mut      PF00872.13   381 seq59_BIOID50981     -            118   2.5e-11   42.6   0.0   1   1   2.1e-15   2.9e-11   42.4   0.0   332   379    46    93    33    95 0.95 Transposase, Mutator family
Polysacc_deac_1      PF01522.16   124 seq60_BIOID50981     -            273   1.1e-35  121.7   0.0   1   1   1.1e-39   1.6e-35  121.3   0.0     2   123    56   214    55   215 0.98 Polysaccharide deacetylase
Phage_TAC            PF06222.6    127 seq62_BIOID50981     -            124   1.3e-58  195.9   0.2   1   1     1e-62   1.4e-58  195.8   0.1     1   127     1   124     1   124 0.99 Phage tail assembly chaperone
rve                  PF00665.21   120 seq64_BIOID50981     -            296   4.9e-26   91.0   0.1   1   1   3.8e-29   1.3e-25   89.7   0.0     2   119   126   240   125   241 0.97 Integrase core domain
HTH_21               PF13276.1     60 seq64_BIOID50981     -            296   1.6e-16   59.9   2.9   1   1   1.1e-19   3.9e-16   58.7   2.0     3    60    48   104    45   104 0.93 HTH-like domain
rve_3                PF13683.1     67 seq64_BIOID50981     -            296   2.7e-11   42.7   0.0   1   1   1.8e-14   6.1e-11   41.5   0.0     6    67   217   278   212   278 0.92 Integrase core domain
rve_2                PF13333.1     52 seq64_BIOID50981     -            296   2.6e-06   27.2   0.0   1   1   1.6e-09   5.5e-06   26.2   0.0     1    44   231   277   231   284 0.88 Integrase core domain
TPR_3                PF07720.7     36 seq65_BIOID50981     -            163   1.7e-21   75.4  16.3   1   2   4.3e-15   5.9e-11   41.8   2.9     1    36    40    73    40    73 0.98 Tetratricopeptide repeat
TPR_3                PF07720.7     36 seq65_BIOID50981     -            163   1.7e-21   75.4  16.3   2   2   2.5e-14   3.4e-10   39.3   2.9     1    36    74   107    74   107 0.96 Tetratricopeptide repeat
DDE_Tnp_1            PF01609.16   211 seq68_BIOID50981     -            353   1.6e-31  109.4   0.3   1   1   3.3e-35   2.3e-31  108.9   0.2     3   211    77   318    75   318 0.93 Transposase DDE domain
DDE_Tnp_1_assoc      PF13808.1     90 seq68_BIOID50981     -            353   1.1e-21   76.1   0.0   1   1   3.4e-25   2.3e-21   75.1   0.0    23    90     3    70     1    70 0.97 DDE_Tnp_1-associated
DUF4102              PF13356.1     89 seq73_BIOID50981     -            381     6e-19   67.6   0.0   1   1   1.8e-22   1.2e-18   66.6   0.0     1    81    28   109    28   112 0.93 Domain of unknown function (DUF4102)
Phage_integrase      PF00589.17   173 seq73_BIOID50981     -            381   6.1e-17   61.6   0.0   1   1   1.3e-20   9.2e-17   61.1   0.0     1   155   226   375   226   378 0.95 Phage integrase family
RHS                  PF03527.9     41 seq78_BIOID50981     -            132   5.4e-22   77.1   0.6   1   1   6.3e-26   8.6e-22   76.5   0.4     1    41    33    73    33    73 0.98 RHS protein
DUF932               PF06067.6    239 seq80_BIOID50981     -            272   1.6e-59  201.0   0.0   1   1   1.3e-63   1.8e-59  200.8   0.0     2   239    37   261    36   261 0.99 Domain of unknown function (DUF932)
Antiterm             PF03589.8     95 seq86_BIOID50981     -            264   9.8e-53  176.1   0.3   1   2   1.3e-23   1.8e-19   69.4   0.0     1    95    28   121    28   121 0.98 Antitermination protein
Antiterm             PF03589.8     95 seq86_BIOID50981     -            264   9.8e-53  176.1   0.3   2   2   3.1e-33   4.2e-29  100.3   0.0     2    95   169   261   168   261 0.98 Antitermination protein
Secretin_N           PF03958.12    82 seq87_BIOID50981     -            298   3.5e-24   84.6   1.7   1   1   6.2e-23   4.2e-19   68.3   0.2     1    82    83   178    83   178 0.99 Bacterial type II/III secretion system short domain
Secretin             PF00263.16   165 seq87_BIOID50981     -            298   7.1e-07   28.6   1.0   1   1   1.6e-09   1.1e-05   24.7   0.0     1    44   239   282   239   297 0.86 Bacterial type II and III secretion system protein
CorA                 PF01544.13   292 seq89_BIOID50981     -             67   1.3e-12   47.2   2.7   1   1   1.2e-16   1.6e-12   46.9   1.8   246   292    20    63    18    63 0.95 CorA-like Mg2+ transporter protein
HTH_Tnp_1            PF01527.15    76 seq90_BIOID50981     -             54   1.6e-06   27.8   0.1   1   1   5.6e-10   7.7e-06   25.6   0.1     1    45     1    52     1    54 0.88 Transposase
HTH_Tnp_IS1          PF12759.2     50 seq96_BIOID50981     -             75   1.5e-31  107.5   0.1   1   1   2.8e-35   1.9e-31  107.1   0.0     1    50    23    72    23    72 0.99 InsA C-terminal domain
Zn_Tnp_IS1           PF03811.8     36 seq96_BIOID50981     -             75   2.1e-08   33.3   1.7   1   1   3.8e-12   2.6e-08   33.1   0.3    18    36     2    20     1    20 0.96 InsA N-terminal domain
DUF4035              PF13227.1     53 seq99_BIOID50981     -             93   7.5e-24   82.7   0.1   1   1   7.5e-28     1e-23   82.3   0.0     1    53    27    79    27    79 0.98 Protein of unknown function (DUF4035)
CesT                 PF05932.8    119 seq101_BIOID50981    -             62   5.1e-06   26.2   0.1   1   1   3.9e-10   5.3e-06   26.1   0.1     1    48     4    50     4    60 0.86 Tir chaperone protein (CesT) family
DDE_Tnp_IS1          PF03400.8    131 seq103_BIOID50981    -            145     5e-52  175.3   0.1   1   1   4.6e-56   6.2e-52  175.0   0.1     1   125     2   125     2   130 0.96 IS1 transposase
OrfB_IS605           PF01385.14   227 seq104_BIOID50981    -            217   1.9e-29  102.5   0.1   1   1   3.8e-33   2.6e-29  102.1   0.1     1   161    69   211    69   215 0.94 Probable transposase
HTH_OrfB_IS605       PF12323.3     46 seq104_BIOID50981    -            217     8e-15   53.7   0.9   1   1   2.1e-18   1.4e-14   52.9   0.6     1    46     1    48     1    48 0.95 Helix-turn-helix domain
DDE_Tnp_IS1          PF03400.8    131 seq107_BIOID50981    -            130   1.6e-39  134.8   0.2   1   1   1.5e-43   2.1e-39  134.4   0.2     1    80    37   116    37   124 0.95 IS1 transposase
rve_3                PF13683.1     67 seq108_BIOID50981    -             88   4.5e-17   61.2   0.0   1   1   4.1e-21   5.6e-17   60.9   0.0     2    67     3    68     2    68 0.98 Integrase core domain
Caudo_TAP            PF02413.12   130 seq109_BIOID50981    -            177   2.6e-33  114.8   1.2   1   1   1.9e-37   2.6e-33  114.8   0.8     1   130    39   177    39   177 0.99 Caudovirales tail fibre assembly protein
CesT                 PF05932.8    119 seq110_BIOID50981    -             83   2.1e-10   40.3   0.0   1   1   1.8e-14   2.5e-10   40.1   0.0    44   117     9    76     6    78 0.94 Tir chaperone protein (CesT) family
DUF4329              PF14220.1    124 seq111_BIOID50981    -            262   2.1e-36  124.7   1.2   1   1     4e-40   2.8e-36  124.3   0.9     2   123   124   261   123   262 0.97 Domain of unknown function (DUF4329)
RHS                  PF03527.9     41 seq111_BIOID50981    -            262   5.8e-21   73.8   0.5   1   1   1.8e-24   1.2e-20   72.8   0.3     1    41    11    51    11    51 0.98 RHS protein
FAD_syn              PF06574.7    158 seq112_BIOID50981    -            313   2.2e-57  193.0   0.0   1   1   4.4e-61     3e-57  192.5   0.0     2   158    12   168    11   168 0.98 FAD synthetase
Flavokinase          PF01687.12   125 seq112_BIOID50981    -            313   6.1e-40  135.8   0.0   1   1   1.4e-43   9.4e-40  135.2   0.0     1   124   184   307   184   308 0.97 Riboflavin kinase
RHS_repeat           PF05593.9     38 seq116_BIOID50981    -            249   1.8e-11   43.7  13.6   1   1   8.6e-14   1.2e-09   37.9   3.1     1    37    17    62    17    63 0.92 RHS Repeat
DUF898               PF05987.8    339 seq120_BIOID50981    -            407   1.4e-78  264.0  29.5   1   1   1.2e-81   1.6e-77  260.5  20.5     3   328    21   387    19   395 0.97 Bacterial protein of unknown function (DUF898)
rve                  PF00665.21   120 seq121_BIOID50981    -            296   4.9e-26   91.0   0.1   1   1   3.8e-29   1.3e-25   89.7   0.0     2   119   126   240   125   241 0.97 Integrase core domain
HTH_21               PF13276.1     60 seq121_BIOID50981    -            296   1.6e-16   59.9   2.9   1   1   1.1e-19   3.9e-16   58.7   2.0     3    60    48   104    45   104 0.93 HTH-like domain
rve_3                PF13683.1     67 seq121_BIOID50981    -            296   2.7e-11   42.7   0.0   1   1   1.8e-14   6.1e-11   41.5   0.0     6    67   217   278   212   278 0.92 Integrase core domain
rve_2                PF13333.1     52 seq121_BIOID50981    -            296   2.6e-06   27.2   0.0   1   1   1.6e-09   5.5e-06   26.2   0.0     1    44   231   277   231   284 0.88 Integrase core domain
PhageMin_Tail        PF10145.4    202 seq123_BIOID50981    -            673   6.7e-54  182.4  19.1   1   1   6.4e-58   8.8e-54  182.1  12.1     1   202    20   220    20   220 0.98 Phage-related minor tail protein
Phage_HK97_TLTM      PF06120.6    301 seq128_BIOID50981    -           1080  9.2e-127  422.3  10.7   1   1  1.3e-130  9.2e-127  422.3   7.4     1   301   395   695   395   695 0.99 Tail length tape measure protein
Tape_meas_lam_C      PF09718.5     78 seq128_BIOID50981    -           1080   3.2e-20   71.7   1.9   1   1   4.7e-24   3.2e-20   71.7   1.3     1    76   860   935   860   937 0.97 Lambda phage tail tape-measure protein (Tape_meas_lam_C)
UreD                 PF01774.12   209 seq132_BIOID50981    -            133   1.6e-21   76.6   0.0   1   1   1.4e-25   1.9e-21   76.4   0.0    71   204     8   131     6   133 0.92 UreD urease accessory protein
DUF45                PF01863.12   205 seq135_BIOID50981    -            167   1.1e-11   44.7   0.4   1   1     2e-15   1.4e-11   44.5   0.3   142   198    93   149    53   156 0.91 Protein of unknown function DUF45
WLM                  PF08325.5    186 seq135_BIOID50981    -            167   1.5e-05   24.8   3.4   1   1   2.7e-09   1.8e-05   24.5   2.1    81   118   114   151   100   166 0.85 WLM domain
Glycos_transf_1      PF00534.15   172 seq136_BIOID50981    -            368   1.1e-30  106.1   0.0   1   1     8e-34   1.8e-30  105.4   0.0    13   171   183   340   176   341 0.95 Glycosyl transferases group 1
Glyco_trans_1_4      PF13692.1    135 seq136_BIOID50981    -            368   1.5e-13   50.9   0.0   1   1   5.8e-16   1.3e-12   47.8   0.0     2   133   185   325   184   327 0.82 Glycosyl transferases group 1
Glyco_trans_4_4      PF13579.1    160 seq136_BIOID50981    -            368   1.7e-12   47.6   1.2   1   1   7.6e-14   1.7e-10   41.1   0.0     1   160    14   157    14   157 0.84 Glycosyl transferase 4-like domain
Glyco_transf_4       PF13439.1    177 seq136_BIOID50981    -            368   1.1e-11   44.6   0.0   1   1   9.4e-15   2.1e-11   43.7   0.0     4   172     6   159     3   160 0.72 Glycosyltransferase Family 4
Glyco_trans_1_2      PF13524.1     92 seq136_BIOID50981    -            368   3.1e-09   36.8   0.0   1   1   2.5e-12   5.6e-09   36.0   0.0     1    89   264   354   264   357 0.94 Glycosyl transferases group 1
Glyco_trans_4_2      PF13477.1    139 seq136_BIOID50981    -            368   5.3e-09   35.9   0.0   1   1   4.3e-12   9.9e-09   35.0   0.0    15   102    22   106     3   132 0.76 Glycosyl transferase 4-like
ABC_tran             PF00005.22   118 seq137_BIOID50981    -            255   1.4e-21   76.8   0.0   1   1   4.7e-25   2.1e-21   76.3   0.0     1   117    41   156    41   157 0.89 ABC transporter
Trans_reg_C          PF00486.23    77 seq138_BIOID50981    -            164   7.5e-13   48.0   0.0   1   1   8.5e-17   1.2e-12   47.4   0.0     2    77    28   101    26   101 0.93 Transcriptional regulatory protein, C terminal
FliD_C               PF07195.7    239 seq139_BIOID50981    -            496   1.9e-56  190.9  15.9   1   1   2.7e-60   1.9e-56  190.9  11.0     1   239   252   481   252   481 0.97 Flagellar hook-associated protein 2 C-terminus
FliD_N               PF02465.13    99 seq139_BIOID50981    -            496   5.7e-26   90.6   6.0   1   1   8.4e-30   5.7e-26   90.6   4.1     1    99    36   133    36   133 0.98 Flagellar hook-associated protein 2 C-terminus
DUF1449              PF07290.6    202 seq143_BIOID50981    -            209  4.6e-112  372.0   0.3   1   1  3.8e-116  5.2e-112  371.9   0.2     1   202     4   205     4   205 1.00 Protein of unknown function (DUF1449)
Phage_HK97_TLTM      PF06120.6    301 seq144_BIOID50981    -            261   7.7e-09   35.1   0.0   1   1   5.7e-13   7.7e-09   35.1   0.0   245   301     5    60     2    60 0.96 Tail length tape measure protein
Lysis_S              PF04971.7     68 seq146_BIOID50981    -             68   1.3e-46  155.9   0.6   1   1   1.1e-50   1.5e-46  155.8   0.4     1    68     1    68     1    68 1.00 Lysis protein S
DUF1378              PF07125.6     59 seq149_BIOID50981    -             59   1.1e-39  134.0   0.0   1   1   8.7e-44   1.2e-39  133.9   0.0     1    59     1    59     1    59 0.99 Protein of unknown function (DUF1378)
FCD                  PF07729.7    125 seq150_BIOID50981    -            220   5.2e-18   65.4  11.5   1   1   1.2e-21   8.1e-18   64.8   8.0     1   124    76   207    76   208 0.85 FCD domain
GntR                 PF00392.16    64 seq150_BIOID50981    -            220   9.6e-13   47.2   0.0   1   1   3.1e-16   2.1e-12   46.1   0.0     7    64    10    66     6    66 0.96 Bacterial regulatory proteins, gntR family
Antirestrict         PF03230.8     94 seq155_BIOID50981    -            161   5.1e-39  132.0   0.2   1   1   4.7e-43   6.4e-39  131.7   0.1     1    94    64   161    64   161 0.98 Antirestriction protein
Secretin             PF00263.16   165 seq156_BIOID50981    -            137   5.4e-25   87.5   0.6   1   1   4.5e-29   6.2e-25   87.3   0.4    52   162     4   129     1   132 0.94 Bacterial type II and III secretion system protein
DUF3672              PF12421.3    136 seq157_BIOID50981    -            952     7e-45  152.3   2.2   1   1   4.3e-48     2e-44  150.9   1.5     1   136   769   911   769   911 0.93 Fibronectin type III protein
Phage-tail_3         PF13550.1    164 seq157_BIOID50981    -            952   1.8e-36  125.2   0.0   1   1   8.8e-40     4e-36  124.1   0.0     1   163   123   292   123   293 0.95 Putative phage tail protein
DUF1983              PF09327.6     81 seq157_BIOID50981    -            952   2.3e-24   85.0   0.0   1   1   1.5e-27     7e-24   83.4   0.0     1    81   665   745   665   745 0.99 Domain of unknown function (DUF1983)
DUF1327              PF07041.6    113 seq165_BIOID50981    -            114   4.5e-63  210.0   0.0   1   1   3.6e-67     5e-63  209.9   0.0     1   112     1   112     1   113 0.99 Protein of unknown function (DUF1327)
DUF826               PF05696.6     78 seq167_BIOID50981    -             81   4.3e-38  129.1   1.0   1   1   3.7e-42   5.1e-38  128.9   0.7     1    78     1    75     1    76 0.97 Protein of unknown function (DUF826)
OrfB_Zn_ribbon       PF07282.6     69 seq180_BIOID50981    -             96     2e-25   88.0   0.7   1   1   2.3e-29   3.1e-25   87.5   0.5     5    68     2    66     1    67 0.97 Putative transposase DNA-binding domain
DUF218               PF02698.12   155 seq181_BIOID50981    -            227   5.2e-23   81.1   0.0   1   1   5.2e-27   7.1e-23   80.6   0.0     8   130    61   174    55   198 0.89 DUF218 domain
tRNA-synt_1          PF00133.17   601 seq183_BIOID50981    -            938  9.3e-233  773.4   0.0   1   1  5.8e-236  1.1e-232  773.2   0.0     2   601    28   641    27   641 0.98 tRNA synthetases class I (I, L, M and V)
Anticodon_1          PF08264.8    153 seq183_BIOID50981    -            938   5.8e-29  100.7   0.0   1   1   5.7e-32   1.1e-28   99.8   0.0     1   152   685   841   685   842 0.89 Anticodon-binding domain of tRNA
tRNA-synt_1g         PF09334.6    391 seq183_BIOID50981    -            938   4.7e-21   74.7   0.2   1   2     7e-14   1.4e-10   40.3   0.0     8    69    58   119    56   246 0.63 tRNA synthetases class I (M)
tRNA-synt_1g         PF09334.6    391 seq183_BIOID50981    -            938   4.7e-21   74.7   0.2   2   2   2.4e-08   4.8e-05   22.0   0.0   310   356   584   631   566   650 0.81 tRNA synthetases class I (M)
zf-FPG_IleRS         PF06827.9     30 seq183_BIOID50981    -            938   1.1e-09   37.6   3.5   1   1   5.4e-13   1.1e-09   37.6   2.4     1    29   898   926   898   927 0.96 Zinc finger found in FPG and IleRS
tRNA-synt_1e         PF01406.14   301 seq183_BIOID50981    -            938     3e-08   33.0   0.0   1   1   2.2e-09   4.2e-06   25.9   0.0   227   299   575   648   548   650 0.83 tRNA synthetases class I (C) catalytic domain
tRNA-synt_1_2        PF13603.1    185 seq183_BIOID50981    -            938   8.1e-07   28.3   0.0   1   1   7.7e-10   1.5e-06   27.5   0.0    12   141   224   358   219   368 0.78 Leucyl-tRNA synthetase, Domain 2
tRNA-synt_1f         PF01921.13   360 seq183_BIOID50981    -            938   2.9e-06   26.1   0.0   1   1     6e-09   1.2e-05   24.1   0.0   241   340   562   659   545   675 0.81 tRNA synthetases class I (K)
TPR_3                PF07720.7     36 seq186_BIOID50981    -            135   5.1e-10   38.8   1.5   1   1   4.5e-14   6.2e-10   38.5   0.2     1    36    32    65    32    65 0.96 Tetratricopeptide repeat
DUF3987              PF13148.1    375 seq187_BIOID50981    -             65   3.9e-09   35.4   0.0   1   1   2.9e-13   3.9e-09   35.4   0.0     2    45    12    55    11    64 0.92 Protein of unknown function (DUF3987)
Band_7               PF01145.20   179 seq189_BIOID50981    -            553     7e-19   68.3   2.9   1   1   5.1e-23     7e-19   68.3   2.0     5   151    38   189    34   222 0.84 SPFH domain / Band 7 family
Lysis_S              PF04971.7     68 seq191_BIOID50981    -             71   1.4e-47  159.0   0.5   1   1   1.2e-51   1.6e-47  158.9   0.3     1    68     4    71     4    71 1.00 Lysis protein S
Urease_beta          PF00699.15   100 seq192_BIOID50981    -            106   8.9e-46  153.7   0.0   1   1   7.2e-50   9.9e-46  153.5   0.0     1   100     2   101     2   101 0.99 Urease beta subunit
RadC                 PF04002.10   123 seq193_BIOID50981    -            163   5.7e-47  158.3   0.0   1   1   5.1e-51   6.9e-47  158.0   0.0     2   123    42   163    41   163 0.98 RadC-like JAB domain
BPD_transp_1         PF00528.17   185 seq195_BIOID50981    -            252   1.8e-22   79.6  16.1   1   1   1.3e-26   1.8e-22   79.6  11.2     1   181    75   246    75   248 0.97 Binding-protein-dependent transport system inner membrane component
NinF                 PF05810.7     58 seq196_BIOID50981    -             58   4.1e-32  109.6   6.2   1   1   3.2e-36   4.4e-32  109.5   4.3     1    58     1    57     1    58 0.96 NinF protein
Phage_lysozyme       PF00959.14   110 seq198_BIOID50981    -            160     5e-30  103.8   0.0   1   1   4.6e-34   6.3e-30  103.5   0.0     1   110    31   149    31   149 0.97 Phage lysozyme
Tape_meas_lam_C      PF09718.5     78 seq200_BIOID50981    -            185   8.6e-07   28.6   0.4   1   1   1.6e-10   2.1e-06   27.4   0.0    37    77     1    41     1    42 0.94 Lambda phage tail tape-measure protein (Tape_meas_lam_C)
Phage_integrase      PF00589.17   173 seq202_BIOID50981    -            356   5.9e-35  120.3   0.0   1   1   2.6e-38   1.2e-34  119.3   0.0     2   170   179   346   178   349 0.97 Phage integrase family
Phage_integ_N        PF09003.5     81 seq202_BIOID50981    -            356   1.3e-26   92.0   0.5   1   1     6e-30   2.7e-26   90.9   0.0     1    81     1    76     1    76 0.97 Bacteriophage lambda integrase, N-terminal domain
Phage_integr_N       PF02899.12    84 seq202_BIOID50981    -            356   1.5e-10   40.9   0.1   1   1   3.4e-13   1.5e-09   37.7   0.0     2    84    81   158    80   158 0.94 Phage integrase, N-terminal SAM-like domain
Phage_lysozyme       PF00959.14   110 seq207_BIOID50981    -            177   1.5e-29  102.3   0.0   1   1   1.5e-33     2e-29  101.9   0.0     1   110    48   166    48   166 0.97 Phage lysozyme
NinG                 PF05766.7    189 seq208_BIOID50981    -            204   1.2e-74  250.0  17.7   1   1   1.1e-78   1.5e-74  249.7  12.2     1   186     2   198     2   204 0.94 Bacteriophage Lambda NinG protein
DUF2686              PF10887.3    276 seq209_BIOID50981    -            264  2.3e-138  459.4   0.0   1   1  1.8e-142  2.5e-138  459.2   0.0     1   276     1   264     1   264 0.99 Protein of unknown function (DUF2686)
Amidohydro_1         PF01979.15   333 seq211_BIOID50981    -            556   2.1e-72  244.4   1.6   1   1   1.2e-75   3.2e-72  243.8   1.1     1   333   114   425   114   425 0.97 Amidohydrolase family
Urease_alpha         PF00449.15   121 seq211_BIOID50981    -            556   1.8e-51  173.2   2.0   1   1   1.3e-54   3.5e-51  172.3   1.4    11   121     1   108     1   108 0.98 Urease alpha-subunit, N-terminal domain
Amidohydro_5         PF13594.1     68 seq211_BIOID50981    -            556   1.2e-09   37.7   2.6   1   1   1.5e-12   4.2e-09   35.9   1.8     1    68    75   143    75   143 0.70 Amidohydrolase
DUF3987              PF13148.1    375 seq214_BIOID50981    -            188   9.9e-48  162.4   0.0   1   1   8.1e-52   1.1e-47  162.2   0.0     2   160    29   188    28   188 0.98 Protein of unknown function (DUF3987)
Sulfatase            PF00884.18   379 seq217_BIOID50981    -            573   1.2e-43  149.4   4.8   1   1   1.2e-47   1.6e-43  149.0   3.3     2   321   238   534   237   567 0.91 Sulfatase
HEAT_2               PF13646.1     88 seq222_BIOID50981    -            247   3.3e-24   84.8   0.2   1   2   5.8e-10     2e-06   27.8   0.0     3    86    27   114    26   116 0.94 HEAT repeats
HEAT_2               PF13646.1     88 seq222_BIOID50981    -            247   3.3e-24   84.8   0.2   2   2   3.9e-11   1.3e-07   31.6   0.0    11    56   139   184   131   190 0.92 HEAT repeats
HEAT                 PF02985.17    31 seq222_BIOID50981    -            247   2.2e-16   58.2   1.4   1   1   2.1e-07   0.00071   19.3   0.0     2    24   161   183   160   184 0.95 HEAT repeat
HEAT_PBS             PF03130.11    27 seq222_BIOID50981    -            247   1.5e-05   24.8   0.8   1   1   3.6e-06     0.012   15.8   0.0     1    27   144   170   144   170 0.98 PBS lyase HEAT-like repeat
GFO_IDH_MocA         PF01408.17   120 seq225_BIOID50981    -            334   1.3e-28   99.8   0.2   1   1   1.5e-32   2.1e-28   99.1   0.1     1   117     8   124     8   127 0.97 Oxidoreductase family, NAD-binding Rossmann fold
DUF987               PF06174.6     66 seq226_BIOID50981    -             73   2.6e-43  145.2   0.2   1   1   2.1e-47   2.9e-43  145.0   0.1     1    66     1    66     1    66 0.99 Protein of unknown function (DUF987)
HTH_Tnp_1            PF01527.15    76 seq227_BIOID50981    -            113   6.3e-11   41.9   1.3   1   1   1.9e-14   2.6e-10   40.0   0.9     1    74     1    87     1    88 0.86 Transposase
DUF4224              PF13986.1     47 seq228_BIOID50981    -             67   5.6e-19   67.3   0.0   1   1   4.6e-23   6.3e-19   67.1   0.0     1    46     4    49     4    50 0.96 Domain of unknown function (DUF4224)
Phage_min_tail       PF05939.8    109 seq231_BIOID50981    -            113     7e-36  122.3   0.0   1   1   5.7e-40   7.7e-36  122.2   0.0     1   109     4   113     4   113 0.98 Phage minor tail protein
Ivy                  PF08816.6    118 seq233_BIOID50981    -            149   5.8e-35  119.7   0.1   1   1   5.1e-39     7e-35  119.4   0.1     1   118    29   144    29   144 0.98 Inhibitor of vertebrate lysozyme (Ivy)
DUF2756              PF10956.3    104 seq235_BIOID50981    -            146     1e-53  179.8  30.3   1   1   7.3e-58     1e-53  179.8  21.0     1   104     1   105     1   105 0.99 Protein of unknown function (DUF2756)
Ail_Lom              PF06316.6    199 seq236_BIOID50981    -            219   7.1e-50  169.1   0.5   1   1   1.2e-53   8.4e-50  168.9   0.4     1   199    13   219    13   219 0.94 Enterobacterial Ail/Lom protein
OMP_b-brl            PF13505.1    176 seq236_BIOID50981    -            219   1.4e-19   70.5   2.3   1   1   2.6e-23   1.8e-19   70.2   1.6     4   176    25   219    19   219 0.74 Outer membrane protein beta-barrel domain
AICARFT_IMPCHas      PF01808.13   315 seq239_BIOID50981    -            529  1.4e-146  487.4   5.0   1   1  2.5e-150  1.7e-146  487.1   3.5     1   315   137   461   137   461 0.99 AICARFT/IMPCHase bienzyme
MGS                  PF02142.17    95 seq239_BIOID50981    -            529   5.7e-32  109.4   0.0   1   1   1.9e-35   1.3e-31  108.2   0.0     1    95    19   132    19   132 0.99 MGS-like domain
DUF1737              PF08410.5     54 seq240_BIOID50981    -            163   7.1e-18   64.0   0.0   1   1   1.8e-21   1.3e-17   63.2   0.0     1    53     1    50     1    51 0.96 Domain of unknown function (DUF1737)
DUF303               PF03629.13   255 seq240_BIOID50981    -            163   2.9e-06   26.5   0.0   1   1   5.5e-10   3.7e-06   26.2   0.0     1    78    64   157    64   161 0.70 Domain of unknown function (DUF303)
FliS                 PF02561.9    122 seq244_BIOID50981    -            136   2.2e-44  150.1   0.8   1   1   1.8e-48   2.4e-44  149.9   0.6     4   121     6   128     2   129 0.96 Flagellar protein FliS
TauD                 PF02668.11   258 seq245_BIOID50981    -            283   9.9e-62  208.7   1.4   1   1   8.2e-66   1.1e-61  208.6   1.0     2   258     7   272     6   272 0.91 Taurine catabolism dioxygenase TauD, TfdA family
P22_AR_N             PF10547.4    120 seq250_BIOID50981    -            189   5.6e-55  184.2   0.1   1   1   1.3e-58   8.6e-55  183.6   0.0     1   120     1   119     1   119 0.99 P22_AR N-terminal domain
ORF11CD3             PF10549.4     57 seq250_BIOID50981    -            189   6.9e-25   86.4   0.5   1   1   1.5e-27     1e-23   82.6   0.2     1    56   120   175   120   176 0.98 ORF11CD3 domain
Phage_NinH           PF06322.6     64 seq251_BIOID50981    -             64   8.9e-43  143.6   0.4   1   1     7e-47   9.6e-43  143.5   0.3     1    63     1    63     1    64 0.99 Phage NinH protein
HTH_21               PF13276.1     60 seq258_BIOID50981    -            150     8e-10   38.4   5.6   1   1   8.6e-14   1.2e-09   37.9   3.9     3    59    27    82    23    83 0.89 HTH-like domain
HTH_Tnp_1            PF01527.15    76 seq259_BIOID50981    -             99   7.6e-09   35.2   2.9   1   1   7.1e-13   9.7e-09   34.9   2.0     3    76    11    79     9    79 0.90 Transposase
YagB_YeeU_YfjZ       PF06154.6    105 seq260_BIOID50981    -            124     4e-53  177.9   0.0   1   1   3.5e-57   4.7e-53  177.7   0.0     2   104    16   118    15   119 0.98 YagB/YeeU/YfjZ family
Phage_antitermQ      PF06530.7    126 seq262_BIOID50981    -            160   9.7e-60  199.5   0.1   1   1   8.2e-64   1.1e-59  199.3   0.1     1   125    17   141    17   142 0.99 Phage antitermination protein Q
HTH_5                PF01022.15    47 seq265_BIOID50981    -             99   1.2e-14   53.5   0.1   1   1   7.3e-18     2e-14   52.8   0.1     1    47    23    70    23    70 0.97 Bacterial regulatory protein, arsR family
HTH_20               PF12840.2     61 seq265_BIOID50981    -             99   2.4e-11   43.1   0.4   1   1   1.3e-14   3.5e-11   42.6   0.3     2    58    16    72    15    75 0.96 Helix-turn-helix domain
MarR_2               PF12802.2     62 seq265_BIOID50981    -             99     2e-09   36.8   0.1   1   1   1.2e-12   3.3e-09   36.1   0.1     5    60    24    75    19    77 0.89 MarR family
HTH_24               PF13412.1     48 seq265_BIOID50981    -             99     2e-08   33.3   0.0   1   1   1.9e-11   5.1e-08   32.0   0.0     5    47    26    68    24    69 0.96 Winged helix-turn-helix DNA-binding
MarR                 PF01047.17    59 seq265_BIOID50981    -             99   6.7e-06   25.6   0.0   1   1   4.6e-09   1.3e-05   24.7   0.0     5    53    26    74    23    75 0.95 MarR family
Phage_tail_L         PF05100.7    206 seq266_BIOID50981    -            232   2.3e-96  320.7   0.0   1   1  1.9e-100   2.6e-96  320.5   0.0     1   206    29   230    29   230 0.99 Phage minor tail protein L
OmpW                 PF03922.9    192 seq268_BIOID50981    -             35   6.4e-10   38.8   0.0   1   1   4.9e-14   6.7e-10   38.8   0.0   157   192     1    35     1    35 0.97 OmpW family
FKBP_C               PF00254.23    94 seq269_BIOID50981    -            206   3.6e-27   94.0   0.0   1   1   9.7e-31   6.6e-27   93.2   0.0     5    94   117   203   114   203 0.96 FKBP-type peptidyl-prolyl cis-trans isomerase
FKBP_N               PF01346.13   124 seq269_BIOID50981    -            206   1.2e-23   83.3   0.0   1   1   2.2e-27   1.5e-23   83.0   0.0    17   124     5   108     1   108 0.96 Domain amino terminal to FKBP-type peptidyl-prolyl isomerase
rve                  PF00665.21   120 seq273_BIOID50981    -            296   4.9e-26   91.0   0.1   1   1   3.8e-29   1.3e-25   89.7   0.0     2   119   126   240   125   241 0.97 Integrase core domain
HTH_21               PF13276.1     60 seq273_BIOID50981    -            296   1.6e-16   59.9   2.9   1   1   1.1e-19   3.9e-16   58.7   2.0     3    60    48   104    45   104 0.93 HTH-like domain
rve_3                PF13683.1     67 seq273_BIOID50981    -            296   2.7e-11   42.7   0.0   1   1   1.8e-14   6.1e-11   41.5   0.0     6    67   217   278   212   278 0.92 Integrase core domain
rve_2                PF13333.1     52 seq273_BIOID50981    -            296   2.6e-06   27.2   0.0   1   1   1.6e-09   5.5e-06   26.2   0.0     1    44   231   277   231   284 0.88 Integrase core domain
Exc                  PF07825.6     77 seq275_BIOID50981    -             82   6.4e-08   32.1   0.1   1   1   5.1e-12   6.9e-08   32.0   0.1     4    70     6    74     3    81 0.88 Excisionase-like protein
DUF3987              PF13148.1    375 seq277_BIOID50981    -            216   1.9e-22   79.2   0.0   1   1   1.6e-26   2.2e-22   79.0   0.0   238   372     1   132     1   135 0.94 Protein of unknown function (DUF3987)
Phage_integrase      PF00589.17   173 seq278_BIOID50981    -            298   1.5e-11   44.1   0.0   1   1   4.4e-15     3e-11   43.1   0.0     2   169   122   277   121   281 0.84 Phage integrase family
Phage_integr_N2      PF13495.1     85 seq278_BIOID50981    -            298   4.2e-07   30.0   0.1   1   1   9.7e-11   6.6e-07   29.4   0.1     2    83    24   102    23   104 0.91 Phage integrase, N-terminal SAM-like domain
DUF1019              PF06254.6     89 seq279_BIOID50981    -            141   2.6e-23   81.8   0.2   1   1   2.7e-27   3.7e-23   81.3   0.1     1    88    46   120    46   121 0.95 Protein of unknown function (DUF1019)
Phage_lysis          PF03245.8    125 seq280_BIOID50981    -            102   2.8e-42  143.5   6.4   1   1   2.2e-46     3e-42  143.4   4.5    26   125     1   101     1   101 0.99 Bacteriophage lysis protein
DUF303               PF03629.13   255 seq281_BIOID50981    -            244   2.5e-18   66.1   0.0   1   1   1.9e-22   2.6e-18   66.0   0.0    68   200     2   150     1   223 0.82 Domain of unknown function (DUF303)
FliT                 PF05400.8     84 seq282_BIOID50981    -            121   6.3e-17   61.6   4.2   1   1   6.9e-21   9.4e-17   61.0   2.9     1    84    21   106    21   106 0.98 Flagellar protein FliT
Rz1                  PF06085.6     40 seq284_BIOID50981    -             61   1.6e-22   78.4   9.6   1   1   1.4e-26     2e-22   78.2   6.7     1    39    20    60    20    61 0.97 Lipoprotein Rz1 precursor
PHO4                 PF01384.15   326 seq285_BIOID50981    -            499  4.3e-100  334.4  19.9   1   1  3.7e-104    5e-100  334.2  13.8     1   326    30   488    30   488 0.88 Phosphate transporter family
Phage_P2_GpU         PF06995.6    121 seq286_BIOID50981    -            164   1.6e-43  146.8   0.0   1   1   1.4e-47   1.9e-43  146.5   0.0     1   121     8   128     8   128 0.99 Phage P2 GpU
Glyco_hydro_32N      PF00251.15   308 seq287_BIOID50981    -            477   1.9e-99  332.8   0.8   1   1  3.5e-103   2.4e-99  332.4   0.6     1   308    29   330    29   330 0.95 Glycosyl hydrolases family 32 N-terminal domain
Glyco_hydro_32C      PF08244.7     86 seq287_BIOID50981    -            477     4e-09   36.6   0.0   1   1   1.1e-12   7.2e-09   35.7   0.0    23    86   384   440   368   440 0.87 Glycosyl hydrolases family 32 C terminal
Rhodanese            PF00581.15   113 seq289_BIOID50981    -            174   2.1e-11   44.0   0.0   1   1   4.8e-15   3.3e-11   43.4   0.0     2   112     8    98     7    99 0.82 Rhodanese-like domain
DUF2892              PF11127.3     66 seq289_BIOID50981    -            174   3.2e-11   42.7   3.2   1   1     7e-15   4.8e-11   42.2   2.2    10    60   115   170   112   174 0.88 Protein of unknown function (DUF2892)
SLT                  PF01464.15   121 seq290_BIOID50981    -             55   1.8e-08   33.8   0.0   1   1   1.4e-12   1.9e-08   33.6   0.0    45    87     1    45     1    51 0.93 Transglycosylase SLT domain
Phage_integ_N        PF09003.5     81 seq291_BIOID50981    -            376   1.9e-28   97.8   0.2   1   1   6.4e-32   4.4e-28   96.6   0.1     3    77     2    76     1    84 0.95 Bacteriophage lambda integrase, N-terminal domain
Phage_integrase      PF00589.17   173 seq291_BIOID50981    -            376   2.7e-15   56.3   0.0   1   1   6.9e-19   4.7e-15   55.5   0.0     2   170   193   367   192   370 0.87 Phage integrase family
DUF1219              PF06755.7    117 seq293_BIOID50981    -            124   2.6e-58  194.5   0.0   1   1   2.2e-62   2.9e-58  194.3   0.0     1   113     1   113     1   123 0.98 Protein of unknown function (DUF1219)
rve_3                PF13683.1     67 seq294_BIOID50981    -            124   8.9e-19   66.6   0.1   1   1   2.8e-22   1.3e-18   66.1   0.1     2    67    46   112    45   112 0.98 Integrase core domain
rve_2                PF13333.1     52 seq294_BIOID50981    -            124   2.6e-14   52.8   0.7   1   1   1.1e-17     5e-14   51.9   0.5     1    51    64   119    64   119 0.93 Integrase core domain
rve                  PF00665.21   120 seq294_BIOID50981    -            124   2.8e-13   49.9   0.0   1   1   8.5e-17   3.9e-13   49.4   0.0    49   119     3    73     1    74 0.90 Integrase core domain
rve                  PF00665.21   120 seq295_BIOID50981    -            237     3e-30  104.6   0.0   1   1   1.7e-33   4.5e-30  104.1   0.0     3   119    75   189    73   190 0.96 Integrase core domain
rve_2                PF13333.1     52 seq295_BIOID50981    -            237   1.3e-20   73.0   0.4   1   1   2.8e-22   7.8e-19   67.3   0.1     1    52   180   236   180   236 0.98 Integrase core domain
rve_3                PF13683.1     67 seq295_BIOID50981    -            237   1.6e-15   56.2   0.0   1   1   9.8e-19   2.7e-15   55.5   0.0     4    67   164   228   161   228 0.96 Integrase core domain
DDE_Tnp_IS240        PF13610.1    140 seq295_BIOID50981    -            237     1e-09   38.3   0.0   1   1   6.4e-13   1.8e-09   37.6   0.0     2   129    79   209    78   221 0.88 DDE domain
HTH_21               PF13276.1     60 seq295_BIOID50981    -            237     1e-09   38.1   0.0   1   1   1.4e-12   3.8e-09   36.2   0.0    12    59     4    50     2    51 0.92 HTH-like domain
RHS                  PF03527.9     41 seq296_BIOID50981    -            312   7.7e-21   73.4   1.9   1   1   6.3e-25   8.6e-21   73.3   0.3     1    41    46    86    46    86 0.98 RHS protein
phage_tail_N         PF08400.5    134 seq303_BIOID50981    -            437     4e-61  204.4   0.1   1   1   1.2e-64     4e-61  204.4   0.1     1   134     1   134     1   134 0.99 Prophage tail fibre N-terminal
Phage_fiber_C        PF06820.7     64 seq303_BIOID50981    -            437   1.8e-35  120.7   0.3   1   1   8.2e-39   2.8e-35  120.1   0.2     1    64   363   426   363   426 0.99 Putative prophage tail fibre C-terminus
Collagen             PF01391.13    60 seq303_BIOID50981    -            437   2.6e-18   65.2  70.6   1   2   5.7e-13     2e-09   36.7  24.2     1    59   251   309   249   310 0.73 Collagen triple helix repeat (20 copies)
Collagen             PF01391.13    60 seq303_BIOID50981    -            437   2.6e-18   65.2  70.6   2   2     2e-11     7e-08   31.7  26.7     1    59   296   354   296   363 0.66 Collagen triple helix repeat (20 copies)
CarboxypepD_reg      PF13620.1     82 seq303_BIOID50981    -            437   9.9e-08   31.8   0.2   1   1   7.6e-11   2.6e-07   30.4   0.2     1    74     4    82     4    89 0.82 Carboxypeptidase regulatory-like domain
PLA1                 PF02253.10   260 seq304_BIOID50981    -            289   1.6e-93  312.8   5.0   1   1   1.4e-97   1.9e-93  312.5   3.4     8   260    39   286    33   286 0.98 Phospholipase A1
Phage_GPD            PF05954.6    292 seq308_BIOID50981    -            413   1.8e-55  188.1   0.3   1   1   1.6e-59   2.1e-55  187.8   0.2     1   292    89   394    89   394 0.90 Phage late control gene D protein (GPD)
Phage_lysis          PF03245.8    125 seq309_BIOID50981    -            155   1.2e-49  167.3  11.2   1   1     1e-53   1.4e-49  167.1   7.8     1   125    29   154    29   154 0.99 Bacteriophage lysis protein
Alpha-amylase        PF00128.19   316 seq315_BIOID50981    -            495   5.6e-26   91.5   0.4   1   1   2.1e-29   1.4e-25   90.2   0.3     8   304    26   367    21   376 0.69 Alpha amylase, catalytic domain
Glyco_hydro_70       PF02324.11   809 seq315_BIOID50981    -            495   1.4e-13   49.5   0.2   1   1   2.9e-10     2e-06   25.8   0.0   589   698    24   132    22   143 0.86 Glycosyl hydrolase family 70
CsiD                 PF08943.5    297 seq318_BIOID50981    -            360  1.1e-148  493.8   0.2   1   1  2.6e-152  1.8e-148  493.1   0.0     1   297    55   350    55   350 1.00 CsiD
TauD                 PF02668.11   258 seq318_BIOID50981    -            360   4.5e-11   42.7   0.1   1   1   9.8e-15   6.7e-11   42.2   0.1    33   256   123   344    98   346 0.80 Taurine catabolism dioxygenase TauD, TfdA family
Prok-JAB             PF14464.1    105 seq321_BIOID50981    -            247   1.7e-19   69.2   0.2   1   1   4.9e-23   3.4e-19   68.2   0.1     3    99     3    99     1   110 0.92 Prokaryotic homologs of the JAB domain
NLPC_P60             PF00877.14   105 seq321_BIOID50981    -            247   5.4e-14   51.7   0.0   1   1   1.1e-17   7.6e-14   51.2   0.0     1   105   111   224   111   224 0.94 NlpC/P60 family
HTH_Tnp_1            PF01527.15    76 seq323_BIOID50981    -            108   5.5e-11   42.1   1.3   1   1   1.6e-14   2.2e-10   40.2   0.9     1    74     1    87     1    88 0.86 Transposase
Rz1                  PF06085.6     40 seq324_BIOID50981    -             61     8e-23   79.4  10.5   1   1   7.2e-27   9.8e-23   79.1   7.3     1    39    20    60    20    61 0.97 Lipoprotein Rz1 precursor
TerC                 PF03741.11   184 seq325_BIOID50981    -            321   4.2e-57  192.4  13.4   1   1   3.1e-61   4.2e-57  192.4   9.3     1   182    80   282    80   284 0.97 Integral membrane protein TerC family
SLT                  PF01464.15   121 seq329_BIOID50981    -            152   6.1e-33  112.7   0.9   1   1   5.4e-37   7.4e-33  112.5   0.6     1   120    19   138    19   139 0.97 Transglycosylase SLT domain
TraT                 PF05818.7    215 seq331_BIOID50981    -            179   4.2e-70  235.4   4.4   1   1   3.4e-74   4.6e-70  235.2   3.0    37   215     3   179     1   179 0.99 Enterobacterial TraT complement resistance protein
DUF1441              PF07278.6    152 seq338_BIOID50981    -            158   1.5e-68  229.1   0.8   1   1   1.2e-72   1.7e-68  228.9   0.5     1   152     9   155     9   155 0.99 Protein of unknown function (DUF1441)
RIP                  PF00161.14   206 seq339_BIOID50981    -            315   3.9e-40  137.1   0.0   1   1   3.3e-44   4.6e-40  136.9   0.0     1   203    24   232    24   235 0.95 Ribosome inactivating protein
AA_permease          PF00324.16   479 seq342_BIOID50981    -            467  2.5e-118  395.3  47.9   1   1  4.2e-122  2.8e-118  395.1  33.2     1   474    27   465    27   467 0.98 Amino acid permease
AA_permease_2        PF13520.1    426 seq342_BIOID50981    -            467   5.6e-51  173.2  50.2   1   1   1.1e-54   7.3e-51  172.9  34.8     8   419    30   446    26   459 0.85 Amino acid permease
rve                  PF00665.21   120 seq347_BIOID50981    -            296   4.9e-26   91.0   0.1   1   1   3.8e-29   1.3e-25   89.7   0.0     2   119   126   240   125   241 0.97 Integrase core domain
HTH_21               PF13276.1     60 seq347_BIOID50981    -            296   1.6e-16   59.9   2.9   1   1   1.1e-19   3.9e-16   58.7   2.0     3    60    48   104    45   104 0.93 HTH-like domain
rve_3                PF13683.1     67 seq347_BIOID50981    -            296   2.7e-11   42.7   0.0   1   1   1.8e-14   6.1e-11   41.5   0.0     6    67   217   278   212   278 0.92 Integrase core domain
rve_2                PF13333.1     52 seq347_BIOID50981    -            296   2.6e-06   27.2   0.0   1   1   1.6e-09   5.5e-06   26.2   0.0     1    44   231   277   231   284 0.88 Integrase core domain
DUF1722              PF08349.6    117 seq349_BIOID50981    -            169   7.6e-38  128.8   0.1   1   1   6.8e-42   9.3e-38  128.6   0.0     1   116    41   157    41   158 0.98 Protein of unknown function (DUF1722)
Cys_Met_Meta_PP      PF01053.15   386 seq352_BIOID50981    -            445  1.2e-139  464.7   0.0   1   1  3.1e-143  1.4e-139  464.5   0.0     1   385    65   439    65   440 0.99 Cys/Met metabolism PLP-dependent enzyme
Aminotran_1_2        PF00155.16   363 seq352_BIOID50981    -            445   2.9e-06   26.3   0.0   1   1   9.6e-10   4.4e-06   25.7   0.0    49   191   116   236   102   270 0.83 Aminotransferase class I and II
Aminotran_5          PF00266.14   371 seq352_BIOID50981    -            445   4.6e-05   22.2   0.0   1   1   1.7e-08   7.9e-05   21.4   0.0    67   201   131   257   103   273 0.86 Aminotransferase class-V
Lip_A_acyltrans      PF03279.8    295 seq354_BIOID50981    -            343  5.4e-111  370.0   0.0   1   1  4.5e-115  6.2e-111  369.8   0.0     2   295    42   334    41   334 0.99 Bacterial lipid A biosynthesis acyltransferase
DUF957               PF06117.6     65 seq356_BIOID50981    -             65   5.8e-36  121.7   0.2   1   1   4.6e-40   6.3e-36  121.6   0.2     1    65     1    65     1    65 0.99 Enterobacterial protein of unknown function (DUF957)
Glycos_transf_N      PF04413.11   186 seq357_BIOID50981    -            425   4.5e-75  250.8   0.0   1   1   6.1e-78   4.2e-74  247.6   0.0     1   185    31   212    31   213 0.98 3-Deoxy-D-manno-octulosonic-acid transferase (kdotransferase)
Glycos_transf_1      PF00534.15   172 seq357_BIOID50981    -            425   3.5e-10   39.4   0.0   1   1   9.8e-14   6.7e-10   38.5   0.0    65   169   291   398   231   401 0.75 Glycosyl transferases group 1
HTS                  PF04204.11   298 seq358_BIOID50981    -            309  2.3e-131  436.7   0.0   1   1  1.9e-135  2.6e-131  436.6   0.0     1   298     2   299     2   299 1.00 Homoserine O-succinyltransferase
MtfA                 PF06167.7    253 seq359_BIOID50981    -            278     6e-75  251.7   0.1   1   1   5.3e-79   7.2e-75  251.5   0.1    11   253    18   256     9   256 0.95 Phosphoenolpyruvate:glucose-phosphotransferase regulator
Oxidored_q6          PF01058.17   131 seq361_BIOID50981    -            381     8e-29   99.7   0.3   1   1   9.4e-33   1.3e-28   99.1   0.2     1   130    71   216    71   217 0.95 NADH ubiquinone oxidoreductase, 20 Kd subunit
GARS_A               PF01071.14   194 seq364_BIOID50981    -            429   1.1e-86  289.2   0.1   1   1     8e-90   1.6e-86  288.7   0.1     1   194   103   296   103   296 0.99 Phosphoribosylglycinamide synthetase, ATP-grasp (A) domain
GARS_N               PF02844.10   100 seq364_BIOID50981    -            429     4e-38  129.7   0.1   1   1   3.9e-41   7.7e-38  128.8   0.1     1   100     1   102     1   102 0.95 Phosphoribosylglycinamide synthetase, N domain
GARS_C               PF02843.11    93 seq364_BIOID50981    -            429   1.2e-29  102.2   0.0   1   1   2.9e-32   5.8e-29  100.0   0.0     1    92   330   423   330   424 0.95 Phosphoribosylglycinamide synthetase, C domain
ATP-grasp_4          PF13535.1    184 seq364_BIOID50981    -            429   1.1e-14   54.5   0.0   1   1   1.1e-17   2.2e-14   53.5   0.0     5   180   105   292   103   293 0.78 ATP-grasp domain
ATP-grasp_3          PF02655.9    161 seq364_BIOID50981    -            429   8.2e-08   32.1   0.0   1   1   7.1e-11   1.4e-07   31.4   0.0     3   158   104   291   103   294 0.78 ATP-grasp domain
CPSase_L_D2          PF02786.12   211 seq364_BIOID50981    -            429   7.6e-06   25.2   0.0   1   1   8.7e-09   1.7e-05   24.0   0.0     5   179   108   290   104   294 0.69 Carbamoyl-phosphate synthase L chain, ATP binding domain
ATP-grasp            PF02222.17   172 seq364_BIOID50981    -            429   8.2e-05   21.8   0.0   1   1   6.7e-08   0.00013   21.2   0.0     2    83   113   200   112   223 0.84 ATP-grasp domain
Phage_min_tail       PF05939.8    109 seq366_BIOID50981    -            113   4.9e-36  122.8   0.1   1   1     4e-40   5.4e-36  122.7   0.0     1   109     4   113     4   113 0.98 Phage minor tail protein
Terminase_GpA        PF05876.7    557 seq367_BIOID50981    -            707  1.7e-191  637.2   0.0   1   1  1.5e-195  2.1e-191  636.9   0.0     1   557    38   648    38   648 0.96 Phage terminase large subunit (GpA)
Lambda_tail_I        PF06805.7     82 seq368_BIOID50981    -            193   5.8e-13   48.3   0.0   1   1   7.2e-17   9.8e-13   47.6   0.0    25    82     2    64     1    64 0.97 Bacteriophage lambda tail assembly protein I
RQC                  PF09382.5    106 seq369_BIOID50981    -            611   4.3e-28   96.9   0.0   1   1   3.5e-31   1.2e-27   95.6   0.0     1   104   413   514   413   516 0.97 RQC domain
HRDC                 PF00570.18    68 seq369_BIOID50981    -            611   8.1e-24   83.0   0.1   1   1   6.4e-27   2.2e-23   81.6   0.0     2    68   535   601   534   601 0.97 HRDC domain
Helicase_C           PF00271.26    78 seq369_BIOID50981    -            611   9.7e-24   82.9   0.0   1   1   2.6e-24   8.9e-21   73.4   0.1     3    78   258   333   256   333 0.98 Helicase conserved C-terminal domain
DEAD                 PF00270.24   173 seq369_BIOID50981    -            611   4.9e-21   74.8   0.0   1   1   1.6e-23   5.5e-20   71.4   0.0     2   168    30   189    29   194 0.85 DEAD/DEAH box helicase
UreF                 PF01730.11   146 seq371_BIOID50981    -            224   2.5e-35  121.6   5.4   1   1   2.4e-39   3.3e-35  121.2   3.7     1   144    37   182    37   184 0.96 UreF
Ail_Lom              PF06316.6    199 seq372_BIOID50981    -            199  1.9e-119  396.2   5.2   1   1  3.1e-123  2.1e-119  396.0   3.6     1   199     1   199     1   199 1.00 Enterobacterial Ail/Lom protein
OMP_b-brl            PF13505.1    176 seq372_BIOID50981    -            199   4.1e-25   88.6   4.9   1   1   7.3e-29     5e-25   88.3   3.4     2   176    11   199     8   199 0.86 Outer membrane protein beta-barrel domain
Methyltransf_27      PF13708.1    194 seq373_BIOID50981    -            280   6.6e-76  254.0   0.1   1   1   6.3e-80   8.5e-76  253.6   0.1     2   194    86   278    85   278 0.99 Methyltransferase domain
Peptidase_S49        PF01343.13   154 seq375_BIOID50981    -            501   7.5e-47  158.8   0.7   1   1   9.8e-51   1.3e-46  158.0   0.5     2   153   145   295   144   296 0.97 Peptidase family S49
FAD_binding_7        PF03441.9    277 seq376_BIOID50981    -            472  5.6e-107  356.9   0.9   1   1  1.1e-110  7.2e-107  356.5   0.6     3   276   205   468   203   469 0.96 FAD binding domain of DNA photolyase
DNA_photolyase       PF00875.13   165 seq376_BIOID50981    -            472     5e-46  156.3   0.4   1   1   1.8e-49   1.2e-45  155.0   0.1     2   159     5   168     4   174 0.93 DNA photolyase
HNH                  PF01844.18    47 seq377_BIOID50981    -            121   3.4e-11   42.7   3.3   1   1   3.6e-15   4.9e-11   42.2   2.3     1    47    49    94    49    94 0.97 HNH endonuclease
DAO                  PF01266.19   358 seq381_BIOID50981    -            444   6.9e-63  212.5   0.0   1   1   1.8e-66   8.2e-63  212.3   0.0     1   356    25   412    25   414 0.86 FAD dependent oxidoreductase
Phage_tail_L         PF05100.7    206 seq382_BIOID50981    -            145   2.1e-53  180.4   0.0   1   1   1.7e-57   2.4e-53  180.2   0.0     1   116    29   144    29   145 0.98 Phage minor tail protein L
Phage_fiber_C        PF06820.7     64 seq384_BIOID50981    -             89   8.4e-35  118.6   0.5   1   1   7.9e-39   1.1e-34  118.2   0.3     1    64    28    89    28    89 0.99 Putative prophage tail fibre C-terminus
Peptidase_A8         PF01252.13   150 seq385_BIOID50981    -            164   1.8e-44  150.8   6.9   1   1   1.6e-48   2.2e-44  150.6   4.8     2   147    15   160    13   164 0.92 Signal peptidase (SPase) II
DUF977               PF06163.6    127 seq388_BIOID50981    -            140   9.6e-63  209.5   0.3   1   1   7.9e-67   1.1e-62  209.3   0.2     1   127     1   136     1   136 1.00 Bacterial protein of unknown function (DUF977)
Ald_Xan_dh_C2        PF02738.13   543 seq394_BIOID50981    -            765  6.7e-175  582.3   0.0   1   1  1.2e-178  8.5e-175  582.0   0.0    12   543   159   700   147   700 0.98 Molybdopterin-binding domain of aldehyde dehydrogenase
Ald_Xan_dh_C         PF01315.17   111 seq394_BIOID50981    -            765   6.8e-35  119.3   0.1   1   1   2.2e-38   1.5e-34  118.2   0.0     1   111    23   139    23   139 0.92 Aldehyde oxidase and xanthine dehydrogenase, a/b hammerhead domain
DUF1471              PF07338.8     56 seq395_BIOID50981    -             91   1.2e-21   75.9   0.2   1   1   1.2e-25   1.7e-21   75.5   0.1     2    56    35    91    34    91 0.98 Protein of unknown function (DUF1471)
DUF1144              PF06610.8    143 seq396_BIOID50981    -            149   3.1e-70  234.3   7.3   1   1   2.5e-74   3.4e-70  234.2   5.1     4   143     3   142     1   142 0.98 Protein of unknown function (DUF1144)
PIN_4                PF13638.1    134 seq401_BIOID50981    -            500   8.3e-09   35.5   0.0   1   1   1.8e-12   2.5e-08   33.9   0.0     3   130     9   151     7   154 0.79 PIN domain
Hexapep              PF00132.19    36 seq408_BIOID50981    -            256   4.2e-19   67.0   6.7   1   3   1.4e-09   1.8e-05   23.8   0.0     2    36    85   119    84   119 0.96 Bacterial transferase hexapeptide (six repeats)
Hexapep              PF00132.19    36 seq408_BIOID50981    -            256   4.2e-19   67.0   6.7   2   3   1.9e-10   2.6e-06   26.5   0.7     3    33   154   183   152   184 0.94 Bacterial transferase hexapeptide (six repeats)
Hexapep              PF00132.19    36 seq408_BIOID50981    -            256   4.2e-19   67.0   6.7   3   3   1.5e-11   2.1e-07   30.0   0.6     1    34   169   202   169   204 0.95 Bacterial transferase hexapeptide (six repeats)
Phage_tail_L         PF05100.7    206 seq410_BIOID50981    -             82   3.2e-34  117.7   0.5   1   1   2.5e-38   3.5e-34  117.6   0.3   124   206     2    80     1    80 0.98 Phage minor tail protein L
cobW                 PF02492.14   178 seq411_BIOID50981    -            205   2.7e-42  144.0   0.0   1   1   4.7e-46   3.2e-42  143.8   0.0     3   175    10   178     8   181 0.96 CobW/HypB/UreG, nucleotide-binding domain
DUF1076              PF06416.7    113 seq412_BIOID50981    -            140   1.6e-45  153.3   0.6   1   1   1.4e-49   1.9e-45  153.1   0.4     2   112    27   137    26   138 0.97 Protein of unknown function (DUF1076)
SDF                  PF00375.13   390 seq413_BIOID50981    -            414   1.5e-63  214.8  34.9   1   1   1.3e-67   1.8e-63  214.5  24.2     1   385    18   397    18   401 0.89 Sodium:dicarboxylate symporter family
DUF4406              PF14359.1     92 seq414_BIOID50981    -             98   6.2e-37  125.4   0.1   1   1   5.1e-41     7e-37  125.2   0.0     1    92     5    94     5    94 0.99 Domain of unknown function (DUF4406)
Ureidogly_hydro      PF04115.7    165 seq415_BIOID50981    -            160   1.7e-52  177.0   0.0   1   1   1.4e-56   1.9e-52  176.8   0.0     3   159     2   153     1   158 0.95 Ureidoglycolate hydrolase
Peptidase_M20        PF01546.23   171 seq416_BIOID50981    -            409   1.3e-19   70.2   0.2   1   1   4.2e-23   1.9e-19   69.7   0.1    23   170   139   402    74   403 0.84 Peptidase family M20/M25/M40
M20_dimer            PF07687.9    109 seq416_BIOID50981    -            409   7.2e-12   44.8   0.1   1   1   3.5e-15   1.6e-11   43.7   0.0     2   105   206   302   205   308 0.89 Peptidase dimerisation domain
Peptidase_M42        PF05343.9    292 seq416_BIOID50981    -            409   2.5e-06   26.3   0.0   1   1   3.1e-08   0.00014   20.6   0.0   134   194   140   201   110   234 0.90 M42 glutamyl aminopeptidase
Terminase_2          PF03592.11   144 seq419_BIOID50981    -            187   1.7e-09   38.0   2.7   1   1   1.7e-13   2.3e-09   37.5   1.9     1    57     2    58     2   169 0.92 Terminase small subunit
FKBP_C               PF00254.23    94 seq421_BIOID50981    -            149   1.2e-16   60.3   0.0   1   1   1.3e-20   1.7e-16   59.8   0.0     4    94     4   141     2   141 0.87 FKBP-type peptidyl-prolyl cis-trans isomerase
ResIII               PF04851.10   184 seq423_BIOID50981    -            604   5.5e-19   68.6   0.0   1   1   7.2e-22   2.5e-18   66.4   0.0     3   184   431   573   429   573 0.81 Type III restriction enzyme, res subunit
DNA_primase_S        PF01896.14   145 seq423_BIOID50981    -            604   4.7e-09   36.0   0.0   1   1     4e-12   1.4e-08   34.5   0.0    34   144   163   260   149   261 0.94 Eukaryotic and archaeal DNA primase small subunit
DEAD                 PF00270.24   173 seq423_BIOID50981    -            604     3e-07   29.9   0.0   1   1   1.5e-10   5.2e-07   29.1   0.0     3   167   435   572   433   579 0.78 DEAD/DEAH box helicase
SNF2_N               PF00176.18   296 seq423_BIOID50981    -            604   7.6e-06   24.8   0.0   1   1     5e-09   1.7e-05   23.7   0.0    18   171   445   575   157   578 0.87 SNF2 family N-terminal domain
DUF3672              PF12421.3    136 seq424_BIOID50981    -           1157   4.3e-41  140.1   0.0   1   1   3.3e-44   1.5e-40  138.3   0.0     1   135   975  1115   975  1116 0.89 Fibronectin type III protein
Phage-tail_3         PF13550.1    164 seq424_BIOID50981    -           1157   3.2e-37  127.7   0.0   1   1   1.4e-40   6.5e-37  126.7   0.0     1   163   330   499   330   500 0.95 Putative phage tail protein
DUF1983              PF09327.6     81 seq424_BIOID50981    -           1157   3.8e-27   93.9   1.9   1   1   2.9e-30   1.3e-26   92.2   1.3     1    81   871   951   871   951 0.99 Domain of unknown function (DUF1983)
Phage_integrase      PF00589.17   173 seq426_BIOID50981    -            442   1.9e-26   92.6   0.0   1   1   5.4e-30   3.7e-26   91.7   0.0     2   171   225   409   224   411 0.95 Phage integrase family
DUF4102              PF13356.1     89 seq426_BIOID50981    -            442   1.7e-26   91.8   0.1   1   1   5.1e-30   3.5e-26   90.8   0.1     1    86    21   105    21   108 0.96 Domain of unknown function (DUF4102)
Malate_synthase      PF01274.17   523 seq428_BIOID50981    -            539  1.9e-214  712.4   0.0   1   1  1.5e-218  2.1e-214  712.2   0.0     3   522    19   538    17   539 0.99 Malate synthase
NiFeSe_Hases         PF00374.14   507 seq429_BIOID50981    -            597  1.2e-243  809.4   0.0   1   1  9.6e-248  1.3e-243  809.2   0.0     1   507    54   582    54   582 0.98 Nickel-dependent hydrogenase
Homoserine_dh        PF00742.14   179 seq432_BIOID50981    -            810   6.9e-51  172.3   0.0   1   1   2.3e-54   1.1e-50  171.7   0.0     1   178   608   803   608   804 0.99 Homoserine dehydrogenase
AA_kinase            PF00696.23   241 seq432_BIOID50981    -            810   1.8e-42  145.4   0.0   1   1   8.3e-46   3.8e-42  144.3   0.0     2   238    12   284    11   287 0.89 Amino acid kinase family
NAD_binding_3        PF03447.11   117 seq432_BIOID50981    -            810   3.5e-24   85.3   0.0   1   1   1.8e-27   8.4e-24   84.1   0.0     1   116   465   599   465   600 0.98 Homoserine dehydrogenase, NAD binding domain
UPF0259              PF06790.6    248 seq434_BIOID50981    -            247  2.5e-102  341.4  19.5   1   1    2e-106  2.8e-102  341.3  13.5     1   247     1   246     1   247 0.99 Uncharacterised protein family (UPF0259)
HTH_3                PF01381.17    55 seq435_BIOID50981    -            135   1.4e-15   56.7   0.0   1   1     1e-18   3.5e-15   55.4   0.0     1    55    10    64    10    64 0.99 Helix-turn-helix
HTH_31               PF13560.1     64 seq435_BIOID50981    -            135   6.7e-13   48.5   1.5   1   1   7.6e-16   2.6e-12   46.6   0.2     2    58     6    61     5    69 0.96 Helix-turn-helix domain
HTH_19               PF12844.2     64 seq435_BIOID50981    -            135   1.3e-12   47.4   0.0   1   1   3.1e-15   1.1e-11   44.5   0.0     1    63     7    69     7    70 0.98 Helix-turn-helix domain
CTP_transf_2         PF01467.21   157 seq436_BIOID50981    -            159   6.5e-25   87.9   0.1   1   1   1.1e-28   7.8e-25   87.6   0.0     1   156     6   134     6   135 0.98 Cytidylyltransferase
Citrate_ly_lig       PF08218.6    182 seq436_BIOID50981    -            159   1.1e-06   28.0   0.1   1   1   2.7e-10   1.9e-06   27.3   0.0     9   106    12   113    10   117 0.81 Citrate lyase ligase C-terminal domain
SIS_2                PF13580.1    138 seq446_BIOID50981    -            246   3.1e-31  107.8   0.3   1   1   9.4e-35   6.4e-31  106.7   0.2    15   138    78   200    56   200 0.92 SIS domain
SIS                  PF01380.17   131 seq446_BIOID50981    -            246   5.8e-08   32.2   0.0   1   1   2.3e-11   1.6e-07   30.9   0.0    51   104   163   216   152   229 0.91 SIS domain
DAGK_prokar          PF01219.14   104 seq447_BIOID50981    -            124   1.3e-38  130.6   5.7   1   1   1.1e-42   1.5e-38  130.4   4.0     2   104    16   118    15   118 0.98 Prokaryotic diacylglycerol kinase
DUF1737              PF08410.5     54 seq448_BIOID50981    -            149   4.9e-20   70.9   0.0   1   1   5.5e-24   7.6e-20   70.3   0.0     1    53     1    53     1    54 0.98 Domain of unknown function (DUF1737)
Usp                  PF00582.21   140 seq450_BIOID50981    -            144   5.2e-21   75.1   0.0   1   1   4.3e-25   5.9e-21   75.0   0.0     2   140     3   138     2   138 0.98 Universal stress protein family
Sulf_transp          PF04143.9     43 seq452_BIOID50981    -            401   3.1e-19   68.5  35.9   1   2     6e-14   8.2e-10   38.4   5.6     3    41   114   153   112   155 0.94 Sulphur transport
Sulf_transp          PF04143.9     43 seq452_BIOID50981    -            401   3.1e-19   68.5  35.9   2   2   1.2e-15   1.6e-11   43.8   5.0     3    42   290   329   288   336 0.93 Sulphur transport
LYTB                 PF02401.13   281 seq453_BIOID50981    -            316  4.5e-120  399.6   0.2   1   1  3.8e-124  5.2e-120  399.5   0.1     1   280     3   284     3   285 0.99 LytB protein
PTS_IIB              PF02302.12    90 seq454_BIOID50981    -            106   5.2e-21   74.7   1.5   1   1   4.5e-25   6.1e-21   74.5   1.0     2    88     6    95     5    97 0.94 PTS system, Lactose/Cellobiose specific IIB subunit
IclR                 PF01614.13   129 seq455_BIOID50981    -            271   1.9e-40  137.3   0.0   1   1   4.5e-44   3.1e-40  136.7   0.0     2   128   140   263   139   264 0.98 Bacterial transcriptional regulator
HTH_IclR             PF09339.5     52 seq455_BIOID50981    -            271   1.2e-12   47.1   0.1   1   1   5.9e-16     4e-12   45.4   0.0     1    51    23    73    23    74 0.98 IclR helix-turn-helix domain
2-Hacid_dh_C         PF02826.14   178 seq456_BIOID50981    -            325   1.6e-45  154.3   0.0   1   1   9.3e-49   6.3e-45  152.3   0.0     2   178   118   290   117   290 0.95 D-isomer specific 2-hydroxyacid dehydrogenase, NAD binding domain
NAD_binding_2        PF03446.10   162 seq456_BIOID50981    -            325   1.7e-06   27.9   0.0   1   1   6.1e-10   4.2e-06   26.6   0.0     3    90   151   236   149   242 0.92 NAD binding domain of 6-phosphogluconate dehydrogenase
Arc                  PF03869.9     50 seq458_BIOID50981    -             57   7.6e-05   22.1   0.2   1   1   1.1e-08   0.00016   21.1   0.2     2    40     9    47     8    56 0.88 Arc-like DNA binding domain
Terminase_1          PF03354.10   477 seq459_BIOID50981    -            553   1.2e-37  129.4   0.0   1   1   1.1e-41   1.5e-37  128.9   0.0     7   469    65   534    60   539 0.85 Phage Terminase
DUF883               PF05957.8     94 seq460_BIOID50981    -            113   6.8e-27   93.5   1.2   1   1   5.9e-31   8.1e-27   93.3   0.9     1    94    19   111    19   111 0.97 Bacterial protein of unknown function (DUF883)
GntP_permease        PF02447.11   441 seq463_BIOID50981    -             72   3.2e-21   75.2   0.5   1   1   2.5e-25   3.4e-21   75.1   0.3   372   441     2    71     1    71 0.96 GntP family permease
DUF1391              PF07151.7     49 seq464_BIOID50981    -            102     2e-32  110.2   0.4   1   1   1.5e-36     2e-32  110.2   0.3     1    48    54   101    54   102 0.98 Protein of unknown function (DUF1391)
P22_AR_N             PF10547.4    120 seq466_BIOID50981    -            228     3e-45  152.8   0.0   1   1   4.3e-49   5.8e-45  151.8   0.0     3   120    37   152    35   152 0.96 P22_AR N-terminal domain
Aldedh               PF00171.17   462 seq467_BIOID50981    -            482  9.6e-176  584.5   0.1   1   1  7.9e-180  1.1e-175  584.3   0.1     1   461    19   477    19   478 0.99 Aldehyde dehydrogenase family
DUF303               PF03629.13   255 seq468_BIOID50981    -            524   1.3e-19   70.2   0.0   1   1   1.4e-23     2e-19   69.7   0.0    66   209    38   208    18   260 0.77 Domain of unknown function (DUF303)
HTH_Tnp_1            PF01527.15    76 seq470_BIOID50981    -            126   2.5e-21   75.2   0.0   1   1   2.5e-25   3.5e-21   74.8   0.0     1    70    10    86    10    92 0.86 Transposase
HDPD                 PF02924.9    118 seq471_BIOID50981    -            115   7.7e-18   64.2   0.5   1   1   6.2e-22   8.5e-18   64.1   0.4     2   115     4   109     3   112 0.92 Bacteriophage lambda head decoration protein D
PFL                  PF02901.10   648 seq473_BIOID50981    -            765  3.7e-205  683.0   0.0   1   1  6.7e-209  4.6e-205  682.7   0.0     1   648     1   626     1   626 0.98 Pyruvate formate lyase
Gly_radical          PF01228.16   106 seq473_BIOID50981    -            765   2.6e-25   88.6   0.0   1   1   9.7e-29   6.6e-25   87.4   0.0     3   106   645   747   643   747 0.97 Glycine radical
PALP                 PF00291.20   307 seq474_BIOID50981    -            442   7.9e-43  146.6   0.0   1   1     8e-47   1.1e-42  146.2   0.0    15   289    92   399    73   409 0.84 Pyridoxal-phosphate dependent enzyme
IspA                 PF04279.10   176 seq478_BIOID50981    -            179     6e-72  241.1  22.8   1   1   4.9e-76   6.7e-72  241.0  15.8     1   175     1   175     1   176 0.99 Intracellular septation protein A
DUF1040              PF06288.8     86 seq479_BIOID50981    -             89   1.6e-46  156.3   0.5   1   1   1.3e-50   1.8e-46  156.2   0.3     1    86     1    86     1    86 1.00 Protein of unknown function (DUF1040)
DUF413               PF04219.7     94 seq480_BIOID50981    -            112   1.5e-38  130.2   0.1   1   1   1.4e-42   1.9e-38  129.9   0.1     1    90    10    99    10   102 0.97 Protein of unknown function, DUF
LysE                 PF01810.13   191 seq481_BIOID50981    -            206   5.7e-54  182.1  12.2   1   1   4.9e-58   6.7e-54  181.9   8.5     2   190    14   205    13   206 0.98 LysE type translocator
KilA-N               PF04383.8    111 seq488_BIOID50981    -            257   5.5e-28   96.7   0.0   1   1   8.9e-32   1.2e-27   95.5   0.0     6   110    15   112    11   113 0.91 KilA-N domain
PTR2                 PF00854.16   373 seq489_BIOID50981    -            489     2e-79  266.9  25.0   1   1   3.9e-83   2.6e-79  266.5  17.3     2   372    82   427    81   428 0.97 POT family
MFS_1                PF07690.11   354 seq489_BIOID50981    -            489     5e-15   54.9  59.4   1   1   1.4e-16   9.4e-13   47.5  20.8    12   304    30   291    16   341 0.65 Major Facilitator Superfamily
Glutaredoxin         PF00462.19    60 seq490_BIOID50981    -             81   3.3e-13   49.2   0.0   1   1   2.8e-17   3.8e-13   49.0   0.0     1    57     3    58     3    61 0.95 Glutaredoxin
Autotransporter      PF03797.14   265 seq491_BIOID50981    -            314     1e-22   80.6  11.1   1   1   1.1e-26   1.5e-22   80.0   7.7    90   259   137   294    63   307 0.87 Autotransporter beta-domain
priB_priC            PF07445.7    173 seq492_BIOID50981    -             78   0.00017   21.0   0.2   1   1   1.4e-08   0.00019   20.8   0.1   100   129    38    68     4    72 0.77 Primosomal replication protein priB and priC
HTH_Tnp_1            PF01527.15    76 seq493_BIOID50981    -            103   2.8e-09   36.6   0.5   1   1   7.7e-13   3.5e-09   36.3   0.3     2    76     4    79     3    85 0.89 Transposase
HTH_28               PF13518.1     52 seq493_BIOID50981    -            103   2.5e-07   30.4   0.1   1   1     1e-10   4.7e-07   29.5   0.0     1    40    13    53    13    60 0.88 Helix-turn-helix domain
Phage_cap_E          PF03864.10   329 seq495_BIOID50981    -            342   1.4e-61  208.1   0.1   1   1   1.2e-65   1.6e-61  207.9   0.1     1   329     4   341     4   341 0.93 Phage major capsid protein E
TPP_enzyme_N         PF02776.13   172 seq497_BIOID50981    -            623   2.4e-54  183.2   2.8   1   1   4.8e-56   2.2e-52  176.9   0.9     1   170    34   203    34   205 0.98 Thiamine pyrophosphate enzyme, N-terminal TPP binding domain
TPP_enzyme_C         PF02775.16   153 seq497_BIOID50981    -            623   7.3e-36  122.9   0.3   1   1   1.6e-37   7.5e-34  116.4   0.0     2   153   423   583   422   583 0.96 Thiamine pyrophosphate enzyme, C-terminal TPP binding domain
TPP_enzyme_M         PF00205.17   137 seq497_BIOID50981    -            623     1e-34  119.1   0.6   1   1   4.8e-38   2.2e-34  118.0   0.0     1   136   223   358   223   359 0.94 Thiamine pyrophosphate enzyme, central domain
TnpB_IS66            PF05717.8    108 seq498_BIOID50981    -             77   6.2e-27   93.0   0.1   1   1   4.9e-31   6.6e-27   92.9   0.1    34   104     1    69     1    73 0.96 IS66 Orf2 like protein
GATase_4             PF13230.1    272 seq499_BIOID50981    -            255  3.2e-107  357.1   0.0   1   1  7.7e-111  3.5e-107  357.0   0.0     1   252     1   252     1   255 0.99 Glutamine amidotransferases class-II
GATase_2             PF00310.16   361 seq499_BIOID50981    -            255   3.3e-17   62.1   0.1   1   1   2.1e-15   9.7e-12   44.1   0.1   189   359    65   215    60   217 0.87 Glutamine amidotransferases class-II
APH                  PF01636.18   239 seq500_BIOID50981    -            328   1.6e-41  142.5   1.8   1   1   3.7e-45   2.5e-41  141.8   1.2     2   232    31   259    30   269 0.84 Phosphotransferase enzyme family
EcKinase             PF02958.15   293 seq500_BIOID50981    -            328   0.00012   21.2   0.0   1   1   3.1e-08   0.00021   20.4   0.0   197   280   176   252   149   257 0.79 Ecdysteroid kinase
Flavodoxin_NdrI      PF07972.6    122 seq502_BIOID50981    -            136   5.1e-47  158.6   0.0   1   1   4.3e-51   5.8e-47  158.4   0.0     1   122     5   123     5   123 0.97 NrdI Flavodoxin like
Ogr_Delta            PF04606.7     47 seq503_BIOID50981    -             86     4e-18   64.6   4.0   1   1   3.8e-22   5.1e-18   64.3   2.8     1    46     3    50     3    51 0.97 Ogr/Delta-like zinc finger
Phage_portal_2       PF05136.8    355 seq505_BIOID50981    -            500   1.9e-98  329.2   0.4   1   1  1.7e-102   2.3e-98  328.8   0.3     3   355    33   371    31   371 0.98 Phage portal protein, lambda family
IU_nuc_hydro         PF01156.14   314 seq506_BIOID50981    -            304     6e-93  311.4   0.0   1   1   4.9e-97   6.7e-93  311.2   0.0     3   312     4   302     2   304 0.96 Inosine-uridine preferring nucleoside hydrolase
PHP                  PF02811.14   175 seq510_BIOID50981    -            245   1.5e-17   63.8   1.3   1   1   1.9e-21   2.6e-17   63.0   0.9     1   169     4   164     4   174 0.91 PHP domain
DDE_Tnp_IS66         PF03050.9    271 seq514_BIOID50981    -            512  2.9e-100  334.8   0.1   1   1  8.6e-104  2.9e-100  334.8   0.0     1   271   175   462   175   462 0.98 Transposase IS66 family
DDE_Tnp_IS66_C       PF13817.1     39 seq514_BIOID50981    -            512   4.3e-19   68.1   0.1   1   1   3.3e-22   1.1e-18   66.7   0.0     1    39   468   506   468   506 0.98 IS66 C-terminal element
HTH_Tnp_IS66         PF13005.2     59 seq514_BIOID50981    -            512   1.3e-17   63.2   0.8   1   1   6.8e-21   2.3e-17   62.4   0.5     3    59   115   169   113   169 0.96 putative Helix-turn-helix domain of transposase IS66
LZ_Tnp_IS66          PF13007.2     78 seq514_BIOID50981    -            512   3.7e-13   49.8   3.2   1   1   1.1e-16   3.7e-13   49.8   2.2     1    77    38   110    38   111 0.82 Transposase C of IS166 homeodomain
4HBT                 PF03061.17    79 seq515_BIOID50981    -            132   4.9e-18   64.9   0.3   1   1   4.7e-22   6.5e-18   64.5   0.2     1    74    26    98    26   102 0.96 Thioesterase superfamily
rve                  PF00665.21   120 seq516_BIOID50981    -            248     7e-28   97.0   0.0   1   1   4.6e-31   1.3e-27   96.2   0.0     2   120    76   192    75   192 0.98 Integrase core domain
rve_3                PF13683.1     67 seq516_BIOID50981    -            248   7.2e-15   54.1   0.3   1   1   5.9e-18   1.6e-14   53.0   0.2     2    67   164   230   163   230 0.96 Integrase core domain
DDE_Tnp_IS240        PF13610.1    140 seq516_BIOID50981    -            248   1.6e-12   47.4   0.0   1   1   8.4e-16   2.3e-12   46.9   0.0     2   139    81   222    80   223 0.91 DDE domain
rve_2                PF13333.1     52 seq516_BIOID50981    -            248   4.3e-10   39.3   0.2   1   1     3e-13   8.3e-10   38.4   0.1     1    50   182   236   182   237 0.90 Integrase core domain
HTH_21               PF13276.1     60 seq516_BIOID50981    -            248   7.1e-09   35.4   0.1   1   1     6e-12   1.6e-08   34.2   0.0     9    58     4    52     2    56 0.90 HTH-like domain
SirA                 PF01206.12    70 seq517_BIOID50981    -             77   2.4e-20   71.7   0.0   1   1   1.9e-24   2.7e-20   71.6   0.0     2    70     9    77     8    77 0.98 SirA-like protein
Ribosomal_L31        PF01197.13    69 seq518_BIOID50981    -             87     8e-27   92.9   0.1   1   1   7.1e-31   9.7e-27   92.6   0.1     1    68     1    79     1    80 0.99 Ribosomal protein L31
Prok-JAB             PF14464.1    105 seq519_BIOID50981    -            258   5.7e-20   70.7   0.1   1   1   1.6e-23   1.1e-19   69.8   0.1     5    99    16   110    14   119 0.91 Prokaryotic homologs of the JAB domain
NLPC_P60             PF00877.14   105 seq519_BIOID50981    -            258   3.5e-14   52.3   0.0   1   1   7.4e-18   5.1e-14   51.8   0.0     1   105   122   235   122   235 0.92 NlpC/P60 family
ICL                  PF00463.16   526 seq520_BIOID50981    -            439  3.2e-200  665.6   1.7   1   2  4.6e-118  3.2e-114  381.9   0.0     1   255    12   262    12   264 0.99 Isocitrate lyase family
ICL                  PF00463.16   526 seq520_BIOID50981    -            439  3.2e-200  665.6   1.7   2   2   1.5e-88     1e-84  284.5   1.0   353   526   262   439   260   439 0.98 Isocitrate lyase family
PEP_mutase           PF13714.1    238 seq520_BIOID50981    -            439   4.8e-19   68.4   0.0   1   1   2.3e-22   1.6e-18   66.7   0.0    26   198    86   320    74   352 0.86 Phosphoenolpyruvate phosphomutase
DUF551               PF04448.7     69 seq521_BIOID50981    -            289   3.6e-17   62.7   3.5   1   1   2.7e-21   3.6e-17   62.7   2.4     1    69   220   285   220   285 0.98 Protein of unknown function (DUF551)
Ribonuc_red_lgC      PF02867.10   537 seq523_BIOID50981    -            714  8.8e-152  506.3   0.0   1   1  8.7e-154    4e-150  500.8   0.0     1   537   175   694   175   694 0.96 Ribonucleotide reductase, barrel domain
RNR_N                PF08343.5     82 seq523_BIOID50981    -            714     3e-29  100.5   0.1   1   1   1.7e-32   7.8e-29   99.2   0.1     1    82    16    97    16    97 0.99 Ribonucleotide reductase N-terminal
Ribonuc_red_lgN      PF00317.16    83 seq523_BIOID50981    -            714   3.9e-12   45.6   0.0   1   1   2.2e-15     1e-11   44.3   0.0     2    82    99   171    98   172 0.95 Ribonucleotide reductase, all-alpha domain
DUF3442              PF11924.3    280 seq524_BIOID50981    -            368   1.4e-89  300.2   0.2   1   1   1.5e-93     2e-89  299.7   0.2    68   280     1   214     1   214 0.99 Protein of unknown function (DUF3442)
FAD_binding_5        PF00941.16   171 seq526_BIOID50981    -            292   1.7e-50  170.7   0.0   1   1   3.4e-54   2.4e-50  170.2   0.0     4   170     6   173     3   174 0.98 FAD binding domain in molybdopterin dehydrogenase
CO_deh_flav_C        PF03450.12   103 seq526_BIOID50981    -            292   4.8e-25   87.3   0.1   1   1   2.5e-28   1.7e-24   85.6   0.0     2   103   183   283   182   283 0.97 CO dehydrogenase flavoprotein C-terminal domain
HOK_GEF              PF01848.11    43 seq528_BIOID50981    -             46   1.2e-17   62.7   1.6   1   1   9.8e-22   1.3e-17   62.6   1.1     2    43     3    44     2    44 0.96 Hok/gef family
BATS                 PF06968.8     92 seq529_BIOID50981    -            346   1.7e-29  101.3   0.0   1   1   5.5e-33   3.7e-29  100.2   0.0     1    92   220   312   220   312 0.99 Biotin and Thiamin Synthesis associated domain
Radical_SAM          PF04055.16   166 seq529_BIOID50981    -            346   3.9e-19   69.3   0.0   1   1   4.6e-22   3.2e-18   66.3   0.0     4   160    50   203    47   209 0.92 Radical SAM superfamily
DicB                 PF05358.6     62 seq531_BIOID50981    -             97   2.7e-40  135.5   0.2   1   1     2e-44   2.7e-40  135.5   0.1     1    62    36    97    36    97 1.00 DicB protein
Cytochrom_B_N        PF00033.14   188 seq533_BIOID50981    -            235   3.1e-37  127.6  22.0   1   1   5.2e-41   3.5e-37  127.4  15.2     2   188    12   220    11   220 0.98 Cytochrome b(N-terminal)/b6/petB
Ni_hydr_CYTB         PF01292.15   182 seq533_BIOID50981    -            235   3.4e-36  124.2  19.8   1   1   5.8e-40     4e-36  124.0  13.7     2   182    14   220    13   220 0.95 Prokaryotic cytochrome b561
DUF159               PF02586.9    208 seq534_BIOID50981    -            223   7.8e-47  159.3   0.0   1   1   6.4e-51   8.8e-47  159.2   0.0     1   207     1   215     1   216 0.90 Uncharacterised ACR, COG2135
SepZ                 PF06066.6     99 seq538_BIOID50981    -             98   1.8e-47  159.2   8.0   1   1   1.5e-51     2e-47  159.1   5.6     1    99     1    98     1    98 0.99 SepZ
DUF1482              PF07358.6     57 seq541_BIOID50981    -             63   1.8e-28   97.7   0.1   1   1   1.4e-32     2e-28   97.6   0.1     1    57     4    62     4    62 0.98 Protein of unknown function (DUF1482)
Aminotran_3          PF00202.16   339 seq542_BIOID50981    -            428  1.2e-121  405.5   0.1   1   1  1.1e-125  1.5e-121  405.3   0.1     2   338    29   362    28   363 0.98 Aminotransferase class-III
YjgP_YjgQ            PF03739.9    354 seq543_BIOID50981    -            366   2.7e-70  236.7   6.1   1   1   2.3e-74   3.2e-70  236.5   4.2     1   351     5   345     5   348 0.97 Predicted permease YjgP/YjgQ family
HOK_GEF              PF01848.11    43 seq546_BIOID50981    -             46   2.9e-15   55.1   1.9   1   1   2.3e-19   3.1e-15   55.0   1.3     1    43     4    44     3    44 0.92 Hok/gef family
Nitrate_red_del      PF02613.10   136 seq550_BIOID50981    -            184   3.9e-19   68.6   0.4   1   1   4.2e-23   5.8e-19   68.1   0.3     3   135    31   150    29   151 0.90 Nitrate reductase delta subunit
Peptidase_U35        PF04586.12   163 seq551_BIOID50981    -            645   4.6e-30  104.6   0.0   1   1   1.3e-33   8.8e-30  103.7   0.0     5   159    12   157     8   161 0.91 Caudovirus prohead protease
Phage_capsid         PF05065.8    276 seq551_BIOID50981    -            645   2.2e-27   95.8   0.2   1   1   1.7e-30   1.1e-26   93.4   0.2     8   275   353   635   351   636 0.79 Phage capsid family
Packaging_FI         PF14000.1    125 seq553_BIOID50981    -            124   1.7e-41  141.2   3.1   1   1   1.4e-45   1.9e-41  141.0   2.1     1   125     3   121     3   121 0.97 DNA packaging protein FI
DSBA                 PF01323.15   193 seq558_BIOID50981    -            208   6.8e-32  110.4   3.3   1   1   7.9e-35   5.4e-31  107.5   2.3     1   192    40   197    40   198 0.95 DSBA-like thioredoxin domain
Thioredoxin_4        PF13462.1    163 seq558_BIOID50981    -            208   4.4e-10   39.7   0.0   1   1   9.2e-14   6.3e-10   39.1   0.0    16   149    40   180    33   191 0.69 Thioredoxin
IpaB_EvcA            PF03278.8    153 seq560_BIOID50981    -            109   1.2e-18   66.7   0.1   1   1     1e-22   1.4e-18   66.4   0.1     2    61    40    97    39   108 0.92 IpaB/EvcA family
Abhydrolase_1        PF00561.15   230 seq562_BIOID50981    -            340   1.5e-31  109.6   0.0   1   1   5.6e-35   1.9e-31  109.2   0.0     1   228    82   319    82   321 0.97 alpha/beta hydrolase fold
Hydrolase_4          PF12146.3     79 seq562_BIOID50981    -            340   3.9e-24   84.1   0.5   1   1   1.9e-27   6.4e-24   83.4   0.3     3    79    42   122    40   122 0.90 Putative lysophospholipase
Abhydrolase_6        PF12697.2    228 seq562_BIOID50981    -            340   3.5e-20   72.7   3.6   1   1   1.6e-23   5.4e-20   72.1   2.5     2   221    58   311    57   316 0.72 Alpha/beta hydrolase family
Abhydrolase_5        PF12695.2    142 seq562_BIOID50981    -            340     3e-12   46.3   0.0   1   1   1.5e-15     5e-12   45.6   0.0     1   141    56   305    56   306 0.79 Alpha/beta hydrolase family
DUF1378              PF07125.6     59 seq567_BIOID50981    -             41   1.2e-24   85.9   1.6   1   1   8.9e-29   1.2e-24   85.8   1.1     1    39     1    39     1    41 0.98 Protein of unknown function (DUF1378)
Lambda_tail_I        PF06805.7     82 seq569_BIOID50981    -            193   6.6e-13   48.1   0.0   1   1   7.8e-17   1.1e-12   47.5   0.0    25    82     2    64     1    64 0.97 Bacteriophage lambda tail assembly protein I
DUF957               PF06117.6     65 seq570_BIOID50981    -             80   2.1e-35  119.9   0.5   1   1   1.7e-39   2.3e-35  119.8   0.4     1    65    16    80    16    80 0.99 Enterobacterial protein of unknown function (DUF957)
NIF3                 PF01784.13   242 seq571_BIOID50981    -            247     1e-56  192.1   0.0   1   1   9.1e-61   1.2e-56  191.8   0.0     2   240     6   235     5   238 0.95 NIF3 (NGG1p interacting factor 3)
DapB_N               PF01113.15   124 seq572_BIOID50981    -            105   1.1e-17   63.9   0.3   1   1   9.9e-22   1.4e-17   63.6   0.2     1    70     6    75     6    76 0.99 Dihydrodipicolinate reductase, N-terminus
Phage_attach         PF05354.6    117 seq575_BIOID50981    -            123   1.9e-60  201.4   0.1   1   1   3.1e-64   2.1e-60  201.2   0.1     1   117     7   123     7   123 1.00 Phage Head-Tail Attachment
Gifsy-2              PF13856.1     95 seq575_BIOID50981    -            123   5.7e-30  103.1   0.0   1   1   9.7e-34   6.6e-30  102.9   0.0     1    95    10   111    10   111 0.98 ATP-binding sugar transporter from pro-phage
Phage_integrase      PF00589.17   173 seq576_BIOID50981    -            415   3.6e-22   78.7   0.2   1   1   1.2e-25   8.1e-22   77.5   0.0     1   171   219   381   219   383 0.89 Phage integrase family
DUF4102              PF13356.1     89 seq576_BIOID50981    -            415   1.2e-20   73.0   0.0   1   1   1.5e-23     1e-19   70.1   0.0     1    84    14   102    14   107 0.88 Domain of unknown function (DUF4102)
HycI                 PF01750.13   130 seq577_BIOID50981    -            195   4.8e-39  132.7   0.0   1   1   4.3e-43   5.8e-39  132.4   0.0     1   129    23   151    23   152 0.99 Hydrogenase maturation protease
DUF770               PF05591.7    158 seq578_BIOID50981    -            166   4.6e-55  185.3   0.1   1   1   3.9e-59   5.3e-55  185.1   0.1     2   156     7   161     6   163 0.97 Protein of unknown function (DUF770)
IpaB_EvcA            PF03278.8    153 seq582_BIOID50981    -             87   2.5e-28   98.1   1.2   1   1     2e-32   2.8e-28   97.9   0.8    76   152     3    75     1    76 0.96 IpaB/EvcA family
DUF826               PF05696.6     78 seq584_BIOID50981    -             69   2.3e-28   98.0   0.5   1   1     2e-32   2.7e-28   97.8   0.4    14    78     2    63     1    64 0.96 Protein of unknown function (DUF826)
MxiH                 PF09392.5     90 seq585_BIOID50981    -             55   1.1e-07   32.2   0.8   1   1   8.1e-12   1.1e-07   32.1   0.5    47    90    11    54     2    54 0.93 Type III secretion needle MxiH like
Fer2_2               PF01799.15    75 seq586_BIOID50981    -            159     4e-27   93.8   0.4   1   1   5.8e-31     4e-27   93.8   0.3     1    73    78   152    78   154 0.93 [2Fe-2S] binding domain
Fer2                 PF00111.22    78 seq586_BIOID50981    -            159   4.4e-07   29.4   1.1   1   1   6.5e-11   4.4e-07   29.4   0.8     2    55    12    64    11    85 0.81 2Fe-2S iron-sulfur cluster binding domain
Methyltransf_27      PF13708.1    194 seq589_BIOID50981    -            280   9.8e-73  243.7   0.3   1   1     1e-76   1.4e-72  243.2   0.2     2   194    86   278    85   278 0.99 Methyltransferase domain
DapB_C               PF05173.9    132 seq590_BIOID50981    -            175   1.5e-47  160.5   0.3   1   1   2.7e-51   1.8e-47  160.2   0.2     1   132    34   170    34   170 0.98 Dihydrodipicolinate reductase, C-terminus
DapB_N               PF01113.15   124 seq590_BIOID50981    -            175   1.9e-07   30.8   0.3   1   1   3.4e-10   2.3e-06   27.4   0.0    94   124     1    31     1    31 0.98 Dihydrodipicolinate reductase, N-terminus
Resolvase            PF00239.16   141 seq591_BIOID50981    -            117   4.6e-14   52.3   0.0   1   1   3.9e-18   5.3e-14   52.1   0.0     1    81     4    98     4   107 0.87 Resolvase, N terminal domain
CLP_protease         PF00574.18   182 seq594_BIOID50981    -            674   2.9e-46  157.3   0.8   1   1   1.3e-49   5.7e-46  156.3   0.6    29   179    46   191    26   194 0.95 Clp protease
Mu-like_gpT          PF10124.4    291 seq594_BIOID50981    -            674   5.9e-10   38.4   0.2   1   1   9.3e-09   4.3e-05   22.5   0.1   230   287   541   603   534   607 0.80 Mu-like prophage major head subunit gpT
SDH_sah              PF01972.11   286 seq594_BIOID50981    -            674   3.3e-09   35.8   1.4   1   1   5.8e-12   2.6e-08   32.8   0.9    92   153    61   122    46   172 0.93 Serine dehydrogenase proteinase
DUF1097              PF06496.6    144 seq595_BIOID50981    -            173   1.6e-46  157.6  25.0   1   1   1.4e-50   1.9e-46  157.3  17.4     1   143    18   156    18   157 0.99 Protein of unknown function (DUF1097)
Aminotran_1_2        PF00155.16   363 seq596_BIOID50981    -            384     2e-68  230.9   0.0   1   1   4.9e-72   2.2e-68  230.7   0.0     2   363    40   380    39   380 0.96 Aminotransferase class I and II
Beta_elim_lyase      PF01212.16   290 seq596_BIOID50981    -            384   4.6e-07   29.1   0.0   1   1     4e-10   1.8e-06   27.1   0.0    27    95    82   147    67   206 0.74 Beta-eliminating lyase
Cys_Met_Meta_PP      PF01053.15   386 seq596_BIOID50981    -            384   1.2e-05   23.6   0.0   1   1   4.1e-09   1.9e-05   23.0   0.0    57   185    86   212    82   215 0.87 Cys/Met metabolism PLP-dependent enzyme
Big_1                PF02369.11   100 seq599_BIOID50981    -            901   2.7e-55  184.3 105.0   1   3   2.5e-18   1.1e-14   53.9   8.5     5    97   478   570   474   572 0.86 Bacterial Ig-like domain (group 1)
Big_1                PF02369.11   100 seq599_BIOID50981    -            901   2.7e-55  184.3 105.0   2   3     6e-17   2.7e-13   49.5   3.2    14    97   588   671   574   676 0.85 Bacterial Ig-like domain (group 1)
Big_1                PF02369.11   100 seq599_BIOID50981    -            901   2.7e-55  184.3 105.0   3   3   7.5e-17   3.4e-13   49.2   9.9     4    95   679   771   675   776 0.84 Bacterial Ig-like domain (group 1)
MTHFR                PF02219.12   287 seq601_BIOID50981    -            296  3.9e-109  364.0   0.0   1   1  3.2e-113  4.4e-109  363.8   0.0     4   287    14   291    11   291 0.97 Methylenetetrahydrofolate reductase
Lysis_S              PF04971.7     68 seq605_BIOID50981    -             71   1.4e-47  159.0   0.5   1   1   1.2e-51   1.6e-47  158.9   0.3     1    68     4    71     4    71 1.00 Lysis protein S
Minor_tail_Z         PF06763.6    189 seq608_BIOID50981    -            191   4.2e-72  241.6  12.0   1   1   4.6e-76   6.2e-72  241.1   8.3     1   189     3   191     3   191 0.97 Prophage minor tail protein Z (GPZ)
HOK_GEF              PF01848.11    43 seq609_BIOID50981    -             70   7.6e-19   66.6   4.6   1   1   6.8e-23   9.3e-19   66.3   3.2     1    43    24    66    24    66 0.99 Hok/gef family
DFP                  PF04127.10   183 seq611_BIOID50981    -            430   1.2e-71  239.9   2.9   1   1   2.1e-75   1.4e-71  239.7   0.1     2   182   211   395   210   396 0.97 DNA / pantothenate metabolism flavoprotein
Flavoprotein         PF02441.14   129 seq611_BIOID50981    -            430   2.6e-31  107.8   0.3   1   1   8.1e-35   5.6e-31  106.7   0.2     1   128    30   157    30   158 0.90 Flavoprotein
DUF945               PF06097.6    459 seq612_BIOID50981    -             85   2.6e-15   56.0   0.0   1   1   2.2e-19   3.1e-15   55.8   0.0     3    59    18    79    16    83 0.96 Bacterial protein of unknown function (DUF945)
Methyltransf_23      PF13489.1    162 seq613_BIOID50981    -            256   2.9e-24   85.4   0.0   1   1   4.5e-27   4.7e-24   84.7   0.0    23   121    73   198    51   227 0.76 Methyltransferase domain
Methyltransf_31      PF13847.1    152 seq613_BIOID50981    -            256   8.9e-20   70.6   0.0   1   1   1.1e-22   1.2e-19   70.3   0.0     4   112    73   177    72   226 0.88 Methyltransferase domain
Methyltransf_11      PF08241.7     95 seq613_BIOID50981    -            256   2.7e-19   69.3   0.1   1   1   3.9e-22   4.1e-19   68.7   0.1     1    95    77   173    77   173 0.96 Methyltransferase domain
Methyltransf_12      PF08242.7     99 seq613_BIOID50981    -            256   3.7e-14   52.8   0.0   1   1   5.8e-17   6.1e-14   52.1   0.0     1    98    77   170    77   171 0.84 Methyltransferase domain
Methyltransf_18      PF12847.2    112 seq613_BIOID50981    -            256   1.4e-13   51.2   0.0   1   1   2.2e-16   2.3e-13   50.6   0.0     2   110    73   174    73   176 0.90 Methyltransferase domain
Methyltransf_25      PF13649.1    101 seq613_BIOID50981    -            256   4.6e-12   46.0   0.1   1   1     7e-15   7.3e-12   45.4   0.1     1   101    76   169    76   169 0.92 Methyltransferase domain
Ubie_methyltran      PF01209.13   233 seq613_BIOID50981    -            256   1.1e-09   37.5   0.0   1   1   1.3e-12   1.4e-09   37.3   0.0    38   151    63   173    29   199 0.87 ubiE/COQ5 methyltransferase family
Methyltransf_26      PF13659.1    117 seq613_BIOID50981    -            256     3e-09   36.8   0.1   1   1   7.4e-12   7.8e-09   35.4   0.1     1   115    73   175    73   177 0.89 Methyltransferase domain
CMAS                 PF02353.15   273 seq613_BIOID50981    -            256   2.3e-08   33.3   0.0   1   1   2.9e-11     3e-08   32.9   0.0    63   193    73   200    53   232 0.81 Mycolic acid cyclopropane synthetase
NodS                 PF05401.6    201 seq613_BIOID50981    -            256   7.7e-08   31.8   0.0   1   1   9.1e-11   9.5e-08   31.5   0.0    46   175    75   204    30   212 0.83 Nodulation protein S (NodS)
MTS                  PF05175.9    170 seq613_BIOID50981    -            256   8.4e-07   28.4   0.0   1   1   1.2e-09   1.2e-06   27.9   0.0    32   103    73   143    63   186 0.89 Methyltransferase small domain
Methyltransf_9       PF08003.6    315 seq613_BIOID50981    -            256   9.9e-06   24.3   0.0   1   1   1.3e-08   1.3e-05   23.9   0.0   114   229    71   185    62   219 0.80 Protein of unknown function (DUF1698)
PrmA                 PF06325.8    295 seq613_BIOID50981    -            256     2e-05   23.7   0.0   1   1   2.7e-08   2.8e-05   23.2   0.0   162   258    73   174    67   190 0.79 Ribosomal protein L11 methyltransferase (PrmA)
Radical_SAM          PF04055.16   166 seq614_BIOID50981    -            292   1.9e-22   80.0   0.0   1   1   5.8e-26   2.6e-22   79.6   0.0     1   157    41   222    41   231 0.94 Radical SAM superfamily
Fer4_12              PF13353.1    139 seq614_BIOID50981    -            292   1.1e-10   41.6   0.1   1   1   9.2e-14   4.2e-10   39.7   0.1     2    82    34   145    33   186 0.81 4Fe-4S single cluster domain
Fer4_14              PF13394.1    117 seq614_BIOID50981    -            292     1e-06   28.6   0.6   1   1     6e-09   2.7e-05   24.0   0.4     3   103    42   171    40   183 0.83 4Fe-4S single cluster domain
PTS_EIIA_2           PF00359.17   142 seq616_BIOID50981    -            637   6.7e-33  113.2   0.0   1   1   2.5e-36   1.1e-32  112.5   0.0     5   140   498   634   495   636 0.95 Phosphoenolpyruvate-dependent sugar phosphotransferase system, EIIA 2
PTS_EIIC             PF02378.13   321 seq616_BIOID50981    -            637   2.5e-19   69.1  33.4   1   1   5.5e-23   2.5e-19   69.1  23.2     1   321    17   277    17   277 0.92 Phosphotransferase system, EIIC
PTS_IIB              PF02302.12    90 seq616_BIOID50981    -            637   1.9e-09   37.7   0.3   1   1   1.1e-12   4.9e-09   36.3   0.0     1    79   379   453   379   458 0.87 PTS system, Lactose/Cellobiose specific IIB subunit
GerE                 PF00196.14    58 seq618_BIOID50981    -            143   1.6e-07   30.4   0.0   1   1   1.7e-11   2.4e-07   29.8   0.0     2    51    94   142    93   143 0.93 Bacterial regulatory proteins, luxR family
AP_endonuc_2         PF01261.19   211 seq619_BIOID50981    -            258   6.7e-33  113.6   0.2   1   1   5.9e-37   8.1e-33  113.3   0.1     1   211    21   219    21   219 0.95 Xylose isomerase-like TIM barrel
rve                  PF00665.21   120 seq623_BIOID50981    -            205   2.1e-22   79.3   0.0   1   1   4.3e-26   2.9e-22   78.9   0.0     3   119    36   156    34   157 0.96 Integrase core domain
rve_3                PF13683.1     67 seq623_BIOID50981    -            205   7.5e-18   63.7   0.1   1   1   2.1e-21   1.5e-17   62.7   0.1     4    67   131   194   128   194 0.95 Integrase core domain
Phage_lysozyme       PF00959.14   110 seq624_BIOID50981    -            177   1.5e-29  102.3   0.0   1   1   1.5e-33     2e-29  101.9   0.0     1   110    48   166    48   166 0.97 Phage lysozyme
Metal_resist         PF13801.1    125 seq625_BIOID50981    -            141   3.2e-19   69.0   2.9   1   1   2.3e-23   3.2e-19   69.0   2.0     7   122    11   120     5   123 0.84 Heavy-metal resistance
HyaE                 PF07449.6    107 seq626_BIOID50981    -            132   2.7e-40  136.4   0.0   1   1   2.2e-44   3.1e-40  136.2   0.0     1   107    10   116    10   116 0.99 Hydrogenase-1 expression protein HyaE
AHS1                 PF02682.11   202 seq629_BIOID50981    -            218   2.9e-69  232.4   0.0   1   1   2.4e-73   3.3e-69  232.2   0.0     2   202     5   202     4   202 0.95 Allophanate hydrolase subunit 1
YjgP_YjgQ            PF03739.9    354 seq632_BIOID50981    -            360   8.9e-69  231.7   5.4   1   1   7.6e-73     1e-68  231.5   3.7     1   354     9   358     9   358 0.98 Predicted permease YjgP/YjgQ family
DUF945               PF06097.6    459 seq634_BIOID50981    -            405   2.8e-82  276.8  12.5   1   1   2.3e-86   3.1e-82  276.6   8.7    74   459     9   396     1   396 0.96 Bacterial protein of unknown function (DUF945)
DUF1602              PF07673.9     39 seq635_BIOID50981    -             47   2.5e-09   36.2   6.6   1   1   2.6e-13   3.5e-09   35.8   4.6     1    30    17    46    17    47 0.96 Protein of unknown function (DUF1602)
AceK                 PF06315.6    562 seq637_BIOID50981    -            582  6.8e-222  737.5   0.0   1   1  6.1e-226  8.3e-222  737.2   0.0    36   562    48   572    26   572 0.98 Isocitrate dehydrogenase kinase/phosphatase (AceK)
AceK                 PF06315.6    562 seq638_BIOID50981    -            152   7.8e-11   40.8   0.1   1   1   5.7e-15   7.8e-11   40.8   0.1     1    41     9    49     9   108 0.89 Isocitrate dehydrogenase kinase/phosphatase (AceK)
TPP_enzyme_N         PF02776.13   172 seq640_BIOID50981    -            548   1.6e-58  196.8   4.4   1   1   3.8e-62   1.7e-58  196.7   0.2     1   169     1   167     1   170 0.98 Thiamine pyrophosphate enzyme, N-terminal TPP binding domain
TPP_enzyme_C         PF02775.16   153 seq640_BIOID50981    -            548   6.8e-52  174.9   0.4   1   1   5.3e-54   2.4e-50  169.9   0.0     1   153   374   522   374   522 0.98 Thiamine pyrophosphate enzyme, C-terminal TPP binding domain
TPP_enzyme_M         PF00205.17   137 seq640_BIOID50981    -            548     2e-41  140.8   0.1   1   1   1.1e-44   4.9e-41  139.5   0.1     1   137   186   321   186   321 0.98 Thiamine pyrophosphate enzyme, central domain
DUF877               PF05943.7    423 seq641_BIOID50981    -            491    3e-188  625.4   0.0   1   1  2.7e-192  3.6e-188  625.1   0.0     1   423    68   489    68   489 1.00 Protein of unknown function (DUF877)
Hydrolase_3          PF08282.7    254 seq642_BIOID50981    -            266   2.7e-61  207.2   0.0   1   1   6.7e-65     3e-61  207.0   0.0     1   254     5   260     5   260 0.96 haloacid dehalogenase-like hydrolase
S6PP                 PF05116.8    247 seq642_BIOID50981    -            266     4e-16   58.9   0.0   1   2     4e-09   1.8e-05   24.0   0.0     4    75     4    73     1    91 0.89 Sucrose-6F-phosphate phosphohydrolase
S6PP                 PF05116.8    247 seq642_BIOID50981    -            266     4e-16   58.9   0.0   2   2   7.2e-12   3.3e-08   33.0   0.0   135   218   159   242   141   251 0.83 Sucrose-6F-phosphate phosphohydrolase
Hydrolase            PF00702.21   204 seq642_BIOID50981    -            266   2.6e-11   44.3   0.1   1   1     2e-13   9.2e-10   39.2   0.1     2   204     3   226     2   226 0.59 haloacid dehalogenase-like hydrolase
HupH_C               PF04809.8    120 seq643_BIOID50981    -            305   1.5e-49  166.6   0.0   1   2   3.8e-11   5.2e-07   29.3   0.0     6    96    70   160    67   175 0.82 HupH hydrogenase expression protein, C-terminal conserved region
HupH_C               PF04809.8    120 seq643_BIOID50981    -            305   1.5e-49  166.6   0.0   2   2   5.3e-44   7.2e-40  135.3   0.0     1   119   183   299   183   300 0.99 HupH hydrogenase expression protein, C-terminal conserved region
Ail_Lom              PF06316.6    199 seq645_BIOID50981    -            199  1.4e-123  409.7   5.4   1   1  2.2e-127  1.5e-123  409.5   3.7     1   199     1   199     1   199 1.00 Enterobacterial Ail/Lom protein
OMP_b-brl            PF13505.1    176 seq645_BIOID50981    -            199   2.1e-23   83.0   5.6   1   1   3.6e-27   2.5e-23   82.8   3.9     7   176    16   199     6   199 0.82 Outer membrane protein beta-barrel domain
Phage_tail_U         PF06141.6    133 seq647_BIOID50981    -            131   1.1e-63  213.0   0.4   1   1   8.8e-68   1.2e-63  212.9   0.3     1   133     1   131     1   131 0.99 Phage minor tail protein U
InvH                 PF04741.7    147 seq653_BIOID50981    -             97   8.2e-08   32.1   0.6   1   1   8.1e-12   1.1e-07   31.6   0.5    90   144    41    95    18    97 0.89 InvH outer membrane lipoprotein
DUF968               PF06147.6    200 seq655_BIOID50981    -            349     2e-79  266.0   0.0   1   1   2.5e-83   3.4e-79  265.3   0.0     2   199   130   345   129   346 0.99 Protein of unknown function (DUF968)
CPSase_sm_chain      PF00988.17   131 seq658_BIOID50981    -            391   1.7e-56  189.1   0.1   1   1   6.1e-60   2.8e-56  188.5   0.0     2   131    13   142    12   142 0.99 Carbamoyl-phosphate synthase small chain, CPSase domain
GATase               PF00117.23   192 seq658_BIOID50981    -            391   1.3e-49  168.1   0.0   1   1   5.8e-53   2.6e-49  167.1   0.0     3   191   206   381   203   382 0.95 Glutamine amidotransferase class-I
Peptidase_C26        PF07722.8    217 seq658_BIOID50981    -            391   1.2e-08   34.5   0.1   1   1     1e-10   4.8e-07   29.3   0.1    93   217   258   364   247   364 0.80 Peptidase C26
AHS2                 PF02626.10   272 seq662_BIOID50981    -            310  1.3e-100  336.0   0.0   1   1  1.2e-104  1.6e-100  335.7   0.0     2   272    24   288    23   288 0.98 Allophanate hydrolase subunit 2
Ribonuc_red_sm       PF00268.16   281 seq663_BIOID50981    -            319   6.2e-81  271.3   0.1   1   1   5.2e-85   7.2e-81  271.1   0.0     1   280     1   280     1   281 0.97 Ribonucleotide reductase, small chain
PTS_IIB              PF02302.12    90 seq665_BIOID50981    -            113   7.1e-13   48.6   0.0   1   1   6.3e-17   8.6e-13   48.4   0.0     2    87     6    94     5    97 0.92 PTS system, Lactose/Cellobiose specific IIB subunit
Y1_Tnp               PF01797.11   121 seq666_BIOID50981    -            203   2.8e-40  136.8   0.0   1   1   2.7e-44   3.6e-40  136.4   0.0     4   121     1   118     1   118 0.99 Transposase IS200 like
Big_2                PF02368.13    79 seq668_BIOID50981    -            250     5e-12   45.4  10.5   1   1   7.3e-16     5e-12   45.4   7.3     2    75   161   237   160   243 0.93 Bacterial Ig-like domain (group 2)
NAD_binding_2        PF03446.10   162 seq669_BIOID50981    -            292   6.5e-49  165.8   0.7   1   1   2.2e-52   1.5e-48  164.6   0.3     2   161     1   160     1   162 0.97 NAD binding domain of 6-phosphogluconate dehydrogenase
F420_oxidored        PF03807.12    96 seq669_BIOID50981    -            292   1.9e-07   31.2   0.2   1   1   1.3e-10   9.2e-07   29.0   0.1     1    93     2    92     2    94 0.81 NADP oxidoreductase coenzyme F420-dependent
NLPC_P60             PF00877.14   105 seq670_BIOID50981    -            129   5.4e-32  109.6   0.0   1   1   9.1e-36   6.2e-32  109.4   0.0     1   105    11   121    11   121 0.98 NlpC/P60 family
Methyltransf_11      PF08241.7     95 seq672_BIOID50981    -            246   1.3e-23   83.1   0.0   1   1   1.4e-26   2.3e-23   82.3   0.0     1    95    47   138    47   138 0.98 Methyltransferase domain
Methyltransf_23      PF13489.1    162 seq672_BIOID50981    -            246   2.1e-15   56.6   0.1   1   1   1.8e-18     3e-15   56.1   0.0     4   151    25   174    17   181 0.78 Methyltransferase domain
Methyltransf_31      PF13847.1    152 seq672_BIOID50981    -            246   2.1e-14   53.2   0.0   1   1   1.6e-17   2.7e-14   52.8   0.0     5   118    44   147    40   196 0.83 Methyltransferase domain
Methyltransf_12      PF08242.7     99 seq672_BIOID50981    -            246   5.7e-11   42.6   0.0   1   1   6.6e-14   1.1e-10   41.6   0.0     1    98    47   135    47   136 0.86 Methyltransferase domain
Methyltransf_18      PF12847.2    112 seq672_BIOID50981    -            246   1.4e-09   38.3   0.0   1   1   1.6e-12   2.8e-09   37.4   0.0     4   110    45   139    42   141 0.79 Methyltransferase domain
Methyltransf_25      PF13649.1    101 seq672_BIOID50981    -            246   4.4e-09   36.4   0.0   1   1   8.4e-12   1.4e-08   34.8   0.0     1   101    46   134    46   134 0.87 Methyltransferase domain
Ubie_methyltran      PF01209.13   233 seq672_BIOID50981    -            246   2.7e-09   36.3   0.0   1   1   2.1e-12   3.6e-09   35.9   0.0    44   168    39   155     9   169 0.85 ubiE/COQ5 methyltransferase family
Methyltransf_8       PF05148.10   219 seq672_BIOID50981    -            246   1.3e-05   24.8   0.0   1   1   1.1e-08   1.9e-05   24.2   0.0    58   156    29   138    16   158 0.77 Hypothetical methyltransferase
peroxidase           PF00141.18   229 seq675_BIOID50981    -            739   4.5e-87  291.2   0.0   1   2   4.1e-53   5.6e-49  166.5   0.0     3   229    89   409    87   409 0.87 Peroxidase
peroxidase           PF00141.18   229 seq675_BIOID50981    -            739   4.5e-87  291.2   0.0   2   2   1.3e-39   1.8e-35  122.4   0.0     3   229   416   713   414   713 0.88 Peroxidase
Inositol_P           PF00459.20   271 seq678_BIOID50981    -            267   2.5e-77  259.7   0.0   1   1   2.1e-81   2.8e-77  259.5   0.0     3   268     2   260     1   263 0.97 Inositol monophosphatase family
dUTPase              PF00692.14   129 seq683_BIOID50981    -            152   1.2e-41  141.0   0.0   1   1   9.9e-46   1.4e-41  140.9   0.0     2   129    17   150    16   150 0.98 dUTPase
Sugar_tr             PF00083.19   451 seq685_BIOID50981    -            243   1.2e-21   76.7  12.0   1   1   2.1e-25   1.4e-21   76.4   8.3     6   199    27   227    23   239 0.85 Sugar (and other) transporter
MFS_1                PF07690.11   354 seq685_BIOID50981    -            243   3.8e-15   55.3  19.4   1   1   7.9e-19   5.4e-15   54.8  13.5    37   173    69   215    23   240 0.74 Major Facilitator Superfamily
phage_tail_N         PF08400.5    134 seq686_BIOID50981    -            434   7.1e-61  203.6   0.2   1   1   2.1e-64   7.1e-61  203.6   0.1     1   134     1   134     1   134 0.99 Prophage tail fibre N-terminal
Phage_fiber_C        PF06820.7     64 seq686_BIOID50981    -            434   2.3e-36  123.6   0.2   1   1     1e-39   3.5e-36  123.0   0.1     1    64   360   423   360   423 0.99 Putative prophage tail fibre C-terminus
Collagen             PF01391.13    60 seq686_BIOID50981    -            434   4.4e-18   64.4  67.6   1   2   8.7e-13     3e-09   36.1  24.9     1    59   251   309   249   311 0.57 Collagen triple helix repeat (20 copies)
Collagen             PF01391.13    60 seq686_BIOID50981    -            434   4.4e-18   64.4  67.6   2   2   4.7e-12   1.6e-08   33.8  24.8     1    58   299   356   295   359 0.61 Collagen triple helix repeat (20 copies)
CarboxypepD_reg      PF13620.1     82 seq686_BIOID50981    -            434   9.8e-08   31.8   0.3   1   1   6.9e-11   2.4e-07   30.6   0.2     1    74     4    82     4    89 0.82 Carboxypeptidase regulatory-like domain
EamA                 PF00892.15   126 seq687_BIOID50981    -            299   3.3e-18   65.8  28.8   1   2   5.4e-10   7.4e-06   25.9   9.3     1   124     9   128     9   130 0.91 EamA-like transporter family
EamA                 PF00892.15   126 seq687_BIOID50981    -            299   3.3e-18   65.8  28.8   2   2   2.7e-16   3.8e-12   46.2   5.2     1   123   149   274   149   277 0.89 EamA-like transporter family
SbmA_BacA            PF05992.7    315 seq689_BIOID50981    -            406  2.8e-164  545.7  11.7   1   1    6e-168  4.1e-164  545.1   8.1     1   314    80   393    80   394 1.00 SbmA/BacA-like family
ABC_membrane_2       PF06472.10   282 seq689_BIOID50981    -            406   4.3e-13   48.9   8.0   1   1     4e-16   2.8e-12   46.2   5.6    20   214    79   284    70   343 0.87 ABC transporter transmembrane region 2
Phage_portal         PF04860.7    347 seq690_BIOID50981    -            454   1.4e-84  283.6   0.0   1   1   1.2e-88   1.7e-84  283.3   0.0     3   347    38   382    36   382 0.96 Phage portal protein
YfiO                 PF13525.1    203 seq692_BIOID50981    -            245   1.1e-84  282.8   5.8   1   1   2.8e-88   1.3e-84  282.6   4.0     1   202    28   236    28   238 0.97 Outer membrane lipoprotein
TPR_18               PF13512.1    142 seq692_BIOID50981    -            245   5.1e-65  217.7   7.3   1   1     3e-68   1.4e-64  216.3   1.2     2   142    24   167    23   167 0.98 Tetratricopeptide repeat
Pep_deformylase      PF01327.16   157 seq693_BIOID50981    -            169   8.9e-53  177.7   0.1   1   1   7.8e-57   1.1e-52  177.5   0.1     2   156     4   152     3   153 0.94 Polypeptide deformylase
Bac_Ubq_Cox          PF01654.12   436 seq700_BIOID50981    -            514  1.8e-184  613.0  24.7   1   1  1.8e-188  2.4e-184  612.6  17.1     1   435     7   502     7   503 0.97 Bacterial Cytochrome Ubiquinol Oxidase
Lactamase_B_2        PF12706.2    194 seq704_BIOID50981    -            356   2.2e-24   85.9   0.3   1   1     4e-28   2.8e-24   85.6   0.2     2   194    59   284    58   284 0.80 Beta-lactamase superfamily domain
Lactamase_B_3        PF13483.1    163 seq704_BIOID50981    -            356   4.9e-17   62.0   0.1   1   1     1e-20   6.9e-17   61.5   0.0     4   163    44   283    42   283 0.86 Beta-lactamase superfamily domain
RusA                 PF05866.6    116 seq706_BIOID50981    -            123   5.7e-21   74.9   0.0   1   1   4.8e-25   6.5e-21   74.7   0.0     1   116     7   116     7   116 0.90 Endodeoxyribonuclease RusA
Phage_lambd_GpG      PF06894.6    127 seq707_BIOID50981    -            143   9.1e-57  190.0   0.4   1   1   7.7e-61   1.1e-56  189.8   0.3     1   127     1   127     1   127 0.98 Bacteriophage lambda minor tail protein (GpG)
AAA_26               PF13500.1    199 seq708_BIOID50981    -            225   7.2e-42  143.1   0.0   1   1   1.9e-45   8.5e-42  142.9   0.0     1   193     3   208     3   213 0.95 AAA domain
CbiA                 PF01656.18   195 seq708_BIOID50981    -            225   3.5e-20   72.1   0.0   1   1   9.2e-24   4.2e-20   71.8   0.0     2   180     6   199     5   217 0.78 CobQ/CobB/MinD/ParA nucleotide binding domain
LamB_YcsF            PF03746.11   242 seq709_BIOID50981    -            244  5.6e-103  343.1   0.8   1   1  4.6e-107  6.3e-103  342.9   0.6     1   241     2   237     2   238 0.99 LamB/YcsF family
TetR_N               PF00440.18    47 seq711_BIOID50981    -            198   2.9e-11   42.7   0.0   1   1   3.4e-15   4.6e-11   42.0   0.0     3    46    18    61    16    62 0.94 Bacterial regulatory proteins, tetR family
GPW_gp25             PF04965.9     99 seq713_BIOID50981    -            137   1.4e-18   66.1   0.0   1   1   1.3e-22   1.8e-18   65.7   0.0     3    94    29   118    27   124 0.90 Gene 25-like lysozyme
Dus                  PF01207.12   310 seq714_BIOID50981    -            345     1e-99  333.2   0.0   1   1  8.5e-104   1.2e-99  333.0   0.0     2   308    30   340    29   342 0.98 Dihydrouridine synthase (Dus)
HxlR                 PF01638.12    91 seq715_BIOID50981    -            126   1.8e-32  110.7   0.1   1   1   2.8e-36   3.8e-32  109.6   0.0     2    89    29   116    28   118 0.97 HxlR-like helix-turn-helix
Mannitol_dh_C        PF08125.8    245 seq716_BIOID50981    -            470   2.3e-71  239.7   0.0   1   1   9.9e-75   4.5e-71  238.7   0.0     1   244   236   461   236   462 0.98 Mannitol dehydrogenase C-terminal domain
Mannitol_dh          PF01232.18   151 seq716_BIOID50981    -            470   9.7e-28   96.8   0.1   1   1   4.1e-31   1.9e-27   95.9   0.1     1   151    89   211    89   211 0.97 Mannitol dehydrogenase Rossmann domain
DUF3521              PF12035.3     35 seq716_BIOID50981    -            470     2e-08   33.7   4.9   1   1     1e-11   4.6e-08   32.6   3.4     4    33    26    58    25    59 0.81 Protein of unknown function (DUF3521)
SH3_3                PF08239.6     52 seq717_BIOID50981    -            206   9.6e-06   25.0   0.1   1   1   1.4e-09   1.9e-05   24.0   0.0     5    46    36    80    30    86 0.91 Bacterial SH3 domain
CPSase_L_D2          PF02786.12   211 seq719_BIOID50981    -           1073  9.6e-118  390.8   2.5   1   2     1e-80   1.6e-77  259.4   0.0     1   210   128   334   128   335 0.99 Carbamoyl-phosphate synthase L chain, ATP binding domain
CPSase_L_D2          PF02786.12   211 seq719_BIOID50981    -           1073  9.6e-118  390.8   2.5   2   2   2.1e-41   3.2e-38  131.0   0.4     1   210   674   876   674   877 0.95 Carbamoyl-phosphate synthase L chain, ATP binding domain
CPSase_L_chain       PF00289.17   110 seq719_BIOID50981    -           1073   5.3e-47  158.3   0.0   1   2   7.6e-26   1.1e-22   80.0   0.0     1   110     6   123     6   123 0.97 Carbamoyl-phosphate synthase L chain, N-terminal domain
CPSase_L_chain       PF00289.17   110 seq719_BIOID50981    -           1073   5.3e-47  158.3   0.0   2   2     2e-24     3e-21   75.4   0.0     3   110   560   669   558   669 0.97 Carbamoyl-phosphate synthase L chain, N-terminal domain
CPSase_L_D3          PF02787.14   121 seq719_BIOID50981    -           1073   2.6e-42  143.2   0.1   1   1   5.8e-45   8.8e-42  141.5   0.0     2   121   425   547   424   547 0.98 Carbamoyl-phosphate synthetase large chain, oligomerisation domain
ATP-grasp_4          PF13535.1    184 seq719_BIOID50981    -           1073   7.4e-42  143.0   0.3   1   2   6.7e-22     1e-18   67.6   0.0     4   182   128   307   125   309 0.91 ATP-grasp domain
ATP-grasp_4          PF13535.1    184 seq719_BIOID50981    -           1073   7.4e-42  143.0   0.3   2   2     2e-23   3.1e-20   72.5   0.1     2   180   672   847   671   849 0.91 ATP-grasp domain
MGS                  PF02142.17    95 seq719_BIOID50981    -           1073     3e-19   68.6   0.1   1   1   1.4e-21   2.2e-18   65.8   0.0     2    94   957  1041   956  1042 0.97 MGS-like domain
ATP-grasp            PF02222.17   172 seq719_BIOID50981    -           1073   1.2e-14   53.8   0.4   1   2   1.6e-08   2.5e-05   23.5   0.0     2   161   137   304   136   312 0.82 ATP-grasp domain
ATP-grasp            PF02222.17   172 seq719_BIOID50981    -           1073   1.2e-14   53.8   0.4   2   2   7.2e-10   1.1e-06   28.0   0.1     3   161   684   846   682   849 0.86 ATP-grasp domain
ATP-grasp_3          PF02655.9    161 seq719_BIOID50981    -           1073   5.5e-11   42.4   0.9   1   1   2.7e-10   4.1e-07   29.8   0.0     8   158   679   846   672   849 0.79 ATP-grasp domain
Dala_Dala_lig_C      PF07478.8    203 seq719_BIOID50981    -           1073   7.4e-11   41.7   0.3   1   1   1.8e-09   2.8e-06   26.7   0.1    14   173   694   844   681   864 0.78 D-ala D-ala ligase C-terminus
Formyl_trans_N       PF00551.14   181 seq720_BIOID50981    -            315   3.5e-55  186.2   0.0   1   1   7.4e-59   5.1e-55  185.7   0.0     2   180     6   183     5   184 0.98 Formyl transferase
Formyl_trans_C       PF02911.13   100 seq720_BIOID50981    -            315   1.1e-33  115.1   0.1   1   1   2.5e-37   1.7e-33  114.5   0.0     1    99   207   304   207   305 0.98 Formyl transferase, C-terminal domain
DUF2190              PF09956.4    106 seq722_BIOID50981    -            108     4e-29  100.3   7.0   1   1   3.3e-33   4.6e-29  100.1   4.8     1   106     2   107     2   107 0.94 Uncharacterized conserved protein (DUF2190)
DUF1233              PF06806.7     72 seq723_BIOID50981    -             83   2.3e-32  110.2   0.1   1   1     2e-36   2.7e-32  110.0   0.1     1    70     4    74     4    77 0.97 Putative excisionase (DUF1233)
MFS_1                PF07690.11   354 seq725_BIOID50981    -            466   1.4e-56  191.6  44.9   1   2   5.2e-52   7.2e-48  163.0  16.1     2   269    50   321    49   334 0.89 Major Facilitator Superfamily
MFS_1                PF07690.11   354 seq725_BIOID50981    -            466   1.4e-56  191.6  44.9   2   2   1.3e-12   1.8e-08   33.4  10.6    59   178   334   450   322   464 0.85 Major Facilitator Superfamily
ABC_tran             PF00005.22   118 seq726_BIOID50981    -            467   5.4e-26   91.1   0.0   1   1   3.3e-29   1.1e-25   90.1   0.0     1   117   135   259   135   260 0.97 ABC transporter
CBS                  PF00571.23    57 seq726_BIOID50981    -            467   2.8e-06   26.7   0.0   1   1   4.2e-07    0.0014   18.0   0.0    32    55   436   459   413   461 0.86 CBS domain
Transp_cyt_pur       PF02133.10   439 seq728_BIOID50981    -            484    7e-141  469.6  43.1   1   1  5.8e-145    8e-141  469.4  29.9     1   439    19   457    19   457 0.99 Permease for cytosine/purines, uracil, thiamine, allantoin
MFS_1                PF07690.11   354 seq730_BIOID50981    -            173   1.5e-13   50.1  19.2   1   1   2.4e-17   1.6e-13   50.0  13.3    22   173    11   166     1   173 0.78 Major Facilitator Superfamily
Sugar_tr             PF00083.19   451 seq730_BIOID50981    -            173   1.9e-06   26.6  16.1   1   1   3.3e-10   2.3e-06   26.3  11.1   281   418    14   143     3   168 0.76 Sugar (and other) transporter
Phage_antitermQ      PF06530.7    126 seq732_BIOID50981    -            123     5e-57  190.8   0.1   1   1   4.1e-61   5.6e-57  190.6   0.1     2   121     3   122     2   123 0.99 Phage antitermination protein Q
Phage_tail_T         PF06223.7    103 seq734_BIOID50981    -            137   7.6e-43  145.0   0.5   1   1   1.8e-41   2.4e-37  127.3   0.1     6   100     1    99     1   102 0.88 Minor tail protein T
DUF3596              PF12167.3     88 seq737_BIOID50981    -            431   9.9e-30  101.8   0.0   1   1   2.7e-33   1.9e-29  100.9   0.0     1    87     9    94     9    95 0.98 Domain of unknown function (DUF3596)
Phage_integrase      PF00589.17   173 seq737_BIOID50981    -            431   7.2e-20   71.2   0.1   1   1   2.4e-23   1.6e-19   70.0   0.0     3   167   205   398   204   403 0.88 Phage integrase family
Aminotran_4          PF01063.14   231 seq739_BIOID50981    -            331   1.3e-46  158.8   0.0   1   1   1.2e-50   1.6e-46  158.5   0.0     3   231    76   311    74   311 0.96 Aminotransferase class IV
Gifsy-2              PF13856.1     95 seq740_BIOID50981    -             93   2.5e-26   91.5   0.0   1   1     2e-30   2.7e-26   91.4   0.0     1    94     1    89     1    90 0.99 ATP-binding sugar transporter from pro-phage
DUF879               PF05947.7    602 seq743_BIOID50981    -            616  2.9e-196  653.3   0.4   1   1  2.4e-200  3.3e-196  653.1   0.3     2   602     5   616     4   616 0.96 Bacterial protein of unknown function (DUF879)
Response_reg         PF00072.19   112 seq744_BIOID50981    -            204   3.2e-26   91.4   0.4   1   1   6.8e-30   4.6e-26   90.8   0.3     2   111     4   113     3   114 0.98 Response regulator receiver domain
GerE                 PF00196.14    58 seq744_BIOID50981    -            204   3.1e-22   77.5   0.1   1   1   1.1e-25   7.8e-22   76.2   0.0     2    58   142   198   141   198 0.97 Bacterial regulatory proteins, luxR family
Ribosomal_S30AE      PF02482.14    94 seq747_BIOID50981    -            113   3.8e-29  100.7   0.1   1   1   3.5e-33   4.8e-29  100.4   0.1     2    92     3    93     2    95 0.97 Sigma 54 modulation protein / S30EA ribosomal protein
OTCace               PF00185.19   158 seq749_BIOID50981    -            396   1.1e-34  119.5   0.0   1   1   2.7e-38   1.8e-34  118.7   0.0     1   156   187   373   187   374 0.91 Aspartate/ornithine carbamoyltransferase, Asp/Orn binding domain
OTCace_N             PF02729.16   142 seq749_BIOID50981    -            396   3.3e-28   98.0   0.0   1   1     2e-31   1.4e-27   95.9   0.0     1   142    22   179    22   179 0.88 Aspartate/ornithine carbamoyltransferase, carbamoyl-P binding domain
AMNp_N               PF10423.4    160 seq752_BIOID50981    -            536   9.8e-51  171.3   0.1   1   1   2.1e-54   1.5e-50  170.8   0.1     2   158    64   222    63   224 0.96 Bacterial AMP nucleoside phosphorylase N-terminus
PNP_UDP_1            PF01048.15   234 seq752_BIOID50981    -            536   5.7e-20   71.1   0.0   1   1   1.4e-23   9.5e-20   70.4   0.0    33   200   314   481   282   504 0.83 Phosphorylase superfamily
Minor_tail_Z         PF06763.6    189 seq753_BIOID50981    -            209   3.7e-84  280.9  10.2   1   1   3.1e-88   4.2e-84  280.7   7.0     1   189     5   208     5   208 1.00 Prophage minor tail protein Z (GPZ)
DUF1615              PF07759.7    319 seq754_BIOID50981    -            364  1.4e-148  493.7   0.0   1   1  1.2e-152  1.6e-148  493.5   0.0     2   318    49   363    48   364 0.99 Protein of unknown function (DUF1615)
Phage_fiber_C        PF06820.7     64 seq755_BIOID50981    -            102   1.2e-36  124.5   0.7   1   1   1.3e-40   1.8e-36  123.9   0.5     1    64    41   102    41   102 0.99 Putative prophage tail fibre C-terminus
H2TH                 PF06831.9     93 seq756_BIOID50981    -            263   3.4e-17   61.8   0.0   1   1   1.4e-20   6.5e-17   60.9   0.0     1    77   126   205   126   215 0.84 Formamidopyrimidine-DNA glycosylase H2TH domain
Fapy_DNA_glyco       PF01149.19   116 seq756_BIOID50981    -            263   1.4e-14   54.2   0.0   1   1   5.8e-18   2.6e-14   53.4   0.0     1   106     2   104     2   111 0.88 Formamidopyrimidine-DNA glycosylase N-terminal domain
zf-FPG_IleRS         PF06827.9     30 seq756_BIOID50981    -            263   1.4e-07   30.8   3.6   1   1   5.7e-11   2.6e-07   30.0   2.5     1    29   235   263   235   263 0.98 Zinc finger found in FPG and IleRS
TMP_2                PF06791.8    210 seq757_BIOID50981    -            859   1.6e-68  230.3  12.8   1   1   2.4e-72   1.6e-68  230.3   8.9     2   209    50   257    49   258 0.98 Prophage tail length tape measure protein
Tape_meas_lam_C      PF09718.5     78 seq757_BIOID50981    -            859   2.4e-21   75.2   5.2   1   1   3.6e-25   2.4e-21   75.2   3.6     1    77   632   708   632   709 0.98 Lambda phage tail tape-measure protein (Tape_meas_lam_C)
PolyA_pol            PF01743.15   126 seq761_BIOID50981    -            412   1.3e-27   96.3   0.0   1   1   7.3e-31   3.3e-27   95.0   0.0     1   126     3   122     3   122 0.87 Poly A polymerase head domain
PolyA_pol_RNAbd      PF12627.2     64 seq761_BIOID50981    -            412   5.4e-17   61.0   0.1   1   1   3.3e-20   1.5e-16   59.5   0.1     1    62   149   212   149   214 0.97 Probable RNA and SrmB- binding site of polymerase A
HD                   PF01966.17   122 seq761_BIOID50981    -            412   4.4e-13   49.2   0.1   1   1   5.7e-16   2.6e-12   46.6   0.0     2   121   229   328   228   329 0.96 HD domain
DUF519               PF04378.8    245 seq762_BIOID50981    -            280  1.3e-115  384.4   0.0   1   1  1.1e-119  1.5e-115  384.2   0.0     1   245    33   278    33   278 1.00 Protein of unknown function (DUF519)
CBM_5_12             PF02839.9     41 seq766_BIOID50981    -            407   1.3e-06   27.7   1.6   1   1   1.1e-09   1.5e-05   24.3   0.4     4    41   356   393   353   393 0.86 Carbohydrate binding domain
DNA_pol_A            PF00476.15   383 seq768_BIOID50981    -            928  2.7e-160  533.0   0.0   1   1  1.1e-163  3.7e-160  532.6   0.0     2   383   548   927   547   927 0.99 DNA polymerase family A
5_3_exonuc_N         PF02739.11   169 seq768_BIOID50981    -            928   3.4e-59  198.8   0.0   1   1   2.3e-62   7.8e-59  197.7   0.0     2   169     8   169     7   169 0.99 5'-3' exonuclease, N-terminal resolvase-like domain
DNA_pol_A_exo1       PF01612.15   174 seq768_BIOID50981    -            928   6.4e-45  152.5   0.1   1   1   3.6e-48   1.2e-44  151.6   0.1     1   174   330   517   330   517 0.97 3'-5' exonuclease
5_3_exonuc           PF01367.15   101 seq768_BIOID50981    -            928     3e-31  107.5   0.0   1   1   2.2e-34   7.5e-31  106.2   0.0     1    99   171   275   171   277 0.97 5'-3' exonuclease, C-terminal SAM fold
DeoRC                PF00455.17   162 seq770_BIOID50981    -            251   3.8e-38  130.5   0.0   1   1   1.1e-41   4.8e-38  130.2   0.0     2   161    75   231    74   232 0.97 DeoR C terminal sensor domain
HTH_DeoR             PF08220.7     57 seq770_BIOID50981    -            251   5.9e-21   73.6   0.6   1   1   4.2e-24   1.9e-20   72.0   0.1     1    57     6    62     6    62 0.98 DeoR-like helix-turn-helix domain
HTH_11               PF08279.7     55 seq770_BIOID50981    -            251   1.2e-05   24.7   0.4   1   1   6.5e-09     3e-05   23.4   0.0     5    49    10    52     6    55 0.81 HTH domain
Nol1_Nop2_Fmu        PF01189.12   283 seq772_BIOID50981    -            429  7.4e-105  350.2   0.0   1   1  4.8e-108  9.4e-105  349.9   0.0     1   282   164   426   164   427 0.99 NOL1/NOP2/sun family
NusB                 PF01029.13   134 seq772_BIOID50981    -            429   2.2e-26   92.3   0.0   1   1   1.8e-29   3.5e-26   91.6   0.0     1   134     5   127     5   127 0.97 NusB family
Methyltransf_26      PF13659.1    117 seq772_BIOID50981    -            429     4e-11   42.8   0.0   1   1   3.7e-14   7.3e-11   42.0   0.0     2   116   248   375   247   376 0.90 Methyltransferase domain
Methyltransf_18      PF12847.2    112 seq772_BIOID50981    -            429   2.4e-10   40.8   0.0   1   1   2.2e-13   4.2e-10   40.0   0.0     2   112   247   375   246   375 0.84 Methyltransferase domain
Methyltransf_31      PF13847.1    152 seq772_BIOID50981    -            429     2e-09   37.1   0.0   1   1   1.7e-12   3.4e-09   36.3   0.0     2   113   245   381   244   417 0.82 Methyltransferase domain
MTS                  PF05175.9    170 seq772_BIOID50981    -            429   1.1e-06   28.0   0.0   1   1   1.1e-09   2.1e-06   27.1   0.0    24   151   239   385   229   397 0.86 Methyltransferase small domain
FtsJ                 PF01728.14   181 seq772_BIOID50981    -            429   9.1e-05   22.3   0.0   1   1   9.1e-08   0.00018   21.4   0.0    19    99   242   323   233   400 0.60 FtsJ-like methyltransferase
SBP_bac_3            PF00497.15   225 seq774_BIOID50981    -           1197   1.6e-41  141.8   0.0   1   2   5.1e-16   1.4e-12   47.2   0.0    15   223    73   276    59   278 0.87 Bacterial extracellular solute-binding proteins, family 3
SBP_bac_3            PF00497.15   225 seq774_BIOID50981    -           1197   1.6e-41  141.8   0.0   2   2   1.3e-29   3.6e-26   91.6   0.0     2   224   305   520   304   521 0.93 Bacterial extracellular solute-binding proteins, family 3
Response_reg         PF00072.19   112 seq774_BIOID50981    -           1197   4.5e-30  103.8   0.1   1   1   2.8e-32   7.7e-29   99.8   0.0     1   111   961  1070   961  1071 0.98 Response regulator receiver domain
HATPase_c            PF02518.21   111 seq774_BIOID50981    -           1197   3.5e-25   87.7   0.1   1   1   2.4e-28   6.6e-25   86.8   0.1     2   110   825   936   824   937 0.91 Histidine kinase-, DNA gyrase B-, and HSP90-like ATPase
HisKA                PF00512.20    68 seq774_BIOID50981    -           1197   1.2e-16   60.3   0.0   1   1   1.3e-19   3.4e-16   58.8   0.0     1    68   711   777   711   777 0.98 His Kinase A (phospho-acceptor) domain
Hpt                  PF01627.18    90 seq774_BIOID50981    -           1197   1.2e-08   34.7   0.5   1   1   1.3e-11   3.4e-08   33.2   0.4     1    89  1104  1187  1104  1188 0.95 Hpt domain
UvrB                 PF12344.3     44 seq775_BIOID50981    -            673   6.7e-23   79.8   0.9   1   1   1.3e-25   2.9e-22   77.7   0.1     1    43   552   594   552   595 0.97 Ultra-violet resistance protein B
Helicase_C           PF00271.26    78 seq775_BIOID50981    -            673   1.2e-15   57.0   0.0   1   1   1.2e-18   2.8e-15   55.8   0.0     2    77   465   545   464   546 0.98 Helicase conserved C-terminal domain
ResIII               PF04851.10   184 seq775_BIOID50981    -            673   1.1e-11   44.8   0.0   1   1     3e-14   6.9e-11   42.1   0.0     4    94    13   101    10   134 0.79 Type III restriction enzyme, res subunit
UVR                  PF02151.14    36 seq775_BIOID50981    -            673   5.2e-07   28.8   1.1   1   1     7e-10   1.6e-06   27.3   0.8     2    35   634   667   633   668 0.93 UvrB/uvrC motif
PDT                  PF00800.13   182 seq776_BIOID50981    -            386     7e-61  204.8   0.3   1   1   1.5e-64     1e-60  204.2   0.2     1   180   106   286   106   288 0.96 Prephenate dehydratase
CM_2                 PF01817.16    81 seq776_BIOID50981    -            386   1.9e-22   79.0   2.0   1   1   6.3e-26   4.3e-22   77.8   1.4     1    80    11    90    11    91 0.99 Chorismate mutase type II
Phageshock_PspG      PF09583.5     65 seq779_BIOID50981    -             80   1.4e-25   89.0  25.7   1   1   1.1e-29   1.5e-25   88.8  17.8     1    64     1    64     1    65 0.98 Phage shock protein G (Phageshock_PspG)
HTH_3                PF01381.17    55 seq780_BIOID50981    -            135   4.2e-14   52.0   0.1   1   1   1.6e-17   7.4e-14   51.2   0.0     3    55    12    64    10    64 0.97 Helix-turn-helix
HTH_31               PF13560.1     64 seq780_BIOID50981    -            135   1.5e-08   34.6   0.1   1   1   6.4e-12   2.9e-08   33.6   0.1     2    58     6    61     5    69 0.96 Helix-turn-helix domain
HTH_19               PF12844.2     64 seq780_BIOID50981    -            135   1.2e-07   31.5   0.0   1   1   6.9e-11   3.2e-07   30.1   0.0     1    63     7    69     7    70 0.96 Helix-turn-helix domain
Abi                  PF02517.11    92 seq781_BIOID50981    -            103   4.2e-19   68.3   9.0   1   1   3.9e-23   5.4e-19   68.0   6.2     7    91     4    89     2    90 0.96 CAAX protease self-immunity
PRD                  PF00874.15    90 seq783_BIOID50981    -            433   2.3e-25   88.4   0.0   1   2   1.7e-13   2.3e-09   37.1   0.0     2    89   138   224   137   225 0.97 PRD domain
PRD                  PF00874.15    90 seq783_BIOID50981    -            433   2.3e-25   88.4   0.0   2   2   2.6e-17   3.6e-13   49.3   0.0     2    89   247   335   246   336 0.97 PRD domain
Cyto_ox_2            PF02322.10   328 seq784_BIOID50981    -            378  5.8e-112  373.9  33.8   1   1  4.8e-116  6.6e-112  373.7  23.4     1   328     6   362     6   362 0.99 Cytochrome oxidase subunit II
Meth_synt_2          PF01717.13   324 seq786_BIOID50981    -            753  3.8e-162  538.6   0.0   1   2   1.7e-10   1.2e-06   27.6   0.0   119   186   153   221   113   237 0.83 Cobalamin-independent synthase, Catalytic domain
Meth_synt_2          PF01717.13   324 seq786_BIOID50981    -            753  3.8e-162  538.6   0.0   2   2  7.8e-157  5.3e-153  508.5   0.0     1   324   426   749   426   749 1.00 Cobalamin-independent synthase, Catalytic domain
Meth_synt_1          PF08267.7    311 seq786_BIOID50981    -            753    1e-140  468.3   0.0   1   2  2.6e-129  1.8e-125  418.2   0.0     2   308     5   313     4   316 0.98 Cobalamin-independent synthase, N-terminal domain
Meth_synt_1          PF08267.7    311 seq786_BIOID50981    -            753    1e-140  468.3   0.0   2   2   3.6e-14   2.5e-10   40.0   0.0   141   285   538   690   528   715 0.80 Cobalamin-independent synthase, N-terminal domain
Phage_tail_U         PF06141.6    133 seq787_BIOID50981    -            132   1.8e-63  212.3   0.2   1   1   1.5e-67     2e-63  212.2   0.2     1   133     1   132     1   132 0.99 Phage minor tail protein U
HTH_Tnp_1            PF01527.15    76 seq788_BIOID50981    -            141     3e-18   65.4   0.1   1   1   3.4e-22   4.6e-18   64.8   0.1     3    49    10    61     8    99 0.76 Transposase
DUF4222              PF13973.1     53 seq789_BIOID50981    -             99   9.1e-24   82.5   5.4   1   1   8.3e-28   1.1e-23   82.2   3.7     2    53    17    68    16    68 0.96 Domain of unknown function (DUF4222)
ILVD_EDD             PF00920.16   521 seq790_BIOID50981    -            616  5.4e-195  648.6   1.8   1   1  4.5e-199  6.2e-195  648.4   1.3     1   521    34   607    34   607 0.95 Dehydratase family
PHP                  PF02811.14   175 seq791_BIOID50981    -            293   6.9e-33  113.7   0.1   1   1   6.7e-37   9.1e-33  113.3   0.1     1   169    10   233    10   239 0.92 PHP domain
MtlR                 PF05068.7    170 seq792_BIOID50981    -            195   4.1e-76  254.0   0.0   1   1   3.5e-80   4.8e-76  253.8   0.0     5   169    26   188     2   189 0.96 Mannitol repressor
EamA                 PF00892.15   126 seq793_BIOID50981    -            312     1e-47  161.1  36.0   1   2   2.4e-25   1.7e-21   76.4  11.3     1   125    31   152    31   153 0.93 EamA-like transporter family
EamA                 PF00892.15   126 seq793_BIOID50981    -            312     1e-47  161.1  36.0   2   2   8.1e-30   5.5e-26   90.9   8.2     1   125   173   300   173   301 0.98 EamA-like transporter family
Dynamin_N            PF00350.18   168 seq794_BIOID50981    -            742   7.9e-19   67.9   0.0   1   1     6e-22   2.7e-18   66.2   0.0     1   148    72   278    72   300 0.78 Dynamin family
MMR_HSR1             PF01926.18   114 seq794_BIOID50981    -            742   3.5e-08   33.3   0.1   1   1   1.1e-10   5.2e-07   29.5   0.0     2   114    72   298    71   298 0.78 50S ribosome-binding GTPase
BPD_transp_1         PF00528.17   185 seq795_BIOID50981    -            354   2.5e-26   92.2  16.2   1   1   1.8e-30   2.5e-26   92.2  11.2     1   176   163   324   163   332 0.91 Binding-protein-dependent transport system inner membrane component
DUF1076              PF06416.7    113 seq797_BIOID50981    -            215   1.9e-48  162.7   3.3   1   1     2e-52   2.7e-48  162.2   2.3     1   112    94   205    94   206 0.99 Protein of unknown function (DUF1076)
Curlin_rpt           PF07012.7     34 seq799_BIOID50981    -            160   8.3e-22   76.5  32.2   1   3   1.1e-15   1.5e-11   43.7   0.8     1    34    62    95    62    95 0.99 Curlin associated repeat
Curlin_rpt           PF07012.7     34 seq799_BIOID50981    -            160   8.3e-22   76.5  32.2   2   3   2.3e-09   3.2e-05   23.4   2.1     9    32    92   115    91   116 0.95 Curlin associated repeat
Curlin_rpt           PF07012.7     34 seq799_BIOID50981    -            160   8.3e-22   76.5  32.2   3   3   7.8e-12   1.1e-07   31.3   4.2     1    34   106   139   106   139 0.98 Curlin associated repeat
Pyr_redox_2          PF07992.9    200 seq801_BIOID50981    -            450   4.6e-43  147.3   1.5   1   1   2.2e-46   7.4e-43  146.6   0.7     2   196     7   305     6   308 0.95 Pyridine nucleotide-disulphide oxidoreductase
Pyr_redox_dim        PF02852.17   110 seq801_BIOID50981    -            450   3.9e-37  126.5   0.7   1   1   1.8e-39   6.1e-36  122.6   0.2     1   110   339   450   339   450 0.99 Pyridine nucleotide-disulphide oxidoreductase, dimerisation domain
Pyr_redox            PF00070.22    80 seq801_BIOID50981    -            450   5.3e-18   65.0   0.0   1   1   5.6e-21   1.9e-17   63.2   0.0     1    80   169   249   169   250 0.96 Pyridine nucleotide-disulphide oxidoreductase
Pyr_redox_3          PF13738.1    203 seq801_BIOID50981    -            450   3.3e-09   36.9   0.1   1   1   7.3e-11   2.5e-07   30.8   0.0     3   200    10   200     8   203 0.77 Pyridine nucleotide-disulphide oxidoreductase
Amidohydro_4         PF13147.1    304 seq802_BIOID50981    -            453   4.4e-30  105.5   0.2   1   1   3.5e-33   1.2e-29  104.1   0.2     1   304    45   389    45   389 0.86 Amidohydrolase
Amidohydro_1         PF01979.15   333 seq802_BIOID50981    -            453   3.1e-19   69.6   0.0   1   1   2.1e-21   7.1e-18   65.2   0.0     1   332    50   391    50   392 0.67 Amidohydrolase family
Amidohydro_5         PF13594.1     68 seq802_BIOID50981    -            453   4.2e-17   61.6   0.9   1   1   2.9e-20   9.8e-17   60.4   0.6     1    68    23    88    23    88 0.84 Amidohydrolase
AAA_25               PF13481.1    194 seq803_BIOID50981    -            466   9.5e-41  139.2   0.0   1   1   1.5e-44   2.1e-40  138.1   0.0    18   193   147   315   130   316 0.88 AAA domain
Big_2                PF02368.13    79 seq804_BIOID50981    -            250     3e-12   46.1  10.6   1   1   4.4e-16     3e-12   46.1   7.4     2    75   161   237   160   243 0.93 Bacterial Ig-like domain (group 2)
TnpB_IS66            PF05717.8    108 seq805_BIOID50981    -            116   2.3e-41  139.4   0.0   1   1   1.9e-45   2.6e-41  139.3   0.0     2   104     7   107     6   111 0.97 IS66 Orf2 like protein
PALP                 PF00291.20   307 seq807_BIOID50981    -            398   1.1e-44  152.7   0.2   1   1     1e-48   1.4e-44  152.4   0.1     4   305    41   374    39   377 0.81 Pyridoxal-phosphate dependent enzyme
Aldo_ket_red         PF00248.16   283 seq810_BIOID50981    -            294   2.6e-46  157.5   0.1   1   1   2.3e-50   3.2e-46  157.3   0.0     2   281    20   267    19   269 0.92 Aldo/keto reductase family
Phage_fiber_C        PF06820.7     64 seq812_BIOID50981    -             44   3.1e-09   36.7   0.0   1   1   2.3e-13   3.2e-09   36.6   0.0    42    64    22    44     8    44 0.94 Putative prophage tail fibre C-terminus
DDE_Tnp_IS66         PF03050.9    271 seq813_BIOID50981    -            349   3.2e-26   92.0   0.0   1   1     7e-30   3.2e-26   92.0   0.0     1    87   196   284   196   305 0.94 Transposase IS66 family
HTH_Tnp_IS66         PF13005.2     59 seq813_BIOID50981    -            349   6.1e-15   54.6   4.2   1   1   1.3e-18   6.1e-15   54.6   2.9     1    59   134   190   134   190 0.98 putative Helix-turn-helix domain of transposase IS66
LZ_Tnp_IS66          PF13007.2     78 seq813_BIOID50981    -            349     2e-13   50.6  11.8   1   1   4.3e-17     2e-13   50.6   8.1     1    77    59   131    59   132 0.81 Transposase C of IS166 homeodomain
Curlin_rpt           PF07012.7     34 seq814_BIOID50981    -            151   9.8e-29   98.6  29.3   1   3   3.6e-16   4.9e-12   45.2   0.6     1    34    40    74    40    74 0.99 Curlin associated repeat
Curlin_rpt           PF07012.7     34 seq814_BIOID50981    -            151   9.8e-29   98.6  29.3   2   3   7.7e-17   1.1e-12   47.3   0.3     2    34    86   119    85   119 0.98 Curlin associated repeat
Curlin_rpt           PF07012.7     34 seq814_BIOID50981    -            151   9.8e-29   98.6  29.3   3   3   1.2e-09   1.7e-05   24.3   3.5     8    34   115   141   114   141 0.95 Curlin associated repeat
YicC_N               PF03755.8    159 seq815_BIOID50981    -            287   2.6e-49  167.0   0.1   1   1   3.8e-53   2.6e-49  167.0   0.1     1   158     2   154     2   155 0.96 YicC-like family, N-terminal region
DUF1732              PF08340.6     87 seq815_BIOID50981    -            287   2.4e-34  116.8   7.2   1   1   3.5e-38   2.4e-34  116.8   5.0     1    87   202   287   202   287 0.97 Domain of unknown function (DUF1732)
DUF1305              PF06996.6    303 seq817_BIOID50981    -            284   3.9e-61  206.6   0.0   1   1   3.6e-65   4.9e-61  206.2   0.0     3   203    35   238    33   249 0.96 Protein of unknown function (DUF1305)
Sua5_yciO_yrdC       PF01300.13   179 seq823_BIOID50981    -            206   1.2e-47  161.3   0.0   1   1   1.1e-51   1.4e-47  161.0   0.0     2   179    23   198    22   198 0.95 Telomere recombination
TerC                 PF03741.11   184 seq824_BIOID50981    -            540   4.9e-49  166.1  13.4   1   1   1.6e-52   7.4e-49  165.5   9.3     1   183    27   216    27   217 0.94 Integral membrane protein TerC family
CorC_HlyC            PF03471.12    81 seq824_BIOID50981    -            540   2.6e-20   71.8   0.1   1   1   6.2e-23   2.8e-19   68.5   0.0     2    79   453   529   452   531 0.93 Transporter associated domain
CBS                  PF00571.23    57 seq824_BIOID50981    -            540   1.9e-16   59.3   1.3   1   2   5.1e-09   2.3e-05   23.8   0.3     1    53   315   371   315   374 0.94 CBS domain
CBS                  PF00571.23    57 seq824_BIOID50981    -            540   1.9e-16   59.3   1.3   2   2   3.7e-12   1.7e-08   33.8   0.0     3    53   382   432   381   436 0.93 CBS domain
DUF2754              PF10953.3     70 seq826_BIOID50981    -             79   2.1e-47  158.9   2.6   1   1   1.9e-51   2.6e-47  158.6   1.8     1    70    10    79    10    79 0.99 Protein of unknown function (DUF2754)
TrkA_N               PF02254.13   116 seq827_BIOID50981    -            458   7.9e-58  193.3   3.7   1   2     9e-33   8.8e-30  102.9   0.0     1   108     3   111     3   125 0.92 TrkA-N domain
TrkA_N               PF02254.13   116 seq827_BIOID50981    -            458   7.9e-58  193.3   3.7   2   2   5.9e-29   5.7e-26   90.6   0.7     1   116   235   350   235   350 0.95 TrkA-N domain
TrkA_C               PF02080.16    71 seq827_BIOID50981    -            458     2e-21   75.2   0.7   1   2   4.7e-13   4.5e-10   38.8   0.0     3    70   157   225   155   226 0.91 TrkA-C domain
TrkA_C               PF02080.16    71 seq827_BIOID50981    -            458     2e-21   75.2   0.7   2   2     2e-11   1.9e-08   33.6   0.2     8    70   390   451   388   452 0.89 TrkA-C domain
F420_oxidored        PF03807.12    96 seq827_BIOID50981    -            458   1.2e-12   47.9   2.5   1   2   7.8e-08   7.6e-05   22.9   0.0     1    52     2    49     2    88 0.87 NADP oxidoreductase coenzyme F420-dependent
F420_oxidored        PF03807.12    96 seq827_BIOID50981    -            458   1.2e-12   47.9   2.5   2   2   1.5e-07   0.00015   22.0   0.3     2    48   235   279   234   355 0.80 NADP oxidoreductase coenzyme F420-dependent
Shikimate_DH         PF01488.15   135 seq827_BIOID50981    -            458     7e-12   45.5   0.7   1   1   5.3e-09   5.2e-06   26.4   0.2    12   102   232   332   222   367 0.77 Shikimate / quinate 5-dehydrogenase
NAD_binding_7        PF13241.1    103 seq827_BIOID50981    -            458   1.2e-11   44.6   3.2   1   1   7.5e-08   7.3e-05   22.8   0.0     8    82   233   319   228   323 0.75 Putative NAD(P)-binding
YbgT_YccB            PF08173.6     28 seq828_BIOID50981    -             30   3.4e-12   45.8   4.6   1   1   2.6e-16   3.5e-12   45.7   3.2     1    27     1    27     1    28 0.97 Membrane bound YbgT-like protein
Phage_lambd_GpG      PF06894.6    127 seq831_BIOID50981    -            112     1e-45  154.2   1.1   1   1     9e-50   1.2e-45  154.0   0.8     1   106     1   105     1   108 0.99 Bacteriophage lambda minor tail protein (GpG)
His_Phos_2           PF00328.17   347 seq834_BIOID50981    -            442   1.3e-40  139.6   0.0   1   1   1.2e-44   1.6e-40  139.4   0.0     1   345    39   383    39   387 0.85 Histidine phosphatase superfamily (branch 2)
Tafi-CsgC            PF10610.4    106 seq836_BIOID50981    -            142   1.2e-66  221.0   4.5   1   1   1.2e-70   1.6e-66  220.6   3.1     1   106    37   142    37   142 0.99 Thin aggregative fimbriae synthesis protein
DUF2810              PF10928.3     54 seq837_BIOID50981    -            120   3.1e-32  109.9   2.6   1   1   2.4e-36   3.3e-32  109.8   1.1     1    53    66   118    66   119 0.96 Protein of unknown function (DUF2810)
DUF1471              PF07338.8     56 seq838_BIOID50981    -            142   1.7e-15   56.2   0.2   1   1   1.8e-19   2.5e-15   55.7   0.2     1    56    85   141    85   141 0.98 Protein of unknown function (DUF1471)
Terminase_6          PF03237.10   384 seq839_BIOID50981    -            583   5.6e-74  249.1   0.6   1   1   1.6e-77   7.5e-74  248.6   0.4     1   384   150   567   150   567 0.94 Terminase-like family
Terminase_5          PF06056.7     58 seq839_BIOID50981    -            583   1.5e-25   88.4   0.5   1   1   8.2e-29   3.7e-25   87.1   0.4     2    58     7    63     6    63 0.98 Putative ATPase subunit of terminase (gpP-like)
HTH_23               PF13384.1     50 seq839_BIOID50981    -            583   5.5e-07   28.9   0.2   1   1   6.5e-10     3e-06   26.5   0.0     6    40     7    41     3    43 0.94 Homeodomain-like domain
DUF3950              PF13132.1     30 seq840_BIOID50981    -             74   3.1e-16   58.4   0.1   1   1   3.4e-20   4.6e-16   57.9   0.1     1    29    21    49    21    50 0.98 Domain of unknown function (DUF3950)
Transcrip_reg        PF01709.15   234 seq842_BIOID50981    -            238   4.2e-84  281.2   1.0   1   1   3.5e-88   4.7e-84  281.0   0.7     1   233     3   235     3   236 0.98 Transcriptional regulator
OpuAC                PF04069.7    257 seq843_BIOID50981    -            344   3.7e-56  190.2   3.6   1   1   3.3e-60   4.5e-56  189.9   2.5     2   256    44   326    43   327 0.94 Substrate binding domain of ABC-type glycine betaine transport system
DUF4102              PF13356.1     89 seq844_BIOID50981    -            258   2.7e-29  100.7   0.2   1   1   3.5e-33   4.8e-29   99.9   0.1     1    88    25   111    25   112 0.97 Domain of unknown function (DUF4102)
DnaB_C               PF03796.10   265 seq845_BIOID50981    -            471  4.1e-108  360.1   0.2   1   1  1.2e-111  5.4e-108  359.7   0.1     1   263   206   463   206   465 0.97 DnaB-like helicase C terminal domain
DnaB                 PF00772.16   103 seq845_BIOID50981    -            471   8.7e-38  128.2   0.0   1   1   4.2e-41   1.9e-37  127.1   0.0     1   103    26   128    26   128 0.99 DnaB-like helicase N terminal domain
AAA_25               PF13481.1    194 seq845_BIOID50981    -            471     1e-13   51.0   0.1   1   1   3.6e-17   1.6e-13   50.3   0.0    29   190   220   386   179   390 0.84 AAA domain
Inositol_P           PF00459.20   271 seq846_BIOID50981    -            246   5.8e-58  196.2   0.0   1   1     5e-62   6.9e-58  195.9   0.0     8   253     4   238     1   243 0.86 Inositol monophosphatase family
Phage_tail_T         PF06223.7    103 seq849_BIOID50981    -            102   1.9e-35  121.2   0.2   1   1   1.7e-39   2.4e-35  120.9   0.1     6   100     1    99     1   101 0.90 Minor tail protein T
S-methyl_trans       PF02574.11   305 seq851_BIOID50981    -           1232  5.9e-105  350.7   0.1   1   1    4e-108  1.1e-104  349.9   0.1     1   304    21   331    21   332 0.98 Homocysteine S-methyltransferase
Met_synt_B12         PF02965.12   136 seq851_BIOID50981    -           1232   9.2e-54  180.5   0.0   1   1     9e-57   2.4e-53  179.2   0.0     1   136  1060  1197  1060  1197 0.99 Vitamin B12 dependent methionine synthase, activation domain
Pterin_bind          PF00809.17   210 seq851_BIOID50981    -           1232   1.5e-48  164.8   0.4   1   1   1.7e-51   4.6e-48  163.2   0.3     1   210   361   573   361   573 0.98 Pterin binding enzyme
B12-binding_2        PF02607.12    79 seq851_BIOID50981    -           1232   4.3e-21   74.6   0.0   1   1   6.5e-24   1.8e-20   72.6   0.0     4    79   664   739   662   739 0.96 B12 binding domain
B12-binding          PF02310.14   121 seq851_BIOID50981    -           1232   6.2e-20   71.1   0.2   1   1   1.8e-22     5e-19   68.2   0.1     2    94   753   845   752   856 0.93 B12 binding domain
PseudoU_synth_2      PF00849.17   164 seq852_BIOID50981    -            299   3.6e-16   59.3   0.0   1   1     3e-19   2.1e-15   56.8   0.0     2   161    78   208    77   211 0.83 RNA pseudouridylate synthase
S4                   PF01479.20    48 seq852_BIOID50981    -            299   1.1e-11   43.8   0.2   1   1   4.2e-15   2.9e-11   42.5   0.1     2    43    13    52    12    66 0.93 S4 domain
DUF1305              PF06996.6    303 seq853_BIOID50981    -             92   6.2e-19   68.0   0.0   1   1     5e-23   6.8e-19   67.8   0.0   228   303     2    79     1    79 0.97 Protein of unknown function (DUF1305)
Peptidase_M20        PF01546.23   171 seq854_BIOID50981    -            403   3.4e-20   72.2   0.0   1   1   8.1e-24   5.5e-20   71.5   0.0     1   168    77   395    77   398 0.94 Peptidase family M20/M25/M40
M20_dimer            PF07687.9    109 seq854_BIOID50981    -            403   2.4e-17   62.5   0.0   1   1   6.5e-21   4.5e-17   61.6   0.0     2   100   183   282   182   290 0.96 Peptidase dimerisation domain
Xan_ur_permease      PF00860.15   389 seq855_BIOID50981    -            433   6.3e-98  327.6  32.7   1   1  5.5e-102   7.5e-98  327.4  22.7     2   387     9   394     8   396 0.97 Permease family
YscJ_FliF            PF01514.12   207 seq857_BIOID50981    -            552   4.7e-66  221.7   0.0   1   1   3.8e-69   2.6e-65  219.3   0.0     9   205    28   223    17   225 0.96 Secretory protein of YscJ/FliF family
YscJ_FliF_C          PF08345.6    160 seq857_BIOID50981    -            552   2.9e-52  176.7   6.3   1   1   4.3e-56   2.9e-52  176.7   4.4     1   160   250   429   250   429 0.87 Flagellar M-ring protein C-terminal
DUF1471              PF07338.8     56 seq859_BIOID50981    -             95   1.7e-19   69.1   0.0   1   1   1.8e-23   2.4e-19   68.5   0.0     1    55    38    94    38    95 0.98 Protein of unknown function (DUF1471)
Rsd_AlgQ             PF04353.8    153 seq861_BIOID50981    -            158     5e-50  169.0   0.4   1   1   4.2e-54   5.7e-50  168.8   0.3     1   150     1   148     1   151 0.98 Regulator of RNA polymerase sigma(70) subunit, Rsd/AlgQ
Phage_integrase      PF00589.17   173 seq862_BIOID50981    -            420   5.9e-20   71.5   0.0   1   1   1.8e-23   1.2e-19   70.4   0.0     1   168   213   383   213   388 0.87 Phage integrase family
DUF4102              PF13356.1     89 seq862_BIOID50981    -            420   1.2e-17   63.4   0.9   1   1   5.9e-21     4e-17   61.7   0.6     1    88     4    92     4    93 0.89 Domain of unknown function (DUF4102)
Phage_min_tail       PF05939.8    109 seq866_BIOID50981    -            109   9.3e-37  125.2   0.1   1   1   7.5e-41     1e-36  125.0   0.1     1   109     1   109     1   109 0.99 Phage minor tail protein
TMP_2                PF06791.8    210 seq867_BIOID50981    -            881   4.4e-47  160.3  15.1   1   2   2.1e-27   1.5e-23   83.4   0.8     2    59    61   118    60   130 0.94 Prophage tail length tape measure protein
TMP_2                PF06791.8    210 seq867_BIOID50981    -            881   4.4e-47  160.3  15.1   2   2   1.1e-29   7.4e-26   90.9   4.7    65   209   156   304   142   305 0.94 Prophage tail length tape measure protein
Tape_meas_lam_C      PF09718.5     78 seq867_BIOID50981    -            881   2.5e-21   75.2   5.2   1   1   3.7e-25   2.5e-21   75.2   3.6     1    77   654   730   654   731 0.98 Lambda phage tail tape-measure protein (Tape_meas_lam_C)
PALP                 PF00291.20   307 seq868_BIOID50981    -            514   9.6e-70  235.0   2.1   1   1   1.9e-73   1.3e-69  234.6   1.5     5   307    29   316    25   316 0.91 Pyridoxal-phosphate dependent enzyme
Thr_dehydrat_C       PF00585.13    91 seq868_BIOID50981    -            514   3.8e-64  212.2   0.0   1   2   3.6e-35   2.4e-31  107.0   0.0     1    91   329   419   329   419 0.98 C-terminal regulatory domain of Threonine dehydratase
Thr_dehydrat_C       PF00585.13    91 seq868_BIOID50981    -            514   3.8e-64  212.2   0.0   2   2   6.7e-34   4.6e-30  102.9   0.0     2    91   425   512   424   512 0.96 C-terminal regulatory domain of Threonine dehydratase
DDE_Tnp_IS66         PF03050.9    271 seq873_BIOID50981    -            128     6e-23   81.3   0.0   1   1     1e-26   6.8e-23   81.1   0.0   195   271     2    78     1    78 0.97 Transposase IS66 family
DDE_Tnp_IS66_C       PF13817.1     39 seq873_BIOID50981    -            128   8.1e-21   73.6   0.4   1   1   2.4e-24   1.6e-20   72.6   0.1     2    39    85   122    84   122 0.99 IS66 C-terminal element
Ribonuc_red_lgC      PF02867.10   537 seq876_BIOID50981    -            761  6.7e-135  450.5   0.0   1   1  3.2e-137  1.5e-133  446.1   0.0     1   536   222   731   222   732 0.95 Ribonucleotide reductase, barrel domain
ATP-cone             PF03477.11    90 seq876_BIOID50981    -            761   5.9e-15   55.3   0.1   1   1   2.8e-18   1.3e-14   54.2   0.1     3    90     7    92     5    92 0.97 ATP cone domain
Ribonuc_red_lgN      PF00317.16    83 seq876_BIOID50981    -            761   1.5e-12   47.0   1.0   1   1     5e-16   2.3e-12   46.4   0.1     2    82   142   219   141   220 0.93 Ribonucleotide reductase, all-alpha domain
DUF3749              PF12568.3    128 seq877_BIOID50981    -            127   1.4e-47  160.3   0.0   1   1   1.1e-51   1.5e-47  160.2   0.0     1   128     2   125     2   125 0.98 Acetyltransferase (GNAT) domain
G3P_acyltransf       PF02660.10   178 seq878_BIOID50981    -            205   3.4e-57  192.7  10.4   1   1   2.9e-61   3.9e-57  192.5   7.2     1   177    10   184    10   185 0.96 Glycerol-3-phosphate acyltransferase
DUF1401              PF07180.6    146 seq879_BIOID50981    -            131   8.9e-07   28.6   0.1   1   1   8.2e-11   1.1e-06   28.3   0.1    19    75     5    61     2    97 0.90 Protein of unknown function (DUF1401)
SSB                  PF00436.20   104 seq880_BIOID50981    -            136   3.3e-17   62.1   0.0   1   1   3.3e-21   4.5e-17   61.7   0.0     3   101     4    99     2   101 0.94 Single-strand binding protein family
Phage_tail_L         PF05100.7    206 seq882_BIOID50981    -            232   2.3e-97  324.0   0.0   1   1  1.9e-101   2.6e-97  323.8   0.0     1   206    29   230    29   230 0.99 Phage minor tail protein L
HTH_5                PF01022.15    47 seq883_BIOID50981    -            117   2.6e-18   65.2   1.9   1   1   6.1e-22   4.2e-18   64.6   1.3     1    45    15    60    15    62 0.98 Bacterial regulatory protein, arsR family
HTH_20               PF12840.2     61 seq883_BIOID50981    -            117   4.7e-11   42.2   0.3   1   1   9.9e-15   6.8e-11   41.7   0.2     2    61     8    67     7    67 0.97 Helix-turn-helix domain
DicB                 PF05358.6     62 seq884_BIOID50981    -             62   6.8e-36  121.4   0.1   1   1   5.4e-40   7.4e-36  121.3   0.1     1    62     1    62     1    62 0.99 DicB protein
YjcZ                 PF13990.1    270 seq885_BIOID50981    -            292  3.6e-118  393.4   5.4   1   1    3e-122  4.1e-118  393.2   3.8     1   270    21   287    21   287 0.99 YjcZ-like protein
MFS_1                PF07690.11   354 seq891_BIOID50981    -            394   1.4e-36  125.9  55.0   1   2   1.2e-29   8.2e-26   90.4  16.5     2   188    17   198    16   216 0.88 Major Facilitator Superfamily
MFS_1                PF07690.11   354 seq891_BIOID50981    -            394   1.4e-36  125.9  55.0   2   2   9.5e-15   6.5e-11   41.4  16.0     3   175   218   387   216   394 0.89 Major Facilitator Superfamily
Sugar_tr             PF00083.19   451 seq891_BIOID50981    -            394   6.3e-12   44.6  16.2   1   1   9.3e-16   6.3e-12   44.6  11.2    43   188    39   181    11   184 0.83 Sugar (and other) transporter
DUF1482              PF07358.6     57 seq892_BIOID50981    -             62   5.4e-24   83.4   0.0   1   1   4.4e-28     6e-24   83.2   0.0     1    57     4    62     4    62 0.98 Protein of unknown function (DUF1482)
DUF3521              PF12035.3     35 seq893_BIOID50981    -             44   3.8e-11   42.5   0.2   1   1     5e-15   6.9e-11   41.6   0.1     1    35    11    42    11    42 0.92 Protein of unknown function (DUF3521)
MscL                 PF01741.13   128 seq894_BIOID50981    -            136     1e-56  190.4   3.2   1   1   8.4e-61   1.1e-56  190.2   2.2     1   128     3   132     3   132 0.98 Large-conductance mechanosensitive channel, MscL
ThiC                 PF01964.13   421 seq895_BIOID50981    -            631  3.9e-201  667.9   0.0   1   1  2.8e-204  1.9e-200  665.6   0.0     1   420   148   597   148   598 0.99 ThiC family
ThiC-associated      PF13667.1     80 seq895_BIOID50981    -            631   7.6e-34  115.0   0.1   1   1     3e-37   2.1e-33  113.6   0.0     2    80    26   109    25   109 0.94 ThiC-associated domain
PerC                 PF06069.6     90 seq896_BIOID50981    -             99   6.5e-43  144.5   0.5   1   1   5.4e-47   7.4e-43  144.4   0.4     1    89    10    98    10    99 0.99 PerC transcriptional activator
ArsB                 PF02040.10   423 seq897_BIOID50981    -            429  1.7e-230  765.0  39.1   1   1  2.9e-234    2e-230  764.9  27.1     1   423     3   425     3   425 1.00 Arsenical pump membrane protein
CitMHS               PF03600.11   349 seq897_BIOID50981    -            429   2.2e-15   55.9  35.6   1   1   4.5e-19   3.1e-15   55.5  24.7     3   343     7   363     5   369 0.82 Citrate transporter
Ala_racemase_N       PF01168.15   217 seq898_BIOID50981    -            359   3.1e-61  206.5   0.0   1   1   5.7e-65   3.9e-61  206.2   0.0     1   217     8   219     8   219 0.94 Alanine racemase, N-terminal domain
Ala_racemase_C       PF00842.16   129 seq898_BIOID50981    -            359     8e-40  135.1   0.1   1   1   1.8e-43   1.2e-39  134.5   0.1     1   129   234   358   234   358 0.97 Alanine racemase, C-terminal domain
Anti-adapt_IraP      PF10796.4     87 seq899_BIOID50981    -             86   1.7e-37  127.5   2.4   1   1   1.3e-41   1.8e-37  127.4   1.7     1    87     1    86     1    86 0.99 Sigma-S stabilisation anti-adaptor protein
HIM                  PF05662.9     21 seq901_BIOID50981    -           1625   6.4e-85  275.5 100.5   1   8   1.8e-09   4.8e-06   25.9   0.2     1    21   382   405   382   405 0.99 Haemagglutinin
HIM                  PF05662.9     21 seq901_BIOID50981    -           1625   6.4e-85  275.5 100.5   2   8   7.4e-11     2e-07   30.3   1.2     2    21   570   592   569   592 0.97 Haemagglutinin
HIM                  PF05662.9     21 seq901_BIOID50981    -           1625   6.4e-85  275.5 100.5   3   8   3.5e-11   9.6e-08   31.3   0.9     2    21   655   677   654   677 0.97 Haemagglutinin
HIM                  PF05662.9     21 seq901_BIOID50981    -           1625   6.4e-85  275.5 100.5   4   8   3.1e-11   8.5e-08   31.5   0.7     3    21  1037  1058  1035  1058 0.97 Haemagglutinin
HIM                  PF05662.9     21 seq901_BIOID50981    -           1625   6.4e-85  275.5 100.5   5   8   1.3e-09   3.5e-06   26.4   0.0     1    21  1192  1212  1192  1212 0.98 Haemagglutinin
HIM                  PF05662.9     21 seq901_BIOID50981    -           1625   6.4e-85  275.5 100.5   6   8   3.6e-12   9.9e-09   34.4   1.9     1    21  1328  1348  1328  1348 0.98 Haemagglutinin
HIM                  PF05662.9     21 seq901_BIOID50981    -           1625   6.4e-85  275.5 100.5   7   8   1.9e-13   5.1e-10   38.5   1.8     1    21  1449  1469  1449  1469 0.98 Haemagglutinin
HIM                  PF05662.9     21 seq901_BIOID50981    -           1625   6.4e-85  275.5 100.5   8   8   6.1e-10   1.7e-06   27.4   1.5     1    21  1502  1522  1502  1522 0.96 Haemagglutinin
Hep_Hag              PF05658.9     28 seq901_BIOID50981    -           1625   1.3e-69  227.3 189.0   1  14   1.1e-07   0.00031   20.7   0.0     1    27   130   156   130   157 0.94 Hep_Hag
Hep_Hag              PF05658.9     28 seq901_BIOID50981    -           1625   1.3e-69  227.3 189.0   2  14   5.9e-09   1.6e-05   24.7   1.5     1    26   158   183   158   185 0.94 Hep_Hag
Hep_Hag              PF05658.9     28 seq901_BIOID50981    -           1625   1.3e-69  227.3 189.0   3  14   1.1e-08   3.1e-05   23.9   1.5     1    27   200   226   200   227 0.95 Hep_Hag
Hep_Hag              PF05658.9     28 seq901_BIOID50981    -           1625   1.3e-69  227.3 189.0   4  14   3.5e-09   9.6e-06   25.4   0.2     1    27   214   240   214   241 0.95 Hep_Hag
Hep_Hag              PF05658.9     28 seq901_BIOID50981    -           1625   1.3e-69  227.3 189.0   5  14     7e-09   1.9e-05   24.5   2.5     1    26   228   253   228   255 0.96 Hep_Hag
Hep_Hag              PF05658.9     28 seq901_BIOID50981    -           1625   1.3e-69  227.3 189.0   6  14   7.4e-09     2e-05   24.4   2.2     3    27   257   281   256   282 0.94 Hep_Hag
Hep_Hag              PF05658.9     28 seq901_BIOID50981    -           1625   1.3e-69  227.3 189.0   7  14     6e-10   1.6e-06   27.9   0.5     1    28   269   296   269   296 0.97 Hep_Hag
Hep_Hag              PF05658.9     28 seq901_BIOID50981    -           1625   1.3e-69  227.3 189.0   8  14   1.3e-09   3.6e-06   26.8   2.2     1    28   297   324   297   324 0.95 Hep_Hag
Hep_Hag              PF05658.9     28 seq901_BIOID50981    -           1625   1.3e-69  227.3 189.0   9  14   4.2e-09   1.2e-05   25.2   2.4     3    27   327   351   325   352 0.94 Hep_Hag
Hep_Hag              PF05658.9     28 seq901_BIOID50981    -           1625   1.3e-69  227.3 189.0  10  14   2.2e-08   6.1e-05   22.9   2.5     1    27   353   379   353   380 0.96 Hep_Hag
Hep_Hag              PF05658.9     28 seq901_BIOID50981    -           1625   1.3e-69  227.3 189.0  11  14   3.4e-10   9.4e-07   28.6   3.9     1    27  1108  1134  1108  1135 0.95 Hep_Hag
Hep_Hag              PF05658.9     28 seq901_BIOID50981    -           1625   1.3e-69  227.3 189.0  12  14   1.3e-07   0.00034   20.5   4.4     1    28  1268  1295  1268  1295 0.96 Hep_Hag
Hep_Hag              PF05658.9     28 seq901_BIOID50981    -           1625   1.3e-69  227.3 189.0  13  14   2.6e-10   7.1e-07   29.0   4.3     1    28  1406  1433  1406  1433 0.96 Hep_Hag
Hep_Hag              PF05658.9     28 seq901_BIOID50981    -           1625   1.3e-69  227.3 189.0  14  14     1e-07   0.00029   20.8   2.3     1    27  1420  1446  1420  1447 0.93 Hep_Hag
YadA                 PF03895.10    78 seq901_BIOID50981    -           1625   7.5e-24   83.4  10.1   1   1   2.7e-27   7.5e-24   83.4   7.0     2    78  1548  1625  1547  1625 0.98 YadA-like C-terminal region
ESPR                 PF13018.1     24 seq901_BIOID50981    -           1625   1.7e-09   36.7   1.3   1   1   3.8e-12     1e-08   34.2   0.2     1    24     1    24     1    24 0.98 Extended Signal Peptide of Type V secretion system
DUF1107              PF06526.7     64 seq904_BIOID50981    -             68   6.4e-31  105.8   0.8   1   1   5.1e-35     7e-31  105.7   0.5     1    64     1    64     1    64 0.99 Protein of unknown function (DUF1107)
Prok-JAB             PF14464.1    105 seq905_BIOID50981    -            113   1.3e-21   75.9   0.1   1   1   2.1e-25   1.5e-21   75.8   0.1     3    96     3    98     1   110 0.94 Prokaryotic homologs of the JAB domain
Amidohydro_4         PF13147.1    304 seq906_BIOID50981    -            461   1.9e-28  100.1   0.7   1   1     7e-32   2.4e-28   99.8   0.5     1   304    45   392    45   392 0.90 Amidohydrolase
Amidohydro_1         PF01979.15   333 seq906_BIOID50981    -            461   7.7e-13   48.6   0.0   1   1   3.8e-15   1.3e-11   44.6   0.0     1   333    50   395    50   395 0.73 Amidohydrolase family
Amidohydro_5         PF13594.1     68 seq906_BIOID50981    -            461   1.7e-11   43.6   0.6   1   1   2.3e-14   7.9e-11   41.5   0.4     2    68    22    90     3    90 0.76 Amidohydrolase
Gly_kinase           PF02595.10   378 seq909_BIOID50981    -            381  1.4e-183  609.7  19.5   1   1  1.2e-187  1.6e-183  609.5  13.5     1   377     1   377     1   378 1.00 Glycerate kinase family
Alk_phosphatase      PF00245.15   421 seq912_BIOID50981    -            494  1.3e-145  485.2   3.2   1   1  2.9e-146  1.3e-142  475.2   2.2     1   421    87   493    87   493 0.99 Alkaline phosphatase
Metalloenzyme        PF01676.13   262 seq912_BIOID50981    -            494   1.3e-07   31.0   3.8   1   1   8.9e-10   4.1e-06   26.1   0.8   136   228   345   470   324   491 0.84 Metalloenzyme superfamily
Phosphodiest         PF01663.17   364 seq912_BIOID50981    -            494   4.4e-05   22.8   0.0   1   1   1.5e-08   6.8e-05   22.2   0.0   160   254   338   430   248   471 0.72 Type I phosphodiesterase / nucleotide pyrophosphatase
Mob_synth_C          PF06463.8    128 seq914_BIOID50981    -            352     7e-36  122.6   0.0   1   1   3.6e-39   1.2e-35  121.8   0.0     1   127   209   335   209   336 0.98 Molybdenum Cofactor Synthesis C
Radical_SAM          PF04055.16   166 seq914_BIOID50981    -            352   6.9e-27   94.5   0.0   1   1   2.7e-30   9.4e-27   94.0   0.0     2   166    42   204    41   204 0.97 Radical SAM superfamily
Fer4_12              PF13353.1    139 seq914_BIOID50981    -            352   1.6e-07   31.4   0.0   1   1   8.7e-11     3e-07   30.5   0.0    15   116    47   148    36   154 0.84 4Fe-4S single cluster domain
Fer4_14              PF13394.1    117 seq914_BIOID50981    -            352   5.9e-07   29.4   0.0   1   1   5.8e-10     2e-06   27.7   0.0     6    90    45   127    38   148 0.70 4Fe-4S single cluster domain
T6SS-SciN            PF12790.2    142 seq917_BIOID50981    -            174   7.4e-33  113.0   0.0   1   1   6.2e-37   8.5e-33  112.8   0.0     1   142    13   167    13   167 0.98 Type VI secretion lipoprotein
PNP_UDP_1            PF01048.15   234 seq918_BIOID50981    -            253   1.2e-41  142.1   1.5   1   1   9.9e-46   1.3e-41  141.9   1.0     2   227    21   247    20   253 0.85 Phosphorylase superfamily
NLPC_P60             PF00877.14   105 seq921_BIOID50981    -            121   9.4e-10   38.1   0.0   1   1   8.1e-14   1.1e-09   37.9   0.0    24   105     3    98     1    98 0.90 NlpC/P60 family
FliG_C               PF01706.11   110 seq922_BIOID50981    -            331   1.8e-39  134.0  15.8   1   1   3.2e-42   2.2e-38  130.5   2.3     2   109   216   323   215   324 0.98 FliG C-terminal domain
DUF1283              PF06932.6     85 seq923_BIOID50981    -            113     1e-46  156.7   6.7   1   1   8.7e-51   1.2e-46  156.5   4.7     1    85    29   113    29   113 0.99 Protein of unknown function (DUF1283)
DUF2799              PF10973.3     89 seq924_BIOID50981    -            121   2.7e-17   62.4   0.9   1   1   2.4e-21   3.3e-17   62.1   0.6     1    88    31   113    31   114 0.93 Protein of unknown function (DUF2799)
Macro                PF01661.16   118 seq926_BIOID50981    -            177   7.1e-41  138.7   0.0   1   1   6.5e-45   8.9e-41  138.3   0.0     1   118    21   137    21   137 0.99 Macro domain
Sugar_tr             PF00083.19   451 seq927_BIOID50981    -            508   9.3e-71  238.6  25.4   1   1   3.7e-74   1.3e-70  238.1  17.6     3   446    36   456    33   461 0.95 Sugar (and other) transporter
MFS_1                PF07690.11   354 seq927_BIOID50981    -            508   5.1e-37  127.3  39.4   1   2   4.3e-30   1.5e-26   92.9  10.8     9   257    46   318    38   319 0.75 Major Facilitator Superfamily
MFS_1                PF07690.11   354 seq927_BIOID50981    -            508   5.1e-37  127.3  39.4   2   2   2.1e-14   7.3e-11   41.2  14.2    38   171   309   445   307   475 0.79 Major Facilitator Superfamily
Osmo_CC              PF08946.5     46 seq927_BIOID50981    -            508   3.8e-25   87.5   8.5   1   1   2.2e-28   7.4e-25   86.6   5.9     1    46   462   507   462   507 0.99 Osmosensory transporter coiled coil
Ring_hydroxyl_A      PF00848.14   209 seq928_BIOID50981    -            453   2.4e-32  112.1   0.0   1   1   4.9e-36   3.4e-32  111.6   0.0     2   208   164   433   163   435 0.90 Ring hydroxylating alpha subunit (catalytic domain)
Rieske               PF00355.21    98 seq928_BIOID50981    -            453   2.5e-24   84.5   0.1   1   1   6.3e-28   4.3e-24   83.7   0.1     1    86    42   125    42   142 0.90 Rieske [2Fe-2S] domain
Lambda_tail_I        PF06805.7     82 seq931_BIOID50981    -            225     1e-21   76.4   0.0   1   1   1.2e-25   1.6e-21   75.7   0.0     2    82    14    97    13    97 0.98 Bacteriophage lambda tail assembly protein I
TetR_C_2             PF08361.6    121 seq932_BIOID50981    -            220   1.4e-46  157.2   0.6   1   1   5.2e-50   2.4e-46  156.4   0.1     1   120    84   202    84   203 0.99 MAATS-type transcriptional repressor, C-terminal region
TetR_N               PF00440.18    47 seq932_BIOID50981    -            220     2e-18   65.6   0.0   1   1   1.3e-21   5.9e-18   64.1   0.0     1    47    16    62    16    62 0.98 Bacterial regulatory proteins, tetR family
TetR_C_4             PF08359.6    133 seq932_BIOID50981    -            220   2.3e-06   27.4   0.2   1   1   1.9e-09   8.6e-06   25.5   0.0    72   126   139   193   120   201 0.91 YsiA-like protein, C-terminal region
Phage_cap_E          PF03864.10   329 seq933_BIOID50981    -            351   1.4e-64  218.0   0.1   1   1   1.1e-68   1.5e-64  217.8   0.0    15   329    26   350     8   350 0.91 Phage major capsid protein E
Acetyltransf_3       PF13302.1    142 seq936_BIOID50981    -            186   5.7e-23   81.6   0.0   1   1     4e-26   7.7e-23   81.2   0.0     3   141     8   140     7   141 0.80 Acetyltransferase (GNAT) domain
Acetyltransf_4       PF13420.1    155 seq936_BIOID50981    -            186   7.2e-15   55.1   0.6   1   1   4.7e-18   9.1e-15   54.8   0.4     1   152     9   158     9   160 0.93 Acetyltransferase (GNAT) domain
Acetyltransf_1       PF00583.19    83 seq936_BIOID50981    -            186     6e-15   54.9   0.1   1   1   4.5e-18   8.9e-15   54.3   0.1     2    82    63   140    62   141 0.97 Acetyltransferase (GNAT) family
Acetyltransf_8       PF13523.1    152 seq936_BIOID50981    -            186   1.2e-13   51.1   0.2   1   1   8.2e-17   1.6e-13   50.6   0.2     1   141     9   145     9   157 0.89 Acetyltransferase (GNAT) domain
Acetyltransf_7       PF13508.1     79 seq936_BIOID50981    -            186   3.7e-07   30.1   0.2   1   1   3.4e-10   6.7e-07   29.2   0.1     2    78    56   141    55   142 0.80 Acetyltransferase (GNAT) domain
Acetyltransf_10      PF13673.1    117 seq936_BIOID50981    -            186   1.3e-05   25.1   0.0   1   1   9.3e-09   1.8e-05   24.7   0.0     1   117    16   140    16   140 0.75 Acetyltransferase (GNAT) domain
FR47                 PF08445.5     86 seq936_BIOID50981    -            186   2.1e-05   24.0   0.0   1   1   1.9e-08   3.8e-05   23.2   0.0    26    79    87   142    69   150 0.92 FR47-like protein
AzlC                 PF03591.9    143 seq937_BIOID50981    -            245   7.3e-42  142.5  10.2   1   1   5.3e-46   7.3e-42  142.5   7.1     1   141    23   165    23   167 0.97 AzlC protein
DUF876               PF05936.7    425 seq938_BIOID50981    -            443  3.1e-147  490.3   0.5   1   1  2.5e-151  3.5e-147  490.1   0.4     1   425    20   442    20   442 0.99 Bacterial protein of unknown function (DUF876)
PLDc_2               PF13091.1    126 seq939_BIOID50981    -            526   6.9e-35  119.4   0.0   1   2   1.3e-13   8.8e-10   38.2   0.0     6   126    92   237    88   237 0.68 PLD-like domain
PLDc_2               PF13091.1    126 seq939_BIOID50981    -            526   6.9e-35  119.4   0.0   2   2     3e-26     2e-22   79.1   0.0     5   123   328   470   324   473 0.92 PLD-like domain
Fumerase             PF05681.9    271 seq942_BIOID50981    -            321     1e-81  273.8   0.0   1   1   9.4e-86   1.3e-81  273.5   0.0     1   268    32   302    32   305 0.96 Fumarate hydratase (Fumerase)
DUF4154              PF13689.1    145 seq944_BIOID50981    -            172     6e-33  113.3   0.0   1   1   5.4e-37   7.3e-33  113.0   0.0     6   145    32   168    27   168 0.95 Domain of unknown function (DUF4154)
YihI                 PF04220.7    169 seq945_BIOID50981    -            169   3.4e-56  189.0  15.5   1   1   2.8e-60   3.9e-56  188.9  10.8     3   167     5   165     2   167 0.94 Der GTPase activator (YihI)
ArsC                 PF03960.10   110 seq947_BIOID50981    -            141   9.1e-32  109.2   0.0   1   1   7.8e-36   1.1e-31  109.0   0.0     1   109     7   114     7   115 0.99 ArsC family
Terminase_6          PF03237.10   384 seq949_BIOID50981    -            583   5.6e-74  249.1   0.6   1   1   1.6e-77   7.5e-74  248.6   0.4     1   384   150   567   150   567 0.94 Terminase-like family
Terminase_5          PF06056.7     58 seq949_BIOID50981    -            583   1.5e-25   88.4   0.5   1   1   8.2e-29   3.7e-25   87.1   0.4     2    58     7    63     6    63 0.98 Putative ATPase subunit of terminase (gpP-like)
HTH_23               PF13384.1     50 seq949_BIOID50981    -            583   5.5e-07   28.9   0.2   1   1   6.5e-10     3e-06   26.5   0.0     6    40     7    41     3    43 0.94 Homeodomain-like domain
DUF1391              PF07151.7     49 seq950_BIOID50981    -             50     7e-35  118.1   0.5   1   1   5.4e-39   7.4e-35  118.0   0.4     1    48     2    49     2    50 0.97 Protein of unknown function (DUF1391)
Aminotran_1_2        PF00155.16   363 seq951_BIOID50981    -            411   1.5e-86  290.5   0.0   1   1   1.2e-90   1.7e-86  290.3   0.0     2   362    41   406    40   407 0.98 Aminotransferase class I and II
Cupin_6              PF12852.2    186 seq952_BIOID50981    -            284   6.9e-26   90.8   0.6   1   1   4.6e-29   2.1e-25   89.3   0.4     1   186     2   162     2   162 0.93 Cupin
HTH_18               PF12833.2     81 seq952_BIOID50981    -            284   1.6e-20   72.8   0.2   1   1   2.3e-23     1e-19   70.2   0.1     1    81   199   278   199   278 0.97 Helix-turn-helix domain
HTH_AraC             PF00165.18    42 seq952_BIOID50981    -            284   2.6e-15   55.5   0.0   1   2   1.1e-08   4.9e-05   22.9   0.0     7    41   192   226   188   227 0.94 Bacterial regulatory helix-turn-helix proteins, AraC family
HTH_AraC             PF00165.18    42 seq952_BIOID50981    -            284   2.6e-15   55.5   0.0   2   2   4.5e-11   2.1e-07   30.4   0.0    13    41   247   276   238   277 0.92 Bacterial regulatory helix-turn-helix proteins, AraC family
Phage_AlpA           PF05930.7     51 seq953_BIOID50981    -             71   1.8e-08   33.8   0.0   1   1     3e-12     2e-08   33.6   0.0     4    51    15    62    12    62 0.92 Prophage CP4-57 regulatory protein (AlpA)
HTH_17               PF12728.2     51 seq953_BIOID50981    -             71   1.1e-07   31.8   0.0   1   1   2.3e-11   1.6e-07   31.3   0.0     7    51    20    66    19    66 0.92 Helix-turn-helix domain
Peptidase_S49_N      PF08496.5    155 seq956_BIOID50981    -            349   2.9e-64  215.4   3.5   1   1   6.3e-68   2.9e-64  215.4   2.4     1   155     1   158     1   158 0.98 Peptidase family S49 N-terminal
Peptidase_S49        PF01343.13   154 seq956_BIOID50981    -            349   1.2e-50  171.1   2.2   1   1   3.1e-54   1.4e-50  170.9   0.0     2   153   161   310   160   311 0.98 Peptidase family S49
SDH_sah              PF01972.11   286 seq956_BIOID50981    -            349   1.7e-05   23.6   1.8   1   1   5.1e-09   2.3e-05   23.2   0.0    89   163   133   208   119   225 0.81 Serine dehydrogenase proteinase
RmuC                 PF02646.11   305 seq958_BIOID50981    -            475  3.7e-112  374.0   2.2   1   1  2.7e-116  3.7e-112  374.0   1.5     1   304   135   437   135   438 0.99 RmuC family
MoCF_biosynth        PF00994.19   144 seq960_BIOID50981    -            170   5.8e-31  106.7   0.0   1   1   5.3e-35   7.2e-31  106.4   0.0     1   143    14   156    12   157 0.92 Probable molybdopterin binding domain
Toxin_15             PF07906.8    284 seq961_BIOID50981    -            322   1.4e-85  287.0   0.0   1   1   2.1e-87   2.9e-83  279.4   0.0    49   284     2   235     1   235 0.99 ShET2 enterotoxin, N-terminal region
FliH                 PF02108.11   128 seq962_BIOID50981    -            228   5.2e-40  136.1   0.5   1   1   1.2e-43   5.2e-40  136.1   0.3     5   128    96   219    77   219 0.98 Flagellar assembly protein FliH
HrpE                 PF06188.7    191 seq962_BIOID50981    -            228   3.6e-08   33.2   6.7   1   1   1.6e-11   7.4e-08   32.2   4.7    25   182    48   211    25   222 0.74 HrpE/YscL/FliH and V-type ATPase subunit E
AA_kinase            PF00696.23   241 seq963_BIOID50981    -            310   1.4e-27   96.6   0.8   1   1   1.3e-31   1.8e-27   96.3   0.6     1   239     3   290     3   291 0.88 Amino acid kinase family
AntA                 PF08346.7     71 seq964_BIOID50981    -            282   1.2e-23   82.9   0.0   1   1   2.1e-27   2.9e-23   81.7   0.0     1    71    43   133    43   133 0.96 AntA/AntB antirepressor
GGDEF                PF00990.16   161 seq965_BIOID50981    -            408   5.3e-45  152.7   0.5   1   1   6.1e-49   8.4e-45  152.1   0.3     1   159   249   403   249   405 0.96 GGDEF domain
IlvN                 PF07991.7    165 seq966_BIOID50981    -            541   8.1e-61  204.0   0.2   1   1   1.9e-64   1.3e-60  203.3   0.1     2   165    85   254    84   254 0.98 Acetohydroxy acid isomeroreductase, catalytic domain
IlvC                 PF01450.14   145 seq966_BIOID50981    -            541   5.4e-56  188.4   0.1   1   2     4e-21   2.7e-17   62.9   0.0     1   128   260   387   260   395 0.91 Acetohydroxy acid isomeroreductase, catalytic domain
IlvC                 PF01450.14   145 seq966_BIOID50981    -            541   5.4e-56  188.4   0.1   2   2   9.2e-40   6.3e-36  123.3   0.0    15   145   409   535   399   535 0.93 Acetohydroxy acid isomeroreductase, catalytic domain
TMP-TENI             PF02581.12   180 seq967_BIOID50981    -            211     6e-57  191.5   0.4   1   1   5.2e-61     7e-57  191.3   0.3     3   180    17   189    15   189 0.98 Thiamine monophosphate synthase/TENI
Ribonuc_red_sm       PF00268.16   281 seq969_BIOID50981    -            376   7.3e-30  103.8   2.5   1   2   4.3e-17   5.8e-13   48.3   0.3    13   143    31   158    22   165 0.91 Ribonucleotide reductase, small chain
Ribonuc_red_sm       PF00268.16   281 seq969_BIOID50981    -            376   7.3e-30  103.8   2.5   2   2   2.8e-19   3.9e-15   55.5   0.1   155   274   200   329   182   336 0.89 Ribonucleotide reductase, small chain
AzlD                 PF05437.7     99 seq970_BIOID50981    -            111   1.8e-12   46.9   5.7   1   1   1.5e-16   2.1e-12   46.7   4.0     1    98     5   104     5   105 0.92 Branched-chain amino acid transport protein (AzlD)
Phage_min_tail       PF05939.8    109 seq975_BIOID50981    -            109   9.3e-37  125.2   0.1   1   1   7.5e-41     1e-36  125.0   0.1     1   109     1   109     1   109 0.99 Phage minor tail protein
Radical_SAM          PF04055.16   166 seq977_BIOID50981    -            457   3.7e-15   56.3   0.0   1   1     8e-19   5.4e-15   55.8   0.0     2   164    57   227    56   229 0.79 Radical SAM superfamily
HemN_C               PF06969.11    66 seq977_BIOID50981    -            457     4e-12   45.8   0.3   1   1   2.7e-15   1.8e-11   43.7   0.0     1    66   363   431   363   431 0.94 HemN C-terminal domain
PsiF_repeat          PF07769.9     35 seq978_BIOID50981    -            106   1.4e-36  123.6  19.9   1   2     2e-23   2.7e-19   68.2   3.3     2    35    26    59    25    59 0.97 psiF repeat
PsiF_repeat          PF07769.9     35 seq978_BIOID50981    -            106   1.4e-36  123.6  19.9   2   2   2.4e-21   3.3e-17   61.5   5.0     2    35    70   103    69   103 0.97 psiF repeat
HDPD                 PF02924.9    118 seq981_BIOID50981    -            111   3.7e-16   58.8   0.0   1   1   3.3e-20   4.5e-16   58.5   0.0    14   113     9   102     6   106 0.90 Bacteriophage lambda head decoration protein D
MoaC                 PF01967.16   136 seq982_BIOID50981    -            161   1.5e-60  202.6   1.3   1   1   1.3e-64   1.7e-60  202.4   0.9     1   136    15   150    15   150 1.00 MoaC family
Fumerase_C           PF05683.7    206 seq983_BIOID50981    -            201   1.8e-48  164.3   0.0   1   1   1.5e-52     2e-48  164.1   0.0    31   203     5   178     1   181 0.97 Fumarase C-terminus
RPAP2_Rtr1           PF04181.8     79 seq984_BIOID50981    -             58   0.00023   21.0   2.5   1   1   2.7e-08   0.00037   20.4   1.7    22    72     8    54     3    57 0.70 Rtr1/RPAP2 family
Ring_hydroxyl_B      PF00866.13   145 seq985_BIOID50981    -            172   2.4e-47  160.1   5.2   1   1     2e-51   2.7e-47  159.9   3.6     1   145    19   166    19   166 0.98 Ring hydroxylating beta subunit
Phage_tail_L         PF05100.7    206 seq987_BIOID50981    -            180     5e-63  211.8   0.0   1   1   4.6e-67   6.3e-63  211.5   0.0     1   137    29   165    29   170 0.98 Phage minor tail protein L
MarR                 PF01047.17    59 seq989_BIOID50981    -            176   1.6e-17   62.8   2.8   1   1   1.3e-20     6e-17   60.9   0.1     1    58    53   112    53   113 0.98 MarR family
MarR_2               PF12802.2     62 seq989_BIOID50981    -            176     1e-08   34.5   0.1   1   1   4.8e-12   2.2e-08   33.5   0.0     5    61    55   111    51   112 0.90 MarR family
HTH_27               PF13463.1     68 seq989_BIOID50981    -            176   3.6e-07   30.3   0.1   1   1   1.8e-10   8.1e-07   29.1   0.0    17    68    70   121    54   121 0.86 Winged helix DNA-binding domain
DUF318               PF03773.8    307 seq990_BIOID50981    -            337     3e-54  183.9  24.4   1   1   2.9e-58     4e-54  183.5  16.9     2   306    11   334    10   335 0.87 Predicted permease
ThiF                 PF00899.16   136 seq991_BIOID50981    -            282   6.3e-44  148.9   0.1   1   1   1.3e-47   9.2e-44  148.4   0.1     2   134    59   190    58   192 0.98 ThiF family
MoeZ_MoeB            PF05237.8     84 seq991_BIOID50981    -            282   4.5e-29   99.7   0.0   1   1   1.2e-32   8.2e-29   98.9   0.0     4    82   199   276   197   278 0.96 MoeZ/MoeB domain
ATP-synt_ab          PF00006.20   215 seq992_BIOID50981    -            457   3.9e-69  232.3   0.0   1   1     4e-73   5.5e-69  231.8   0.0     1   215   161   373   161   373 1.00 ATP synthase alpha/beta family, nucleotide-binding domain
DUF2077              PF09850.4    206 seq997_BIOID50981    -            253   1.3e-61  207.4   0.3   1   1   1.2e-65   1.6e-61  207.2   0.2     1   205    32   236    32   237 0.97 Uncharacterized protein conserved in bacteria (DUF2077)
GGDEF                PF00990.16   161 seq999_BIOID50981    -            371   9.2e-48  161.7   0.0   1   1   1.8e-51   1.2e-47  161.3   0.0     2   161   211   366   210   366 0.97 GGDEF domain
MASE2                PF05230.6     91 seq999_BIOID50981    -            371   1.8e-32  111.0   9.9   1   1     7e-36   4.8e-32  109.6   3.5     1    91    39   129    39   129 0.99 MASE2 domain
DUF1161              PF06649.7     52 seq1000_BIOID50981   -            102   1.3e-25   88.9   0.0   1   1   1.2e-29   1.6e-25   88.6   0.0     1    52    27    80    27    80 0.99 Protein of unknown function (DUF1161)
Semialdhyde_dh       PF01118.19   121 seq1002_BIOID50981   -            334   7.5e-33  113.2   0.0   1   1   1.9e-36   1.3e-32  112.5   0.0     3   121     5   146     3   146 0.97 Semialdehyde dehydrogenase, NAD binding domain
Semialdhyde_dhC      PF02774.13   184 seq1002_BIOID50981   -            334   2.3e-19   69.8   0.0   1   1   5.1e-23   3.5e-19   69.2   0.0     1   184   163   311   163   311 0.95 Semialdehyde dehydrogenase, dimerisation domain
ThiS                 PF02597.15    78 seq1004_BIOID50981   -             81     5e-22   77.9   0.0   1   1   4.1e-26   5.6e-22   77.8   0.0     1    78     4    81     4    81 0.99 ThiS family
Rieske               PF00355.21    98 seq1007_BIOID50981   -            106   1.7e-17   62.6   0.0   1   1   2.8e-21   1.9e-17   62.4   0.0     3    97     4    94     2    95 0.85 Rieske [2Fe-2S] domain
Rieske_2             PF13806.1    104 seq1007_BIOID50981   -            106   1.9e-12   46.6   0.0   1   1   3.3e-16   2.2e-12   46.4   0.0    18   103    17    99     4   100 0.82 Rieske-like [2Fe-2S] domain
Exonuc_VIII          PF06630.6    182 seq1012_BIOID50981   -           1049   4.7e-50  169.3   0.4   1   1   1.2e-53   1.6e-49  167.5   0.0     4   182    11   197     8   197 0.83 Enterobacterial exodeoxyribonuclease VIII
Na_sulph_symp        PF00939.14   471 seq1013_BIOID50981   -            487  1.5e-182  607.6  40.1   1   1  1.2e-186  1.7e-182  607.4  27.8     2   468     5   485     4   487 0.99 Sodium:sulfate symporter transmembrane region
CCG                  PF02754.11    85 seq1014_BIOID50981   -            239   9.7e-30  102.3   0.2   1   2   2.2e-17   3.1e-13   49.4   0.0     1    84     3    84     3    85 0.95 Cysteine-rich domain
CCG                  PF02754.11    85 seq1014_BIOID50981   -            239   9.7e-30  102.3   0.2   2   2   6.3e-18   8.6e-14   51.2   0.0     2    84   133   216   132   217 0.92 Cysteine-rich domain
MoaE                 PF02391.12   117 seq1017_BIOID50981   -            150   2.5e-40  136.7   0.0   1   1   2.2e-44     3e-40  136.5   0.0     2   116     6   121     5   122 0.97 MoaE protein
Sigma54_activat      PF00158.21   168 seq1018_BIOID50981   -            328   3.2e-63  212.0   0.1   1   1   9.3e-67   4.2e-63  211.6   0.0     3   168     6   173     4   173 0.96 Sigma-54 interaction domain
HTH_8                PF02954.14    42 seq1018_BIOID50981   -            328   1.6e-08   33.8   0.5   1   1   3.5e-12   1.6e-08   33.8   0.3     7    40   284   317   280   319 0.92 Bacterial regulatory protein, Fis family
Na_Pi_cotrans        PF02690.10   142 seq1019_BIOID50981   -            543   1.6e-44  150.9  30.2   1   2   1.4e-39   9.5e-36  122.5   7.0     1   140    13   148    13   150 0.98 Na+/Pi-cotransporter
Na_Pi_cotrans        PF02690.10   142 seq1019_BIOID50981   -            543   1.6e-44  150.9  30.2   2   2   1.6e-13   1.1e-09   38.0  10.2     1   123   139   265   139   284 0.90 Na+/Pi-cotransporter
HlyD                 PF00529.15   306 seq1021_BIOID50981   -            390   3.6e-79  266.1  15.0   1   1   1.3e-82   4.5e-79  265.8  10.4     1   306    60   343    60   343 0.99 HlyD family secretion protein
HlyD_2               PF12700.2    328 seq1021_BIOID50981   -            390   2.2e-17   63.1   1.3   1   1   9.2e-21   3.1e-17   62.6   0.9    20   234    60   290    51   316 0.77 HlyD family secretion protein
HlyD_3               PF13437.1    105 seq1021_BIOID50981   -            390   5.2e-16   58.7   3.5   1   1   1.4e-16   4.9e-13   49.2   0.2     2   105   218   338   217   338 0.79 HlyD family secretion protein
Biotin_lipoyl_2      PF13533.1     50 seq1021_BIOID50981   -            390   1.1e-08   34.4   1.6   1   1   5.4e-11   1.9e-07   30.5   0.1     2    49    61   108    60   109 0.91 Biotin-lipoyl like
Fer2                 PF00111.22    78 seq1022_BIOID50981   -             84   9.3e-11   41.2   2.6   1   1   7.5e-15     1e-10   41.0   1.8     7    78    10    77     4    77 0.83 2Fe-2S iron-sulfur cluster binding domain
GntR                 PF00392.16    64 seq1023_BIOID50981   -            258   6.7e-23   79.7   0.2   1   1   1.9e-26   1.3e-22   78.8   0.1     1    64     9    72     9    72 0.99 Bacterial regulatory proteins, gntR family
FCD                  PF07729.7    125 seq1023_BIOID50981   -            258   9.3e-19   67.8   5.0   1   1   2.1e-22   1.4e-18   67.2   3.5     1   125    96   220    96   220 0.90 FCD domain
Molybdopterin        PF00384.17   432 seq1024_BIOID50981   -            808   4.1e-96  322.2   0.0   1   1   1.1e-99   5.1e-96  321.9   0.0     1   432   111   566   111   566 0.92 Molybdopterin oxidoreductase
Molydop_binding      PF01568.16   109 seq1024_BIOID50981   -            808   1.1e-27   95.8   0.0   1   1   5.8e-31   2.6e-27   94.6   0.0     1   107   687   800   687   802 0.96 Molydopterin dinucleotide binding domain
Molybdop_Fe4S4       PF04879.11    55 seq1024_BIOID50981   -            808   2.2e-14   52.8   0.8   1   1   8.4e-18   3.8e-14   52.1   0.5     1    55    49   108    49   108 0.97 Molybdopterin oxidoreductase Fe4S4 domain
OmpA                 PF00691.15    97 seq1026_BIOID50981   -            160   8.6e-18   64.4   0.1   1   1   9.7e-22   1.3e-17   63.8   0.1     1    97    55   151    55   151 0.95 OmpA family
NLPC_P60             PF00877.14   105 seq1027_BIOID50981   -            224   2.7e-14   52.7   0.0   1   1   5.4e-18   3.7e-14   52.2   0.0     1   105    88   201    88   201 0.94 NlpC/P60 family
Prok-JAB             PF14464.1    105 seq1027_BIOID50981   -            224   3.9e-12   45.5   0.0   1   1   1.1e-15   7.5e-12   44.6   0.0    25    99     2    76     1    85 0.90 Prokaryotic homologs of the JAB domain
adh_short            PF00106.20   167 seq1028_BIOID50981   -            270   1.4e-22   80.2   0.3   1   1   4.9e-26   2.3e-22   79.5   0.2     2   166     8   174     7   175 0.87 short chain dehydrogenase
adh_short_C2         PF13561.1    243 seq1028_BIOID50981   -            270   1.8e-13   50.7   0.0   1   1   4.6e-17   2.1e-13   50.5   0.0     6   225    16   238    13   257 0.75 Enoyl-(Acyl carrier protein) reductase
KR                   PF08659.5    181 seq1028_BIOID50981   -            270     2e-06   27.5   0.0   1   1   1.1e-09   5.1e-06   26.1   0.0     4   103    10   103     8   122 0.84 KR domain
Ubie_methyltran      PF01209.13   233 seq1029_BIOID50981   -            251  5.9e-114  378.8   0.0   1   1  5.4e-117  6.7e-114  378.6   0.0     2   233    15   250    14   250 0.99 ubiE/COQ5 methyltransferase family
Methyltransf_31      PF13847.1    152 seq1029_BIOID50981   -            251   3.9e-23   81.5   0.0   1   1   4.7e-26   5.8e-23   81.0   0.0     3   113    63   179    61   229 0.81 Methyltransferase domain
Methyltransf_11      PF08241.7     95 seq1029_BIOID50981   -            251   1.5e-21   76.5   0.1   1   1   3.2e-24   3.9e-21   75.2   0.0     1    94    68   167    68   168 0.97 Methyltransferase domain
Methyltransf_23      PF13489.1    162 seq1029_BIOID50981   -            251   5.1e-19   68.4   0.0   1   1   5.9e-22   7.3e-19   67.9   0.0    20   160    61   233    43   235 0.85 Methyltransferase domain
Methyltransf_25      PF13649.1    101 seq1029_BIOID50981   -            251   9.4e-17   61.1   0.0   1   1     2e-19   2.5e-16   59.7   0.0     1   101    67   164    67   164 0.93 Methyltransferase domain
Methyltransf_12      PF08242.7     99 seq1029_BIOID50981   -            251     4e-14   52.7   0.0   1   1   6.8e-17   8.4e-14   51.7   0.0     1    99    68   166    68   166 0.93 Methyltransferase domain
Methyltransf_18      PF12847.2    112 seq1029_BIOID50981   -            251   2.3e-13   50.5   0.0   1   1   3.3e-16   4.1e-13   49.7   0.0     2   109    64   168    63   171 0.88 Methyltransferase domain
Methyltransf_26      PF13659.1    117 seq1029_BIOID50981   -            251   5.2e-09   36.0   0.0   1   1   8.1e-12     1e-08   35.1   0.0     1   114    64   169    64   171 0.91 Methyltransferase domain
PCMT                 PF01135.14   210 seq1029_BIOID50981   -            251   4.5e-07   29.5   0.0   1   1   5.7e-10   7.1e-07   28.8   0.0    71   171    61   168    51   179 0.86 Protein-L-isoaspartate(D-aspartate) O-methyltransferase (PCMT)
MTS                  PF05175.9    170 seq1029_BIOID50981   -            251   5.3e-06   25.8   0.0   1   1   7.6e-09   9.5e-06   24.9   0.0    31   140    63   169    53   188 0.85 Methyltransferase small domain
Bac_surface_Ag       PF01103.18   323 seq1030_BIOID50981   -            577   8.9e-60  202.7   6.8   1   1   2.2e-63   1.5e-59  201.9   4.7     1   322   290   576   290   577 0.92 Surface antigen
Surf_Ag_VNR          PF07244.10    78 seq1030_BIOID50981   -            577     1e-15   57.7   0.3   1   1   9.2e-13   6.3e-09   36.0   0.0     1    67   189   249   189   263 0.83 Surface antigen variable number repeat
Phage_Nu1            PF07471.7    164 seq1031_BIOID50981   -            170   4.5e-27   94.4   0.4   1   1   6.9e-31   9.4e-27   93.3   0.3     8   163     1   139     1   140 0.85 Phage DNA packaging protein Nu1
ThiG                 PF05690.9    247 seq1032_BIOID50981   -            328  1.7e-109  364.5   1.2   1   1  2.8e-113  1.9e-109  364.3   0.9     2   247    76   319    75   319 0.99 Thiazole biosynthesis protein ThiG
ThiS                 PF02597.15    78 seq1033_BIOID50981   -             66   1.2e-17   63.9   0.1   1   1   9.5e-22   1.3e-17   63.8   0.1     1    78     3    66     3    66 0.98 ThiS family
Topoisom_bac         PF01131.15   403 seq1035_BIOID50981   -            881  4.3e-131  437.3   0.7   1   1  2.3e-134  7.7e-131  436.5   0.5     2   403   171   579   170   579 0.93 DNA topoisomerase
Topo_Zn_Ribbon       PF08272.6     42 seq1035_BIOID50981   -            881   3.1e-39  131.9   0.3   1   2   1.5e-19   5.2e-16   57.5   0.0     2    42   772   811   771   811 0.96 Topoisomerase I zinc-ribbon-like
Topo_Zn_Ribbon       PF08272.6     42 seq1035_BIOID50981   -            881   3.1e-39  131.9   0.3   2   2   1.3e-23   4.6e-20   70.5   1.2     1    41   838   878   838   879 0.97 Topoisomerase I zinc-ribbon-like
Toprim               PF01751.17    88 seq1035_BIOID50981   -            881   3.4e-26   90.8   0.0   1   1   2.1e-29   7.2e-26   89.7   0.0     2    88    19   156    18   156 0.98 Toprim domain
zf-C4_Topoisom       PF01396.14    39 seq1035_BIOID50981   -            881   4.1e-19   67.6  16.9   1   2   3.6e-09   1.2e-05   24.5   0.3     3    27   612   636   610   653 0.84 Topoisomerase DNA binding C4 zinc finger
zf-C4_Topoisom       PF01396.14    39 seq1035_BIOID50981   -            881   4.1e-19   67.6  16.9   2   2   6.9e-15   2.4e-11   42.8   1.9     2    38   723   758   722   759 0.94 Topoisomerase DNA binding C4 zinc finger
AAA_2                PF07724.9    171 seq1037_BIOID50981   -            945   1.5e-38  132.2   0.0   1   1   2.7e-41   5.4e-38  130.4   0.0     1   170   668   829   668   830 0.97 AAA domain (Cdc48 subfamily)
AAA                  PF00004.24   132 seq1037_BIOID50981   -            945   8.2e-17   61.5   0.0   1   2   4.8e-10   9.4e-07   28.9   0.0     3   110   223   334   221   358 0.75 ATPase family associated with various cellular activities (AAA)
AAA                  PF00004.24   132 seq1037_BIOID50981   -            945   8.2e-17   61.5   0.0   2   2   6.4e-10   1.2e-06   28.5   0.0     2   110   674   791   673   867 0.86 ATPase family associated with various cellular activities (AAA)
AAA_5                PF07728.9    139 seq1037_BIOID50981   -            945   1.1e-13   51.0   0.0   1   1   1.7e-14   3.4e-11   42.9   0.0     2   124   673   793   672   812 0.77 AAA domain (dynein-related subfamily)
ClpB_D2-small        PF10431.4     81 seq1037_BIOID50981   -            945   1.2e-12   47.4   0.2   1   1   1.6e-15   3.1e-12   46.1   0.2     1    77   835   912   835   916 0.92 C-terminal, D2-small domain, of ClpB protein
Bax1-I               PF01027.15   205 seq1040_BIOID50981   -            261   5.2e-59  199.1  36.8   1   1   4.5e-63   6.1e-59  198.9  25.5     2   205    46   257    45   257 0.92 Inhibitor of apoptosis-promoting Bax1
Y2_Tnp               PF04986.8    183 seq1043_BIOID50981   -            410   6.8e-47  159.4   2.0   1   1   1.4e-50   9.9e-47  158.9   1.4     1   181   157   337   157   339 0.96 Putative transposase
Zn_Tnp_IS91          PF14319.1    111 seq1043_BIOID50981   -            410   4.2e-28   96.9   3.1   1   1     1e-31   6.8e-28   96.2   2.1     2   109    22   133    21   136 0.92 Transposase zinc-binding domain
DUF162               PF02589.10   189 seq1044_BIOID50981   -            475   1.5e-51  174.5   0.1   1   1   1.3e-54     2e-51  174.0   0.1     3   189    72   294    70   294 0.99 Uncharacterised ACR, YkgG family COG1556
Fer4_8               PF13183.1     57 seq1044_BIOID50981   -            475   1.5e-11   44.0   2.3   1   1   2.2e-14   3.3e-11   42.9   1.6     2    57   309   376   308   376 0.79 4Fe-4S dicluster domain
DUF3390              PF11870.3     93 seq1044_BIOID50981   -            475   4.4e-10   39.2   0.6   1   1   7.1e-13   1.1e-09   37.9   0.4    13    92   387   470   379   471 0.83 Domain of unknown function (DUF3390)
Fer4_9               PF13187.1     55 seq1044_BIOID50981   -            475     6e-09   35.9   0.4   1   1   1.1e-11   1.7e-08   34.4   0.3     1    53   311   375   311   376 0.95 4Fe-4S dicluster domain
Fer4_10              PF13237.1     52 seq1044_BIOID50981   -            475   4.5e-08   32.6   3.5   1   1   8.4e-11   1.3e-07   31.2   2.4     7    52   310   373   305   373 0.76 4Fe-4S dicluster domain
Fer4_17              PF13534.1     61 seq1044_BIOID50981   -            475   1.4e-07   31.6   2.2   1   1   2.8e-10   4.3e-07   30.0   1.5     1    60   311   376   311   377 0.71 4Fe-4S dicluster domain
Fer4_7               PF12838.2     52 seq1044_BIOID50981   -            475     2e-07   31.1   4.4   1   1   3.6e-10   5.5e-07   29.7   3.1     1    51   311   375   311   376 0.77 4Fe-4S dicluster domain
AA_kinase            PF00696.23   241 seq1046_BIOID50981   -            258   5.8e-40  137.2   2.1   1   1   4.8e-44   6.5e-40  137.0   1.4     3   240     5   235     3   236 0.93 Amino acid kinase family
MASE1                PF05231.9    299 seq1050_BIOID50981   -            494   2.1e-34  118.7  42.3   1   1   1.2e-37   2.7e-34  118.4  29.3     2   298    19   294    18   295 0.88 MASE1
PAS_3                PF08447.6     91 seq1050_BIOID50981   -            494   4.7e-15   55.3   0.2   1   1   2.3e-13   5.3e-10   39.1   0.0     4    89   327   409   324   411 0.93 PAS fold
PAS_9                PF13426.1    104 seq1050_BIOID50981   -            494   4.4e-13   49.4   0.0   1   1     3e-16   6.8e-13   48.8   0.0     3   104   314   416   312   416 0.96 PAS domain
PAS                  PF00989.19   113 seq1050_BIOID50981   -            494   6.7e-10   38.6   0.0   1   1     6e-13   1.4e-09   37.6   0.0     3   113   304   414   303   414 0.90 PAS fold
PAS_4                PF08448.5    110 seq1050_BIOID50981   -            494   1.2e-07   31.6   0.0   1   1   9.9e-11   2.3e-07   30.7   0.0     7   110   314   419   309   419 0.90 PAS fold
PAS_8                PF13188.1     64 seq1050_BIOID50981   -            494   9.3e-05   22.0   0.0   1   1   1.9e-07   0.00043   19.9   0.0     2    51   303   358   303   371 0.72 PAS domain
Acid_phosphat_B      PF03767.9    230 seq1052_BIOID50981   -            237   3.8e-50  170.2   0.0   1   1   3.2e-54   4.3e-50  170.0   0.0     2   229    11   220    10   221 0.96 HAD superfamily, subfamily IIIB (Acid phosphatase)
FliJ                 PF02050.11   123 seq1053_BIOID50981   -            147   2.5e-32  111.3  20.6   1   1   2.3e-36   3.1e-32  111.0  14.3     1   122    19   141    19   142 0.98 Flagellar FliJ protein
SCP2                 PF02036.12   101 seq1054_BIOID50981   -            201     2e-20   72.8   0.0   1   1   2.2e-24     3e-20   72.2   0.0     1   100    15   112    15   113 0.97 SCP-2 sterol transfer family
FliE                 PF02049.13    97 seq1056_BIOID50981   -            113   1.4e-23   82.6   5.3   1   1   1.9e-27   2.5e-23   81.7   3.7     5    97    21   113    10   113 0.93 Flagellar hook-basal body complex protein FliE
Pyr_redox_2          PF07992.9    200 seq1057_BIOID50981   -            384   5.2e-23   81.8   0.0   1   1   1.3e-25   3.4e-22   79.1   0.0    14   196     2   261     1   265 0.87 Pyridine nucleotide-disulphide oxidoreductase
Pyr_redox            PF00070.22    80 seq1057_BIOID50981   -            384   9.8e-18   64.2   0.2   1   1     2e-20   5.4e-17   61.8   0.1     1    77   130   206   130   210 0.92 Pyridine nucleotide-disulphide oxidoreductase
Cro                  PF09048.5     59 seq1060_BIOID50981   -             75   9.2e-33  111.5   0.0   1   1   8.2e-37   1.1e-32  111.2   0.0     1    59    11    69    11    69 0.99 Cro
SNARE_assoc          PF09335.6    123 seq1061_BIOID50981   -            220   1.6e-22   79.8   5.4   1   1   1.2e-26   1.6e-22   79.8   3.7     1   123    48   174    48   174 0.96 SNARE associated Golgi protein
BATS                 PF06968.8     92 seq1063_BIOID50981   -            377   5.9e-22   77.1   0.0   1   1   4.1e-25   2.8e-21   75.0   0.0     1    92   256   361   256   361 0.98 Biotin and Thiamin Synthesis associated domain
Radical_SAM          PF04055.16   166 seq1063_BIOID50981   -            377   1.4e-08   35.0   0.0   1   1   3.5e-12   2.4e-08   34.2   0.0     4   151    82   227    79   235 0.85 Radical SAM superfamily
MFS_1                PF07690.11   354 seq1065_BIOID50981   -            512   5.7e-55  186.3  38.3   1   1   4.2e-59   5.7e-55  186.3  26.5     1   353    19   413    19   414 0.89 Major Facilitator Superfamily
Flg_hook             PF02120.11    85 seq1067_BIOID50981   -            375   4.5e-19   67.8   6.8   1   1   6.5e-23   8.8e-19   66.8   4.7     4    84   248   328   245   336 0.91 Flagellar hook-length control protein FliK
YscJ_FliF            PF01514.12   207 seq1069_BIOID50981   -            548   1.2e-47  161.6   1.4   1   1   2.4e-51   1.6e-47  161.2   0.3     9   201    32   225    21   232 0.91 Secretory protein of YscJ/FliF family
YscJ_FliF_C          PF08345.6    160 seq1069_BIOID50981   -            548   3.8e-38  130.8   0.2   1   1     1e-41     7e-38  129.9   0.1     1   160   259   418   259   418 0.88 Flagellar M-ring protein C-terminal
MdoG                 PF04349.7    484 seq1070_BIOID50981   -            517  8.5e-263  871.7   1.2   1   1  7.2e-267  9.8e-263  871.5   0.8     1   483    29   514    29   515 1.00 Periplasmic glucan biosynthesis protein, MdoG
Bax1-I               PF01027.15   205 seq1071_BIOID50981   -            250   6.2e-12   45.4  24.8   1   1     6e-16   8.2e-12   45.0  17.2     3   201    32   233    30   238 0.82 Inhibitor of apoptosis-promoting Bax1
Lyase_1              PF00206.15   312 seq1074_BIOID50981   -            457  1.3e-101  339.8   0.0   1   1  4.8e-105  6.5e-101  337.4   0.0     1   312     6   301     6   301 0.99 Lyase
ABC1                 PF03109.11   119 seq1075_BIOID50981   -            546   1.9e-35  121.3   0.0   1   1   2.7e-39   3.7e-35  120.3   0.0     4   119   115   232   112   232 0.97 ABC1 family
PfkB                 PF00294.19   301 seq1078_BIOID50981   -            310   3.5e-59  200.2   0.4   1   1   6.4e-63   4.4e-59  199.9   0.2     8   298    15   297     8   300 0.92 pfkB family carbohydrate kinase
Phos_pyr_kin         PF08543.7    246 seq1078_BIOID50981   -            310   9.9e-09   34.6   0.3   1   1   3.4e-12   2.4e-08   33.4   0.1   117   223   179   279   156   292 0.86 Phosphomethylpyrimidine kinase
DUF188               PF02639.9    130 seq1079_BIOID50981   -            152     1e-50  170.3   0.0   1   1   8.8e-55   1.2e-50  170.1   0.0     1   127    17   143    17   146 0.98 Uncharacterized BCR, YaiI/YqxD family COG1671
Pox_D5               PF03288.11    86 seq1080_BIOID50981   -            608   4.5e-14   52.3   0.0   1   1   1.3e-17   8.8e-14   51.4   0.0     2    85   499   595   498   596 0.95 Poxvirus D5 protein-like
D5_N                 PF08706.6    150 seq1080_BIOID50981   -            608   1.3e-10   41.4   0.3   1   1   6.6e-14   4.5e-10   39.6   0.0     2   147   165   295   164   297 0.84 D5 N terminal like
UvrD_C               PF13361.1    319 seq1082_BIOID50981   -            690   8.9e-93  311.1   0.0   1   1   3.7e-95   8.4e-92  307.9   0.0     1   318   288   630   288   631 0.97 UvrD-like helicase C-terminal domain
UvrD-helicase        PF00580.16   315 seq1082_BIOID50981   -            690   2.2e-74  250.5   0.4   1   1   1.4e-76   3.1e-73  246.6   0.3     1   314    20   282    20   283 0.94 UvrD/REP helicase N-terminal domain
AAA_19               PF13245.1     76 seq1082_BIOID50981   -            690   2.2e-13   49.6   0.6   1   1   2.1e-16   4.9e-13   48.5   0.4     8    75    32   104    25   105 0.82 Part of AAA domain
UvrD_C_2             PF13538.1    104 seq1082_BIOID50981   -            690   2.2e-10   40.4   0.0   1   1   5.8e-13   1.3e-09   37.9   0.0    54   103   563   626   513   627 0.80 Family description
UPF0047              PF01894.12   118 seq1083_BIOID50981   -            138   4.5e-39  132.8   0.0   1   1   3.7e-43   5.1e-39  132.6   0.0     1   117    17   135    17   136 0.97 Uncharacterised protein family UPF0047
SecD-TM1             PF13721.1    101 seq1085_BIOID50981   -            127   1.7e-15   57.0   0.0   1   1   1.6e-19   2.2e-15   56.6   0.0    11   101    17   105     8   105 0.91 SecD export protein N-terminal TM region
DUF490               PF04357.8    379 seq1086_BIOID50981   -           1259   1.4e-80  271.1  36.4   1   1   5.8e-84   7.9e-80  268.6   2.6     6   379   922  1259   914  1259 0.92 Family of unknown function (DUF490)
DUF162               PF02589.10   189 seq1089_BIOID50981   -            231   1.4e-36  125.7   0.1   1   1   1.5e-40     2e-36  125.1   0.0    19   189    65   228    47   228 0.91 Uncharacterised ACR, YkgG family COG1556
DUF419               PF04237.8     92 seq1091_BIOID50981   -            118   1.2e-22   79.9   0.1   1   1   1.1e-26   1.5e-22   79.6   0.0     1    91    10   102    10   103 0.98 Protein of unknown function (DUF419)
Ligase_CoA           PF00549.14   153 seq1092_BIOID50981   -            555   2.4e-51  173.2   0.7   1   1   6.1e-55   4.2e-51  172.4   0.0     1   152   336   491   336   492 0.98 CoA-ligase
CoA_binding          PF02629.14    96 seq1092_BIOID50981   -            555   6.6e-17   61.6   0.0   1   1   1.4e-19   9.6e-16   57.9   0.1     3    96   193   288   191   288 0.96 CoA binding domain
ResIII               PF04851.10   184 seq1093_BIOID50981   -            506   6.8e-13   48.7   0.0   1   1   2.1e-14   9.5e-11   41.7   0.0     4   183     6   149     3   150 0.73 Type III restriction enzyme, res subunit
Helicase_C           PF00271.26    78 seq1093_BIOID50981   -            506   2.4e-10   40.0   0.1   1   1   2.4e-13   1.1e-09   37.9   0.0     5    77   252   323   248   324 0.96 Helicase conserved C-terminal domain
DEAD                 PF00270.24   173 seq1093_BIOID50981   -            506   9.6e-09   34.8   0.0   1   1   2.2e-11     1e-07   31.4   0.0    13   135    23   126    14   151 0.71 DEAD/DEAH box helicase
DoxX                 PF07681.7     85 seq1094_BIOID50981   -            155   9.8e-17   61.0  14.4   1   1   2.5e-20   1.7e-16   60.2  10.0     1    85    31   113    31   113 0.98 DoxX
SURF4                PF02077.10   267 seq1094_BIOID50981   -            155   4.6e-08   32.6   5.5   1   1   2.9e-11     2e-07   30.5   3.8   154   262    30   154    23   155 0.74 SURF4 family
SKI                  PF01202.17   158 seq1095_BIOID50981   -            174   4.8e-48  162.8   0.0   1   1   1.6e-51   5.5e-48  162.7   0.0     1   157    11   168    11   169 0.98 Shikimate kinase
AAA_17               PF13207.1    121 seq1095_BIOID50981   -            174   1.9e-06   28.5   0.0   1   1   1.3e-09   4.3e-06   27.4   0.0     3    66     6    67     5   172 0.67 AAA domain
AAA                  PF00004.24   132 seq1095_BIOID50981   -            174   2.2e-06   27.7   0.0   1   1   3.1e-08   0.00011   22.3   0.0     2    30     6    34     5    95 0.86 ATPase family associated with various cellular activities (AAA)
Slp                  PF03843.8    160 seq1096_BIOID50981   -            246   1.1e-45  154.4   0.0   1   1     1e-49   1.4e-45  154.0   0.0     1   157    74   231    74   234 0.91 Outer membrane lipoprotein Slp family
GGDEF                PF00990.16   161 seq1098_BIOID50981   -            616   1.8e-45  154.2   0.3   1   1     2e-48   4.5e-45  152.9   0.2     1   160   193   349   193   350 0.97 GGDEF domain
EAL                  PF00563.15   236 seq1098_BIOID50981   -            616   4.5e-18   65.4   1.7   1   1     2e-21   4.6e-18   65.4   0.1    37   233   407   598   402   601 0.92 EAL domain
PAS_4                PF08448.5    110 seq1098_BIOID50981   -            616     3e-14   52.8   0.0   1   1   3.7e-14   8.3e-11   41.7   0.0     1   109    72   183    72   184 0.94 PAS fold
PAS_9                PF13426.1    104 seq1098_BIOID50981   -            616   7.4e-13   48.7   0.0   1   1   1.2e-12   2.8e-09   37.2   0.0     2   104    77   181    76   181 0.92 PAS domain
PAS                  PF00989.19   113 seq1098_BIOID50981   -            616   3.6e-11   42.7   0.0   1   1   1.9e-11   4.2e-08   32.8   0.0     7   113    72   179    66   179 0.94 PAS fold
PAS_8                PF13188.1     64 seq1098_BIOID50981   -            616   6.5e-06   25.7   0.0   1   1   5.7e-08   0.00013   21.5   0.0     1    53    66   119    66   130 0.80 PAS domain
NTP_transf_3         PF12804.2    179 seq1100_BIOID50981   -            192   8.3e-31  107.4   0.0   1   1   6.9e-35   9.4e-31  107.2   0.0     1   179     6   182     6   182 0.89 MobA-like NTP transferase domain
DUF1090              PF06476.7    115 seq1101_BIOID50981   -            122   6.8e-38  128.7  16.9   1   1   6.2e-42   8.4e-38  128.4  11.7     2   114     7   116     5   117 0.92 Protein of unknown function (DUF1090)
HTH_Tnp_1            PF01527.15    76 seq1103_BIOID50981   -            141   6.5e-17   61.1   0.2   1   1   1.7e-20   1.2e-16   60.3   0.0     3    53    10    61     8    99 0.78 Transposase
HTH_23               PF13384.1     50 seq1103_BIOID50981   -            141   3.7e-07   29.4   0.0   1   1     1e-10   6.8e-07   28.6   0.0     5    45    17    58    13    64 0.89 Homeodomain-like domain
Lactate_perm         PF02652.9    522 seq1106_BIOID50981   -            560  6.8e-234  777.0  41.5   1   1  5.7e-238  7.8e-234  776.8  28.8     1   522    25   551    25   551 0.99 L-lactate permease
DUF3521              PF12035.3     35 seq1107_BIOID50981   -             51   1.7e-14   53.2   0.6   1   1   1.5e-18     2e-14   52.9   0.4     1    33     6    38     6    40 0.94 Protein of unknown function (DUF3521)
FliL                 PF03748.9     99 seq1108_BIOID50981   -            154   4.3e-23   81.0   0.0   1   1     4e-27   5.5e-23   80.7   0.0     1    98    54   153    54   154 0.94 Flagellar basal body-associated protein FliL
Molybdopterin        PF00384.17   432 seq1109_BIOID50981   -            808   1.7e-88  297.1   0.0   1   1   4.6e-92   2.1e-88  296.8   0.0     1   432   115   566   115   566 0.93 Molybdopterin oxidoreductase
Molydop_binding      PF01568.16   109 seq1109_BIOID50981   -            808   5.3e-27   93.6   0.0   1   1   2.2e-30     1e-26   92.7   0.0     1   107   687   800   687   802 0.97 Molydopterin dinucleotide binding domain
Molybdop_Fe4S4       PF04879.11    55 seq1109_BIOID50981   -            808   2.7e-13   49.4   0.9   1   1     1e-16   4.7e-13   48.6   0.6     1    55    53   112    53   112 0.96 Molybdopterin oxidoreductase Fe4S4 domain
DUF2622              PF11080.3     96 seq1110_BIOID50981   -             96   4.9e-49  164.0   0.5   1   1   3.9e-53   5.4e-49  163.8   0.4     1    95     1    95     1    96 0.99 Protein of unknown function (DUF2622)
Ribosomal_S21        PF01165.15    57 seq1113_BIOID50981   -             71   3.2e-24   84.0   8.1   1   1   2.3e-28   3.2e-24   84.0   5.6     2    57     3    58     2    59 0.97 Ribosomal protein S21
DUF883               PF05957.8     94 seq1115_BIOID50981   -            101   1.1e-31  108.9   1.7   1   1   9.3e-36   1.3e-31  108.7   1.2     2    94     9   101     8   101 0.99 Bacterial protein of unknown function (DUF883)
TnpB_IS66            PF05717.8    108 seq1119_BIOID50981   -            116   2.2e-41  139.5   0.0   1   1   1.8e-45   2.4e-41  139.3   0.0     2   105     7   108     6   111 0.96 IS66 Orf2 like protein
Glycos_transf_2      PF00535.21   169 seq1120_BIOID50981   -            847   1.4e-19   70.2   0.0   1   1   6.3e-23   2.2e-19   69.6   0.0     2   168   246   429   245   430 0.98 Glycosyl transferase family 2
Glyco_tranf_2_3      PF13641.1    230 seq1120_BIOID50981   -            847   3.3e-15   56.4   0.3   1   1     3e-18     1e-14   54.8   0.0     2   230   243   493   242   493 0.84 Glycosyltransferase like family 2
Glyco_trans_2_3      PF13632.1    192 seq1120_BIOID50981   -            847   2.9e-13   49.8  14.5   1   1   8.6e-17   2.9e-13   49.8  10.1     1   185   341   533   341   708 0.82 Glycosyl transferase family group 2
Glyco_transf_21      PF13506.1    174 seq1120_BIOID50981   -            847   4.5e-08   32.5   0.0   1   1   4.7e-11   1.6e-07   30.6   0.0     6   147   312   468   308   492 0.77 Glycosyl transferase family 21
FliG_C               PF01706.11   110 seq1122_BIOID50981   -            336   2.8e-31  107.6  14.2   1   1   4.6e-34   3.2e-30  104.2   2.4     1   110   219   328   219   328 0.99 FliG C-terminal domain
FliM                 PF02154.10   192 seq1123_BIOID50981   -            349   1.4e-80  269.3   0.2   1   1   3.6e-84   2.5e-80  268.6   0.0     1   192    53   246    53   246 0.99 Flagellar motor switch protein FliM
SpoA                 PF01052.15    77 seq1123_BIOID50981   -            349   1.5e-15   56.3   0.0   1   1   4.7e-19   3.2e-15   55.3   0.0     3    75   267   337   265   338 0.96 Surface presentation of antigens (SPOA)
Cons_hypoth95        PF03602.10   183 seq1124_BIOID50981   -            198   5.4e-61  205.0   0.0   1   1   8.9e-65   6.1e-61  204.8   0.0     1   183    12   188    12   188 0.95 Conserved hypothetical protein 95
MTS                  PF05175.9    170 seq1124_BIOID50981   -            198   7.7e-05   22.0   0.0   1   1   1.6e-08   0.00011   21.5   0.0    26   113    46   136    34   145 0.82 Methyltransferase small domain
Sdh_cyt              PF01127.17   121 seq1125_BIOID50981   -            134   5.2e-30  103.6   5.0   1   1   4.4e-34   6.1e-30  103.4   3.5     2   120    11   128    10   129 0.90 Succinate dehydrogenase/Fumarate reductase transmembrane subunit
Fructosamin_kin      PF03881.9    288 seq1126_BIOID50981   -            286  7.5e-111  369.6   0.0   1   1  1.2e-114  8.3e-111  369.4   0.0     1   287     1   285     1   286 0.99 Fructosamine kinase
APH                  PF01636.18   239 seq1126_BIOID50981   -            286     3e-21   76.1   3.1   1   1   5.8e-25     4e-21   75.7   2.2     4   223    23   239    21   251 0.87 Phosphotransferase enzyme family
Toprim_N             PF08275.6    128 seq1127_BIOID50981   -            581   1.5e-43  147.6   0.0   1   1   1.3e-46   2.5e-43  146.9   0.0     1   127   126   251   126   252 0.98 DNA primase catalytic core, N-terminal domain
zf-CHC2              PF01807.15    98 seq1127_BIOID50981   -            581   1.8e-40  136.2   0.1   1   1   1.7e-43   3.4e-40  135.4   0.1     3    96     7   100     5   102 0.96 CHC2 zinc finger
DnaG_DnaB_bind       PF08278.6    127 seq1127_BIOID50981   -            581   2.2e-39  134.4   1.3   1   1   2.7e-42   5.3e-39  133.2   0.9     1   127   450   575   450   575 0.99 DNA primase DnaG DnaB-binding
DnaB_bind            PF10410.4     59 seq1127_BIOID50981   -            581   7.2e-18   64.2   0.0   1   1     1e-20     2e-17   62.8   0.0     1    58   368   425   368   426 0.97 DnaB-helicase binding domain of primase
Toprim_4             PF13662.1     81 seq1127_BIOID50981   -            581   5.4e-16   58.2   0.0   1   1   6.5e-19   1.3e-15   57.0   0.0     2    70   260   325   259   335 0.90 Toprim domain
Toprim_2             PF13155.1     95 seq1127_BIOID50981   -            581   3.8e-12   46.2   0.0   1   1   4.4e-15   8.6e-12   45.0   0.0     2    93   263   348   262   350 0.86 Toprim-like
Toprim               PF01751.17    88 seq1127_BIOID50981   -            581     1e-11   44.4   0.0   1   1     1e-14     2e-11   43.4   0.0     2    78   261   331   260   339 0.93 Toprim domain
RecT                 PF03837.9    199 seq1129_BIOID50981   -            350   1.1e-34  119.3   0.0   1   1   1.3e-38   1.8e-34  118.7   0.0     2   194    30   209    29   216 0.91 RecT family
DUF1469              PF07332.6    121 seq1130_BIOID50981   -            134     1e-25   89.6   7.5   1   1   8.4e-30   1.1e-25   89.5   5.2     6   120    19   129    14   130 0.97 Protein of unknown function (DUF1469)
LysR_substrate       PF03466.15   209 seq1131_BIOID50981   -            324   1.8e-44  151.2   0.0   1   1   3.5e-48   2.4e-44  150.8   0.0     5   206    92   293    90   296 0.96 LysR substrate binding domain
HTH_1                PF00126.22    60 seq1131_BIOID50981   -            324   5.4e-16   57.9   0.0   1   1   1.4e-19   9.6e-16   57.1   0.0     1    60     3    64     3    64 0.97 Bacterial regulatory helix-turn-helix protein, lysR family
LysR_substrate       PF03466.15   209 seq1132_BIOID50981   -            315   9.6e-55  184.8   0.6   1   1   1.9e-58   1.3e-54  184.3   0.4     4   208    99   303    96   304 0.99 LysR substrate binding domain
HTH_1                PF00126.22    60 seq1132_BIOID50981   -            315   8.8e-22   76.4   0.5   1   1   2.5e-25   1.7e-21   75.5   0.1     1    59    13    71    13    72 0.98 Bacterial regulatory helix-turn-helix protein, lysR family
DUF3121              PF11319.3    183 seq1133_BIOID50981   -            247   2.6e-56  189.9   0.0   1   1   2.3e-60   3.2e-56  189.6   0.0     2   183    53   238    52   238 0.95 Protein of unknown function (DUF3121)
GerE                 PF00196.14    58 seq1134_BIOID50981   -            176   9.7e-09   34.3   1.4   1   1   1.3e-12   1.8e-08   33.4   1.0     3    56   115   168   113   170 0.96 Bacterial regulatory proteins, luxR family
MttA_Hcf106          PF02416.11    53 seq1135_BIOID50981   -             89   6.9e-16   56.9   0.6   1   1   8.2e-20   1.1e-15   56.3   0.4     1    52     4    55     4    83 0.90 mttA/Hcf106 family
DUF3972              PF13118.1    126 seq1136_BIOID50981   -             73   4.8e-05   23.3   3.8   1   1     4e-09   5.5e-05   23.1   2.7    72   125    15    68     8    69 0.90 Protein of unknown function (DUF3972)
Pyr_redox_2          PF07992.9    200 seq1137_BIOID50981   -           1032   3.6e-19   69.3   0.0   1   1     6e-22   9.1e-19   68.0   0.0     2   198   553   829   552   831 0.84 Pyridine nucleotide-disulphide oxidoreductase
NAD_binding_8        PF13450.1     68 seq1137_BIOID50981   -           1032   1.2e-08   34.7   0.7   1   1     3e-11   4.6e-08   32.8   0.0     1    37   555   591   555   617 0.89 NAD(P)-binding Rossmann-like domain
Fer4_9               PF13187.1     55 seq1137_BIOID50981   -           1032   3.1e-06   27.2   7.6   1   1     2e-09   3.1e-06   27.2   5.3     1    53   897   951   867   952 0.90 4Fe-4S dicluster domain
Thi4                 PF01946.12   230 seq1137_BIOID50981   -           1032     4e-06   25.9   0.2   1   1   6.5e-08   9.8e-05   21.4   0.0    20    54   553   587   538   592 0.93 Thi4 family
FAD_binding_3        PF01494.14   356 seq1137_BIOID50981   -           1032   5.1e-05   22.3   0.1   1   1   7.4e-08   0.00011   21.2   0.1     3    35   552   584   550   590 0.92 FAD binding domain
FAD_binding_2        PF00890.19   421 seq1137_BIOID50981   -           1032    0.0001   21.2   0.8   1   1   6.6e-08    0.0001   21.2   0.5     2    36   553   587   552   591 0.94 FAD binding domain
AroM                 PF07302.6    221 seq1138_BIOID50981   -            225   1.3e-86  289.3   3.1   1   1   1.1e-90   1.5e-86  289.2   2.2     2   220     5   224     4   225 0.99 AroM protein
Sdh_cyt              PF01127.17   121 seq1141_BIOID50981   -            115   8.9e-12   44.7  15.1   1   1   7.9e-16   1.1e-11   44.5  10.5    18   120    11   104     2   113 0.83 Succinate dehydrogenase/Fumarate reductase transmembrane subunit
YqjK                 PF13997.1     73 seq1143_BIOID50981   -             99   3.6e-30  103.8   9.8   1   1   3.3e-34   4.5e-30  103.5   6.8     1    73    14    86    14    86 0.99 YqjK-like protein
HTH_Tnp_1            PF01527.15    76 seq1145_BIOID50981   -            108   5.5e-11   42.1   1.3   1   1   1.6e-14   2.2e-10   40.2   0.9     1    74     1    87     1    88 0.86 Transposase
DUF1145              PF06611.7     61 seq1146_BIOID50981   -             90   1.1e-25   88.8   6.8   1   1   8.3e-30   1.1e-25   88.8   4.7     1    60     2    61     2    62 0.97 Protein of unknown function (DUF1145)
Toprim_3             PF13362.1     96 seq1147_BIOID50981   -            323     1e-11   44.7   0.0   1   1   4.3e-15     3e-11   43.3   0.0     1    93   214   306   214   309 0.81 Toprim domain
Prim_Zn_Ribbon       PF08273.7     40 seq1147_BIOID50981   -            323   1.2e-11   44.3  11.2   1   1   1.7e-15   1.2e-11   44.3   7.7     1    40    28    63    28    63 0.96 Zinc-binding domain of primase-helicase
FAD_binding_2        PF00890.19   421 seq1148_BIOID50981   -            588  2.5e-117  392.1   5.9   1   1  6.8e-121  3.1e-117  391.8   4.1     1   421     9   405     9   405 0.98 FAD binding domain
Succ_DH_flav_C       PF02910.15   129 seq1148_BIOID50981   -            588   2.6e-38  130.6   0.1   1   1   1.1e-41   5.1e-38  129.7   0.1     1   129   460   588   460   588 0.96 Fumarate reductase flavoprotein C-term
rve                  PF00665.21   120 seq1151_BIOID50981   -            296   4.9e-26   91.0   0.1   1   1   3.8e-29   1.3e-25   89.7   0.0     2   119   126   240   125   241 0.97 Integrase core domain
HTH_21               PF13276.1     60 seq1151_BIOID50981   -            296   1.6e-16   59.9   2.9   1   1   1.1e-19   3.9e-16   58.7   2.0     3    60    48   104    45   104 0.93 HTH-like domain
rve_3                PF13683.1     67 seq1151_BIOID50981   -            296   2.7e-11   42.7   0.0   1   1   1.8e-14   6.1e-11   41.5   0.0     6    67   217   278   212   278 0.92 Integrase core domain
rve_2                PF13333.1     52 seq1151_BIOID50981   -            296   2.6e-06   27.2   0.0   1   1   1.6e-09   5.5e-06   26.2   0.0     1    44   231   277   231   284 0.88 Integrase core domain
DUF1116              PF06545.6    216 seq1152_BIOID50981   -            419   3.1e-99  330.3   1.3   1   1  3.3e-103   4.5e-99  329.7   0.9     1   216    87   303    87   303 0.99 Protein of unknown function (DUF1116)
DoxX                 PF07681.7     85 seq1153_BIOID50981   -            160   6.2e-18   64.8  12.8   1   1   1.5e-21   1.1e-17   64.1   8.9     2    84    39   117    38   118 0.98 DoxX
ImpA-rel_N           PF06812.7     62 seq1154_BIOID50981   -            480   5.9e-09   35.4   0.6   1   1   4.3e-13   5.9e-09   35.4   0.4     1    61    64   121    64   122 0.95 ImpA-related N-terminal
FliH                 PF02108.11   128 seq1155_BIOID50981   -            236   1.2e-30  105.9   0.1   1   1   2.3e-34   1.6e-30  105.5   0.1     2   128    97   221    96   221 0.97 Flagellar assembly protein FliH
SpoA                 PF01052.15    77 seq1160_BIOID50981   -            137   2.9e-24   84.3   0.8   1   1   2.7e-28   3.7e-24   84.0   0.6     3    76    55   128    54   129 0.97 Surface presentation of antigens (SPOA)
TatC                 PF00902.13   215 seq1161_BIOID50981   -            258     3e-68  229.3  21.2   1   1   3.1e-72   4.2e-68  228.8  14.7     2   215    11   221    10   221 0.99 Sec-independent protein translocase protein (TatC)
DUF1255              PF06865.6     94 seq1162_BIOID50981   -             94   5.4e-35  119.4   0.0   1   1   4.3e-39   5.9e-35  119.3   0.0     1    94     1    94     1    94 0.98 Protein of unknown function (DUF1255)
DAO                  PF01266.19   358 seq1164_BIOID50981   -            542   1.2e-56  192.0   2.9   1   1   5.5e-60   1.9e-56  191.4   2.0     1   344    10   343    10   367 0.86 FAD dependent oxidoreductase
FAD_binding_2        PF00890.19   421 seq1164_BIOID50981   -            542     5e-08   32.0   8.6   1   1     3e-10     1e-06   27.7   6.0     1   206    10   215    10   234 0.78 FAD binding domain
FAD_binding_3        PF01494.14   356 seq1164_BIOID50981   -            542   1.3e-06   27.5   3.7   1   1   4.2e-09   1.4e-05   24.1   2.7     2   173     9   214     8   225 0.85 FAD binding domain
Fer2_BFD             PF04324.10    55 seq1164_BIOID50981   -            542   2.2e-06   27.4   2.4   1   1   6.5e-10   2.2e-06   27.4   1.7     2    45   432   480   431   486 0.87 BFD-like [2Fe-2S] binding domain
FCD                  PF07729.7    125 seq1165_BIOID50981   -            258   3.1e-23   82.3   2.7   1   1   4.6e-27   3.1e-23   82.3   1.9     1   124   100   223   100   224 0.90 FCD domain
GntR                 PF00392.16    64 seq1165_BIOID50981   -            258   2.1e-22   78.2   0.4   1   1   6.1e-26   4.2e-22   77.2   0.3     1    64     8    71     8    71 0.98 Bacterial regulatory proteins, gntR family
SSB                  PF00436.20   104 seq1166_BIOID50981   -            149   3.6e-16   58.7   0.0   1   1   3.8e-20   5.3e-16   58.2   0.0     3   101     4    99     2   101 0.94 Single-strand binding protein family
DUF1187              PF06688.6     61 seq1170_BIOID50981   -             85   1.6e-36  124.0   2.4   1   1   1.6e-40   2.2e-36  123.6   1.7     1    61    25    85    25    85 0.98 Protein of unknown function (DUF1187)
YhhN                 PF07947.9    185 seq1171_BIOID50981   -            208   2.2e-39  134.6  23.2   1   1     2e-43   2.7e-39  134.3  16.1     1   185    25   206    25   206 0.99 YhhN-like protein
Cytochrom_C_asm      PF01578.15   214 seq1172_BIOID50981   -            288   5.7e-45  153.3  17.3   1   1   4.2e-49   5.7e-45  153.3  12.0     5   212    62   286    58   288 0.97 Cytochrome C assembly protein
FliO                 PF04347.8     84 seq1175_BIOID50981   -            121     3e-24   84.7   0.2   1   1   2.9e-28     4e-24   84.3   0.2     1    84    36   117    36   117 0.88 Flagellar biosynthesis protein, FliO
GST_N_2              PF13409.1     70 seq1176_BIOID50981   -            328   1.5e-23   82.4   0.0   1   1   9.4e-27   3.2e-23   81.3   0.0     1    70    62   159    62   159 0.85 Glutathione S-transferase, N-terminal domain
GST_C_2              PF13410.1     69 seq1176_BIOID50981   -            328   3.9e-14   52.1   0.0   1   1   2.3e-17     8e-14   51.1   0.0     1    54   203   256   203   280 0.89 Glutathione S-transferase, C-terminal domain
GST_C                PF00043.20    95 seq1176_BIOID50981   -            328   8.7e-07   28.7   0.0   1   1   4.2e-10   1.4e-06   28.0   0.0    20    67   200   247   167   281 0.76 Glutathione S-transferase, C-terminal domain
HAD_2                PF13419.1    176 seq1179_BIOID50981   -            222   9.8e-23   81.1   0.0   1   1   2.5e-26   1.1e-22   80.9   0.0     2   176    11   191    10   191 0.91 Haloacid dehalogenase-like hydrolase
Hydrolase            PF00702.21   204 seq1179_BIOID50981   -            222   5.1e-13   49.9   0.0   1   1   3.1e-16   1.4e-12   48.4   0.0     3   203     9   184     7   185 0.83 haloacid dehalogenase-like hydrolase
Hydrolase_like       PF13242.1     75 seq1179_BIOID50981   -            222   2.7e-05   23.6   0.0   1   1   9.2e-09   4.2e-05   23.0   0.0     2    49   146   192   145   209 0.91 HAD-hyrolase-like
DUF2773              PF10971.3     81 seq1181_BIOID50981   -             57     6e-34  115.7   0.3   1   1   4.8e-38   6.6e-34  115.6   0.2    25    81     1    57     1    57 0.99 Protein of unknown function (DUF2773)
DUF1367              PF07105.6    196 seq1182_BIOID50981   -            149   6.3e-31  107.2   0.5   1   2   9.7e-17   1.3e-12   47.4   0.1     3    62     2    61     1    72 0.95 Protein of unknown function (DUF1367)
DUF1367              PF07105.6    196 seq1182_BIOID50981   -            149   6.3e-31  107.2   0.5   2   2   3.1e-20   4.3e-16   58.7   0.0   116   179    74   137    62   148 0.91 Protein of unknown function (DUF1367)
ProQ                 PF04352.8    115 seq1183_BIOID50981   -            138   4.5e-30  103.4   0.2   1   1   4.4e-34     6e-30  103.1   0.1     2   113    27   138    26   138 0.96 ProQ/FINO family
ETF                  PF01012.16   164 seq1184_BIOID50981   -            277   6.2e-33  113.7   3.0   1   1   6.5e-37   8.8e-33  113.2   2.1     9   164    51   208    45   208 0.91 Electron transfer flavoprotein domain
ATP-synt_ab          PF00006.20   215 seq1185_BIOID50981   -            445   2.5e-63  213.3   0.0   1   1   2.4e-67   3.3e-63  212.9   0.0     2   215   147   357   146   357 0.99 ATP synthase alpha/beta family, nucleotide-binding domain
LZ_Tnp_IS66          PF13007.2     78 seq1187_BIOID50981   -            147   1.1e-08   35.5   7.4   1   1   2.3e-12   1.6e-08   34.9   3.7    14    77    26    85    24    86 0.71 Transposase C of IS166 homeodomain
HTH_Tnp_IS66         PF13005.2     59 seq1187_BIOID50981   -            147   7.4e-09   35.2   0.3   1   1   1.1e-12   7.4e-09   35.2   0.2     1    42    88   129    88   131 0.96 putative Helix-turn-helix domain of transposase IS66
FliP                 PF00813.15   194 seq1188_BIOID50981   -            245   4.6e-81  271.0  10.9   1   1   4.8e-85   6.5e-81  270.5   7.5     2   193    48   239    47   240 0.99 FliP family
TatD_DNase           PF01026.16   255 seq1191_BIOID50981   -            264   3.6e-70  235.9   0.0   1   1     3e-74   4.1e-70  235.8   0.0     1   255     6   261     6   261 0.98 TatD related DNase
Phage_integ_N        PF09003.5     81 seq1194_BIOID50981   -            358   7.2e-22   76.7   1.0   1   1     2e-25   1.4e-21   75.9   0.7     3    81     2    76     1    76 0.95 Bacteriophage lambda integrase, N-terminal domain
Phage_integrase      PF00589.17   173 seq1194_BIOID50981   -            358   8.2e-14   51.5   0.0   1   1   2.4e-17   1.6e-13   50.5   0.0     8   171   185   352   178   354 0.82 Phage integrase family
Sigma70_ner          PF04546.8    211 seq1195_BIOID50981   -            613     2e-81  272.5   6.8   1   1   8.7e-85     2e-81  272.5   4.7     1   211   137   348   137   348 0.96 Sigma-70, non-essential region
Sigma70_r1_1         PF03979.9     82 seq1195_BIOID50981   -            613   4.2e-30  103.4   5.1   1   1   1.8e-33   4.2e-30  103.4   3.5     2    81     2    80     1    81 0.96 Sigma-70 factor, region 1.1
Sigma70_r3           PF04539.11    78 seq1195_BIOID50981   -            613     7e-29   99.4   1.1   1   1   3.1e-32     7e-29   99.4   0.7     1    77   458   534   458   535 0.97 Sigma-70 region 3
Sigma70_r2           PF04542.9     71 seq1195_BIOID50981   -            613   1.8e-23   81.8   0.3   1   1   2.3e-26   5.3e-23   80.3   0.2     1    71   379   449   379   449 0.98 Sigma-70 region 2
Sigma70_r4           PF04545.11    50 seq1195_BIOID50981   -            613   3.5e-19   67.7   0.8   1   1   1.5e-22   3.5e-19   67.7   0.6     1    50   547   600   547   600 0.98 Sigma-70, region 4
Sigma70_r1_2         PF00140.15    37 seq1195_BIOID50981   -            613   9.5e-15   53.8   0.7   1   1   2.2e-17   4.9e-14   51.5   0.1     1    32    95   126    95   130 0.96 Sigma-70 factor, region 1.2
FMN_dh               PF01070.13   357 seq1196_BIOID50981   -            396  3.2e-125  417.5   0.0   1   1  1.3e-128  4.4e-125  417.1   0.0     1   355    13   375    13   377 0.96 FMN-dependent dehydrogenase
NMO                  PF03060.10   330 seq1196_BIOID50981   -            396     3e-05   23.1   2.9   1   1   1.3e-08   4.5e-05   22.6   2.0   138   225   248   335   244   372 0.87 Nitronate monooxygenase
Fer4_11              PF13247.1     99 seq1198_BIOID50981   -            205   1.2e-31  108.4  10.9   1   1   8.5e-35   1.2e-31  108.4   7.5     3    97    60   153    58   155 0.97 4Fe-4S dicluster domain
Fer4_2               PF12797.2     22 seq1198_BIOID50981   -            205   1.1e-13   50.0  30.8   1   1   6.7e-10   9.1e-07   28.3   0.6     2    20     6    24     5    33 0.89 4Fe-4S binding domain
Fer4                 PF00037.22    24 seq1198_BIOID50981   -            205   9.1e-13   47.1  35.1   1   1   8.5e-11   1.2e-07   30.9   3.3     1    23    92   114    92   115 0.94 4Fe-4S binding domain
Fer4_7               PF12838.2     52 seq1198_BIOID50981   -            205   2.4e-12   46.9  28.1   1   1   9.2e-10   1.3e-06   28.6   7.3     2    50    99   147    98   149 0.87 4Fe-4S dicluster domain
Fer4_9               PF13187.1     55 seq1198_BIOID50981   -            205   8.2e-12   45.0  26.6   1   1   5.5e-10   7.5e-07   29.2   7.4     2    53    99   148    98   150 0.95 4Fe-4S dicluster domain
Fer4_10              PF13237.1     52 seq1198_BIOID50981   -            205   4.5e-11   42.2  30.2   1   1   8.2e-09   1.1e-05   24.9   8.0     2    52    92   146    91   146 0.76 4Fe-4S dicluster domain
Fer4_4               PF12800.2     17 seq1198_BIOID50981   -            205   1.7e-10   40.2  32.5   1   3     3e-05      0.04   14.1   2.3     1    15    11    25    11    29 0.90 4Fe-4S binding domain
Fer4_4               PF12800.2     17 seq1198_BIOID50981   -            205   1.7e-10   40.2  32.5   2   3   3.3e-05     0.045   13.9   2.0     2    16    65    81    64    85 0.86 4Fe-4S binding domain
Fer4_4               PF12800.2     17 seq1198_BIOID50981   -            205   1.7e-10   40.2  32.5   3   3   2.9e-07    0.0004   20.3   2.0     2    17    97   112    96   112 0.91 4Fe-4S binding domain
Fer4_6               PF12837.2     24 seq1198_BIOID50981   -            205   2.4e-10   39.7  39.6   1   1   3.1e-09   4.2e-06   26.2   3.2     1    23    91   113    91   114 0.95 4Fe-4S binding domain
Fer4_3               PF12798.2     15 seq1198_BIOID50981   -            205   7.3e-07   29.1  40.1   1   2   9.4e-06     0.013   15.9   4.2     1    15    67    83    67    83 0.98 4Fe-4S binding domain
Fer4_3               PF12798.2     15 seq1198_BIOID50981   -            205   7.3e-07   29.1  40.1   2   2   4.8e-05     0.065   13.7   1.6     1    13   126   147   126   149 0.94 4Fe-4S binding domain
E1-E2_ATPase         PF00122.15   230 seq1200_BIOID50981   -            732   1.2e-47  161.7   0.0   1   1     1e-50   2.7e-47  160.6   0.0     1   230   205   426   205   426 0.98 E1-E2 ATPase
Hydrolase            PF00702.21   204 seq1200_BIOID50981   -            732   2.5e-35  122.7   7.1   1   1   1.7e-38   4.8e-35  121.8   4.9     3   203   432   639   430   640 0.87 haloacid dehalogenase-like hydrolase
HAD                  PF12710.2    191 seq1200_BIOID50981   -            732   4.2e-13   49.7   0.0   1   1   3.2e-16   8.8e-13   48.7   0.0     1   191   433   637   433   637 0.65 haloacid dehalogenase-like hydrolase
HMA                  PF00403.21    62 seq1200_BIOID50981   -            732   5.2e-13   48.8   0.2   1   1     4e-16   1.1e-12   47.8   0.2     3    61    53   109    52   110 0.96 Heavy-metal-associated domain
Hydrolase_3          PF08282.7    254 seq1200_BIOID50981   -            732     2e-07   30.7   1.5   1   1   2.5e-09   6.8e-06   25.7   0.7   204   254   622   672   609   672 0.85 haloacid dehalogenase-like hydrolase
PerC                 PF06069.6     90 seq1202_BIOID50981   -             96     7e-29   99.6   1.2   1   1   5.7e-33   7.8e-29   99.4   0.9     3    88     2    85     1    87 0.94 PerC transcriptional activator
Aconitase            PF00330.15   465 seq1203_BIOID50981   -            891  1.3e-186  620.5   0.0   1   1  2.3e-190  1.6e-186  620.2   0.0     1   465    57   562    57   562 0.99 Aconitase family (aconitate hydratase)
Aconitase_C          PF00694.14   131 seq1203_BIOID50981   -            891   8.6e-49  164.8   0.0   1   1   3.1e-52   2.1e-48  163.6   0.0     3   130   691   818   689   819 0.98 Aconitase C-terminal domain
NinG                 PF05766.7    189 seq1204_BIOID50981   -            188   2.5e-71  239.2  14.8   1   1   2.2e-75   2.9e-71  239.0  10.2     1   186     2   182     2   188 0.96 Bacteriophage Lambda NinG protein
DUF2877              PF11392.3    111 seq1205_BIOID50981   -            271   1.9e-28   98.7   0.0   1   1   3.1e-32   4.2e-28   97.6   0.0     1   110   158   265   158   266 0.88 Protein of unknown function (DUF2877)
DDE_Tnp_IS66         PF03050.9    271 seq1207_BIOID50981   -            331   1.1e-92  310.0   0.2   1   1   1.8e-96   1.2e-92  309.8   0.1    13   271     2   281     1   281 0.98 Transposase IS66 family
DDE_Tnp_IS66_C       PF13817.1     39 seq1207_BIOID50981   -            331   5.9e-19   67.6   0.1   1   1   2.2e-22   1.5e-18   66.3   0.1     2    39   288   325   287   325 0.97 IS66 C-terminal element
HSP70                PF00012.15   602 seq1208_BIOID50981   -            450   7.3e-25   86.8   0.0   1   2   4.5e-19   6.2e-15   54.0   0.0     2   207     3   228     2   259 0.76 Hsp70 protein
HSP70                PF00012.15   602 seq1208_BIOID50981   -            450   7.3e-25   86.8   0.0   2   2   1.3e-11   1.8e-07   29.3   0.0   250   352   329   423   305   448 0.80 Hsp70 protein
DUF21                PF01595.15   183 seq1212_BIOID50981   -            420   3.5e-55  186.0   4.7   1   1   1.1e-58   4.9e-55  185.5   3.3     3   175     2   175     1   180 0.98 Domain of unknown function DUF21
CorC_HlyC            PF03471.12    81 seq1212_BIOID50981   -            420   2.9e-20   71.7   0.2   1   1     2e-23   9.2e-20   70.1   0.1     2    79   335   410   334   412 0.95 Transporter associated domain
CBS                  PF00571.23    57 seq1212_BIOID50981   -            420   9.6e-06   25.0   0.2   1   1   8.6e-08   0.00039   19.9   0.0     8    56   270   318   249   319 0.87 CBS domain
YbhQ                 PF11076.3    135 seq1213_BIOID50981   -            136   4.3e-79  262.5  13.2   1   1   3.7e-83   5.1e-79  262.3   9.1     1   134     1   132     1   134 0.98 Putative inner membrane protein YbhQ
Lip_A_acyltrans      PF03279.8    295 seq1215_BIOID50981   -            328  4.5e-113  376.8   0.3   1   1  3.7e-117  5.1e-113  376.7   0.2     2   295    27   318    26   318 0.99 Bacterial lipid A biosynthesis acyltransferase
DUF457               PF04307.9    157 seq1216_BIOID50981   -            196   5.2e-30  103.7   7.1   1   1   4.8e-34   6.6e-30  103.4   4.9     3   152     5   161     3   166 0.86 Predicted membrane-bound metal-dependent hydrolase (DUF457)
GTP_EFTU             PF00009.22   188 seq1217_BIOID50981   -            607     1e-56  191.2   0.0   1   1   7.2e-60     2e-56  190.3   0.0     2   187     4   195     3   196 0.96 Elongation factor Tu GTP binding domain
EFG_C                PF00679.19    89 seq1217_BIOID50981   -            607   1.9e-21   75.6   0.0   1   1   1.6e-24   4.3e-21   74.4   0.0     3    83   397   477   395   483 0.96 Elongation factor G C-terminus
GTP_EFTU_D2          PF03144.20    74 seq1217_BIOID50981   -            607   7.4e-10   38.6   3.2   1   1   8.1e-13   2.2e-09   37.1   2.2     1    74   219   289   219   289 0.94 Elongation factor Tu domain 2
MMR_HSR1             PF01926.18   114 seq1217_BIOID50981   -            607   1.3e-05   25.0   0.2   1   1   1.5e-08   4.1e-05   23.4   0.0     2   113     8   128     7   129 0.55 50S ribosome-binding GTPase
DUF308               PF03729.8     72 seq1219_BIOID50981   -            190   3.5e-19   68.4  37.0   1   2   1.1e-15   1.5e-11   43.9   9.4     2    71    27    97    26    98 0.93 Short repeat of unknown function (DUF308)
DUF308               PF03729.8     72 seq1219_BIOID50981   -            190   3.5e-19   68.4  37.0   2   2   6.2e-13   8.5e-09   35.1   9.2     1    71    84   153    84   154 0.94 Short repeat of unknown function (DUF308)
DUF3521              PF12035.3     35 seq1220_BIOID50981   -             74   5.9e-19   67.4   1.8   1   1   6.7e-23   9.2e-19   66.8   1.3     1    35     1    35     1    35 0.99 Protein of unknown function (DUF3521)
ETF_alpha            PF00766.14    86 seq1221_BIOID50981   -            313   6.6e-32  108.8   0.1   1   1   2.2e-35   1.5e-31  107.7   0.1     2    86   190   275   189   275 0.97 Electron transfer flavoprotein FAD-binding domain
ETF                  PF01012.16   164 seq1221_BIOID50981   -            313   3.6e-19   68.9   0.5   1   1   9.4e-23   6.4e-19   68.1   0.1    19   163    19   153     6   154 0.91 Electron transfer flavoprotein domain
Fer2_3               PF13085.1    110 seq1222_BIOID50981   -            238   3.8e-31  107.0   0.0   1   1   1.6e-34   5.5e-31  106.5   0.0     2   109     5   111     4   112 0.93 2Fe-2S iron-sulfur cluster binding domain
Fer4_17              PF13534.1     61 seq1222_BIOID50981   -            238     2e-10   40.7   0.8   1   1   1.1e-13   3.9e-10   39.8   0.5     1    61   148   221   148   221 0.80 4Fe-4S dicluster domain
Fer4_8               PF13183.1     57 seq1222_BIOID50981   -            238   1.3e-09   37.8   1.5   1   1     8e-13   2.7e-09   36.7   1.0     2    56   146   219   145   220 0.71 4Fe-4S dicluster domain
Fer4_18              PF13746.1     69 seq1222_BIOID50981   -            238   3.2e-07   30.5   1.1   1   1     1e-09   3.5e-06   27.2   0.1     2    67   155   221   154   223 0.97 4Fe-4S dicluster domain
Bac_export_3         PF01313.14    76 seq1223_BIOID50981   -             89   2.3e-30  103.9   9.5   1   1   1.9e-34   2.6e-30  103.8   6.6     2    75     5    78     4    79 0.97 Bacterial export proteins, family 3
SSB                  PF00436.20   104 seq1227_BIOID50981   -            178   8.4e-43  144.3   0.5   1   1   7.4e-47     1e-42  144.1   0.4     1   103     6   112     6   113 0.97 Single-strand binding protein family
DmsC                 PF04976.7    276 seq1230_BIOID50981   -            284  3.1e-116  387.3  20.0   1   1  2.5e-120  3.4e-116  387.2  13.9     1   276     1   274     1   274 0.99 DMSO reductase anchor subunit (DmsC)
DUF1375              PF07119.7     76 seq1231_BIOID50981   -             75   8.9e-21   73.3   0.2   1   1   9.2e-25   1.3e-20   72.9   0.1     6    75     8    69     3    70 0.91 Protein of unknown function (DUF1375)
AIG2                 PF06094.7    102 seq1232_BIOID50981   -            113   1.1e-18   67.4   0.1   1   1   9.9e-23   1.3e-18   67.1   0.1     1   102     3    94     3    94 0.95 AIG2-like family
Phage_NinH           PF06322.6     64 seq1233_BIOID50981   -             64     1e-42  143.4   0.4   1   1   7.9e-47   1.1e-42  143.3   0.2     1    63     1    63     1    64 0.99 Phage NinH protein
CSD                  PF00313.17    66 seq1234_BIOID50981   -             70   2.6e-33  113.5   0.3   1   1   4.1e-37   2.8e-33  113.3   0.2     1    65     5    69     5    70 0.98 'Cold-shock' DNA-binding domain
OB_RNB               PF08206.6     58 seq1234_BIOID50981   -             70   1.5e-05   24.2   0.3   1   1   3.5e-09   2.4e-05   23.6   0.2     7    28    15    36    11    40 0.87 Ribonuclease B OB domain
TerD                 PF02342.13   128 seq1235_BIOID50981   -            193   4.6e-37  126.5   0.0   1   1   8.4e-41   5.7e-37  126.2   0.0     2   127    66   183    65   184 0.97 Bacterial stress protein
Tellurium_res        PF10138.4     99 seq1235_BIOID50981   -            193   1.2e-08   34.6   0.1   1   1   3.7e-12   2.6e-08   33.5   0.1    30    87     2    55     1    64 0.88 Tellurium resistance protein
DUF805               PF05656.9    117 seq1236_BIOID50981   -            121   1.4e-37  127.9   4.7   1   1   1.2e-41   1.6e-37  127.8   3.3     1   116    10   118    10   119 0.98 Protein of unknown function (DUF805)
TetR_N               PF00440.18    47 seq1237_BIOID50981   -            234   1.3e-13   50.2   2.0   1   1   1.5e-17   2.1e-13   49.5   0.1     1    46    34    80    34    81 0.95 Bacterial regulatory proteins, tetR family
FAD_binding_2        PF00890.19   421 seq1239_BIOID50981   -            419   1.7e-56  191.7   0.0   1   1   2.8e-60   1.9e-56  191.5   0.0     1   421     4   399     4   399 0.95 FAD binding domain
Bac_export_1         PF01311.15   249 seq1241_BIOID50981   -            261   1.8e-76  256.5  29.0   1   1   1.5e-80     2e-76  256.4  20.1     1   248     7   251     7   252 0.99 Bacterial export proteins, family 1
ROK                  PF00480.15   179 seq1243_BIOID50981   -            331   1.1e-58  197.8   0.2   1   1     3e-62   1.4e-58  197.5   0.1     1   179    33   222    33   222 0.96 ROK family
Glucokinase          PF02685.11   316 seq1243_BIOID50981   -            331     5e-10   38.5   0.0   1   1   2.1e-13   9.5e-10   37.6   0.0     4   236    35   267    32   276 0.82 Glucokinase
AA_kinase            PF00696.23   241 seq1244_BIOID50981   -            297   8.8e-25   87.5   0.0   1   1   1.7e-28   2.3e-24   86.1   0.0     1   239     2   277     2   279 0.79 Amino acid kinase family
IcmF-related         PF06761.7    312 seq1246_BIOID50981   -            967   1.1e-84  284.2   9.2   1   1   2.5e-88   1.1e-84  284.2   6.4     1   311   298   611   298   612 0.98 Intracellular multiplication and human macrophage-killing
ImcF-related_N       PF14331.1    266 seq1246_BIOID50981   -            967   1.4e-56  191.2   1.5   1   1   7.4e-60   3.4e-56  189.9   1.1    22   261    13   248     7   255 0.91 ImcF-related N-terminal domain
DUF1215              PF06744.7    125 seq1246_BIOID50981   -            967   2.7e-34  117.3   1.0   1   1   1.8e-37   8.3e-34  115.8   0.1     2   125   707   826   706   826 0.95 Protein of unknown function (DUF1215)
FliJ                 PF02050.11   123 seq1247_BIOID50981   -            144   4.5e-09   36.2   2.6   1   1   3.3e-13   4.5e-09   36.2   1.8    37   122    51   136    41   137 0.92 Flagellar FliJ protein
SDF                  PF00375.13   390 seq1251_BIOID50981   -            463  1.5e-102  343.1  34.3   1   1  1.4e-106  1.9e-102  342.8  23.8     1   390    29   443    29   443 0.96 Sodium:dicarboxylate symporter family
Antitoxin-MazE       PF04014.13    47 seq1253_BIOID50981   -             83   4.2e-09   35.8   0.0   1   1   4.7e-13   6.4e-09   35.2   0.0     1    45     6    49     6    51 0.94 Antidote-toxin recognition MazE
UbiD                 PF01977.11   407 seq1256_BIOID50981   -            497  1.3e-164  547.4   0.0   1   1  1.1e-168  1.4e-164  547.2   0.0     2   407    14   437    13   437 0.95 3-octaprenyl-4-hydroxybenzoate carboxy-lyase
TerD                 PF02342.13   128 seq1257_BIOID50981   -            385   2.6e-44  149.9   0.0   1   2   1.7e-27   1.2e-23   83.2   0.0     1   128    45   156    45   156 0.93 Bacterial stress protein
TerD                 PF02342.13   128 seq1257_BIOID50981   -            385   2.6e-44  149.9   0.0   2   2   8.9e-22   6.1e-18   64.7   0.0     4   124   259   367   256   371 0.96 Bacterial stress protein
Tellurium_res        PF10138.4     99 seq1257_BIOID50981   -            385   5.9e-31  106.2   0.0   1   1   1.7e-34   1.2e-30  105.2   0.0     4    99   165   255   162   255 0.90 Tellurium resistance protein
PerC                 PF06069.6     90 seq1259_BIOID50981   -            153     3e-15   55.8   1.5   1   1   4.9e-19   6.7e-15   54.7   1.0     2    49   102   149    99   152 0.95 PerC transcriptional activator
DUF805               PF05656.9    117 seq1260_BIOID50981   -            118     4e-35  120.0   2.0   1   1   3.4e-39   4.7e-35  119.8   1.4     1   116    10   114    10   115 0.98 Protein of unknown function (DUF805)
SpoU_methylase       PF00588.14   142 seq1261_BIOID50981   -            157   2.4e-34  118.0   0.0   1   1     2e-38   2.7e-34  117.9   0.0     1   142     1   142     1   142 0.95 SpoU rRNA Methylase family
Amidohydro_1         PF01979.15   333 seq1263_BIOID50981   -            442   3.4e-49  168.1   0.2   1   1   7.2e-53   4.9e-49  167.6   0.1     1   333    53   375    53   375 0.96 Amidohydrolase family
Amidohydro_5         PF13594.1     68 seq1263_BIOID50981   -            442   2.6e-08   33.4   0.0   1   1     9e-12   6.2e-08   32.2   0.0     1    68    23   122    23   122 0.66 Amidohydrolase
F_bP_aldolase        PF01116.15   287 seq1264_BIOID50981   -            284  1.4e-102  342.5   0.0   1   1  1.1e-106  1.5e-102  342.4   0.0     4   286     5   283     2   284 0.99 Fructose-bisphosphate aldolase class-II
Y2_Tnp               PF04986.8    183 seq1265_BIOID50981   -            410   6.8e-47  159.4   2.0   1   1   1.4e-50   9.9e-47  158.9   1.4     1   181   157   337   157   339 0.96 Putative transposase
Zn_Tnp_IS91          PF14319.1    111 seq1265_BIOID50981   -            410   4.2e-28   96.9   3.1   1   1     1e-31   6.8e-28   96.2   2.1     2   109    22   133    21   136 0.92 Transposase zinc-binding domain
DUF1422              PF07226.6    118 seq1266_BIOID50981   -            119   7.6e-54  180.3   1.3   1   1   6.2e-58   8.4e-54  180.2   0.9     3   116     2   115     1   117 0.97 Protein of unknown function (DUF1422)
CTP_transf_2         PF01467.21   157 seq1267_BIOID50981   -            131   3.6e-12   46.4   0.0   1   1   7.3e-16     5e-12   46.0   0.0     1   117     5   115     5   126 0.81 Cytidylyltransferase
PemK                 PF02452.12   110 seq1268_BIOID50981   -            116   1.9e-20   72.9   0.0   1   1   1.6e-24   2.1e-20   72.8   0.0     1   109     8   114     8   115 0.93 PemK-like protein
DAO                  PF01266.19   358 seq1270_BIOID50981   -            428   2.8e-23   82.3   3.2   1   2   4.7e-10   4.6e-07   28.9   0.3     1    39     7    45     7    86 0.82 FAD dependent oxidoreductase
DAO                  PF01266.19   358 seq1270_BIOID50981   -            428   2.8e-23   82.3   3.2   2   2   1.2e-17   1.2e-14   53.8   0.1   146   356   107   328    99   330 0.74 FAD dependent oxidoreductase
FAD_binding_3        PF01494.14   356 seq1270_BIOID50981   -            428   4.5e-12   45.5   6.5   1   1   3.4e-14   3.3e-11   42.7   4.5     3   197     7   189     6   311 0.66 FAD binding domain
FAD_oxidored         PF12831.2    428 seq1270_BIOID50981   -            428   8.5e-10   38.1   1.2   1   1   8.8e-13   8.5e-10   38.1   0.8     1   143     7   157     7   172 0.77 FAD dependent oxidoreductase
Thi4                 PF01946.12   230 seq1270_BIOID50981   -            428   2.7e-09   36.3   1.5   1   1   2.3e-09   2.2e-06   26.8   0.3    18    64     6    52     2    57 0.94 Thi4 family
NAD_binding_8        PF13450.1     68 seq1270_BIOID50981   -            428   4.8e-09   35.9   1.3   1   1   4.1e-11     4e-08   33.0   0.4     1    34    10    43    10    74 0.75 NAD(P)-binding Rossmann-like domain
FAD_binding_2        PF00890.19   421 seq1270_BIOID50981   -            428   4.3e-09   35.6   7.8   1   1   4.6e-09   4.5e-06   25.6   3.0     1    35     7    41     7    54 0.91 FAD binding domain
HI0933_like          PF03486.9    409 seq1270_BIOID50981   -            428   6.1e-09   34.7   4.1   1   1   2.3e-11   2.2e-08   32.8   2.9     2   167     7   165     6   185 0.86 HI0933-like protein
Pyr_redox_2          PF07992.9    200 seq1270_BIOID50981   -            428   1.3e-07   31.6   0.2   1   1   2.6e-10   2.6e-07   30.6   0.1     1   124     7   167     7   201 0.84 Pyridine nucleotide-disulphide oxidoreductase
GIDA                 PF01134.17   392 seq1270_BIOID50981   -            428   7.5e-08   31.5   0.8   1   1   7.7e-11   7.5e-08   31.5   0.6     1   150     7   162     7   194 0.82 Glucose inhibited division protein A
Trp_halogenase       PF04820.9    454 seq1270_BIOID50981   -            428   1.1e-07   30.8   3.9   1   1   9.5e-08   9.3e-05   21.1   0.0   140   216    90   169    61   186 0.83 Tryptophan halogenase
Nitrate_red_del      PF02613.10   136 seq1271_BIOID50981   -            204     4e-31  107.5   1.1   1   1   4.1e-35   5.6e-31  107.0   0.7     7   134    41   164    19   166 0.93 Nitrate reductase delta subunit
Transket_pyr         PF02779.19   178 seq1272_BIOID50981   -            933   5.3e-67  224.6   0.0   1   1   1.3e-70     9e-67  223.8   0.0     3   178   591   785   589   785 0.99 Transketolase, pyrimidine binding domain
E1_dh                PF00676.15   300 seq1272_BIOID50981   -            933   1.7e-46  158.1   0.0   1   1   5.4e-50   3.7e-46  157.1   0.0    15   282   219   511   207   516 0.84 Dehydrogenase E1 component
Thioredoxin          PF00085.15   104 seq1279_BIOID50981   -            109   3.5e-34  116.5   0.0   1   1   8.4e-38   3.8e-34  116.3   0.0     2   103     5   106     4   107 0.98 Thioredoxin
Thioredoxin_2        PF13098.1    112 seq1279_BIOID50981   -            109   1.6e-10   41.0   0.1   1   1   3.2e-13   1.4e-09   37.9   0.0     7   112    23   104    17   104 0.90 Thioredoxin-like domain
GerE                 PF00196.14    58 seq1282_BIOID50981   -            186   8.2e-06   24.9   0.9   1   1   1.3e-09   1.8e-05   23.8   0.6     8    55   131   178   126   180 0.89 Bacterial regulatory proteins, luxR family
GerE                 PF00196.14    58 seq1283_BIOID50981   -            207   3.2e-19   67.8   1.4   1   1   4.6e-23   6.3e-19   66.9   1.0     3    57   137   191   135   192 0.96 Bacterial regulatory proteins, luxR family
EAL                  PF00563.15   236 seq1284_BIOID50981   -            528   7.1e-66  221.9   0.4   1   1   1.5e-69     1e-65  221.3   0.3     2   235   273   505   272   506 0.96 EAL domain
CSS-motif            PF12792.2    208 seq1284_BIOID50981   -            528   2.2e-38  131.5   1.0   1   1   4.6e-42   3.2e-38  131.0   0.7     2   207    37   246    36   247 0.91 CSS motif domain associated with EAL
CCG                  PF02754.11    85 seq1286_BIOID50981   -            396   2.2e-33  113.9   0.6   1   2     3e-19   8.3e-16   57.6   0.0     1    85   163   249   163   249 0.94 Cysteine-rich domain
CCG                  PF02754.11    85 seq1286_BIOID50981   -            396   2.2e-33  113.9   0.6   2   2   2.5e-18     7e-15   54.7   0.0     1    84   293   376   293   377 0.95 Cysteine-rich domain
Fer4_8               PF13183.1     57 seq1286_BIOID50981   -            396   6.4e-10   38.8   5.9   1   1   2.3e-13   6.4e-10   38.8   4.1     2    57     6    70     5    71 0.81 4Fe-4S dicluster domain
Fer4_17              PF13534.1     61 seq1286_BIOID50981   -            396     3e-07   30.5   6.3   1   1   1.1e-10     3e-07   30.5   4.4     1    60     8    70     8    71 0.78 4Fe-4S dicluster domain
RIP                  PF00161.14   206 seq1288_BIOID50981   -            319   3.1e-42  144.0   0.4   1   1   2.7e-46   3.7e-42  143.7   0.3     1   204    24   232    24   234 0.96 Ribosome inactivating protein
Peripla_BP_4         PF13407.1    258 seq1290_BIOID50981   -            296   9.8e-53  179.0  14.5   1   1   3.3e-56   1.1e-52  178.8  10.0     3   257    31   280    29   281 0.92 Periplasmic binding protein domain
Peripla_BP_1         PF00532.16   279 seq1290_BIOID50981   -            296   2.5e-13   49.7   2.4   1   1   8.9e-17   3.1e-13   49.4   1.6     3   255    28   273    26   288 0.81 Periplasmic binding proteins and sugar binding domain of LacI family
ABC_sub_bind         PF04392.7    294 seq1290_BIOID50981   -            296   1.6e-06   27.1   2.7   1   1   4.8e-10   1.6e-06   27.1   1.9   141   255    37   151    26   163 0.82 ABC transporter substrate binding protein
Voltage_CLC          PF00654.15   355 seq1291_BIOID50981   -            430   1.8e-72  244.2  32.9   1   1   1.3e-76   1.8e-72  244.2  22.8     5   354    75   414    71   415 0.91 Voltage gated chloride channel
NAD_kinase           PF01513.16   285 seq1292_BIOID50981   -            292   6.2e-73  244.9   0.0   1   1   5.2e-77     7e-73  244.7   0.0     2   284     8   271     7   272 0.98 ATP-NAD kinase
ATP-synt_ab          PF00006.20   215 seq1294_BIOID50981   -            443   5.9e-42  143.4   0.0   1   1   2.9e-45   7.9e-42  143.0   0.0     3   214   183   388   181   389 0.95 ATP synthase alpha/beta family, nucleotide-binding domain
Rho_RNA_bind         PF07497.7     78 seq1294_BIOID50981   -            443   6.5e-42  140.9   0.1   1   1   4.2e-45   1.1e-41  140.1   0.0     1    78    73   150    73   150 0.98 Rho termination factor, RNA-binding domain
Rho_N                PF07498.7     43 seq1294_BIOID50981   -            443   8.2e-18   63.7   0.8   1   1   1.7e-20   4.8e-17   61.3   0.2     1    43    29    71    29    71 0.98 Rho termination factor, N-terminal domain
NACHT                PF05729.7    167 seq1294_BIOID50981   -            443   8.9e-05   22.0   0.0   1   1   6.2e-08   0.00017   21.1   0.0    12    96   207   297   203   311 0.80 NACHT domain
TerB                 PF05099.8    140 seq1296_BIOID50981   -            151   9.9e-23   80.3   0.1   1   1   8.4e-27   1.1e-22   80.0   0.1    11   135    15   149     5   151 0.93 Tellurite resistance protein TerB
GntR                 PF00392.16    64 seq1297_BIOID50981   -            179   3.8e-20   70.9   0.0   1   1   7.9e-24   5.4e-20   70.4   0.0     2    64     8    70     7    70 0.97 Bacterial regulatory proteins, gntR family
UTRA                 PF07702.8    141 seq1297_BIOID50981   -            179   5.1e-09   35.7   0.0   1   1   1.7e-12   1.1e-08   34.6   0.0     1    84    91   174    91   178 0.94 UTRA domain
Sulf_transp          PF04143.9     43 seq1300_BIOID50981   -            317   2.8e-09   36.7   8.6   1   1     2e-13   2.8e-09   36.7   6.0     4    42    50    88    47    89 0.92 Sulphur transport
HlyD                 PF00529.15   306 seq1301_BIOID50981   -            375   2.2e-73  247.1  15.9   1   1   8.7e-77     3e-73  246.7  11.0     1   306    60   357    60   357 0.98 HlyD family secretion protein
HlyD_2               PF12700.2    328 seq1301_BIOID50981   -            375   2.4e-21   76.1   2.4   1   1   9.8e-25   3.3e-21   75.6   1.7    11   328    50   357    40   357 0.86 HlyD family secretion protein
HlyD_3               PF13437.1    105 seq1301_BIOID50981   -            375   3.6e-09   36.8   5.4   1   1   6.1e-11   2.1e-07   31.1   0.7     2   105   172   286   171   286 0.85 HlyD family secretion protein
Biotin_lipoyl_2      PF13533.1     50 seq1301_BIOID50981   -            375   3.4e-08   32.9   0.1   1   1   9.9e-12   3.4e-08   32.9   0.1     1    47    60   106    60   109 0.94 Biotin-lipoyl like
Pirin                PF02678.11   107 seq1302_BIOID50981   -            233   2.1e-21   75.7   0.0   1   1   2.8e-25   3.8e-21   74.8   0.0     2   107     4   119     3   119 0.95 Pirin
Peripla_BP_4         PF13407.1    258 seq1303_BIOID50981   -            318   3.2e-44  151.1   6.8   1   1   8.7e-48     4e-44  150.8   4.7     1   243    26   274    26   287 0.91 Periplasmic binding protein domain
Peripla_BP_1         PF00532.16   279 seq1303_BIOID50981   -            318     1e-16   60.8   0.1   1   1   2.8e-20   1.3e-16   60.5   0.1    15   224    37   253    25   298 0.84 Periplasmic binding proteins and sugar binding domain of LacI family
FAD_binding_5        PF00941.16   171 seq1304_BIOID50981   -            259   3.7e-23   81.7   0.0   1   1   9.1e-27   6.2e-23   80.9   0.0     4   167     4   153     1   156 0.90 FAD binding domain in molybdopterin dehydrogenase
CO_deh_flav_C        PF03450.12   103 seq1304_BIOID50981   -            259   7.3e-10   38.6   0.3   1   1   2.3e-13   1.6e-09   37.5   0.2     4   102   165   250   161   251 0.85 CO dehydrogenase flavoprotein C-terminal domain
BCCT                 PF02028.12   485 seq1305_BIOID50981   -            677  1.6e-173  577.3  44.2   1   1  1.3e-177  1.8e-173  577.1  30.6     1   484    17   502    17   503 0.99 BCCT family transporter
DUF165               PF02592.10   145 seq1307_BIOID50981   -            221   6.2e-35  120.3  11.9   1   1   7.8e-39   1.1e-34  119.5   8.3     1   145    43   186    43   186 0.90 Uncharacterized ACR, YhhQ family COG1738
NAD_binding_1        PF00175.16   109 seq1310_BIOID50981   -            233   9.6e-21   74.2   0.0   1   1   2.3e-24   1.6e-20   73.6   0.0     1   108   108   211   108   212 0.97 Oxidoreductase NAD-binding domain
FAD_binding_6        PF00970.19    99 seq1310_BIOID50981   -            233   7.9e-09   35.4   0.0   1   1   1.8e-12   1.2e-08   34.8   0.0     1    76     5    74     5    97 0.77 Oxidoreductase FAD-binding domain
DUF2525              PF10733.4     58 seq1313_BIOID50981   -             76   5.4e-38  128.5   4.1   1   1   5.1e-42     7e-38  128.1   2.9     1    58    19    76    19    76 0.99 Protein of unknown function (DUF2525)
TerC                 PF03741.11   184 seq1314_BIOID50981   -            346   4.4e-55  185.8   7.1   1   1   3.2e-59   4.4e-55  185.8   4.9     1   183    73   300    73   301 0.97 Integral membrane protein TerC family
UTRA                 PF07702.8    141 seq1318_BIOID50981   -             50   1.7e-05   24.3   0.0   1   1   1.3e-09   1.8e-05   24.3   0.0    99   140     3    44     1    45 0.93 UTRA domain
SLT_beta             PF02258.11    70 seq1319_BIOID50981   -             89   1.7e-47  159.0   0.4   1   1   1.5e-51   2.1e-47  158.7   0.3     2    70    19    87    18    87 0.98 Shiga-like toxin beta subunit
DNA_pol3_theta       PF06440.6     75 seq1320_BIOID50981   -             82   1.8e-38  129.8   0.3   1   1   1.5e-42   2.1e-38  129.6   0.2     3    74     9    80     7    81 0.97 DNA polymerase III, theta subunit
Sugar_tr             PF00083.19   451 seq1321_BIOID50981   -            443   6.2e-52  176.5  26.6   1   1   1.1e-55   7.9e-52  176.2  18.4     9   449    26   434    21   436 0.92 Sugar (and other) transporter
MFS_1                PF07690.11   354 seq1321_BIOID50981   -            443   4.1e-37  127.6  63.2   1   1   1.6e-38   1.1e-34  119.6  23.5     6   353    28   386    25   387 0.83 Major Facilitator Superfamily
AP_endonuc_2         PF01261.19   211 seq1323_BIOID50981   -            326   3.2e-14   52.6   0.1   1   1   3.4e-18   4.7e-14   52.0   0.1     1   204    41   222    41   229 0.91 Xylose isomerase-like TIM barrel
ABC_tran             PF00005.22   118 seq1324_BIOID50981   -            499   2.4e-31  108.4   0.4   1   2   1.1e-22     5e-19   68.7   0.0     1   118    45   170    45   170 0.91 ABC transporter
ABC_tran             PF00005.22   118 seq1324_BIOID50981   -            499   2.4e-31  108.4   0.4   2   2   4.4e-13     2e-09   37.7   0.1     3   117   299   427   297   428 0.71 ABC transporter
AAA_21               PF13304.1    303 seq1324_BIOID50981   -            499   4.3e-14   53.0   0.1   1   1   6.8e-13   3.1e-09   37.1   0.1     4   297    36   199    33   206 0.92 AAA domain
TonB_dep_Rec         PF00593.19   276 seq1326_BIOID50981   -            628   8.7e-31  107.7  21.4   1   1   1.3e-34   8.7e-31  107.7  14.9     1   276   404   627   404   627 0.90 TonB dependent receptor
Plug                 PF07715.10   108 seq1326_BIOID50981   -            628   6.4e-30  103.5   1.5   1   1   9.4e-34   6.4e-30  103.5   1.0     4   108    55   160    52   160 0.97 TonB-dependent Receptor Plug Domain
SMC_N                PF02463.14   220 seq1327_BIOID50981   -            553   8.4e-19   67.5   0.0   1   1   2.4e-22   1.6e-18   66.5   0.0     1   217     1   511     1   514 0.94 RecF/RecN/SMC N terminal domain
AAA_23               PF13476.1    202 seq1327_BIOID50981   -            553     2e-18   67.3   4.3   1   1   1.5e-19   9.9e-16   58.5   3.0     1   195     4   215     4   381 0.48 AAA domain
Transposase_31       PF04754.7    205 seq1330_BIOID50981   -            300   1.7e-81  272.3   0.1   1   1   1.7e-85   2.4e-81  271.9   0.1     2   204     9   209     8   210 0.99 Putative transposase, YhgA-like
Hydrolase_3          PF08282.7    254 seq1331_BIOID50981   -            271   8.8e-16   58.1   0.0   1   1   6.6e-18   4.5e-14   52.5   0.0     1   229    10   233    10   241 0.76 haloacid dehalogenase-like hydrolase
S6PP                 PF05116.8    247 seq1331_BIOID50981   -            271   7.7e-08   31.8   0.0   1   1   5.5e-09   3.7e-05   23.0   0.0   119   245   144   267   119   268 0.76 Sucrose-6F-phosphate phosphohydrolase
CN_hydrolase         PF00795.17   184 seq1334_BIOID50981   -            218   3.8e-14   52.3   0.0   1   1   3.4e-18   4.7e-14   52.0   0.0     1   119     5   114     5   150 0.92 Carbon-nitrogen hydrolase
5TM-5TMR_LYT         PF07694.7    169 seq1335_BIOID50981   -            565   3.5e-43  146.7  19.3   1   1   1.5e-46   5.3e-43  146.1  13.4     1   167    28   192    28   194 0.95 5TMR of 5TMR-LYT
His_kinase           PF06580.8     82 seq1335_BIOID50981   -            565   7.7e-25   86.5   1.6   1   1   2.3e-28   7.7e-25   86.5   1.1     1    80   360   440   360   442 0.98 Histidine kinase
HATPase_c            PF02518.21   111 seq1335_BIOID50981   -            565     1e-11   44.4   0.0   1   1   5.9e-15     2e-11   43.4   0.0     9   110   456   552   453   553 0.93 Histidine kinase-, DNA gyrase B-, and HSP90-like ATPase
ECF-ribofla_trS      PF07155.7    169 seq1335_BIOID50981   -            565     9e-08   31.9  12.5   1   1   5.4e-11   1.9e-07   30.8   8.7     8   157    46   186    40   208 0.73 ECF-type riboflavin transporter, S component
Ald_Xan_dh_C2        PF02738.13   543 seq1337_BIOID50981   -            956  1.3e-190  634.2   0.0   1   1  4.1e-194  1.9e-190  633.7   0.0    17   543   363   893   351   893 0.98 Molybdopterin-binding domain of aldehyde dehydrogenase
Ald_Xan_dh_C         PF01315.17   111 seq1337_BIOID50981   -            956   4.4e-31  107.1   0.0   1   1   1.9e-34   8.9e-31  106.1   0.0     2   111   187   298   186   298 0.96 Aldehyde oxidase and xanthine dehydrogenase, a/b hammerhead domain
Fer2_2               PF01799.15    75 seq1337_BIOID50981   -            956   7.1e-13   48.1   0.0   1   1   4.3e-16     2e-12   46.7   0.0     1    73    73   145    73   147 0.97 [2Fe-2S] binding domain
DUF1795              PF08786.6    130 seq1338_BIOID50981   -            185   5.8e-05   22.8   1.0   1   1   7.3e-09    0.0001   22.0   0.7     2   130    50   182    49   182 0.90 Domain of unknown function (DUF1795)
PAP2                 PF01569.16   129 seq1340_BIOID50981   -            254   2.5e-28   98.2   1.2   1   1   1.8e-32   2.5e-28   98.2   0.9     6   126    78   232    73   234 0.89 PAP2 superfamily
PadR                 PF03551.9     75 seq1341_BIOID50981   -            207   6.7e-16   57.7   0.1   1   1   8.1e-20   1.1e-15   57.0   0.1     1    74    67   136    67   137 0.93 Transcriptional regulator PadR-like family
DUF303               PF03629.13   255 seq1347_BIOID50981   -            267     1e-20   73.9   0.0   1   1   2.1e-24   1.4e-20   73.4   0.0     2   162    79   256    78   262 0.79 Domain of unknown function (DUF303)
DUF1737              PF08410.5     54 seq1347_BIOID50981   -            267   2.2e-20   72.0   0.0   1   1   5.7e-24   3.9e-20   71.2   0.0     1    53     1    53     1    54 0.98 Domain of unknown function (DUF1737)
ABC_tran             PF00005.22   118 seq1348_BIOID50981   -            178   3.3e-23   82.1   0.0   1   1   6.3e-27   4.3e-23   81.8   0.0     1   118    49   174    49   174 0.95 ABC transporter
PseudoU_synth_2      PF00849.17   164 seq1351_BIOID50981   -            290     1e-15   57.8   0.1   1   1   6.3e-18   4.3e-14   52.5   0.1     2   164    69   195    68   195 0.87 RNA pseudouridylate synthase
S4                   PF01479.20    48 seq1351_BIOID50981   -            290     3e-14   52.0   1.3   1   1   1.5e-17     1e-13   50.3   0.0     1    48     7    52     7    52 0.97 S4 domain
Rhodanese            PF00581.15   113 seq1352_BIOID50981   -            350   4.8e-17   62.2   0.1   1   1   9.6e-21   1.3e-16   60.8   0.0     2   112   138   233   137   234 0.94 Rhodanese-like domain
DUF3702              PF12486.3    148 seq1353_BIOID50981   -            450   2.6e-44  150.3  13.4   1   1   1.1e-47   7.7e-44  148.8   9.3     1   148   292   436   292   436 0.99 ImpA domain protein
ImpA-rel_N           PF06812.7     62 seq1353_BIOID50981   -            450   9.2e-21   73.2   1.1   1   1     3e-24   2.1e-20   72.1   0.2     1    60    41   100    41   102 0.98 ImpA-related N-terminal
ACR_tran             PF00873.14  1021 seq1355_BIOID50981   -           1037         0 1418.0  26.3   1   1         0         0 1417.8  18.3     1  1020     1  1027     1  1028 1.00 AcrB/AcrD/AcrF family
MMPL                 PF03176.10   333 seq1355_BIOID50981   -           1037   1.2e-06   27.3  11.3   1   1   2.7e-10   1.2e-06   27.3   7.8   139   305   334   499   288   523 0.84 MMPL family
MerR-DNA-bind        PF09278.6     65 seq1356_BIOID50981   -            154     7e-15   55.0   0.1   1   1   2.6e-18   1.2e-14   54.3   0.0     2    65    55   119    54   119 0.96 MerR, DNA binding
MerR                 PF00376.18    38 seq1356_BIOID50981   -            154   4.6e-14   51.5   0.3   1   1   2.5e-17   1.1e-13   50.3   0.1     1    38    13    49    13    49 0.98 MerR family regulatory protein
MerR_1               PF13411.1     69 seq1356_BIOID50981   -            154   2.8e-12   46.1   0.0   1   1     1e-15   4.6e-12   45.4   0.0     2    65    13    76    12    78 0.96 MerR HTH family regulatory protein
Glycos_transf_4      PF00953.16   159 seq1357_BIOID50981   -            367   1.1e-28   99.9  21.3   1   1   7.8e-33   1.1e-28   99.9  14.8     3   157    75   233    73   235 0.94 Glycosyl transferase family 4
Phage_antitermQ      PF06530.7    126 seq1358_BIOID50981   -            130   7.9e-61  203.0   0.1   1   1   6.5e-65   8.9e-61  202.9   0.1     1   125     1   125     1   126 0.99 Phage antitermination protein Q
TerD                 PF02342.13   128 seq1359_BIOID50981   -            192   8.5e-51  170.9   0.1   1   1   8.3e-55   1.1e-50  170.5   0.1     1   127    60   183    60   184 0.99 Bacterial stress protein
Catalase             PF00199.14   384 seq1361_BIOID50981   -            753  2.6e-170  566.1   0.1   1   1    5e-174  3.4e-170  565.7   0.1     1   382    81   467    81   469 0.99 Catalase
Catalase-rel         PF06628.7     68 seq1361_BIOID50981   -            753     4e-20   71.3   0.0   1   1   1.3e-23   8.7e-20   70.2   0.0     1    68   495   563   495   563 0.98 Catalase-related immune-responsive
RNase_T              PF00929.19   164 seq1363_BIOID50981   -            220     4e-18   66.1   0.0   1   1   7.2e-22   9.8e-18   64.8   0.0     2   164     4   147     3   147 0.91 Exonuclease
MFS_1                PF07690.11   354 seq1365_BIOID50981   -            421   5.4e-23   81.1  40.2   1   1   5.8e-27   7.9e-23   80.6  23.2    22   351    33   365    25   366 0.79 Major Facilitator Superfamily
Glyco_hydro_4C       PF11975.3    232 seq1368_BIOID50981   -            451   2.6e-86  289.0   0.0   1   1   5.2e-90   3.5e-86  288.6   0.0     2   232   193   421   192   421 0.99 Family 4 glycosyl hydrolase C-terminal domain
Glyco_hydro_4        PF02056.11   183 seq1368_BIOID50981   -            451   1.1e-79  265.8   0.1   1   1   2.2e-83   1.5e-79  265.4   0.1     1   182     6   188     6   189 0.99 Family 4 glycosyl hydrolase
2-oxoacid_dh         PF00198.18   231 seq1369_BIOID50981   -            405   7.8e-82  273.8   0.0   1   1   2.2e-85     1e-81  273.5   0.0     3   231   175   403   173   403 0.98 2-oxoacid dehydrogenases acyltransferase (catalytic domain)
Biotin_lipoyl        PF00364.17    74 seq1369_BIOID50981   -            405   6.9e-18   63.9   0.3   1   1   3.6e-21   1.6e-17   62.7   0.2     2    73     5    76     4    77 0.96 Biotin-requiring enzyme
E3_binding           PF02817.12    39 seq1369_BIOID50981   -            405     4e-15   55.0   2.3   1   1     1e-18   4.6e-15   54.8   0.1     5    39   114   148   111   148 0.96 e3 binding domain
ABC_tran             PF00005.22   118 seq1370_BIOID50981   -            313     2e-13   50.6   0.0   1   1   2.3e-17   3.2e-13   49.9   0.0     5   117   117   243   113   244 0.88 ABC transporter
HTH_Tnp_1            PF01527.15    76 seq1371_BIOID50981   -            109   3.3e-19   68.4   0.6   1   1     6e-23   4.1e-19   68.1   0.4     2    74    23   102    22   104 0.89 Transposase
HTH_28               PF13518.1     52 seq1371_BIOID50981   -            109   1.3e-06   28.1   0.5   1   1   3.9e-10   2.6e-06   27.1   0.0     1    43    32    75    32    79 0.93 Helix-turn-helix domain
DUF1049              PF06305.6     68 seq1372_BIOID50981   -            102   1.3e-25   88.5   0.7   1   1   9.6e-30   1.3e-25   88.5   0.5     1    66    22    87    22    89 0.97 Protein of unknown function (DUF1049)
Flavodoxin_2         PF02525.12   199 seq1374_BIOID50981   -            176   2.7e-41  141.1   0.0   1   1   4.8e-45   3.3e-41  140.8   0.0     3   199     2   167     1   167 0.90 Flavodoxin-like fold
FMN_red              PF03358.10   152 seq1374_BIOID50981   -            176   5.3e-08   32.3   0.0   1   1   1.1e-11   7.4e-08   31.9   0.0    58   125    43   117     2   135 0.76 NADPH-dependent FMN reductase
TerD                 PF02342.13   128 seq1377_BIOID50981   -            191   6.2e-49  164.9   0.2   1   1   7.1e-53   9.7e-49  164.3   0.1     1   128    60   184    60   184 0.99 Bacterial stress protein
BPD_transp_2         PF02653.11   267 seq1379_BIOID50981   -            329   1.7e-46  158.2  42.8   1   1   1.7e-50   2.4e-46  157.7  29.7     1   267    53   318    53   318 0.87 Branched-chain amino acid transport system / permease component
TPR_7                PF13176.1     36 seq1381_BIOID50981   -            389     1e-13   49.8  11.5   1   1   1.8e-05     0.025   14.2   0.0     1    27    71    97    71   106 0.82 Tetratricopeptide repeat
TPR_2                PF07719.12    34 seq1381_BIOID50981   -            389   1.8e-12   46.0   7.2   1   1   1.4e-05     0.019   14.7   0.0     5    32   218   245   214   247 0.88 Tetratricopeptide repeat
Apc3                 PF12895.2     84 seq1381_BIOID50981   -            389   7.3e-10   38.7   1.4   1   1   1.3e-09   1.8e-06   27.8   0.1     4    83   156   239   153   240 0.89 Anaphase-promoting complex, cyclosome, subunit 3
TPR_1                PF00515.23    34 seq1381_BIOID50981   -            389   4.6e-09   35.3   2.5   1   1   2.6e-05     0.035   13.5   0.0     7    32   220   245   214   247 0.89 Tetratricopeptide repeat
TPR_8                PF13181.1     34 seq1381_BIOID50981   -            389   1.4e-07   30.6   1.1   1   1   1.7e-05     0.024   14.3   0.0     5    29   218   242   214   246 0.89 Tetratricopeptide repeat
HTH_21               PF13276.1     60 seq1383_BIOID50981   -            214   7.9e-16   57.7   0.6   1   1     3e-19   2.1e-15   56.3   0.4     6    57    49   106    45   109 0.79 HTH-like domain
rve                  PF00665.21   120 seq1383_BIOID50981   -            214   7.7e-12   45.2   0.1   1   1     3e-15     2e-11   43.8   0.0     3    89   123   213   121   214 0.95 Integrase core domain
Xan_ur_permease      PF00860.15   389 seq1386_BIOID50981   -            449   1.7e-88  296.6  48.3   1   1   1.6e-92   2.1e-88  296.3  33.5     1   388    26   409    26   410 0.99 Permease family
DUF932               PF06067.6    239 seq1387_BIOID50981   -            273   7.9e-63  211.8   0.0   1   1   6.7e-67   9.1e-63  211.6   0.0     2   239    38   262    37   262 0.99 Domain of unknown function (DUF932)
Iso_dh               PF00180.15   348 seq1389_BIOID50981   -            416  7.1e-116  386.8   0.0   1   1    6e-120  8.2e-116  386.6   0.0     2   348    29   412    28   412 0.98 Isocitrate/isopropylmalate dehydrogenase
Na_H_Exchanger       PF00999.16   384 seq1390_BIOID50981   -            644   7.1e-64  215.5  46.4   1   1   1.5e-67     1e-63  215.0  32.1     2   378    35   399    34   403 0.93 Sodium/hydrogen exchanger family
TrkA_N               PF02254.13   116 seq1390_BIOID50981   -            644   5.8e-27   93.8   0.0   1   1   2.2e-30   1.5e-26   92.5   0.0     1   111   426   536   426   538 0.97 TrkA-N domain
tRNA-synt_1e         PF01406.14   301 seq1392_BIOID50981   -            461  4.5e-144  479.0   0.1   1   1  2.1e-147  5.7e-144  478.6   0.1     2   300    15   313    14   314 0.99 tRNA synthetases class I (C) catalytic domain
DALR_2               PF09190.6     63 seq1392_BIOID50981   -            461     2e-26   91.9   1.7   1   1   7.1e-30     2e-26   91.9   1.2     1    63   341   402   341   402 0.99 DALR domain
tRNA-synt_1g         PF09334.6    391 seq1392_BIOID50981   -            461   2.2e-16   59.3   1.6   1   2   3.9e-10   1.1e-06   27.5   0.1    13   112    35   133    29   147 0.82 tRNA synthetases class I (M)
tRNA-synt_1g         PF09334.6    391 seq1392_BIOID50981   -            461   2.2e-16   59.3   1.6   2   2   3.1e-11   8.6e-08   31.1   0.1   312   373   251   311   231   317 0.85 tRNA synthetases class I (M)
tRNA-synt_1f         PF01921.13   360 seq1392_BIOID50981   -            461   1.8e-07   30.0   0.0   1   1   2.3e-08   6.2e-05   21.7   0.0   276   316   261   300   214   327 0.87 tRNA synthetases class I (K)
tRNA-synt_1          PF00133.17   601 seq1392_BIOID50981   -            461   1.1e-06   26.8   0.2   1   1   3.5e-09   9.5e-06   23.7   0.0   515   596   221   300   206   305 0.81 tRNA synthetases class I (I, L, M and V)
Wzz                  PF02706.10   152 seq1393_BIOID50981   -            348   4.9e-15   55.5   2.0   1   1   7.6e-19     1e-14   54.4   1.4     1   113    15   188    15   244 0.69 Chain length determinant protein
SmpA_OmlA            PF04355.8     71 seq1394_BIOID50981   -            113   5.7e-27   93.0   0.3   1   1   5.1e-31     7e-27   92.7   0.2     1    70    35   104    35   105 0.98 SmpA / OmlA family
Asp_Glu_race         PF01177.17   217 seq1395_BIOID50981   -            285   3.4e-30  105.4   0.1   1   1   3.4e-34   4.7e-30  105.0   0.0     2   215    25   234    24   236 0.86 Asp/Glu/Hydantoin racemase
Response_reg         PF00072.19   112 seq1399_BIOID50981   -            127   5.2e-24   84.3   0.1   1   1   4.3e-28   5.9e-24   84.1   0.0     1   110     9   117     9   119 0.96 Response regulator receiver domain
DUF796               PF05638.7    134 seq1402_BIOID50981   -            160   9.1e-31  106.5   0.1   1   1   8.1e-35   1.1e-30  106.2   0.1     1   134     6   145     6   145 0.93 Protein of unknown function (DUF796)
Autotransporter      PF03797.14   265 seq1403_BIOID50981   -           1349   1.2e-56  191.9  25.6   1   1   1.7e-60   1.2e-56  191.9  17.7     2   259  1063  1334  1062  1340 0.94 Autotransporter beta-domain
ESPR                 PF13018.1     24 seq1403_BIOID50981   -           1349   7.4e-11   41.1   1.3   1   1   2.2e-14   1.5e-10   40.1   0.9     1    22    23    44    23    46 0.97 Extended Signal Peptide of Type V secretion system
BPD_transp_2         PF02653.11   267 seq1404_BIOID50981   -            340     8e-48  162.6  44.3   1   1   7.6e-52     1e-47  162.2  30.7     4   267    57   320    54   320 0.92 Branched-chain amino acid transport system / permease component
Metalloenzyme        PF01676.13   262 seq1405_BIOID50981   -            514  1.6e-101  338.8   0.5   1   1  4.2e-105  1.9e-101  338.6   0.3     1   261     6   507     6   508 0.99 Metalloenzyme superfamily
iPGM_N               PF06415.8    223 seq1405_BIOID50981   -            514   6.9e-89  296.9   0.6   1   1   2.2e-92     1e-88  296.3   0.4     2   223    85   308    84   308 0.99 BPG-independent PGAM N-terminus (iPGM_N)
Phosphodiest         PF01663.17   364 seq1405_BIOID50981   -            514   2.3e-05   23.7   0.0   1   1   7.6e-09   3.5e-05   23.2   0.0   104   246   303   449   259   491 0.73 Type I phosphodiesterase / nucleotide pyrophosphatase
UPF0118              PF01594.11   327 seq1407_BIOID50981   -            349   1.9e-79  266.9  39.1   1   1   1.5e-83   2.1e-79  266.7  27.1     2   326    14   328    13   329 0.99 Domain of unknown function DUF20
Peripla_BP_1         PF00532.16   279 seq1409_BIOID50981   -            342   3.5e-94  315.0   0.0   1   1   5.9e-98     4e-94  314.8   0.0     1   279    44   337    44   337 0.98 Periplasmic binding proteins and sugar binding domain of LacI family
Peripla_BP_4         PF13407.1    258 seq1409_BIOID50981   -            342   1.6e-19   70.1   0.0   1   1     3e-23     2e-19   69.8   0.0     5   257    51   296    49   297 0.87 Periplasmic binding protein domain
Band_7               PF01145.20   179 seq1410_BIOID50981   -            325     7e-25   87.8   0.2   1   1     3e-27   4.1e-23   82.0   0.2     2   178   147   318   146   319 0.95 SPFH domain / Band 7 family
LytTR                PF04397.10    98 seq1413_BIOID50981   -            103   1.5e-33  114.6   0.1   1   1   1.2e-37   1.6e-33  114.5   0.1     2    97     5   101     4   102 0.98 LytTr DNA-binding domain
ATP-grasp_2          PF08442.5    202 seq1414_BIOID50981   -            388   2.9e-83  278.0   0.0   1   1   1.2e-86   4.1e-83  277.6   0.0     1   202     2   203     2   203 1.00 ATP-grasp domain
Ligase_CoA           PF00549.14   153 seq1414_BIOID50981   -            388     1e-24   86.7   3.4   1   1   5.1e-28   1.8e-24   86.0   2.4     1   153   262   382   262   382 0.98 CoA-ligase
ATP-grasp_5          PF13549.1    222 seq1414_BIOID50981   -            388   9.8e-14   50.9   0.1   1   1   6.2e-17   2.1e-13   49.8   0.0    10   219     3   215     1   217 0.79 ATP-grasp domain
ATP-grasp_4          PF13535.1    184 seq1414_BIOID50981   -            388   8.9e-08   31.9   0.2   1   1   5.9e-11     2e-07   30.8   0.0     7   100     7   115     4   200 0.80 ATP-grasp domain
PfkB                 PF00294.19   301 seq1418_BIOID50981   -            320     4e-43  147.5   0.0   1   1   3.3e-47   4.5e-43  147.3   0.0    36   296    35   296     1   300 0.90 pfkB family carbohydrate kinase
MFS_2                PF13347.1    427 seq1423_BIOID50981   -            473    1e-107  360.1  44.1   1   1  8.4e-112  1.2e-107  359.9  30.6     3   426     8   436     6   437 0.97 MFS/sugar transport protein
Antirestrict         PF03230.8     94 seq1424_BIOID50981   -            159   8.7e-39  131.2   0.2   1   1   8.2e-43   1.1e-38  130.9   0.1     1    94    62   159    62   159 0.98 Antirestriction protein
DUF1378              PF07125.6     59 seq1426_BIOID50981   -             59   1.1e-39  134.0   0.0   1   1   8.7e-44   1.2e-39  133.9   0.0     1    59     1    59     1    59 0.99 Protein of unknown function (DUF1378)
HTH_18               PF12833.2     81 seq1430_BIOID50981   -            285     5e-19   68.0   0.4   1   1   1.5e-22   1.1e-18   67.0   0.2     2    80   204   281   203   282 0.95 Helix-turn-helix domain
HTH_AraC             PF00165.18    42 seq1430_BIOID50981   -            285   3.1e-14   52.1   0.1   1   1   4.8e-14   3.3e-10   39.3   0.0     9    40   247   279   241   279 0.92 Bacterial regulatory helix-turn-helix proteins, AraC family
DUF826               PF05696.6     78 seq1433_BIOID50981   -             90   3.8e-42  142.1   4.5   1   1   3.1e-46   4.3e-42  142.0   3.1     1    78     1    84     1    84 0.99 Protein of unknown function (DUF826)
OMPdecase            PF00215.19   226 seq1434_BIOID50981   -            265     3e-54  183.6   0.0   1   1   2.6e-58   3.5e-54  183.4   0.0     1   226    35   257    35   257 0.96 Orotidine 5'-phosphate decarboxylase / HUMPS family
Epimerase_2          PF02350.14   346 seq1436_BIOID50981   -            376  1.2e-126  422.0   0.0   1   1    1e-130  1.4e-126  421.8   0.0     2   346    22   370    21   370 0.97 UDP-N-acetylglucosamine 2-epimerase
Aminotran_3          PF00202.16   339 seq1441_BIOID50981   -            496  4.6e-103  344.5   0.0   1   1    5e-107  6.9e-103  343.9   0.0     8   338   111   433   106   434 0.95 Aminotransferase class-III
RadC                 PF04002.10   123 seq1442_BIOID50981   -            158   4.9e-47  158.5   0.0   1   1   4.6e-51   6.2e-47  158.1   0.0     2   123    37   158    36   158 0.98 RadC-like JAB domain
HlyD_2               PF12700.2    328 seq1443_BIOID50981   -            464   1.2e-25   90.2   1.5   1   1   4.6e-29   1.6e-25   89.8   1.0     9   328   123   425   115   425 0.82 HlyD family secretion protein
HlyD                 PF00529.15   306 seq1443_BIOID50981   -            464   2.7e-24   85.9  16.2   1   1     1e-27   3.5e-24   85.5  11.0     1   241   135   360   135   425 0.85 HlyD family secretion protein
HlyD_3               PF13437.1    105 seq1443_BIOID50981   -            464   1.7e-16   60.2   3.2   1   1   3.7e-14   1.3e-10   41.4   0.4     1   101   246   351   246   356 0.93 HlyD family secretion protein
Biotin_lipoyl_2      PF13533.1     50 seq1443_BIOID50981   -            464   8.2e-14   50.8   9.0   1   1   7.9e-17   2.7e-13   49.2   0.3     2    50   136   184   135   184 0.97 Biotin-lipoyl like
BPD_transp_2         PF02653.11   267 seq1444_BIOID50981   -            331     3e-44  150.8  43.6   1   1   3.4e-48   4.6e-44  150.2  30.2     2   266    35   304    34   305 0.88 Branched-chain amino acid transport system / permease component
SmpB                 PF01668.13    68 seq1445_BIOID50981   -            160   1.3e-29  101.6   0.0   1   1   1.5e-33   2.1e-29  100.9   0.0     2    67    13    78    12    80 0.96 SmpB protein
Na_H_Exchanger       PF00999.16   384 seq1446_BIOID50981   -            549   3.4e-72  242.9  43.6   1   1   3.1e-76   4.2e-72  242.6  30.2     2   383     8   421     5   422 0.91 Sodium/hydrogen exchanger family
Lysis_S              PF04971.7     68 seq1447_BIOID50981   -             71   1.4e-47  159.0   0.5   1   1   1.2e-51   1.6e-47  158.9   0.3     1    68     4    71     4    71 1.00 Lysis protein S
Xan_ur_permease      PF00860.15   389 seq1449_BIOID50981   -            485  2.4e-110  368.5  44.5   1   1    2e-114  2.7e-110  368.3  30.8     1   389    41   435    41   435 0.98 Permease family
DEAD                 PF00270.24   173 seq1450_BIOID50981   -            454   4.5e-49  166.1   0.1   1   1   5.9e-52   2.7e-48  163.5   0.0     1   172    25   196    25   197 0.94 DEAD/DEAH box helicase
Helicase_C           PF00271.26    78 seq1450_BIOID50981   -            454   1.8e-25   88.4   0.0   1   1   1.1e-28   4.9e-25   87.0   0.0     2    77   264   339   263   340 0.98 Helicase conserved C-terminal domain
ACPS                 PF01648.15   113 seq1451_BIOID50981   -            195   6.2e-12   45.2   0.0   1   1   7.2e-16   9.8e-12   44.6   0.0     2    73    88   155    87   189 0.80 4'-phosphopantetheinyl transferase superfamily
Phage_lysozyme       PF00959.14   110 seq1454_BIOID50981   -            177   2.3e-29  101.7   0.0   1   1   2.2e-33     3e-29  101.3   0.0     1   110    48   166    48   166 0.97 Phage lysozyme
MFS_1                PF07690.11   354 seq1458_BIOID50981   -            417   5.8e-39  133.7  62.6   1   2   3.2e-31   2.2e-27   95.6  18.9     1   224    41   261    40   270 0.82 Major Facilitator Superfamily
MFS_1                PF07690.11   354 seq1458_BIOID50981   -            417   5.8e-39  133.7  62.6   2   2   9.1e-15   6.2e-11   41.5  23.0     7   168   249   407   247   415 0.82 Major Facilitator Superfamily
Sugar_tr             PF00083.19   451 seq1458_BIOID50981   -            417   2.8e-14   52.4  34.3   1   1   9.1e-18   6.2e-14   51.2   7.0    46   197    71   217    11   223 0.90 Sugar (and other) transporter
CoA_binding          PF02629.14    96 seq1459_BIOID50981   -            289   1.7e-30  105.2   0.7   1   1   4.9e-34   1.7e-30  105.2   0.5     1    96     6    99     6    99 0.99 CoA binding domain
Ligase_CoA           PF00549.14   153 seq1459_BIOID50981   -            289   2.4e-20   72.5   0.6   1   1   1.2e-23     4e-20   71.8   0.4     1   152   151   271   151   272 0.96 CoA-ligase
Succ_CoA_lig         PF13607.1    138 seq1459_BIOID50981   -            289   8.7e-12   44.7   0.0   1   1   4.4e-15   1.5e-11   43.9   0.0     1   138   145   284   145   287 0.83 Succinyl-CoA ligase like flavodoxin domain
DUF987               PF06174.6     66 seq1461_BIOID50981   -             73   1.7e-43  145.8   0.2   1   1   1.4e-47   1.9e-43  145.6   0.1     1    66     1    66     1    66 0.99 Protein of unknown function (DUF987)
SUI1                 PF01253.17    83 seq1462_BIOID50981   -            108   1.6e-22   78.9   1.9   1   1   1.4e-26   1.9e-22   78.7   1.3     2    82    28   104    27   105 0.95 Translation initiation factor SUI1
Peptidase_M23        PF01551.17    96 seq1463_BIOID50981   -            427   2.2e-25   88.4   0.2   1   1   3.6e-29     5e-25   87.2   0.1     3    96   328   421   327   421 0.98 Peptidase family M23
NUDIX                PF00293.23   135 seq1467_BIOID50981   -            141   4.3e-21   74.8   0.1   1   1   3.7e-25   5.1e-21   74.6   0.0     2   130     3   136     2   140 0.88 NUDIX domain
DHFR_1               PF00186.14   161 seq1468_BIOID50981   -            196   1.2e-58  197.0   0.0   1   1   1.1e-62   1.5e-58  196.8   0.0     1   161    38   195    38   195 0.97 Dihydrofolate reductase
YagB_YeeU_YfjZ       PF06154.6    105 seq1472_BIOID50981   -            122   3.8e-52  174.8   0.0   1   1   3.3e-56   4.5e-52  174.6   0.0     2   104    16   118    15   119 0.98 YagB/YeeU/YfjZ family
Bro-N                PF02498.12    87 seq1473_BIOID50981   -            278   2.2e-07   30.9   0.0   1   1   5.3e-11   7.2e-07   29.2   0.0     1    75    14   105    14   113 0.74 BRO family, N-terminal domain
SBP_bac_5            PF00496.17   374 seq1476_BIOID50981   -            524   1.9e-88  296.6   2.5   1   1   1.7e-92   2.3e-88  296.4   1.7     2   370    68   437    67   441 0.90 Bacterial extracellular solute-binding proteins, family 5 Middle
Peptidase_M24        PF00557.19   205 seq1477_BIOID50981   -            443   1.5e-43  148.7   0.1   1   1   1.4e-47   1.9e-43  148.3   0.1     1   205   168   430   168   430 0.82 Metallopeptidase family M24
UDPG_MGDP_dh_N       PF03721.9    185 seq1478_BIOID50981   -            420   3.6e-61  205.6   0.2   1   1     1e-62   3.5e-59  199.2   0.0     2   183     5   189     4   191 0.96 UDP-glucose/GDP-mannose dehydrogenase family, NAD binding domain
UDPG_MGDP_dh         PF00984.14    96 seq1478_BIOID50981   -            420     4e-30  103.7   0.0   1   1   2.3e-33     8e-30  102.7   0.0     2    93   206   292   205   296 0.88 UDP-glucose/GDP-mannose dehydrogenase family, central domain
UDPG_MGDP_dh_C       PF03720.10   106 seq1478_BIOID50981   -            420   7.4e-19   67.7   0.0   1   1   5.7e-22   1.9e-18   66.4   0.0     1   104   324   419   324   420 0.91 UDP-glucose/GDP-mannose dehydrogenase family, UDP binding domain
NAD_binding_2        PF03446.10   162 seq1478_BIOID50981   -            420     7e-07   29.1   0.1   1   1   2.1e-09   7.1e-06   25.8   0.0     2   110     4   136     3   141 0.76 NAD binding domain of 6-phosphogluconate dehydrogenase
Cytochrom_NNT        PF03264.9    174 seq1479_BIOID50981   -            390   5.9e-65  217.8   7.7   1   1   9.3e-68   6.3e-64  214.4   4.4     2   174    11   184    10   184 0.98 NapC/NirT cytochrome c family, N-terminal region
EamA                 PF00892.15   126 seq1483_BIOID50981   -            306   9.2e-37  125.7  35.6   1   2   1.9e-25   2.6e-21   75.8   7.2     1   125    18   140    18   141 0.93 EamA-like transporter family
EamA                 PF00892.15   126 seq1483_BIOID50981   -            306   9.2e-37  125.7  35.6   2   2   3.1e-19   4.2e-15   55.7  12.0     1   125   160   284   160   285 0.87 EamA-like transporter family
P22_AR_N             PF10547.4    120 seq1486_BIOID50981   -            180   3.5e-48  162.2   0.1   1   1     9e-52   6.2e-48  161.4   0.0    14   120     5   110     2   110 0.98 P22_AR N-terminal domain
ORF11CD3             PF10549.4     57 seq1486_BIOID50981   -            180   4.3e-23   80.6   0.3   1   1   6.3e-26   4.3e-22   77.4   0.1     1    56   111   166   111   167 0.98 ORF11CD3 domain
Peptidase_A24        PF01478.13   106 seq1488_BIOID50981   -            155   2.3e-23   82.2   8.7   1   1   1.7e-27   2.3e-23   82.2   6.0     2   103    10   116     8   121 0.88 Type IV leader peptidase family
HTH_35               PF13693.1     78 seq1489_BIOID50981   -             61   1.2e-15   56.9   0.0   1   1   9.6e-20   1.3e-15   56.8   0.0    15    66     3    54     1    60 0.93 Winged helix-turn-helix DNA-binding
Flg_bbr_C            PF06429.8     74 seq1490_BIOID50981   -            143   1.5e-09   37.5   0.1   1   1   2.2e-13   1.5e-09   37.5   0.1    32    74    98   140    68   140 0.88 Flagellar basal body rod FlgEFG protein C-terminal
Flg_bb_rod           PF00460.15    31 seq1490_BIOID50981   -            143   3.2e-06   26.6   4.5   1   1   4.6e-10   3.2e-06   26.6   3.1     3    26     9    32     8    34 0.93 Flagella basal body rod protein
DUF1219              PF06755.7    117 seq1493_BIOID50981   -             87   1.7e-39  133.8   0.0   1   1   1.4e-43   1.9e-39  133.6   0.0     1    73     1    73     1    81 0.97 Protein of unknown function (DUF1219)
DinI                 PF06183.8     65 seq1495_BIOID50981   -             82   1.8e-29  101.4   0.3   1   1   1.6e-33   2.1e-29  101.1   0.2     1    65    15    81    15    81 0.98 DinI-like family
ACR_tran             PF00873.14  1021 seq1496_BIOID50981   -           1040         0 1229.9  34.9   1   1         0         0 1229.7  24.2     2  1020    13  1022    12  1023 1.00 AcrB/AcrD/AcrF family
SecD_SecF            PF02355.11   189 seq1496_BIOID50981   -           1040   1.8e-08   33.6  32.6   1   1   1.6e-09   1.1e-05   24.6  10.9    36   183   348   495   338   501 0.82 Protein export membrane protein
Mu-transpos_C        PF09299.6     62 seq1498_BIOID50981   -            696   1.9e-19   69.1   0.1   1   1   6.1e-23   4.2e-19   68.0   0.1     1    62   532   594   532   594 0.99 Mu transposase, C-terminal
rve                  PF00665.21   120 seq1498_BIOID50981   -            696   1.5e-11   44.3   0.0   1   1   6.2e-15   4.2e-11   42.8   0.0    27   117   330   422   304   425 0.90 Integrase core domain
Response_reg         PF00072.19   112 seq1500_BIOID50981   -            229   1.1e-29  102.5   0.0   1   1   2.4e-33   1.6e-29  102.0   0.0     1   112     5   117     5   117 0.97 Response regulator receiver domain
Trans_reg_C          PF00486.23    77 seq1500_BIOID50981   -            229   5.8e-28   96.5   0.0   1   1   1.4e-31   9.6e-28   95.8   0.0     2    77   151   225   149   225 0.95 Transcriptional regulatory protein, C terminal
Amidohydro_1         PF01979.15   333 seq1502_BIOID50981   -            439   7.7e-61  206.4   0.0   1   1   2.8e-64   9.5e-61  206.1   0.0     2   332    74   391    73   392 0.97 Amidohydrolase family
Amidohydro_5         PF13594.1     68 seq1502_BIOID50981   -            439   1.3e-09   37.6   0.0   1   1   1.3e-12   4.3e-09   35.9   0.0     2    67    41   137    40   138 0.67 Amidohydrolase
Amidohydro_3         PF07969.6    404 seq1502_BIOID50981   -            439   1.2e-08   34.4   1.2   1   1   4.4e-09   1.5e-05   24.2   0.0   314   404   308   390   114   390 0.89 Amidohydrolase family
FLgD_tudor           PF13861.1     61 seq1505_BIOID50981   -            234   5.1e-13   48.7   0.7   1   1   1.9e-16   8.7e-13   47.9   0.5     2    60    88   224    87   225 0.97 FlgD Tudor-like domain
FlgD                 PF03963.9     82 seq1505_BIOID50981   -            234   4.5e-12   45.7   8.7   1   1   1.8e-15   8.1e-12   44.9   6.0     9    79    12    78     2    81 0.73 Flagellar hook capping protein - N-terminal region
FlgD_ig              PF13860.1     81 seq1505_BIOID50981   -            234     1e-08   34.6   0.4   1   1   5.2e-12   2.4e-08   33.5   0.3     8    80   109   182   103   183 0.82 FlgD Ig-like domain
Polysacc_deac_2      PF04748.8    213 seq1513_BIOID50981   -            319   9.7e-81  269.7   0.4   1   1   8.6e-85   1.2e-80  269.4   0.3     1   212    28   238    28   239 0.99 Divergent polysaccharide deacetylase
Phage_lysis          PF03245.8    125 seq1514_BIOID50981   -            154   6.3e-48  161.7   8.1   1   1   5.2e-52   7.2e-48  161.6   5.6     1   125    29   154    29   154 0.99 Bacteriophage lysis protein
UPF0126              PF03458.8     81 seq1521_BIOID50981   -            205   1.5e-44  149.3  24.6   1   2   3.2e-25   4.3e-21   74.1   4.6     2    78     4    80     3    83 0.96 UPF0126 domain
UPF0126              PF03458.8     81 seq1521_BIOID50981   -            205   1.5e-44  149.3  24.6   2   2   1.8e-28   2.5e-24   84.5   4.1     1    79    89   166    89   168 0.97 UPF0126 domain
Peripla_BP_3         PF13377.1    160 seq1522_BIOID50981   -            327   3.5e-32  111.4   0.0   1   1   1.8e-35   8.3e-32  110.2   0.0     2   160   167   326   166   326 0.94 Periplasmic binding protein-like domain
LacI                 PF00356.16    46 seq1522_BIOID50981   -            327   7.5e-18   63.7   0.1   1   1     3e-21   1.4e-17   62.9   0.1     1    45     3    49     3    50 0.95 Bacterial regulatory proteins, lacI family
Peripla_BP_1         PF00532.16   279 seq1522_BIOID50981   -            327     1e-07   31.3   0.0   1   1   1.9e-10   8.8e-07   28.2   0.0     2   261    63   306    62   321 0.81 Periplasmic binding proteins and sugar binding domain of LacI family
Asr                  PF06392.6     19 seq1524_BIOID50981   -            111   7.1e-07   29.3  23.9   1   1   5.2e-11   7.1e-07   29.3  16.6     1    19    53    71    53    71 0.99 Acid shock protein repeat
DegT_DnrJ_EryC1      PF01041.12   363 seq1525_BIOID50981   -            385    1e-132  442.4   0.1   1   1  4.3e-136  1.2e-132  442.3   0.0     3   363    18   380    16   380 0.98 DegT/DnrJ/EryC1/StrS aminotransferase family
Aminotran_1_2        PF00155.16   363 seq1525_BIOID50981   -            385   2.3e-09   36.5   0.1   1   1   3.1e-12   8.5e-09   34.6   0.0    46   197    41   170    24   215 0.90 Aminotransferase class I and II
Cys_Met_Meta_PP      PF01053.15   386 seq1525_BIOID50981   -            385   2.9e-08   32.2   0.2   1   1   1.5e-11   4.1e-08   31.8   0.1    54   193    38   176    36   258 0.81 Cys/Met metabolism PLP-dependent enzyme
Beta_elim_lyase      PF01212.16   290 seq1525_BIOID50981   -            385     1e-06   28.0   0.0   1   1   6.5e-10   1.8e-06   27.2   0.0    29   235    39   245    32   302 0.71 Beta-eliminating lyase
Aminotran_5          PF00266.14   371 seq1525_BIOID50981   -            385   2.4e-06   26.4   0.2   1   1   1.2e-09   3.2e-06   26.0   0.1    55   296    48   282    41   326 0.80 Aminotransferase class-V
Molybdopterin        PF00384.17   432 seq1528_BIOID50981   -            848  8.7e-106  354.1   0.0   1   1  1.5e-109  1.1e-105  353.8   0.0     1   431    99   572    99   573 0.95 Molybdopterin oxidoreductase
Molydop_binding      PF01568.16   109 seq1528_BIOID50981   -            848   1.8e-23   82.3   0.0   1   1   5.3e-27   3.6e-23   81.3   0.0     1   108   690   811   690   812 0.95 Molydopterin dinucleotide binding domain
Mur_ligase_M         PF08245.7    189 seq1529_BIOID50981   -            457   4.5e-17   62.5   0.0   1   1   1.4e-20   6.4e-17   62.1   0.0     1   189   108   291   108   291 0.77 Mur ligase middle domain
Mur_ligase           PF01225.20    83 seq1529_BIOID50981   -            457   9.2e-16   57.5   0.0   1   1   4.7e-19   2.1e-15   56.4   0.0     1    80     2   100     2   103 0.96 Mur ligase family, catalytic domain
Mur_ligase_C         PF02875.16    91 seq1529_BIOID50981   -            457   1.5e-10   40.8   0.0   1   1   1.3e-13     6e-10   38.9   0.0     2    50   312   361   311   390 0.83 Mur ligase family, glutamate ligase domain
Epimerase            PF01370.16   236 seq1530_BIOID50981   -            355   5.6e-79  264.7   0.0   1   1     3e-82   6.9e-79  264.4   0.0     1   236     4   252     4   252 0.97 NAD dependent epimerase/dehydratase family
RmlD_sub_bind        PF04321.12   287 seq1530_BIOID50981   -            355   2.8e-17   62.4   0.0   1   1   1.7e-20   3.9e-17   61.9   0.0     2   254     3   296     1   333 0.79 RmlD substrate binding domain
Polysacc_synt_2      PF02719.10   294 seq1530_BIOID50981   -            355     2e-16   59.6   0.0   1   1   1.5e-19   3.3e-16   58.9   0.0     1   117     4   114     4   135 0.92 Polysaccharide biosynthesis protein
NAD_binding_4        PF07993.7    249 seq1530_BIOID50981   -            355     3e-15   55.7   0.1   1   1   2.9e-14   6.5e-11   41.5   0.0    87   197    74   189    62   250 0.85 Male sterility protein
3Beta_HSD            PF01073.14   280 seq1530_BIOID50981   -            355     3e-15   55.5   0.0   1   1   2.1e-18   4.7e-15   54.9   0.0     1   229     5   240     5   250 0.82 3-beta hydroxysteroid dehydrogenase/isomerase family
adh_short            PF00106.20   167 seq1530_BIOID50981   -            355   3.8e-08   33.3   0.3   1   1   2.7e-10   6.1e-07   29.3   0.0     3    96     4    91     2   126 0.79 short chain dehydrogenase
UPF0029              PF01205.14   110 seq1531_BIOID50981   -            204   4.9e-37  125.8   0.0   1   1   9.3e-41   6.4e-37  125.4   0.0     1   109    17   125    17   126 0.98 Uncharacterized protein family UPF0029
DUF1949              PF09186.6     56 seq1531_BIOID50981   -            204   1.5e-15   56.4   0.0   1   1   4.4e-19     3e-15   55.4   0.0     1    55   141   195   141   196 0.98 Domain of unknown function (DUF1949)
Helicase_C_2         PF13307.1    167 seq1532_BIOID50981   -            761   4.8e-26   91.5   0.0   1   1   2.3e-29   7.7e-26   90.9   0.0     8   165   578   733   571   735 0.93 Helicase C-terminal domain
DEAD                 PF00270.24   173 seq1532_BIOID50981   -            761   3.4e-09   36.2   0.1   1   1     2e-09   6.8e-06   25.5   0.0    12    78    88   153    73   171 0.74 DEAD/DEAH box helicase
DEAD_2               PF06733.10   174 seq1532_BIOID50981   -            761   2.9e-07   29.9   0.0   1   1   1.5e-10   5.2e-07   29.1   0.0   104   167   246   308   195   314 0.87 DEAD_2
PduV-EutP            PF10662.4    143 seq1535_BIOID50981   -            118   4.6e-15   55.2   0.0   1   1     5e-19   6.9e-15   54.6   0.0    86   142    57   112    42   113 0.92 Ethanolamine utilisation - propanediol utilisation
PTS_EIIA_2           PF00359.17   142 seq1536_BIOID50981   -            658   2.4e-31  108.2   0.0   1   1   8.9e-35     4e-31  107.5   0.0     5   141    29   170    25   171 0.95 Phosphoenolpyruvate-dependent sugar phosphotransferase system, EIIA 2
PTS_IIB              PF02302.12    90 seq1536_BIOID50981   -            658   1.4e-15   57.3   0.1   1   1   5.6e-19   2.6e-15   56.5   0.1     2    90   188   279   187   279 0.95 PTS system, Lactose/Cellobiose specific IIB subunit
PTS_EIIC             PF02378.13   321 seq1536_BIOID50981   -            658   2.1e-11   43.1  35.1   1   1   4.6e-14   2.1e-10   39.8  24.3     2   268   312   562   311   638 0.73 Phosphotransferase system, EIIC
DUF3329              PF11808.3     90 seq1537_BIOID50981   -            431   1.1e-30  105.3   6.1   1   1     8e-34   1.8e-30  104.7   4.2     2    90     4    92     3    92 0.98 Domain of unknown function (DUF3329)
HATPase_c            PF02518.21   111 seq1537_BIOID50981   -            431   3.6e-30  103.8   0.0   1   1   2.9e-33   6.7e-30  102.9   0.0     2   110   314   423   313   424 0.98 Histidine kinase-, DNA gyrase B-, and HSP90-like ATPase
HisKA                PF00512.20    68 seq1537_BIOID50981   -            431   1.7e-20   72.6   1.4   1   1   1.4e-23   3.3e-20   71.7   0.3     2    67   204   268   203   269 0.97 His Kinase A (phospho-acceptor) domain
PAS                  PF00989.19   113 seq1537_BIOID50981   -            431   3.8e-11   42.6   0.0   1   1   3.7e-14   8.4e-11   41.5   0.0     2   113    99   194    98   194 0.95 PAS fold
HATPase_c_2          PF13581.1    125 seq1537_BIOID50981   -            431   5.8e-08   32.4   0.0   1   1   4.8e-11   1.1e-07   31.5   0.0    30   114   316   408   282   420 0.83 Histidine kinase-like ATPase domain
HATPase_c_3          PF13589.1    137 seq1537_BIOID50981   -            431   4.7e-06   26.1   0.0   1   1   3.4e-09   7.8e-06   25.4   0.0     3    93   318   410   316   429 0.79 Histidine kinase-, DNA gyrase B-, and HSP90-like ATPase
Fimbrial             PF00419.15   145 seq1538_BIOID50981   -            180     8e-20   71.4   7.7   1   1     7e-24   9.6e-20   71.1   5.3     1   145    30   180    30   180 0.87 Fimbrial protein
FlaE                 PF07559.9    130 seq1542_BIOID50981   -            400   4.2e-26   92.0  13.6   1   1   9.1e-30   4.2e-26   92.0   9.5     1   130   170   281   170   281 0.96 Flagellar basal body protein FlaE
Flg_bbr_C            PF06429.8     74 seq1542_BIOID50981   -            400   5.4e-17   61.3   0.1   1   1   1.2e-20   5.4e-17   61.3   0.0     2    72   322   397   321   399 0.87 Flagellar basal body rod FlgEFG protein C-terminal
Flg_bb_rod           PF00460.15    31 seq1542_BIOID50981   -            400   1.8e-06   27.4   2.4   1   1   3.9e-10   1.8e-06   27.4   1.7     3    31     5    33     4    33 0.97 Flagella basal body rod protein
BPD_transp_1         PF00528.17   185 seq1547_BIOID50981   -            314   8.5e-45  152.4   9.9   1   1   6.2e-49   8.5e-45  152.4   6.9     2   185   117   308   116   308 0.99 Binding-protein-dependent transport system inner membrane component
ATP-grasp            PF02222.17   172 seq1549_BIOID50981   -            392   3.1e-56  189.3   0.0   1   1   1.8e-59   4.8e-56  188.6   0.0     2   171   123   294   122   295 0.98 ATP-grasp domain
ATP-grasp_4          PF13535.1    184 seq1549_BIOID50981   -            392   7.3e-19   68.1   0.0   1   1   5.6e-22   1.5e-18   67.0   0.0    10   179   120   284   110   289 0.86 ATP-grasp domain
Dala_Dala_lig_C      PF07478.8    203 seq1549_BIOID50981   -            392   2.1e-08   33.6   0.0   1   1   1.6e-10   4.4e-07   29.3   0.0    24   175   138   284   112   295 0.75 D-ala D-ala ligase C-terminus
ATP-grasp_3          PF02655.9    161 seq1549_BIOID50981   -            392   1.7e-07   31.1   0.0   1   1   1.9e-10   5.2e-07   29.5   0.0     9   159   118   285   113   287 0.83 ATP-grasp domain
CPSase_L_D2          PF02786.12   211 seq1549_BIOID50981   -            392   2.1e-06   27.0   0.0   1   1   1.3e-09   3.6e-06   26.3   0.0    14    89   125   198   114   218 0.82 Carbamoyl-phosphate synthase L chain, ATP binding domain
Trypsin              PF00089.21   220 seq1553_BIOID50981   -            273   1.3e-11   44.4   0.0   1   1     6e-15   4.1e-11   42.7   0.0     9   198    50   244    44   266 0.74 Trypsin
Trypsin_2            PF13365.1    120 seq1553_BIOID50981   -            273   1.3e-07   31.5   0.0   1   1   3.1e-11   2.1e-07   30.8   0.0     1   120    69   240    69   240 0.67 Trypsin-like peptidase domain
HTH_Tnp_1            PF01527.15    76 seq1555_BIOID50981   -            108   1.6e-11   43.9   1.4   1   1   4.7e-15   6.4e-11   41.9   1.0     1    74     1    87     1    88 0.83 Transposase
TrkH                 PF02386.11   339 seq1558_BIOID50981   -            483     4e-78  262.2  24.7   1   1   8.1e-82   1.1e-77  260.8  11.1     2   339   153   481   152   481 0.99 Cation transport protein
Xan_ur_permease      PF00860.15   389 seq1560_BIOID50981   -            455   1.3e-78  264.1  50.1   1   1   1.3e-82   1.8e-78  263.6  34.7     1   388    32   415    32   416 0.98 Permease family
rve                  PF00665.21   120 seq1563_BIOID50981   -            295   1.1e-24   86.7   0.0   1   1   8.9e-28   2.4e-24   85.6   0.0     2   119   125   239   124   240 0.97 Integrase core domain
HTH_21               PF13276.1     60 seq1563_BIOID50981   -            295     2e-16   59.5   3.6   1   1   1.7e-19   4.7e-16   58.4   2.5     2    60    46   103    44   103 0.92 HTH-like domain
rve_3                PF13683.1     67 seq1563_BIOID50981   -            295   3.8e-11   42.2   0.1   1   1   3.4e-14   9.4e-11   40.9   0.0     7    67   217   277   212   277 0.92 Integrase core domain
DDE_Tnp_IS240        PF13610.1    140 seq1563_BIOID50981   -            295     2e-06   27.7   0.0   1   1   1.1e-09   2.9e-06   27.1   0.0     2   137   130   267   129   269 0.93 DDE domain
rve_2                PF13333.1     52 seq1563_BIOID50981   -            295   4.8e-06   26.4   0.0   1   1   3.8e-09     1e-05   25.3   0.0     1    46   230   279   230   284 0.84 Integrase core domain
RNase_H              PF00075.19   132 seq1564_BIOID50981   -            155   2.6e-41  140.9   0.0   1   1   2.1e-45   2.9e-41  140.8   0.0     2   131     3   141     2   142 0.92 RNase H
Pili_assembly_N      PF00345.15   122 seq1566_BIOID50981   -            230   1.6e-35  121.4   0.1   1   1   6.3e-39   4.3e-35  120.0   0.0     1   117    26   141    26   146 0.91 Gram-negative pili assembly chaperone, N-terminal domain
Pili_assembly_C      PF02753.12    68 seq1566_BIOID50981   -            230     2e-16   59.4   0.3   1   1   5.2e-20   3.6e-16   58.6   0.2     1    65   165   223   165   226 0.96 Gram-negative pili assembly chaperone, C-terminal domain
EII-GUT              PF03608.8    168 seq1567_BIOID50981   -            187     7e-77  256.8   0.7   1   1   5.9e-81     8e-77  256.6   0.5     2   168     5   171     4   171 0.99 PTS system enzyme II sorbitol-specific factor
EAL                  PF00563.15   236 seq1568_BIOID50981   -            362   6.7e-59  199.1   0.0   1   1   1.4e-62   9.5e-59  198.6   0.0     3   236   112   346   111   346 0.94 EAL domain
GerE                 PF00196.14    58 seq1568_BIOID50981   -            362   1.3e-10   40.3   0.3   1   1   3.8e-14   2.6e-10   39.3   0.2     5    52    26    73    24    77 0.96 Bacterial regulatory proteins, luxR family
Glycos_transf_2      PF00535.21   169 seq1570_BIOID50981   -            322   1.1e-30  106.4   0.0   1   1   3.2e-34   1.4e-30  106.0   0.0     1   165    11   171    11   175 0.85 Glycosyl transferase family 2
Glyco_tranf_2_3      PF13641.1    230 seq1570_BIOID50981   -            322   3.5e-12   46.5   0.0   1   1   1.2e-15   5.4e-12   45.9   0.0     2   132     9   135     8   205 0.81 Glycosyltransferase like family 2
Glyco_tranf_2_2      PF10111.4    281 seq1570_BIOID50981   -            322   9.6e-06   24.7   0.0   1   1   3.1e-09   1.4e-05   24.2   0.0     1   104    11   108    11   120 0.81 Glycosyltransferase like family 2
Globin               PF00042.17   108 seq1572_BIOID50981   -            403   3.4e-15   56.1   0.0   1   1   1.7e-18   7.7e-15   55.0   0.0     2   107    14   109    13   110 0.96 Globin
NAD_binding_1        PF00175.16   109 seq1572_BIOID50981   -            403   1.8e-14   54.0   0.0   1   1   7.5e-18   3.4e-14   53.2   0.0     1   108   271   379   271   380 0.82 Oxidoreductase NAD-binding domain
FAD_binding_6        PF00970.19    99 seq1572_BIOID50981   -            403     1e-13   51.0   0.0   1   1   4.8e-17   2.2e-13   50.0   0.0     2    97   162   259   161   261 0.90 Oxidoreductase FAD-binding domain
NTP_transferase      PF00483.18   248 seq1574_BIOID50981   -            293   1.2e-72  244.0   0.0   1   1   2.1e-76   1.4e-72  243.8   0.0     1   246     2   238     2   240 0.98 Nucleotidyl transferase
NTP_transf_3         PF12804.2    179 seq1574_BIOID50981   -            293   1.1e-08   35.3   0.0   1   1     2e-12   1.4e-08   35.0   0.0     1   120     3   133     3   188 0.83 MobA-like NTP transferase domain
Glyco_hydro_2_C      PF02836.12   298 seq1577_BIOID50981   -            963  9.1e-116  385.8   2.2   1   1  5.5e-119  1.9e-115  384.7   1.5     1   298   253   537   253   537 0.98 Glycosyl hydrolases family 2, TIM barrel domain
Bgal_small_N         PF02929.12   276 seq1577_BIOID50981   -            963   5.5e-87  291.1   0.1   1   1   2.9e-90   9.8e-87  290.3   0.1     1   275   660   930   660   931 0.99 Beta galactosidase small chain
Glyco_hydro_2_N      PF02837.13   167 seq1577_BIOID50981   -            963   1.6e-44  151.2   0.2   1   1     1e-47   3.6e-44  150.1   0.1    36   164     3   137     1   140 0.97 Glycosyl hydrolases family 2, sugar binding domain
Glyco_hydro_2        PF00703.16   110 seq1577_BIOID50981   -            963   2.2e-20   73.0   0.0   1   1   3.2e-23   1.1e-19   70.7   0.0     1   110   142   251   142   251 0.96 Glycosyl hydrolases family 2
BPD_transp_1         PF00528.17   185 seq1578_BIOID50981   -            277   6.3e-29  100.6  11.4   1   1   4.6e-33   6.3e-29  100.6   7.9     1   183    89   271    89   273 0.98 Binding-protein-dependent transport system inner membrane component
Phage-MuB_C          PF09077.6     78 seq1580_BIOID50981   -            310   1.4e-30  104.7   3.3   1   1   7.3e-34   3.3e-30  103.4   2.3     1    78   223   300   223   300 0.99 Mu B transposition protein, C terminal
AAA_22               PF13401.1    131 seq1580_BIOID50981   -            310   1.5e-19   70.2   0.0   1   1   8.4e-23   3.8e-19   68.9   0.0     7   127    97   207    91   209 0.93 AAA domain
Flg_bbr_C            PF06429.8     74 seq1581_BIOID50981   -            245   3.3e-18   65.2   2.2   1   1   4.8e-22   3.3e-18   65.2   1.5     2    74   170   241   169   241 0.96 Flagellar basal body rod FlgEFG protein C-terminal
Flg_bb_rod           PF00460.15    31 seq1581_BIOID50981   -            245   3.1e-07   29.8   3.7   1   1   1.3e-10   8.6e-07   28.4   2.6     1    31     5    35     5    35 0.97 Flagella basal body rod protein
EIIBC-GUT_N          PF03612.9    183 seq1583_BIOID50981   -            319   9.6e-72  240.3   1.8   1   1   2.7e-75   1.8e-71  239.3   1.3     2   183     3   171     2   171 0.95 Sorbitol phosphotransferase enzyme II N-terminus
EIIBC-GUT_C          PF07663.6     93 seq1583_BIOID50981   -            319   6.4e-48  160.7   5.0   1   1   9.3e-52   6.4e-48  160.7   3.5     1    93   226   318   226   318 0.99 Sorbitol phosphotransferase enzyme II C-terminus
Usher                PF00577.15   552 seq1586_BIOID50981   -            869    1e-207  691.1  23.1   1   1  2.7e-211  1.2e-207  690.8  16.0     5   552   202   777   198   777 0.99 Type VII secretion system (T7SS), usher protein
PapC_N               PF13954.1    146 seq1586_BIOID50981   -            869   6.9e-48  161.8   0.0   1   1   2.7e-51   1.2e-47  160.9   0.0     2   146    38   189    37   189 0.98 PapC N-terminal domain
PapC_C               PF13953.1     68 seq1586_BIOID50981   -            869   1.1e-21   76.0   0.0   1   1   6.9e-25   3.2e-21   74.6   0.0     1    67   787   852   787   853 0.95 PapC C-terminal domain
Branch_AA_trans      PF05525.8    428 seq1589_BIOID50981   -            439  5.8e-158  525.8  32.2   1   1  4.9e-162  6.6e-158  525.6  22.3     3   427     8   429     6   430 0.99 Branched-chain amino acid transport protein
YmgB                 PF10798.3     61 seq1591_BIOID50981   -             78   3.6e-05   23.3   0.0   1   1     4e-09   5.4e-05   22.7   0.0     4    35    27    58    25    63 0.93 Biofilm development protein YmgB/AriR
Acetyltransf_1       PF00583.19    83 seq1593_BIOID50981   -            224   6.6e-06   25.9   0.4   1   1   3.1e-09   2.1e-05   24.3   0.3    39    78   170   209   144   214 0.93 Acetyltransferase (GNAT) family
Acetyltransf_10      PF13673.1    117 seq1593_BIOID50981   -            224   1.8e-05   24.7   0.4   1   1   4.3e-09   2.9e-05   24.0   0.3     1   114    92   207    92   212 0.80 Acetyltransferase (GNAT) domain
Epimerase            PF01370.16   236 seq1594_BIOID50981   -            660   1.7e-41  142.1   0.0   1   1     8e-45   2.7e-41  141.4   0.0     1   236   318   566   318   566 0.91 NAD dependent epimerase/dehydratase family
Formyl_trans_N       PF00551.14   181 seq1594_BIOID50981   -            660   5.4e-25   87.8   0.0   1   1   2.4e-28   8.1e-25   87.2   0.0    67   178    63   174    20   177 0.90 Formyl transferase
Formyl_trans_C       PF02911.13   100 seq1594_BIOID50981   -            660   2.3e-20   72.4   0.0   1   1   1.2e-23   4.3e-20   71.5   0.0     3    98   202   295   200   297 0.95 Formyl transferase, C-terminal domain
3Beta_HSD            PF01073.14   280 seq1594_BIOID50981   -            660   5.8e-06   25.0   0.0   1   1   2.4e-09   8.2e-06   24.5   0.0     1   157   319   474   319   504 0.79 3-beta hydroxysteroid dehydrogenase/isomerase family
ABC_tran             PF00005.22   118 seq1595_BIOID50981   -            254   1.5e-14   54.2   0.0   1   1   2.1e-18   2.9e-14   53.3   0.0     9   118    55   169    47   169 0.81 ABC transporter
Lactamase_B          PF00753.22   194 seq1597_BIOID50981   -            251   4.6e-34  117.6   0.4   1   1   8.5e-38   5.8e-34  117.3   0.3     3   194     9   165     7   165 0.93 Metallo-beta-lactamase superfamily
Lactamase_B_2        PF12706.2    194 seq1597_BIOID50981   -            251   2.2e-08   33.7   0.1   1   1     5e-12   3.4e-08   33.1   0.1     3   187    25   198    23   204 0.58 Beta-lactamase superfamily domain
Glyco_hydro_38       PF01074.17   277 seq1598_BIOID50981   -            877   1.4e-43  149.0   0.0   1   1   4.8e-47   2.2e-43  148.4   0.0     2   263     7   263     6   274 0.88 Glycosyl hydrolases family 38 N-terminal domain
Glyco_hydro_38C      PF07748.8    458 seq1598_BIOID50981   -            877     1e-29  103.5   0.0   1   1   3.3e-33   1.5e-29  102.9   0.0     2   417   386   843   385   862 0.80 Glycosyl hydrolases family 38 C-terminal domain
Alpha-mann_mid       PF09261.6     80 seq1598_BIOID50981   -            877   1.2e-06   28.4   0.0   1   1   6.3e-10   2.9e-06   27.2   0.0     2    79   280   356   279   357 0.88 Alpha mannosidase, middle domain
Flavodoxin_5         PF12724.2    143 seq1602_BIOID50981   -            181   1.8e-51  173.8   0.0   1   1   2.4e-55   3.3e-51  172.9   0.0     1   142     4   152     4   153 0.95 Flavodoxin domain
PmbA_TldD            PF01523.11   293 seq1603_BIOID50981   -            450   6.2e-66  222.5   0.0   1   1   7.1e-70   9.7e-66  221.8   0.0     1   292    34   326    34   327 0.96 Putative modulator of DNA gyrase
Flg_bbr_C            PF06429.8     74 seq1604_BIOID50981   -            261   7.9e-27   92.8   2.2   1   1   1.1e-30   7.9e-27   92.8   1.5     1    73   182   259   182   260 0.95 Flagellar basal body rod FlgEFG protein C-terminal
Flg_bb_rod           PF00460.15    31 seq1604_BIOID50981   -            261   8.2e-13   47.6   0.6   1   1   4.6e-16   3.1e-12   45.7   0.4     1    31     5    35     5    35 0.98 Flagella basal body rod protein
ACR_tran             PF00873.14  1021 seq1608_BIOID50981   -           1025         0 1227.1  15.9   1   1         0         0 1226.9  11.0     2  1020     4  1008     3  1009 0.99 AcrB/AcrD/AcrF family
MMPL                 PF03176.10   333 seq1608_BIOID50981   -           1025   1.1e-13   50.5  20.7   1   2   8.8e-12     4e-08   32.2   6.3   138   313   327   501   230   521 0.83 MMPL family
MMPL                 PF03176.10   333 seq1608_BIOID50981   -           1025   1.1e-13   50.5  20.7   2   2   4.2e-09   1.9e-05   23.4   2.5    73   306   785  1012   687  1024 0.76 MMPL family
SecD_SecF            PF02355.11   189 seq1608_BIOID50981   -           1025     4e-12   45.6  20.4   1   2     2e-10   9.2e-07   28.1   6.7    35   186   336   489   317   492 0.80 Protein export membrane protein
SecD_SecF            PF02355.11   189 seq1608_BIOID50981   -           1025     4e-12   45.6  20.4   2   2   8.1e-09   3.7e-05   22.8   2.0    25   183   844  1005   831  1022 0.87 Protein export membrane protein
Guanylate_kin        PF00625.16   183 seq1610_BIOID50981   -            207   1.6e-70  236.1   0.0   1   1   1.3e-74   1.8e-70  235.9   0.0     2   183     4   186     3   186 0.98 Guanylate kinase
Glycos_trans_3N      PF02885.12    66 seq1611_BIOID50981   -            320   2.8e-15   55.5   0.0   1   1   3.6e-19     5e-15   54.7   0.0     2    65     3    70     2    71 0.97 Glycosyl transferase family, helical bundle domain
UPF0118              PF01594.11   327 seq1612_BIOID50981   -            344   5.1e-74  249.0  42.7   1   1   4.2e-78   5.8e-74  248.8  29.6     2   326    14   328    13   329 0.99 Domain of unknown function DUF20
YmgB                 PF10798.3     61 seq1614_BIOID50981   -             88   5.3e-29   99.7   2.6   1   1   3.8e-33   5.3e-29   99.7   1.8     1    61    28    88    28    88 0.98 Biofilm development protein YmgB/AriR
PTSIIA_gutA          PF03829.8    117 seq1615_BIOID50981   -            123   7.6e-45  151.2   0.0   1   1   6.7e-49   9.1e-45  150.9   0.0     1   116     1   116     1   118 0.98 PTS system glucitol/sorbitol-specific IIA component
Nitrate_red_del      PF02613.10   136 seq1616_BIOID50981   -            199   1.4e-21   76.6   1.6   1   1   1.9e-25   2.7e-21   75.7   1.1     3   135    41   171    14   173 0.87 Nitrate reductase delta subunit
DegT_DnrJ_EryC1      PF01041.12   363 seq1620_BIOID50981   -            376   3.7e-87  292.6   0.0   1   1   9.7e-91   4.4e-87  292.3   0.0     7   361    13   370     9   372 0.93 DegT/DnrJ/EryC1/StrS aminotransferase family
Aminotran_1_2        PF00155.16   363 seq1620_BIOID50981   -            376   7.6e-11   41.4   0.1   1   1   3.7e-14   1.7e-10   40.3   0.0    67   189    46   154     9   187 0.88 Aminotransferase class I and II
Aminotran_5          PF00266.14   371 seq1620_BIOID50981   -            376   4.7e-08   32.0   0.1   1   1   1.6e-11   7.5e-08   31.3   0.0    62   182    47   159    33   204 0.90 Aminotransferase class-V
ABC_tran             PF00005.22   118 seq1622_BIOID50981   -            268   1.3e-25   89.9   0.1   1   1   3.1e-29   2.1e-25   89.2   0.0     1   117    52   179    52   180 0.92 ABC transporter
adh_short            PF00106.20   167 seq1624_BIOID50981   -            259     4e-26   91.7   1.6   1   1   1.1e-29   4.9e-26   91.5   1.1     2   166     4   172     3   173 0.94 short chain dehydrogenase
adh_short_C2         PF13561.1    243 seq1624_BIOID50981   -            259   2.6e-16   60.0   0.0   1   1   8.4e-20   3.8e-16   59.4   0.0     7   241    13   255     9   256 0.87 Enoyl-(Acyl carrier protein) reductase
LysM                 PF01476.15    44 seq1630_BIOID50981   -            452   1.7e-28   98.0   0.0   1   2   3.2e-18   2.2e-14   52.9   0.0     1    43   343   384   343   385 0.98 LysM domain
LysM                 PF01476.15    44 seq1630_BIOID50981   -            452   1.7e-28   98.0   0.0   2   2   1.6e-13   1.1e-09   37.9   0.0     1    42   402   441   402   443 0.90 LysM domain
SLT                  PF01464.15   121 seq1630_BIOID50981   -            452   5.8e-26   90.2   0.1   1   1   1.4e-29   9.4e-26   89.5   0.1     2   118   103   215   102   218 0.97 Transglycosylase SLT domain
FlgH                 PF02107.11   180 seq1633_BIOID50981   -            246   2.4e-63  212.8   0.1   1   1   2.3e-67   3.1e-63  212.4   0.0     3   180    66   245    64   245 0.97 Flagellar L-ring protein
RNA_pol_Rpb6         PF01192.17    57 seq1634_BIOID50981   -             91     1e-17   63.4   0.1   1   1   9.7e-22   1.3e-17   63.1   0.1     1    56     7    62     7    63 0.95 RNA polymerase Rpb6
AA_permease          PF00324.16   479 seq1639_BIOID50981   -            457  4.2e-103  345.1  48.2   1   1  7.3e-107    5e-103  344.8  33.4     1   474    15   451    15   455 0.96 Amino acid permease
AA_permease_2        PF13520.1    426 seq1639_BIOID50981   -            457   1.1e-47  162.4  56.6   1   1   1.8e-51   1.2e-47  162.2  39.2     2   425    12   442    11   445 0.88 Amino acid permease
HD_4                 PF13328.1    153 seq1641_BIOID50981   -            702   6.5e-54  181.6   1.2   1   1   2.4e-57   6.5e-54  181.6   0.8     2   152    27   175    26   176 0.97 HD domain
RelA_SpoT            PF04607.12   116 seq1641_BIOID50981   -            702   1.1e-36  125.2   0.5   1   1   1.1e-39   3.1e-36  123.7   0.0     1   115   235   345   235   346 0.98 Region found in RelA / SpoT proteins
TGS                  PF02824.16    60 seq1641_BIOID50981   -            702   6.9e-22   76.9   0.0   1   1   6.1e-25   1.7e-21   75.7   0.0     1    60   388   447   388   447 0.99 TGS domain
ACT_4                PF13291.1     80 seq1641_BIOID50981   -            702   2.2e-18   66.2   2.5   1   1   2.1e-21   5.7e-18   64.9   1.0     2    80   622   699   621   699 0.97 ACT domain
HD                   PF01966.17   122 seq1641_BIOID50981   -            702   1.3e-13   50.8   1.9   1   1   1.7e-16   4.7e-13   49.0   0.3     1   122    45   144    45   144 0.81 HD domain
EAL                  PF00563.15   236 seq1643_BIOID50981   -            521   4.8e-63  212.6   0.0   1   1   1.2e-66   8.4e-63  211.8   0.0     2   236   265   500   264   500 0.96 EAL domain
CSS-motif            PF12792.2    208 seq1643_BIOID50981   -            521     8e-30  103.6   0.0   1   1   1.6e-33   1.1e-29  103.1   0.0     3   207    44   238    42   239 0.90 CSS motif domain associated with EAL
Porin_1              PF00267.16   337 seq1645_BIOID50981   -            387  5.6e-134  446.5  30.3   1   1  9.4e-138  6.4e-134  446.3  21.0     1   337    27   387    27   387 0.98 Gram-negative porin
Porin_4              PF13609.1    311 seq1645_BIOID50981   -            387     5e-16   58.9  49.2   1   1   1.2e-19   8.3e-16   58.2  32.5     6   304    12   357     6   366 0.78 Gram-negative porin
DUF1391              PF07151.7     49 seq1646_BIOID50981   -             77   2.5e-34  116.3   0.3   1   1   2.4e-38   3.2e-34  116.0   0.2     1    48    29    76    29    77 0.97 Protein of unknown function (DUF1391)
Ldh_2                PF02615.9    335 seq1648_BIOID50981   -            361  2.1e-138  460.5   0.0   1   1  1.8e-142  2.4e-138  460.3   0.0     1   334     5   340     5   341 0.99 Malate/L-lactate dehydrogenase
NikR_C               PF08753.6     79 seq1651_BIOID50981   -            133   3.2e-30  103.7   4.0   1   1   6.9e-34   4.7e-30  103.1   2.8     2    78    54   130    53   131 0.97 NikR C terminal nickel binding domain
RHH_1                PF01402.16    39 seq1651_BIOID50981   -            133   2.3e-10   39.7   0.5   1   1   5.4e-14   3.7e-10   39.1   0.3     1    38     3    41     3    42 0.95 Ribbon-helix-helix protein, copG family
Phage_Mu_Gam         PF07352.7    149 seq1652_BIOID50981   -            176   4.4e-50  168.9   0.3   1   1   3.8e-54   5.2e-50  168.7   0.2     1   149    18   167    18   167 0.99 Bacteriophage Mu Gam like protein
GutM                 PF06923.6    109 seq1653_BIOID50981   -            119   6.1e-37  125.5   0.0   1   1   5.1e-41   6.9e-37  125.3   0.0     2   109     3   110     2   110 0.98 Glucitol operon activator protein (GutM)
Cytochrom_B562       PF07361.6    103 seq1655_BIOID50981   -            128   5.4e-35  119.8   5.5   1   1   4.5e-39   6.2e-35  119.6   3.8     1   103    23   128    23   128 0.99 Cytochrome b562
FlgI                 PF02119.11   342 seq1657_BIOID50981   -            371  2.3e-130  434.1  11.6   1   1  1.9e-134  2.6e-130  433.9   8.0     2   342    30   371    29   371 0.98 Flagellar P-ring protein
Polysacc_synt        PF01943.12   273 seq1658_BIOID50981   -            416   2.5e-13   49.7  19.2   1   1   1.8e-17   2.5e-13   49.7  13.3     1   272     3   283     3   284 0.83 Polysaccharide biosynthesis protein
Ank_2                PF12796.2     89 seq1660_BIOID50981   -            201     2e-28   98.4   1.0   1   2   3.1e-14   8.4e-11   41.9   0.1     3    86    12    99    10   102 0.96 Ankyrin repeats (3 copies)
Ank_2                PF12796.2     89 seq1660_BIOID50981   -            201     2e-28   98.4   1.0   2   2   2.3e-11   6.3e-08   32.7   0.0    39    83   157   201   153   201 0.94 Ankyrin repeats (3 copies)
Ank_4                PF13637.1     54 seq1660_BIOID50981   -            201   1.5e-25   88.9   0.4   1   2   6.9e-10   1.9e-06   28.1   0.0     8    54    13    59    10    59 0.97 Ankyrin repeats (many copies)
Ank_4                PF13637.1     54 seq1660_BIOID50981   -            201   1.5e-25   88.9   0.4   2   2   2.3e-09   6.4e-06   26.4   0.0    16    54   159   197   155   197 0.96 Ankyrin repeats (many copies)
Ank                  PF00023.25    33 seq1660_BIOID50981   -            201     3e-21   73.9   4.8   1   2   2.4e-08   6.7e-05   22.3   0.0     2    32    39    69    38    70 0.91 Ankyrin repeat
Ank                  PF00023.25    33 seq1660_BIOID50981   -            201     3e-21   73.9   4.8   2   2   1.9e-08   5.1e-05   22.7   0.0     2    33   139   175   138   175 0.97 Ankyrin repeat
Polysacc_deac_1      PF01522.16   124 seq1661_BIOID50981   -            296   2.5e-14   52.8   0.0   1   1   4.5e-18   6.1e-14   51.6   0.0    16   123    15   169     6   170 0.93 Polysaccharide deacetylase
EAL                  PF00563.15   236 seq1664_BIOID50981   -            646   8.8e-33  113.6   0.1   1   1   2.9e-36     2e-32  112.4   0.1     8   234   407   628   400   630 0.92 EAL domain
GGDEF                PF00990.16   161 seq1664_BIOID50981   -            646   5.2e-32  110.5   0.1   1   1   1.4e-35   9.9e-32  109.6   0.1     1   160   224   380   224   381 0.96 GGDEF domain
DUF386               PF04074.7    153 seq1668_BIOID50981   -            149   1.3e-39  135.0   1.4   1   1     1e-43   1.4e-39  134.9   1.0     1   153     1   142     1   142 0.98 Domain of unknown function (DUF386)
Acetyltransf_3       PF13302.1    142 seq1669_BIOID50981   -            194   8.5e-20   71.3   0.1   1   1     3e-23     1e-19   71.1   0.0     1   142    17   162    17   162 0.87 Acetyltransferase (GNAT) domain
Acetyltransf_4       PF13420.1    155 seq1669_BIOID50981   -            194   6.1e-14   52.1   0.2   1   1   2.4e-17   8.2e-14   51.7   0.1     2   154    21   181    20   182 0.78 Acetyltransferase (GNAT) domain
Acetyltransf_1       PF00583.19    83 seq1669_BIOID50981   -            194   1.9e-08   34.0   0.1   1   1   8.7e-12     3e-08   33.4   0.0     2    83    83   162    82   162 0.96 Acetyltransferase (GNAT) family
Acetyltransf_8       PF13523.1    152 seq1669_BIOID50981   -            194   1.5e-06   28.1   0.1   1   1   5.7e-10   1.9e-06   27.6   0.1    61   141    76   166    20   170 0.80 Acetyltransferase (GNAT) domain
NAD_synthase         PF02540.12   242 seq1670_BIOID50981   -            275   8.4e-79  263.7   0.0   1   1   7.1e-83   9.8e-79  263.5   0.0     2   242    23   265    22   265 0.98 NAD synthase
FCD                  PF07729.7    125 seq1671_BIOID50981   -            274   1.1e-22   80.5   6.2   1   1   2.4e-26   1.6e-22   80.0   4.3     1   124   116   246   116   247 0.90 FCD domain
GntR                 PF00392.16    64 seq1671_BIOID50981   -            274     6e-14   51.1   0.2   1   1   1.8e-17   1.2e-13   50.1   0.1     4    62    31    89    29    91 0.95 Bacterial regulatory proteins, gntR family
DeoRC                PF00455.17   162 seq1672_BIOID50981   -            257   7.4e-53  178.3   0.3   1   1   2.8e-56   1.3e-52  177.6   0.1     3   161    74   232    72   233 0.97 DeoR C terminal sensor domain
HTH_DeoR             PF08220.7     57 seq1672_BIOID50981   -            257   9.1e-22   76.2   0.1   1   1   3.8e-25   1.7e-21   75.3   0.1     1    56     6    61     6    62 0.98 DeoR-like helix-turn-helix domain
HTH_11               PF08279.7     55 seq1672_BIOID50981   -            257   5.5e-09   35.4   0.1   1   1   3.9e-12   1.8e-08   33.8   0.0     1    46     6    50     6    56 0.92 HTH domain
RHS_repeat           PF05593.9     38 seq1676_BIOID50981   -           1110   2.2e-63  209.2 107.9   1   8   1.1e-11   1.6e-07   31.2   0.7     1    38   425   463   425   463 0.97 RHS Repeat
RHS_repeat           PF05593.9     38 seq1676_BIOID50981   -           1110   2.2e-63  209.2 107.9   2   8   2.1e-11   2.9e-07   30.3   0.1     1    37   468   504   468   505 0.97 RHS Repeat
RHS_repeat           PF05593.9     38 seq1676_BIOID50981   -           1110   2.2e-63  209.2 107.9   3   8   6.7e-10   9.2e-06   25.5   0.5     1    25   489   513   489   517 0.95 RHS Repeat
RHS_repeat           PF05593.9     38 seq1676_BIOID50981   -           1110   2.2e-63  209.2 107.9   4   8     2e-09   2.7e-05   24.0   0.2     1    36   533   568   533   570 0.92 RHS Repeat
RHS_repeat           PF05593.9     38 seq1676_BIOID50981   -           1110   2.2e-63  209.2 107.9   5   8     1e-12   1.4e-08   34.5   0.4     1    37   575   611   575   612 0.98 RHS Repeat
RHS_repeat           PF05593.9     38 seq1676_BIOID50981   -           1110   2.2e-63  209.2 107.9   6   8   6.7e-13   9.1e-09   35.1   0.4     1    38   637   674   637   674 0.99 RHS Repeat
RHS_repeat           PF05593.9     38 seq1676_BIOID50981   -           1110   2.2e-63  209.2 107.9   7   8     1e-08   0.00014   21.7   1.8     1    31   699   729   699   737 0.93 RHS Repeat
RHS_repeat           PF05593.9     38 seq1676_BIOID50981   -           1110   2.2e-63  209.2 107.9   8   8   4.5e-13   6.2e-09   35.6   2.9     1    37   939   984   939   985 0.92 RHS Repeat
Fimbrial             PF00419.15   145 seq1677_BIOID50981   -            321   2.8e-10   40.4   0.0   1   1   3.4e-14   4.6e-10   39.7   0.0     2   107   178   287   177   320 0.83 Fimbrial protein
PRK                  PF00485.13   194 seq1685_BIOID50981   -            368   3.8e-13   49.3   0.0   1   1   5.3e-17   7.2e-13   48.4   0.0     1   148   142   296   142   306 0.87 Phosphoribulokinase / Uridine kinase family
DUF2877              PF11392.3    111 seq1686_BIOID50981   -            287   1.8e-33  114.9   0.0   1   1   2.7e-37   3.7e-33  113.9   0.0     1   110   167   276   167   277 0.98 Protein of unknown function (DUF2877)
Trehalase            PF01204.13   512 seq1687_BIOID50981   -            549  1.9e-161  538.0   0.1   1   1  1.7e-165  2.3e-161  537.7   0.1     1   511    70   546    70   547 0.96 Trehalase
AA_permease_2        PF13520.1    426 seq1688_BIOID50981   -            477   8.5e-37  126.5  61.9   1   1   1.5e-40     1e-36  126.3  42.9     2   418    10   434     9   449 0.86 Amino acid permease
AA_permease          PF00324.16   479 seq1688_BIOID50981   -            477     2e-19   69.1  49.1   1   1   4.2e-23   2.8e-19   68.6  34.1    25   466    34   448    21   470 0.85 Amino acid permease
DUF480               PF04337.7    148 seq1691_BIOID50981   -            215   8.7e-65  216.9   0.5   1   1   1.1e-68   1.5e-64  216.2   0.3     1   148     5   158     5   158 0.99 Protein of unknown function, DUF480
Alpha-amylase        PF00128.19   316 seq1692_BIOID50981   -            605   8.5e-78  261.8   0.0   1   1   1.7e-81   1.2e-77  261.3   0.0     1   316   178   494   178   494 0.95 Alpha amylase, catalytic domain
Alpha-amylase_N      PF02903.9    120 seq1692_BIOID50981   -            605   6.5e-09   35.6   0.0   1   1     2e-12   1.4e-08   34.6   0.0     5   108     4   105     1   115 0.82 Alpha amylase, N-terminal ig-like domain
DUF1730              PF08331.5     78 seq1696_BIOID50981   -            379   5.4e-30  102.7   0.0   1   1   2.8e-33   1.3e-29  101.5   0.0     1    78    62   140    62   140 0.99 Domain of unknown function (DUF1730)
Fer4_16              PF13484.1     67 seq1696_BIOID50981   -            379   2.7e-15   56.7   3.5   1   1   1.1e-18   4.9e-15   55.9   2.4     2    67   193   256   192   256 0.99 4Fe-4S double cluster binding domain
Fer4_10              PF13237.1     52 seq1696_BIOID50981   -            379   4.9e-08   32.5   5.7   1   1     2e-11   9.1e-08   31.6   3.9     4    52   188   254   185   262 0.97 4Fe-4S dicluster domain
PMT                  PF02366.13   245 seq1697_BIOID50981   -            550   1.4e-54  184.9  21.1   1   1   2.1e-58   1.4e-54  184.9  14.7     3   245     5   237     3   237 0.98 Dolichyl-phosphate-mannose-protein mannosyltransferase
PMT_2                PF13231.1    159 seq1697_BIOID50981   -            550   6.8e-12   45.4  22.0   1   1     1e-15   6.8e-12   45.4  15.3     2   159    61   222    60   222 0.80 Dolichyl-phosphate-mannose-protein mannosyltransferase
Rod-binding          PF10135.4     49 seq1700_BIOID50981   -             99   1.1e-17   63.6   0.0   1   1   1.4e-21   1.9e-17   62.8   0.0     1    49    42    93    42    93 0.98 Rod binding protein
Xan_ur_permease      PF00860.15   389 seq1701_BIOID50981   -            525  5.6e-121  403.5  46.5   1   1  5.7e-125  7.8e-121  403.0  32.2     2   385    72   451    71   455 0.98 Permease family
Phage_AlpA           PF05930.7     51 seq1702_BIOID50981   -             65   1.5e-17   62.9   0.2   1   1   1.3e-21   1.8e-17   62.6   0.1     3    50    18    64    16    65 0.96 Prophage CP4-57 regulatory protein (AlpA)
SIS                  PF01380.17   131 seq1703_BIOID50981   -            321   3.8e-27   94.3   0.0   1   1   9.9e-31   6.8e-27   93.5   0.0     2   130    39   169    38   170 0.98 SIS domain
CBS                  PF00571.23    57 seq1703_BIOID50981   -            321   2.9e-15   55.5   0.0   1   2   1.9e-08   0.00013   21.4   0.0     1    56   199   256   199   257 0.92 CBS domain
CBS                  PF00571.23    57 seq1703_BIOID50981   -            321   2.9e-15   55.5   0.0   2   2   1.9e-10   1.3e-06   27.8   0.0     2    51   266   315   265   318 0.89 CBS domain
Glyco_transf_56      PF07429.6    361 seq1710_BIOID50981   -            359  4.5e-193  640.9   0.0   1   1  3.7e-197    5e-193  640.7   0.0     1   359     1   357     1   359 0.99 4-alpha-L-fucosyltransferase glycosyl transferase group 56
GIY-YIG              PF01541.19    80 seq1715_BIOID50981   -            295   2.9e-05   24.2   0.0   1   1   4.2e-09   5.8e-05   23.2   0.0     2    76    35   104    34   109 0.76 GIY-YIG catalytic domain
DJ-1_PfpI            PF01965.19   147 seq1716_BIOID50981   -            283   4.2e-12   45.6   0.0   1   1   5.2e-16   7.1e-12   44.8   0.0    22   143   125   274   108   278 0.81 DJ-1/PfpI family
Fimbrial             PF00419.15   145 seq1718_BIOID50981   -            171   1.3e-15   57.8   0.1   1   1   1.1e-19   1.5e-15   57.5   0.1     1   145    29   171    27   171 0.87 Fimbrial protein
GFO_IDH_MocA         PF01408.17   120 seq1721_BIOID50981   -            307   9.4e-26   90.5   0.0   1   1   2.2e-29   1.5e-25   89.9   0.0     1   120     4   121     4   121 0.98 Oxidoreductase family, NAD-binding Rossmann fold
GFO_IDH_MocA_C       PF02894.12   115 seq1721_BIOID50981   -            307   2.7e-07   30.2   0.1   1   1   9.2e-11   6.3e-07   29.0   0.0    19   114   141   226   132   227 0.92 Oxidoreductase family, C-terminal alpha/beta domain
Flg_bbr_C            PF06429.8     74 seq1722_BIOID50981   -            458   2.3e-10   40.1   4.5   1   1   1.7e-14   2.3e-10   40.1   3.1    17    73   397   455   386   456 0.78 Flagellar basal body rod FlgEFG protein C-terminal
Ligase_CoA           PF00549.14   153 seq1723_BIOID50981   -            515   2.9e-48  163.2   0.0   1   1     8e-51   5.4e-47  159.0   0.0     1   148   346   503   346   508 0.97 CoA-ligase
CoA_binding          PF02629.14    96 seq1723_BIOID50981   -            515     1e-19   70.6   0.2   1   1   1.5e-21     1e-17   64.3   0.0     2    96   188   284   187   284 0.97 CoA binding domain
MFS_1                PF07690.11   354 seq1727_BIOID50981   -            471     3e-49  167.5  52.7   1   1   4.4e-53     3e-49  167.5  36.5     1   353    15   405    15   406 0.91 Major Facilitator Superfamily
MFS_3                PF05977.8    524 seq1727_BIOID50981   -            471   6.6e-10   37.6  14.1   1   1   9.6e-14   6.6e-10   37.6   9.8    20   187    20   183     6   247 0.85 Transmembrane secretion effector
SpoU_methylase       PF00588.14   142 seq1728_BIOID50981   -            229   4.7e-37  126.9   0.1   1   1   9.5e-41   6.5e-37  126.4   0.1     2   142    20   159    19   159 0.96 SpoU rRNA Methylase family
SpoU_methylas_C      PF12105.3     57 seq1728_BIOID50981   -            229   1.1e-25   88.8   1.7   1   1   2.2e-29   1.5e-25   88.3   0.4     1    57   163   221   163   221 0.99 SpoU, rRNA methylase, C-terminal
Exonuc_X-T_C         PF08411.5    269 seq1731_BIOID50981   -            491    3e-104  347.6   0.1   1   1  5.5e-108  3.8e-104  347.3   0.1     1   268   228   489   228   490 0.99 Exonuclease C-terminal
RNase_T              PF00929.19   164 seq1731_BIOID50981   -            491     1e-25   90.8   0.0   1   1   2.9e-29     2e-25   89.9   0.0     2   162    29   208    28   210 0.95 Exonuclease
Epimerase            PF01370.16   236 seq1732_BIOID50981   -            310   6.2e-50  169.7   0.0   1   1   2.8e-53   7.7e-50  169.3   0.0     1   236     2   236     2   236 0.92 NAD dependent epimerase/dehydratase family
3Beta_HSD            PF01073.14   280 seq1732_BIOID50981   -            310   1.7e-12   46.5   0.0   1   1   8.5e-16   2.3e-12   46.0   0.0     1   223     3   219     3   224 0.79 3-beta hydroxysteroid dehydrogenase/isomerase family
RmlD_sub_bind        PF04321.12   287 seq1732_BIOID50981   -            310   7.2e-10   38.1   0.0   1   1   7.5e-13   2.1e-09   36.6   0.0     3   155     2   174     1   267 0.79 RmlD substrate binding domain
NAD_binding_4        PF07993.7    249 seq1732_BIOID50981   -            310   1.8e-07   30.2   0.0   1   1   3.6e-08   9.9e-05   21.2   0.0    86   210    67   184    47   220 0.84 Male sterility protein
Bac_Ubq_Cox          PF01654.12   436 seq1733_BIOID50981   -            523  1.2e-183  610.3  21.3   1   1    1e-187  1.4e-183  610.1  14.7     1   435     8   503     8   504 0.98 Bacterial Cytochrome Ubiquinol Oxidase
Cytochrom_C552       PF02335.10   435 seq1736_BIOID50981   -            478  1.2e-172  574.3   8.0   1   1  2.2e-176  1.5e-172  574.0   5.5     3   433    43   472    41   474 0.98 Cytochrome c552
DUF1271              PF06902.6     64 seq1738_BIOID50981   -             76     3e-28   97.3   0.0   1   1   2.5e-32   3.4e-28   97.1   0.0     1    64    13    76    13    76 0.98 Protein of unknown function (DUF1271)
Voltage_CLC          PF00654.15   355 seq1741_BIOID50981   -            418   1.3e-19   70.3  36.2   1   1   9.2e-24   1.3e-19   70.3  25.1    34   317    93   365    65   397 0.79 Voltage gated chloride channel
AsnA                 PF03590.10   244 seq1743_BIOID50981   -            330  6.9e-129  428.3   0.0   1   1  1.3e-132  8.7e-129  428.0   0.0     2   244     4   246     3   246 0.99 Aspartate-ammonia ligase
Autotransporter      PF03797.14   265 seq1744_BIOID50981   -            773     9e-44  149.6  18.0   1   1   1.3e-47     9e-44  149.6  12.5     3   265   488   759   486   762 0.95 Autotransporter beta-domain
Pertactin            PF03212.9    121 seq1744_BIOID50981   -            773   2.9e-09   36.5   1.1   1   1   4.2e-13   2.9e-09   36.5   0.8     1   120   297   422   297   423 0.83 Pertactin
DUF1205              PF06722.7     97 seq1745_BIOID50981   -            287   1.2e-26   92.6   0.0   1   1   3.8e-30   2.6e-26   91.5   0.0     1    97    77   172    77   172 0.96 Protein of unknown function (DUF1205)
UDPGT                PF00201.13   500 seq1745_BIOID50981   -            287   1.7e-07   30.0   0.0   1   1   9.6e-11   6.6e-07   28.1   0.0   319   398   165   242   108   264 0.82 UDP-glucoronosyl and UDP-glucosyl transferase
WzyE                 PF06899.6    449 seq1746_BIOID50981   -            450    3e-277  919.3  44.7   1   1  2.4e-281  3.3e-277  919.1  31.0     1   448     1   449     1   450 1.00 WzyE protein
DEAD                 PF00270.24   173 seq1747_BIOID50981   -            704   7.9e-24   83.9   0.2   1   1   3.8e-25   8.7e-22   77.2   0.0     4   169   284   445   281   449 0.80 DEAD/DEAH box helicase
Helicase_C           PF00271.26    78 seq1747_BIOID50981   -            704   5.4e-17   61.3   0.0   1   1   2.2e-18   5.1e-15   54.9   0.0     3    77   524   599   522   600 0.95 Helicase conserved C-terminal domain
ResIII               PF04851.10   184 seq1747_BIOID50981   -            704     8e-09   35.4   0.0   1   1   9.1e-12   2.1e-08   34.1   0.0    29   182   304   441   278   443 0.75 Type III restriction enzyme, res subunit
tRNA_anti            PF01336.20    76 seq1747_BIOID50981   -            704   5.1e-07   29.3   0.0   1   1   4.7e-10   1.1e-06   28.2   0.0     2    74    74   145    73   147 0.96 OB-fold nucleic acid binding domain
SecA_DEAD            PF07517.9    266 seq1747_BIOID50981   -            704   5.3e-07   29.0   0.0   1   1   5.1e-10   1.2e-06   27.9   0.0    95   163   305   373   238   409 0.84 SecA DEAD-like domain
SNF2_N               PF00176.18   296 seq1747_BIOID50981   -            704   5.4e-05   22.0   0.0   1   1   4.3e-08   9.8e-05   21.2   0.0    27   172   308   446   285   451 0.80 SNF2 family N-terminal domain
HTH_6                PF01418.12    77 seq1748_BIOID50981   -            289   3.5e-33  113.0   0.2   1   1   3.7e-36   1.7e-32  110.8   0.0     1    76     1    76     1    77 0.99 Helix-turn-helix domain, rpiR family
SIS                  PF01380.17   131 seq1748_BIOID50981   -            289   2.9e-27   94.7   0.1   1   1   1.1e-30     5e-27   93.9   0.1     2   130   125   252   124   253 0.98 SIS domain
SIS_2                PF13580.1    138 seq1748_BIOID50981   -            289     1e-12   47.7   0.9   1   1   1.2e-11   5.3e-08   32.5   0.0    99   138   171   210   157   210 0.89 SIS domain
MreB_Mbl             PF06723.8    327 seq1752_BIOID50981   -            367  1.1e-150  500.5   3.4   1   1  4.2e-154  1.4e-150  500.2   2.4     2   324    31   358    30   360 0.99 MreB/Mbl protein
HSP70                PF00012.15   602 seq1752_BIOID50981   -            367   3.5e-13   48.2   0.2   1   1   2.2e-16   7.4e-13   47.1   0.0   136   241   128   227   104   241 0.86 Hsp70 protein
Actin                PF00022.14   393 seq1752_BIOID50981   -            367   9.3e-11   40.6   0.0   1   1   1.8e-10   6.1e-07   28.0   0.0    45   211    72   246    31   258 0.79 Actin
FtsA                 PF14450.1    120 seq1752_BIOID50981   -            367   1.3e-08   34.6   0.2   1   1   1.4e-11   4.7e-08   32.7   0.0     2    98   182   339   181   348 0.92 Cell division protein FtsA
LysR_substrate       PF03466.15   209 seq1754_BIOID50981   -            304     1e-42  145.4   0.0   1   1   2.3e-46   1.6e-42  144.8   0.0     2   208    89   293    88   294 0.93 LysR substrate binding domain
HTH_1                PF00126.22    60 seq1754_BIOID50981   -            304   2.2e-21   75.2   1.4   1   1   1.2e-24   8.5e-21   73.3   0.9     3    60     7    64     5    64 0.97 Bacterial regulatory helix-turn-helix protein, lysR family
His_Phos_2           PF00328.17   347 seq1756_BIOID50981   -            413   1.7e-39  135.9   0.0   1   1   1.5e-43   2.1e-39  135.7   0.0     1   344    30   359    30   364 0.85 Histidine phosphatase superfamily (branch 2)
MVIN                 PF03023.9    452 seq1760_BIOID50981   -            511  4.7e-161  536.1  32.4   1   1  4.1e-165  5.7e-161  535.8  22.5     1   450    28   478    28   480 0.99 MviN-like protein
AMP-binding          PF00501.23   418 seq1764_BIOID50981   -            587   3.8e-84  282.3   0.0   1   1   3.3e-88   4.5e-84  282.0   0.0     2   413    49   483    48   486 0.95 AMP-binding enzyme
EamA                 PF00892.15   126 seq1765_BIOID50981   -            111   3.2e-10   40.0   8.9   1   1   8.4e-14   3.8e-10   39.7   6.2    24   124     3   107     1   109 0.84 EamA-like transporter family
Multi_Drug_Res       PF00893.14    93 seq1765_BIOID50981   -            111   3.4e-08   33.7   4.9   1   1     1e-11   4.6e-08   33.2   3.4     1    93     1   100     1   100 0.87 Small Multidrug Resistance protein
DUF2622              PF11080.3     96 seq1766_BIOID50981   -             98   2.5e-05   23.9   0.0   1   1   2.3e-09   3.2e-05   23.5   0.0     7    93     8    94     3    96 0.89 Protein of unknown function (DUF2622)
Glyco_transf_9       PF01075.12   247 seq1767_BIOID50981   -            348   1.3e-89  299.5   0.0   1   1   1.1e-93   1.5e-89  299.3   0.0     1   247    69   324    69   324 0.98 Glycosyltransferase family 9 (heptosyltransferase)
DUF4043              PF13252.1    341 seq1768_BIOID50981   -            404  8.9e-132  439.0   0.1   1   1  8.1e-136  1.1e-131  438.7   0.1     2   341    52   400    51   400 0.99 Protein of unknown function (DUF4043)
Flagellin_N          PF00669.15   139 seq1769_BIOID50981   -            309   4.2e-12   45.9   9.8   1   1   6.2e-16   4.2e-12   45.9   6.8     2   137     4   139     3   141 0.97 Bacterial flagellin N-terminal helical region
DUF2566              PF10753.4     55 seq1772_BIOID50981   -             57   1.8e-28   98.0   9.3   1   1   1.4e-32     2e-28   97.9   6.5     1    55     3    57     3    57 0.98 Protein of unknown function (DUF2566)
HATPase_c            PF02518.21   111 seq1773_BIOID50981   -            467   5.5e-25   87.1   0.0   1   1   2.6e-28   1.2e-24   86.0   0.0     1   111   349   460   349   460 0.98 Histidine kinase-, DNA gyrase B-, and HSP90-like ATPase
HAMP                 PF00672.20    70 seq1773_BIOID50981   -            467   1.5e-17   63.4   0.4   1   1   3.3e-21   1.5e-17   63.4   0.2     2    69   168   235   167   236 0.96 HAMP domain
HisKA                PF00512.20    68 seq1773_BIOID50981   -            467   9.5e-14   51.0   0.2   1   1   2.1e-17   9.5e-14   51.0   0.1     1    68   240   304   240   304 0.97 His Kinase A (phospho-acceptor) domain
DUF1471              PF07338.8     56 seq1777_BIOID50981   -            314   4.1e-62  205.5   5.4   1   3   2.8e-22   3.9e-18   64.7   0.0     2    56    34    90    33    90 0.98 Protein of unknown function (DUF1471)
DUF1471              PF07338.8     56 seq1777_BIOID50981   -            314   4.1e-62  205.5   5.4   2   3     3e-22   4.1e-18   64.6   0.1     3    56   119   174   117   174 0.98 Protein of unknown function (DUF1471)
DUF1471              PF07338.8     56 seq1777_BIOID50981   -            314   4.1e-62  205.5   5.4   3   3   3.1e-26   4.3e-22   77.3   0.1     2    56   259   314   258   314 0.99 Protein of unknown function (DUF1471)
DUF1116              PF06545.6    216 seq1779_BIOID50981   -            472   2.2e-93  311.1   0.4   1   1   2.1e-97   2.9e-93  310.7   0.2     1   216   143   358   143   358 1.00 Protein of unknown function (DUF1116)
PK                   PF00224.16   348 seq1782_BIOID50981   -            527  8.8e-144  478.2   4.6   1   1  1.8e-147  1.2e-143  477.8   3.2     2   345    53   394    52   397 0.98 Pyruvate kinase, barrel domain
PK_C                 PF02887.11   117 seq1782_BIOID50981   -            527   1.7e-31  108.0   1.5   1   1   7.7e-35   5.3e-31  106.4   1.1     2   116   410   524   409   525 0.98 Pyruvate kinase, alpha/beta domain
Peptidase_S49        PF01343.13   154 seq1783_BIOID50981   -            190     1e-06   28.4   1.2   1   1   1.1e-10   1.6e-06   27.9   0.2   106   151     4    48     1    52 0.83 Peptidase family S49
Paired_CXXCH_1       PF09699.5     41 seq1786_BIOID50981   -            188   6.2e-08   31.9  26.0   1   1   1.9e-08   6.6e-05   22.2   3.7     4    40   133   171   129   172 0.78 Doubled CXXCH motif (Paired_CXXCH_1)
Cyto_ox_2            PF02322.10   328 seq1787_BIOID50981   -            379  7.9e-121  403.1  36.0   1   1  6.7e-125  9.2e-121  402.8  25.0     2   327     7   362     6   363 0.99 Cytochrome oxidase subunit II
PfkB                 PF00294.19   301 seq1790_BIOID50981   -            300   3.2e-63  213.5   0.5   1   1   2.7e-67   3.6e-63  213.3   0.3     3   299     5   287     3   289 0.93 pfkB family carbohydrate kinase
Trehalase            PF01204.13   512 seq1791_BIOID50981   -            783   5.9e-13   48.1   0.1   1   1   4.1e-16   1.9e-12   46.4   0.1   179   488   414   764   408   770 0.83 Trehalase
DUF2502              PF10697.4     82 seq1792_BIOID50981   -            108   1.8e-22   79.1  25.5   1   1   1.7e-26   2.3e-22   78.7  17.7     1    82    23   106    23   106 0.97 Protein of unknown function (DUF2502)
LysR_substrate       PF03466.15   209 seq1793_BIOID50981   -            323   5.8e-42  143.0   0.2   1   1   1.1e-45   7.8e-42  142.6   0.1     3   206   113   316   111   319 0.97 LysR substrate binding domain
HTH_1                PF00126.22    60 seq1793_BIOID50981   -            323   2.6e-18   65.3   0.5   1   1   7.1e-22   4.8e-18   64.5   0.3     2    59    29    86    28    87 0.97 Bacterial regulatory helix-turn-helix protein, lysR family
MreC                 PF04085.9    152 seq1795_BIOID50981   -            367     1e-47  161.2   0.3   1   1   1.1e-51   1.4e-47  160.7   0.2     1   150   122   270   122   272 0.99 rod shape-determining protein MreC
Glyco_tran_WecB      PF03808.8    172 seq1799_BIOID50981   -            246   3.1e-56  189.3   0.1   1   1   3.1e-60   4.2e-56  188.9   0.1     2   172    61   231    60   231 0.96 Glycosyl transferase WecB/TagA/CpsF family
DUF258               PF03193.11   161 seq1800_BIOID50981   -            361   2.7e-55  185.8   0.0   1   1   1.1e-58   3.8e-55  185.3   0.0     2   161   185   345   184   345 0.97 Protein of unknown function, DUF258
MMR_HSR1             PF01926.18   114 seq1800_BIOID50981   -            361   2.5e-06   27.3   0.0   1   1   1.6e-09   5.6e-06   26.2   0.0     4    57   223   283   221   345 0.75 50S ribosome-binding GTPase
DnaJ                 PF00226.26    64 seq1801_BIOID50981   -            278   2.9e-14   52.4   0.2   1   1   7.7e-18   5.3e-14   51.5   0.1     4    56   215   273   212   276 0.94 DnaJ domain
TerB                 PF05099.8    140 seq1801_BIOID50981   -            278   2.7e-09   36.7   0.7   1   1   3.9e-13   2.7e-09   36.7   0.5    14   137    51   177    39   180 0.89 Tellurite resistance protein TerB
DUF4329              PF14220.1    124 seq1803_BIOID50981   -            314   1.7e-37  128.3   1.0   1   1   3.9e-41   2.6e-37  127.6   0.7     2   116   182   299   181   305 0.95 Domain of unknown function (DUF4329)
RHS                  PF03527.9     41 seq1803_BIOID50981   -            314     6e-21   73.8   0.4   1   1   1.8e-24   1.2e-20   72.8   0.3     1    41    46    86    46    86 0.98 RHS protein
Glyco_transf_9       PF01075.12   247 seq1804_BIOID50981   -            330   8.1e-84  280.5   0.1   1   1   7.3e-88     1e-83  280.2   0.1     1   245    75   315    75   317 0.98 Glycosyltransferase family 9 (heptosyltransferase)
Lactamase_B          PF00753.22   194 seq1805_BIOID50981   -            479   5.5e-28   97.8   0.2   1   1   1.6e-31   7.4e-28   97.4   0.1     2   158    31   179    30   246 0.90 Metallo-beta-lactamase superfamily
Rubredoxin           PF00301.15    47 seq1805_BIOID50981   -            479   1.2e-19   69.8   2.7   1   1   4.7e-23   2.2e-19   68.9   1.9     1    47   425   471   425   471 0.98 Rubredoxin
Flavodoxin_1         PF00258.20   143 seq1805_BIOID50981   -            479   4.2e-12   46.1   0.0   1   1   1.6e-15   7.1e-12   45.4   0.0     1   143   256   389   256   389 0.79 Flavodoxin
HDPD                 PF02924.9    118 seq1806_BIOID50981   -            112   3.8e-16   58.8   1.5   1   1   3.2e-20   4.3e-16   58.6   1.1     4   114     7   108     4   111 0.87 Bacteriophage lambda head decoration protein D
Fer4_11              PF13247.1     99 seq1809_BIOID50981   -            223   1.4e-26   92.1  10.8   1   1     1e-29   1.4e-26   92.1   7.5     2    98    84   181    83   182 0.95 4Fe-4S dicluster domain
Fer4_7               PF12838.2     52 seq1809_BIOID50981   -            223     4e-17   62.2  26.6   1   2   2.1e-12   2.9e-09   37.0   5.6     2    52    46   108    45   108 0.75 4Fe-4S dicluster domain
Fer4_7               PF12838.2     52 seq1809_BIOID50981   -            223     4e-17   62.2  26.6   2   2   1.5e-09   2.1e-06   27.9   8.5     2    52   125   176   124   176 0.81 4Fe-4S dicluster domain
Fer4_9               PF13187.1     55 seq1809_BIOID50981   -            223   1.2e-15   57.3  25.1   1   2   4.7e-10   6.4e-07   29.4   4.8     2    54    46   108    45   111 0.87 4Fe-4S dicluster domain
Fer4_9               PF13187.1     55 seq1809_BIOID50981   -            223   1.2e-15   57.3  25.1   2   2     2e-11   2.8e-08   33.7   7.1     2    54   125   176   124   177 0.96 4Fe-4S dicluster domain
Fer4                 PF00037.22    24 seq1809_BIOID50981   -            223   3.5e-13   48.4  40.5   1   1   2.7e-09   3.7e-06   26.1   2.2     2    21   119   138   118   141 0.90 4Fe-4S binding domain
Fer4_10              PF13237.1     52 seq1809_BIOID50981   -            223   3.3e-12   45.8  50.0   1   2   7.1e-09   9.7e-06   25.1   8.5     7    52    90   136    84   136 0.93 4Fe-4S dicluster domain
Fer4_10              PF13237.1     52 seq1809_BIOID50981   -            223   3.3e-12   45.8  50.0   2   2   2.1e-09   2.9e-06   26.8   7.1     4    52   120   173   117   173 0.85 4Fe-4S dicluster domain
Fer4_2               PF12797.2     22 seq1809_BIOID50981   -            223     4e-10   38.8  36.2   1   1   9.6e-09   1.3e-05   24.6   1.2     2    20    38    56    37    64 0.89 4Fe-4S binding domain
Fer4_3               PF12798.2     15 seq1809_BIOID50981   -            223   1.6e-09   37.5  44.1   1   3   2.8e-05     0.039   14.4   5.2     1    15    92   108    92   108 0.98 4Fe-4S binding domain
Fer4_3               PF12798.2     15 seq1809_BIOID50981   -            223   1.6e-09   37.5  44.1   2   3   0.00027      0.37   11.3   3.7     1    13   125   137   125   139 0.94 4Fe-4S binding domain
Fer4_3               PF12798.2     15 seq1809_BIOID50981   -            223   1.6e-09   37.5  44.1   3   3   2.6e-07   0.00036   20.7   1.5     1    15   152   176   152   176 0.98 4Fe-4S binding domain
Fer4_4               PF12800.2     17 seq1809_BIOID50981   -            223   4.8e-07   29.4  37.0   1   3    0.0002      0.27   11.5   1.9     3    15    45    57    43    61 0.90 4Fe-4S binding domain
Fer4_4               PF12800.2     17 seq1809_BIOID50981   -            223   4.8e-07   29.4  37.0   2   3   0.00016      0.22   11.8   3.0     2    17    90   107    89   107 0.86 4Fe-4S binding domain
Fer4_4               PF12800.2     17 seq1809_BIOID50981   -            223   4.8e-07   29.4  37.0   3   3   1.9e-06    0.0026   17.8   2.4     2    17   123   138   122   138 0.91 4Fe-4S binding domain
SlyX                 PF04102.7     69 seq1811_BIOID50981   -             72   4.1e-26   91.0   2.4   1   1   3.4e-30   4.6e-26   90.8   1.7     1    69     5    72     5    72 0.99 SlyX
DUF1018              PF06252.7    119 seq1812_BIOID50981   -            169   3.6e-33  114.4   0.2   1   1   3.3e-37   4.5e-33  114.1   0.1     1   119    18   141    18   141 0.93 Protein of unknown function (DUF1018)
Phage_cap_E          PF03864.10   329 seq1814_BIOID50981   -            350   4.5e-64  216.3   0.2   1   1   3.7e-68     5e-64  216.1   0.1     1   328    13   348    13   349 0.94 Phage major capsid protein E
AA_permease_2        PF13520.1    426 seq1816_BIOID50981   -            460   1.4e-79  267.5  39.9   1   1   1.2e-83   1.6e-79  267.2  27.7     1   420     5   441     5   449 0.91 Amino acid permease
HTH_DeoR             PF08220.7     57 seq1819_BIOID50981   -            122   7.6e-24   82.8   0.9   1   1     1e-26   1.2e-23   82.2   0.6     1    56    11    66    11    67 0.97 DeoR-like helix-turn-helix domain
HTH_11               PF08279.7     55 seq1819_BIOID50981   -            122   1.7e-10   40.2   0.1   1   1   2.5e-13   2.8e-10   39.5   0.1     4    44    14    53    11    60 0.86 HTH domain
MarR_2               PF12802.2     62 seq1819_BIOID50981   -            122   1.1e-07   31.3   0.1   1   1   1.5e-10   1.7e-07   30.6   0.1     5    61    10    63     4    64 0.88 MarR family
MarR                 PF01047.17    59 seq1819_BIOID50981   -            122   1.4e-07   30.9   0.1   1   1     2e-10   2.3e-07   30.2   0.0     8    50    15    57     9    59 0.94 MarR family
HTH_20               PF12840.2     61 seq1819_BIOID50981   -            122   8.1e-07   28.6   0.1   1   1   1.1e-09   1.3e-06   28.0   0.1     6    57     6    57     2    61 0.85 Helix-turn-helix domain
HTH_27               PF13463.1     68 seq1819_BIOID50981   -            122   1.6e-06   28.2   0.1   1   1   2.2e-09   2.5e-06   27.6   0.0     2    53     9    59     9    70 0.88 Winged helix DNA-binding domain
GntR                 PF00392.16    64 seq1819_BIOID50981   -            122   2.7e-06   26.6   0.1   1   1   4.1e-09   4.7e-06   25.8   0.1    27    60    27    60    14    63 0.93 Bacterial regulatory proteins, gntR family
HTH_24               PF13412.1     48 seq1819_BIOID50981   -            122   7.7e-06   25.0   0.1   1   1   1.1e-08   1.3e-05   24.3   0.1     7    48    14    55     9    55 0.95 Winged helix-turn-helix DNA-binding
HTH_5                PF01022.15    47 seq1819_BIOID50981   -            122   3.9e-05   23.0   0.0   1   1   5.6e-08   6.3e-05   22.4   0.0     6    46    14    55     9    56 0.95 Bacterial regulatory protein, arsR family
HTH_Mga              PF08280.6     59 seq1819_BIOID50981   -            122   4.7e-05   22.9   0.1   1   1     1e-07   0.00012   21.7   0.0     9    44    14    49    11    53 0.94 M protein trans-acting positive regulator (MGA) HTH domain
Epimerase            PF01370.16   236 seq1820_BIOID50981   -            304   1.1e-24   87.0   0.0   1   1   4.1e-27   7.1e-24   84.4   0.0     1   233     5   206     5   209 0.89 NAD dependent epimerase/dehydratase family
NAD_binding_10       PF13460.1    183 seq1820_BIOID50981   -            304   1.3e-21   77.3   0.0   1   1     1e-24   1.8e-21   76.8   0.0     1   177     5   192     5   197 0.85 NADH(P)-binding
NAD_binding_4        PF07993.7    249 seq1820_BIOID50981   -            304   2.5e-16   59.2   0.3   1   1   2.1e-13   3.5e-10   39.1   0.2     1   201     7   159     7   194 0.78 Male sterility protein
3Beta_HSD            PF01073.14   280 seq1820_BIOID50981   -            304   1.1e-15   56.9   0.0   1   1   4.2e-16   7.1e-13   47.7   0.0     1   212     6   179     6   207 0.80 3-beta hydroxysteroid dehydrogenase/isomerase family
NmrA                 PF05368.8    233 seq1820_BIOID50981   -            304     1e-12   47.7   0.0   1   1   8.2e-16   1.4e-12   47.2   0.0     1   105     5   114     5   148 0.87 NmrA-like family
adh_short            PF00106.20   167 seq1820_BIOID50981   -            304   1.7e-05   24.6   3.7   1   1   2.4e-08     4e-05   23.4   1.4     2   165     4   139     3   141 0.83 short chain dehydrogenase
Response_reg         PF00072.19   112 seq1821_BIOID50981   -            240   8.4e-25   86.8   0.0   1   1   1.8e-28   1.2e-24   86.3   0.0     1   112    13   122    13   122 0.98 Response regulator receiver domain
Trans_reg_C          PF00486.23    77 seq1821_BIOID50981   -            240   3.7e-22   77.9   0.1   1   1   9.6e-26   6.6e-22   77.1   0.0     2    77   157   232   156   232 0.96 Transcriptional regulatory protein, C terminal
Transthyretin        PF00576.16   112 seq1824_BIOID50981   -            137   2.1e-42  143.4   0.1   1   1   1.8e-46   2.5e-42  143.1   0.1     2   112    28   136    27   136 0.98 HIUase/Transthyretin family
Virul_fac_BrkB       PF03631.10   260 seq1825_BIOID50981   -            337   3.4e-49  167.4  16.0   1   1     3e-53   4.1e-49  167.1  11.1     4   258    65   325    62   327 0.91 Virulence factor BrkB
YbgT_YccB            PF08173.6     28 seq1826_BIOID50981   -             37   6.1e-16   57.8   4.2   1   1   4.9e-20   6.7e-16   57.6   2.9     1    28     1    28     1    28 0.97 Membrane bound YbgT-like protein
TGT                  PF01702.13   238 seq1827_BIOID50981   -            375  2.9e-105  350.7   0.0   1   1  2.5e-109  3.5e-105  350.4   0.0     1   237   125   362   125   363 0.99 Queuine tRNA-ribosyltransferase
AA_permease          PF00324.16   479 seq1830_BIOID50981   -            461   4.9e-99  331.7  55.9   1   1  9.1e-103   6.2e-99  331.3  38.8     1   435    16   427    16   455 0.94 Amino acid permease
AA_permease_2        PF13520.1    426 seq1830_BIOID50981   -            461   1.6e-43  148.7  59.1   1   1   3.1e-47   2.1e-43  148.3  41.0     9   425    20   440    15   441 0.88 Amino acid permease
NrfD                 PF03916.9    313 seq1831_BIOID50981   -            318  1.6e-111  372.6  32.3   1   1  1.3e-115  1.8e-111  372.4  22.4     2   313     5   318     4   318 0.99 Polysulphide reductase, NrfD
Cyd_oper_YbgE        PF09600.5     82 seq1833_BIOID50981   -             97   1.5e-33  114.6   7.9   1   1   1.4e-37   1.9e-33  114.3   5.5     1    81    16    96    16    97 0.97 Cyd operon protein YbgE (Cyd_oper_YbgE)
MreD                 PF04093.7    160 seq1834_BIOID50981   -            162   1.2e-46  158.3  22.1   1   1     1e-50   1.4e-46  158.1  15.3     2   160     5   155     4   155 0.99 rod shape-determining protein MreD
AA_kinase            PF00696.23   241 seq1836_BIOID50981   -            316   2.3e-27   95.9   0.3   1   1     2e-31   2.7e-27   95.7   0.2     2   240     4   296     3   297 0.91 Amino acid kinase family
DeoRC                PF00455.17   162 seq1837_BIOID50981   -            141   3.2e-32  111.2   0.2   1   1   2.7e-36   3.7e-32  111.0   0.2    45   161     1   117     1   118 0.99 DeoR C terminal sensor domain
Mor                  PF08765.6    108 seq1838_BIOID50981   -            141   1.4e-31  108.3   0.0   1   1   1.6e-35   2.1e-31  107.7   0.0     2   108    34   140    33   140 0.98 Mor transcription activator family
PS_Dcarbxylase       PF02666.10   202 seq1842_BIOID50981   -            322   2.1e-62  209.9   0.0   1   1   1.9e-66   2.5e-62  209.6   0.0     1   198    63   281    63   285 0.93 Phosphatidylserine decarboxylase
Wzy_C                PF04932.10   163 seq1843_BIOID50981   -            357   4.6e-18   65.4   9.6   1   1   6.8e-22   4.6e-18   65.4   6.6     3   162   151   292   148   293 0.82 O-Antigen ligase
O-antigen_lig        PF13425.1    137 seq1843_BIOID50981   -            357   3.1e-16   59.5  13.9   1   1   4.5e-20   3.1e-16   59.5   9.7     2   136   145   295   125   296 0.87 O-antigen ligase like membrane protein
KGG                  PF10685.4     23 seq1844_BIOID50981   -             57   2.5e-20   71.7  18.2   1   2   5.5e-14   7.5e-10   38.3   4.3     1    23    10    31    10    31 0.98 Stress-induced bacterial acidophilic repeat motif
KGG                  PF10685.4     23 seq1844_BIOID50981   -             57   2.5e-20   71.7  18.2   2   2   2.5e-14   3.4e-10   39.5   2.8     1    23    32    53    32    53 0.99 Stress-induced bacterial acidophilic repeat motif
Oxidored_molyb       PF00174.14   169 seq1847_BIOID50981   -            334   8.3e-41  139.1   0.0   1   1   9.6e-45   1.3e-40  138.4   0.0    11   168   108   268    97   269 0.94 Oxidoreductase molybdopterin binding domain
4HBT                 PF03061.17    79 seq1849_BIOID50981   -            134     8e-19   67.4   0.4   1   1   2.4e-22   1.1e-18   66.9   0.3     1    77    20   103    20   105 0.98 Thioesterase superfamily
4HBT_2               PF13279.1    121 seq1849_BIOID50981   -            134   2.7e-12   47.0   0.2   1   1   7.1e-16   3.2e-12   46.8   0.1     3   117    14   128    12   132 0.88 Thioesterase-like superfamily
Acyl-ACP_TE          PF01643.12   249 seq1849_BIOID50981   -            134   1.3e-05   24.2   0.1   1   1   3.1e-09   1.4e-05   24.0   0.0    31   132    33   132     4   134 0.79 Acyl-ACP thioesterase
Maf                  PF02545.9    195 seq1852_BIOID50981   -            197   1.2e-71  239.7   0.0   1   1     1e-75   1.4e-71  239.5   0.0     2   194     3   191     2   192 0.98 Maf-like protein
Pyr_redox_2          PF07992.9    200 seq1855_BIOID50981   -            377   9.1e-27   94.1   0.0   1   1   2.1e-29   3.1e-26   92.3   0.0     2   198     5   277     4   279 0.90 Pyridine nucleotide-disulphide oxidoreductase
Pyr_redox            PF00070.22    80 seq1855_BIOID50981   -            377   2.9e-18   65.8   0.0   1   1   4.2e-20   6.4e-17   61.6   0.0     1    75   143   216   143   223 0.95 Pyridine nucleotide-disulphide oxidoreductase
Pyr_redox_3          PF13738.1    203 seq1855_BIOID50981   -            377   3.9e-11   43.2   0.0   1   1   5.7e-10   8.6e-07   29.0   0.0    66   199    38   173     8   177 0.76 Pyridine nucleotide-disulphide oxidoreductase
K_oxygenase          PF13434.1    341 seq1855_BIOID50981   -            377     1e-09   37.6   0.1   1   1   2.9e-09   4.5e-06   25.7   0.0   139   216    91   167    68   187 0.85 L-lysine 6-monooxygenase (NADPH-requiring)
Phage_lysozyme       PF00959.14   110 seq1857_BIOID50981   -            166   2.2e-19   69.6   0.0   1   1     2e-23   2.8e-19   69.3   0.0     2   109    48   153    47   154 0.98 Phage lysozyme
HAD_2                PF13419.1    176 seq1858_BIOID50981   -            199     6e-29  101.4   0.1   1   1     2e-32     7e-29  101.2   0.1     2   176     4   184     3   184 0.84 Haloacid dehalogenase-like hydrolase
Hydrolase_like       PF13242.1     75 seq1858_BIOID50981   -            199   2.5e-08   33.3   0.0   1   1   1.6e-11   5.5e-08   32.2   0.0     2    50   139   186   138   198 0.93 HAD-hyrolase-like
Hydrolase            PF00702.21   204 seq1858_BIOID50981   -            199   2.1e-06   28.3   0.0   1   1   6.7e-10   2.3e-06   28.1   0.0   111   203    75   177     8   178 0.77 haloacid dehalogenase-like hydrolase
Packaging_FI         PF14000.1    125 seq1859_BIOID50981   -            131   1.2e-41  141.7   4.1   1   1   9.7e-46   1.3e-41  141.5   2.9     1   125     2   128     2   128 0.97 DNA packaging protein FI
DUF1508              PF07411.7     49 seq1860_BIOID50981   -            123   7.8e-48  159.5   6.0   1   2   1.2e-27   1.7e-23   81.6   0.2     1    49    23    71    23    71 0.97 Domain of unknown function (DUF1508)
DUF1508              PF07411.7     49 seq1860_BIOID50981   -            123   7.8e-48  159.5   6.0   2   2   2.5e-27   3.4e-23   80.7   0.9     1    48    74   121    74   122 0.97 Domain of unknown function (DUF1508)
PP-binding           PF00550.20    67 seq1862_BIOID50981   -             82   4.7e-12   45.8   0.8   1   1   3.8e-16   5.2e-12   45.7   0.6     2    66    10    74     9    75 0.90 Phosphopantetheine attachment site
Nucleos_tra2_C       PF07662.8    210 seq1864_BIOID50981   -            413   2.3e-69  232.9  16.2   1   1   3.3e-73   2.3e-69  232.9  11.2     1   209   206   412   206   413 0.98 Na+ dependent nucleoside transporter C-terminus
Nucleos_tra2_N       PF01773.15    75 seq1864_BIOID50981   -            413   1.9e-24   85.6   4.2   1   1   2.8e-28   1.9e-24   85.6   2.9     1    74    22    95    22    96 0.98 Na+ dependent nucleoside transporter N-terminus
MotA_ExbB            PF01618.11   139 seq1865_BIOID50981   -            230   6.2e-47  158.6   0.2   1   1     6e-51   8.1e-47  158.2   0.1     2   138    74   210    73   211 0.98 MotA/TolQ/ExbB proton channel family
Methyltransf_10      PF05971.7    299 seq1869_BIOID50981   -            335  1.1e-153  510.5   0.0   1   1  1.9e-157  1.3e-153  510.3   0.0     2   299    30   323    29   323 0.99 Protein of unknown function (DUF890)
MTS                  PF05175.9    170 seq1869_BIOID50981   -            335     4e-05   22.9   0.0   1   1   1.3e-08   8.7e-05   21.8   0.0    30   115   128   222   114   229 0.77 Methyltransferase small domain
Aminotran_1_2        PF00155.16   363 seq1870_BIOID50981   -            390   4.5e-54  183.6   0.0   1   1   1.6e-57   5.3e-54  183.4   0.0     2   362    44   384    43   385 0.92 Aminotransferase class I and II
Aminotran_5          PF00266.14   371 seq1870_BIOID50981   -            390   1.7e-05   23.6   0.0   1   1   8.2e-09   2.8e-05   22.9   0.0    48   181    93   216    67   219 0.88 Aminotransferase class-V
Cys_Met_Meta_PP      PF01053.15   386 seq1870_BIOID50981   -            390   3.3e-05   22.2   0.0   1   1   1.4e-08   4.8e-05   21.6   0.0    26   183    55   216    47   239 0.89 Cys/Met metabolism PLP-dependent enzyme
DDE_Tnp_1_assoc      PF13808.1     90 seq1872_BIOID50981   -             59   4.9e-19   67.6   0.0   1   1   3.8e-23   5.2e-19   67.5   0.0     1    53     6    58     6    59 0.97 DDE_Tnp_1-associated
Cytochrom_C_asm      PF01578.15   214 seq1873_BIOID50981   -            552   1.1e-49  168.8  21.0   1   1   7.9e-54   1.1e-49  168.8  14.5     1   212    72   279    72   281 0.97 Cytochrome C assembly protein
Amidohydro_4         PF13147.1    304 seq1875_BIOID50981   -            460     2e-33  116.5   0.0   1   1   5.8e-37   2.6e-33  116.1   0.0     1   304   107   427   107   427 0.89 Amidohydrolase
Amidohydro_3         PF07969.6    404 seq1875_BIOID50981   -            460   1.9e-08   33.8   2.4   1   1   1.5e-09     7e-06   25.3   1.7   101   358   176   384   112   411 0.59 Amidohydrolase family
Amidohydro_5         PF13594.1     68 seq1875_BIOID50981   -            460   1.7e-06   27.6   0.0   1   1   2.4e-09   1.1e-05   25.0   0.0     3    45    84   138    82   180 0.71 Amidohydrolase
adh_short            PF00106.20   167 seq1876_BIOID50981   -            240   4.5e-16   59.1   0.2   1   1   1.3e-19     6e-16   58.6   0.1     3   166     9   170     8   171 0.87 short chain dehydrogenase
adh_short_C2         PF13561.1    243 seq1876_BIOID50981   -            240   8.1e-08   32.2   0.0   1   1   2.2e-11     1e-07   31.9   0.0     8   192    18   193    13   238 0.73 Enoyl-(Acyl carrier protein) reductase
KR                   PF08659.5    181 seq1876_BIOID50981   -            240   2.9e-07   30.2   0.5   1   1   1.1e-10   5.1e-07   29.4   0.3     4   172    10   175     8   184 0.85 KR domain
Phage_attach         PF05354.6    117 seq1878_BIOID50981   -             99     5e-49  164.5   0.2   1   1   8.9e-53   6.1e-49  164.3   0.1     1    94     1    94     1    96 0.99 Phage Head-Tail Attachment
Gifsy-2              PF13856.1     95 seq1878_BIOID50981   -             99   3.9e-25   87.7   0.0   1   1   6.8e-29   4.6e-25   87.4   0.0     1    85     4    94     4    96 0.98 ATP-binding sugar transporter from pro-phage
YajC                 PF02699.10    83 seq1881_BIOID50981   -            110   3.5e-28   96.9   0.4   1   1   3.3e-32   4.5e-28   96.6   0.3     2    83    20   102    19   102 0.96 Preprotein translocase subunit
RNase_E_G            PF10150.4    271 seq1882_BIOID50981   -            489  3.6e-113  377.1   2.0   1   1  6.1e-117  4.2e-113  376.9   0.8     1   271   124   394   124   394 0.99 Ribonuclease E/G family
S1                   PF00575.18    74 seq1882_BIOID50981   -            489   4.1e-17   61.9   0.3   1   1   3.8e-20   2.6e-16   59.3   0.0     3    73    37   121    35   122 0.97 S1 RNA binding domain
Flg_bb_rod           PF00460.15    31 seq1884_BIOID50981   -            138   8.6e-13   47.5   0.2   1   1   1.5e-16   2.1e-12   46.3   0.2     1    31     9    39     9    39 0.98 Flagella basal body rod protein
MscS_TM              PF12794.2    340 seq1887_BIOID50981   -           1107  3.7e-122  407.0  13.3   1   1  8.1e-126  3.7e-122  407.0   9.2     2   340   474   814   473   814 0.97 Mechanosensitive ion channel inner membrane domain 1
MscS_porin           PF12795.2    240 seq1887_BIOID50981   -           1107   7.7e-58  195.5  55.5   1   1   1.7e-61   7.7e-58  195.5  38.5     1   239    30   260    27   261 0.96 Mechanosensitive ion channel porin domain
MS_channel           PF00924.13   206 seq1887_BIOID50981   -           1107   7.4e-54  182.0   2.7   1   1   2.6e-57   1.2e-53  181.4   0.5     2   206   875  1074   874  1074 0.99 Mechanosensitive ion channel
Virul_fac_BrkB       PF03631.10   260 seq1889_BIOID50981   -            290     1e-55  188.8  24.6   1   1   8.7e-60   1.2e-55  188.6  17.0     2   258    29   274    28   276 0.88 Virulence factor BrkB
RHH_2                PF03693.9     81 seq1890_BIOID50981   -             98   9.6e-21   73.6   0.4   1   1   1.7e-24   1.2e-20   73.3   0.2     1    75    16    92    16    97 0.92 Uncharacterised protein family (UPF0156)
RHH_1                PF01402.16    39 seq1890_BIOID50981   -             98     8e-05   22.2   2.1   1   1   1.4e-08   9.3e-05   22.0   0.4     2    39    20    58    19    58 0.94 Ribbon-helix-helix protein, copG family
Autotransporter      PF03797.14   265 seq1891_BIOID50981   -            108   3.1e-09   36.4   0.1   1   1   2.5e-13   3.4e-09   36.3   0.1   168   262     3    91     1    94 0.93 Autotransporter beta-domain
DDE_Tnp_1            PF01609.16   211 seq1892_BIOID50981   -            285   2.5e-31  108.7   0.3   1   1   2.5e-35   3.4e-31  108.3   0.2     3   211     9   250     7   250 0.94 Transposase DDE domain
Sugar_tr             PF00083.19   451 seq1894_BIOID50981   -            440   1.9e-35  122.2  33.9   1   2   1.1e-31   7.8e-28   97.1   5.7     2   203    23   232    22   236 0.89 Sugar (and other) transporter
Sugar_tr             PF00083.19   451 seq1894_BIOID50981   -            440   1.9e-35  122.2  33.9   2   2   4.1e-12   2.8e-08   32.6  11.9   241   443   239   439   225   440 0.69 Sugar (and other) transporter
MFS_1                PF07690.11   354 seq1894_BIOID50981   -            440     3e-29  101.7  61.5   1   2   4.8e-21   3.3e-17   62.1  18.9     2   239    28   275    27   287 0.71 Major Facilitator Superfamily
MFS_1                PF07690.11   354 seq1894_BIOID50981   -            440     3e-29  101.7  61.5   2   2   9.5e-16   6.5e-12   44.7  19.8    27   176   283   435   271   440 0.81 Major Facilitator Superfamily
HTH_Tnp_1            PF01527.15    76 seq1896_BIOID50981   -            103   2.8e-09   36.6   0.5   1   1   7.7e-13   3.5e-09   36.3   0.3     2    76     4    79     3    85 0.89 Transposase
HTH_28               PF13518.1     52 seq1896_BIOID50981   -            103   2.5e-07   30.4   0.1   1   1     1e-10   4.7e-07   29.5   0.0     1    40    13    53    13    60 0.88 Helix-turn-helix domain
Ferric_reduct        PF01794.14   125 seq1897_BIOID50981   -            211   2.9e-13   49.9  11.3   1   1   2.1e-17   2.9e-13   49.9   7.8     5   124    51   161    18   162 0.90 Ferric reductase like transmembrane component
SecD-TM1             PF13721.1    101 seq1898_BIOID50981   -             50     6e-15   55.2   0.1   1   1   4.6e-19   6.3e-15   55.1   0.1    11    58     1    49     1    50 0.90 SecD export protein N-terminal TM region
Oxidored_FMN         PF00724.15   341 seq1899_BIOID50981   -            672  5.1e-104  347.8   0.0   1   1  3.8e-107  6.5e-104  347.4   0.0     1   341     5   331     5   331 0.97 NADH:flavin oxidoreductase / NADH oxidase family
Pyr_redox_3          PF13738.1    203 seq1899_BIOID50981   -            672   1.1e-13   51.5   0.2   1   1   8.3e-10   1.4e-06   28.3   0.3     1    42   378   418   378   440 0.88 Pyridine nucleotide-disulphide oxidoreductase
Pyr_redox_2          PF07992.9    200 seq1899_BIOID50981   -            672   1.4e-12   47.7   0.0   1   1     1e-12   1.8e-09   37.6   0.0     2   159   377   541   376   593 0.67 Pyridine nucleotide-disulphide oxidoreductase
NAD_binding_8        PF13450.1     68 seq1899_BIOID50981   -            672   1.6e-09   37.5   0.2   1   1   5.7e-12   9.8e-09   35.0   0.0     1    35   379   413   379   431 0.95 NAD(P)-binding Rossmann-like domain
HI0933_like          PF03486.9    409 seq1899_BIOID50981   -            672   4.6e-07   28.5   1.6   1   1   5.2e-10     9e-07   27.5   0.2     2    42   376   416   375   418 0.93 HI0933-like protein
FAD_binding_2        PF00890.19   421 seq1899_BIOID50981   -            672   3.6e-05   22.6   1.0   1   1   5.1e-08   8.7e-05   21.4   0.7     3    41   378   416   376   419 0.91 FAD binding domain
Plasmid_stabil       PF05016.9     90 seq1901_BIOID50981   -             98   6.7e-13   48.7   0.0   1   1   5.5e-17   7.5e-13   48.5   0.0     1    89     4    90     4    91 0.92 Plasmid stabilisation system protein
ExbD                 PF02472.11   130 seq1902_BIOID50981   -            142   3.7e-23   81.8   0.1   1   1     3e-27   4.1e-23   81.6   0.1     2   129    10   141     9   142 0.89 Biopolymer transport protein ExbD/TolR
Flg_bbr_C            PF06429.8     74 seq1903_BIOID50981   -            134   1.5e-12   47.0   3.0   1   1   3.6e-16   2.5e-12   46.4   2.1    29    73    87   131    11   132 0.91 Flagellar basal body rod FlgEFG protein C-terminal
Flg_bb_rod           PF00460.15    31 seq1903_BIOID50981   -            134   2.7e-11   42.8   1.2   1   1   3.9e-15   2.7e-11   42.8   0.8     1    30     7    37     7    38 0.95 Flagella basal body rod protein
Flagellin_N          PF00669.15   139 seq1905_BIOID50981   -            326   3.1e-29  101.4  18.6   1   1   4.5e-33   3.1e-29  101.4  12.9     1   135    26   160    26   166 0.98 Bacterial flagellin N-terminal helical region
Flagellin_C          PF00700.16    86 seq1905_BIOID50981   -            326   1.3e-20   73.2  11.2   1   1   1.9e-24   1.3e-20   73.2   7.8     1    86   240   325   240   325 0.98 Bacterial flagellin C-terminal helical region
phage_tail_N         PF08400.5    134 seq1906_BIOID50981   -            616   9.1e-45  151.5   1.3   1   1   3.3e-48   9.1e-45  151.5   0.9     1   134     1   134     1   134 0.99 Prophage tail fibre N-terminal
Collagen             PF01391.13    60 seq1906_BIOID50981   -            616   2.8e-41  138.7 166.8   1   3   2.6e-12   7.2e-09   34.9  22.9     1    59   230   288   225   288 0.91 Collagen triple helix repeat (20 copies)
Collagen             PF01391.13    60 seq1906_BIOID50981   -            616   2.8e-41  138.7 166.8   2   3   5.7e-11   1.6e-07   30.6  18.9     7    58   442   493   438   494 0.46 Collagen triple helix repeat (20 copies)
Collagen             PF01391.13    60 seq1906_BIOID50981   -            616   2.8e-41  138.7 166.8   3   3   3.7e-13     1e-09   37.6  22.9     1    59   481   539   481   541 0.97 Collagen triple helix repeat (20 copies)
Phage_fiber_C        PF06820.7     64 seq1906_BIOID50981   -            616   3.4e-36  123.0   0.2   1   1   2.1e-39   5.7e-36  122.3   0.1     1    64   542   605   542   605 0.99 Putative prophage tail fibre C-terminus
Phage_fiber_2        PF03406.8     44 seq1906_BIOID50981   -            616   1.3e-20   72.5   7.4   1   1   4.8e-24   1.3e-20   72.5   5.1     1    43   393   435   393   436 0.97 Phage tail fibre repeat
CarboxypepD_reg      PF13620.1     82 seq1906_BIOID50981   -            616   5.6e-09   35.8   2.5   1   1   5.6e-12   1.5e-08   34.4   1.7     2    80     5    86     4    89 0.85 Carboxypeptidase regulatory-like domain
SecD_SecF            PF02355.11   189 seq1907_BIOID50981   -            549   6.4e-16   57.9  10.3   1   1   3.2e-19   1.1e-15   57.2   7.1    14   184   368   536   361   540 0.90 Protein export membrane protein
SecD-TM1             PF13721.1    101 seq1907_BIOID50981   -            549   7.7e-09   35.6   1.5   1   1   7.2e-10   2.5e-06   27.5   0.0    66   101     2    37     1    37 0.96 SecD export protein N-terminal TM region
MMPL                 PF03176.10   333 seq1907_BIOID50981   -            549   1.4e-08   33.7  12.2   1   1   4.2e-12   1.4e-08   33.7   8.5   180   299   415   535   392   546 0.81 MMPL family
Sec_GG               PF07549.9     29 seq1907_BIOID50981   -            549   3.4e-08   32.2   0.0   1   1   2.6e-11   8.9e-08   30.9   0.0     1    27    46    75    46    77 0.86 SecD/SecF GG Motif
K_trans              PF02705.11   534 seq1908_BIOID50981   -            622  8.9e-207  687.5  25.4   1   1  7.5e-211    1e-206  687.3  17.6     2   534    14   544    13   544 0.99 K+ potassium transporter
zf-dskA_traR         PF01258.12    36 seq1910_BIOID50981   -             75   1.5e-12   46.8   3.7   1   1   1.6e-16   2.3e-12   46.3   2.2     4    35    36    67    31    68 0.89 Prokaryotic dksA/traR C4-type zinc finger
rve                  PF00665.21   120 seq1911_BIOID50981   -            248     7e-28   97.0   0.0   1   1   4.6e-31   1.3e-27   96.2   0.0     2   120    76   192    75   192 0.98 Integrase core domain
rve_3                PF13683.1     67 seq1911_BIOID50981   -            248   7.2e-15   54.1   0.3   1   1   5.9e-18   1.6e-14   53.0   0.2     2    67   164   230   163   230 0.96 Integrase core domain
DDE_Tnp_IS240        PF13610.1    140 seq1911_BIOID50981   -            248   1.6e-12   47.4   0.0   1   1   8.4e-16   2.3e-12   46.9   0.0     2   139    81   222    80   223 0.91 DDE domain
rve_2                PF13333.1     52 seq1911_BIOID50981   -            248   4.3e-10   39.3   0.2   1   1     3e-13   8.3e-10   38.4   0.1     1    50   182   236   182   237 0.90 Integrase core domain
HTH_21               PF13276.1     60 seq1911_BIOID50981   -            248   7.1e-09   35.4   0.1   1   1     6e-12   1.6e-08   34.2   0.0     9    58     4    52     2    56 0.90 HTH-like domain
Peptidase_U32        PF01136.14   233 seq1912_BIOID50981   -            453   6.2e-95  316.4   0.0   1   1     6e-99   8.2e-95  316.0   0.0     1   232    75   344    75   345 0.98 Peptidase family U32
FlgD                 PF03963.9     82 seq1913_BIOID50981   -            231     1e-24   86.3   5.1   1   1   1.1e-27   4.8e-24   84.1   2.8     7    81     7    79     2    80 0.86 Flagellar hook capping protein - N-terminal region
FlgD_ig              PF13860.1     81 seq1913_BIOID50981   -            231   2.4e-21   75.1   2.4   1   1   5.2e-25   2.4e-21   75.1   1.6     9    81   119   189   105   189 0.91 FlgD Ig-like domain
FLgD_tudor           PF13861.1     61 seq1913_BIOID50981   -            231   4.5e-15   55.2   0.0   1   1   3.3e-18   1.5e-14   53.6   0.0     1    60    86   230    86   231 0.98 FlgD Tudor-like domain
DUF2730              PF10805.3    106 seq1914_BIOID50981   -            102   1.3e-33  114.7   0.6   1   1   1.1e-37   1.5e-33  114.5   0.4     1   105     1    99     1   101 0.98 Protein of unknown function (DUF2730)
Radical_SAM          PF04055.16   166 seq1915_BIOID50981   -            411   6.1e-13   49.1   0.0   1   1     3e-16     1e-12   48.4   0.0     6   160    20   182    16   208 0.84 Radical SAM superfamily
DUF4008              PF13186.1     64 seq1915_BIOID50981   -            411     2e-12   47.1   0.6   1   1   1.3e-15   4.3e-12   46.0   0.4     4    64   282   343   276   343 0.90 Domain of unknown function (DUF4008)
Fer4_12              PF13353.1    139 seq1915_BIOID50981   -            411   4.8e-07   29.8   0.0   1   1   2.7e-10   9.1e-07   28.9   0.0    13   115    19   126    17   150 0.60 4Fe-4S single cluster domain
Tyr_Deacylase        PF02580.11   145 seq1918_BIOID50981   -            145   6.3e-55  185.0   0.1   1   1   5.1e-59     7e-55  184.8   0.0     2   144     3   144     2   145 0.99 D-Tyr-tRNA(Tyr) deacylase
Phage_integrase      PF00589.17   173 seq1919_BIOID50981   -            202   1.5e-46  158.0   0.6   1   1   1.3e-50   1.7e-46  157.9   0.4     1   172     5   177     5   178 0.98 Phage integrase family
Xan_ur_permease      PF00860.15   389 seq1922_BIOID50981   -            463  4.4e-113  377.5  39.0   1   1  4.4e-117    6e-113  377.1  27.0     2   388    34   427    33   428 0.97 Permease family
Trans_reg_C          PF00486.23    77 seq1923_BIOID50981   -            251   1.2e-20   73.0   0.2   1   1   6.4e-24   4.3e-20   71.2   0.0     2    77   170   245   169   245 0.98 Transcriptional regulatory protein, C terminal
Response_reg         PF00072.19   112 seq1923_BIOID50981   -            251   2.7e-20   72.3   0.1   1   1   6.2e-24   4.2e-20   71.7   0.0     2   111    17   124    16   125 0.97 Response regulator receiver domain
YodA                 PF09223.6    182 seq1924_BIOID50981   -            223   1.8e-86  288.3   5.1   1   1   1.6e-90   2.1e-86  288.0   3.5     2   182    43   223    42   223 0.99 YodA lipocalin-like domain
YiiD_Cterm           PF09500.5    144 seq1930_BIOID50981   -            329   6.7e-49  165.0   0.0   1   1   2.9e-52   9.9e-49  164.4   0.0     1   143   174   313   174   314 0.99 Putative thioesterase (yiiD_Cterm)
Acetyltransf_7       PF13508.1     79 seq1930_BIOID50981   -            329   4.5e-13   49.0   0.0   1   1   2.4e-16   8.3e-13   48.1   0.0     3    78    60   139    58   140 0.87 Acetyltransferase (GNAT) domain
Acetyltransf_1       PF00583.19    83 seq1930_BIOID50981   -            329   2.5e-12   46.5   0.0   1   1   2.1e-15   7.1e-12   45.0   0.0     2    82    66   138    65   139 0.96 Acetyltransferase (GNAT) family
Acetyltransf_10      PF13673.1    117 seq1930_BIOID50981   -            329   1.6e-08   34.5   0.0   1   1   7.8e-12   2.7e-08   33.8   0.0    38   117    55   138    16   138 0.81 Acetyltransferase (GNAT) domain
DUF3486              PF11985.3    180 seq1931_BIOID50981   -            193   8.5e-44  149.6  12.5   1   1     7e-48   9.6e-44  149.4   8.7     1   180     6   191     6   191 0.98 Protein of unknown function (DUF3486)
SBP_bac_3            PF00497.15   225 seq1932_BIOID50981   -            518   1.1e-30  106.5   0.0   1   1   4.4e-34     2e-30  105.6   0.0    10   224    52   267    45   268 0.91 Bacterial extracellular solute-binding proteins, family 3
SLT                  PF01464.15   121 seq1932_BIOID50981   -            518   4.8e-27   93.7   0.1   1   1   1.7e-30     8e-27   93.0   0.1     5   118   295   404   292   407 0.95 Transglycosylase SLT domain
Lysozyme_like        PF13702.1    160 seq1932_BIOID50981   -            518   1.5e-06   27.7   0.0   1   1   1.2e-09   5.3e-06   25.8   0.0     8   100   291   391   283   448 0.65 Lysozyme-like
DUF3971              PF13116.1    289 seq1933_BIOID50981   -           1266     1e-94  317.0   2.1   1   1   1.9e-97   1.3e-93  313.4   1.1     2   289   505   789   504   789 0.98 Protein of unknown function
AsmA_2               PF13502.1    220 seq1933_BIOID50981   -           1266   4.4e-61  205.9  11.6   1   1   8.7e-62     6e-58  195.6   0.3     1   220  1009  1252  1009  1252 0.95 AsmA-like C-terminal region
CcmH                 PF03918.9    148 seq1934_BIOID50981   -            127   5.8e-47  158.2   0.8   1   1     5e-51   6.8e-47  158.0   0.6     4   125     7   126     4   127 0.91 Cytochrome C biogenesis protein
ASCH                 PF04266.9    104 seq1935_BIOID50981   -            146   2.2e-19   69.6   0.0   1   1   1.8e-23   2.5e-19   69.4   0.0     5   103    37   143    16   144 0.92 ASCH domain
FlaE                 PF07559.9    130 seq1936_BIOID50981   -            401   5.4e-23   81.9  11.1   1   1   1.2e-26   5.4e-23   81.9   7.7     1   130   170   282   170   282 0.92 Flagellar basal body protein FlaE
Flg_bbr_C            PF06429.8     74 seq1936_BIOID50981   -            401   4.6e-21   74.3   1.6   1   1   4.6e-24   2.1e-20   72.2   1.1     2    74   323   400   322   400 0.92 Flagellar basal body rod FlgEFG protein C-terminal
Flg_bb_rod           PF00460.15    31 seq1936_BIOID50981   -            401   9.7e-12   44.2   4.1   1   1   2.1e-15   9.7e-12   44.2   2.8     2    31     4    33     3    33 0.96 Flagella basal body rod protein
Minor_tail_Z         PF06763.6    189 seq1937_BIOID50981   -            192   1.4e-91  305.1  15.5   1   1   1.1e-95   1.6e-91  305.0  10.8     1   189     3   192     3   192 1.00 Prophage minor tail protein Z (GPZ)
FliD_C               PF07195.7    239 seq1939_BIOID50981   -            438   7.7e-43  146.3  10.5   1   1   1.1e-46   7.7e-43  146.3   7.3     1   232   209   423   209   431 0.94 Flagellar hook-associated protein 2 C-terminus
FliD_N               PF02465.13    99 seq1939_BIOID50981   -            438   1.3e-14   54.2   6.8   1   1   1.8e-18   1.3e-14   54.2   4.7     8    99     6    98     1    98 0.85 Flagellar hook-associated protein 2 C-terminus
HATPase_c            PF02518.21   111 seq1941_BIOID50981   -            433   1.9e-22   78.9   0.0   1   1   8.1e-26   3.7e-22   78.0   0.0     6   110   320   423   316   424 0.96 Histidine kinase-, DNA gyrase B-, and HSP90-like ATPase
HisKA                PF00512.20    68 seq1941_BIOID50981   -            433   6.3e-08   32.3   1.3   1   1   3.7e-11   1.7e-07   30.9   0.9     1    67   211   270   211   271 0.90 His Kinase A (phospho-acceptor) domain
HAMP                 PF00672.20    70 seq1941_BIOID50981   -            433   1.6e-06   28.0   0.0   1   1   3.6e-10   1.6e-06   28.0   0.0     3    69   140   206   139   207 0.90 HAMP domain
TPR_11               PF13414.1     69 seq1945_BIOID50981   -            198   3.6e-15   55.2   9.6   1   1   2.2e-15     1e-11   44.1   4.9     1    68    71   140    71   141 0.90 TPR repeat
TPR_2                PF07719.12    34 seq1945_BIOID50981   -            198     2e-06   27.1  11.9   1   2   6.1e-07    0.0028   17.3   1.1     2    32    74   104    73   106 0.90 Tetratricopeptide repeat
TPR_2                PF07719.12    34 seq1945_BIOID50981   -            198     2e-06   27.1  11.9   2   2   4.4e-06      0.02   14.6   0.0     3    31   146   174   144   176 0.93 Tetratricopeptide repeat
TPR_1                PF00515.23    34 seq1945_BIOID50981   -            198   6.2e-06   25.4   9.1   1   1   1.7e-07   0.00075   18.8   0.7     2    32    74   104    73   106 0.91 Tetratricopeptide repeat
ABC_tran             PF00005.22   118 seq1948_BIOID50981   -            637     1e-36  125.7   1.1   1   2   2.4e-18   3.3e-15   56.3   0.0     1   118    41   178    41   178 0.87 ABC transporter
ABC_tran             PF00005.22   118 seq1948_BIOID50981   -            637     1e-36  125.7   1.1   2   2   2.6e-21   3.6e-18   65.9   0.0     1   118   352   459   352   459 0.92 ABC transporter
ABC_tran_2           PF12848.2     85 seq1948_BIOID50981   -            637   6.6e-29   99.4   4.3   1   1   4.8e-32   6.6e-29   99.4   3.0     1    83   217   298   217   302 0.93 ABC transporter
TolA                 PF06519.6     96 seq1949_BIOID50981   -             48   1.9e-16   59.6   0.1   1   1   1.5e-20   2.1e-16   59.5   0.0    50    96     1    46     1    46 0.97 TolA C-terminal
Fimbrial             PF00419.15   145 seq1951_BIOID50981   -            182   6.5e-21   74.9   9.9   1   1   6.6e-25     9e-21   74.4   6.8     1   145    33   182    33   182 0.85 Fimbrial protein
Terminase_6          PF03237.10   384 seq1952_BIOID50981   -            554   7.3e-16   57.7   0.0   1   1   7.5e-20     1e-15   57.3   0.0     2   264    63   382    62   420 0.84 Terminase-like family
POTRA_2              PF08479.6     76 seq1953_BIOID50981   -            377   1.9e-24   84.9   0.0   1   1   2.9e-28   3.9e-24   83.9   0.0     1    76    94   170    94   170 0.99 POTRA domain, ShlB-type
SecD_SecF            PF02355.11   189 seq1955_BIOID50981   -            338   2.4e-68  228.9  10.7   1   1   5.3e-72   3.7e-68  228.3   7.4     4   188   132   316   129   317 0.97 Protein export membrane protein
Sec_GG               PF07549.9     29 seq1955_BIOID50981   -            338     2e-08   33.0   0.1   1   1   7.5e-12   5.2e-08   31.7   0.0     2    27    56    81    55    83 0.90 SecD/SecF GG Motif
Phage_tail_U         PF06141.6    133 seq1956_BIOID50981   -            131     8e-63  210.2   0.4   1   1   6.5e-67   8.9e-63  210.1   0.3     1   133     1   131     1   131 0.99 Phage minor tail protein U
Cytochrom_B_N        PF00033.14   188 seq1958_BIOID50981   -            176   1.9e-21   76.1  13.1   1   1   3.2e-25   2.2e-21   75.9   9.1     2   187     2   173     1   174 0.95 Cytochrome b(N-terminal)/b6/petB
Ni_hydr_CYTB         PF01292.15   182 seq1958_BIOID50981   -            176   1.2e-17   63.7  12.2   1   1   2.3e-21   1.5e-17   63.4   8.5     1   181     3   173     3   174 0.85 Prokaryotic cytochrome b561
Peripla_BP_4         PF13407.1    258 seq1959_BIOID50981   -            328   1.3e-51  175.3   0.8   1   1   1.1e-55   1.5e-51  175.1   0.5     5   258    36   289    31   289 0.96 Periplasmic binding protein domain
PD40                 PF07676.7     39 seq1960_BIOID50981   -            431   1.2e-35  120.5   5.0   1   4   2.5e-08   8.6e-05   21.9   0.0    11    34   203   224   198   227 0.82 WD40-like Beta Propeller Repeat
PD40                 PF07676.7     39 seq1960_BIOID50981   -            431   1.2e-35  120.5   5.0   2   4   8.4e-13   2.9e-09   36.2   0.0     2    39   238   273   237   273 0.95 WD40-like Beta Propeller Repeat
PD40                 PF07676.7     39 seq1960_BIOID50981   -            431   1.2e-35  120.5   5.0   3   4   6.4e-13   2.2e-09   36.6   0.1     2    38   282   316   281   317 0.96 WD40-like Beta Propeller Repeat
PD40                 PF07676.7     39 seq1960_BIOID50981   -            431   1.2e-35  120.5   5.0   4   4   4.2e-07    0.0014   18.0   0.0     3    30   370   397   368   403 0.93 WD40-like Beta Propeller Repeat
TolB_N               PF04052.8    105 seq1960_BIOID50981   -            431   9.2e-32  109.1   0.0   1   1   7.2e-35   2.5e-31  107.7   0.0     1    99    24   122    24   127 0.97 TolB amino-terminal domain
DPPIV_N              PF00930.16   353 seq1960_BIOID50981   -            431   1.6e-13   49.8   0.0   1   1   2.3e-13     8e-10   37.7   0.0   239   348   249   353   220   358 0.87 Dipeptidyl peptidase IV (DPP IV) N-terminal region
Phage_fiber_C        PF06820.7     64 seq1961_BIOID50981   -            102   1.1e-36  124.6   0.7   1   1   1.3e-40   1.8e-36  123.9   0.5     1    64    41   102    41   102 0.99 Putative prophage tail fibre C-terminus
E1-E2_ATPase         PF00122.15   230 seq1963_BIOID50981   -            898     8e-57  191.7   1.7   1   1   3.5e-60     8e-57  191.7   1.2     1   229   123   362   123   363 0.97 E1-E2 ATPase
Hydrolase            PF00702.21   204 seq1963_BIOID50981   -            898   1.9e-24   87.2   0.5   1   1   1.9e-27   4.2e-24   86.0   0.2     1   204   367   653   367   653 0.83 haloacid dehalogenase-like hydrolase
HAD                  PF12710.2    191 seq1963_BIOID50981   -            898   1.6e-16   60.9   0.1   1   1   1.4e-19   3.3e-16   59.9   0.0     2   191   371   650   370   650 0.78 haloacid dehalogenase-like hydrolase
Cation_ATPase_N      PF00690.21    69 seq1963_BIOID50981   -            898   2.2e-15   55.7   0.0   1   1   2.2e-18   5.1e-15   54.5   0.0     4    69    48   112    46   112 0.97 Cation transporter/ATPase, N-terminus
Hydrolase_like2      PF13246.1     91 seq1963_BIOID50981   -            898   5.2e-11   42.2   0.0   1   1   4.8e-14   1.1e-10   41.1   0.0    40    91   411   481   369   481 0.68 Putative hydrolase of sodium-potassium ATPase alpha subunit
Big_2                PF02368.13    79 seq1967_BIOID50981   -            256     4e-13   48.9  10.1   1   1   5.9e-17     4e-13   48.9   7.0     2    74   171   246   170   251 0.94 Bacterial Ig-like domain (group 2)
AsmA                 PF05170.9    604 seq1968_BIOID50981   -            577    9e-168  559.5   7.9   1   1  2.4e-171  1.1e-167  559.1   5.5     1   568     9   561     9   574 0.98 AsmA family
RbsD_FucU            PF05025.8    142 seq1969_BIOID50981   -            143   7.8e-51  172.0   0.4   1   1   6.4e-55   8.7e-51  171.8   0.3     1   142     5   143     5   143 0.99 RbsD / FucU transport protein family
Fimbrial             PF00419.15   145 seq1970_BIOID50981   -            165   1.3e-15   57.7   0.0   1   1   1.2e-19   1.6e-15   57.4   0.0     2   145    19   165    18   165 0.85 Fimbrial protein
Flg_bbr_C            PF06429.8     74 seq1973_BIOID50981   -            251   3.9e-21   74.6   2.9   1   1   8.5e-25   5.8e-21   74.0   0.4     2    74   170   247   169   247 0.91 Flagellar basal body rod FlgEFG protein C-terminal
Flg_bb_rod           PF00460.15    31 seq1973_BIOID50981   -            251   2.2e-10   39.9   3.3   1   1   3.2e-14   2.2e-10   39.9   2.3     1    31     5    35     5    35 0.97 Flagella basal body rod protein
SDF                  PF00375.13   390 seq1974_BIOID50981   -            429    2e-120  401.9  38.4   1   1  1.7e-124  2.3e-120  401.8  26.6     1   390     8   411     8   411 0.97 Sodium:dicarboxylate symporter family
FliS                 PF02561.9    122 seq1975_BIOID50981   -            130   2.8e-23   81.9   0.0   1   1   2.5e-27   3.4e-23   81.6   0.0     2   118     5   125     4   128 0.94 Flagellar protein FliS
[truncated: 1,475,375 more chars]
