# Supplementary material for: A domain sequence approach to pangenomics: applications to Escherichia coli
Source: F1000Res. 2013 May 29;1:19. Originally published 2012 Oct 1. [Version 2] doi: 10.12688/f1000research.1-19.v2 (PMC3901455; doi:10.12688/f1000research.1-19.v2)
Supplement: The 347 text files show the results from scanning each of the fasta-files against the Pfam-A database [file f1000research-1-1101-s0002.tgz › Escherichia_coli_DEC8C_BIOID50983.txt]

#                                                                            --- full sequence --- -------------- this domain -------------   hmm coord   ali coord   env coord
# target name        accession   tlen query name           accession   qlen   E-value  score  bias   #  of  c-Evalue  i-Evalue  score  bias  from    to  from    to  from    to  acc description of target
#------------------- ---------- ----- -------------------- ---------- ----- --------- ------ ----- --- --- --------- --------- ------ ----- ----- ----- ----- ----- ----- ----- ---- ---------------------
Phage_base_V         PF04717.7     79 seq2_BIOID50983      -            505   2.2e-27   94.6   0.1   1   1   6.4e-31   4.4e-27   93.7   0.1     1    77   169   261   169   263 0.92 Phage-related baseplate assembly protein
Phage_GPD            PF05954.6    292 seq2_BIOID50983      -            505   7.3e-14   51.5   0.9   1   1   1.9e-17   1.3e-13   50.7   0.6   197   291    31   131    28   132 0.86 Phage late control gene D protein (GPD)
Phage_lysozyme       PF00959.14   110 seq3_BIOID50983      -            177   3.5e-29  101.1   0.0   1   1   3.4e-33   4.6e-29  100.8   0.0     1   110    48   166    48   166 0.97 Phage lysozyme
DUF3672              PF12421.3    136 seq7_BIOID50983      -            501   7.1e-37  126.4   1.8   1   1   2.8e-40   1.3e-36  125.6   1.2     1   135   313   462   313   463 0.94 Fibronectin type III protein
DUF1983              PF09327.6     81 seq7_BIOID50983      -            501     4e-28   97.0   0.1   1   1   2.2e-31     1e-27   95.7   0.0     2    81   210   289   209   289 0.97 Domain of unknown function (DUF1983)
ANT                  PF03374.9    112 seq8_BIOID50983      -             57   3.5e-11   43.0   0.0   1   1   2.8e-15   3.8e-11   42.9   0.0    60   111     1    51     1    52 0.95 Phage antirepressor protein KilAC domain
IstB_IS21            PF01695.12   178 seq10_BIOID50983     -            138   1.9e-39  134.8   0.1   1   1   1.8e-43   2.4e-39  134.4   0.1    74   177     4   107     1   108 0.98 IstB-like ATP binding protein
DDE_Tnp_1            PF01609.16   211 seq12_BIOID50983     -            147   6.6e-08   32.2   0.0   1   1   5.4e-12   7.4e-08   32.1   0.0    50   147    20   129     5   145 0.78 Transposase DDE domain
Terminase_1          PF03354.10   477 seq16_BIOID50983     -            354   4.3e-19   68.1   0.0   1   1   4.4e-23     6e-19   67.6   0.0   156   469    17   335     3   340 0.78 Phage Terminase
RecT                 PF03837.9    199 seq21_BIOID50983     -            261   1.9e-28   99.0   0.0   1   1   2.9e-30     4e-26   91.4   0.0     5   195    24   182    22   190 0.91 RecT family
Phage_fiber_C        PF06820.7     64 seq22_BIOID50983     -             89   4.2e-36  122.7   0.7   1   1   4.1e-40   5.7e-36  122.3   0.5     1    64    28    89    28    89 0.99 Putative prophage tail fibre C-terminus
DUF1449              PF07290.6    202 seq23_BIOID50983     -            114   1.1e-32  112.9   0.0   1   1   9.4e-37   1.3e-32  112.6   0.0   118   202    26   110    18   110 0.97 Protein of unknown function (DUF1449)
Phage_fiber_C        PF06820.7     64 seq25_BIOID50983     -             82   3.6e-36  122.9   0.7   1   1   3.2e-40   4.4e-36  122.7   0.5     1    64    21    82    21    82 0.99 Putative prophage tail fibre C-terminus
HTH_Tnp_1            PF01527.15    76 seq26_BIOID50983     -            224   1.5e-24   85.5   0.0   1   1   7.3e-25     2e-21   75.6   0.0     2    75    94   171    93   172 0.93 Transposase
HTH_24               PF13412.1     48 seq26_BIOID50983     -            224   2.6e-05   23.3   0.0   1   1   1.9e-08   5.3e-05   22.4   0.0    16    46    26    56    22    56 0.93 Winged helix-turn-helix DNA-binding
DUF932               PF06067.6    239 seq27_BIOID50983     -            104   7.6e-14   51.4   0.0   1   1   5.9e-18   8.1e-14   51.3   0.0   145   239     6    93     1    93 0.94 Domain of unknown function (DUF932)
rve                  PF00665.21   120 seq31_BIOID50983     -            122   6.8e-25   87.3   0.0   1   1   5.5e-29   7.5e-25   87.2   0.0     2   119     2   116     1   117 0.97 Integrase core domain
Phage_lambda_P       PF06992.6    233 seq34_BIOID50983     -            233  6.4e-168  555.7   4.1   1   1  5.2e-172  7.1e-168  555.5   2.8     1   233     1   233     1   233 1.00 Replication protein P
Phage_portal         PF04860.7    347 seq36_BIOID50983     -            403   2.3e-98  328.9   0.0   1   1  1.9e-102   2.6e-98  328.7   0.0     5   347    29   376    23   376 0.94 Phage portal protein
DUF1076              PF06416.7    113 seq45_BIOID50983     -            213   2.7e-43  146.1   0.3   1   1   2.7e-47   3.7e-43  145.6   0.2    14   113   113   212    99   212 0.94 Protein of unknown function (DUF1076)
DUF977               PF06163.6    127 seq46_BIOID50983     -            141   2.9e-63  211.1   0.3   1   1   2.4e-67   3.3e-63  210.9   0.2     1   126     1   135     1   136 0.99 Bacterial protein of unknown function (DUF977)
SecE                 PF00584.15    57 seq49_BIOID50983     -            127   2.4e-21   74.9   1.0   1   1   1.8e-25   2.4e-21   74.9   0.7     2    56    68   122    67   123 0.97 SecE/Sec61-gamma subunits of protein translocation complex
HTH_36               PF13730.1     55 seq50_BIOID50983     -            230     2e-07   30.8   0.3   1   1   2.5e-11   3.5e-07   30.1   0.2     2    55    30    83    29    83 0.93 Helix-turn-helix domain
Phage_fiber_C        PF06820.7     64 seq56_BIOID50983     -             89   7.5e-35  118.7   0.5   1   1   7.9e-39   1.1e-34  118.2   0.3     1    64    28    89    28    89 0.99 Putative prophage tail fibre C-terminus
HDPD                 PF02924.9    118 seq60_BIOID50983     -            112   1.5e-15   56.9   1.9   1   1   1.2e-19   1.7e-15   56.7   1.3     4   114     7   108     4   111 0.87 Bacteriophage lambda head decoration protein D
DUF1076              PF06416.7    113 seq61_BIOID50983     -            180   4.3e-45  151.9   0.3   1   1   4.4e-49   6.1e-45  151.4   0.2     1   113    70   178    68   178 0.96 Protein of unknown function (DUF1076)
Antirestrict         PF03230.8     94 seq62_BIOID50983     -            161   4.7e-39  132.1   0.2   1   1   4.7e-43   6.4e-39  131.7   0.1     1    94    64   161    64   161 0.98 Antirestriction protein
His_Phos_2           PF00328.17   347 seq66_BIOID50983     -            442   1.3e-40  139.6   0.0   1   1   1.2e-44   1.6e-40  139.4   0.0     1   345    39   383    39   387 0.85 Histidine phosphatase superfamily (branch 2)
DUF1076              PF06416.7    113 seq68_BIOID50983     -             75   6.1e-35  119.2   0.0   1   1   4.8e-39   6.5e-35  119.1   0.0    41   112     1    72     1    73 0.98 Protein of unknown function (DUF1076)
DUF3672              PF12421.3    136 seq72_BIOID50983     -            329   1.8e-40  138.1   0.6   1   1   4.2e-44   2.9e-40  137.4   0.0     1   135   147   287   147   288 0.89 Fibronectin type III protein
DUF1983              PF09327.6     81 seq72_BIOID50983     -            329   8.9e-24   83.1   0.0   1   1   3.1e-27   2.1e-23   81.9   0.0     1    81    43   123    43   123 0.99 Domain of unknown function (DUF1983)
Sigma54_CBD          PF04963.8    195 seq74_BIOID50983     -            477   8.2e-76  253.6   1.0   1   1   1.8e-79   8.2e-76  253.6   0.7     2   195   107   304   106   304 0.97 Sigma-54 factor, core binding domain
Sigma54_DBD          PF04552.8    160 seq74_BIOID50983     -            477   3.8e-70  234.3   0.4   1   1   1.6e-73   7.5e-70  233.4   0.3     2   160   317   475   316   475 0.99 Sigma-54, DNA binding domain
Sigma54_AID          PF00309.15    49 seq74_BIOID50983     -            477   7.9e-19   66.7  20.7   1   1   3.8e-22   1.8e-18   65.6  14.3     1    47     3    49     3    51 0.97 Sigma-54 factor, Activator interacting domain (AID)
Phage_lysis          PF03245.8    125 seq76_BIOID50983     -            164   1.2e-50  170.5   9.1   1   1     1e-54   1.4e-50  170.3   6.3     1   124    29   153    29   154 0.99 Bacteriophage lysis protein
DUF3672              PF12421.3    136 seq79_BIOID50983     -            269   6.4e-45  152.5   2.5   1   1   1.4e-48   9.6e-45  151.9   1.8     1   136    86   228    86   228 0.94 Fibronectin type III protein
DUF1983              PF09327.6     81 seq79_BIOID50983     -            269   8.6e-20   70.3   0.0   1   1   4.9e-23   3.4e-19   68.4   0.0    21    81     2    62     1    62 0.98 Domain of unknown function (DUF1983)
DUF1076              PF06416.7    113 seq80_BIOID50983     -            213   2.1e-45  152.9   0.2   1   1   2.6e-49   3.6e-45  152.1   0.1     1   113   103   211   101   211 0.96 Protein of unknown function (DUF1076)
NusG                 PF02357.14    92 seq84_BIOID50983     -            181   5.3e-25   87.3   0.0   1   1   1.1e-28   7.7e-25   86.8   0.0     1    92     7   106     7   106 0.93 Transcription termination factor nusG
KOW                  PF00467.24    32 seq84_BIOID50983     -            181   1.3e-08   33.9   0.1   1   1   9.1e-12   6.2e-08   31.7   0.0     1    28   130   161   130   165 0.86 KOW motif
HOK_GEF              PF01848.11    43 seq86_BIOID50983     -             70   3.2e-19   67.8   4.6   1   1   2.8e-23   3.8e-19   67.6   3.2     1    43    24    66    24    66 0.99 Hok/gef family
TnpB_IS66            PF05717.8    108 seq87_BIOID50983     -             87     1e-34  118.1   0.0   1   1   7.8e-39   1.1e-34  118.0   0.0     2    78     7    83     6    87 0.95 IS66 Orf2 like protein
TnpB_IS66            PF05717.8    108 seq88_BIOID50983     -            118   5.2e-39  131.9   0.0   1   1   4.5e-43   6.2e-39  131.6   0.0     2    96     7    99     6   106 0.94 IS66 Orf2 like protein
Terminase_2          PF03592.11   144 seq89_BIOID50983     -             87   3.7e-13   49.8   0.2   1   1     3e-17   4.2e-13   49.7   0.1     1    53     3    55     3    71 0.95 Terminase small subunit
Acyl_transf_1        PF00698.16   318 seq90_BIOID50983     -            309   2.1e-42  145.4   3.9   1   1   1.8e-46   2.5e-42  145.2   2.7     2   281     6   290     5   306 0.90 Acyl transferase domain
YqaJ                 PF09588.5    152 seq91_BIOID50983     -            225   3.7e-25   88.5   0.0   1   1     1e-28     7e-25   87.6   0.0     2   150    24   166    23   168 0.85 YqaJ-like viral recombinase domain
Lambda_Bor           PF06291.6     97 seq92_BIOID50983     -             68   4.1e-21   74.5   0.3   1   1   3.6e-25   4.9e-21   74.3   0.2     1    41    17    57    17    63 0.95 Bor protein
Phage_cap_E          PF03864.10   329 seq97_BIOID50983     -             75   5.3e-09   35.3   0.1   1   1   4.2e-13   5.7e-09   35.2   0.0     1    72     4    75     4    75 0.93 Phage major capsid protein E
DUF208               PF02677.9    176 seq99_BIOID50983     -            228   1.1e-73  246.6   0.6   1   1   9.3e-78   1.3e-73  246.4   0.4     1   175    27   202    27   203 0.99 Uncharacterized BCR, COG1636
DUF2776              PF10951.3    347 seq100_BIOID50983    -            383  1.1e-165  550.7  33.0   1   1  9.5e-170  1.3e-165  550.5  22.9     1   347    34   381    34   381 0.99 Protein of unknown function (DUF2776)
Rep_3                PF01051.16   218 seq103_BIOID50983    -            325   4.9e-22   78.4   0.1   1   1   5.5e-26   7.5e-22   77.8   0.1     4   210    11   265     9   271 0.86 Initiator Replication protein
HTH_Tnp_1            PF01527.15    76 seq105_BIOID50983    -            215   1.8e-20   72.5   0.0   1   1   1.2e-23   5.3e-20   71.0   0.0     2    69    91   162    90   169 0.87 Transposase
RadC                 PF04002.10   123 seq106_BIOID50983    -            158   1.3e-46  157.2   0.0   1   1   1.2e-50   1.6e-46  156.8   0.0     2   123    37   158    36   158 0.98 RadC-like JAB domain
Chor_lyase           PF04345.8    168 seq108_BIOID50983    -            165   6.6e-31  106.8   0.0   1   1   5.8e-35     8e-31  106.6   0.0    13   163    18   165    12   165 0.90 Chorismate lyase
Peptidase_U35        PF04586.12   163 seq119_BIOID50983    -            645   4.3e-30  104.7   0.0   1   1   1.2e-33     8e-30  103.8   0.0     5   159    12   157     8   161 0.91 Caudovirus prohead protease
Phage_capsid         PF05065.8    276 seq119_BIOID50983    -            645   3.4e-25   88.6   0.1   1   1   8.5e-29   5.8e-25   87.8   0.1     8   274   353   634   351   636 0.78 Phage capsid family
Phage_cap_E          PF03864.10   329 seq122_BIOID50983    -            211   3.5e-24   85.2   0.1   1   1     3e-28   4.1e-24   85.0   0.1    90   257     5   180     1   193 0.88 Phage major capsid protein E
DDE_Tnp_IS66         PF03050.9    271 seq123_BIOID50983    -            522  2.3e-102  341.7   0.3   1   1  6.8e-106  2.3e-102  341.7   0.2     1   270   185   471   185   472 0.99 Transposase IS66 family
DDE_Tnp_IS66_C       PF13817.1     39 seq123_BIOID50983    -            522   1.5e-19   69.5   0.4   1   1   1.2e-22     4e-19   68.2   0.3     1    39   478   516   478   516 0.99 IS66 C-terminal element
HTH_Tnp_IS66         PF13005.2     59 seq123_BIOID50983    -            522   6.7e-19   67.3   1.9   1   1     4e-22   1.4e-18   66.3   1.3     2    59   124   179   123   179 0.97 putative Helix-turn-helix domain of transposase IS66
LZ_Tnp_IS66          PF13007.2     78 seq123_BIOID50983    -            522   1.1e-10   41.8   4.0   1   1   8.4e-14   2.9e-10   40.5   2.8     2    77    43   120    42   121 0.73 Transposase C of IS166 homeodomain
DDE_Tnp_IS66         PF03050.9    271 seq124_BIOID50983    -            522  2.3e-102  341.7   0.3   1   1  6.8e-106  2.3e-102  341.7   0.2     1   270   185   471   185   472 0.99 Transposase IS66 family
DDE_Tnp_IS66_C       PF13817.1     39 seq124_BIOID50983    -            522   1.5e-19   69.5   0.4   1   1   1.2e-22     4e-19   68.2   0.3     1    39   478   516   478   516 0.99 IS66 C-terminal element
HTH_Tnp_IS66         PF13005.2     59 seq124_BIOID50983    -            522   6.7e-19   67.3   1.9   1   1     4e-22   1.4e-18   66.3   1.3     2    59   124   179   123   179 0.97 putative Helix-turn-helix domain of transposase IS66
LZ_Tnp_IS66          PF13007.2     78 seq124_BIOID50983    -            522   1.1e-10   41.8   4.0   1   1   8.4e-14   2.9e-10   40.5   2.8     2    77    43   120    42   121 0.73 Transposase C of IS166 homeodomain
HTH_35               PF13693.1     78 seq131_BIOID50983    -             88   2.4e-17   62.3   0.0   1   1   2.2e-21     3e-17   62.0   0.0     1    69    18    86    18    88 0.95 Winged helix-turn-helix DNA-binding
MFS_1                PF07690.11   354 seq140_BIOID50983    -            124   6.3e-12   44.7   4.7   1   1     1e-15   7.2e-12   44.6   3.2     2    85    11    95    10   103 0.85 Major Facilitator Superfamily
Sugar_tr             PF00083.19   451 seq140_BIOID50983    -            124   1.8e-06   26.6   0.1   1   1   3.2e-10   2.2e-06   26.4   0.1   255   340     7    98     2   102 0.68 Sugar (and other) transporter
HHA                  PF05321.6     57 seq143_BIOID50983    -             58   3.1e-22   78.3   0.0   1   1   2.5e-26   3.4e-22   78.2   0.0     2    57     2    55     1    55 0.94 Haemolysin expression modulating protein
RHS_repeat           PF05593.9     38 seq145_BIOID50983    -           1402   1.3e-63  209.9 119.5   1   7   3.3e-09   2.2e-05   24.3   0.6     6    37   413   444   412   446 0.89 RHS Repeat
RHS_repeat           PF05593.9     38 seq145_BIOID50983    -           1402   1.3e-63  209.9 119.5   2   7   2.1e-11   1.4e-07   31.3   2.8     1    37   429   466   429   467 0.98 RHS Repeat
RHS_repeat           PF05593.9     38 seq145_BIOID50983    -           1402   1.3e-63  209.9 119.5   3   7   1.8e-10   1.3e-06   28.3   3.0     1    38   493   532   493   532 0.92 RHS Repeat
RHS_repeat           PF05593.9     38 seq145_BIOID50983    -           1402   1.3e-63  209.9 119.5   4   7   4.5e-10   3.1e-06   27.0   0.0     1    36   537   572   537   573 0.92 RHS Repeat
RHS_repeat           PF05593.9     38 seq145_BIOID50983    -           1402   1.3e-63  209.9 119.5   5   7   1.7e-13   1.2e-09   37.9   1.8     1    37   579   615   579   616 0.97 RHS Repeat
RHS_repeat           PF05593.9     38 seq145_BIOID50983    -           1402   1.3e-63  209.9 119.5   6   7   1.2e-09   8.3e-06   25.7   0.2     1    37   621   656   621   657 0.97 RHS Repeat
RHS_repeat           PF05593.9     38 seq145_BIOID50983    -           1402   1.3e-63  209.9 119.5   7   7   2.2e-10   1.5e-06   28.1   0.6     1    29   950   987   950   998 0.90 RHS Repeat
RHS                  PF03527.9     41 seq145_BIOID50983    -           1402   3.8e-21   74.4   5.8   1   1   1.5e-23     1e-19   69.8   0.6     1    40  1154  1193  1154  1194 0.97 RHS protein
DUF968               PF06147.6    200 seq147_BIOID50983    -            349   7.6e-80  267.4   0.0   1   1   9.1e-84   1.2e-79  266.7   0.0     2   199   130   345   129   346 0.99 Protein of unknown function (DUF968)
Phage_capsid         PF05065.8    276 seq148_BIOID50983    -            307   6.5e-13   48.3   0.2   1   1   1.7e-16   2.3e-12   46.5   0.2    47   272    96   303    58   306 0.81 Phage capsid family
Ail_Lom              PF06316.6    199 seq149_BIOID50983    -            199  5.2e-119  394.8   5.8   1   1  8.4e-123  5.8e-119  394.6   4.0     1   199     1   199     1   199 1.00 Enterobacterial Ail/Lom protein
OMP_b-brl            PF13505.1    176 seq149_BIOID50983    -            199     7e-26   91.0   6.5   1   1   1.2e-29   8.1e-26   90.8   4.5     2   176    11   199     6   199 0.85 Outer membrane protein beta-barrel domain
Phage_H_T_join       PF05521.6     95 seq150_BIOID50983    -            112   1.1e-21   76.7   0.2   1   1   9.5e-26   1.3e-21   76.5   0.1     1    95     7   106     7   106 0.93 Phage head-tail joining protein
Mu-transpos_C        PF09299.6     62 seq151_BIOID50983    -            696   1.9e-19   69.1   0.1   1   1   6.1e-23   4.2e-19   68.0   0.1     1    62   532   594   532   594 0.99 Mu transposase, C-terminal
rve                  PF00665.21   120 seq151_BIOID50983    -            696   1.5e-11   44.3   0.0   1   1   6.2e-15   4.2e-11   42.8   0.0    27   117   330   422   304   425 0.90 Integrase core domain
Ribosomal_L11_N      PF03946.9     60 seq152_BIOID50983    -            142   3.2e-32  109.6   0.3   1   1   8.7e-36   5.9e-32  108.7   0.2     1    60     8    67     8    67 0.99 Ribosomal protein L11, N-terminal domain
Ribosomal_L11        PF00298.14    69 seq152_BIOID50983    -            142   6.6e-29   99.7   2.9   1   1   1.8e-32   1.2e-28   98.8   2.0     1    69    72   140    72   140 0.99 Ribosomal protein L11, RNA binding domain
MFS_1                PF07690.11   354 seq153_BIOID50983    -            343   1.5e-27   96.2  23.9   1   1   3.1e-30   2.1e-26   92.3  16.6    85   342    39   284    21   289 0.75 Major Facilitator Superfamily
MFS_2                PF13347.1    427 seq153_BIOID50983    -            343   9.7e-07   27.4   9.3   1   1   1.6e-10   1.1e-06   27.2   3.9   145   345    75   274    72   284 0.76 MFS/sugar transport protein
UbiA                 PF01040.13   257 seq154_BIOID50983    -            290   8.5e-41  139.7  25.0   1   1   7.6e-45     1e-40  139.4  17.3     2   256    26   277    25   283 0.85 UbiA prenyltransferase family
DUF1317              PF07026.6     60 seq155_BIOID50983    -             60   3.8e-39  132.2   0.1   1   1     3e-43   4.1e-39  132.1   0.0     1    60     1    60     1    60 0.99 Protein of unknown function (DUF1317)
DUF987               PF06174.6     66 seq157_BIOID50983    -             73   1.7e-43  145.8   0.2   1   1   1.4e-47   1.9e-43  145.6   0.1     1    66     1    66     1    66 0.99 Protein of unknown function (DUF987)
DUF3672              PF12421.3    136 seq159_BIOID50983    -            424   1.8e-39  134.8   0.2   1   1   2.7e-43   1.8e-39  134.8   0.2     1   136   241   383   241   383 0.94 Fibronectin type III protein
DUF1983              PF09327.6     81 seq159_BIOID50983    -            424   1.6e-25   88.7   0.0   1   1     8e-29   5.5e-25   87.0   0.0     1    81   137   217   137   217 0.99 Domain of unknown function (DUF1983)
Ail_Lom              PF06316.6    199 seq161_BIOID50983    -            199    1e-120  400.3   5.6   1   1  2.5e-124  1.1e-120  400.2   3.9     1   199     1   199     1   199 1.00 Enterobacterial Ail/Lom protein
OMP_b-brl            PF13505.1    176 seq161_BIOID50983    -            199   1.2e-25   90.3   5.7   1   1   3.1e-29   1.4e-25   90.0   3.9     2   176    11   199     8   199 0.86 Outer membrane protein beta-barrel domain
Ail_Lom              PF06316.6    199 seq162_BIOID50983    -            212  8.1e-118  390.9   4.8   1   1  1.3e-121  9.1e-118  390.7   3.4     1   199    14   212    14   212 1.00 Enterobacterial Ail/Lom protein
OMP_b-brl            PF13505.1    176 seq162_BIOID50983    -            212   3.2e-26   92.1   6.0   1   1   5.9e-30     4e-26   91.8   4.1     2   176    24   212    23   212 0.88 Outer membrane protein beta-barrel domain
TnpB_IS66            PF05717.8    108 seq164_BIOID50983    -            115   1.3e-44  149.9   0.0   1   1     1e-48   1.4e-44  149.8   0.0     2   107     7   110     6   111 0.96 IS66 Orf2 like protein
DUF1382              PF07131.6     61 seq165_BIOID50983    -             63   8.3e-40  134.6   0.6   1   1   6.7e-44   9.1e-40  134.4   0.4     1    61     1    61     1    61 0.99 Protein of unknown function (DUF1382)
Phage_cap_E          PF03864.10   329 seq166_BIOID50983    -             70   2.6e-11   42.9   0.0   1   1     2e-15   2.8e-11   42.8   0.0   262   328     1    68     1    69 0.91 Phage major capsid protein E
adh_short            PF00106.20   167 seq170_BIOID50983    -            244   6.4e-40  136.6   1.7   1   1     4e-43   1.1e-39  135.9   1.2     1   166     6   169     6   170 0.92 short chain dehydrogenase
adh_short_C2         PF13561.1    243 seq170_BIOID50983    -            244   3.5e-33  115.2   1.9   1   1   1.6e-36   4.3e-33  115.0   1.3     5   242    14   241    12   242 0.94 Enoyl-(Acyl carrier protein) reductase
KR                   PF08659.5    181 seq170_BIOID50983    -            244   2.9e-21   75.8   0.9   1   1   1.7e-24   4.6e-21   75.1   0.6     3   174     8   180     7   196 0.84 KR domain
NAD_binding_10       PF13460.1    183 seq170_BIOID50983    -            244   2.8e-06   27.3   0.3   1   1   2.4e-09   6.6e-06   26.1   0.2     2   125     9   156     8   194 0.72 NADH(P)-binding
Epimerase            PF01370.16   236 seq170_BIOID50983    -            244     3e-05   23.4   0.2   1   1   1.6e-08   4.3e-05   22.9   0.2     1   118     8   141     8   192 0.77 NAD dependent epimerase/dehydratase family
DNA_methylase        PF00145.12   335 seq172_BIOID50983    -            374   5.7e-53  180.0   0.0   1   1   5.1e-56   3.5e-52  177.4   0.0     1   331     9   353     9   356 0.76 C-5 cytosine-specific DNA methylase
Methyltransf_15      PF09445.5    164 seq172_BIOID50983    -            374   3.6e-06   26.5   0.1   1   1     1e-09   6.9e-06   25.6   0.0     3    91    10    95     8   106 0.82 RNA cap guanine-N2 methyltransferase
Phage_connect_1      PF05135.8    102 seq174_BIOID50983    -             98   1.4e-20   73.2   0.0   1   1   1.1e-24   1.5e-20   73.0   0.0     1   101     1    94     1    95 0.95 Phage gp6-like head-tail connector protein
Lysis_S              PF04971.7     68 seq177_BIOID50983    -             68   4.3e-46  154.3   0.6   1   1   3.4e-50   4.7e-46  154.2   0.4     1    68     1    68     1    68 1.00 Lysis protein S
DUF3950              PF13132.1     30 seq180_BIOID50983    -             48   6.6e-11   41.4   0.8   1   1   6.9e-15   9.5e-11   40.9   0.6     1    22    21    42    21    43 0.97 Domain of unknown function (DUF3950)
Autotransporter      PF03797.14   265 seq181_BIOID50983    -            397   2.9e-58  197.1  16.1   1   1     3e-62   4.1e-58  196.7  11.2     2   265    97   381    96   381 0.98 Autotransporter beta-domain
Packaging_FI         PF14000.1    125 seq182_BIOID50983    -            144   2.7e-42  143.7   4.0   1   1   2.3e-46   3.1e-42  143.5   2.8     1   125    15   141    15   141 0.97 DNA packaging protein FI
Ribosomal_L1         PF00687.16   221 seq185_BIOID50983    -            234   9.2e-50  168.8   0.2   1   1   7.9e-54   1.1e-49  168.6   0.2    13   220    28   220     8   221 0.90 Ribosomal protein L1p/L10e family
YagB_YeeU_YfjZ       PF06154.6    105 seq186_BIOID50983    -            122   2.5e-52  175.4   0.0   1   1   2.1e-56   2.9e-52  175.1   0.0     2   104    16   118    15   119 0.98 YagB/YeeU/YfjZ family
Lar_restr_allev      PF14354.1     61 seq189_BIOID50983    -             78   1.8e-11   44.0   3.0   1   1   1.6e-15   2.2e-11   43.7   2.1     1    61     9    63     9    63 0.95 Restriction alleviation protein Lar
DDE_Tnp_IS66         PF03050.9    271 seq190_BIOID50983    -            437   1.3e-82  277.0   1.8   1   1   2.8e-86   1.3e-82  277.0   1.3     1   234   186   436   186   437 0.98 Transposase IS66 family
HTH_Tnp_IS66         PF13005.2     59 seq190_BIOID50983    -            437   7.5e-17   60.8   7.9   1   1   3.2e-20   1.5e-16   59.8   5.5     2    59   125   180   124   180 0.98 putative Helix-turn-helix domain of transposase IS66
LZ_Tnp_IS66          PF13007.2     78 seq190_BIOID50983    -            437     1e-12   48.4   7.7   1   1   6.6e-16     3e-12   46.9   5.3     2    77    46   121    45   122 0.83 Transposase C of IS166 homeodomain
NinB                 PF05772.7    127 seq195_BIOID50983    -            181   1.1e-53  180.0   0.2   1   1     1e-57   1.4e-53  179.7   0.1     2   127    40   165    39   165 0.99 NinB protein
Ribosomal_S30AE      PF02482.14    94 seq196_BIOID50983    -             95   6.8e-34  115.9   1.8   1   1   5.5e-38   7.5e-34  115.8   1.3     1    94     2    95     2    95 0.99 Sigma 54 modulation protein / S30EA ribosomal protein
DUF3491              PF11996.3    936 seq198_BIOID50983    -           1663  1.7e-305 1015.3   0.0   1   1  1.9e-309  2.5e-305 1014.7   0.0     1   720   941  1659   941  1662 0.99 Protein of unknown function (DUF3491)
HNH                  PF01844.18    47 seq201_BIOID50983    -            146   4.4e-13   48.7   0.4   1   1   3.2e-17   4.4e-13   48.7   0.3     1    46    64   112    64   113 0.96 HNH endonuclease
phage_tail_N         PF08400.5    134 seq202_BIOID50983    -            983   9.6e-57  190.3   0.2   1   1   2.8e-60   9.6e-57  190.3   0.1     1   134     1   134     1   134 0.99 Prophage tail fibre N-terminal
Phage_fiber_2        PF03406.8     44 seq202_BIOID50983    -            983   1.2e-55  184.7  34.5   1   3   3.5e-26   1.2e-22   79.1   5.3     1    44   459   502   459   502 0.98 Phage tail fibre repeat
Phage_fiber_2        PF03406.8     44 seq202_BIOID50983    -            983   1.2e-55  184.7  34.5   2   3   5.4e-24   1.8e-20   72.1   4.1     1    44   503   546   503   546 0.97 Phage tail fibre repeat
Phage_fiber_2        PF03406.8     44 seq202_BIOID50983    -            983   1.2e-55  184.7  34.5   3   3   2.4e-21   8.3e-18   63.6   3.5     1    42   547   588   547   590 0.95 Phage tail fibre repeat
Collar               PF07484.7     57 seq202_BIOID50983    -            983     2e-11   43.3   2.2   1   1   9.9e-15   3.4e-11   42.6   0.1     1    56   758   804   758   805 0.97 Phage Tail Collar Domain
Phage_fiber          PF03335.8     14 seq202_BIOID50983    -            983   6.2e-05   21.9  62.3   1   6   0.00055       1.9    8.3   1.5     1    14   821   834   821   834 0.88 Phage tail fibre repeat
Phage_fiber          PF03335.8     14 seq202_BIOID50983    -            983   6.2e-05   21.9  62.3   2   6   2.7e-05     0.091   12.3   2.5     1    14   853   866   853   866 0.94 Phage tail fibre repeat
Phage_fiber          PF03335.8     14 seq202_BIOID50983    -            983   6.2e-05   21.9  62.3   3   6   2.8e-05     0.095   12.3   2.5     1    14   918   931   918   931 0.93 Phage tail fibre repeat
Phage_fiber          PF03335.8     14 seq202_BIOID50983    -            983   6.2e-05   21.9  62.3   4   6   0.00039       1.3    8.8   2.0     2    13   933   944   932   945 0.89 Phage tail fibre repeat
Phage_fiber          PF03335.8     14 seq202_BIOID50983    -            983   6.2e-05   21.9  62.3   5   6   0.00046       1.6    8.5   0.9     2    11   942   951   941   952 0.86 Phage tail fibre repeat
Phage_fiber          PF03335.8     14 seq202_BIOID50983    -            983   6.2e-05   21.9  62.3   6   6   0.00054       1.8    8.3   0.9     2    13   951   962   950   963 0.87 Phage tail fibre repeat
HTH_3                PF01381.17    55 seq204_BIOID50983    -            238   7.4e-17   60.8   0.1   1   1   3.8e-20   1.3e-16   60.0   0.0     1    55    23    77    23    77 0.98 Helix-turn-helix
HTH_19               PF12844.2     64 seq204_BIOID50983    -            238   1.6e-13   50.3   0.0   1   1   8.5e-17   2.9e-13   49.5   0.0     2    63    21    82    20    83 0.97 Helix-turn-helix domain
HTH_31               PF13560.1     64 seq204_BIOID50983    -            238   2.6e-09   37.0   0.0   1   1   1.1e-12   3.9e-09   36.4   0.0     3    45    20    61    18    70 0.91 Helix-turn-helix domain
Peptidase_S24        PF00717.18    70 seq204_BIOID50983    -            238   4.8e-09   35.6   0.0   1   1   2.2e-12   7.4e-09   35.0   0.0     1    69   146   222   146   223 0.93 Peptidase S24-like
zf-dskA_traR         PF01258.12    36 seq209_BIOID50983    -             73   8.4e-09   34.9   7.4   1   1     8e-13   1.1e-08   34.5   5.1     4    35    33    64    30    65 0.93 Prokaryotic dksA/traR C4-type zinc finger
phage_tail_N         PF08400.5    134 seq210_BIOID50983    -            437     4e-61  204.4   0.1   1   1   1.2e-64     4e-61  204.4   0.1     1   134     1   134     1   134 0.99 Prophage tail fibre N-terminal
Phage_fiber_C        PF06820.7     64 seq210_BIOID50983    -            437   4.7e-37  125.8   0.2   1   1   2.1e-40   7.1e-37  125.2   0.1     1    64   363   426   363   426 0.99 Putative prophage tail fibre C-terminus
Collagen             PF01391.13    60 seq210_BIOID50983    -            437   2.1e-18   65.4  70.3   1   2   4.9e-13   1.7e-09   36.9  23.8     1    59   251   309   249   310 0.73 Collagen triple helix repeat (20 copies)
Collagen             PF01391.13    60 seq210_BIOID50983    -            437   2.1e-18   65.4  70.3   2   2   1.3e-12   4.6e-09   35.5  22.7     1    59   302   360   302   363 0.91 Collagen triple helix repeat (20 copies)
CarboxypepD_reg      PF13620.1     82 seq210_BIOID50983    -            437   1.1e-07   31.6   0.2   1   1   7.6e-11   2.6e-07   30.4   0.2     1    74     4    82     4    89 0.82 Carboxypeptidase regulatory-like domain
phage_tail_N         PF08400.5    134 seq211_BIOID50983    -            437     4e-61  204.4   0.1   1   1   1.2e-64     4e-61  204.4   0.1     1   134     1   134     1   134 0.99 Prophage tail fibre N-terminal
Phage_fiber_C        PF06820.7     64 seq211_BIOID50983    -            437   7.4e-37  125.2   0.2   1   1   3.3e-40   1.1e-36  124.6   0.1     1    64   363   426   363   426 0.99 Putative prophage tail fibre C-terminus
Collagen             PF01391.13    60 seq211_BIOID50983    -            437   1.8e-16   59.2  72.5   1   2   7.2e-13   2.5e-09   36.4  25.7     1    59   251   309   249   311 0.55 Collagen triple helix repeat (20 copies)
Collagen             PF01391.13    60 seq211_BIOID50983    -            437   1.8e-16   59.2  72.5   2   2   3.2e-11   1.1e-07   31.1  21.1     1    59   302   360   302   363 0.87 Collagen triple helix repeat (20 copies)
CarboxypepD_reg      PF13620.1     82 seq211_BIOID50983    -            437   1.1e-07   31.7   0.2   1   1   7.6e-11   2.6e-07   30.4   0.2     1    74     4    82     4    89 0.82 Carboxypeptidase regulatory-like domain
Peptidase_S49        PF01343.13   154 seq216_BIOID50983    -            318   6.1e-32  110.4   0.2   1   1   8.2e-36   1.1e-31  109.5   0.1    38   151    64   176    60   179 0.95 Peptidase family S49
Phage_attach         PF05354.6    117 seq217_BIOID50983    -            117     4e-63  210.0   0.1   1   1   6.4e-67   4.4e-63  209.9   0.1     1   117     1   117     1   117 1.00 Phage Head-Tail Attachment
Gifsy-2              PF13856.1     95 seq217_BIOID50983    -            117   1.4e-30  105.1   0.0   1   1   2.4e-34   1.7e-30  104.9   0.0     1    95     4   105     4   105 0.99 ATP-binding sugar transporter from pro-phage
DUF1219              PF06755.7    117 seq218_BIOID50983    -            124     4e-60  200.3   0.0   1   1   3.4e-64   4.6e-60  200.1   0.0     1   113     1   113     1   123 0.97 Protein of unknown function (DUF1219)
Peptidase_S49        PF01343.13   154 seq222_BIOID50983    -             44   6.8e-08   32.3   0.0   1   1   5.3e-12   7.3e-08   32.2   0.0     6    37     6    37     1    38 0.93 Peptidase family S49
Ead_Ea22             PF13935.1    139 seq223_BIOID50983    -            201   1.1e-31  109.8   6.9   1   1   3.2e-34   4.4e-30  104.7   4.8     1   139     2   101     2   101 0.94 Ead/Ea22-like protein
PTS_EIIA_2           PF00359.17   142 seq224_BIOID50983    -            163   3.5e-37  127.1   0.1   1   1   2.9e-41     4e-37  126.9   0.0     2   141    13   155    12   156 0.96 Phosphoenolpyruvate-dependent sugar phosphotransferase system, EIIA 2
RusA                 PF05866.6    116 seq225_BIOID50983    -            123   5.7e-21   74.9   0.0   1   1   4.8e-25   6.5e-21   74.7   0.0     1   116     7   116     7   116 0.90 Endodeoxyribonuclease RusA
DUF3950              PF13132.1     30 seq233_BIOID50983    -             74   4.5e-15   54.7   0.3   1   1     5e-19   6.8e-15   54.1   0.2     2    29    22    49    21    50 0.97 Domain of unknown function (DUF3950)
Dam                  PF05869.6    181 seq234_BIOID50983    -            175   2.8e-62  209.2   0.2   1   1   2.2e-66   3.1e-62  209.1   0.2     2   175     3   172     2   175 0.98 DNA N-6-adenine-methyltransferase (Dam)
Minor_tail_Z         PF06763.6    189 seq236_BIOID50983    -            107   4.5e-31  107.8   7.3   1   1   3.9e-35   5.3e-31  107.6   5.1     1    76    29   104    29   107 0.98 Prophage minor tail protein Z (GPZ)
Ail_Lom              PF06316.6    199 seq239_BIOID50983    -            199  2.1e-123  409.1   5.8   1   1  5.1e-127  2.3e-123  409.0   4.0     1   199     1   199     1   199 1.00 Enterobacterial Ail/Lom protein
OMP_b-brl            PF13505.1    176 seq239_BIOID50983    -            199   1.2e-25   90.3   5.5   1   1   3.3e-29   1.5e-25   90.0   3.8     2   176    11   199     8   199 0.87 Outer membrane protein beta-barrel domain
OmpA_membrane        PF01389.12   183 seq239_BIOID50983    -            199   7.2e-05   22.2   0.2   1   1   2.4e-08   0.00011   21.6   0.1    14   148    23   178    17   181 0.80 OmpA-like transmembrane domain
PP-binding           PF00550.20    67 seq240_BIOID50983    -             78   2.7e-16   59.4   0.4   1   1   4.4e-20     3e-16   59.3   0.3     1    67     6    73     6    73 0.96 Phosphopantetheine attachment site
DUF1493              PF07377.7    111 seq240_BIOID50983    -             78   0.00024   21.0   0.4   1   1   4.1e-08   0.00028   20.8   0.3     1    59     1    55     1    62 0.91 Protein of unknown function (DUF1493)
ANT                  PF03374.9    112 seq242_BIOID50983    -            354     8e-33  112.7   0.0   1   1   1.6e-36   2.2e-32  111.3   0.0     1   111   240   348   240   349 0.97 Phage antirepressor protein KilAC domain
Phage_lysozyme       PF00959.14   110 seq244_BIOID50983    -            177   4.7e-29  100.7   0.0   1   1   4.5e-33   6.2e-29  100.3   0.0     1   110    48   166    48   166 0.97 Phage lysozyme
Phage_integrase      PF00589.17   173 seq246_BIOID50983    -            118   1.8e-15   56.8   0.3   1   1   1.5e-19   2.1e-15   56.7   0.2   104   171    17    89     2    91 0.90 Phage integrase family
Terminase_4          PF05119.7    100 seq251_BIOID50983    -            118   6.3e-23   80.7   0.0   1   1   5.7e-27   7.7e-23   80.4   0.0     1    97    15   111    15   113 0.94 Phage terminase, small subunit
IpaB_EvcA            PF03278.8    153 seq252_BIOID50983    -            196   1.8e-63  212.2   4.2   1   1   1.5e-67   2.1e-63  211.9   2.9     1   152    39   184    39   185 0.99 IpaB/EvcA family
Ail_Lom              PF06316.6    199 seq253_BIOID50983    -            219   7.1e-50  169.1   0.5   1   1   1.2e-53   8.4e-50  168.9   0.4     1   199    13   219    13   219 0.94 Enterobacterial Ail/Lom protein
OMP_b-brl            PF13505.1    176 seq253_BIOID50983    -            219   1.4e-19   70.5   2.3   1   1   2.6e-23   1.8e-19   70.2   1.6     4   176    25   219    19   219 0.74 Outer membrane protein beta-barrel domain
Phage_antitermQ      PF06530.7    126 seq254_BIOID50983    -            123   9.2e-57  189.9   0.1   1   1   7.6e-61     1e-56  189.7   0.1     2   121     3   122     2   123 0.99 Phage antitermination protein Q
NgoMIV_restric       PF09015.5    278 seq255_BIOID50983    -            292    1e-129  431.3   0.1   1   1  8.5e-134  1.2e-129  431.1   0.1     1   278    19   292    19   292 0.98 NgoMIV restriction enzyme
Flg_bbr_C            PF06429.8     74 seq256_BIOID50983    -            143   1.5e-09   37.5   0.1   1   1   2.2e-13   1.5e-09   37.5   0.1    32    74    98   140    68   140 0.88 Flagellar basal body rod FlgEFG protein C-terminal
Flg_bb_rod           PF00460.15    31 seq256_BIOID50983    -            143   3.2e-06   26.6   4.5   1   1   4.6e-10   3.2e-06   26.6   3.1     3    26     9    32     8    34 0.93 Flagella basal body rod protein
Minor_tail_Z         PF06763.6    189 seq258_BIOID50983    -            113   3.2e-54  183.3   4.6   1   1   2.6e-58   3.5e-54  183.2   3.2    78   189     1   113     1   113 0.99 Prophage minor tail protein Z (GPZ)
HTH_3                PF01381.17    55 seq259_BIOID50983    -            217   1.6e-15   56.5   0.0   1   1   9.1e-19   2.5e-15   55.9   0.0     1    55     8    62     8    62 0.99 Helix-turn-helix
Peptidase_S24        PF00717.18    70 seq259_BIOID50983    -            217     6e-15   54.5   0.0   1   1   3.8e-18     1e-14   53.7   0.0     1    68   126   201   126   203 0.95 Peptidase S24-like
HTH_31               PF13560.1     64 seq259_BIOID50983    -            217     8e-11   41.8   0.0   1   1   5.9e-14   1.6e-10   40.8   0.0     4    58     6    59     3    63 0.95 Helix-turn-helix domain
HTH_19               PF12844.2     64 seq259_BIOID50983    -            217   2.1e-09   37.1   0.0   1   1   1.1e-12   3.1e-09   36.6   0.0     2    62     6    66     5    68 0.95 Helix-turn-helix domain
DUF2136              PF09907.4     76 seq260_BIOID50983    -            100   6.2e-35  119.0   0.7   1   1   5.4e-39   7.4e-35  118.7   0.5     1    76    18    93    18    93 0.98 Uncharacterized protein conserved in bacteria (DUF2136)
DDE_Tnp_1            PF01609.16   211 seq261_BIOID50983    -            402     8e-25   87.5   0.0   1   1   9.1e-29   1.2e-24   86.9   0.0     4   208    91   328    88   331 0.93 Transposase DDE domain
ATP_bind_2           PF03668.10   284 seq263_BIOID50983    -            284  1.9e-147  489.6   0.0   1   1  1.6e-151  2.1e-147  489.5   0.0     1   284     1   282     1   282 1.00 P-loop ATPase protein family
ketoacyl-synt        PF00109.21   255 seq264_BIOID50983    -            413     6e-60  202.7   1.1   1   1   1.7e-63     6e-60  202.7   0.8     2   255     4   247     3   247 0.93 Beta-ketoacyl synthase, N-terminal domain
Ketoacyl-synt_C      PF02801.17   119 seq264_BIOID50983    -            413   2.5e-39  133.6   1.7   1   1   1.4e-42   4.7e-39  132.7   1.2     1   119   255   370   255   370 0.97 Beta-ketoacyl synthase, C-terminal domain
Thiolase_N           PF00108.18   264 seq264_BIOID50983    -            413   1.2e-06   27.6   0.1   1   1   8.7e-10     3e-06   26.3   0.0    80   120   156   196   145   216 0.93 Thiolase, N-terminal domain
Abhydrolase_5        PF12695.2    142 seq265_BIOID50983    -            286   5.5e-20   71.4   0.0   1   1   3.3e-22     5e-19   68.3   0.0     1   141    27   262    27   263 0.86 Alpha/beta hydrolase family
Abhydrolase_6        PF12697.2    228 seq265_BIOID50983    -            286   9.5e-19   68.0   0.0   1   1   8.7e-22   1.3e-18   67.6   0.0     1   213    28   258    28   270 0.73 Alpha/beta hydrolase family
Abhydrolase_1        PF00561.15   230 seq265_BIOID50983    -            286     3e-18   66.1   0.0   1   1   2.3e-21   3.5e-18   65.8   0.0     1   223    54   269    54   276 0.91 alpha/beta hydrolase fold
Peptidase_S15        PF02129.13   272 seq265_BIOID50983    -            286   1.5e-15   57.2   0.0   1   1   1.7e-18   2.6e-15   56.4   0.0    52   256    48   250     5   259 0.76 X-Pro dipeptidyl-peptidase (S15 family)
Peptidase_S9         PF00326.16   213 seq265_BIOID50983    -            286   7.9e-13   48.0   0.1   1   1   1.4e-12   2.1e-09   36.8   0.0    10   107    49   141    45   165 0.83 Prolyl oligopeptidase family
DLH                  PF01738.13   218 seq265_BIOID50983    -            286   1.6e-08   34.0   0.2   1   1     7e-08   0.00011   21.5   0.0     8   127    19   128    12   149 0.85 Dienelactone hydrolase family
Hydrolase_4          PF12146.3     79 seq265_BIOID50983    -            286   2.3e-08   33.6   0.0   1   1   2.7e-11     4e-08   32.8   0.0    11    74    19    83    11    88 0.79 Putative lysophospholipase
Abhydrolase_3        PF07859.8    211 seq265_BIOID50983    -            286   3.8e-05   23.2   0.0   1   1   4.6e-08   6.9e-05   22.3   0.0    48   180    79   235    50   265 0.58 alpha/beta hydrolase fold
Ribosomal_L10        PF00466.15   100 seq267_BIOID50983    -            165   2.5e-26   91.3   0.0   1   1   2.6e-30   3.6e-26   90.8   0.0     3   100     5   101     3   101 0.98 Ribosomal protein L10
DUF1391              PF07151.7     49 seq268_BIOID50983    -             77     2e-35  119.8   0.7   1   1   1.9e-39   2.6e-35  119.5   0.5     1    48    29    76    29    77 0.98 Protein of unknown function (DUF1391)
DUF551               PF04448.7     69 seq270_BIOID50983    -            116   4.3e-14   52.8   0.2   1   1   4.6e-18   6.3e-14   52.3   0.2     1    69    51   109    51   109 0.99 Protein of unknown function (DUF551)
Terminase_1          PF03354.10   477 seq275_BIOID50983    -            553    1e-102  343.9   0.0   1   1  9.1e-107  1.2e-102  343.6   0.0     1   474    71   530    71   533 0.95 Phage Terminase
Phage_cap_E          PF03864.10   329 seq277_BIOID50983    -            342     9e-52  175.8   0.3   1   1     8e-56   1.1e-51  175.6   0.2    17   329    20   341     9   341 0.91 Phage major capsid protein E
DUF957               PF06117.6     65 seq280_BIOID50983    -             65   5.6e-34  115.3   0.7   1   1   4.4e-38   6.1e-34  115.2   0.5     1    65     1    65     1    65 0.98 Enterobacterial protein of unknown function (DUF957)
Phage_portal         PF04860.7    347 seq281_BIOID50983    -            296   2.6e-61  207.1   0.0   1   1   2.2e-65   3.1e-61  206.8   0.0     3   256    38   295    36   296 0.96 Phage portal protein
Phage_tail_U         PF06141.6    133 seq285_BIOID50983    -            131   1.3e-63  212.8   0.5   1   1     1e-67   1.4e-63  212.6   0.3     1   133     1   131     1   131 0.99 Phage minor tail protein U
HDPD                 PF02924.9    118 seq287_BIOID50983    -            118   8.2e-14   51.3   0.5   1   1   7.2e-18   9.9e-14   51.0   0.3     4   106     7    99     4   104 0.85 Bacteriophage lambda head decoration protein D
DDE_Tnp_IS66_C       PF13817.1     39 seq288_BIOID50983    -             90     5e-20   71.1   0.4   1   1   9.7e-24   6.6e-20   70.7   0.3     1    39    46    84    46    84 0.98 IS66 C-terminal element
DDE_Tnp_IS66         PF03050.9    271 seq288_BIOID50983    -             90   1.4e-13   50.5   0.0   1   1   2.7e-17   1.9e-13   50.1   0.0   233   270     2    39     1    40 0.96 Transposase IS66 family
FlgD                 PF03963.9     82 seq291_BIOID50983    -            237   1.1e-16   60.4   9.5   1   1   4.3e-20     2e-16   59.7   6.6     9    79    12    81     2    84 0.76 Flagellar hook capping protein - N-terminal region
FLgD_tudor           PF13861.1     61 seq291_BIOID50983    -            237   5.3e-13   48.6   0.7   1   1     2e-16     9e-13   47.9   0.5     2    60    91   227    90   228 0.97 FlgD Tudor-like domain
FlgD_ig              PF13860.1     81 seq291_BIOID50983    -            237   1.1e-08   34.5   0.4   1   1   5.3e-12   2.4e-08   33.4   0.3     8    80   112   185   106   186 0.82 FlgD Ig-like domain
phage_tail_N         PF08400.5    134 seq292_BIOID50983    -            394   2.4e-60  201.9   0.1   1   1   5.2e-64   2.4e-60  201.9   0.1     1   134     1   134     1   134 0.99 Prophage tail fibre N-terminal
Collagen             PF01391.13    60 seq292_BIOID50983    -            394   8.8e-11   41.0  39.0   1   1   3.9e-12   1.8e-08   33.7  27.0     4    59   254   309   248   322 0.47 Collagen triple helix repeat (20 copies)
CarboxypepD_reg      PF13620.1     82 seq292_BIOID50983    -            394   9.8e-08   31.8   0.2   1   1   4.8e-11   2.2e-07   30.7   0.2     1    74     4    82     4    89 0.82 Carboxypeptidase regulatory-like domain
Phage_integrase      PF00589.17   173 seq295_BIOID50983    -            337   7.2e-66  220.9   0.0   1   1     4e-69   1.8e-65  219.6   0.0     2   171   116   317   115   319 0.99 Phage integrase family
Phage_integr_N2      PF13495.1     85 seq295_BIOID50983    -            337   9.9e-30  102.6   0.1   1   1   4.5e-33     2e-29  101.6   0.0     2    85    17   100    16   100 0.98 Phage integrase, N-terminal SAM-like domain
DUF4222              PF13973.1     53 seq297_BIOID50983    -             98   1.2e-15   56.5   0.0   1   1   1.1e-19   1.5e-15   56.2   0.0     2    53    22    72    21    72 0.97 Domain of unknown function (DUF4222)
HTH_3                PF01381.17    55 seq298_BIOID50983    -             53   4.5e-06   26.3   0.0   1   1   3.5e-10   4.8e-06   26.2   0.0     6    53     2    48     1    50 0.95 Helix-turn-helix
Phage_fiber_C        PF06820.7     64 seq300_BIOID50983    -            102     8e-36  121.8   0.9   1   1   7.7e-40   1.1e-35  121.5   0.6     1    64    41   102    41   102 0.99 Putative prophage tail fibre C-terminus
ORF6N                PF10543.4     88 seq303_BIOID50983    -            244   1.2e-30  105.2   0.0   1   1     3e-34     2e-30  104.5   0.0     2    88    10   115     9   115 0.98 ORF6N domain
P22_AR_C             PF10548.4     74 seq303_BIOID50983    -            244   1.2e-21   76.2   0.0   1   1   3.7e-25   2.5e-21   75.1   0.0     1    74   143   216   143   216 0.97 P22AR C-terminal domain
phage_tail_N         PF08400.5    134 seq304_BIOID50983    -            440     4e-61  204.4   0.1   1   1   1.2e-64     4e-61  204.4   0.1     1   134     1   134     1   134 0.99 Prophage tail fibre N-terminal
Phage_fiber_C        PF06820.7     64 seq304_BIOID50983    -            440   2.4e-36  123.5   0.3   1   1     1e-39   3.6e-36  123.0   0.2     1    64   366   429   366   429 0.99 Putative prophage tail fibre C-terminus
Collagen             PF01391.13    60 seq304_BIOID50983    -            440   1.1e-18   66.3  72.6   1   2   4.3e-13   1.5e-09   37.1  23.6     1    59   251   309   249   310 0.78 Collagen triple helix repeat (20 copies)
Collagen             PF01391.13    60 seq304_BIOID50983    -            440   1.1e-18   66.3  72.6   2   2   1.3e-09   4.4e-06   26.0  32.8     4    59   290   345   287   366 0.55 Collagen triple helix repeat (20 copies)
CarboxypepD_reg      PF13620.1     82 seq304_BIOID50983    -            440   1.1e-07   31.6   0.2   1   1   7.7e-11   2.6e-07   30.4   0.2     1    74     4    82     4    89 0.82 Carboxypeptidase regulatory-like domain
Ribosomal_L12        PF00542.14    68 seq305_BIOID50983    -            121   1.8e-31  107.8   8.6   1   1   2.8e-35   3.8e-31  106.7   6.0     1    68    54   121    54   121 0.99 Ribosomal protein L7/L12 C-terminal domain
Phage_fiber_C        PF06820.7     64 seq309_BIOID50983    -             89   5.3e-36  122.4   0.9   1   1     5e-40   6.8e-36  122.1   0.6     1    64    28    89    28    89 0.99 Putative prophage tail fibre C-terminus
Phage_fiber_C        PF06820.7     64 seq310_BIOID50983    -             89   4.4e-36  122.7   0.7   1   1   4.1e-40   5.7e-36  122.3   0.5     1    64    28    89    28    89 0.99 Putative prophage tail fibre C-terminus
Phage-MuB_C          PF09077.6     78 seq313_BIOID50983    -            310   1.4e-30  104.7   3.3   1   1   7.3e-34   3.3e-30  103.4   2.3     1    78   223   300   223   300 0.99 Mu B transposition protein, C terminal
AAA_22               PF13401.1    131 seq313_BIOID50983    -            310   1.5e-19   70.2   0.0   1   1   8.4e-23   3.8e-19   68.9   0.0     7   127    97   207    91   209 0.93 AAA domain
DDE_Tnp_1            PF01609.16   211 seq316_BIOID50983    -            402     8e-25   87.5   0.0   1   1   9.1e-29   1.2e-24   86.9   0.0     4   208    91   328    88   331 0.93 Transposase DDE domain
Big_2                PF02368.13    79 seq317_BIOID50983    -            250   1.5e-12   47.1  11.1   1   1   2.2e-16   1.5e-12   47.1   7.7     1    75   160   237   160   243 0.94 Bacterial Ig-like domain (group 2)
Phage_cap_E          PF03864.10   329 seq318_BIOID50983    -            341   3.1e-64  216.8   0.2   1   1   2.6e-68   3.5e-64  216.6   0.1     1   328     4   339     4   340 0.94 Phage major capsid protein E
PHO4                 PF01384.15   326 seq321_BIOID50983    -            499  4.3e-100  334.4  19.9   1   1  3.7e-104    5e-100  334.2  13.8     1   326    30   488    30   488 0.88 Phosphate transporter family
PTS-HPr              PF00381.14    84 seq324_BIOID50983    -             90   6.4e-25   86.7   0.4   1   1   5.5e-29   7.6e-25   86.5   0.3     2    84     3    86     2    86 0.96 PTS HPr component phosphorylation site
Phage_lysis          PF03245.8    125 seq325_BIOID50983    -            192   5.3e-50  168.4   9.3   1   1   4.5e-54   6.2e-50  168.2   6.4     1   124    57   181    57   182 0.99 Bacteriophage lysis protein
Abi                  PF02517.11    92 seq327_BIOID50983    -            103   4.2e-19   68.3   9.0   1   1   3.9e-23   5.4e-19   68.0   6.2     7    91     4    89     2    90 0.96 CAAX protease self-immunity
Rop                  PF01815.11    61 seq329_BIOID50983    -             64   1.6e-29  101.0   7.2   1   1   1.3e-33   1.8e-29  100.8   5.0     1    60     1    60     1    61 0.97 Rop protein
DDE_Tnp_Tn3          PF01526.12   388 seq330_BIOID50983    -            654    2e-145  484.1   0.0   1   1  1.9e-149  2.6e-145  483.8   0.0     1   357   190   545   190   556 0.99 Tn3 transposase DDE domain
Glycos_transf_N      PF04413.11   186 seq331_BIOID50983    -            425   4.5e-75  250.8   0.0   1   1   6.1e-78   4.2e-74  247.6   0.0     1   185    31   212    31   213 0.98 3-Deoxy-D-manno-octulosonic-acid transferase (kdotransferase)
Glycos_transf_1      PF00534.15   172 seq331_BIOID50983    -            425   3.5e-10   39.4   0.0   1   1   9.8e-14   6.7e-10   38.5   0.0    65   169   291   398   231   401 0.75 Glycosyl transferases group 1
MerR-DNA-bind        PF09278.6     65 seq335_BIOID50983    -            144   2.8e-19   69.1   0.6   1   1   1.5e-22   6.7e-19   67.9   0.4     1    65    51   113    51   113 0.95 MerR, DNA binding
MerR_1               PF13411.1     69 seq335_BIOID50983    -            144   1.3e-17   63.2   0.0   1   1   4.7e-21   2.1e-17   62.5   0.0     2    67     9    75     8    77 0.96 MerR HTH family regulatory protein
MerR                 PF00376.18    38 seq335_BIOID50983    -            144   1.3e-11   43.7   0.2   1   1   5.2e-15   2.4e-11   42.8   0.1     1    38     9    46     9    46 0.99 MerR family regulatory protein
FlaE                 PF07559.9    130 seq339_BIOID50983    -            400   4.2e-26   92.0  13.6   1   1   9.1e-30   4.2e-26   92.0   9.5     1   130   170   281   170   281 0.96 Flagellar basal body protein FlaE
Flg_bbr_C            PF06429.8     74 seq339_BIOID50983    -            400   5.4e-17   61.3   0.1   1   1   1.2e-20   5.4e-17   61.3   0.0     2    72   322   397   321   399 0.87 Flagellar basal body rod FlgEFG protein C-terminal
Flg_bb_rod           PF00460.15    31 seq339_BIOID50983    -            400   1.8e-06   27.4   2.4   1   1   3.9e-10   1.8e-06   27.4   1.7     3    31     5    33     4    33 0.97 Flagella basal body rod protein
SopA                 PF13981.1    135 seq341_BIOID50983    -            583   2.9e-43  147.0   2.6   1   1   9.6e-46   3.3e-42  143.5   0.3     1   135   376   512   376   512 0.98 SopA-like central domain
Pentapeptide         PF00805.17    40 seq341_BIOID50983    -            583   1.5e-14   52.7  16.1   1   2   7.8e-09   2.7e-05   23.1   0.5     4    40   204   240   204   240 0.93 Pentapeptide repeats (8 copies)
Pentapeptide         PF00805.17    40 seq341_BIOID50983    -            583   1.5e-14   52.7  16.1   2   2   9.8e-09   3.4e-05   22.8   0.2     7    38   237   268   236   270 0.95 Pentapeptide repeats (8 copies)
Pentapeptide_4       PF13599.1     78 seq341_BIOID50983    -            583   7.1e-14   51.2  17.9   1   2   2.9e-12   9.8e-09   34.8   1.6     9    76   199   266   194   268 0.89 Pentapeptide repeats (9 copies)
Pentapeptide_4       PF13599.1     78 seq341_BIOID50983    -            583   7.1e-14   51.2  17.9   2   2   6.3e-11   2.1e-07   30.5   5.5     2    53   242   291   241   309 0.92 Pentapeptide repeats (9 copies)
Aldo_ket_red         PF00248.16   283 seq342_BIOID50983    -            267   5.5e-58  195.8   0.6   1   1   5.2e-62     7e-58  195.5   0.4     2   281     6   250     5   251 0.95 Aldo/keto reductase family
Phage_portal         PF04860.7    347 seq344_BIOID50983    -            146   1.6e-13   49.9   0.7   1   1   1.4e-17     2e-13   49.6   0.5   271   347     2    74     1    74 0.92 Phage portal protein
HTH_3                PF01381.17    55 seq345_BIOID50983    -             86     5e-05   22.9   0.0   1   1   5.3e-09   7.3e-05   22.4   0.0    10    41    13    43     8    49 0.86 Helix-turn-helix
peroxidase           PF00141.18   229 seq347_BIOID50983    -            736   4.2e-90  301.1   0.0   1   2   1.8e-54   2.5e-50  170.9   0.0    11   228    81   393    71   394 0.89 Peroxidase
peroxidase           PF00141.18   229 seq347_BIOID50983    -            736   4.2e-90  301.1   0.0   2   2   2.4e-41   3.2e-37  128.0   0.0     2   229   400   708   399   708 0.88 Peroxidase
RNA_pol_Rpb2_6       PF00562.23   386 seq348_BIOID50983    -           1342  4.7e-162  539.0   0.0   1   1  3.5e-162  7.9e-159  528.4   0.1     2   386   716  1264   715  1264 0.98 RNA polymerase Rpb2, domain 6
RNA_pol_Rpb2_7       PF04560.15    83 seq348_BIOID50983    -           1342   5.7e-32  109.6   0.1   1   1   8.2e-35   1.9e-31  108.0   0.0     1    82  1266  1341  1266  1342 0.98 RNA polymerase Rpb2, domain 7
RNA_pol_Rpb2_3       PF04565.11    68 seq348_BIOID50983    -           1342   7.1e-30  102.4   0.0   1   1   7.4e-33   1.7e-29  101.2   0.0     1    68   513   582   513   582 0.98 RNA polymerase Rpb2, domain 3
RNA_pol_Rpb2_45      PF10385.4     66 seq348_BIOID50983    -           1342   4.6e-29   99.9   0.3   1   1   1.5e-31   3.5e-28   97.0   0.2     1    66   591   656   591   656 1.00 RNA polymerase beta subunit external 1 domain
RNA_pol_Rpb2_1       PF04563.10   203 seq348_BIOID50983    -           1342   1.5e-26   92.4   0.0   1   1   1.4e-29   3.1e-26   91.4   0.0     2   203    27   509    26   509 0.98 RNA polymerase beta subunit
RNA_pol_Rpb2_2       PF04561.9    190 seq348_BIOID50983    -           1342   1.6e-25   89.5   0.9   1   2   8.4e-11   1.9e-07   30.5   0.0     1    74   151   225   151   276 0.82 RNA polymerase Rpb2, domain 2
RNA_pol_Rpb2_2       PF04561.9    190 seq348_BIOID50983    -           1342   1.6e-25   89.5   0.9   2   2   1.9e-18   4.4e-15   55.4   0.0    80   190   340   454   329   454 0.88 RNA polymerase Rpb2, domain 2
Dus                  PF01207.12   310 seq349_BIOID50983    -            345     1e-99  333.2   0.0   1   1  8.5e-104   1.2e-99  333.0   0.0     2   308    30   340    29   342 0.98 Dihydrouridine synthase (Dus)
YrbL-PhoP_reg        PF10707.4    199 seq351_BIOID50983    -            210   1.2e-62  210.6   0.0   1   1   1.1e-66   1.5e-62  210.3   0.0     1   198     2   185     2   186 0.97 PhoP regulatory network protein YrbL
ANT                  PF03374.9    112 seq353_BIOID50983    -            222   2.3e-28   98.3   0.0   1   1   4.9e-32   3.4e-28   97.8   0.0     1    95   125   217   125   218 0.97 Phage antirepressor protein KilAC domain
Phage_pRha           PF09669.5     92 seq353_BIOID50983    -            222     2e-14   53.5   0.0   1   1   6.4e-18   4.4e-14   52.4   0.0     2    90    12    99    11   101 0.79 Phage regulatory protein Rha (Phage_pRha)
Aminotran_4          PF01063.14   231 seq354_BIOID50983    -            269   1.2e-42  145.8   0.0   1   1   1.1e-46   1.5e-42  145.5   0.0     2   225    38   259    37   266 0.85 Aminotransferase class IV
Phage_lambd_GpG      PF06894.6    127 seq357_BIOID50983    -            140     1e-54  183.4   0.6   1   1   8.5e-59   1.2e-54  183.2   0.4     1   127     1   126     1   126 0.99 Bacteriophage lambda minor tail protein (GpG)
DUF1019              PF06254.6     89 seq359_BIOID50983    -            145     2e-19   69.3   0.1   1   1   2.4e-23   3.2e-19   68.7   0.0     5    88    52   125    48   126 0.94 Protein of unknown function (DUF1019)
Phage_integrase      PF00589.17   173 seq361_BIOID50983    -            356   5.9e-35  120.3   0.0   1   1   2.6e-38   1.2e-34  119.3   0.0     2   170   179   346   178   349 0.97 Phage integrase family
Phage_integ_N        PF09003.5     81 seq361_BIOID50983    -            356   1.3e-26   92.0   0.5   1   1     6e-30   2.7e-26   90.9   0.0     1    81     1    76     1    76 0.97 Bacteriophage lambda integrase, N-terminal domain
Phage_integr_N       PF02899.12    84 seq361_BIOID50983    -            356   1.5e-10   40.9   0.1   1   1   3.4e-13   1.5e-09   37.7   0.0     2    84    81   158    80   158 0.94 Phage integrase, N-terminal SAM-like domain
DUF3330              PF11809.3     70 seq364_BIOID50983    -            150   5.7e-37  125.3   7.3   1   1   1.4e-40   9.4e-37  124.6   5.1     2    70    83   150    82   150 0.97 Domain of unknown function (DUF3330)
EAL                  PF00563.15   236 seq364_BIOID50983    -            150   6.1e-09   35.5   0.0   1   1   1.2e-12   7.9e-09   35.2   0.0   203   236    34    67    13    67 0.90 EAL domain
DicB                 PF05358.6     62 seq369_BIOID50983    -             97   1.7e-36  123.3   0.8   1   1   1.5e-40   2.1e-36  123.0   0.0     1    62    36    97    36    97 1.00 DicB protein
DUF4406              PF14359.1     92 seq370_BIOID50983    -            207   1.9e-33  114.2   0.0   1   1   2.3e-37   3.1e-33  113.6   0.0     1    92     8    97     8    97 0.99 Domain of unknown function (DUF4406)
Phage_fiber_C        PF06820.7     64 seq371_BIOID50983    -            102     2e-34  117.3   0.6   1   1   2.1e-38   2.9e-34  116.8   0.4     1    64    41   102    41   102 0.99 Putative prophage tail fibre C-terminus
Sigma70_r4_2         PF08281.7     54 seq372_BIOID50983    -            173   2.5e-15   55.5   0.4   1   1   1.5e-18   5.1e-15   54.5   0.0     2    54   112   164   111   164 0.97 Sigma-70, region 4
Sigma70_r2           PF04542.9     71 seq372_BIOID50983    -            173   8.4e-12   44.4   0.2   1   1   3.6e-15   1.2e-11   43.9   0.1     1    69    16    81    16    83 0.90 Sigma-70 region 2
Sigma70_r4           PF04545.11    50 seq372_BIOID50983    -            173   7.6e-08   31.4   0.0   1   1   4.6e-11   1.6e-07   30.4   0.0     2    47   118   163   117   164 0.95 Sigma-70, region 4
Sigma70_ECF          PF07638.6    185 seq372_BIOID50983    -            173     4e-05   23.2   0.1   1   1   2.7e-08   9.1e-05   22.0   0.1    53   172    42   157    11   164 0.76 ECF sigma factor
HNH                  PF01844.18    47 seq376_BIOID50983    -            216   4.3e-06   26.3   0.8   1   1   5.5e-10   7.5e-06   25.6   0.5     1    47   141   197   139   197 0.88 HNH endonuclease
DUF1076              PF06416.7    113 seq377_BIOID50983    -            193   7.8e-42  141.4   0.1   1   1   8.4e-46   1.2e-41  140.8   0.1    15   113    93   191    79   191 0.93 Protein of unknown function (DUF1076)
Packaging_FI         PF14000.1    125 seq378_BIOID50983    -            131   1.2e-41  141.7   4.1   1   1   9.7e-46   1.3e-41  141.5   2.9     1   125     2   128     2   128 0.97 DNA packaging protein FI
Phage_fiber_C        PF06820.7     64 seq388_BIOID50983    -            102   3.5e-35  119.8   0.7   1   1   3.6e-39   4.9e-35  119.3   0.5     1    64    41   102    41   102 0.99 Putative prophage tail fibre C-terminus
DUF1482              PF07358.6     57 seq390_BIOID50983    -             62   8.8e-26   89.1   0.0   1   1   7.1e-30   9.7e-26   89.0   0.0     1    57     4    62     4    62 0.98 Protein of unknown function (DUF1482)
Phage_tail_T         PF06223.7    103 seq391_BIOID50983    -            137   1.8e-41  140.5   0.7   1   1   5.2e-40   7.1e-36  122.6   0.1     6   100     1    99     1   102 0.88 Minor tail protein T
DUF1376              PF07120.6     88 seq394_BIOID50983    -            336   1.3e-28   98.8   0.2   1   1   1.9e-32   2.6e-28   97.8   0.1     1    87     5    88     5    89 0.96 Protein of unknown function (DUF1376)
Hexapep              PF00132.19    36 seq396_BIOID50983    -            293   8.6e-19   66.0   6.7   1   3   1.6e-09   2.2e-05   23.5   0.0     2    36   122   156   121   156 0.96 Bacterial transferase hexapeptide (six repeats)
Hexapep              PF00132.19    36 seq396_BIOID50983    -            293   8.6e-19   66.0   6.7   2   3   2.3e-10   3.1e-06   26.3   0.7     3    33   191   220   189   221 0.94 Bacterial transferase hexapeptide (six repeats)
Hexapep              PF00132.19    36 seq396_BIOID50983    -            293   8.6e-19   66.0   6.7   3   3   1.8e-11   2.5e-07   29.7   0.6     1    34   206   239   206   241 0.95 Bacterial transferase hexapeptide (six repeats)
Caudo_TAP            PF02413.12   130 seq402_BIOID50983    -            137   7.4e-06   26.0   0.0   1   1   7.4e-10     1e-05   25.5   0.0     1    75    72   137    72   137 0.93 Caudovirales tail fibre assembly protein
NinG                 PF05766.7    189 seq403_BIOID50983    -            201   1.9e-75  252.6  17.6   1   1   1.6e-79   2.2e-75  252.4  12.2     1   186     1   195     1   201 0.95 Bacteriophage Lambda NinG protein
DAGK_prokar          PF01219.14   104 seq406_BIOID50983    -            122   5.5e-39  131.8   8.1   1   1   4.6e-43   6.3e-39  131.6   5.6     2   104    16   118    15   118 0.99 Prokaryotic diacylglycerol kinase
Resolvase            PF00239.16   141 seq407_BIOID50983    -            186   1.2e-42  145.0   0.6   1   1   1.7e-46   1.2e-42  145.0   0.4     2   141     6   139     5   139 0.95 Resolvase, N terminal domain
HTH_7                PF02796.10    45 seq407_BIOID50983    -            186   3.9e-13   48.9   0.1   1   1   1.3e-16   8.6e-13   47.8   0.1     1    44   141   184   141   185 0.98 Helix-turn-helix domain of resolvase
Phage_attach         PF05354.6    117 seq409_BIOID50983    -            124   3.6e-63  210.2   0.1   1   1   5.9e-67     4e-63  210.0   0.1     1   117     1   117     1   117 1.00 Phage Head-Tail Attachment
Gifsy-2              PF13856.1     95 seq409_BIOID50983    -            124   1.6e-29  101.7   0.0   1   1   2.8e-33   1.9e-29  101.5   0.0     1    95     4   105     4   105 0.99 ATP-binding sugar transporter from pro-phage
DUF413               PF04219.7     94 seq410_BIOID50983    -            112   1.5e-38  130.2   0.1   1   1   1.4e-42   1.9e-38  129.9   0.1     1    90    10    99    10   102 0.97 Protein of unknown function, DUF
Exonuc_VIII          PF06630.6    182 seq411_BIOID50983    -            820   1.1e-69  233.3   3.2   1   1   1.5e-73   2.1e-69  232.4   0.0     3   182    10   189     8   189 0.99 Enterobacterial exodeoxyribonuclease VIII
Peptidase_S24        PF00717.18    70 seq413_BIOID50983    -            216     7e-18   63.9   0.1   1   1   3.7e-21     1e-17   63.4   0.0     2    70   128   200   127   200 0.97 Peptidase S24-like
HTH_3                PF01381.17    55 seq413_BIOID50983    -            216   2.9e-17   62.1   0.1   1   1   1.5e-20   4.2e-17   61.6   0.1     1    55    10    64    10    64 0.99 Helix-turn-helix
HTH_19               PF12844.2     64 seq413_BIOID50983    -            216   1.2e-11   44.4   0.0   1   1   6.9e-15   1.9e-11   43.7   0.0     1    63     7    69     7    70 0.98 Helix-turn-helix domain
HTH_31               PF13560.1     64 seq413_BIOID50983    -            216   6.3e-10   38.9   0.1   1   1   3.6e-13   9.9e-10   38.3   0.1     2    59     6    62     5    66 0.96 Helix-turn-helix domain
YceG                 PF02618.11   297 seq414_BIOID50983    -            340     4e-95  318.1   0.0   1   1   3.4e-99   4.6e-95  317.9   0.0     3   297    42   330    40   330 0.94 YceG-like family
FecR                 PF04773.8     98 seq415_BIOID50983    -            317   2.7e-17   62.6   0.8   1   1   3.1e-21   4.3e-17   62.0   0.6     2    98   110   203   109   203 0.90 FecR protein
HEAT_2               PF13646.1     88 seq416_BIOID50983    -            309   4.7e-26   90.7   0.2   1   1   4.9e-11   1.7e-07   31.3   0.0    11    56   168   213   159   221 0.91 HEAT repeats
HEAT                 PF02985.17    31 seq416_BIOID50983    -            309   1.1e-15   56.1   1.5   1   1   2.8e-07   0.00095   18.9   0.0     2    24   190   212   189   213 0.95 HEAT repeat
HEAT_PBS             PF03130.11    27 seq416_BIOID50983    -            309   2.4e-05   24.2   1.0   1   1     5e-06     0.017   15.4   0.0     1    27   173   199   173   199 0.98 PBS lyase HEAT-like repeat
CTP_transf_2         PF01467.21   157 seq418_BIOID50983    -            159   6.5e-25   87.9   0.1   1   1   1.1e-28   7.8e-25   87.6   0.0     1   156     6   134     6   135 0.98 Cytidylyltransferase
Citrate_ly_lig       PF08218.6    182 seq418_BIOID50983    -            159   1.1e-06   28.0   0.1   1   1   2.7e-10   1.9e-06   27.3   0.0     9   106    12   113    10   117 0.81 Citrate lyase ligase C-terminal domain
Flg_bbr_C            PF06429.8     74 seq424_BIOID50983    -            245   3.3e-18   65.2   2.2   1   1   4.8e-22   3.3e-18   65.2   1.5     2    74   170   241   169   241 0.96 Flagellar basal body rod FlgEFG protein C-terminal
Flg_bb_rod           PF00460.15    31 seq424_BIOID50983    -            245   3.1e-07   29.8   3.7   1   1   1.3e-10   8.6e-07   28.4   2.6     1    31     5    35     5    35 0.97 Flagella basal body rod protein
RusA                 PF05866.6    116 seq426_BIOID50983    -            124   2.9e-20   72.7   0.0   1   1   2.4e-24   3.3e-20   72.5   0.0     1   116     7   116     7   116 0.90 Endodeoxyribonuclease RusA
TMP_2                PF06791.8    210 seq427_BIOID50983    -            870   4.2e-47  160.3  15.1   1   2   2.1e-27   1.4e-23   83.4   0.8     2    59    50   107    49   119 0.94 Prophage tail length tape measure protein
TMP_2                PF06791.8    210 seq427_BIOID50983    -            870   4.2e-47  160.3  15.1   2   2   1.1e-29   7.3e-26   90.9   4.7    65   209   145   293   131   294 0.94 Prophage tail length tape measure protein
Tape_meas_lam_C      PF09718.5     78 seq427_BIOID50983    -            870   2.5e-21   75.2   5.2   1   1   3.6e-25   2.5e-21   75.2   3.6     1    77   643   719   643   720 0.98 Lambda phage tail tape-measure protein (Tape_meas_lam_C)
HNH                  PF01844.18    47 seq429_BIOID50983    -            121   3.4e-11   42.7   3.3   1   1   3.6e-15   4.9e-11   42.2   2.3     1    47    49    94    49    94 0.97 HNH endonuclease
Phageshock_PspG      PF09583.5     65 seq430_BIOID50983    -            139   5.7e-25   87.0  25.7   1   1   5.6e-29   7.7e-25   86.6  17.8     1    64    60   123    60   124 0.98 Phage shock protein G (Phageshock_PspG)
MurB_C               PF02873.11   105 seq431_BIOID50983    -            342   5.3e-42  141.7   0.0   1   1   1.3e-45   9.1e-42  140.9   0.0     1   105   203   330   203   330 0.99 UDP-N-acetylenolpyruvoylglucosamine reductase, C-terminal domain
FAD_binding_4        PF01565.18   139 seq431_BIOID50983    -            342   7.3e-28   96.6   0.0   1   1   8.6e-31   5.9e-27   93.7   0.0     2   138    18   149    17   150 0.91 FAD binding domain
DDE_Tnp_1            PF01609.16   211 seq434_BIOID50983    -            402     8e-25   87.5   0.0   1   1   9.1e-29   1.2e-24   86.9   0.0     4   208    91   328    88   331 0.93 Transposase DDE domain
Zn_Tnp_IS91          PF14319.1    111 seq436_BIOID50983    -            171   4.6e-10   38.8   3.7   1   1     5e-14   6.9e-10   38.3   2.6    43    97   103   157    79   165 0.88 Transposase zinc-binding domain
IncFII_repA          PF02387.10   281 seq440_BIOID50983    -            343   9.5e-13   47.8   0.1   1   1   9.2e-17   1.3e-12   47.4   0.1    57   266   108   325    56   336 0.78 IncFII RepA protein family
Minor_tail_Z         PF06763.6    189 seq443_BIOID50983    -            192   1.4e-91  305.1  15.5   1   1   1.1e-95   1.6e-91  305.0  10.8     1   189     3   192     3   192 1.00 Prophage minor tail protein Z (GPZ)
LexA_DNA_bind        PF01726.11    65 seq448_BIOID50983    -            202   6.6e-32  108.7   0.1   1   1   1.5e-35   1.1e-31  108.1   0.1     1    65     1    65     1    65 0.99 LexA DNA binding domain
Peptidase_S24        PF00717.18    70 seq448_BIOID50983    -            202   8.9e-17   60.3   0.8   1   1   1.9e-20   1.3e-16   59.8   0.5     1    68   114   180   114   182 0.96 Peptidase S24-like
Antiterm             PF03589.8     95 seq451_BIOID50983    -            166   5.7e-25   87.1   6.2   1   1   8.5e-29   1.2e-24   86.1   0.0     2    95    15   111    14   111 0.97 Antitermination protein
Phage_NinH           PF06322.6     64 seq454_BIOID50983    -             64   1.7e-41  139.5   0.3   1   1   1.3e-45   1.8e-41  139.4   0.2     1    63     1    63     1    64 0.99 Phage NinH protein
DDE_Tnp_Tn3          PF01526.12   388 seq456_BIOID50983    -            988  7.9e-157  521.7   0.0   1   1  1.5e-160  1.1e-156  521.2   0.0     1   388   580   966   580   966 1.00 Tn3 transposase DDE domain
DUF4158              PF13700.1    166 seq456_BIOID50983    -            988   4.7e-57  191.9   0.5   1   1   1.5e-60     1e-56  190.8   0.4     1   166     6   170     6   170 0.99 Domain of unknown function (DUF4158)
HTS                  PF04204.11   298 seq457_BIOID50983    -            309  2.3e-131  436.7   0.0   1   1  1.9e-135  2.6e-131  436.6   0.0     1   298     2   299     2   299 1.00 Homoserine O-succinyltransferase
Response_reg         PF00072.19   112 seq459_BIOID50983    -            215   1.2e-30  105.6   0.4   1   1   5.3e-34   1.8e-30  105.0   0.3     1   112     9   121     9   121 0.99 Response regulator receiver domain
GerE                 PF00196.14    58 seq459_BIOID50983    -            215   4.1e-25   86.7   0.5   1   1   2.5e-28   8.5e-25   85.7   0.4     2    57   152   207   151   208 0.96 Bacterial regulatory proteins, luxR family
Sigma70_r4_2         PF08281.7     54 seq459_BIOID50983    -            215   1.4e-07   30.7   0.1   1   1   8.1e-11   2.8e-07   29.7   0.0    25    54   167   196   154   196 0.93 Sigma-70, region 4
HTH_24               PF13412.1     48 seq459_BIOID50983    -            215   1.6e-05   24.0   1.1   1   1   1.8e-08   6.1e-05   22.2   0.3     6    43   159   194   154   195 0.80 Winged helix-turn-helix DNA-binding
HTH_Tnp_1            PF01527.15    76 seq465_BIOID50983    -             87   1.9e-15   56.4   0.2   1   1   1.7e-19   2.3e-15   56.1   0.1     2    74     3    74     2    75 0.94 Transposase
Phage_antitermQ      PF06530.7    126 seq466_BIOID50983    -            158   1.1e-62  209.1   0.1   1   1     9e-67   1.2e-62  208.9   0.1     1   125    15   139    15   140 0.99 Phage antitermination protein Q
SopA_C               PF13979.1    172 seq467_BIOID50983    -            199   9.1e-69  230.3   0.0   1   1   7.8e-73   1.1e-68  230.1   0.0     2   172    34   199    33   199 0.99 SopA-like catalytic domain
Peptidase_M20        PF01546.23   171 seq472_BIOID50983    -            409   1.3e-19   70.2   0.2   1   1   4.2e-23   1.9e-19   69.7   0.1    23   170   139   402    74   403 0.84 Peptidase family M20/M25/M40
M20_dimer            PF07687.9    109 seq472_BIOID50983    -            409   7.2e-12   44.8   0.1   1   1   3.5e-15   1.6e-11   43.7   0.0     2   105   206   302   205   308 0.89 Peptidase dimerisation domain
Peptidase_M42        PF05343.9    292 seq472_BIOID50983    -            409   2.5e-06   26.3   0.0   1   1   3.1e-08   0.00014   20.6   0.0   134   194   140   201   110   234 0.90 M42 glutamyl aminopeptidase
DUF1019              PF06254.6     89 seq473_BIOID50983    -            141   1.1e-22   79.8   0.1   1   1   1.1e-26   1.5e-22   79.3   0.1     1    88    46   120    46   121 0.96 Protein of unknown function (DUF1019)
Terminase_2          PF03592.11   144 seq474_BIOID50983    -            187   2.1e-09   37.6   3.3   1   1   2.6e-13   3.5e-09   36.9   2.3     1    57     2    58     2   169 0.92 Terminase small subunit
Ead_Ea22             PF13935.1    139 seq478_BIOID50983    -            222   2.4e-16   60.1   0.2   1   1   8.1e-20   1.1e-15   58.0   0.1     1   114     2   116     2   179 0.87 Ead/Ea22-like protein
Flg_bbr_C            PF06429.8     74 seq480_BIOID50983    -            261   7.9e-27   92.8   2.2   1   1   1.1e-30   7.9e-27   92.8   1.5     1    73   182   259   182   260 0.95 Flagellar basal body rod FlgEFG protein C-terminal
Flg_bb_rod           PF00460.15    31 seq480_BIOID50983    -            261   8.2e-13   47.6   0.6   1   1   4.6e-16   3.1e-12   45.7   0.4     1    31     5    35     5    35 0.98 Flagella basal body rod protein
Phage_tail_U         PF06141.6    133 seq481_BIOID50983    -            131   4.8e-63  210.9   0.4   1   1   3.9e-67   5.3e-63  210.8   0.3     1   133     1   131     1   131 0.99 Phage minor tail protein U
Y2_Tnp               PF04986.8    183 seq482_BIOID50983    -            191   2.1e-24   86.1   0.2   1   1   2.3e-28   3.1e-24   85.5   0.1    74   181    10   118     4   120 0.94 Putative transposase
Antiterm             PF03589.8     95 seq483_BIOID50983    -            122   3.5e-33  113.4   0.3   1   1   2.6e-37   3.5e-33  113.4   0.2     2    95    27   119    26   119 0.98 Antitermination protein
DUF1076              PF06416.7    113 seq486_BIOID50983    -            193   4.3e-43  145.4   0.2   1   1   5.9e-47     8e-43  144.6   0.0    12   113    90   191    82   191 0.96 Protein of unknown function (DUF1076)
RHS                  PF03527.9     41 seq488_BIOID50983    -            312   7.7e-21   73.4   1.9   1   1   6.3e-25   8.6e-21   73.3   0.3     1    41    46    86    46    86 0.98 RHS protein
AAA_21               PF13304.1    303 seq489_BIOID50983    -            299   1.9e-18   67.3   0.8   1   1   2.8e-22   1.9e-18   67.3   0.5   165   303    49   192     2   192 0.58 AAA domain
AAA_15               PF13175.1    415 seq489_BIOID50983    -            299   2.6e-15   56.2   0.3   1   1   3.8e-19   2.6e-15   56.2   0.2   274   415    49   191    14   191 0.74 AAA ATPase domain
HTH_AraC             PF00165.18    42 seq490_BIOID50983    -            229   7.2e-11   41.4   0.4   1   1   1.8e-08   0.00012   21.6   0.1    14    38   194   219   192   223 0.91 Bacterial regulatory helix-turn-helix proteins, AraC family
HTH_18               PF12833.2     81 seq490_BIOID50983    -            229   1.1e-10   41.3   0.1   1   1   2.6e-14   1.8e-10   40.6   0.0     2    80   147   223   146   224 0.93 Helix-turn-helix domain
Thymidylate_kin      PF02223.12   186 seq492_BIOID50983    -            213   1.2e-60  203.9   0.0   1   1   9.8e-65   1.3e-60  203.8   0.0     1   186     8   200     8   200 0.98 Thymidylate kinase
TonB_dep_Rec         PF00593.19   276 seq495_BIOID50983    -            774   5.7e-23   82.1  17.8   1   1   1.3e-26   5.7e-23   82.1  12.4     2   274   526   771   525   773 0.88 TonB dependent receptor
Plug                 PF07715.10   108 seq495_BIOID50983    -            774   1.3e-19   70.4   0.4   1   1   9.4e-23   4.3e-19   68.7   0.3     4   108   132   244   129   244 0.87 TonB-dependent Receptor Plug Domain
STN                  PF07660.9     52 seq495_BIOID50983    -            774   3.4e-10   39.1   0.0   1   1   2.3e-13     1e-09   37.6   0.0     2    52    57   107    56   107 0.95 Secretin and TonB N terminus short domain
MatE                 PF01554.13   162 seq496_BIOID50983    -            459   4.6e-39  133.5  30.5   1   2   8.5e-35   1.2e-30  106.2   5.9     1   161    35   195    35   196 0.99 MatE
MatE                 PF01554.13   162 seq496_BIOID50983    -            459   4.6e-39  133.5  30.5   2   2   2.5e-13   3.5e-09   36.3   6.9     2   143   259   400   259   422 0.91 MatE
Usp                  PF00582.21   140 seq498_BIOID50983    -            144   5.2e-21   75.1   0.0   1   1   4.3e-25   5.9e-21   75.0   0.0     2   140     3   138     2   138 0.98 Universal stress protein family
DUF905               PF06006.7     71 seq499_BIOID50983    -             77   1.3e-34  117.2   0.0   1   1   1.1e-38   1.5e-34  117.0   0.0     2    71     7    76     6    76 0.97 Bacterial protein of unknown function (DUF905)
BPL_LplA_LipB        PF03099.14   125 seq500_BIOID50983    -            321   5.1e-21   74.8   0.0   1   1   1.7e-24   7.6e-21   74.2   0.0     4   125    86   208    83   208 0.89 Biotin/lipoate A/B protein ligase family
HTH_11               PF08279.7     55 seq500_BIOID50983    -            321   8.4e-13   47.6   0.0   1   1   4.4e-16     2e-12   46.4   0.0     4    54     9    58     8    59 0.92 HTH domain
BPL_C                PF02237.12    48 seq500_BIOID50983    -            321   1.6e-11   43.5   0.2   1   1   8.9e-15   4.1e-11   42.2   0.1     1    48   271   317   271   317 0.97 Biotin protein ligase C terminal domain
DUF1040              PF06288.8     86 seq502_BIOID50983    -             89   1.6e-46  156.3   0.5   1   1   1.3e-50   1.8e-46  156.2   0.3     1    86     1    86     1    86 1.00 Protein of unknown function (DUF1040)
Caudo_TAP            PF02413.12   130 seq510_BIOID50983    -            101   4.9e-19   68.6   0.1   1   1   4.7e-23   6.5e-19   68.2   0.1    70   120    27    77     5    79 0.90 Caudovirales tail fibre assembly protein
DUF1627              PF07789.7    155 seq513_BIOID50983    -            241   5.8e-93  308.3   0.1   1   1   6.3e-97   8.6e-93  307.8   0.1     1   155    76   230    76   230 1.00 Protein of unknown function (DUF1627)
Cytochrom_B562       PF07361.6    103 seq514_BIOID50983    -            129   9.1e-26   90.1   4.7   1   1   7.7e-30     1e-25   89.9   3.2     2   103    27   129    26   129 0.99 Cytochrome b562
Big_2                PF02368.13    79 seq515_BIOID50983    -            246   3.7e-13   49.0  10.1   1   1   5.4e-17   3.7e-13   49.0   7.0     2    74   161   236   160   241 0.94 Bacterial Ig-like domain (group 2)
SlyX                 PF04102.7     69 seq516_BIOID50983    -             72   4.1e-26   91.0   2.4   1   1   3.4e-30   4.6e-26   90.8   1.7     1    69     5    72     5    72 0.99 SlyX
Terminase_1          PF03354.10   477 seq517_BIOID50983    -            242   7.3e-14   50.9   0.0   1   1   6.2e-18   8.5e-14   50.7   0.0     6   164    64   223    59   235 0.84 Phage Terminase
DDE_Tnp_1_assoc      PF13808.1     90 seq519_BIOID50983    -             59     3e-19   68.3   0.0   1   1   2.4e-23   3.3e-19   68.2   0.0     1    53     6    58     6    59 0.97 DDE_Tnp_1-associated
DUF932               PF06067.6    239 seq527_BIOID50983    -            261   1.6e-55  187.8   0.0   1   1   1.5e-59     2e-55  187.5   0.0     1   217    36   239    36   247 0.98 Domain of unknown function (DUF932)
APH                  PF01636.18   239 seq529_BIOID50983    -            328   1.6e-41  142.5   1.8   1   1   3.7e-45   2.5e-41  141.8   1.2     2   232    31   259    30   269 0.84 Phosphotransferase enzyme family
EcKinase             PF02958.15   293 seq529_BIOID50983    -            328   0.00012   21.2   0.0   1   1   3.1e-08   0.00021   20.4   0.0   197   280   176   252   149   257 0.79 Ecdysteroid kinase
zf-C4_ClpX           PF06689.8     41 seq531_BIOID50983    -            108   8.8e-20   69.8   6.2   1   1   1.1e-23   1.5e-19   69.0   4.3     2    41    65   103    64   103 0.97 ClpX C4-type zinc finger
Oxidored_q6          PF01058.17   131 seq534_BIOID50983    -            381     8e-29   99.7   0.3   1   1   9.4e-33   1.3e-28   99.1   0.2     1   130    71   216    71   217 0.95 NADH ubiquinone oxidoreductase, 20 Kd subunit
DDE_Tnp_1            PF01609.16   211 seq535_BIOID50983    -            285   2.6e-31  108.7   0.2   1   1   2.5e-35   3.5e-31  108.3   0.2     3   211     9   250     7   250 0.93 Transposase DDE domain
RIP                  PF00161.14   206 seq536_BIOID50983    -            315   3.9e-40  137.1   0.0   1   1   3.3e-44   4.6e-40  136.9   0.0     1   203    24   232    24   235 0.95 Ribosome inactivating protein
DNA_pol3_delta2      PF13177.1    162 seq537_BIOID50983    -            334   4.4e-39  133.6   0.0   1   1   1.1e-42   7.5e-39  132.8   0.0     8   159    13   165     9   168 0.96 DNA polymerase III, delta subunit
DNApol3-delta_C      PF09115.5    119 seq537_BIOID50983    -            334     2e-37  127.7   0.1   1   1   4.5e-41   3.1e-37  127.1   0.1     2   119   207   323   206   323 0.98 DNA polymerase III, delta subunit, C terminal
FlgH                 PF02107.11   180 seq539_BIOID50983    -            246   7.2e-62  208.0   0.0   1   1   6.7e-66   9.2e-62  207.6   0.0     3   180    66   245    64   245 0.97 Flagellar L-ring protein
Malate_synthase      PF01274.17   523 seq540_BIOID50983    -            539  1.9e-214  712.4   0.0   1   1  1.5e-218  2.1e-214  712.2   0.0     3   522    19   538    17   539 0.99 Malate synthase
TerB                 PF05099.8    140 seq542_BIOID50983    -             48   1.9e-08   34.0   0.7   1   1   1.4e-12     2e-08   33.9   0.5    92   131     4    43     1    47 0.93 Tellurite resistance protein TerB
Methyltransf_11      PF08241.7     95 seq543_BIOID50983    -            256     1e-24   86.7   0.0   1   1   1.7e-27   1.7e-24   86.0   0.0     1    95    49   145    49   145 0.97 Methyltransferase domain
Methyltransf_31      PF13847.1    152 seq543_BIOID50983    -            256   1.1e-20   73.6   0.0   1   1   1.4e-23   1.4e-20   73.3   0.0     4   113    45   155    43   233 0.86 Methyltransferase domain
Methyltransf_23      PF13489.1    162 seq543_BIOID50983    -            256     6e-20   71.4   0.0   1   1   8.5e-23   8.3e-20   70.9   0.0     7   159    31   191    26   194 0.85 Methyltransferase domain
Ubie_methyltran      PF01209.13   233 seq543_BIOID50983    -            256   2.2e-18   66.1   0.0   1   1   2.9e-21   2.9e-18   65.7   0.0    32   158    27   152     2   162 0.84 ubiE/COQ5 methyltransferase family
Methyltransf_18      PF12847.2    112 seq543_BIOID50983    -            256   5.4e-17   62.2   0.0   1   1   9.9e-20   9.7e-17   61.4   0.0     1   109    44   145    44   148 0.92 Methyltransferase domain
Methyltransf_12      PF08242.7     99 seq543_BIOID50983    -            256   1.1e-13   51.3   0.0   1   1   1.8e-16   1.8e-13   50.7   0.0     1    99    49   143    49   143 0.88 Methyltransferase domain
Methyltransf_25      PF13649.1    101 seq543_BIOID50983    -            256   8.3e-13   48.4   0.1   1   1   1.8e-15   1.7e-12   47.4   0.0     1   101    48   141    48   141 0.91 Methyltransferase domain
Methyltransf_26      PF13659.1    117 seq543_BIOID50983    -            256     5e-11   42.5   0.9   1   1   9.4e-14   9.2e-11   41.6   0.3     2   113    46   145    45   147 0.93 Methyltransferase domain
MTS                  PF05175.9    170 seq543_BIOID50983    -            256   5.8e-09   35.4   0.0   1   1   1.1e-11   1.1e-08   34.5   0.0    25   145    38   151    31   175 0.79 Methyltransferase small domain
Methyltransf_8       PF05148.10   219 seq543_BIOID50983    -            256   4.2e-08   32.9   0.0   1   1   2.8e-10   2.7e-07   30.3   0.0    73   164    45   153     8   181 0.69 Hypothetical methyltransferase
Methyltransf_29      PF03141.11   506 seq543_BIOID50983    -            256   1.1e-07   30.4   0.1   1   1   1.5e-10   1.4e-07   30.1   0.0   115   217    42   145     8   169 0.75 Putative S-adenosyl-L-methionine-dependent methyltransferase
Methyltransf_9       PF08003.6    315 seq543_BIOID50983    -            256   6.8e-06   24.8   0.0   1   1   9.6e-09   9.4e-06   24.4   0.0   100   224    29   152    23   162 0.84 Protein of unknown function (DUF1698)
TehB                 PF03848.9    192 seq543_BIOID50983    -            256   2.1e-05   23.6   0.0   1   1   3.7e-08   3.6e-05   22.8   0.0    32   135    46   149    17   186 0.80 Tellurite resistance protein TehB
PrmA                 PF06325.8    295 seq543_BIOID50983    -            256   7.6e-05   21.8   0.0   1   1   1.1e-07    0.0001   21.4   0.0   161   262    44   150    29   188 0.75 Ribosomal protein L11 methyltransferase (PrmA)
Phage_integrase      PF00589.17   173 seq544_BIOID50983    -            264   6.5e-37  126.7   0.1   1   1   6.6e-41     9e-37  126.2   0.0     1   171    45   237    45   239 0.88 Phage integrase family
DnaB_C               PF03796.10   265 seq545_BIOID50983    -            471  4.1e-108  360.1   0.2   1   1  1.2e-111  5.4e-108  359.7   0.1     1   263   206   463   206   465 0.97 DnaB-like helicase C terminal domain
DnaB                 PF00772.16   103 seq545_BIOID50983    -            471   8.7e-38  128.2   0.0   1   1   4.2e-41   1.9e-37  127.1   0.0     1   103    26   128    26   128 0.99 DnaB-like helicase N terminal domain
AAA_25               PF13481.1    194 seq545_BIOID50983    -            471     1e-13   51.0   0.1   1   1   3.6e-17   1.6e-13   50.3   0.0    29   190   220   386   179   390 0.84 AAA domain
PTR2                 PF00854.16   373 seq547_BIOID50983    -            489     2e-79  266.9  25.0   1   1   3.9e-83   2.6e-79  266.5  17.3     2   372    82   427    81   428 0.97 POT family
MFS_1                PF07690.11   354 seq547_BIOID50983    -            489     5e-15   54.9  59.4   1   1   1.4e-16   9.4e-13   47.5  20.8    12   304    30   291    16   341 0.65 Major Facilitator Superfamily
DUF2219              PF09982.4    293 seq549_BIOID50983    -            319   7.6e-65  218.5   3.4   1   1   7.9e-69   1.1e-64  218.0   2.4    14   293    54   319    40   319 0.92 Uncharacterized protein conserved in bacteria (DUF2219)
HTH_36               PF13730.1     55 seq553_BIOID50983    -            169   6.4e-09   35.7   0.0   1   1   2.7e-12   1.8e-08   34.2   0.0    10    55    15    63     7    63 0.85 Helix-turn-helix domain
HTH_11               PF08279.7     55 seq553_BIOID50983    -            169     4e-05   23.0   0.1   1   1   1.2e-08     8e-05   22.1   0.0    17    44    35    62    32    71 0.92 HTH domain
DUF3491              PF11996.3    936 seq554_BIOID50983    -            321   8.8e-74  248.4   0.5   1   1   7.6e-78     1e-73  248.2   0.3   726   936     3   205     1   205 0.99 Protein of unknown function (DUF3491)
DUF3927              PF13064.1     46 seq555_BIOID50983    -             55   1.6e-25   88.2  11.3   1   1   1.3e-29   1.7e-25   88.0   7.8     1    46     3    48     3    48 0.98 Protein of unknown function (DUF3927)
AA_kinase            PF00696.23   241 seq564_BIOID50983    -            465   6.1e-27   94.6   0.5   1   1   1.9e-30   8.8e-27   94.0   0.4     1   240    48   290    48   291 0.93 Amino acid kinase family
Acetyltransf_1       PF00583.19    83 seq564_BIOID50983    -            465   5.6e-09   35.7   0.0   1   1   4.2e-12   1.9e-08   34.0   0.0     3    83   364   436   362   436 0.92 Acetyltransferase (GNAT) family
DUF977               PF06163.6    127 seq568_BIOID50983    -            135   2.6e-53  178.9   0.1   1   1   4.3e-57   2.9e-53  178.8   0.1     1   127     6   131     6   131 0.99 Bacterial protein of unknown function (DUF977)
Trp_repressor        PF01371.14    88 seq568_BIOID50983    -            135     3e-05   23.7   0.0   1   1   7.5e-09   5.1e-05   22.9   0.0    25    74     8    56     2    62 0.86 Trp repressor protein
DDE_Tnp_ISL3         PF01610.12   248 seq570_BIOID50983    -            262   3.1e-12   46.4   0.0   1   1   3.3e-16   4.5e-12   45.9   0.0     1    84   185   259   185   260 0.96 Transposase
Phage_lambd_GpG      PF06894.6    127 seq573_BIOID50983    -            140   1.4e-55  186.2   0.9   1   1   1.2e-59   1.6e-55  186.0   0.6     1   126     1   125     1   126 0.98 Bacteriophage lambda minor tail protein (GpG)
Peripla_BP_1         PF00532.16   279 seq577_BIOID50983    -            342   3.5e-94  315.0   0.0   1   1   5.9e-98     4e-94  314.8   0.0     1   279    44   337    44   337 0.98 Periplasmic binding proteins and sugar binding domain of LacI family
Peripla_BP_4         PF13407.1    258 seq577_BIOID50983    -            342   1.6e-19   70.1   0.0   1   1     3e-23     2e-19   69.8   0.0     5   257    51   296    49   297 0.87 Periplasmic binding protein domain
DNA_methylase        PF00145.12   335 seq582_BIOID50983    -            102   3.8e-11   42.5   0.5   1   1   3.1e-15   4.3e-11   42.4   0.3     1    65    12    81    12    85 0.88 C-5 cytosine-specific DNA methylase
Antirestrict         PF03230.8     94 seq585_BIOID50983    -            159   4.3e-38  129.0   0.1   1   1     4e-42   5.5e-38  128.7   0.1     1    94    62   159    62   159 0.98 Antirestriction protein
FlgI                 PF02119.11   342 seq587_BIOID50983    -            371  2.3e-130  434.1  11.6   1   1  1.9e-134  2.6e-130  433.9   8.0     2   342    30   371    29   371 0.98 Flagellar P-ring protein
TPP_enzyme_N         PF02776.13   172 seq590_BIOID50983    -            486   1.3e-58  197.1   0.3   1   1     3e-62   1.3e-58  197.1   0.2     1   169     1   167     1   170 0.98 Thiamine pyrophosphate enzyme, N-terminal TPP binding domain
TPP_enzyme_M         PF00205.17   137 seq590_BIOID50983    -            486   1.7e-41  141.0   0.2   1   1   8.7e-45     4e-41  139.8   0.1     1   137   186   321   186   321 0.98 Thiamine pyrophosphate enzyme, central domain
TPP_enzyme_C         PF02775.16   153 seq590_BIOID50983    -            486   7.8e-40  135.8   0.7   1   1     7e-42   3.2e-38  130.5   0.0     1   102   374   475   374   483 0.96 Thiamine pyrophosphate enzyme, C-terminal TPP binding domain
Phage_tail_T         PF06223.7    103 seq591_BIOID50983    -            144   1.1e-57  192.6   0.9   1   1   5.4e-56   7.3e-52  173.9   0.1     1   103    11   113    11   113 0.99 Minor tail protein T
DUF1233              PF06806.7     72 seq593_BIOID50983    -             83   2.3e-32  110.2   0.1   1   1     2e-36   2.7e-32  110.0   0.1     1    70     4    74     4    77 0.97 Putative excisionase (DUF1233)
DSBA                 PF01323.15   193 seq594_BIOID50983    -            208   6.8e-32  110.4   3.3   1   1   7.9e-35   5.4e-31  107.5   2.3     1   192    40   197    40   198 0.95 DSBA-like thioredoxin domain
Thioredoxin_4        PF13462.1    163 seq594_BIOID50983    -            208   4.4e-10   39.7   0.0   1   1   9.2e-14   6.3e-10   39.1   0.0    16   149    40   180    33   191 0.69 Thioredoxin
DUF2528              PF10800.3    102 seq596_BIOID50983    -             65   2.7e-23   82.1   0.1   1   1   2.1e-27   2.9e-23   82.0   0.1    45   101     1    64     1    65 0.98 Protein of unknown function (DUF2528)
CsbD                 PF05532.7     53 seq597_BIOID50983    -             69   1.5e-21   75.6   8.3   1   1   1.3e-25   1.8e-21   75.4   5.8     1    53     4    56     4    56 0.97 CsbD-like
DUF333               PF03891.10    50 seq600_BIOID50983    -             88   2.4e-13   49.5   0.4   1   1   2.2e-17   3.1e-13   49.2   0.2     7    50    42    85    36    85 0.91 Domain of unknown function (DUF333)
SLT_beta             PF02258.11    70 seq601_BIOID50983    -             89     1e-48  162.8   0.5   1   1   9.3e-53   1.3e-48  162.5   0.4     1    70    20    89    20    89 0.99 Shiga-like toxin beta subunit
TatD_DNase           PF01026.16   255 seq606_BIOID50983    -            265   1.2e-76  257.2   0.0   1   1   9.8e-81   1.3e-76  257.0   0.0     1   255     4   255     4   255 0.96 TatD related DNase
YebF                 PF13995.1     89 seq608_BIOID50983    -            126   1.9e-28   98.1   0.0   1   1   1.7e-32   2.3e-28   97.9   0.0     2    89    34   124    33   124 0.96 YebF-like protein
DNA_methylase        PF00145.12   335 seq609_BIOID50983    -            233   2.3e-32  112.3   0.0   1   1   2.2e-36     3e-32  111.9   0.0   103   333     2   226     1   228 0.71 C-5 cytosine-specific DNA methylase
Phage_min_tail       PF05939.8    109 seq611_BIOID50983    -            109   9.3e-37  125.2   0.1   1   1   7.5e-41     1e-36  125.0   0.1     1   109     1   109     1   109 0.99 Phage minor tail protein
NiFeSe_Hases         PF00374.14   507 seq613_BIOID50983    -            597  1.2e-243  809.4   0.0   1   1  9.7e-248  1.3e-243  809.2   0.0     1   507    54   582    54   582 0.98 Nickel-dependent hydrogenase
DUF3596              PF12167.3     88 seq617_BIOID50983    -            341   7.3e-30  102.2   0.0   1   1   1.8e-33   1.3e-29  101.5   0.0     1    87     9    94     9    95 0.98 Domain of unknown function (DUF3596)
Phage_integrase      PF00589.17   173 seq617_BIOID50983    -            341   5.2e-10   39.1   0.0   1   1   1.5e-13   1.1e-09   38.1   0.0     3    87   205   295   204   323 0.89 Phage integrase family
Lambda_CIII          PF02061.11    45 seq618_BIOID50983    -             54   9.1e-31  105.4   0.1   1   1   7.8e-35   1.1e-30  105.2   0.1     1    45     1    43     1    43 1.00 Lambda Phage CIII
Lambda_Kil           PF06301.6     43 seq620_BIOID50983    -            115   8.7e-27   92.1   1.2   1   1   8.6e-31   1.2e-26   91.7   0.9     1    43    43    85    43    85 0.98 Bacteriophage lambda Kil protein
RadC                 PF04002.10   123 seq623_BIOID50983    -            158   5.3e-47  158.4   0.0   1   1   4.6e-51   6.2e-47  158.1   0.0     2   123    37   158    36   158 0.98 RadC-like JAB domain
TMP_2                PF06791.8    210 seq624_BIOID50983    -            853   2.2e-67  226.6  13.9   1   1   3.2e-71   2.2e-67  226.6   9.6     2   209    50   257    49   258 0.97 Prophage tail length tape measure protein
Tape_meas_lam_C      PF09718.5     78 seq624_BIOID50983    -            853   3.3e-20   71.6   6.0   1   1   4.8e-24   3.3e-20   71.6   4.2     1    78   626   703   626   703 0.98 Lambda phage tail tape-measure protein (Tape_meas_lam_C)
Transposase_mut      PF00872.13   381 seq629_BIOID50983    -             90   5.2e-14   51.4   0.0   1   1     4e-18   5.4e-14   51.4   0.0     4    90     4    90     1    90 0.78 Transposase, Mutator family
IstB_IS21            PF01695.12   178 seq630_BIOID50983    -            248   1.7e-20   73.1   0.1   1   1   5.1e-24   2.3e-20   72.6   0.0     4   160    55   216    52   226 0.83 IstB-like ATP binding protein
Bac_DnaA             PF00308.13   219 seq630_BIOID50983    -            248   6.6e-09   35.6   0.0   1   1   1.8e-12   8.2e-09   35.3   0.0     6   123    72   189    67   224 0.86 Bacterial dnaA  protein
ArsA_ATPase          PF02374.10   305 seq630_BIOID50983    -            248   4.9e-06   25.6   0.1   1   1   1.5e-09     7e-06   25.1   0.1     4    90   104   196   101   222 0.72 Anion-transporting ATPase
Phage_tail_L         PF05100.7    206 seq631_BIOID50983    -            232   2.7e-97  323.7   0.0   1   1  2.3e-101   3.1e-97  323.5   0.0     1   206    29   230    29   230 0.99 Phage minor tail protein L
Gam                  PF06064.6     98 seq637_BIOID50983    -             98   5.5e-63  209.0   5.4   1   1   4.4e-67     6e-63  208.9   3.8     1    98     1    98     1    98 0.99 Host-nuclease inhibitor protein Gam
RNA_pol_Rpb1_1       PF04997.7    338 seq638_BIOID50983    -           1407  1.8e-100  336.3   0.1   1   1  1.8e-103  4.8e-100  335.0   0.1     2   338    15   342    14   342 0.95 RNA polymerase Rpb1, domain 1
RNA_pol_Rpb1_5       PF04998.12   277 seq638_BIOID50983    -           1407   1.1e-80  270.7   0.0   1   1     8e-84   2.2e-80  269.7   0.0     1   276   766  1321   766  1322 1.00 RNA polymerase Rpb1, domain 5
RNA_pol_Rpb1_2       PF00623.15   166 seq638_BIOID50983    -           1407   6.1e-51  172.5   0.0   1   1   5.3e-53   1.5e-49  168.0   0.0     1   166   344   486   344   486 0.95 RNA polymerase Rpb1, domain 2
RNA_pol_Rpb1_3       PF04983.13   157 seq638_BIOID50983    -           1407   1.4e-27   96.2   0.0   1   1   1.2e-30   3.3e-27   95.0   0.0     1   157   489   644   489   644 0.93 RNA polymerase Rpb1, domain 3
RNA_pol_Rpb1_4       PF05000.12   108 seq638_BIOID50983    -           1407   2.5e-18   65.7   0.3   1   1   9.1e-22   2.5e-18   65.7   0.2     2   107   674   763   673   764 0.82 RNA polymerase Rpb1, domain 4
Ala_racemase_N       PF01168.15   217 seq642_BIOID50983    -            365   3.2e-61  206.5   0.0   1   1   5.9e-65     4e-61  206.2   0.0     1   217     8   219     8   219 0.94 Alanine racemase, N-terminal domain
Ala_racemase_C       PF00842.16   129 seq642_BIOID50983    -            365   8.3e-40  135.0   0.1   1   1   1.9e-43   1.3e-39  134.4   0.1     1   129   234   358   234   358 0.97 Alanine racemase, C-terminal domain
DUF945               PF06097.6    459 seq643_BIOID50983    -            490  3.2e-106  355.7  12.2   1   1  2.8e-110  3.8e-106  355.5   8.5     3   459    18   481    16   481 0.98 Bacterial protein of unknown function (DUF945)
Rop                  PF01815.11    61 seq645_BIOID50983    -             64   4.4e-30  102.8   6.6   1   1   3.6e-34   4.9e-30  102.6   4.5     1    60     1    60     1    61 0.98 Rop protein
ICL                  PF00463.16   526 seq650_BIOID50983    -            439  3.2e-200  665.6   1.7   1   2  4.6e-118  3.2e-114  381.9   0.0     1   255    12   262    12   264 0.99 Isocitrate lyase family
ICL                  PF00463.16   526 seq650_BIOID50983    -            439  3.2e-200  665.6   1.7   2   2   1.5e-88     1e-84  284.5   1.0   353   526   262   439   260   439 0.98 Isocitrate lyase family
PEP_mutase           PF13714.1    238 seq650_BIOID50983    -            439   4.8e-19   68.4   0.0   1   1   2.3e-22   1.6e-18   66.7   0.0    26   198    86   320    74   352 0.86 Phosphoenolpyruvate phosphomutase
DUF303               PF03629.13   255 seq651_BIOID50983    -            645   3.9e-29  101.5   0.0   1   1   7.9e-33   5.4e-29  101.0   0.0     3   208    80   328    78   381 0.78 Domain of unknown function (DUF303)
DUF1737              PF08410.5     54 seq651_BIOID50983    -            645     1e-17   63.5   0.0   1   1   7.6e-21   5.2e-17   61.2   0.0     1    53     1    50     1    51 0.97 Domain of unknown function (DUF1737)
DUF987               PF06174.6     66 seq652_BIOID50983    -             73   4.5e-43  144.4   0.1   1   1   3.7e-47     5e-43  144.3   0.1     1    66     1    66     1    66 0.99 Protein of unknown function (DUF987)
Peripla_BP_2         PF01497.13   238 seq653_BIOID50983    -            300   1.1e-30  106.4   0.5   1   1   9.8e-35   1.3e-30  106.1   0.3     1   237    40   269    40   270 0.93 Periplasmic binding protein
Metallophos          PF00149.23   201 seq654_BIOID50983    -            230   1.9e-13   50.1   0.9   1   1   2.4e-17   3.3e-13   49.4   0.6     2   159    21   148    20   206 0.76 Calcineurin-like phosphoesterase
RecT                 PF03837.9    199 seq655_BIOID50983    -            261   1.1e-28   99.8   0.0   1   1   1.6e-30   2.2e-26   92.2   0.0     5   195    24   182    22   190 0.91 RecT family
Phage_integrase      PF00589.17   173 seq656_BIOID50983    -            415   7.6e-23   80.9   0.1   1   1   3.5e-26   2.4e-22   79.3   0.0     1   171   219   381   219   383 0.88 Phage integrase family
DUF4102              PF13356.1     89 seq656_BIOID50983    -            415     3e-21   74.9   0.0   1   1   3.9e-24   2.7e-20   71.9   0.0     1    83    14   101    14   107 0.86 Domain of unknown function (DUF4102)
Rod-binding          PF10135.4     49 seq660_BIOID50983    -             99   1.1e-17   63.6   0.0   1   1   1.4e-21   1.9e-17   62.8   0.0     1    49    42    93    42    93 0.98 Rod binding protein
Acetyltransf_2       PF00797.12   240 seq661_BIOID50983    -            281   2.9e-82  275.7   0.3   1   1   2.5e-86   3.4e-82  275.5   0.2     1   237    21   256    21   259 0.97 N-acetyltransferase
HTH_Tnp_ISL3         PF13542.1     65 seq662_BIOID50983    -            162   1.9e-08   33.7   5.6   1   1   2.9e-12   3.9e-08   32.7   3.9     3    53    39    92    37   101 0.89 Helix-turn-helix domain of transposase family ISL3
YagB_YeeU_YfjZ       PF06154.6    105 seq666_BIOID50983    -            122   1.1e-52  176.6   0.0   1   1   9.1e-57   1.2e-52  176.3   0.0     2   104    16   118    15   119 0.98 YagB/YeeU/YfjZ family
Peptidase_S24        PF00717.18    70 seq667_BIOID50983    -            224   9.5e-16   57.0   0.1   1   1   1.8e-19   2.4e-15   55.7   0.0     1    68   133   202   133   204 0.90 Peptidase S24-like
Prok-JAB             PF14464.1    105 seq668_BIOID50983    -            247   2.2e-19   68.8   0.3   1   1   5.8e-23     4e-19   68.0   0.2     3    99     3    99     1   108 0.91 Prokaryotic homologs of the JAB domain
NLPC_P60             PF00877.14   105 seq668_BIOID50983    -            247     4e-14   52.1   0.0   1   1   8.2e-18   5.6e-14   51.7   0.0     1   105   111   224   111   224 0.94 NlpC/P60 family
PTS_EIIC             PF02378.13   321 seq669_BIOID50983    -            477   1.4e-80  270.4  33.4   1   1   2.1e-84   1.4e-80  270.4  23.2     1   321    13   320    13   320 0.94 Phosphotransferase system, EIIC
PTS_EIIB             PF00367.15    35 seq669_BIOID50983    -            477   7.7e-14   50.5   0.1   1   1     2e-17   1.3e-13   49.7   0.0     3    35   404   436   402   436 0.95 phosphotransferase system, EIIB
DUF1627              PF07789.7    155 seq671_BIOID50983    -            256   1.3e-90  300.7   0.5   1   1   1.3e-94   1.8e-90  300.2   0.3     1   155    91   245    91   245 1.00 Protein of unknown function (DUF1627)
Phage_integrase      PF00589.17   173 seq673_BIOID50983    -             87   1.7e-07   30.9   0.1   1   1   1.5e-11     2e-07   30.7   0.1   115   167     2    54     1    60 0.94 Phage integrase family
IpaB_EvcA            PF03278.8    153 seq675_BIOID50983    -            196     4e-63  211.1   2.1   1   1   3.6e-67   4.9e-63  210.7   1.5     1   152    39   184    39   185 0.99 IpaB/EvcA family
DUF2713              PF10897.3    246 seq677_BIOID50983    -            246  1.1e-163  542.2   7.9   1   1  8.6e-168  1.2e-163  542.1   5.5     1   246     1   246     1   246 1.00 Protein of unknown function (DUF2713)
HTH_Tnp_1            PF01527.15    76 seq678_BIOID50983    -            158   2.5e-15   56.0   0.1   1   1   7.3e-19     5e-15   55.1   0.0     2    50     9    58     8    92 0.81 Transposase
HTH_23               PF13384.1     50 seq678_BIOID50983    -            158   4.6e-06   25.9   0.0   1   1   1.1e-09   7.6e-06   25.2   0.0     6    45    18    58    13    64 0.89 Homeodomain-like domain
Cytochrom_NNT        PF03264.9    174 seq685_BIOID50983    -            390   2.9e-65  218.8   7.6   1   1   4.6e-68   3.1e-64  215.4   4.3     2   174    11   184    10   184 0.98 NapC/NirT cytochrome c family, N-terminal region
Flg_bbr_C            PF06429.8     74 seq686_BIOID50983    -            458   2.3e-10   40.1   4.5   1   1   1.7e-14   2.3e-10   40.1   3.1    17    73   397   455   386   456 0.78 Flagellar basal body rod FlgEFG protein C-terminal
ACT_5                PF13710.1     63 seq690_BIOID50983    -             87   2.1e-26   91.4   0.1   1   1   1.9e-30   2.6e-26   91.0   0.1     2    63    13    73    12    73 0.98 ACT domain
DDE_Tnp_ISL3         PF01610.12   248 seq691_BIOID50983    -            381   2.2e-32  112.4   0.0   1   2   1.5e-18     2e-14   53.6   0.0    11   139    12   136     8   203 0.79 Transposase
DDE_Tnp_ISL3         PF01610.12   248 seq691_BIOID50983    -            381   2.2e-32  112.4   0.0   2   2   1.4e-19   1.9e-15   57.0   0.1   122   248   256   376   229   376 0.86 Transposase
Ead_Ea22             PF13935.1    139 seq693_BIOID50983    -            211   5.2e-30  104.4   0.2   1   1   5.2e-34   7.1e-30  104.0   0.2     1   137     2   163     2   165 0.96 Ead/Ea22-like protein
DUF1219              PF06755.7    117 seq694_BIOID50983    -            124   3.6e-60  200.5   0.0   1   1     3e-64   4.1e-60  200.3   0.0     1   113     1   113     1   123 0.98 Protein of unknown function (DUF1219)
DUF1281              PF06924.6    134 seq695_BIOID50983    -            336   3.9e-59  197.7   0.0   1   1   4.1e-63   5.6e-59  197.2   0.0     1   134    37   170    37   170 0.99 Protein of unknown function (DUF1281)
DFP                  PF04127.10   183 seq696_BIOID50983    -            430   5.9e-72  241.0   0.2   1   1   8.7e-76   5.9e-72  241.0   0.2     2   182   211   395   210   396 0.97 DNA / pantothenate metabolism flavoprotein
Flavoprotein         PF02441.14   129 seq696_BIOID50983    -            430   2.7e-31  107.8   0.3   1   1   8.1e-35   5.6e-31  106.7   0.2     1   128    30   157    30   158 0.90 Flavoprotein
DUF968               PF06147.6    200 seq698_BIOID50983    -            331   1.8e-30  106.2   0.0   1   1   2.1e-34   2.8e-30  105.5   0.0     4   187   133   311   131   323 0.93 Protein of unknown function (DUF968)
Aminotran_4          PF01063.14   231 seq700_BIOID50983    -            331   1.3e-46  158.8   0.0   1   1   1.2e-50   1.6e-46  158.5   0.0     3   231    76   311    74   311 0.96 Aminotransferase class IV
FecCD                PF01032.13   311 seq701_BIOID50983    -            332     3e-85  285.6  30.0   1   1   5.2e-89   3.6e-85  285.4  20.8     2   311    18   330    17   330 0.95 FecCD transport family
ABC-3                PF00950.12   258 seq701_BIOID50983    -            332   4.6e-06   25.9  17.8   1   1   2.7e-09   1.8e-05   24.0  12.0    80   253   149   326    64   330 0.75 ABC 3 transport family
HTH_Tnp_1            PF01527.15    76 seq703_BIOID50983    -            116   1.9e-11   43.6   1.0   1   1   3.7e-15   2.5e-11   43.2   0.7     1    76     1    76     1    76 0.94 Transposase
Ald_Xan_dh_C2        PF02738.13   543 seq705_BIOID50983    -            765  6.7e-175  582.3   0.0   1   1  1.2e-178  8.5e-175  582.0   0.0    12   543   159   700   147   700 0.98 Molybdopterin-binding domain of aldehyde dehydrogenase
Ald_Xan_dh_C         PF01315.17   111 seq705_BIOID50983    -            765   6.8e-35  119.3   0.1   1   1   2.2e-38   1.5e-34  118.2   0.0     1   111    23   139    23   139 0.92 Aldehyde oxidase and xanthine dehydrogenase, a/b hammerhead domain
Lambda_tail_I        PF06805.7     82 seq708_BIOID50983    -            193   1.1e-12   47.4   0.0   1   1   1.4e-16   1.9e-12   46.7   0.0    25    82     2    64     1    64 0.98 Bacteriophage lambda tail assembly protein I
Phage_integrase      PF00589.17   173 seq709_BIOID50983    -             91   2.6e-14   53.1   0.0   1   1   2.3e-18   3.1e-14   52.8   0.0     1    68    21    88    21    91 0.93 Phage integrase family
Aminotran_1_2        PF00155.16   363 seq712_BIOID50983    -            411   1.5e-86  290.5   0.0   1   1   1.2e-90   1.7e-86  290.3   0.0     2   362    41   406    40   407 0.98 Aminotransferase class I and II
HTH_23               PF13384.1     50 seq713_BIOID50983    -             75   2.8e-06   26.6   0.0   1   1   1.3e-09   8.6e-06   25.1   0.0    15    39     5    32     1    33 0.86 Homeodomain-like domain
DUF1018              PF06252.7    119 seq714_BIOID50983    -            169   5.2e-33  113.9   0.3   1   1   4.7e-37   6.4e-33  113.6   0.2     1   119    18   141    18   141 0.93 Protein of unknown function (DUF1018)
Cytochrom_B_N        PF00033.14   188 seq715_BIOID50983    -            235   3.1e-37  127.6  22.0   1   1   5.2e-41   3.5e-37  127.4  15.2     2   188    12   220    11   220 0.98 Cytochrome b(N-terminal)/b6/petB
Ni_hydr_CYTB         PF01292.15   182 seq715_BIOID50983    -            235   3.4e-36  124.2  19.8   1   1   5.8e-40     4e-36  124.0  13.7     2   182    14   220    13   220 0.95 Prokaryotic cytochrome b561
DctA-YdbH            PF11739.3    207 seq718_BIOID50983    -            879   1.4e-55  187.8   1.7   1   1   2.7e-59   3.6e-55  186.5   0.1     1   207   656   859   656   859 0.99 Dicarboxylate transport
DUF977               PF06163.6    127 seq719_BIOID50983    -            137   1.1e-60  202.8   0.3   1   1   8.9e-65   1.2e-60  202.7   0.2     1   124     1   133     1   136 0.99 Bacterial protein of unknown function (DUF977)
Pep_deformylase      PF01327.16   157 seq721_BIOID50983    -            169   8.9e-53  177.7   0.1   1   1   7.8e-57   1.1e-52  177.5   0.1     2   156     4   152     3   153 0.94 Polypeptide deformylase
YfiO                 PF13525.1    203 seq723_BIOID50983    -            245   1.1e-84  282.8   5.8   1   1   2.8e-88   1.3e-84  282.6   4.0     1   202    28   236    28   238 0.97 Outer membrane lipoprotein
TPR_18               PF13512.1    142 seq723_BIOID50983    -            245   5.1e-65  217.7   7.3   1   1     3e-68   1.4e-64  216.3   1.2     2   142    24   167    23   167 0.98 Tetratricopeptide repeat
Methyltransf_11      PF08241.7     95 seq727_BIOID50983    -            240   7.4e-12   45.4   0.0   1   1   8.6e-16   1.2e-11   44.8   0.0    45    95    67   125    50   125 0.83 Methyltransferase domain
DUF4014              PF13198.1     72 seq731_BIOID50983    -             72   1.5e-35  121.2   3.9   1   1   1.2e-39   1.6e-35  121.1   2.7     1    71     1    71     1    72 0.99 Protein of unknown function (DUF4014)
Phage_CII            PF05269.6     91 seq732_BIOID50983    -             98   1.1e-33  115.0   0.1   1   1   8.5e-38   1.2e-33  114.8   0.1     1    88     1    90     1    93 0.95 Bacteriophage CII protein
AceK                 PF06315.6    562 seq735_BIOID50983    -            578  8.2e-240  796.7   0.0   1   1  6.8e-244  9.3e-240  796.5   0.0     1   562     9   568     9   568 0.99 Isocitrate dehydrogenase kinase/phosphatase (AceK)
ABC_tran             PF00005.22   118 seq737_BIOID50983    -            637     1e-36  125.7   1.1   1   2   2.4e-18   3.3e-15   56.3   0.0     1   118    41   178    41   178 0.87 ABC transporter
ABC_tran             PF00005.22   118 seq737_BIOID50983    -            637     1e-36  125.7   1.1   2   2   2.6e-21   3.6e-18   65.9   0.0     1   118   352   459   352   459 0.92 ABC transporter
ABC_tran_2           PF12848.2     85 seq737_BIOID50983    -            637   6.6e-29   99.4   4.3   1   1   4.8e-32   6.6e-29   99.4   3.0     1    83   217   298   217   302 0.93 ABC transporter
HTH_38               PF13936.1     44 seq739_BIOID50983    -            383   5.6e-23   80.1   2.1   1   1   5.6e-21   1.9e-17   62.4   0.9     4    44    58    98    55    98 0.97 Helix-turn-helix domain
rve                  PF00665.21   120 seq739_BIOID50983    -            383     1e-16   61.0   0.0   1   1   6.5e-20   2.2e-16   59.9   0.0     3   120   228   337   226   337 0.94 Integrase core domain
Mor                  PF08765.6    108 seq741_BIOID50983    -            141   1.4e-31  108.3   0.0   1   1   1.6e-35   2.1e-31  107.7   0.0     2   108    34   140    33   140 0.98 Mor transcription activator family
Formyl_trans_N       PF00551.14   181 seq742_BIOID50983    -            315   3.5e-55  186.2   0.0   1   1   7.4e-59   5.1e-55  185.7   0.0     2   180     6   183     5   184 0.98 Formyl transferase
Formyl_trans_C       PF02911.13   100 seq742_BIOID50983    -            315   1.1e-33  115.1   0.1   1   1   2.5e-37   1.7e-33  114.5   0.0     1    99   207   304   207   305 0.98 Formyl transferase, C-terminal domain
Molybdopterin        PF00384.17   432 seq744_BIOID50983    -            848  8.7e-106  354.1   0.0   1   1  1.5e-109  1.1e-105  353.8   0.0     1   431    99   572    99   573 0.95 Molybdopterin oxidoreductase
Molydop_binding      PF01568.16   109 seq744_BIOID50983    -            848   1.8e-23   82.3   0.0   1   1   5.3e-27   3.6e-23   81.3   0.0     1   108   690   811   690   812 0.95 Molydopterin dinucleotide binding domain
PduV-EutP            PF10662.4    143 seq745_BIOID50983    -            118   5.1e-15   55.0   0.0   1   1   4.7e-19   6.5e-15   54.7   0.0    86   142    57   112    39   113 0.92 Ethanolamine utilisation - propanediol utilisation
Porin_1              PF00267.16   337 seq748_BIOID50983    -            371  2.7e-140  467.3  25.8   1   1  4.4e-144    3e-140  467.1  17.9     1   337    29   371    29   371 0.97 Gram-negative porin
Porin_4              PF13609.1    311 seq748_BIOID50983    -            371   4.2e-21   75.6  34.6   1   1   9.2e-25   6.3e-21   75.0  24.0     1   304    10   342     7   344 0.80 Gram-negative porin
HycI                 PF01750.13   130 seq749_BIOID50983    -            195   4.8e-39  132.7   0.0   1   1   4.3e-43   5.8e-39  132.4   0.0     1   129    23   151    23   152 0.99 Hydrogenase maturation protease
Phage_pRha           PF09669.5     92 seq750_BIOID50983    -            308   1.7e-17   63.3   0.0   1   1   7.9e-21   5.4e-17   61.8   0.0     1    90    10    93    10    95 0.94 Phage regulatory protein Rha (Phage_pRha)
FecCD                PF01032.13   311 seq751_BIOID50983    -            318   3.7e-94  314.9  27.0   1   1   3.3e-98   4.5e-94  314.6  18.7     2   311    13   316     9   316 0.98 FecCD transport family
Phage-tail_3         PF13550.1    164 seq752_BIOID50983    -            476   5.4e-30  104.2   0.0   1   1   7.1e-34   9.8e-30  103.3   0.0     1   140   330   473   330   474 0.96 Putative phage tail protein
Glu_synthase         PF01645.12   368 seq753_BIOID50983    -           1522  1.2e-158  527.7   0.0   1   1  7.4e-162  2.5e-158  526.6   0.0     1   367   829  1192   829  1193 0.99 Conserved region in glutamate synthase
GATase_2             PF00310.16   361 seq753_BIOID50983    -           1522  5.3e-133  443.0   0.0   1   1  2.1e-136    7e-133  442.6   0.0     1   360    48   410    48   411 0.99 Glutamine amidotransferases class-II
Glu_syn_central      PF04898.9    288 seq753_BIOID50983    -           1522  3.6e-113  377.4   0.0   1   1    2e-116  6.7e-113  376.5   0.0     3   287   492   773   490   774 0.99 Glutamate synthase central domain
GXGXG                PF01493.14   202 seq753_BIOID50983    -           1522   6.6e-67  224.3   4.5   1   1   3.4e-70   1.2e-66  223.5   3.1     3   201  1271  1465  1269  1466 0.98 GXGXG motif
ILVD_EDD             PF00920.16   521 seq756_BIOID50983    -            616  5.4e-195  648.6   1.8   1   1  4.5e-199  6.2e-195  648.4   1.3     1   521    34   607    34   607 0.95 Dehydratase family
Flagellin_N          PF00669.15   139 seq757_BIOID50983    -            309   4.2e-12   45.9   9.8   1   1   6.2e-16   4.2e-12   45.9   6.8     2   137     4   139     3   141 0.97 Bacterial flagellin N-terminal helical region
CSD                  PF00313.17    66 seq758_BIOID50983    -             70   2.6e-33  113.5   0.3   1   1   4.1e-37   2.8e-33  113.3   0.2     1    65     5    69     5    70 0.98 'Cold-shock' DNA-binding domain
OB_RNB               PF08206.6     58 seq758_BIOID50983    -             70   1.5e-05   24.2   0.3   1   1   3.5e-09   2.4e-05   23.6   0.2     7    28    15    36    11    40 0.87 Ribonuclease B OB domain
DUF1076              PF06416.7    113 seq759_BIOID50983    -            191   2.7e-44  149.3   0.2   1   1   2.8e-48   3.9e-44  148.8   0.1     1   113    81   189    78   189 0.95 Protein of unknown function (DUF1076)
DUF1378              PF07125.6     59 seq761_BIOID50983    -             59   6.7e-39  131.5   0.0   1   1   5.3e-43   7.3e-39  131.4   0.0     1    59     1    59     1    59 0.99 Protein of unknown function (DUF1378)
Phage_min_tail       PF05939.8    109 seq763_BIOID50983    -            109     1e-37  128.3   0.1   1   1     8e-42   1.1e-37  128.2   0.0     1   109     1   109     1   109 0.99 Phage minor tail protein
dUTPase              PF00692.14   129 seq765_BIOID50983    -            152   1.2e-41  141.0   0.0   1   1   9.9e-46   1.4e-41  140.9   0.0     2   129    17   150    16   150 0.98 dUTPase
DUF2303              PF10065.4    276 seq767_BIOID50983    -            274   4.4e-93  311.0   0.6   1   1   3.6e-97   4.9e-93  310.8   0.4     1   276     1   273     1   273 0.98 Uncharacterized conserved protein (DUF2303)
Methyltransf_23      PF13489.1    162 seq770_BIOID50983    -            256   2.9e-24   85.4   0.0   1   1   4.5e-27   4.7e-24   84.7   0.0    23   121    73   198    51   227 0.76 Methyltransferase domain
Methyltransf_31      PF13847.1    152 seq770_BIOID50983    -            256   8.9e-20   70.6   0.0   1   1   1.1e-22   1.2e-19   70.3   0.0     4   112    73   177    72   226 0.88 Methyltransferase domain
Methyltransf_11      PF08241.7     95 seq770_BIOID50983    -            256   2.7e-19   69.3   0.1   1   1   3.9e-22   4.1e-19   68.7   0.1     1    95    77   173    77   173 0.96 Methyltransferase domain
Methyltransf_12      PF08242.7     99 seq770_BIOID50983    -            256   3.7e-14   52.8   0.0   1   1   5.8e-17   6.1e-14   52.1   0.0     1    98    77   170    77   171 0.84 Methyltransferase domain
Methyltransf_18      PF12847.2    112 seq770_BIOID50983    -            256   1.4e-13   51.2   0.0   1   1   2.2e-16   2.3e-13   50.6   0.0     2   110    73   174    73   176 0.90 Methyltransferase domain
Methyltransf_25      PF13649.1    101 seq770_BIOID50983    -            256   4.6e-12   46.0   0.1   1   1     7e-15   7.3e-12   45.4   0.1     1   101    76   169    76   169 0.92 Methyltransferase domain
Ubie_methyltran      PF01209.13   233 seq770_BIOID50983    -            256   1.1e-09   37.5   0.0   1   1   1.3e-12   1.4e-09   37.3   0.0    38   151    63   173    29   199 0.87 ubiE/COQ5 methyltransferase family
Methyltransf_26      PF13659.1    117 seq770_BIOID50983    -            256     3e-09   36.8   0.1   1   1   7.4e-12   7.8e-09   35.4   0.1     1   115    73   175    73   177 0.89 Methyltransferase domain
CMAS                 PF02353.15   273 seq770_BIOID50983    -            256   2.3e-08   33.3   0.0   1   1   2.9e-11     3e-08   32.9   0.0    63   193    73   200    53   232 0.81 Mycolic acid cyclopropane synthetase
NodS                 PF05401.6    201 seq770_BIOID50983    -            256   7.7e-08   31.8   0.0   1   1   9.1e-11   9.5e-08   31.5   0.0    46   175    75   204    30   212 0.83 Nodulation protein S (NodS)
MTS                  PF05175.9    170 seq770_BIOID50983    -            256   8.4e-07   28.4   0.0   1   1   1.2e-09   1.2e-06   27.9   0.0    32   103    73   143    63   186 0.89 Methyltransferase small domain
Methyltransf_9       PF08003.6    315 seq770_BIOID50983    -            256   9.9e-06   24.3   0.0   1   1   1.3e-08   1.3e-05   23.9   0.0   114   229    71   185    62   219 0.80 Protein of unknown function (DUF1698)
PrmA                 PF06325.8    295 seq770_BIOID50983    -            256     2e-05   23.7   0.0   1   1   2.7e-08   2.8e-05   23.2   0.0   162   258    73   174    67   190 0.79 Ribosomal protein L11 methyltransferase (PrmA)
N6_N4_Mtase          PF01555.13   231 seq771_BIOID50983    -            227   1.6e-32  112.7   0.0   1   1   4.9e-34   3.3e-30  105.1   0.0     1   228    21   200    21   203 0.88 DNA methylase
Phage_integrase      PF00589.17   173 seq772_BIOID50983    -            198   1.4e-46  158.1   0.6   1   1   1.2e-50   1.6e-46  158.0   0.4     1   172     5   177     5   178 0.98 Phage integrase family
Phage_lysozyme       PF00959.14   110 seq773_BIOID50983    -            166   3.1e-19   69.1   0.0   1   1   2.8e-23   3.8e-19   68.8   0.0     2   109    48   153    47   154 0.98 Phage lysozyme
UPF0118              PF01594.11   327 seq774_BIOID50983    -            291   1.6e-64  217.8  29.1   1   1   1.3e-68   1.8e-64  217.7  20.2    43   326     2   275     1   276 0.99 Domain of unknown function DUF20
DUF826               PF05696.6     78 seq776_BIOID50983    -             90   5.6e-41  138.4   4.9   1   1   4.7e-45   6.4e-41  138.2   3.4     1    78     1    84     1    84 0.99 Protein of unknown function (DUF826)
Ribosomal_S30AE      PF02482.14    94 seq777_BIOID50983    -            113   2.5e-28   98.1   0.1   1   1   2.3e-32   3.1e-28   97.8   0.0     2    92     3    93     2    95 0.97 Sigma 54 modulation protein / S30EA ribosomal protein
DDE_Tnp_1            PF01609.16   211 seq779_BIOID50983    -            402     8e-25   87.5   0.0   1   1   9.1e-29   1.2e-24   86.9   0.0     4   208    91   328    88   331 0.93 Transposase DDE domain
HyaE                 PF07449.6    107 seq786_BIOID50983    -            132   2.7e-40  136.4   0.0   1   1   2.2e-44   3.1e-40  136.2   0.0     1   107    10   116    10   116 0.99 Hydrogenase-1 expression protein HyaE
PTS_EIIA_2           PF00359.17   142 seq791_BIOID50983    -            637   6.7e-33  113.2   0.0   1   1   2.5e-36   1.1e-32  112.5   0.0     5   140   498   634   495   636 0.95 Phosphoenolpyruvate-dependent sugar phosphotransferase system, EIIA 2
PTS_EIIC             PF02378.13   321 seq791_BIOID50983    -            637   2.5e-19   69.1  33.4   1   1   5.5e-23   2.5e-19   69.1  23.2     1   321    17   277    17   277 0.92 Phosphotransferase system, EIIC
PTS_IIB              PF02302.12    90 seq791_BIOID50983    -            637   1.9e-09   37.7   0.4   1   1   1.1e-12   4.9e-09   36.3   0.0     1    79   379   453   379   458 0.87 PTS system, Lactose/Cellobiose specific IIB subunit
Lysis_S              PF04971.7     68 seq792_BIOID50983    -             73     7e-47  156.8   0.6   1   1   5.7e-51   7.7e-47  156.7   0.4     1    67     4    70     4    71 0.99 Lysis protein S
TetR_N               PF00440.18    47 seq794_BIOID50983    -            198   2.9e-11   42.7   0.0   1   1   3.4e-15   4.6e-11   42.0   0.0     3    46    18    61    16    62 0.94 Bacterial regulatory proteins, tetR family
RNase_T              PF00929.19   164 seq795_BIOID50983    -            246     5e-40  137.3   0.4   1   1   9.7e-44   1.3e-39  135.9   0.1     1   164    12   178    12   178 0.93 Exonuclease
DNA_pol_A            PF00476.15   383 seq797_BIOID50983    -            928  2.3e-159  530.0   0.1   1   1  8.8e-163    3e-159  529.6   0.0     2   383   548   927   547   927 0.99 DNA polymerase family A
5_3_exonuc_N         PF02739.11   169 seq797_BIOID50983    -            928   3.4e-59  198.9   0.0   1   1   2.3e-62   7.8e-59  197.7   0.0     2   169     8   169     7   169 0.99 5'-3' exonuclease, N-terminal resolvase-like domain
DNA_pol_A_exo1       PF01612.15   174 seq797_BIOID50983    -            928   8.1e-45  152.2   0.1   1   1   4.6e-48   1.6e-44  151.3   0.0     1   174   330   517   330   517 0.97 3'-5' exonuclease
5_3_exonuc           PF01367.15   101 seq797_BIOID50983    -            928     3e-31  107.5   0.0   1   1   2.2e-34   7.5e-31  106.2   0.0     1    99   171   275   171   277 0.97 5'-3' exonuclease, C-terminal SAM fold
Nol1_Nop2_Fmu        PF01189.12   283 seq799_BIOID50983    -            429  7.4e-105  350.2   0.0   1   1  4.8e-108  9.4e-105  349.9   0.0     1   282   164   426   164   427 0.99 NOL1/NOP2/sun family
NusB                 PF01029.13   134 seq799_BIOID50983    -            429   2.2e-26   92.3   0.0   1   1   1.8e-29   3.5e-26   91.6   0.0     1   134     5   127     5   127 0.97 NusB family
Methyltransf_26      PF13659.1    117 seq799_BIOID50983    -            429     4e-11   42.8   0.0   1   1   3.7e-14   7.3e-11   42.0   0.0     2   116   248   375   247   376 0.90 Methyltransferase domain
Methyltransf_18      PF12847.2    112 seq799_BIOID50983    -            429   2.4e-10   40.8   0.0   1   1   2.2e-13   4.2e-10   40.0   0.0     2   112   247   375   246   375 0.84 Methyltransferase domain
Methyltransf_31      PF13847.1    152 seq799_BIOID50983    -            429     2e-09   37.1   0.0   1   1   1.7e-12   3.4e-09   36.3   0.0     2   113   245   381   244   417 0.82 Methyltransferase domain
MTS                  PF05175.9    170 seq799_BIOID50983    -            429   1.1e-06   28.0   0.0   1   1   1.1e-09   2.1e-06   27.1   0.0    24   151   239   385   229   397 0.86 Methyltransferase small domain
FtsJ                 PF01728.14   181 seq799_BIOID50983    -            429   9.1e-05   22.3   0.0   1   1   9.1e-08   0.00018   21.4   0.0    19    99   242   323   233   400 0.60 FtsJ-like methyltransferase
Phage_lysozyme       PF00959.14   110 seq806_BIOID50983    -            177   3.9e-29  101.0   0.0   1   1   3.9e-33   5.3e-29  100.6   0.0     1   110    48   166    48   166 0.97 Phage lysozyme
HupH_C               PF04809.8    120 seq807_BIOID50983    -            285   1.1e-49  166.9   0.0   1   2   3.3e-11   4.6e-07   29.5   0.0     6    96    50   140    47   155 0.82 HupH hydrogenase expression protein, C-terminal conserved region
HupH_C               PF04809.8    120 seq807_BIOID50983    -            285   1.1e-49  166.9   0.0   2   2   4.5e-44   6.2e-40  135.5   0.0     1   119   163   279   163   280 0.99 HupH hydrogenase expression protein, C-terminal conserved region
Ead_Ea22             PF13935.1    139 seq810_BIOID50983    -            302   2.5e-24   86.0   7.1   1   1   1.3e-26   1.7e-22   80.1   2.1     1   134    63   173    63   178 0.88 Ead/Ea22-like protein
ABC_tran             PF00005.22   118 seq811_BIOID50983    -            255   7.7e-21   74.5   0.0   1   1   2.5e-24   1.1e-20   73.9   0.0     1   118    42   167    42   167 0.95 ABC transporter
AAA_29               PF13555.1     62 seq811_BIOID50983    -            255   6.8e-08   31.8   0.1   1   1   3.6e-11   1.6e-07   30.6   0.1    21    54    26    59    17    62 0.86 P-loop containing region of AAA domain
PDT                  PF00800.13   182 seq812_BIOID50983    -            386     7e-61  204.8   0.3   1   1   1.5e-64     1e-60  204.2   0.2     1   180   106   286   106   288 0.96 Prephenate dehydratase
CM_2                 PF01817.16    81 seq812_BIOID50983    -            386   1.9e-22   79.0   2.0   1   1   6.3e-26   4.3e-22   77.8   1.4     1    80    11    90    11    91 0.99 Chorismate mutase type II
DUF519               PF04378.8    245 seq813_BIOID50983    -            280  1.3e-115  384.4   0.0   1   1  1.1e-119  1.5e-115  384.2   0.0     1   245    33   278    33   278 1.00 Protein of unknown function (DUF519)
DUF1380              PF07128.7    139 seq820_BIOID50983    -            144   4.3e-74  246.8   1.1   1   1   3.5e-78   4.8e-74  246.6   0.8     1   139     1   138     1   138 1.00 Protein of unknown function (DUF1380)
Acid_phosphat_B      PF03767.9    230 seq823_BIOID50983    -            175   2.4e-09   36.8   0.0   1   1   2.6e-13   3.5e-09   36.2   0.0     2    86    91   156    90   166 0.95 HAD superfamily, subfamily IIIB (Acid phosphatase)
FAD_binding_5        PF00941.16   171 seq825_BIOID50983    -            292   1.7e-50  170.7   0.0   1   1   3.4e-54   2.4e-50  170.2   0.0     4   170     6   173     3   174 0.98 FAD binding domain in molybdopterin dehydrogenase
CO_deh_flav_C        PF03450.12   103 seq825_BIOID50983    -            292   4.8e-25   87.3   0.1   1   1   2.5e-28   1.7e-24   85.6   0.0     2   103   183   283   182   283 0.97 CO dehydrogenase flavoprotein C-terminal domain
DUF2628              PF10947.3    108 seq826_BIOID50983    -            119   1.2e-06   28.1   5.3   1   1   1.2e-10   1.6e-06   27.7   3.6    34    90    24    75     6    85 0.84 Protein of unknown function (DUF2628)
Fimbrial             PF00419.15   145 seq827_BIOID50983    -            182   1.4e-21   77.0  10.3   1   1   1.5e-25     2e-21   76.6   7.2     1   145    33   182    33   182 0.85 Fimbrial protein
zf-dskA_traR         PF01258.12    36 seq829_BIOID50983    -             97   2.3e-12   46.2   3.8   1   1   3.1e-16   4.2e-12   45.4   2.2     4    35    58    89    54    90 0.89 Prokaryotic dksA/traR C4-type zinc finger
DUF3672              PF12421.3    136 seq830_BIOID50983    -            670     1e-44  151.8   1.9   1   1   2.3e-48     1e-44  151.8   1.3     1   136   487   629   487   629 0.93 Fibronectin type III protein
DUF1983              PF09327.6     81 seq830_BIOID50983    -            670   1.3e-24   85.7   0.0   1   1   9.6e-28   4.4e-24   84.1   0.0     1    81   383   463   383   463 0.99 Domain of unknown function (DUF1983)
Abhydrolase_1        PF00561.15   230 seq832_BIOID50983    -            340   3.4e-26   92.1   0.0   1   1   2.6e-29     9e-26   90.7   0.0     4   218   105   312   102   315 0.96 alpha/beta hydrolase fold
Abhydrolase_6        PF12697.2    228 seq832_BIOID50983    -            340     3e-16   59.9   0.7   1   1   1.2e-19   4.2e-16   59.4   0.5     1   219    75   312    75   320 0.70 Alpha/beta hydrolase family
Abhydrolase_5        PF12695.2    142 seq832_BIOID50983    -            340   7.6e-11   41.8   0.4   1   1   7.2e-14   2.5e-10   40.1   0.2     2   141    75   308    74   309 0.65 Alpha/beta hydrolase family
PsiB                 PF06290.6    143 seq834_BIOID50983    -            160   9.2e-34  115.7   0.0   1   1   1.2e-37   1.6e-33  115.0   0.0    64   143    80   159    77   159 0.97 Plasmid SOS inhibition protein (PsiB)
DUF968               PF06147.6    200 seq835_BIOID50983    -            348   8.3e-78  260.7   0.1   1   1   9.9e-82   1.4e-77  260.0   0.0     2   199   130   344   129   345 0.99 Protein of unknown function (DUF968)
PAPS_reduct          PF01507.14   174 seq836_BIOID50983    -            292   8.7e-09   35.3   0.0   1   1   2.2e-12     3e-08   33.5   0.0     2   117     5   151     4   173 0.78 Phosphoadenosine phosphosulfate reductase family
DUF2730              PF10805.3    106 seq837_BIOID50983    -            102   1.3e-33  114.7   0.6   1   1   1.1e-37   1.5e-33  114.5   0.4     1   105     1    99     1   101 0.98 Protein of unknown function (DUF2730)
HTH_3                PF01381.17    55 seq842_BIOID50983    -            139   4.4e-13   48.7   0.0   1   1   3.9e-16   1.8e-12   46.7   0.0     1    55    21    75    21    75 0.98 Helix-turn-helix
HTH_31               PF13560.1     64 seq842_BIOID50983    -            139     5e-11   42.5   0.0   1   1   2.1e-14   9.4e-11   41.6   0.0     3    60    18    74    16    79 0.94 Helix-turn-helix domain
HTH_19               PF12844.2     64 seq842_BIOID50983    -            139   4.3e-10   39.3   0.0   1   1   2.3e-13     1e-09   38.1   0.0     3    63    20    80    19    81 0.97 Helix-turn-helix domain
Phage_lysozyme       PF00959.14   110 seq847_BIOID50983    -            214   3.8e-35  120.3   0.2   1   1   4.2e-39   5.8e-35  119.8   0.1     1   110    84   202    84   202 0.99 Phage lysozyme
DUF1283              PF06932.6     85 seq848_BIOID50983    -            113     1e-46  156.7   6.7   1   1   8.7e-51   1.2e-46  156.5   4.7     1    85    29   113    29   113 0.99 Protein of unknown function (DUF1283)
Acid_phosphat_B      PF03767.9    230 seq850_BIOID50983    -            138   3.2e-32  111.6   0.1   1   1   2.6e-36   3.6e-32  111.4   0.1   106   229     2   121     1   122 0.96 HAD superfamily, subfamily IIIB (Acid phosphatase)
Fimbrial             PF00419.15   145 seq851_BIOID50983    -            215   1.1e-15   57.9   0.0   1   1     1e-19   1.4e-15   57.6   0.0     2   145    69   215    68   215 0.86 Fimbrial protein
Lipoprotein_19       PF13617.1     59 seq852_BIOID50983    -             61   3.6e-27   93.6   0.7   1   1   2.9e-31   3.9e-27   93.5   0.5     1    59     2    60     2    60 0.97 YnbE-like lipoprotein
PALP                 PF00291.20   307 seq853_BIOID50983    -            514   9.6e-70  235.0   2.1   1   1   1.9e-73   1.3e-69  234.6   1.5     5   307    29   316    25   316 0.91 Pyridoxal-phosphate dependent enzyme
Thr_dehydrat_C       PF00585.13    91 seq853_BIOID50983    -            514   3.8e-64  212.2   0.0   1   2   3.6e-35   2.4e-31  107.0   0.0     1    91   329   419   329   419 0.98 C-terminal regulatory domain of Threonine dehydratase
Thr_dehydrat_C       PF00585.13    91 seq853_BIOID50983    -            514   3.8e-64  212.2   0.0   2   2   6.7e-34   4.6e-30  102.9   0.0     2    91   425   512   424   512 0.96 C-terminal regulatory domain of Threonine dehydratase
OsmC                 PF02566.14   100 seq854_BIOID50983    -            143   1.5e-19   69.9   0.1   1   1   1.4e-23   1.9e-19   69.5   0.0     2    99    42   139    41   140 0.89 OsmC-like protein
Resolvase            PF00239.16   141 seq856_BIOID50983    -            172   1.9e-35  121.6   0.6   1   1   2.8e-39   1.9e-35  121.6   0.4    30   141    12   125     5   125 0.94 Resolvase, N terminal domain
HTH_7                PF02796.10    45 seq856_BIOID50983    -            172   1.4e-14   53.5   0.3   1   1   4.1e-18   2.8e-14   52.5   0.2     1    44   127   170   127   171 0.98 Helix-turn-helix domain of resolvase
Pyr_redox_2          PF07992.9    200 seq858_BIOID50983    -            450   4.3e-43  147.4   1.4   1   1   2.1e-46     7e-43  146.7   0.7     2   196     7   305     6   308 0.95 Pyridine nucleotide-disulphide oxidoreductase
Pyr_redox_dim        PF02852.17   110 seq858_BIOID50983    -            450   3.8e-37  126.5   0.7   1   1   1.8e-39   6.1e-36  122.6   0.2     1   110   339   450   339   450 0.99 Pyridine nucleotide-disulphide oxidoreductase, dimerisation domain
Pyr_redox            PF00070.22    80 seq858_BIOID50983    -            450   5.3e-18   65.0   0.0   1   1   5.6e-21   1.9e-17   63.2   0.0     1    80   169   249   169   250 0.96 Pyridine nucleotide-disulphide oxidoreductase
Pyr_redox_3          PF13738.1    203 seq858_BIOID50983    -            450   3.1e-09   37.0   0.1   1   1   7.3e-11   2.5e-07   30.8   0.0     3   200    10   200     8   203 0.77 Pyridine nucleotide-disulphide oxidoreductase
Bac_Ubq_Cox          PF01654.12   436 seq863_BIOID50983    -            479  1.4e-167  557.4  19.6   1   1  1.3e-171  1.8e-167  557.0  13.6    30   435     1   467     1   468 0.97 Bacterial Cytochrome Ubiquinol Oxidase
Iso_dh               PF00180.15   348 seq865_BIOID50983    -            416  4.1e-116  387.6   0.0   1   1  3.5e-120  4.7e-116  387.4   0.0     2   348    29   412    28   412 0.98 Isocitrate/isopropylmalate dehydrogenase
DUF1318              PF07027.7     95 seq867_BIOID50983    -            109   4.4e-34  116.4   1.0   1   1   3.7e-38     5e-34  116.3   0.7     2    95    16   108    15   108 0.98 Protein of unknown function (DUF1318)
TrkA_N               PF02254.13   116 seq870_BIOID50983    -            458   4.2e-58  194.2   3.5   1   2   5.4e-33   5.3e-30  103.6   0.0     1   108     3   111     3   125 0.92 TrkA-N domain
TrkA_N               PF02254.13   116 seq870_BIOID50983    -            458   4.2e-58  194.2   3.5   2   2   5.9e-29   5.7e-26   90.6   0.7     1   116   235   350   235   350 0.95 TrkA-N domain
TrkA_C               PF02080.16    71 seq870_BIOID50983    -            458   1.9e-21   75.3   0.7   1   2   4.7e-13   4.5e-10   38.8   0.0     3    70   157   225   155   226 0.91 TrkA-C domain
TrkA_C               PF02080.16    71 seq870_BIOID50983    -            458   1.9e-21   75.3   0.7   2   2     2e-11   1.9e-08   33.6   0.2     8    70   390   451   388   452 0.89 TrkA-C domain
F420_oxidored        PF03807.12    96 seq870_BIOID50983    -            458   1.9e-12   47.2   2.2   1   2   1.5e-07   0.00015   22.0   0.0     1    52     2    49     2    88 0.87 NADP oxidoreductase coenzyme F420-dependent
F420_oxidored        PF03807.12    96 seq870_BIOID50983    -            458   1.9e-12   47.2   2.2   2   2   1.5e-07   0.00015   22.0   0.3     2    48   235   279   234   355 0.80 NADP oxidoreductase coenzyme F420-dependent
NAD_binding_7        PF13241.1    103 seq870_BIOID50983    -            458   1.2e-11   44.6   3.0   1   1   7.5e-08   7.3e-05   22.8   0.0     8    82   233   319   228   323 0.75 Putative NAD(P)-binding
Shikimate_DH         PF01488.15   135 seq870_BIOID50983    -            458   1.4e-11   44.4   0.6   1   1   5.3e-09   5.2e-06   26.4   0.2    12   102   232   332   222   367 0.77 Shikimate / quinate 5-dehydrogenase
PsiA                 PF06952.6    238 seq871_BIOID50983    -            239  2.4e-111  370.3   1.9   1   1    2e-115  2.7e-111  370.2   1.3     1   238     1   237     1   237 1.00 PsiA protein
Fer2_2               PF01799.15    75 seq874_BIOID50983    -            159     4e-27   93.8   0.4   1   1   5.8e-31     4e-27   93.8   0.3     1    73    78   152    78   154 0.93 [2Fe-2S] binding domain
Fer2                 PF00111.22    78 seq874_BIOID50983    -            159   4.4e-07   29.4   1.1   1   1   6.5e-11   4.4e-07   29.4   0.8     2    55    12    64    11    85 0.81 2Fe-2S iron-sulfur cluster binding domain
Acetyltransf_3       PF13302.1    142 seq875_BIOID50983    -            186     3e-22   79.3   0.1   1   1   2.1e-25   4.1e-22   78.9   0.0     3   141     8   140     7   141 0.80 Acetyltransferase (GNAT) domain
Acetyltransf_1       PF00583.19    83 seq875_BIOID50983    -            186   5.9e-15   54.9   0.1   1   1   4.5e-18   8.9e-15   54.3   0.1     2    82    63   140    62   141 0.97 Acetyltransferase (GNAT) family
Acetyltransf_4       PF13420.1    155 seq875_BIOID50983    -            186   7.1e-14   51.9   0.7   1   1   4.6e-17   8.9e-14   51.5   0.5     1   152     9   158     9   160 0.91 Acetyltransferase (GNAT) domain
Acetyltransf_8       PF13523.1    152 seq875_BIOID50983    -            186     3e-13   49.7   0.2   1   1   2.1e-16   4.1e-13   49.3   0.2     1   141     9   145     9   157 0.89 Acetyltransferase (GNAT) domain
Acetyltransf_7       PF13508.1     79 seq875_BIOID50983    -            186   3.8e-07   30.0   0.2   1   1   3.4e-10   6.7e-07   29.2   0.1     2    78    56   141    55   142 0.80 Acetyltransferase (GNAT) domain
FR47                 PF08445.5     86 seq875_BIOID50983    -            186   2.2e-05   23.9   0.0   1   1   1.9e-08   3.8e-05   23.2   0.0    26    79    87   142    69   150 0.92 FR47-like protein
Acetyltransf_10      PF13673.1    117 seq875_BIOID50983    -            186     4e-05   23.6   0.0   1   1   2.6e-08   5.1e-05   23.2   0.0    25   117    38   140    16   140 0.75 Acetyltransferase (GNAT) domain
ANT                  PF03374.9    112 seq876_BIOID50983    -             58   1.6e-12   47.3   0.0   1   1   1.2e-16   1.7e-12   47.2   0.0    51   110     1    55     1    57 0.92 Phage antirepressor protein KilAC domain
DUF3486              PF11985.3    180 seq878_BIOID50983    -            193   8.5e-44  149.6  12.5   1   1     7e-48   9.6e-44  149.4   8.7     1   180     6   191     6   191 0.98 Protein of unknown function (DUF3486)
DUF1076              PF06416.7    113 seq879_BIOID50983    -            112   1.3e-44  150.3   0.1   1   1   1.1e-48   1.5e-44  150.2   0.1    10   112     3   105     1   106 0.97 Protein of unknown function (DUF1076)
Nitrate_red_del      PF02613.10   136 seq885_BIOID50983    -            199   1.4e-21   76.6   1.6   1   1   1.9e-25   2.7e-21   75.7   1.1     3   135    41   171    14   173 0.87 Nitrate reductase delta subunit
UPF0047              PF01894.12   118 seq886_BIOID50983    -            138   4.5e-39  132.8   0.0   1   1   3.7e-43   5.1e-39  132.6   0.0     1   117    17   135    17   136 0.97 Uncharacterised protein family UPF0047
HIT                  PF01230.18    98 seq888_BIOID50983    -            125   9.1e-30  102.9   0.0   1   1   1.6e-33   1.1e-29  102.7   0.0     1    97    18   115    18   116 0.97 HIT domain
DcpS_C               PF11969.3    116 seq888_BIOID50983    -            125   2.7e-25   88.7   0.0   1   1   4.3e-29     3e-25   88.6   0.0     2   103    11   112    10   123 0.96 Scavenger mRNA decapping enzyme C-term binding
DDE_Tnp_Tn3          PF01526.12   388 seq889_BIOID50983    -            988  3.2e-161  536.1   0.0   1   1  7.8e-165  5.3e-161  535.4   0.0     1   388   580   966   580   966 1.00 Tn3 transposase DDE domain
DUF4158              PF13700.1    166 seq889_BIOID50983    -            988   1.4e-59  200.1   0.1   1   1   4.7e-63   3.2e-59  199.0   0.0     1   166     6   170     6   170 0.99 Domain of unknown function (DUF4158)
DUF1391              PF07151.7     49 seq890_BIOID50983    -             50     7e-35  118.1   0.5   1   1   5.4e-39   7.4e-35  118.0   0.4     1    48     2    49     2    50 0.97 Protein of unknown function (DUF1391)
Mannitol_dh_C        PF08125.8    245 seq894_BIOID50983    -            470   2.3e-71  239.7   0.0   1   1   9.9e-75   4.5e-71  238.7   0.0     1   244   236   461   236   462 0.98 Mannitol dehydrogenase C-terminal domain
Mannitol_dh          PF01232.18   151 seq894_BIOID50983    -            470   9.7e-28   96.8   0.1   1   1   4.1e-31   1.9e-27   95.9   0.1     1   151    89   211    89   211 0.97 Mannitol dehydrogenase Rossmann domain
DUF3521              PF12035.3     35 seq894_BIOID50983    -            470     2e-08   33.7   4.9   1   1     1e-11   4.6e-08   32.6   3.4     4    33    26    58    25    59 0.81 Protein of unknown function (DUF3521)
DUF4222              PF13973.1     53 seq895_BIOID50983    -             99   1.3e-22   78.7   4.3   1   1   1.2e-26   1.6e-22   78.4   3.0     2    53    17    68    16    68 0.96 Domain of unknown function (DUF4222)
Pili_assembly_N      PF00345.15   122 seq897_BIOID50983    -            241   2.1e-38  130.7   0.1   1   1   5.4e-42   3.7e-38  129.9   0.0     1   121    37   156    37   157 0.89 Gram-negative pili assembly chaperone, N-terminal domain
Pili_assembly_C      PF02753.12    68 seq897_BIOID50983    -            241   9.2e-17   60.5   0.3   1   1   8.1e-20   5.6e-16   58.0   0.1     1    65   176   234   176   237 0.95 Gram-negative pili assembly chaperone, C-terminal domain
UPF0270              PF06794.7     70 seq898_BIOID50983    -             72   9.2e-36  121.3   0.1   1   1   7.4e-40     1e-35  121.2   0.0     1    70     1    70     1    70 0.99 Uncharacterised protein family (UPF0270)
Phage_lysis          PF03245.8    125 seq902_BIOID50983    -            152   1.7e-50  170.0  12.0   1   1   1.4e-54     2e-50  169.8   8.3     1   125    26   151    26   151 0.99 Bacteriophage lysis protein
RusA                 PF05866.6    116 seq903_BIOID50983    -            119   4.5e-21   75.3   0.0   1   1   3.7e-25   5.1e-21   75.1   0.0     1   116     7   116     7   116 0.89 Endodeoxyribonuclease RusA
DUF1425              PF07233.7     94 seq905_BIOID50983    -            125   8.5e-24   82.8   0.0   1   1   7.2e-28   9.8e-24   82.6   0.0     2    93    34   124    33   125 0.98 Protein of unknown function (DUF1425)
DUF419               PF04237.8     92 seq906_BIOID50983    -            118   1.2e-22   79.9   0.1   1   1   1.1e-26   1.5e-22   79.6   0.0     1    91    10   102    10   103 0.98 Protein of unknown function (DUF419)
AAA_25               PF13481.1    194 seq910_BIOID50983    -            465   6.7e-40  136.4   0.0   1   1   4.2e-43   5.7e-39  133.3   0.0    18   193   146   314   133   315 0.89 AAA domain
Terminase_6          PF03237.10   384 seq911_BIOID50983    -            554   3.7e-14   52.1   0.0   1   1   3.8e-18   5.2e-14   51.6   0.0     2   263    63   381    62   420 0.84 Terminase-like family
PRK                  PF00485.13   194 seq912_BIOID50983    -            289     3e-74  248.6   0.0   1   1   2.7e-78   3.6e-74  248.4   0.0     1   194     7   214     7   214 0.99 Phosphoribulokinase / Uridine kinase family
Rz1                  PF06085.6     40 seq913_BIOID50983    -             61   5.1e-21   73.6  11.4   1   1   4.6e-25   6.2e-21   73.4   7.9     1    40    20    61    20    61 0.97 Lipoprotein Rz1 precursor
YicC_N               PF03755.8    159 seq915_BIOID50983    -            287   2.6e-49  167.0   0.1   1   1   3.8e-53   2.6e-49  167.0   0.1     1   158     2   154     2   155 0.96 YicC-like family, N-terminal region
DUF1732              PF08340.6     87 seq915_BIOID50983    -            287     2e-34  117.1   7.3   1   1   2.9e-38     2e-34  117.1   5.0     1    87   202   287   202   287 0.97 Domain of unknown function (DUF1732)
Ead_Ea22             PF13935.1    139 seq916_BIOID50983    -            109   5.3e-10   39.6   1.7   1   1   1.5e-11   2.1e-07   31.2   1.2     1    89     2    57     2    79 0.82 Ead/Ea22-like protein
DUF1133              PF06576.6    176 seq920_BIOID50983    -            180  7.1e-107  354.1   0.8   1   1  5.8e-111  7.9e-107  353.9   0.6     1   176     5   180     5   180 1.00 Protein of unknown function (DUF1133)
DUF3897              PF13036.1    180 seq921_BIOID50983    -            213   7.9e-53  178.6   0.0   1   1     7e-57   9.5e-53  178.3   0.0     1   180    10   210    10   210 0.92 Protein of unknown function (DUF3897)
RPAP2_Rtr1           PF04181.8     79 seq922_BIOID50983    -             58   0.00015   21.6   1.9   1   1   3.3e-08   0.00023   21.0   1.3    22    71     8    53     3    57 0.76 Rtr1/RPAP2 family
Phage_pRha           PF09669.5     92 seq923_BIOID50983    -            183   1.8e-25   89.0   0.2   1   1   6.9e-29   4.7e-25   87.6   0.0     1    90    24   114    24   116 0.96 Phage regulatory protein Rha (Phage_pRha)
ORF11CD3             PF10549.4     57 seq923_BIOID50983    -            183   1.7e-23   81.9   0.1   1   1   5.7e-27   3.9e-23   80.8   0.1     4    56   123   176   121   177 0.97 ORF11CD3 domain
DUF551               PF04448.7     69 seq925_BIOID50983    -            287   9.1e-12   45.4   3.8   1   1   6.7e-16   9.1e-12   45.4   2.6     1    69   226   283   226   283 0.80 Protein of unknown function (DUF551)
Flagellin_N          PF00669.15   139 seq926_BIOID50983    -            326   3.1e-29  101.4  18.6   1   1   4.5e-33   3.1e-29  101.4  12.9     1   135    26   160    26   166 0.98 Bacterial flagellin N-terminal helical region
Flagellin_C          PF00700.16    86 seq926_BIOID50983    -            326   1.3e-20   73.2  11.2   1   1   1.9e-24   1.3e-20   73.2   7.8     1    86   240   325   240   325 0.98 Bacterial flagellin C-terminal helical region
Usher                PF00577.15   552 seq927_BIOID50983    -            878  1.1e-222  740.5  25.9   1   1    3e-226  1.3e-222  740.2  17.9     1   552   208   790   208   790 0.99 Type VII secretion system (T7SS), usher protein
PapC_N               PF13954.1    146 seq927_BIOID50983    -            878   4.4e-48  162.4   0.0   1   1   2.4e-51   1.1e-47  161.1   0.0     2   146    48   194    47   194 0.98 PapC N-terminal domain
PapC_C               PF13953.1     68 seq927_BIOID50983    -            878   1.1e-27   95.3   0.1   1   1   1.1e-30   4.8e-27   93.2   0.1     1    67   800   865   800   866 0.97 PapC C-terminal domain
Cyto_ox_2            PF02322.10   328 seq930_BIOID50983    -            378  6.6e-112  373.7  33.9   1   1  5.5e-116  7.5e-112  373.5  23.5     1   328     6   362     6   362 0.99 Cytochrome oxidase subunit II
DUF1161              PF06649.7     52 seq933_BIOID50983    -            102   1.3e-25   88.9   0.0   1   1   1.2e-29   1.6e-25   88.6   0.0     1    52    27    80    27    80 0.99 Protein of unknown function (DUF1161)
MscL                 PF01741.13   128 seq934_BIOID50983    -            136     1e-56  190.4   3.2   1   1   8.4e-61   1.1e-56  190.2   2.2     1   128     3   132     3   132 0.98 Large-conductance mechanosensitive channel, MscL
Aldedh               PF00171.17   462 seq937_BIOID50983    -            499  2.3e-163  543.6   0.0   1   1  2.1e-167  2.8e-163  543.4   0.0     5   462    33   495    30   495 0.97 Aldehyde dehydrogenase family
OmpW                 PF03922.9    192 seq941_BIOID50983    -             35   6.4e-10   38.8   0.0   1   1   4.9e-14   6.7e-10   38.8   0.0   157   192     1    35     1    35 0.97 OmpW family
APH                  PF01636.18   239 seq942_BIOID50983    -            274   1.9e-19   70.2   7.4   1   1   2.8e-23   1.9e-19   70.2   5.1     2   237    25   233    24   235 0.78 Phosphotransferase enzyme family
Choline_kinase       PF01633.15   211 seq942_BIOID50983    -            274   5.8e-06   25.9   0.0   1   1   1.3e-09   8.6e-06   25.3   0.0   142   194   158   212   140   235 0.78 Choline/ethanolamine kinase
Exonuc_VIII          PF06630.6    182 seq943_BIOID50983    -            883   2.7e-71  238.5   0.2   1   1   7.4e-75     5e-71  237.6   0.1     1   182     1   182     1   182 0.89 Enterobacterial exodeoxyribonuclease VIII
DUF3799              PF12684.2    237 seq943_BIOID50983    -            883   8.2e-06   25.2   0.0   1   1   2.4e-09   1.7e-05   24.2   0.0     3   226   631   867   630   869 0.80 PDDEXK-like domain of unknown function (DUF3799)
ArdA                 PF07275.6    169 seq945_BIOID50983    -            166   7.2e-38  130.3   2.8   1   1   5.8e-42   7.9e-38  130.2   2.0     1   167     7   164     7   166 0.94 Antirestriction protein (ArdA)
MtlR                 PF05068.7    170 seq947_BIOID50983    -            195   4.1e-76  254.0   0.0   1   1   3.5e-80   4.8e-76  253.8   0.0     5   169    26   188     2   189 0.96 Mannitol repressor
Exonuc_X-T_C         PF08411.5    269 seq948_BIOID50983    -            499  4.8e-104  347.0   0.1   1   1  8.7e-108    6e-104  346.7   0.1     1   268   236   497   236   498 0.99 Exonuclease C-terminal
RNase_T              PF00929.19   164 seq948_BIOID50983    -            499   6.1e-25   88.3   0.0   1   1   1.7e-28   1.1e-24   87.3   0.0     2   162    37   216    36   218 0.95 Exonuclease
Bro-N                PF02498.12    87 seq949_BIOID50983    -            278   2.2e-07   30.9   0.0   1   1   5.3e-11   7.2e-07   29.2   0.0     1    75    14   105    14   113 0.74 BRO family, N-terminal domain
Molybdopterin        PF00384.17   432 seq952_BIOID50983    -            451   1.6e-72  244.4   0.0   1   1     3e-76   2.1e-72  244.1   0.0     1   304   111   436   111   445 0.90 Molybdopterin oxidoreductase
Molybdop_Fe4S4       PF04879.11    55 seq952_BIOID50983    -            451     1e-14   53.9   0.8   1   1   2.5e-18   1.7e-14   53.2   0.5     1    55    49   108    49   108 0.97 Molybdopterin oxidoreductase Fe4S4 domain
TonB                 PF03544.9     79 seq954_BIOID50983    -            113     7e-15   54.8   0.0   1   1   6.4e-19   8.8e-15   54.5   0.0     3    59    39    95    37   107 0.96 Gram-negative bacterial tonB protein
HTH_5                PF01022.15    47 seq955_BIOID50983    -            117   2.6e-18   65.2   1.9   1   1   6.1e-22   4.2e-18   64.6   1.3     1    45    15    60    15    62 0.98 Bacterial regulatory protein, arsR family
HTH_20               PF12840.2     61 seq955_BIOID50983    -            117   4.7e-11   42.2   0.3   1   1   9.9e-15   6.8e-11   41.7   0.2     2    61     8    67     7    67 0.97 Helix-turn-helix domain
S-methyl_trans       PF02574.11   305 seq960_BIOID50983    -           1232  5.9e-105  350.7   0.1   1   1    4e-108  1.1e-104  349.9   0.1     1   304    21   331    21   332 0.98 Homocysteine S-methyltransferase
Met_synt_B12         PF02965.12   136 seq960_BIOID50983    -           1232   9.2e-54  180.5   0.0   1   1     9e-57   2.4e-53  179.2   0.0     1   136  1060  1197  1060  1197 0.99 Vitamin B12 dependent methionine synthase, activation domain
Pterin_bind          PF00809.17   210 seq960_BIOID50983    -           1232   1.5e-48  164.8   0.4   1   1   1.7e-51   4.6e-48  163.2   0.3     1   210   361   573   361   573 0.98 Pterin binding enzyme
B12-binding_2        PF02607.12    79 seq960_BIOID50983    -           1232   4.3e-21   74.6   0.0   1   1   6.5e-24   1.8e-20   72.6   0.0     4    79   664   739   662   739 0.96 B12 binding domain
B12-binding          PF02310.14   121 seq960_BIOID50983    -           1232   6.2e-20   71.1   0.2   1   1   1.8e-22     5e-19   68.2   0.1     2    94   753   845   752   856 0.93 B12 binding domain
DUF4222              PF13973.1     53 seq961_BIOID50983    -             80   3.4e-15   55.0   0.8   1   1     3e-19   4.1e-15   54.7   0.6     2    53     4    54     3    54 0.97 Domain of unknown function (DUF4222)
cNMP_binding         PF00027.24    91 seq965_BIOID50983    -            210   8.9e-24   83.0   0.0   1   1     4e-27   1.4e-23   82.4   0.0     3    90    23   111    21   112 0.97 Cyclic nucleotide-binding domain
Crp                  PF00325.15    32 seq965_BIOID50983    -            210   2.1e-15   55.7   0.4   1   1   1.1e-18   3.9e-15   54.8   0.3     1    32   166   197   166   197 0.98 Bacterial regulatory proteins, crp family
HTH_Crp_2            PF13545.1     76 seq965_BIOID50983    -            210   2.2e-11   43.2   0.1   1   1   1.5e-14     5e-11   42.1   0.1     1    67   142   206   142   207 0.94 Crp-like helix-turn-helix domain
DUF935               PF06074.7    516 seq967_BIOID50983    -            532  8.2e-173  575.6   0.0   1   1  6.7e-177  9.1e-173  575.5   0.0     4   515     7   528     1   529 0.95 Protein of unknown function (DUF935)
DUF2799              PF10973.3     89 seq968_BIOID50983    -            134   3.4e-17   62.1   0.9   1   1   3.3e-21   4.5e-17   61.7   0.6     1    88    44   126    44   127 0.93 Protein of unknown function (DUF2799)
FliD_C               PF07195.7    239 seq969_BIOID50983    -            438   7.7e-43  146.3  10.5   1   1   1.1e-46   7.7e-43  146.3   7.3     1   232   209   423   209   431 0.94 Flagellar hook-associated protein 2 C-terminus
FliD_N               PF02465.13    99 seq969_BIOID50983    -            438   1.8e-14   53.7   6.8   1   1   2.6e-18   1.8e-14   53.7   4.7     8    99     6    98     1    98 0.85 Flagellar hook-associated protein 2 C-terminus
IlvN                 PF07991.7    165 seq971_BIOID50983    -            491   6.6e-61  204.3   0.2   1   1   1.6e-64   1.1e-60  203.6   0.1     2   165    35   204    34   204 0.98 Acetohydroxy acid isomeroreductase, catalytic domain
IlvC                 PF01450.14   145 seq971_BIOID50983    -            491     4e-56  188.8   0.1   1   2   3.3e-21   2.3e-17   63.1   0.0     1   128   210   337   210   345 0.91 Acetohydroxy acid isomeroreductase, catalytic domain
IlvC                 PF01450.14   145 seq971_BIOID50983    -            491     4e-56  188.8   0.1   2   2   7.7e-40   5.3e-36  123.6   0.0    15   145   359   485   349   485 0.93 Acetohydroxy acid isomeroreductase, catalytic domain
Pyr_redox_2          PF07992.9    200 seq974_BIOID50983    -            472   2.2e-14   53.7   0.5   1   1   7.4e-09   8.4e-06   25.6   0.0     1    47   148   195   148   270 0.80 Pyridine nucleotide-disulphide oxidoreductase
Pyr_redox            PF00070.22    80 seq974_BIOID50983    -            472   5.6e-12   45.7   4.0   1   1   1.6e-08   1.8e-05   24.9   0.2     1    77   289   364   289   369 0.87 Pyridine nucleotide-disulphide oxidoreductase
NAD_binding_8        PF13450.1     68 seq974_BIOID50983    -            472   1.1e-08   34.7   0.2   1   1   2.6e-11   2.9e-08   33.4   0.2     1    35   151   185   151   189 0.96 NAD(P)-binding Rossmann-like domain
Thi4                 PF01946.12   230 seq974_BIOID50983    -            472   8.8e-07   28.1   1.0   1   1   1.2e-09   1.3e-06   27.5   0.1    18    83   147   213   138   223 0.80 Thi4 family
FAD_binding_3        PF01494.14   356 seq974_BIOID50983    -            472   1.2e-06   27.7   0.1   1   1   1.9e-09   2.1e-06   26.9   0.0     3    34   148   179   147   182 0.95 FAD binding domain
ArsB                 PF02040.10   423 seq976_BIOID50983    -            429  1.7e-230  765.0  39.1   1   1  2.9e-234    2e-230  764.9  27.1     1   423     3   425     3   425 1.00 Arsenical pump membrane protein
CitMHS               PF03600.11   349 seq976_BIOID50983    -            429   2.2e-15   55.9  35.6   1   1   4.5e-19   3.1e-15   55.5  24.7     3   343     7   363     5   369 0.82 Citrate transporter
YbgT_YccB            PF08173.6     28 seq977_BIOID50983    -             30   3.4e-12   45.8   4.6   1   1   2.6e-16   3.5e-12   45.7   3.2     1    27     1    27     1    28 0.97 Membrane bound YbgT-like protein
BATS                 PF06968.8     92 seq978_BIOID50983    -            346   1.7e-29  101.3   0.0   1   1   5.5e-33   3.7e-29  100.2   0.0     1    92   220   312   220   312 0.99 Biotin and Thiamin Synthesis associated domain
Radical_SAM          PF04055.16   166 seq978_BIOID50983    -            346   3.9e-19   69.3   0.0   1   1   4.6e-22   3.2e-18   66.3   0.0     4   160    50   203    47   209 0.92 Radical SAM superfamily
Glyco_hydro_3        PF00933.16   299 seq980_BIOID50983    -            341     4e-72  242.6   0.0   1   1   3.6e-76     5e-72  242.2   0.0     3   294     7   319     5   320 0.94 Glycosyl hydrolase family 3 N terminal domain
DUF1471              PF07338.8     56 seq981_BIOID50983    -            314   4.1e-62  205.5   5.4   1   3   2.8e-22   3.9e-18   64.7   0.0     2    56    34    90    33    90 0.98 Protein of unknown function (DUF1471)
DUF1471              PF07338.8     56 seq981_BIOID50983    -            314   4.1e-62  205.5   5.4   2   3     3e-22   4.1e-18   64.6   0.1     3    56   119   174   117   174 0.98 Protein of unknown function (DUF1471)
DUF1471              PF07338.8     56 seq981_BIOID50983    -            314   4.1e-62  205.5   5.4   3   3   3.1e-26   4.3e-22   77.3   0.1     2    56   259   314   258   314 0.99 Protein of unknown function (DUF1471)
OTCace               PF00185.19   158 seq992_BIOID50983    -            396   1.1e-34  119.5   0.0   1   1   2.7e-38   1.8e-34  118.7   0.0     1   156   187   373   187   374 0.91 Aspartate/ornithine carbamoyltransferase, Asp/Orn binding domain
OTCace_N             PF02729.16   142 seq992_BIOID50983    -            396   3.3e-28   98.0   0.0   1   1     2e-31   1.4e-27   95.9   0.0     1   142    22   179    22   179 0.88 Aspartate/ornithine carbamoyltransferase, carbamoyl-P binding domain
SSB                  PF00436.20   104 seq993_BIOID50983    -            136   1.3e-16   60.1   0.0   1   1   1.3e-20   1.8e-16   59.7   0.0     3   101     4    99     2   101 0.94 Single-strand binding protein family
DUF2810              PF10928.3     54 seq994_BIOID50983    -            120   3.1e-32  109.9   2.6   1   1   2.4e-36   3.3e-32  109.8   1.1     1    53    66   118    66   119 0.96 Protein of unknown function (DUF2810)
DUF4154              PF13689.1    145 seq997_BIOID50983    -            172     6e-33  113.3   0.0   1   1   5.4e-37   7.3e-33  113.0   0.0     6   145    32   168    27   168 0.95 Domain of unknown function (DUF4154)
UPF0126              PF03458.8     81 seq998_BIOID50983    -            205   1.5e-44  149.3  24.6   1   2   3.2e-25   4.3e-21   74.1   4.6     2    78     4    80     3    83 0.96 UPF0126 domain
UPF0126              PF03458.8     81 seq998_BIOID50983    -            205   1.5e-44  149.3  24.6   2   2   1.8e-28   2.5e-24   84.5   4.1     1    79    89   166    89   168 0.97 UPF0126 domain
Peptidase_S24        PF00717.18    70 seq999_BIOID50983    -            234   4.8e-12   45.2   0.1   1   1   5.4e-16   7.3e-12   44.6   0.1     1    68   135   202   135   204 0.95 Peptidase S24-like
YihI                 PF04220.7    169 seq1002_BIOID50983   -            169   3.4e-56  189.0  15.5   1   1   2.8e-60   3.9e-56  188.9  10.8     3   167     5   165     2   167 0.94 Der GTPase activator (YihI)
FUSC-like            PF12805.2    284 seq1004_BIOID50983   -            696     3e-72  242.8   3.3   1   1   8.7e-76     3e-72  242.8   2.3     2   280    63   335    62   340 0.95 FUSC-like inner membrane protein yccS
FUSC_2               PF13515.1    128 seq1004_BIOID50983   -            696   8.6e-20   70.8  11.0   1   1   2.5e-23   8.6e-20   70.8   7.6     2   126   377   498   375   500 0.90 Fusaric acid resistance protein-like
FUSC                 PF04632.7    650 seq1004_BIOID50983   -            696   5.1e-08   31.7   4.2   1   1   1.5e-11   5.1e-08   31.7   2.9     7   280   369   659   363   690 0.80 Fusaric acid resistance protein family
ALMT                 PF11744.3    406 seq1004_BIOID50983   -            696   1.5e-05   23.7   1.9   1   1   1.7e-08   5.7e-05   21.8   1.0    41   193   389   528   373   594 0.80 Aluminium activated malate transporter
DUF1440              PF07274.7    136 seq1005_BIOID50983   -            204   3.9e-55  185.4   2.3   1   1   3.4e-59   4.7e-55  185.1   1.6     1   136    26   182    26   182 0.99 Protein of unknown function (DUF1440)
PhdYeFM_antitox      PF02604.14    75 seq1006_BIOID50983   -             73   1.3e-16   59.7   0.1   1   1     2e-20   1.4e-16   59.7   0.1     1    63     1    62     1    73 0.90 Antitoxin Phd_YefM, type II toxin-antitoxin system
RelB_N               PF12910.2     46 seq1006_BIOID50983   -             73   3.9e-12   45.2   0.2   1   1   1.1e-15   7.4e-12   44.3   0.0     1    45     1    44     1    45 0.95 Antitoxin of toxin-antitoxin stability system N-terminal
PerC                 PF06069.6     90 seq1010_BIOID50983   -             90   2.3e-43  146.0   0.2   1   1   1.8e-47   2.5e-43  145.9   0.2     1    89     1    89     1    90 0.99 PerC transcriptional activator
ANT                  PF03374.9    112 seq1012_BIOID50983   -            415   7.9e-32  109.5   0.0   1   1   1.1e-35   1.5e-31  108.6   0.0     1   111   301   409   301   410 0.97 Phage antirepressor protein KilAC domain
Fic                  PF02661.13    97 seq1014_BIOID50983   -            126   5.7e-06   26.8   0.0   1   1   7.3e-10   9.9e-06   26.0   0.0     2    97     4    84     3    84 0.82 Fic/DOC family
Acetyltransf_1       PF00583.19    83 seq1015_BIOID50983   -            125   3.3e-10   39.7   0.0   1   1   5.9e-14   4.1e-10   39.4   0.0     4    81    24   101    21   103 0.93 Acetyltransferase (GNAT) family
Ribonuc_red_lgC      PF02867.10   537 seq1016_BIOID50983   -            761  6.7e-135  450.5   0.0   1   1  3.2e-137  1.5e-133  446.1   0.0     1   536   222   731   222   732 0.95 Ribonucleotide reductase, barrel domain
ATP-cone             PF03477.11    90 seq1016_BIOID50983   -            761   5.9e-15   55.3   0.1   1   1   2.8e-18   1.3e-14   54.2   0.1     3    90     7    92     5    92 0.97 ATP cone domain
Ribonuc_red_lgN      PF00317.16    83 seq1016_BIOID50983   -            761   1.5e-12   47.0   1.0   1   1     5e-16   2.3e-12   46.4   0.1     2    82   142   219   141   220 0.93 Ribonucleotide reductase, all-alpha domain
GGDEF                PF00990.16   161 seq1017_BIOID50983   -            408     9e-45  152.0   0.5   1   1     1e-48   1.4e-44  151.3   0.4     1   159   249   403   249   405 0.96 GGDEF domain
Aminotran_1_2        PF00155.16   363 seq1023_BIOID50983   -            384     2e-68  230.9   0.0   1   1   4.9e-72   2.2e-68  230.7   0.0     2   363    40   380    39   380 0.96 Aminotransferase class I and II
Beta_elim_lyase      PF01212.16   290 seq1023_BIOID50983   -            384   4.6e-07   29.1   0.0   1   1     4e-10   1.8e-06   27.1   0.0    27    95    82   147    67   206 0.74 Beta-eliminating lyase
Cys_Met_Meta_PP      PF01053.15   386 seq1023_BIOID50983   -            384   1.2e-05   23.6   0.0   1   1   4.1e-09   1.9e-05   23.0   0.0    57   185    86   212    82   215 0.87 Cys/Met metabolism PLP-dependent enzyme
UPF0227              PF05728.7    187 seq1024_BIOID50983   -            180   4.7e-72  241.5   0.0   1   1   3.9e-76   5.3e-72  241.3   0.0     1   186     1   177     1   178 0.99 Uncharacterised protein family (UPF0227)
AA_permease_2        PF13520.1    426 seq1026_BIOID50983   -            460   1.4e-79  267.5  39.9   1   1   1.2e-83   1.6e-79  267.2  27.7     1   420     5   441     5   449 0.91 Amino acid permease
Radical_SAM          PF04055.16   166 seq1028_BIOID50983   -            457   3.6e-15   56.4   0.0   1   1     8e-19   5.4e-15   55.8   0.0     2   164    57   227    56   229 0.79 Radical SAM superfamily
HemN_C               PF06969.11    66 seq1028_BIOID50983   -            457   5.6e-12   45.4   0.4   1   1   3.6e-15   2.5e-11   43.3   0.0     1    66   363   431   363   431 0.94 HemN C-terminal domain
FliS                 PF02561.9    122 seq1030_BIOID50983   -            130   2.8e-23   81.9   0.0   1   1   2.5e-27   3.4e-23   81.6   0.0     2   118     5   125     4   128 0.94 Flagellar protein FliS
ArsC                 PF03960.10   110 seq1031_BIOID50983   -            141     9e-32  109.3   0.0   1   1   7.8e-36   1.1e-31  109.0   0.0     1   109     7   114     7   115 0.99 ArsC family
Transposase_31       PF04754.7    205 seq1032_BIOID50983   -            315   5.7e-79  264.1   0.4   1   1   6.6e-83   9.1e-79  263.4   0.3     1   200    30   227    30   231 0.97 Putative transposase, YhgA-like
DUF3251              PF11622.3    165 seq1033_BIOID50983   -            242   5.9e-07   28.9   3.8   1   1   2.6e-10   3.5e-06   26.4   2.6    12   152    50   203    37   215 0.67 Protein of unknown function (DUF3251)
Fimbrial             PF00419.15   145 seq1036_BIOID50983   -            176   1.7e-21   76.8   4.1   1   1   1.5e-25     2e-21   76.6   2.8     1   145    27   176    27   176 0.94 Fimbrial protein
Phage_Mu_F           PF04233.9    112 seq1041_BIOID50983   -            443     2e-34  118.3   0.0   1   1   3.1e-38   4.3e-34  117.2   0.0     2   111    58   187    57   188 0.96 Phage Mu protein F like protein
His_Phos_2           PF00328.17   347 seq1042_BIOID50983   -            413   1.7e-39  135.9   0.0   1   1   1.5e-43   2.1e-39  135.7   0.0     1   344    30   359    30   364 0.85 Histidine phosphatase superfamily (branch 2)
DUF1016              PF06250.6    320 seq1043_BIOID50983   -            123   4.9e-38  130.7   0.0   1   1   4.2e-42   5.8e-38  130.5   0.0     1   101    15   116    15   120 0.96 Protein of unknown function (DUF1016)
PALP                 PF00291.20   307 seq1044_BIOID50983   -            398   1.1e-44  152.7   0.2   1   1     1e-48   1.4e-44  152.4   0.1     4   305    41   374    39   377 0.81 Pyridoxal-phosphate dependent enzyme
SSB                  PF00436.20   104 seq1047_BIOID50983   -            178   8.4e-43  144.3   0.5   1   1   7.4e-47     1e-42  144.1   0.4     1   103     6   112     6   113 0.97 Single-strand binding protein family
Phage_capsid         PF05065.8    276 seq1048_BIOID50983   -            401   1.2e-58  198.4   0.9   1   1   1.6e-62   2.2e-58  197.5   0.2     1   275   116   395   116   396 0.89 Phage capsid family
TerC                 PF03741.11   184 seq1049_BIOID50983   -            540   4.9e-49  166.1  13.4   1   1   1.6e-52   7.4e-49  165.5   9.3     1   183    27   216    27   217 0.94 Integral membrane protein TerC family
CorC_HlyC            PF03471.12    81 seq1049_BIOID50983   -            540   2.4e-20   72.0   0.1   1   1   5.5e-23   2.5e-19   68.7   0.0     2    79   453   529   452   531 0.93 Transporter associated domain
CBS                  PF00571.23    57 seq1049_BIOID50983   -            540   4.1e-16   58.2   1.1   1   2   5.1e-09   2.3e-05   23.8   0.3     1    53   315   371   315   374 0.94 CBS domain
CBS                  PF00571.23    57 seq1049_BIOID50983   -            540   4.1e-16   58.2   1.1   2   2   9.7e-12   4.4e-08   32.5   0.0     3    53   382   432   381   436 0.93 CBS domain
RecT                 PF03837.9    199 seq1052_BIOID50983   -            269   2.9e-58  196.3   0.0   1   1   2.8e-62   3.8e-58  195.9   0.0     1   188    53   244    53   255 0.94 RecT family
Fimbrial             PF00419.15   145 seq1053_BIOID50983   -            169   1.7e-09   37.9   8.2   1   1   1.6e-13   2.1e-09   37.6   5.7     1   144    30   168    30   169 0.76 Fimbrial protein
Flg_hook             PF02120.11    85 seq1054_BIOID50983   -            353   1.4e-18   66.2   4.8   1   1   2.5e-22   3.5e-18   64.9   3.3     3    85   239   321   237   322 0.94 Flagellar hook-length control protein FliK
Pyr_redox_2          PF07992.9    200 seq1056_BIOID50983   -            434   1.8e-33  116.0   0.0   1   1   1.6e-36   4.3e-33  114.7   0.0     1   197     7   318     7   320 0.91 Pyridine nucleotide-disulphide oxidoreductase
Pyr_redox            PF00070.22    80 seq1056_BIOID50983   -            434   2.5e-19   69.3   3.8   1   2     5e-08   0.00014   22.0   0.1     1    36     7    48     7    93 0.86 Pyridine nucleotide-disulphide oxidoreductase
Pyr_redox            PF00070.22    80 seq1056_BIOID50983   -            434   2.5e-19   69.3   3.8   2   2     1e-15   2.8e-12   46.7   0.5     1    68   172   254   172   265 0.91 Pyridine nucleotide-disulphide oxidoreductase
DAO                  PF01266.19   358 seq1056_BIOID50983   -            434   2.7e-11   42.8  10.3   1   1   1.2e-09   3.4e-06   26.1   0.0   147   236   226   308   223   336 0.80 FAD dependent oxidoreductase
HIM                  PF05662.9     21 seq1057_BIOID50983   -           1616   6.1e-85  275.6 100.5   1   8   1.7e-09   4.8e-06   25.9   0.2     1    21   382   405   382   405 0.99 Haemagglutinin
HIM                  PF05662.9     21 seq1057_BIOID50983   -           1616   6.1e-85  275.6 100.5   2   8   7.3e-11     2e-07   30.3   1.2     2    21   570   592   569   592 0.97 Haemagglutinin
HIM                  PF05662.9     21 seq1057_BIOID50983   -           1616   6.1e-85  275.6 100.5   3   8   3.5e-11   9.5e-08   31.3   0.9     2    21   655   677   654   677 0.97 Haemagglutinin
HIM                  PF05662.9     21 seq1057_BIOID50983   -           1616   6.1e-85  275.6 100.5   4   8   3.1e-11   8.4e-08   31.5   0.7     3    21  1028  1049  1026  1049 0.97 Haemagglutinin
HIM                  PF05662.9     21 seq1057_BIOID50983   -           1616   6.1e-85  275.6 100.5   5   8   1.3e-09   3.5e-06   26.4   0.0     1    21  1183  1203  1183  1203 0.98 Haemagglutinin
HIM                  PF05662.9     21 seq1057_BIOID50983   -           1616   6.1e-85  275.6 100.5   6   8   3.6e-12   9.8e-09   34.4   1.9     1    21  1319  1339  1319  1339 0.98 Haemagglutinin
HIM                  PF05662.9     21 seq1057_BIOID50983   -           1616   6.1e-85  275.6 100.5   7   8   1.9e-13   5.1e-10   38.5   1.8     1    21  1440  1460  1440  1460 0.98 Haemagglutinin
HIM                  PF05662.9     21 seq1057_BIOID50983   -           1616   6.1e-85  275.6 100.5   8   8   6.1e-10   1.7e-06   27.4   1.5     1    21  1493  1513  1493  1513 0.96 Haemagglutinin
Hep_Hag              PF05658.9     28 seq1057_BIOID50983   -           1616   1.1e-69  227.5 189.0   1  14   1.1e-07   0.00031   20.7   0.0     1    27   130   156   130   157 0.94 Hep_Hag
Hep_Hag              PF05658.9     28 seq1057_BIOID50983   -           1616   1.1e-69  227.5 189.0   2  14   5.9e-09   1.6e-05   24.7   1.5     1    26   158   183   158   185 0.94 Hep_Hag
Hep_Hag              PF05658.9     28 seq1057_BIOID50983   -           1616   1.1e-69  227.5 189.0   3  14   1.1e-08     3e-05   23.9   1.5     1    27   200   226   200   227 0.95 Hep_Hag
Hep_Hag              PF05658.9     28 seq1057_BIOID50983   -           1616   1.1e-69  227.5 189.0   4  14   3.5e-09   9.5e-06   25.5   0.2     1    27   214   240   214   241 0.95 Hep_Hag
Hep_Hag              PF05658.9     28 seq1057_BIOID50983   -           1616   1.1e-69  227.5 189.0   5  14     7e-09   1.9e-05   24.5   2.5     1    26   228   253   228   255 0.96 Hep_Hag
Hep_Hag              PF05658.9     28 seq1057_BIOID50983   -           1616   1.1e-69  227.5 189.0   6  14   7.3e-09     2e-05   24.4   2.2     3    27   257   281   256   282 0.94 Hep_Hag
Hep_Hag              PF05658.9     28 seq1057_BIOID50983   -           1616   1.1e-69  227.5 189.0   7  14     6e-10   1.6e-06   27.9   0.5     1    28   269   296   269   296 0.97 Hep_Hag
Hep_Hag              PF05658.9     28 seq1057_BIOID50983   -           1616   1.1e-69  227.5 189.0   8  14   1.3e-09   3.5e-06   26.8   2.2     1    28   297   324   297   324 0.95 Hep_Hag
Hep_Hag              PF05658.9     28 seq1057_BIOID50983   -           1616   1.1e-69  227.5 189.0   9  14   4.2e-09   1.1e-05   25.2   2.4     3    27   327   351   325   352 0.94 Hep_Hag
Hep_Hag              PF05658.9     28 seq1057_BIOID50983   -           1616   1.1e-69  227.5 189.0  10  14   2.2e-08     6e-05   22.9   2.5     1    27   353   379   353   380 0.96 Hep_Hag
Hep_Hag              PF05658.9     28 seq1057_BIOID50983   -           1616   1.1e-69  227.5 189.0  11  14   3.4e-10   9.3e-07   28.6   3.9     1    27  1099  1125  1099  1126 0.95 Hep_Hag
Hep_Hag              PF05658.9     28 seq1057_BIOID50983   -           1616   1.1e-69  227.5 189.0  12  14   1.3e-07   0.00034   20.5   4.4     1    28  1259  1286  1259  1286 0.96 Hep_Hag
Hep_Hag              PF05658.9     28 seq1057_BIOID50983   -           1616   1.1e-69  227.5 189.0  13  14   2.6e-10   7.1e-07   29.0   4.3     1    28  1397  1424  1397  1424 0.96 Hep_Hag
Hep_Hag              PF05658.9     28 seq1057_BIOID50983   -           1616   1.1e-69  227.5 189.0  14  14     1e-07   0.00028   20.8   2.3     1    27  1411  1437  1411  1438 0.93 Hep_Hag
YadA                 PF03895.10    78 seq1057_BIOID50983   -           1616   7.5e-24   83.4  10.1   1   1   2.7e-27   7.5e-24   83.4   7.0     2    78  1539  1616  1538  1616 0.98 YadA-like C-terminal region
ESPR                 PF13018.1     24 seq1057_BIOID50983   -           1616   1.7e-09   36.7   1.3   1   1   3.8e-12     1e-08   34.3   0.2     1    24     1    24     1    24 0.98 Extended Signal Peptide of Type V secretion system
DUF1016              PF06250.6    320 seq1059_BIOID50983   -            182   4.9e-76  255.6   0.0   1   1     4e-80   5.5e-76  255.4   0.0   151   319     2   170     1   171 0.98 Protein of unknown function (DUF1016)
Molybdopterin        PF00384.17   432 seq1060_BIOID50983   -            215   1.7e-18   66.5   0.1   1   1   1.5e-22     2e-18   66.2   0.0   324   432    17   119     1   119 0.90 Molybdopterin oxidoreductase
OmpA                 PF00691.15    97 seq1062_BIOID50983   -            160   3.6e-18   65.6   0.1   1   1     4e-22   5.5e-18   65.0   0.1     1    97    55   151    55   151 0.95 OmpA family
Methyltransf_11      PF08241.7     95 seq1063_BIOID50983   -            251   2.5e-24   85.4   0.0   1   1   3.2e-27   4.4e-24   84.6   0.0     1    95    47   138    47   138 0.98 Methyltransferase domain
Methyltransf_23      PF13489.1    162 seq1063_BIOID50983   -            251   1.8e-15   56.9   0.1   1   1   1.9e-18   2.6e-15   56.3   0.0     4   151    25   174    17   181 0.78 Methyltransferase domain
Methyltransf_31      PF13847.1    152 seq1063_BIOID50983   -            251   9.2e-15   54.4   0.0   1   1   8.7e-18   1.2e-14   54.0   0.0     5   118    44   147    40   196 0.84 Methyltransferase domain
Methyltransf_12      PF08242.7     99 seq1063_BIOID50983   -            251   2.3e-11   43.9   0.0   1   1   3.3e-14   4.6e-11   42.9   0.0     1    98    47   135    47   136 0.86 Methyltransferase domain
Methyltransf_18      PF12847.2    112 seq1063_BIOID50983   -            251     1e-09   38.8   0.0   1   1   1.4e-12   1.9e-09   37.9   0.0     4   110    45   139    42   141 0.79 Methyltransferase domain
Methyltransf_25      PF13649.1    101 seq1063_BIOID50983   -            251   3.4e-09   36.8   0.0   1   1     8e-12   1.1e-08   35.2   0.0     1   101    46   134    46   134 0.87 Methyltransferase domain
Ubie_methyltran      PF01209.13   233 seq1063_BIOID50983   -            251   2.4e-09   36.5   0.0   1   1   2.4e-12   3.2e-09   36.1   0.0    44   168    39   155     9   169 0.85 ubiE/COQ5 methyltransferase family
Methyltransf_8       PF05148.10   219 seq1063_BIOID50983   -            251   3.8e-06   26.5   0.0   1   1   4.1e-09   5.6e-06   26.0   0.0    58   156    29   138    16   158 0.77 Hypothetical methyltransferase
MTS                  PF05175.9    170 seq1063_BIOID50983   -            251   6.4e-05   22.2   0.0   1   1   7.2e-08   9.9e-05   21.6   0.0    19    74    30    83    22   108 0.83 Methyltransferase small domain
DUF318               PF03773.8    307 seq1064_BIOID50983   -            337   1.1e-53  182.0  24.2   1   1   1.1e-57   1.5e-53  181.6  16.8     2   306    11   334    10   335 0.87 Predicted permease
ANT                  PF03374.9    112 seq1067_BIOID50983   -            266   2.3e-34  117.6   0.0   1   1   6.6e-38   4.5e-34  116.7   0.0     1   111   151   259   151   260 0.97 Phage antirepressor protein KilAC domain
KilA-N               PF04383.8    111 seq1067_BIOID50983   -            266   3.6e-18   65.0   0.0   1   1   9.4e-22   6.4e-18   64.2   0.0     6   109    28   122    25   124 0.91 KilA-N domain
HTH_Tnp_IS1          PF12759.2     50 seq1068_BIOID50983   -             91   7.7e-32  108.4   0.1   1   1   1.7e-35   1.2e-31  107.8   0.1     1    50    39    88    39    88 0.99 InsA C-terminal domain
Zn_Tnp_IS1           PF03811.8     36 seq1068_BIOID50983   -             91   1.1e-21   75.9   4.5   1   1   3.1e-25   2.1e-21   74.9   3.1     1    36     1    36     1    36 0.99 InsA N-terminal domain
FimH_man-bind        PF09160.5    147 seq1070_BIOID50983   -            303   4.3e-55  185.4   0.2   1   1   1.2e-58   8.3e-55  184.5   0.1     1   147    27   171    27   171 0.99 FimH, mannose binding
Fimbrial             PF00419.15   145 seq1070_BIOID50983   -            303   4.6e-09   36.5   7.6   1   1   6.7e-13   4.6e-09   36.5   5.3     7   145   176   303   170   303 0.83 Fimbrial protein
UvrD_C               PF13361.1    319 seq1073_BIOID50983   -            690   8.9e-93  311.1   0.0   1   1   3.7e-95   8.4e-92  307.9   0.0     1   318   288   630   288   631 0.97 UvrD-like helicase C-terminal domain
UvrD-helicase        PF00580.16   315 seq1073_BIOID50983   -            690   2.1e-74  250.5   0.5   1   1   1.3e-76   2.9e-73  246.8   0.3     1   314    20   282    20   283 0.94 UvrD/REP helicase N-terminal domain
AAA_19               PF13245.1     76 seq1073_BIOID50983   -            690   2.2e-13   49.6   0.6   1   1   2.1e-16   4.9e-13   48.5   0.4     8    75    32   104    25   105 0.82 Part of AAA domain
UvrD_C_2             PF13538.1    104 seq1073_BIOID50983   -            690   2.2e-10   40.4   0.0   1   1   5.8e-13   1.3e-09   37.9   0.0    54   103   563   626   513   627 0.80 Family description
adh_short            PF00106.20   167 seq1074_BIOID50983   -            240   4.5e-16   59.1   0.2   1   1   1.3e-19     6e-16   58.6   0.1     3   166     9   170     8   171 0.87 short chain dehydrogenase
adh_short_C2         PF13561.1    243 seq1074_BIOID50983   -            240   8.1e-08   32.2   0.0   1   1   2.2e-11     1e-07   31.9   0.0     8   192    18   193    13   238 0.73 Enoyl-(Acyl carrier protein) reductase
KR                   PF08659.5    181 seq1074_BIOID50983   -            240   2.9e-07   30.2   0.5   1   1   1.1e-10   5.1e-07   29.4   0.3     4   172    10   175     8   184 0.85 KR domain
Molydop_binding      PF01568.16   109 seq1075_BIOID50983   -            201   1.2e-28   98.9   0.0   1   1   1.2e-32   1.7e-28   98.4   0.0     1   107    80   193    80   195 0.96 Molydopterin dinucleotide binding domain
DDE_Tnp_IS1          PF03400.8    131 seq1078_BIOID50983   -            125   4.5e-74  246.6   1.5   1   1   3.6e-78   4.9e-74  246.4   1.1     7   131     1   125     1   125 1.00 IS1 transposase
DDE_Tnp_1            PF01609.16   211 seq1079_BIOID50983   -            402     8e-25   87.5   0.0   1   1   9.1e-29   1.2e-24   86.9   0.0     4   208    91   328    88   331 0.93 Transposase DDE domain
YmgB                 PF10798.3     61 seq1082_BIOID50983   -             78   3.6e-05   23.3   0.0   1   1     4e-09   5.4e-05   22.7   0.0     4    35    27    58    25    63 0.93 Biofilm development protein YmgB/AriR
Peptidase_M20        PF01546.23   171 seq1083_BIOID50983   -            403   3.4e-20   72.2   0.0   1   1   8.1e-24   5.5e-20   71.5   0.0     1   168    77   395    77   398 0.94 Peptidase family M20/M25/M40
M20_dimer            PF07687.9    109 seq1083_BIOID50983   -            403   2.4e-17   62.5   0.0   1   1   6.5e-21   4.5e-17   61.6   0.0     2   100   183   282   182   290 0.96 Peptidase dimerisation domain
DUF1187              PF06688.6     61 seq1084_BIOID50983   -             86   8.3e-38  128.2   2.2   1   1     8e-42   1.1e-37  127.8   1.5     1    61    26    86    26    86 0.98 Protein of unknown function (DUF1187)
Phage_tail_S         PF05069.8    148 seq1085_BIOID50983   -            157   1.3e-36  125.4   0.0   1   1   1.1e-40   1.5e-36  125.3   0.0     2   147    11   150    10   151 0.94 Phage virion morphogenesis family
AAA_26               PF13500.1    199 seq1087_BIOID50983   -            225   3.7e-41  140.8   0.0   1   1   9.6e-45   4.4e-41  140.5   0.0     1   193     3   208     3   213 0.94 AAA domain
CbiA                 PF01656.18   195 seq1087_BIOID50983   -            225   3.6e-20   72.0   0.0   1   1   9.5e-24   4.3e-20   71.8   0.0     2   180     6   199     5   217 0.78 CobQ/CobB/MinD/ParA nucleotide binding domain
EAL                  PF00563.15   236 seq1089_BIOID50983   -            528     1e-64  218.1   0.4   1   1   2.2e-68   1.5e-64  217.5   0.3     2   235   273   505   272   506 0.96 EAL domain
CSS-motif            PF12792.2    208 seq1089_BIOID50983   -            528   2.2e-38  131.5   1.0   1   1   4.6e-42   3.2e-38  131.0   0.7     2   207    37   246    36   247 0.91 CSS motif domain associated with EAL
FliL                 PF03748.9     99 seq1090_BIOID50983   -            155   2.4e-12   46.5   0.3   1   1   2.3e-16   3.1e-12   46.2   0.2     2    99    54   155    53   155 0.89 Flagellar basal body-associated protein FliL
Guanylate_kin        PF00625.16   183 seq1091_BIOID50983   -            207   1.6e-70  236.1   0.0   1   1   1.3e-74   1.8e-70  235.9   0.0     2   183     4   186     3   186 0.98 Guanylate kinase
Peptidase_U35        PF04586.12   163 seq1093_BIOID50983   -            120   3.4e-33  114.8   0.0   1   1     3e-37   4.1e-33  114.5   0.0    62   157     2    97     1   102 0.95 Caudovirus prohead protease
Exc                  PF07825.6     77 seq1098_BIOID50983   -             93   2.9e-14   52.4   0.2   1   1   3.1e-18   4.3e-14   51.9   0.1     3    56     4    58     2    87 0.88 Excisionase-like protein
Molybdopterin        PF00384.17   432 seq1099_BIOID50983   -            808   1.8e-88  297.0   0.0   1   1   4.8e-92   2.2e-88  296.7   0.0     1   432   115   566   115   566 0.93 Molybdopterin oxidoreductase
Molydop_binding      PF01568.16   109 seq1099_BIOID50983   -            808   5.3e-27   93.6   0.0   1   1   2.2e-30     1e-26   92.7   0.0     1   107   687   800   687   802 0.97 Molydopterin dinucleotide binding domain
Molybdop_Fe4S4       PF04879.11    55 seq1099_BIOID50983   -            808   2.7e-13   49.4   0.9   1   1     1e-16   4.7e-13   48.6   0.6     1    55    53   112    53   112 0.96 Molybdopterin oxidoreductase Fe4S4 domain
Ribonuc_red_sm       PF00268.16   281 seq1100_BIOID50983   -            376   7.3e-30  103.8   2.5   1   2   4.3e-17   5.8e-13   48.3   0.3    13   143    31   158    22   165 0.91 Ribonucleotide reductase, small chain
Ribonuc_red_sm       PF00268.16   281 seq1100_BIOID50983   -            376   7.3e-30  103.8   2.5   2   2   2.8e-19   3.9e-15   55.5   0.1   155   274   200   329   182   336 0.89 Ribonucleotide reductase, small chain
Polysacc_deac_1      PF01522.16   124 seq1101_BIOID50983   -            273   1.1e-35  121.7   0.0   1   1   1.1e-39   1.6e-35  121.3   0.0     2   123    56   214    55   215 0.98 Polysaccharide deacetylase
Methyltransf_27      PF13708.1    194 seq1103_BIOID50983   -            283   4.8e-64  215.3   0.0   1   1   4.9e-68   6.8e-64  214.8   0.0     2   194    86   279    85   279 0.96 Methyltransferase domain
YmgB                 PF10798.3     61 seq1106_BIOID50983   -             88   5.3e-29   99.7   2.6   1   1   3.8e-33   5.3e-29   99.7   1.8     1    61    28    88    28    88 0.98 Biofilm development protein YmgB/AriR
Phage_integ_N        PF09003.5     81 seq1108_BIOID50983   -            289   5.3e-22   77.2   1.0   1   1   6.8e-26   9.4e-22   76.4   0.7     3    81     2    76     1    76 0.95 Bacteriophage lambda integrase, N-terminal domain
Phage_portal         PF04860.7    347 seq1109_BIOID50983   -            358   1.6e-85  286.7   0.0   1   1   1.6e-89   2.2e-85  286.2   0.0     5   312    30   342    25   349 0.92 Phage portal protein
Sigma70_r4           PF04545.11    50 seq1110_BIOID50983   -            238   5.1e-14   51.1   0.6   1   1   2.7e-17   1.2e-13   49.9   0.4     1    50   184   233   184   233 0.98 Sigma-70, region 4
Sigma70_r2           PF04542.9     71 seq1110_BIOID50983   -            238   1.2e-12   47.1   0.7   1   1   4.1e-16   1.8e-12   46.5   0.1     2    71    26    97    25    97 0.94 Sigma-70 region 2
Sigma70_r4_2         PF08281.7     54 seq1110_BIOID50983   -            238   9.4e-08   31.2   1.7   1   1   6.6e-11     3e-07   29.6   1.2     2    41   179   218   178   220 0.95 Sigma-70, region 4
Na_Pi_cotrans        PF02690.10   142 seq1111_BIOID50983   -            138   3.4e-31  107.7   6.8   1   1   2.7e-35   3.8e-31  107.6   4.7     1   127    13   135    13   138 0.93 Na+/Pi-cotransporter
Rick_17kDa_Anti      PF05433.10    42 seq1113_BIOID50983   -            179   1.7e-11   43.4  15.7   1   1   5.1e-15   1.7e-11   43.4  10.9     2    42    73   113    72   113 0.96 Glycine zipper 2TM domain
Gly-zipper_OmpA      PF13436.1    118 seq1113_BIOID50983   -            179   5.2e-09   35.6   3.0   1   1   1.5e-12   5.2e-09   35.6   2.1     5   112    28   134    24   136 0.78 Glycine-zipper containing OmpA-like membrane domain
Gly-zipper_YMGG      PF13441.1     45 seq1113_BIOID50983   -            179   3.6e-08   32.6  12.7   1   1     1e-11   3.6e-08   32.6   8.8     2    45    69   111    68   111 0.97 YMGG-like Gly-zipper
Gly-zipper_Omp       PF13488.1     46 seq1113_BIOID50983   -            179   1.8e-05   24.1  13.8   1   1   5.3e-09   1.8e-05   24.1   9.6     2    42    73   112    72   118 0.82 Glycine zipper
Mu-like_Pro          PF10123.4    326 seq1114_BIOID50983   -            374   3.4e-98  328.9   0.2   1   1  2.9e-102   3.9e-98  328.7   0.1     1   326    28   368    28   368 0.97 Mu-like prophage I protein
RNA_pol_Rpb6         PF01192.17    57 seq1120_BIOID50983   -             91     1e-17   63.4   0.1   1   1   9.7e-22   1.3e-17   63.1   0.1     1    56     7    62     7    63 0.95 RNA polymerase Rpb6
Trans_reg_C          PF00486.23    77 seq1121_BIOID50983   -            251   1.2e-20   73.0   0.2   1   1   6.4e-24   4.3e-20   71.2   0.0     2    77   170   245   169   245 0.98 Transcriptional regulatory protein, C terminal
Response_reg         PF00072.19   112 seq1121_BIOID50983   -            251   2.7e-20   72.3   0.1   1   1   6.2e-24   4.2e-20   71.7   0.0     2   111    17   124    16   125 0.97 Response regulator receiver domain
Ecotin               PF03974.8    128 seq1123_BIOID50983   -            174   2.6e-52  175.7   0.1   1   1     3e-56   4.1e-52  175.1   0.1     2   128    40   165    39   165 0.97 Ecotin
Na_Pi_cotrans        PF02690.10   142 seq1129_BIOID50983   -            396   6.6e-10   38.7   9.2   1   1   1.8e-13   1.2e-09   37.8   6.4    20   123    12   118     2   145 0.89 Na+/Pi-cotransporter
KGG                  PF10685.4     23 seq1131_BIOID50983   -             57   2.5e-20   71.7  18.2   1   2   5.5e-14   7.5e-10   38.3   4.3     1    23    10    31    10    31 0.98 Stress-induced bacterial acidophilic repeat motif
KGG                  PF10685.4     23 seq1131_BIOID50983   -             57   2.5e-20   71.7  18.2   2   2   2.5e-14   3.4e-10   39.5   2.8     1    23    32    53    32    53 0.99 Stress-induced bacterial acidophilic repeat motif
HD_4                 PF13328.1    153 seq1132_BIOID50983   -            702   6.5e-54  181.6   1.2   1   1   2.4e-57   6.5e-54  181.6   0.8     2   152    27   175    26   176 0.97 HD domain
RelA_SpoT            PF04607.12   116 seq1132_BIOID50983   -            702   1.1e-36  125.2   0.5   1   1   1.1e-39   3.1e-36  123.7   0.0     1   115   235   345   235   346 0.98 Region found in RelA / SpoT proteins
TGS                  PF02824.16    60 seq1132_BIOID50983   -            702   6.9e-22   76.9   0.0   1   1   6.1e-25   1.7e-21   75.7   0.0     1    60   388   447   388   447 0.99 TGS domain
ACT_4                PF13291.1     80 seq1132_BIOID50983   -            702   2.2e-18   66.2   2.5   1   1   2.1e-21   5.7e-18   64.9   1.0     2    80   622   699   621   699 0.97 ACT domain
HD                   PF01966.17   122 seq1132_BIOID50983   -            702   1.3e-13   50.8   1.9   1   1   1.7e-16   4.7e-13   49.0   0.3     1   122    45   144    45   144 0.81 HD domain
DUF3800              PF12686.2    235 seq1135_BIOID50983   -            234   1.4e-26   93.5   4.5   1   1   1.2e-30   1.6e-26   93.2   3.1     1   220     8   206     8   224 0.87 Protein of unknown function (DUF3800)
UxuA                 PF03786.8    351 seq1137_BIOID50983   -            394  4.2e-163  541.7   0.2   1   1    7e-167  4.8e-163  541.6   0.1     1   350     1   388     1   389 0.99 D-mannonate dehydratase (UxuA)
AP_endonuc_2         PF01261.19   211 seq1137_BIOID50983   -            394     1e-08   34.6   0.0   1   1   8.1e-12   5.6e-08   32.2   0.0     3   189    18   299    16   320 0.82 Xylose isomerase-like TIM barrel
Amidohydro_4         PF13147.1    304 seq1138_BIOID50983   -            461   1.9e-28  100.1   0.7   1   1     7e-32   2.4e-28   99.8   0.5     1   304    45   392    45   392 0.90 Amidohydrolase
Amidohydro_1         PF01979.15   333 seq1138_BIOID50983   -            461   7.7e-13   48.6   0.0   1   1   3.8e-15   1.3e-11   44.6   0.0     1   333    50   395    50   395 0.73 Amidohydrolase family
Amidohydro_5         PF13594.1     68 seq1138_BIOID50983   -            461   1.7e-11   43.6   0.6   1   1   2.3e-14   7.9e-11   41.5   0.4     2    68    22    90     3    90 0.76 Amidohydrolase
Glycos_transf_1      PF00534.15   172 seq1139_BIOID50983   -            368   1.1e-30  106.1   0.0   1   1     8e-34   1.8e-30  105.4   0.0    13   171   183   340   176   341 0.95 Glycosyl transferases group 1
Glyco_trans_1_4      PF13692.1    135 seq1139_BIOID50983   -            368   1.5e-13   50.9   0.0   1   1   5.8e-16   1.3e-12   47.8   0.0     2   133   185   325   184   327 0.82 Glycosyl transferases group 1
Glyco_trans_4_4      PF13579.1    160 seq1139_BIOID50983   -            368   1.7e-12   47.6   1.2   1   1   7.6e-14   1.7e-10   41.1   0.0     1   160    14   157    14   157 0.84 Glycosyl transferase 4-like domain
Glyco_transf_4       PF13439.1    177 seq1139_BIOID50983   -            368   1.1e-11   44.6   0.0   1   1   9.4e-15   2.1e-11   43.7   0.0     4   172     6   159     3   160 0.72 Glycosyltransferase Family 4
Glyco_trans_1_2      PF13524.1     92 seq1139_BIOID50983   -            368   3.1e-09   36.8   0.0   1   1   2.5e-12   5.6e-09   36.0   0.0     1    89   264   354   264   357 0.94 Glycosyl transferases group 1
Glyco_trans_4_2      PF13477.1    139 seq1139_BIOID50983   -            368   5.3e-09   35.9   0.0   1   1   4.3e-12   9.9e-09   35.0   0.0    15   102    22   106     3   132 0.76 Glycosyl transferase 4-like
UvrB                 PF12344.3     44 seq1140_BIOID50983   -            673   6.7e-23   79.8   0.9   1   1   1.3e-25   2.9e-22   77.7   0.1     1    43   552   594   552   595 0.97 Ultra-violet resistance protein B
Helicase_C           PF00271.26    78 seq1140_BIOID50983   -            673   1.2e-15   57.0   0.0   1   1   1.2e-18   2.8e-15   55.8   0.0     2    77   465   545   464   546 0.98 Helicase conserved C-terminal domain
ResIII               PF04851.10   184 seq1140_BIOID50983   -            673   1.1e-11   44.8   0.0   1   1     3e-14   6.9e-11   42.1   0.0     4    94    13   101    10   134 0.79 Type III restriction enzyme, res subunit
UVR                  PF02151.14    36 seq1140_BIOID50983   -            673   5.2e-07   28.8   1.1   1   1     7e-10   1.6e-06   27.3   0.8     2    35   634   667   633   668 0.93 UvrB/uvrC motif
MotA_ExbB            PF01618.11   139 seq1141_BIOID50983   -            287   6.9e-08   32.0   0.3   1   1     8e-12   1.1e-07   31.4   0.2    26   134   133   238   115   242 0.87 MotA/TolQ/ExbB proton channel family
Phage_integrase      PF00589.17   173 seq1146_BIOID50983   -            420     2e-22   79.5   0.1   1   1   7.8e-26   5.3e-22   78.1   0.0     2   169   229   393   228   396 0.90 Phage integrase family
DUF4102              PF13356.1     89 seq1146_BIOID50983   -            420   1.5e-22   79.1   0.0   1   1   6.7e-26   4.6e-22   77.6   0.0     1    87    22   112    22   114 0.91 Domain of unknown function (DUF4102)
EAL                  PF00563.15   236 seq1147_BIOID50983   -            521   1.4e-62  211.1   0.0   1   1   3.6e-66   2.5e-62  210.3   0.0     2   236   265   500   264   500 0.96 EAL domain
CSS-motif            PF12792.2    208 seq1147_BIOID50983   -            521   8.1e-30  103.6   0.0   1   1   1.6e-33   1.1e-29  103.1   0.0     3   207    44   238    42   239 0.90 CSS motif domain associated with EAL
Fer2                 PF00111.22    78 seq1149_BIOID50983   -             84   9.2e-11   41.2   2.6   1   1   7.5e-15     1e-10   41.0   1.8     7    78    10    77     4    77 0.83 2Fe-2S iron-sulfur cluster binding domain
HATPase_c            PF02518.21   111 seq1151_BIOID50983   -            433   1.9e-22   78.9   0.0   1   1   8.1e-26   3.7e-22   78.0   0.0     6   110   320   423   316   424 0.96 Histidine kinase-, DNA gyrase B-, and HSP90-like ATPase
HisKA                PF00512.20    68 seq1151_BIOID50983   -            433   6.3e-08   32.3   1.3   1   1   3.7e-11   1.7e-07   30.9   0.9     1    67   211   270   211   271 0.90 His Kinase A (phospho-acceptor) domain
HAMP                 PF00672.20    70 seq1151_BIOID50983   -            433   1.6e-06   28.0   0.0   1   1   3.6e-10   1.6e-06   28.0   0.0     3    69   140   206   139   207 0.90 HAMP domain
Lambda_CIII          PF02061.11    45 seq1153_BIOID50983   -             43   3.9e-21   74.6   0.4   1   1   3.2e-25   4.4e-21   74.4   0.3     1    35     1    35     1    39 0.96 Lambda Phage CIII
Lambda_Kil           PF06301.6     43 seq1156_BIOID50983   -             50   8.8e-28   95.3   0.6   1   1   7.4e-32     1e-27   95.1   0.4     1    43     8    50     8    50 0.99 Bacteriophage lambda Kil protein
Phage_H_T_join       PF05521.6     95 seq1158_BIOID50983   -            126   2.9e-22   78.6   0.2   1   1   2.6e-26   3.5e-22   78.3   0.1     1    95    21   120    21   120 0.93 Phage head-tail joining protein
Mu-like_gpT          PF10124.4    291 seq1159_BIOID50983   -            315  1.6e-131  437.4   0.0   1   1  1.3e-135  1.8e-131  437.3   0.0     1   291    10   315    10   315 0.98 Mu-like prophage major head subunit gpT
NUDIX                PF00293.23   135 seq1162_BIOID50983   -            257   1.9e-21   75.9   0.1   1   1   1.3e-24     6e-21   74.3   0.0     6   125   132   240   127   249 0.90 NUDIX domain
zf-NADH-PPase        PF09297.6     32 seq1162_BIOID50983   -            257   2.8e-10   39.4   5.4   1   1     1e-13   4.8e-10   38.6   3.8     1    32    93   124    93   124 0.98 NADH pyrophosphatase zinc ribbon domain
NUDIX-like           PF09296.6     98 seq1162_BIOID50983   -            257   3.7e-06   27.0   0.1   1   1   1.6e-09   7.3e-06   26.1   0.1     2    97    11    90    10    91 0.96 NADH pyrophosphatase-like rudimentary NUDIX domain
RHH_1                PF01402.16    39 seq1166_BIOID50983   -            110   2.2e-06   27.1   0.6   1   1   1.2e-09   1.7e-05   24.3   0.0     4    31    21    48    18    56 0.91 Ribbon-helix-helix protein, copG family
MerR-DNA-bind        PF09278.6     65 seq1172_BIOID50983   -            154     7e-15   55.0   0.1   1   1   2.6e-18   1.2e-14   54.3   0.0     2    65    55   119    54   119 0.96 MerR, DNA binding
MerR                 PF00376.18    38 seq1172_BIOID50983   -            154   4.6e-14   51.5   0.3   1   1   2.5e-17   1.1e-13   50.3   0.1     1    38    13    49    13    49 0.98 MerR family regulatory protein
MerR_1               PF13411.1     69 seq1172_BIOID50983   -            154   2.8e-12   46.1   0.0   1   1     1e-15   4.6e-12   45.4   0.0     2    65    13    76    12    78 0.96 MerR HTH family regulatory protein
DUF1471              PF07338.8     56 seq1173_BIOID50983   -             85   8.5e-20   70.0   0.1   1   1   8.2e-24   1.1e-19   69.6   0.0     2    56    33    85    32    85 0.98 Protein of unknown function (DUF1471)
Phage_connect_1      PF05135.8    102 seq1174_BIOID50983   -             98   1.4e-20   73.2   0.0   1   1   1.1e-24   1.5e-20   73.0   0.0     1   101     1    94     1    95 0.95 Phage gp6-like head-tail connector protein
ERF                  PF04404.7    160 seq1175_BIOID50983   -            201   7.9e-38  129.3   1.0   1   1   7.5e-42     1e-37  129.0   0.6     1   149     5   146     5   161 0.86 ERF superfamily
MotB_plug            PF13677.1     58 seq1176_BIOID50983   -            307   1.9e-18   65.3   0.1   1   1   6.1e-22   4.2e-18   64.3   0.1     3    55    17    71    15    74 0.88 Membrane MotB of proton-channel complex MotA/MotB
OmpA                 PF00691.15    97 seq1176_BIOID50983   -            307   5.1e-15   55.5   0.1   1   1   2.6e-18   1.8e-14   53.7   0.0     1    94   166   260   166   263 0.83 OmpA family
Slp                  PF03843.8    160 seq1177_BIOID50983   -            246   1.1e-45  154.4   0.0   1   1     1e-49   1.4e-45  154.0   0.0     1   157    74   231    74   234 0.91 Outer membrane lipoprotein Slp family
DDE_Tnp_1            PF01609.16   211 seq1179_BIOID50983   -            402     8e-25   87.5   0.0   1   1   9.1e-29   1.2e-24   86.9   0.0     4   208    91   328    88   331 0.93 Transposase DDE domain
Relaxase             PF03432.9    242 seq1180_BIOID50983   -            906   2.8e-54  183.9   0.0   1   1   6.9e-54   9.5e-50  169.1   0.0     2   242    62   315    61   315 0.95 Relaxase/Mobilisation nuclease domain
Sulfatase            PF00884.18   379 seq1183_BIOID50983   -            573   1.2e-43  149.4   4.8   1   1   1.2e-47   1.6e-43  149.0   3.3     2   321   238   534   237   567 0.91 Sulfatase
Mannitol_dh_C        PF08125.8    245 seq1185_BIOID50983   -            486   1.8e-96  321.9   0.0   1   1  3.5e-100   2.4e-96  321.5   0.0     1   245   216   463   216   463 0.99 Mannitol dehydrogenase C-terminal domain
Mannitol_dh          PF01232.18   151 seq1185_BIOID50983   -            486   4.9e-54  182.2   0.0   1   1   1.2e-57   8.2e-54  181.5   0.0     2   151    24   188    23   188 0.99 Mannitol dehydrogenase Rossmann domain
PaaA_PaaC            PF05138.7    263 seq1187_BIOID50983   -            309  1.5e-100  335.3   0.5   1   1  1.2e-104  1.7e-100  335.2   0.3     4   263    17   291     1   291 0.97 Phenylacetic acid catabolic protein
HNH                  PF01844.18    47 seq1189_BIOID50983   -             70   1.6e-09   37.3   0.2   1   1   1.9e-13   2.5e-09   36.7   0.1    15    46     2    36     1    37 0.93 HNH endonuclease
AA_kinase            PF00696.23   241 seq1190_BIOID50983   -            310   1.4e-27   96.6   0.8   1   1   1.3e-31   1.8e-27   96.3   0.6     1   239     3   290     3   291 0.88 Amino acid kinase family
URO-D                PF01208.12   343 seq1193_BIOID50983   -            354  1.7e-140  467.7   0.0   1   1  1.4e-144  1.9e-140  467.5   0.0     2   342     5   347     4   348 0.98 Uroporphyrinogen decarboxylase (URO-D)
Ter                  PF05472.6    290 seq1204_BIOID50983   -            309  9.8e-115  382.5   6.8   1   1    8e-119  1.1e-114  382.3   4.7     2   290     9   307     8   307 0.99 DNA replication terminus site-binding protein (Ter protein)
GerE                 PF00196.14    58 seq1208_BIOID50983   -            176   9.7e-09   34.3   1.4   1   1   1.3e-12   1.8e-08   33.4   1.0     3    56   115   168   113   170 0.96 Bacterial regulatory proteins, luxR family
Xan_ur_permease      PF00860.15   389 seq1209_BIOID50983   -            449   1.7e-88  296.6  48.3   1   1   1.6e-92   2.1e-88  296.3  33.5     1   388    26   409    26   410 0.99 Permease family
DUF1320              PF07030.7    130 seq1210_BIOID50983   -            139   3.7e-38  130.0   0.8   1   1     3e-42   4.2e-38  129.9   0.6     1   128     3   127     3   129 0.96 Protein of unknown function (DUF1320)
DUF3521              PF12035.3     35 seq1211_BIOID50983   -             51   1.7e-14   53.2   0.6   1   1   1.5e-18     2e-14   52.9   0.4     1    33     6    38     6    40 0.94 Protein of unknown function (DUF3521)
DUF2856              PF11043.3     97 seq1212_BIOID50983   -             97   7.2e-60  199.0   0.6   1   1   5.8e-64   7.9e-60  198.8   0.4     1    97     1    97     1    97 1.00 Protein of unknown function (DUF2856)
Terminase_4          PF05119.7    100 seq1213_BIOID50983   -            118   6.3e-23   80.7   0.0   1   1   5.7e-27   7.7e-23   80.4   0.0     1    97    15   111    15   113 0.94 Phage terminase, small subunit
IMS                  PF00817.15   148 seq1215_BIOID50983   -            351   9.7e-48  161.6   0.0   1   1   3.4e-51   1.6e-47  160.9   0.0     1   148     7   154     7   154 0.98 impB/mucB/samB family
IMS_C                PF11799.3    137 seq1215_BIOID50983   -            351   2.1e-09   37.7   0.1   1   1   8.2e-13   3.7e-09   36.9   0.0     3    99   211   309   210   327 0.85 impB/mucB/samB family C-terminal
IMS_HHH              PF11798.3     32 seq1215_BIOID50983   -            351   1.3e-08   34.2   0.0   1   1   7.1e-12   3.2e-08   33.0   0.0     1    32   166   197   166   197 0.96 IMS family HHH motif
DmsC                 PF04976.7    276 seq1217_BIOID50983   -            364  6.9e-116  386.2  20.0   1   1  6.1e-120  8.3e-116  385.9  13.9     1   276    81   354    81   354 0.99 DMSO reductase anchor subunit (DmsC)
MFS_1                PF07690.11   354 seq1222_BIOID50983   -            393     2e-24   85.8  58.2   1   1   1.3e-26   1.8e-22   79.4  34.4     2   328    14   320    10   327 0.84 Major Facilitator Superfamily
DUF2737              PF10930.3     54 seq1223_BIOID50983   -             60   6.7e-33  111.9   0.5   1   1   5.5e-37   7.6e-33  111.7   0.4     1    54     7    60     7    60 0.99 Protein of unknown function (DUF2737)
PaaB                 PF06243.6     94 seq1226_BIOID50983   -             95   4.3e-35  119.6   0.0   1   1   3.4e-39   4.6e-35  119.5   0.0     3    94     6    95     4    95 0.97 Phenylacetic acid degradation B
DUF1834              PF08873.6    188 seq1227_BIOID50983   -            186   2.6e-45  154.2   0.0   1   1   2.2e-49     3e-45  154.0   0.0     1   168     1   159     1   182 0.94 Domain of unknown function (DUF1834)
Cytochrom_C_asm      PF01578.15   214 seq1228_BIOID50983   -            288   5.7e-45  153.3  17.3   1   1   4.2e-49   5.7e-45  153.3  12.0     5   212    62   286    58   288 0.97 Cytochrome C assembly protein
DNA_pol3_theta       PF06440.6     75 seq1236_BIOID50983   -             82   1.8e-38  129.8   0.3   1   1   1.5e-42   2.1e-38  129.6   0.2     3    74     9    80     7    81 0.97 DNA polymerase III, theta subunit
Endonuclease_5       PF04493.9    206 seq1237_BIOID50983   -            223   1.1e-70  237.0   0.0   1   1   9.3e-75   1.3e-70  236.8   0.0     1   205     9   208     9   209 0.99 Endonuclease V
PaaA_PaaC            PF05138.7    263 seq1239_BIOID50983   -            248   1.3e-96  322.4   0.9   1   1  1.1e-100   1.5e-96  322.3   0.6    17   263     3   248     1   248 0.99 Phenylacetic acid catabolic protein
DEAD                 PF00270.24   173 seq1240_BIOID50983   -            704   7.9e-24   83.9   0.2   1   1   3.8e-25   8.7e-22   77.2   0.0     4   169   284   445   281   449 0.80 DEAD/DEAH box helicase
Helicase_C           PF00271.26    78 seq1240_BIOID50983   -            704   5.4e-17   61.3   0.0   1   1   2.2e-18   5.1e-15   54.9   0.0     3    77   524   599   522   600 0.95 Helicase conserved C-terminal domain
ResIII               PF04851.10   184 seq1240_BIOID50983   -            704     8e-09   35.4   0.0   1   1   9.1e-12   2.1e-08   34.1   0.0    29   182   304   441   278   443 0.75 Type III restriction enzyme, res subunit
tRNA_anti            PF01336.20    76 seq1240_BIOID50983   -            704   5.1e-07   29.3   0.0   1   1   4.7e-10   1.1e-06   28.2   0.0     2    74    74   145    73   147 0.96 OB-fold nucleic acid binding domain
SecA_DEAD            PF07517.9    266 seq1240_BIOID50983   -            704   5.3e-07   29.0   0.0   1   1   5.1e-10   1.2e-06   27.9   0.0    95   163   305   373   238   409 0.84 SecA DEAD-like domain
SNF2_N               PF00176.18   296 seq1240_BIOID50983   -            704   5.4e-05   22.0   0.0   1   1   4.3e-08   9.8e-05   21.2   0.0    27   172   308   446   285   451 0.80 SNF2 family N-terminal domain
HisG                 PF01634.13   163 seq1241_BIOID50983   -            299   8.2e-55  184.7   0.0   1   1   1.7e-58   1.2e-54  184.1   0.0     1   163    53   221    53   221 0.94 ATP phosphoribosyltransferase
HisG_C               PF08029.6     75 seq1241_BIOID50983   -            299   5.6e-28   96.5   0.1   1   1   2.2e-31   1.5e-27   95.2   0.0     1    75   222   297   222   297 0.98 HisG, C-terminal domain
Autotransporter      PF03797.14   265 seq1245_BIOID50983   -            773     9e-44  149.6  18.0   1   1   1.3e-47     9e-44  149.6  12.5     3   265   488   759   486   762 0.95 Autotransporter beta-domain
Pertactin            PF03212.9    121 seq1245_BIOID50983   -            773   2.9e-09   36.5   1.1   1   1   4.2e-13   2.9e-09   36.5   0.8     1   120   297   422   297   423 0.83 Pertactin
DUF2635              PF10948.3     47 seq1246_BIOID50983   -             81   5.2e-23   79.9   0.1   1   1   5.5e-27   7.5e-23   79.4   0.1     1    47     6    52     6    52 0.98 Protein of unknown function (DUF2635)
CN_hydrolase         PF00795.17   184 seq1248_BIOID50983   -            218   3.8e-14   52.3   0.0   1   1   3.4e-18   4.7e-14   52.0   0.0     1   119     5   114     5   150 0.92 Carbon-nitrogen hydrolase
GntR                 PF00392.16    64 seq1250_BIOID50983   -            257   1.8e-23   81.5   1.4   1   1     7e-27   3.2e-23   80.8   0.2     1    64    10    73    10    73 0.99 Bacterial regulatory proteins, gntR family
FCD                  PF07729.7    125 seq1250_BIOID50983   -            257   3.9e-21   75.5   7.6   1   1   1.3e-24   5.8e-21   74.9   5.3     1   125    97   226    97   226 0.92 FCD domain
Rrf2                 PF02082.15    83 seq1250_BIOID50983   -            257   5.4e-05   23.1   0.1   1   1   2.9e-08   0.00013   21.8   0.0    28    69    36    76    23    82 0.88 Transcriptional regulator
Ead_Ea22             PF13935.1    139 seq1251_BIOID50983   -            185   2.7e-31  108.6   5.7   1   1   4.3e-35   5.8e-31  107.5   4.0     1   132     2   134     2   183 0.89 Ead/Ea22-like protein
Lip_A_acyltrans      PF03279.8    295 seq1252_BIOID50983   -            343  7.5e-111  369.6   0.0   1   1  6.3e-115  8.6e-111  369.4   0.0     2   295    42   334    41   334 0.99 Bacterial lipid A biosynthesis acyltransferase
N6_N4_Mtase          PF01555.13   231 seq1253_BIOID50983   -            227   9.2e-35  120.0   0.0   1   2   2.6e-15   1.8e-11   43.8   0.0     1   114    21   124    21   131 0.89 DNA methylase
N6_N4_Mtase          PF01555.13   231 seq1253_BIOID50983   -            227   9.2e-35  120.0   0.0   2   2   1.2e-24     8e-21   74.4   0.0   169   228   141   200   126   203 0.90 DNA methylase
Acetyltransf_10      PF13673.1    117 seq1254_BIOID50983   -            150   1.4e-20   73.4   0.0   1   1   5.1e-24   1.7e-20   73.1   0.0     1   117    13   124    13   124 0.92 Acetyltransferase (GNAT) domain
Acetyltransf_7       PF13508.1     79 seq1254_BIOID50983   -            150     7e-10   38.8   0.0   1   1   4.1e-13   1.4e-09   37.8   0.0     3    78    56   125    54   126 0.90 Acetyltransferase (GNAT) domain
Acetyltransf_9       PF13527.1    128 seq1254_BIOID50983   -            150   1.6e-07   31.1   0.0   1   1   8.1e-10   2.8e-06   27.1   0.0     1   128     5   127     5   127 0.93 Acetyltransferase (GNAT) domain
Acetyltransf_1       PF00583.19    83 seq1254_BIOID50983   -            150     7e-07   29.0   0.0   1   1   5.2e-10   1.8e-06   27.7   0.0    25    83    75   125    34   125 0.77 Acetyltransferase (GNAT) family
GGDEF                PF00990.16   161 seq1256_BIOID50983   -           1105   3.8e-45  153.2   0.3   1   1   4.2e-48   7.2e-45  152.3   0.2     1   160   682   838   682   839 0.97 GGDEF domain
MASE1                PF05231.9    299 seq1256_BIOID50983   -           1105   1.4e-33  116.0  42.2   1   1   8.4e-37   1.4e-33  116.0  29.3     2   298    19   294    18   295 0.88 MASE1
PAS_9                PF13426.1    104 seq1256_BIOID50983   -           1105   1.7e-29  102.1   0.0   1   2   1.3e-15   2.2e-12   47.1   0.0     3   104   314   416   312   416 0.96 PAS domain
PAS_9                PF13426.1    104 seq1256_BIOID50983   -           1105   1.7e-29  102.1   0.0   2   2   3.7e-12   6.4e-09   36.0   0.0     2   104   566   670   565   670 0.92 PAS domain
PAS_3                PF08447.6     91 seq1256_BIOID50983   -           1105   5.2e-26   90.4   0.0   1   2   9.6e-13   1.6e-09   37.5   0.0     4    89   327   409   324   411 0.93 PAS fold
PAS_3                PF08447.6     91 seq1256_BIOID50983   -           1105   5.2e-26   90.4   0.0   2   2   1.3e-13   2.3e-10   40.3   0.0     2    91   452   537   451   537 0.96 PAS fold
PAS_4                PF08448.5    110 seq1256_BIOID50983   -           1105   5.7e-24   84.1   0.0   1   2   4.4e-10   7.5e-07   29.0   0.0     7   110   314   419   309   419 0.90 PAS fold
PAS_4                PF08448.5    110 seq1256_BIOID50983   -           1105   5.7e-24   84.1   0.0   2   2   1.1e-13     2e-10   40.5   0.0     1   109   561   672   561   673 0.94 PAS fold
PAS                  PF00989.19   113 seq1256_BIOID50983   -           1105   2.4e-23   81.9   0.1   1   2   1.7e-12     3e-09   36.5   0.0     2   113   303   414   302   414 0.91 PAS fold
PAS                  PF00989.19   113 seq1256_BIOID50983   -           1105   2.4e-23   81.9   0.1   2   2   5.8e-11   9.9e-08   31.6   0.0     7   113   561   668   555   668 0.94 PAS fold
EAL                  PF00563.15   236 seq1256_BIOID50983   -           1105   7.1e-18   64.8   0.3   1   1   1.1e-20   1.9e-17   63.4   0.2    37   234   896  1088   891  1090 0.92 EAL domain
PAS_8                PF13188.1     64 seq1256_BIOID50983   -           1105   5.7e-12   44.9   0.0   1   2   4.4e-07   0.00075   19.1   0.0     2    51   303   358   302   371 0.72 PAS domain
PAS_8                PF13188.1     64 seq1256_BIOID50983   -           1105   5.7e-12   44.9   0.0   2   2   1.6e-07   0.00027   20.5   0.0     1    52   555   607   555   619 0.80 PAS domain
Lactate_perm         PF02652.9    522 seq1257_BIOID50983   -            560  6.8e-234  777.0  41.5   1   1  5.7e-238  7.8e-234  776.8  28.8     1   522    25   551    25   551 0.99 L-lactate permease
Phage_sheath_1       PF04984.9    464 seq1258_BIOID50983   -            500   4.9e-94  315.2   0.0   1   1     4e-98   5.5e-94  315.1   0.0     1   463     1   498     1   499 0.97 Phage tail sheath protein
Nitrate_red_del      PF02613.10   136 seq1260_BIOID50983   -            204     4e-31  107.5   1.1   1   1   4.1e-35   5.6e-31  107.0   0.7     7   134    41   164    19   166 0.93 Nitrate reductase delta subunit
RdgC                 PF04381.7    301 seq1261_BIOID50983   -            301  8.5e-108  359.7   0.4   1   1    7e-112  9.6e-108  359.5   0.2     3   300     6   299     4   300 0.99 Putative exonuclease, RdgC
DUF21                PF01595.15   183 seq1265_BIOID50983   -            420   3.5e-55  186.0   4.7   1   1   1.1e-58   4.9e-55  185.5   3.3     3   175     2   175     1   180 0.98 Domain of unknown function DUF21
CorC_HlyC            PF03471.12    81 seq1265_BIOID50983   -            420   2.9e-20   71.7   0.2   1   1     2e-23   9.2e-20   70.1   0.1     2    79   335   410   334   412 0.95 Transporter associated domain
CBS                  PF00571.23    57 seq1265_BIOID50983   -            420   9.6e-06   25.0   0.2   1   1   8.6e-08   0.00039   19.9   0.0     8    56   270   318   249   319 0.87 CBS domain
DUF416               PF04222.7    191 seq1266_BIOID50983   -            196   3.7e-87  290.2   0.1   1   1     3e-91   4.2e-87  290.1   0.0     1   189     4   192     4   194 0.99 Protein of unknown function (DUF416)
CesT                 PF05932.8    119 seq1267_BIOID50983   -            119   1.9e-16   59.8   0.2   1   1   1.5e-20   2.1e-16   59.7   0.2     1   115     4   111     4   115 0.94 Tir chaperone protein (CesT) family
DUF59                PF01883.14    72 seq1269_BIOID50983   -            172   6.5e-15   54.7   0.0   1   1     1e-18   1.4e-14   53.7   0.0     2    64    20    82    19    92 0.92 Domain of unknown function DUF59
Na_H_Exchanger       PF00999.16   384 seq1270_BIOID50983   -            549   3.4e-72  242.9  43.6   1   1   3.1e-76   4.2e-72  242.6  30.2     2   383     8   421     5   422 0.91 Sodium/hydrogen exchanger family
Psu                  PF07455.6    188 seq1272_BIOID50983   -            250   1.1e-06   28.1   6.6   1   1   7.9e-10   1.1e-05   24.9   1.1    56   186   112   245    42   247 0.83 Phage polarity suppression protein (Psu)
GTP_EFTU             PF00009.22   188 seq1273_BIOID50983   -            607     1e-56  191.2   0.0   1   1   7.2e-60     2e-56  190.3   0.0     2   187     4   195     3   196 0.96 Elongation factor Tu GTP binding domain
EFG_C                PF00679.19    89 seq1273_BIOID50983   -            607   1.9e-21   75.6   0.0   1   1   1.6e-24   4.3e-21   74.4   0.0     3    83   397   477   395   483 0.96 Elongation factor G C-terminus
GTP_EFTU_D2          PF03144.20    74 seq1273_BIOID50983   -            607   7.4e-10   38.6   3.2   1   1   8.1e-13   2.2e-09   37.1   2.2     1    74   219   289   219   289 0.94 Elongation factor Tu domain 2
MMR_HSR1             PF01926.18   114 seq1273_BIOID50983   -            607   1.3e-05   25.0   0.2   1   1   1.5e-08   4.1e-05   23.4   0.0     2   113     8   128     7   129 0.55 50S ribosome-binding GTPase
Mob_synth_C          PF06463.8    128 seq1274_BIOID50983   -            352     7e-36  122.6   0.0   1   1   3.6e-39   1.2e-35  121.8   0.0     1   127   209   335   209   336 0.98 Molybdenum Cofactor Synthesis C
Radical_SAM          PF04055.16   166 seq1274_BIOID50983   -            352   6.9e-27   94.5   0.0   1   1   2.7e-30   9.4e-27   94.0   0.0     2   166    42   204    41   204 0.97 Radical SAM superfamily
Fer4_12              PF13353.1    139 seq1274_BIOID50983   -            352   1.6e-07   31.4   0.0   1   1   8.7e-11     3e-07   30.5   0.0    15   116    47   148    36   154 0.84 4Fe-4S single cluster domain
Fer4_14              PF13394.1    117 seq1274_BIOID50983   -            352   5.9e-07   29.4   0.0   1   1   5.8e-10     2e-06   27.7   0.0     6    90    45   127    38   148 0.70 4Fe-4S single cluster domain
Thioredoxin          PF00085.15   104 seq1275_BIOID50983   -            109   3.5e-34  116.5   0.0   1   1   8.4e-38   3.8e-34  116.3   0.0     2   103     5   106     4   107 0.98 Thioredoxin
Thioredoxin_2        PF13098.1    112 seq1275_BIOID50983   -            109   1.6e-10   41.0   0.1   1   1   3.2e-13   1.4e-09   37.9   0.0     7   112    23   104    17   104 0.90 Thioredoxin-like domain
RNase_T              PF00929.19   164 seq1276_BIOID50983   -            220     4e-18   66.1   0.0   1   1   7.2e-22   9.8e-18   64.8   0.0     2   164     4   147     3   147 0.91 Exonuclease
Histidinol_dh        PF00815.15   413 seq1277_BIOID50983   -            434  1.4e-181  603.5   1.2   1   1  1.1e-185  1.6e-181  603.3   0.8     2   413    18   428    17   428 0.99 Histidinol dehydrogenase
Pyr_redox_2          PF07992.9    200 seq1278_BIOID50983   -            847     2e-36  125.6   0.0   1   1   3.9e-39   8.8e-36  123.5   0.0     1   198     5   285     5   287 0.95 Pyridine nucleotide-disulphide oxidoreductase
NIR_SIR              PF01077.17   157 seq1278_BIOID50983   -            847   2.8e-27   94.8   0.1   1   1   3.5e-30     8e-27   93.4   0.0     2   150   632   770   631   776 0.94 Nitrite and sulphite reductase 4Fe-4S domain
Fer2_BFD             PF04324.10    55 seq1278_BIOID50983   -            847   2.8e-21   75.1   4.8   1   1     7e-19   1.6e-15   56.7   2.0     2    53   423   472   422   474 0.93 BFD-like [2Fe-2S] binding domain
Pyr_redox            PF00070.22    80 seq1278_BIOID50983   -            847   1.5e-15   57.2   0.7   1   1   6.4e-19   1.5e-15   57.2   0.5     2    72   148   219   147   229 0.91 Pyridine nucleotide-disulphide oxidoreductase
NIR_SIR_ferr         PF03460.12    69 seq1278_BIOID50983   -            847   4.4e-12   45.3   0.0   1   1     4e-15   9.1e-12   44.3   0.0     3    68   560   622   558   623 0.95 Nitrite/Sulfite reductase ferredoxin-like half domain
Pyr_redox_3          PF13738.1    203 seq1278_BIOID50983   -            847     2e-08   34.3   0.4   1   1   1.5e-09   3.5e-06   27.1   0.0    78   196    55   174    42   179 0.83 Pyridine nucleotide-disulphide oxidoreductase
Fer2                 PF00111.22    78 seq1279_BIOID50983   -            426   1.3e-17   63.1   0.6   1   1   5.4e-21   2.5e-17   62.2   0.4     2    77   337   411   336   412 0.91 2Fe-2S iron-sulfur cluster binding domain
FAD_binding_6        PF00970.19    99 seq1279_BIOID50983   -            426   5.2e-16   58.4   0.0   1   1   1.9e-19   8.7e-16   57.7   0.0     2    99    77   175    76   175 0.91 Oxidoreductase FAD-binding domain
NAD_binding_1        PF00175.16   109 seq1279_BIOID50983   -            426   2.1e-15   57.0   0.0   1   1   7.9e-19   3.6e-15   56.3   0.0     2   107   188   295   187   297 0.92 Oxidoreductase NAD-binding domain
UPF0027              PF01139.12   420 seq1280_BIOID50983   -            388   6.5e-98  328.3   0.0   1   2   1.1e-28   1.5e-24   86.6   0.0     6    98    23   115    19   124 0.94 Uncharacterized protein family UPF0027
UPF0027              PF01139.12   420 seq1280_BIOID50983   -            388   6.5e-98  328.3   0.0   2   2   2.9e-75     4e-71  240.1   0.0   144   419   127   381   113   382 0.90 Uncharacterized protein family UPF0027
PHP                  PF02811.14   175 seq1281_BIOID50983   -            293   6.9e-33  113.7   0.1   1   1   6.7e-37   9.1e-33  113.3   0.1     1   169    10   233    10   239 0.92 PHP domain
Voltage_CLC          PF00654.15   355 seq1283_BIOID50983   -            438   1.1e-72  244.9  33.6   1   1   7.9e-77   1.1e-72  244.9  23.3     5   354    83   422    79   423 0.91 Voltage gated chloride channel
DUF1380              PF07128.7    139 seq1284_BIOID50983   -            144   3.4e-79  263.3   1.5   1   1   2.8e-83   3.8e-79  263.1   1.1     1   139     1   138     1   138 1.00 Protein of unknown function (DUF1380)
Bac_DNA_binding      PF00216.16    90 seq1288_BIOID50983   -             90   3.2e-33  113.4   1.4   1   1   2.6e-37   3.6e-33  113.3   1.0     1    90     1    90     1    90 0.99 Bacterial DNA-binding protein
ATP-synt_ab          PF00006.20   215 seq1290_BIOID50983   -            443   5.9e-42  143.4   0.0   1   1   2.9e-45   7.9e-42  143.0   0.0     3   214   183   388   181   389 0.95 ATP synthase alpha/beta family, nucleotide-binding domain
Rho_RNA_bind         PF07497.7     78 seq1290_BIOID50983   -            443   6.5e-42  140.9   0.1   1   1   4.2e-45   1.1e-41  140.1   0.0     1    78    73   150    73   150 0.98 Rho termination factor, RNA-binding domain
Rho_N                PF07498.7     43 seq1290_BIOID50983   -            443   8.2e-18   63.7   0.8   1   1   1.7e-20   4.8e-17   61.3   0.2     1    43    29    71    29    71 0.98 Rho termination factor, N-terminal domain
NACHT                PF05729.7    167 seq1290_BIOID50983   -            443   8.9e-05   22.0   0.0   1   1   6.2e-08   0.00017   21.1   0.0    12    96   207   297   203   311 0.80 NACHT domain
Psu                  PF07455.6    188 seq1292_BIOID50983   -            184   4.2e-32  111.0   1.0   1   1   3.8e-36   5.2e-32  110.7   0.7     2   187     2   180     1   181 0.93 Phage polarity suppression protein (Psu)
DUF308               PF03729.8     72 seq1293_BIOID50983   -            190   3.5e-19   68.4  37.0   1   2   1.1e-15   1.5e-11   43.9   9.4     2    71    27    97    26    98 0.93 Short repeat of unknown function (DUF308)
DUF308               PF03729.8     72 seq1293_BIOID50983   -            190   3.5e-19   68.4  37.0   2   2   6.2e-13   8.5e-09   35.1   9.2     1    71    84   153    84   154 0.94 Short repeat of unknown function (DUF308)
HTH_Tnp_1            PF01527.15    76 seq1299_BIOID50983   -            100   6.7e-16   57.9   0.2   1   1   6.1e-20   8.3e-16   57.6   0.1     2    75     3    75     2    76 0.95 Transposase
DUF1481              PF07356.7    195 seq1300_BIOID50983   -            211   1.1e-70  236.9   0.6   1   1   9.3e-75   1.3e-70  236.7   0.4     1   195    22   207    22   207 0.99 Protein of unknown function (DUF1481)
DcuC                 PF03606.10   463 seq1301_BIOID50983   -            455  9.3e-128  426.2  48.2   1   1  7.6e-132    1e-127  426.1  33.4     1   462     2   454     2   455 0.97 C4-dicarboxylate anaerobic carrier
ASCH                 PF04266.9    104 seq1302_BIOID50983   -             94   9.8e-05   22.5   0.0   1   1   9.3e-09   0.00013   22.2   0.0     1    55     6    72     6    84 0.66 ASCH domain
DAO                  PF01266.19   358 seq1303_BIOID50983   -            542   1.2e-56  192.0   2.9   1   1   5.5e-60   1.9e-56  191.4   2.0     1   344    10   343    10   367 0.86 FAD dependent oxidoreductase
FAD_binding_2        PF00890.19   421 seq1303_BIOID50983   -            542     5e-08   32.0   8.6   1   1     3e-10     1e-06   27.7   6.0     1   206    10   215    10   234 0.78 FAD binding domain
FAD_binding_3        PF01494.14   356 seq1303_BIOID50983   -            542   1.3e-06   27.5   3.7   1   1   4.2e-09   1.4e-05   24.1   2.7     2   173     9   214     8   225 0.85 FAD binding domain
Fer2_BFD             PF04324.10    55 seq1303_BIOID50983   -            542   2.2e-06   27.4   2.4   1   1   6.5e-10   2.2e-06   27.4   1.7     2    45   432   480   431   486 0.87 BFD-like [2Fe-2S] binding domain
Sua5_yciO_yrdC       PF01300.13   179 seq1306_BIOID50983   -            206   6.9e-48  162.1   0.0   1   1   5.9e-52   8.1e-48  161.9   0.0     2   179    23   198    22   198 0.95 Telomere recombination
MoCF_biosynth        PF00994.19   144 seq1307_BIOID50983   -            170   5.8e-31  106.7   0.0   1   1   5.3e-35   7.2e-31  106.4   0.0     1   143    14   156    12   157 0.92 Probable molybdopterin binding domain
Tail_tube            PF10618.4    119 seq1308_BIOID50983   -            121   1.9e-38  130.7   0.4   1   1   1.5e-42   2.1e-38  130.5   0.2     2   119     3   120     1   120 0.96 Phage tail tube protein
HTH_21               PF13276.1     60 seq1310_BIOID50983   -            138   7.1e-10   38.6   5.4   1   1   7.6e-14     1e-09   38.1   3.8     3    59    27    82    23    83 0.89 HTH-like domain
Ogr_Delta            PF04606.7     47 seq1311_BIOID50983   -             97   8.1e-19   66.8   3.0   1   1   9.3e-23   1.3e-18   66.2   2.1     1    47    11    57    11    57 0.97 Ogr/Delta-like zinc finger
MethyltransfD12      PF02086.10   260 seq1312_BIOID50983   -            301   1.8e-54  184.8   0.0   1   1   1.7e-58   2.3e-54  184.4   0.0     1   259    38   282    38   283 0.90 D12 class N6 adenine-specific DNA methyltransferase
FCD                  PF07729.7    125 seq1315_BIOID50983   -            258   3.1e-23   82.3   2.7   1   1   4.6e-27   3.1e-23   82.3   1.9     1   124   100   223   100   224 0.90 FCD domain
GntR                 PF00392.16    64 seq1315_BIOID50983   -            258   2.1e-22   78.2   0.4   1   1   6.1e-26   4.2e-22   77.2   0.3     1    64     8    71     8    71 0.98 Bacterial regulatory proteins, gntR family
RF-1                 PF00472.15   114 seq1317_BIOID50983   -            204     3e-23   81.6   1.3   1   1   3.9e-27   5.3e-23   80.8   0.9     9   103   103   196    97   200 0.86 RF-1 domain
Aminotran_1_2        PF00155.16   363 seq1319_BIOID50983   -            359   7.8e-67  225.6   0.0   1   1     7e-71   9.6e-67  225.3   0.0    31   363    49   354    33   354 0.93 Aminotransferase class I and II
ECH                  PF00378.15   245 seq1321_BIOID50983   -            255   2.2e-73  246.2   2.7   1   1     2e-77   2.7e-73  246.0   1.9     4   245     8   247     6   247 0.99 Enoyl-CoA hydratase/isomerase family
NTP_transf_3         PF12804.2    179 seq1322_BIOID50983   -            192   8.3e-31  107.4   0.0   1   1   6.9e-35   9.4e-31  107.2   0.0     1   179     6   182     6   182 0.89 MobA-like NTP transferase domain
FluMu_gp41           PF10109.4     82 seq1324_BIOID50983   -            164   3.9e-11   42.6   0.1   1   1   4.5e-15   6.1e-11   41.9   0.0     2    81    48   143    47   144 0.87 Mu-like prophage FluMu protein gp41
MoaC                 PF01967.16   136 seq1329_BIOID50983   -            161   1.5e-60  202.6   1.3   1   1   1.3e-64   1.7e-60  202.4   0.9     1   136    15   150    15   150 1.00 MoaC family
PseudoU_synth_2      PF00849.17   164 seq1330_BIOID50983   -            299   3.6e-16   59.3   0.0   1   1     3e-19   2.1e-15   56.8   0.0     2   161    78   208    77   211 0.83 RNA pseudouridylate synthase
S4                   PF01479.20    48 seq1330_BIOID50983   -            299   1.1e-11   43.8   0.2   1   1   4.2e-15   2.9e-11   42.5   0.1     2    43    13    52    12    66 0.93 S4 domain
NAD_kinase           PF01513.16   285 seq1332_BIOID50983   -            292   6.2e-73  244.9   0.0   1   1   5.2e-77     7e-73  244.7   0.0     2   284     8   271     7   272 0.98 ATP-NAD kinase
GPW_gp25             PF04965.9     99 seq1334_BIOID50983   -            133   5.7e-12   44.9   0.0   1   1   5.4e-16   7.4e-12   44.5   0.0     5    92    23   109    19   116 0.90 Gene 25-like lysozyme
UTRA                 PF07702.8    141 seq1338_BIOID50983   -            236   3.7e-20   71.8   0.0   1   1   9.6e-24   6.6e-20   71.0   0.0     1   140    91   230    91   231 0.97 UTRA domain
GntR                 PF00392.16    64 seq1338_BIOID50983   -            236   6.4e-20   70.2   0.0   1   1   1.4e-23   9.4e-20   69.7   0.0     2    64     8    70     7    70 0.97 Bacterial regulatory proteins, gntR family
DUF1472              PF07339.7    101 seq1339_BIOID50983   -             48   1.1e-17   64.0   5.1   1   1   9.4e-22   1.3e-17   63.8   3.5    68   101     1    34     1    34 0.98 Protein of unknown function (DUF1472)
GerE                 PF00196.14    58 seq1340_BIOID50983   -            186   8.2e-06   24.9   0.9   1   1   1.3e-09   1.8e-05   23.8   0.6     8    55   131   178   126   180 0.89 Bacterial regulatory proteins, luxR family
FMN_dh               PF01070.13   357 seq1342_BIOID50983   -            396  3.2e-125  417.5   0.0   1   1  1.3e-128  4.4e-125  417.1   0.0     1   355    13   375    13   377 0.96 FMN-dependent dehydrogenase
NMO                  PF03060.10   330 seq1342_BIOID50983   -            396     3e-05   23.1   2.9   1   1   1.3e-08   4.5e-05   22.6   2.0   138   225   248   335   244   372 0.87 Nitronate monooxygenase
Antirestrict         PF03230.8     94 seq1343_BIOID50983   -            141   1.3e-30  105.0   0.0   1   1   1.2e-34   1.7e-30  104.7   0.0     1    94    42   141    42   141 0.93 Antirestriction protein
Phage_integrase      PF00589.17   173 seq1344_BIOID50983   -            356   9.7e-34  116.3   0.0   1   1   4.9e-37   2.2e-33  115.2   0.0     2   169   179   345   178   349 0.97 Phage integrase family
Phage_integ_N        PF09003.5     81 seq1344_BIOID50983   -            356   2.9e-26   90.8   0.0   1   1   1.3e-29     6e-26   89.8   0.0     1    80     1    75     1    76 0.96 Bacteriophage lambda integrase, N-terminal domain
Phage_integr_N       PF02899.12    84 seq1344_BIOID50983   -            356   9.7e-06   25.5   0.0   1   1     8e-09   3.7e-05   23.6   0.0     2    84    81   158    80   158 0.92 Phage integrase, N-terminal SAM-like domain
ThiS                 PF02597.15    78 seq1346_BIOID50983   -             72   2.1e-18   66.3   0.0   1   1   1.7e-22   2.3e-18   66.2   0.0     8    78     2    72     1    72 0.98 ThiS family
HATPase_c            PF02518.21   111 seq1348_BIOID50983   -            458   1.6e-28   98.5   0.8   1   1   6.1e-32   4.2e-28   97.1   0.1     2   110   346   449   345   450 0.98 Histidine kinase-, DNA gyrase B-, and HSP90-like ATPase
HisKA                PF00512.20    68 seq1348_BIOID50983   -            458   1.8e-14   53.3   0.0   1   1     8e-18   5.5e-14   51.7   0.0     2    65   238   300   237   302 0.91 His Kinase A (phospho-acceptor) domain
ECH                  PF00378.15   245 seq1350_BIOID50983   -            262     6e-63  212.1   0.0   1   1     5e-67   6.8e-63  211.9   0.0     3   244     8   253     6   254 0.96 Enoyl-CoA hydratase/isomerase family
Glycos_transf_4      PF00953.16   159 seq1351_BIOID50983   -            367   1.1e-28   99.9  21.3   1   1   7.8e-33   1.1e-28   99.9  14.8     3   157    75   233    73   235 0.94 Glycosyl transferase family 4
TetR_C_3             PF08362.6    143 seq1352_BIOID50983   -            212   5.4e-59  197.9   0.0   1   1     1e-62   7.1e-59  197.5   0.0     1   143    70   212    70   212 0.99 YcdC-like protein, C-terminal region
TetR_N               PF00440.18    47 seq1352_BIOID50983   -            212   1.3e-16   59.8   0.2   1   1   2.9e-20     2e-16   59.2   0.1     1    47    23    69    23    69 0.98 Bacterial regulatory proteins, tetR family
MoaE                 PF02391.12   117 seq1353_BIOID50983   -            150   2.5e-40  136.7   0.0   1   1   2.2e-44     3e-40  136.5   0.0     2   116     6   121     5   122 0.97 MoaE protein
Pyr_redox_2          PF07992.9    200 seq1354_BIOID50983   -           1032   3.6e-19   69.3   0.0   1   1     6e-22   9.1e-19   68.0   0.0     2   198   553   829   552   831 0.84 Pyridine nucleotide-disulphide oxidoreductase
NAD_binding_8        PF13450.1     68 seq1354_BIOID50983   -           1032   1.2e-08   34.7   0.7   1   1     3e-11   4.6e-08   32.8   0.0     1    37   555   591   555   617 0.89 NAD(P)-binding Rossmann-like domain
Fer4_9               PF13187.1     55 seq1354_BIOID50983   -           1032   3.1e-06   27.2   7.6   1   1     2e-09   3.1e-06   27.2   5.3     1    53   897   951   867   952 0.90 4Fe-4S dicluster domain
Thi4                 PF01946.12   230 seq1354_BIOID50983   -           1032     4e-06   25.9   0.2   1   1   6.5e-08   9.8e-05   21.4   0.0    20    54   553   587   538   592 0.93 Thi4 family
FAD_binding_3        PF01494.14   356 seq1354_BIOID50983   -           1032   5.1e-05   22.3   0.1   1   1   7.4e-08   0.00011   21.2   0.1     3    35   552   584   550   590 0.92 FAD binding domain
FAD_binding_2        PF00890.19   421 seq1354_BIOID50983   -           1032    0.0001   21.2   0.8   1   1   6.6e-08    0.0001   21.2   0.5     2    36   553   587   552   591 0.94 FAD binding domain
PMI_typeI            PF01238.16   373 seq1357_BIOID50983   -            417  2.9e-124  414.7   0.1   1   1  3.3e-127  2.3e-123  411.7   0.0     1   373    27   383    27   383 0.98 Phosphomannose isomerase type I
IGPD                 PF00475.13   145 seq1358_BIOID50983   -            355   8.7e-65  216.8   0.4   1   1   4.5e-68   1.5e-64  216.0   0.3     1   145   196   338   196   338 0.99 Imidazoleglycerol-phosphate dehydratase
HAD_2                PF13419.1    176 seq1358_BIOID50983   -            355   5.6e-07   29.8   0.1   1   1   5.7e-09   1.9e-05   24.8   0.0    76   173    30   145    20   148 0.80 Haloacid dehalogenase-like hydrolase
PNK3P                PF08645.6    158 seq1358_BIOID50983   -            355   5.6e-06   25.7   0.0   1   1   2.8e-09   9.7e-06   25.0   0.0     5   129     8   134     4   181 0.75 Polynucleotide kinase 3 phosphatase
Hydrolase_like       PF13242.1     75 seq1358_BIOID50983   -            355   8.7e-06   25.2   0.0   1   1   5.5e-09   1.9e-05   24.1   0.0     2    44   103   144   102   148 0.88 HAD-hyrolase-like
DUF1380              PF07128.7    139 seq1359_BIOID50983   -            140   6.1e-07   29.2   0.3   1   1     5e-11   6.8e-07   29.0   0.2     1   103     1   100     1   131 0.83 Protein of unknown function (DUF1380)
FAD_binding_2        PF00890.19   421 seq1360_BIOID50983   -            419   1.7e-56  191.7   0.0   1   1   2.8e-60   1.9e-56  191.5   0.0     1   421     4   399     4   399 0.95 FAD binding domain
Rieske_2             PF13806.1    104 seq1364_BIOID50983   -            108   2.3e-40  136.3   0.0   1   1   1.9e-44   2.6e-40  136.2   0.0     1   103     3   106     3   107 0.98 Rieske-like [2Fe-2S] domain
AP_endonuc_2         PF01261.19   211 seq1365_BIOID50983   -            326   3.1e-14   52.6   0.1   1   1   3.4e-18   4.7e-14   52.0   0.1     1   204    41   222    41   229 0.91 Xylose isomerase-like TIM barrel
AAA_23               PF13476.1    202 seq1366_BIOID50983   -            567   1.4e-18   67.8   3.7   1   1     1e-19   6.9e-16   59.0   2.6     1   195    18   229    18   395 0.48 AAA domain
SMC_N                PF02463.14   220 seq1366_BIOID50983   -            567   9.2e-19   67.4   0.0   1   1   2.6e-22   1.8e-18   66.4   0.0     1   217    15   525    15   528 0.94 RecF/RecN/SMC N terminal domain
HlyD                 PF00529.15   306 seq1370_BIOID50983   -            385   2.4e-73  247.0  15.9   1   1   9.5e-77   3.2e-73  246.5  11.0     1   306    60   357    60   357 0.98 HlyD family secretion protein
HlyD_2               PF12700.2    328 seq1370_BIOID50983   -            385   2.6e-21   75.9   2.4   1   1   1.1e-24   3.7e-21   75.5   1.7    11   328    50   357    40   357 0.86 HlyD family secretion protein
HlyD_3               PF13437.1    105 seq1370_BIOID50983   -            385   3.8e-09   36.7   5.4   1   1   6.4e-11   2.2e-07   31.0   0.7     2   105   172   286   171   286 0.85 HlyD family secretion protein
Biotin_lipoyl_2      PF13533.1     50 seq1370_BIOID50983   -            385   3.5e-08   32.8   0.1   1   1     1e-11   3.5e-08   32.8   0.1     1    47    60   106    60   109 0.94 Biotin-lipoyl like
3HCDH_N              PF02737.13   180 seq1372_BIOID50983   -            490   7.6e-65  217.8   1.4   1   1   2.2e-68   7.6e-65  217.8   0.9     1   178    22   199    22   201 0.99 3-hydroxyacyl-CoA dehydrogenase, NAD binding domain
3HCDH                PF00725.17    97 seq1372_BIOID50983   -            490   1.3e-46  156.8   0.0   1   2   5.5e-32   1.9e-28   98.5   0.0     1    97   203   300   203   300 0.98 3-hydroxyacyl-CoA dehydrogenase, C-terminal domain
3HCDH                PF00725.17    97 seq1372_BIOID50983   -            490   1.3e-46  156.8   0.0   2   2   1.3e-18   4.6e-15   55.6   0.0     1    80   402   481   402   486 0.96 3-hydroxyacyl-CoA dehydrogenase, C-terminal domain
NAD_binding_2        PF03446.10   162 seq1372_BIOID50983   -            490   1.3e-06   28.3   2.3   1   1   4.4e-10   1.5e-06   28.0   0.2     2    95    21   137    20   164 0.76 NAD binding domain of 6-phosphogluconate dehydrogenase
DDE_Tnp_1            PF01609.16   211 seq1374_BIOID50983   -            402     8e-25   87.5   0.0   1   1   9.1e-29   1.2e-24   86.9   0.0     4   208    91   328    88   331 0.93 Transposase DDE domain
Autotransporter      PF03797.14   265 seq1375_BIOID50983   -            108   3.2e-09   36.4   0.1   1   1   2.6e-13   3.6e-09   36.2   0.1   168   262     3    91     1    94 0.93 Autotransporter beta-domain
Form_Nir_trans       PF01226.12   250 seq1377_BIOID50983   -            268   3.5e-62  209.4  27.9   1   1   3.1e-66   4.2e-62  209.1  19.3    16   249    20   248     4   249 0.92 Formate/nitrite transporter
Y2_Tnp               PF04986.8    183 seq1381_BIOID50983   -            410   8.5e-47  159.1   1.8   1   1   1.9e-50   1.3e-46  158.5   1.2     1   181   157   337   157   339 0.96 Putative transposase
Zn_Tnp_IS91          PF14319.1    111 seq1381_BIOID50983   -            410   9.1e-29   99.0   3.4   1   1   2.1e-32   1.5e-28   98.4   2.4     2   109    22   134    21   136 0.93 Transposase zinc-binding domain
Pectinesterase       PF01095.14   298 seq1382_BIOID50983   -            427     9e-15   53.8   6.2   1   1   1.9e-15   2.6e-11   42.5   0.4    76   183   195   318   184   346 0.80 Pectinesterase
Wzz                  PF02706.10   152 seq1383_BIOID50983   -            348   4.9e-15   55.5   2.0   1   1   7.6e-19     1e-14   54.4   1.4     1   113    15   188    15   244 0.69 Chain length determinant protein
SpoU_methylase       PF00588.14   142 seq1386_BIOID50983   -            157   2.4e-34  118.0   0.0   1   1     2e-38   2.7e-34  117.9   0.0     1   142     1   142     1   142 0.95 SpoU rRNA Methylase family
GATase               PF00117.23   192 seq1388_BIOID50983   -            196   9.7e-29  100.0   0.0   1   1   3.3e-32   1.1e-28   99.8   0.0     1   189     4   194     4   196 0.81 Glutamine amidotransferase class-I
GATase_3             PF07685.9    158 seq1388_BIOID50983   -            196   4.9e-06   26.0   0.0   1   1   2.2e-09   7.7e-06   25.4   0.0     5    79    36   100    32   106 0.86 CobB/CobQ-like glutamine amidotransferase domain
Sigma54_activat      PF00158.21   168 seq1389_BIOID50983   -            441   9.8e-72  239.7   0.1   1   1   5.7e-75   1.6e-71  239.1   0.1     1   168   141   308   141   308 0.99 Sigma-54 interaction domain
Response_reg         PF00072.19   112 seq1389_BIOID50983   -            441   1.6e-29  102.0   0.2   1   1   1.2e-32   3.3e-29  101.0   0.1     1   111     8   117     8   118 0.98 Response regulator receiver domain
HTH_8                PF02954.14    42 seq1389_BIOID50983   -            441   8.9e-13   47.4   0.4   1   1   3.3e-16   8.9e-13   47.4   0.3     3    39   403   439   401   441 0.93 Bacterial regulatory protein, Fis family
AAA_5                PF07728.9    139 seq1389_BIOID50983   -            441   4.4e-08   32.8   0.0   1   1   3.1e-11   8.5e-08   31.9   0.0     2   123   165   283   164   301 0.87 AAA domain (dynein-related subfamily)
AAA                  PF00004.24   132 seq1389_BIOID50983   -            441   1.9e-05   24.7   0.0   1   1   1.5e-08     4e-05   23.6   0.0     1   126   165   296   165   302 0.71 ATPase family associated with various cellular activities (AAA)
Xan_ur_permease      PF00860.15   389 seq1390_BIOID50983   -            463  4.4e-113  377.5  39.0   1   1  4.4e-117    6e-113  377.1  27.0     2   388    34   427    33   428 0.97 Permease family
Pribosyltran         PF00156.22   125 seq1394_BIOID50983   -            152   2.2e-11   43.4   0.0   1   1   2.3e-15   3.2e-11   42.9   0.0     2   112     4   105     3   112 0.87 Phosphoribosyl transferase domain
MacB_PCD             PF12704.2    232 seq1395_BIOID50983   -            399     3e-18   66.1   0.1   1   1   4.4e-22     3e-18   66.1   0.0     9   227    24   237    11   239 0.79 MacB-like periplasmic core domain
FtsX                 PF02687.16   121 seq1395_BIOID50983   -            399   2.4e-17   62.7  17.6   1   1   3.9e-21   2.7e-17   62.5  10.1     2   121   269   392   268   392 0.95 FtsX-like permease family
MFS_1                PF07690.11   354 seq1396_BIOID50983   -            421   5.4e-23   81.1  40.2   1   1   5.8e-27   7.9e-23   80.6  23.2    22   351    33   365    25   366 0.79 Major Facilitator Superfamily
CCG                  PF02754.11    85 seq1398_BIOID50983   -            396   2.2e-33  113.9   0.6   1   2     3e-19   8.3e-16   57.6   0.0     1    85   163   249   163   249 0.94 Cysteine-rich domain
CCG                  PF02754.11    85 seq1398_BIOID50983   -            396   2.2e-33  113.9   0.6   2   2   2.5e-18     7e-15   54.7   0.0     1    84   293   376   293   377 0.95 Cysteine-rich domain
Fer4_8               PF13183.1     57 seq1398_BIOID50983   -            396   6.4e-10   38.8   5.9   1   1   2.3e-13   6.4e-10   38.8   4.1     2    57     6    70     5    71 0.81 4Fe-4S dicluster domain
Fer4_17              PF13534.1     61 seq1398_BIOID50983   -            396     3e-07   30.5   6.3   1   1   1.1e-10     3e-07   30.5   4.4     1    60     8    70     8    71 0.78 4Fe-4S dicluster domain
DUF945               PF06097.6    459 seq1399_BIOID50983   -            502  4.7e-150  500.2  18.0   1   1  3.9e-154  5.3e-150  500.0  12.5     1   459     1   482     1   482 0.99 Bacterial protein of unknown function (DUF945)
HSP70                PF00012.15   602 seq1401_BIOID50983   -            450   6.5e-25   86.9   0.0   1   2   5.2e-19   7.1e-15   53.8   0.0     2   207     3   228     2   259 0.76 Hsp70 protein
HSP70                PF00012.15   602 seq1401_BIOID50983   -            450   6.5e-25   86.9   0.0   2   2   8.8e-12   1.2e-07   29.9   0.0   250   352   329   423   305   448 0.80 Hsp70 protein
TP_methylase         PF00590.15   210 seq1404_BIOID50983   -            457   9.2e-50  169.1   0.1   1   1   3.2e-53   1.5e-49  168.4   0.1     2   209   218   426   217   427 0.92 Tetrapyrrole (Corrin/Porphyrin) Methylases
NAD_binding_7        PF13241.1    103 seq1404_BIOID50983   -            457     1e-27   96.2   0.1   1   1   2.3e-29     1e-25   89.8   0.0     1   103     6   115     6   115 0.89 Putative NAD(P)-binding
CysG_dimeriser       PF10414.4     60 seq1404_BIOID50983   -            457   2.3e-20   71.6   0.9   1   1   1.6e-23   7.4e-20   70.0   0.6     2    60   150   209   149   209 0.97 Sirohaem synthase dimerisation region
His_biosynth         PF00977.16   228 seq1406_BIOID50983   -            291   2.4e-74  249.3   0.4   1   1   6.1e-78   2.8e-74  249.1   0.3     1   228    47   280    47   280 0.98 Histidine biosynthesis protein
Trp_syntA            PF00290.15   259 seq1406_BIOID50983   -            291   7.2e-06   24.5   1.1   1   1     2e-08   9.2e-05   20.9   0.1   174   232    97   154    78   160 0.85 Tryptophan synthase alpha chain
ACR_tran             PF00873.14  1021 seq1408_BIOID50983   -           1037         0 1418.0  26.3   1   1         0         0 1417.8  18.3     1  1020     1  1027     1  1028 1.00 AcrB/AcrD/AcrF family
MMPL                 PF03176.10   333 seq1408_BIOID50983   -           1037   1.2e-06   27.3  11.3   1   1   2.7e-10   1.2e-06   27.3   7.8   139   305   334   499   288   523 0.84 MMPL family
DNA_circ_N           PF07157.7     93 seq1409_BIOID50983   -            449   5.8e-35  119.1   0.0   1   1   1.1e-38   1.5e-34  117.8   0.0     3    93     3    94     1    94 0.97 DNA circulation protein N-terminus
Bax1-I               PF01027.15   205 seq1410_BIOID50983   -            260   5.1e-59  199.2  36.8   1   1   4.4e-63     6e-59  198.9  25.5     2   205    45   256    44   256 0.92 Inhibitor of apoptosis-promoting Bax1
Peptidase_S49_N      PF08496.5    155 seq1413_BIOID50983   -            349   2.9e-64  215.4   3.5   1   1   6.3e-68   2.9e-64  215.4   2.4     1   155     1   158     1   158 0.98 Peptidase family S49 N-terminal
Peptidase_S49        PF01343.13   154 seq1413_BIOID50983   -            349   1.2e-50  171.1   2.2   1   1   3.1e-54   1.4e-50  170.9   0.0     2   153   161   310   160   311 0.98 Peptidase family S49
SDH_sah              PF01972.11   286 seq1413_BIOID50983   -            349   1.7e-05   23.6   1.8   1   1   5.1e-09   2.3e-05   23.2   0.0    89   163   133   208   119   225 0.81 Serine dehydrogenase proteinase
DUF1100              PF06500.6    411 seq1415_BIOID50983   -            414  1.2e-221  735.4   0.0   1   1  2.8e-225  1.3e-221  735.2   0.0     1   411     1   414     1   414 0.99 Alpha/beta hydrolase of unknown function (DUF1100)
Abhydrolase_5        PF12695.2    142 seq1415_BIOID50983   -            414   2.3e-08   33.7   0.0   1   1   9.2e-12   4.2e-08   32.9   0.0     1   121   196   375   196   392 0.75 Alpha/beta hydrolase family
Abhydrolase_6        PF12697.2    228 seq1415_BIOID50983   -            414   2.1e-06   27.6   0.5   1   1   9.1e-10   4.2e-06   26.7   0.1    12   107   208   326   197   390 0.70 Alpha/beta hydrolase family
DUF3442              PF11924.3    280 seq1416_BIOID50983   -           1417  3.3e-105  351.5   0.5   1   1  7.3e-109  3.3e-105  351.5   0.3     2   280    71   350    70   350 0.99 Protein of unknown function (DUF3442)
Big_1                PF02369.11   100 seq1416_BIOID50983   -           1417   3.3e-55  184.0 105.6   1   3   4.4e-18     2e-14   53.1   8.5     5    97   994  1086   990  1088 0.86 Bacterial Ig-like domain (group 1)
Big_1                PF02369.11   100 seq1416_BIOID50983   -           1417   3.3e-55  184.0 105.6   2   3   8.5e-17   3.9e-13   49.0   2.9    14    97  1104  1187  1090  1189 0.85 Bacterial Ig-like domain (group 1)
Big_1                PF02369.11   100 seq1416_BIOID50983   -           1417   3.3e-55  184.0 105.6   3   3   1.1e-16   5.2e-13   48.6   9.7     4    95  1195  1287  1192  1292 0.84 Bacterial Ig-like domain (group 1)
4HBT                 PF03061.17    79 seq1418_BIOID50983   -            140   5.8e-22   77.4   0.2   1   1   7.2e-26   9.8e-22   76.7   0.0     3    79    50   123    48   123 0.96 Thioesterase superfamily
Epimerase_2          PF02350.14   346 seq1420_BIOID50983   -            376  1.2e-126  422.0   0.0   1   1    1e-130  1.4e-126  421.8   0.0     2   346    22   370    21   370 0.97 UDP-N-acetylglucosamine 2-epimerase
DUF3560              PF12083.3    126 seq1421_BIOID50983   -            453   5.6e-44  149.1   8.5   1   1   9.2e-48   1.3e-43  147.9   5.9     3   126    88   212    86   212 0.98 Domain of unknown function (DUF3560)
SmpA_OmlA            PF04355.8     71 seq1423_BIOID50983   -            113   5.7e-27   93.0   0.3   1   1   5.1e-31     7e-27   92.7   0.2     1    70    35   104    35   105 0.98 SmpA / OmlA family
PseudoU_synth_2      PF00849.17   164 seq1428_BIOID50983   -            290     1e-15   57.8   0.1   1   1   6.3e-18   4.3e-14   52.5   0.1     2   164    69   195    68   195 0.87 RNA pseudouridylate synthase
S4                   PF01479.20    48 seq1428_BIOID50983   -            290     3e-14   52.0   1.3   1   1   1.5e-17     1e-13   50.3   0.0     1    48     7    52     7    52 0.97 S4 domain
CsiD                 PF08943.5    297 seq1429_BIOID50983   -            325  1.1e-148  493.9   0.0   1   1  1.8e-152  1.2e-148  493.7   0.0     1   297    20   315    20   315 1.00 CsiD
TauD                 PF02668.11   258 seq1429_BIOID50983   -            325   3.6e-11   43.0   0.1   1   1   7.3e-15     5e-11   42.6   0.1    33   256    88   309    64   311 0.80 Taurine catabolism dioxygenase TauD, TfdA family
MFS_1                PF07690.11   354 seq1430_BIOID50983   -            417   5.8e-39  133.7  62.6   1   2   3.2e-31   2.2e-27   95.6  18.9     1   224    41   261    40   270 0.82 Major Facilitator Superfamily
MFS_1                PF07690.11   354 seq1430_BIOID50983   -            417   5.8e-39  133.7  62.6   2   2   9.1e-15   6.2e-11   41.5  23.0     7   168   249   407   247   415 0.82 Major Facilitator Superfamily
Sugar_tr             PF00083.19   451 seq1430_BIOID50983   -            417   2.8e-14   52.4  34.3   1   1   9.1e-18   6.2e-14   51.2   7.0    46   197    71   217    11   223 0.90 Sugar (and other) transporter
ATP-grasp            PF02222.17   172 seq1431_BIOID50983   -            392   3.1e-56  189.3   0.0   1   1   1.8e-59   4.8e-56  188.6   0.0     2   171   123   294   122   295 0.98 ATP-grasp domain
ATP-grasp_4          PF13535.1    184 seq1431_BIOID50983   -            392   7.2e-19   68.1   0.0   1   1   5.6e-22   1.5e-18   67.0   0.0    10   179   120   284   110   289 0.86 ATP-grasp domain
Dala_Dala_lig_C      PF07478.8    203 seq1431_BIOID50983   -            392   2.1e-08   33.7   0.0   1   1   1.6e-10   4.4e-07   29.3   0.0    24   175   138   284   112   295 0.75 D-ala D-ala ligase C-terminus
ATP-grasp_3          PF02655.9    161 seq1431_BIOID50983   -            392   1.7e-07   31.1   0.0   1   1   1.9e-10   5.2e-07   29.5   0.0     9   159   118   285   113   287 0.83 ATP-grasp domain
CPSase_L_D2          PF02786.12   211 seq1431_BIOID50983   -            392   2.1e-06   27.0   0.0   1   1   1.3e-09   3.6e-06   26.3   0.0    14    89   125   198   114   218 0.82 Carbamoyl-phosphate synthase L chain, ATP binding domain
Thiolase_N           PF00108.18   264 seq1432_BIOID50983   -            401   7.2e-81  270.9   0.1   1   1   1.4e-84   9.3e-81  270.5   0.0     1   264     1   269     1   269 0.95 Thiolase, N-terminal domain
Thiolase_C           PF02803.13   123 seq1432_BIOID50983   -            401   2.4e-46  156.0   0.2   1   1   6.8e-50   4.6e-46  155.1   0.2     2   123   277   400   276   400 0.96 Thiolase, C-terminal domain
His_biosynth         PF00977.16   228 seq1434_BIOID50983   -            258     4e-78  261.6   0.7   1   1   1.3e-81   4.6e-78  261.5   0.5     1   227     5   239     5   240 0.96 Histidine biosynthesis protein
MutH                 PF02976.10   104 seq1435_BIOID50983   -            229   1.4e-37  127.5   0.0   1   1   1.5e-41     2e-37  127.0   0.0     1   104    58   157    58   157 0.99 DNA mismatch repair enzyme MutH
ABC_tran             PF00005.22   118 seq1438_BIOID50983   -            233     2e-27   95.7   0.0   1   1   4.9e-31   3.4e-27   95.0   0.0     1   117    49   173    49   174 0.94 ABC transporter
AAA_21               PF13304.1    303 seq1438_BIOID50983   -            233   1.6e-11   44.6   0.1   1   1   5.4e-13   3.7e-09   36.8   0.1     1   299    37   206    37   210 0.74 AAA domain
AsmA                 PF05170.9    604 seq1441_BIOID50983   -            577  1.8e-167  558.4   8.0   1   1    5e-171  2.3e-167  558.1   5.6     1   568     9   561     9   574 0.98 AsmA family
Bax1-I               PF01027.15   205 seq1443_BIOID50983   -            237   5.4e-12   45.6  24.8   1   1     5e-16   6.8e-12   45.3  17.2     3   201    19   220    17   225 0.82 Inhibitor of apoptosis-promoting Bax1
Transposase_31       PF04754.7    205 seq1444_BIOID50983   -            300   3.3e-82  274.7   0.1   1   1   3.3e-86   4.5e-82  274.2   0.1     2   204     9   209     8   210 0.99 Putative transposase, YhgA-like
Hpt                  PF01627.18    90 seq1445_BIOID50983   -            890   2.1e-13   49.9   0.0   1   1   5.7e-16   3.9e-12   45.8   0.0     3    83   811   885   809   890 0.89 Hpt domain
HATPase_c            PF02518.21   111 seq1445_BIOID50983   -            890   3.4e-11   42.7   0.0   1   1   1.2e-14   8.5e-11   41.4   0.0     1   109   565   675   565   677 0.94 Histidine kinase-, DNA gyrase B-, and HSP90-like ATPase
DDE_Tnp_1            PF01609.16   211 seq1446_BIOID50983   -            402     8e-25   87.5   0.0   1   1   9.1e-29   1.2e-24   86.9   0.0     4   208    91   328    88   331 0.93 Transposase DDE domain
Amidohydro_1         PF01979.15   333 seq1448_BIOID50983   -            442   3.4e-49  168.1   0.2   1   1   7.2e-53   4.9e-49  167.6   0.1     1   333    53   375    53   375 0.96 Amidohydrolase family
Amidohydro_5         PF13594.1     68 seq1448_BIOID50983   -            442   2.6e-08   33.4   0.0   1   1     9e-12   6.2e-08   32.2   0.0     1    68    23   122    23   122 0.66 Amidohydrolase
Phage_GPD            PF05954.6    292 seq1449_BIOID50983   -            374   3.2e-31  108.4   3.9   1   1   2.9e-35   3.9e-31  108.2   2.7     2   291    24   324    23   326 0.84 Phage late control gene D protein (GPD)
DUF4223              PF13978.1     56 seq1451_BIOID50983   -             55   1.2e-36  124.0   0.7   1   1   9.5e-41   1.3e-36  123.9   0.5     1    55     1    55     1    55 0.99 Protein of unknown function (DUF4223)
UDPG_MGDP_dh_N       PF03721.9    185 seq1453_BIOID50983   -            420   3.6e-61  205.6   0.2   1   1     1e-62   3.5e-59  199.2   0.0     2   183     5   189     4   191 0.96 UDP-glucose/GDP-mannose dehydrogenase family, NAD binding domain
UDPG_MGDP_dh         PF00984.14    96 seq1453_BIOID50983   -            420     4e-30  103.7   0.0   1   1   2.3e-33     8e-30  102.7   0.0     2    93   206   292   205   296 0.88 UDP-glucose/GDP-mannose dehydrogenase family, central domain
UDPG_MGDP_dh_C       PF03720.10   106 seq1453_BIOID50983   -            420   7.4e-19   67.7   0.0   1   1   5.7e-22   1.9e-18   66.4   0.0     1   104   324   419   324   420 0.91 UDP-glucose/GDP-mannose dehydrogenase family, UDP binding domain
NAD_binding_2        PF03446.10   162 seq1453_BIOID50983   -            420     7e-07   29.1   0.1   1   1   2.1e-09   7.1e-06   25.8   0.0     2   110     4   136     3   141 0.76 NAD binding domain of 6-phosphogluconate dehydrogenase
Crl                  PF07417.7    127 seq1454_BIOID50983   -            133     1e-54  183.5   0.1   1   1   8.7e-59   1.2e-54  183.3   0.1     2   122     3   123     2   131 0.96 Transcriptional regulator Crl
TerC                 PF03741.11   184 seq1455_BIOID50983   -            237   4.5e-51  172.7  15.2   1   1   4.5e-55   6.1e-51  172.3  10.6     2   183    17   203    16   204 0.96 Integral membrane protein TerC family
PRA-CH               PF01502.13    75 seq1456_BIOID50983   -            203   2.2e-34  116.8   0.0   1   1   6.1e-38   4.1e-34  115.9   0.0     1    74    33   106    33   107 0.99 Phosphoribosyl-AMP cyclohydrolase
PRA-PH               PF01503.12    83 seq1456_BIOID50983   -            203   4.2e-13   49.2   0.4   1   1   8.6e-17   5.9e-13   48.7   0.3     2    82   116   201   115   202 0.95 Phosphoribosyl-ATP pyrophosphohydrolase
MacB_PCD             PF12704.2    232 seq1457_BIOID50983   -            414   1.2e-25   90.4   0.2   1   1   1.7e-29   1.2e-25   90.4   0.1    11   229    26   241    21   244 0.83 MacB-like periplasmic core domain
FtsX                 PF02687.16   121 seq1457_BIOID50983   -            414   1.9e-22   79.1  12.5   1   1   3.4e-26   2.3e-22   78.8   4.5     2   121   274   407   273   407 0.98 FtsX-like permease family
DAO                  PF01266.19   358 seq1459_BIOID50983   -            444     6e-63  212.7   0.0   1   1   1.6e-66   7.2e-63  212.5   0.0     1   356    25   412    25   414 0.85 FAD dependent oxidoreductase
PTS_2-RNA            PF01885.11   186 seq1462_BIOID50983   -            184   3.5e-51  173.0   0.0   1   1   3.1e-55   4.3e-51  172.7   0.0     2   180     6   175     5   180 0.96 RNA 2'-phosphotransferase, Tpt1 / KptA family
SmpB                 PF01668.13    68 seq1463_BIOID50983   -            160   1.3e-29  101.6   0.0   1   1   1.5e-33   2.1e-29  100.9   0.0     2    67    13    78    12    80 0.96 SmpB protein
Methyltransf_26      PF13659.1    117 seq1465_BIOID50983   -            187   4.1e-12   46.0   0.0   1   1   2.1e-15   7.2e-12   45.2   0.0     2   114    52   147    51   150 0.90 Methyltransferase domain
Methyltransf_18      PF12847.2    112 seq1465_BIOID50983   -            187     4e-08   33.7   0.0   1   1   2.5e-11   8.4e-08   32.6   0.0     4   109    53   146    50   148 0.89 Methyltransferase domain
MTS                  PF05175.9    170 seq1465_BIOID50983   -            187   9.8e-08   31.4   0.0   1   1   3.9e-11   1.3e-07   31.0   0.0    31   141    50   149    41   166 0.84 Methyltransferase small domain
RrnaAD               PF00398.15   262 seq1465_BIOID50983   -            187   4.6e-07   29.0   0.0   1   1   1.7e-10   5.9e-07   28.6   0.0     9   113    29   128    24   148 0.89 Ribosomal RNA adenine dimethylase
Topoisom_bac         PF01131.15   403 seq1466_BIOID50983   -            879  4.3e-131  437.3   0.7   1   1  2.2e-134  7.7e-131  436.5   0.5     2   403   171   579   170   579 0.93 DNA topoisomerase
Topo_Zn_Ribbon       PF08272.6     42 seq1466_BIOID50983   -            879   1.1e-39  133.3   0.7   1   2   1.5e-19   5.2e-16   57.6   0.0     2    42   772   811   771   811 0.96 Topoisomerase I zinc-ribbon-like
Topo_Zn_Ribbon       PF08272.6     42 seq1466_BIOID50983   -            879   1.1e-39  133.3   0.7   2   2   7.4e-24   2.5e-20   71.4   1.8     1    42   838   879   838   879 0.98 Topoisomerase I zinc-ribbon-like
Toprim               PF01751.17    88 seq1466_BIOID50983   -            879   3.4e-26   90.8   0.0   1   1   2.1e-29   7.1e-26   89.7   0.0     2    88    19   156    18   156 0.98 Toprim domain
zf-C4_Topoisom       PF01396.14    39 seq1466_BIOID50983   -            879   4.1e-19   67.6  16.9   1   2   3.6e-09   1.2e-05   24.5   0.3     3    27   612   636   610   653 0.84 Topoisomerase DNA binding C4 zinc finger
zf-C4_Topoisom       PF01396.14    39 seq1466_BIOID50983   -            879   4.1e-19   67.6  16.9   2   2   6.9e-15   2.4e-11   42.8   1.9     2    38   723   758   722   759 0.94 Topoisomerase DNA binding C4 zinc finger
AA_permease_2        PF13520.1    426 seq1467_BIOID50983   -            462   2.8e-59  200.6  45.4   1   1     5e-63   3.5e-59  200.3  31.5     1   405    27   427    27   448 0.85 Amino acid permease
AA_permease          PF00324.16   479 seq1467_BIOID50983   -            462     5e-36  123.9  40.9   1   1   1.2e-39   8.5e-36  123.1  28.3     2   475    32   457    31   461 0.83 Amino acid permease
AMP-binding          PF00501.23   418 seq1468_BIOID50983   -            462   1.8e-26   92.3   0.1   1   1   1.1e-29   1.5e-25   89.3   0.1   130   409   103   375    18   380 0.87 AMP-binding enzyme
Fels1                PF05666.6     45 seq1469_BIOID50983   -            122   1.4e-39  133.0   2.3   1   2   2.6e-21   3.6e-17   61.3   0.1     2    45    20    62    19    62 0.95 Fels-1 Prophage Protein-like
Fels1                PF05666.6     45 seq1469_BIOID50983   -            122   1.4e-39  133.0   2.3   2   2   1.2e-24   1.7e-20   72.0   0.2     1    45    66   121    66   121 0.98 Fels-1 Prophage Protein-like
DUF1043              PF06295.7    128 seq1472_BIOID50983   -            134   2.2e-57  192.1   0.0   1   1   1.8e-61   2.4e-57  191.9   0.0     1   127     7   132     7   133 0.99 Protein of unknown function (DUF1043)
SepZ                 PF06066.6     99 seq1473_BIOID50983   -            153   6.8e-51  170.2  11.3   1   1   6.3e-55   8.6e-51  169.9   7.8     1    99    54   153    54   153 0.98 SepZ
MtlR                 PF05068.7    170 seq1474_BIOID50983   -            260   2.1e-07   30.4   0.8   1   1   3.4e-11   4.7e-07   29.2   0.0    45   120    47   119    11   156 0.85 Mannitol repressor
Asr                  PF06392.6     19 seq1476_BIOID50983   -            111   7.1e-07   29.3  23.9   1   1   5.2e-11   7.1e-07   29.3  16.6     1    19    53    71    53    71 0.99 Acid shock protein repeat
DUF903               PF06004.7     50 seq1477_BIOID50983   -             72   3.5e-24   83.9   2.4   1   1   2.9e-28     4e-24   83.7   1.7     1    50    23    72    23    72 0.98 Bacterial protein of unknown function (DUF903)
Band_7               PF01145.20   179 seq1478_BIOID50983   -            345   1.6e-23   83.4   0.7   1   1   3.3e-27   4.5e-23   81.9   0.2     2   178   124   295   123   297 0.94 SPFH domain / Band 7 family
Phage_Mu_Gp45        PF06890.7    162 seq1482_BIOID50983   -            204   1.1e-68  229.6   2.5   1   1   9.6e-73   1.3e-68  229.4   1.7     1   161    23   196    23   197 0.99 Bacteriophage Mu Gp45 protein
PDZ                  PF00595.19    81 seq1484_BIOID50983   -            455   5.7e-29   99.9   6.3   1   2   7.2e-19   2.5e-15   56.3   0.0     5    80   261   345   257   346 0.94 PDZ domain (Also known as DHR or GLGF)
PDZ                  PF00595.19    81 seq1484_BIOID50983   -            455   5.7e-29   99.9   6.3   2   2   5.6e-15   1.9e-11   43.8   0.8    12    80   376   443   366   444 0.87 PDZ domain (Also known as DHR or GLGF)
PDZ_2                PF13180.1     82 seq1484_BIOID50983   -            455   9.5e-29   99.0   0.6   1   2   3.1e-21   1.1e-17   63.5   0.0     7    82   273   358   267   358 0.89 PDZ domain
PDZ_2                PF13180.1     82 seq1484_BIOID50983   -            455   9.5e-29   99.0   0.6   2   2     1e-11   3.4e-08   33.1   0.1    13    59   389   435   375   451 0.86 PDZ domain
Trypsin_2            PF13365.1    120 seq1484_BIOID50983   -            455   6.1e-20   71.2   0.3   1   1   3.1e-23     1e-19   70.5   0.2     1   120    92   228    92   228 0.80 Trypsin-like peptidase domain
Trypsin              PF00089.21   220 seq1484_BIOID50983   -            455   1.1e-16   60.9   0.0   1   1   5.4e-20   1.9e-16   60.2   0.0    28   215    93   250    84   254 0.82 Trypsin
MxiH                 PF09392.5     90 seq1485_BIOID50983   -            142     3e-12   46.8   0.9   1   1     3e-16   4.1e-12   46.3   0.6     2    90    56   141    55   141 0.96 Type III secretion needle MxiH like
Aldo_ket_red         PF00248.16   283 seq1486_BIOID50983   -            346   1.9e-75  253.1   0.0   1   1   1.6e-79   2.2e-75  252.9   0.0     2   281    16   337    15   339 0.95 Aldo/keto reductase family
Epimerase            PF01370.16   236 seq1488_BIOID50983   -            355   5.6e-79  264.7   0.0   1   1     3e-82   6.9e-79  264.4   0.0     1   236     4   252     4   252 0.97 NAD dependent epimerase/dehydratase family
RmlD_sub_bind        PF04321.12   287 seq1488_BIOID50983   -            355   2.8e-17   62.4   0.0   1   1   1.7e-20   3.9e-17   61.9   0.0     2   254     3   296     1   333 0.79 RmlD substrate binding domain
Polysacc_synt_2      PF02719.10   294 seq1488_BIOID50983   -            355     2e-16   59.6   0.0   1   1   1.5e-19   3.3e-16   58.9   0.0     1   117     4   114     4   135 0.92 Polysaccharide biosynthesis protein
NAD_binding_4        PF07993.7    249 seq1488_BIOID50983   -            355     3e-15   55.7   0.1   1   1   2.9e-14   6.5e-11   41.5   0.0    87   197    74   189    62   250 0.85 Male sterility protein
3Beta_HSD            PF01073.14   280 seq1488_BIOID50983   -            355     3e-15   55.5   0.0   1   1   2.1e-18   4.7e-15   54.9   0.0     1   229     5   240     5   250 0.82 3-beta hydroxysteroid dehydrogenase/isomerase family
adh_short            PF00106.20   167 seq1488_BIOID50983   -            355   3.8e-08   33.3   0.3   1   1   2.7e-10   6.1e-07   29.3   0.0     3    96     4    91     2   126 0.79 short chain dehydrogenase
FAD_binding_5        PF00941.16   171 seq1489_BIOID50983   -            259   3.7e-23   81.6   0.0   1   1   9.2e-27   6.3e-23   80.9   0.0     4   167     4   153     1   156 0.90 FAD binding domain in molybdopterin dehydrogenase
CO_deh_flav_C        PF03450.12   103 seq1489_BIOID50983   -            259   7.3e-10   38.6   0.3   1   1   2.3e-13   1.6e-09   37.5   0.2     4   102   165   250   161   251 0.85 CO dehydrogenase flavoprotein C-terminal domain
ROK                  PF00480.15   179 seq1490_BIOID50983   -            323   1.5e-44  151.8   0.0   1   1     3e-48   2.1e-44  151.3   0.0     1   179    24   214    24   214 0.95 ROK family
Glucokinase          PF02685.11   316 seq1490_BIOID50983   -            323   3.9e-10   38.8   0.0   1   1   4.7e-13   3.2e-09   35.8   0.0     4   265    26   276    24   288 0.80 Glucokinase
PAAR_motif           PF05488.8     76 seq1492_BIOID50983   -             94   9.2e-08   31.8   2.8   1   1   6.4e-10   8.8e-06   25.5   0.5    20    75    28    86    22    87 0.90 PAAR motif
Peptidase_A24        PF01478.13   106 seq1496_BIOID50983   -            155   2.3e-23   82.2   8.7   1   1   1.7e-27   2.3e-23   82.2   6.0     2   103    10   116     8   121 0.88 Type IV leader peptidase family
Trypsin              PF00089.21   220 seq1500_BIOID50983   -            273   1.3e-11   44.4   0.0   1   1     6e-15   4.1e-11   42.7   0.0     9   198    50   244    44   266 0.74 Trypsin
Trypsin_2            PF13365.1    120 seq1500_BIOID50983   -            273   1.3e-07   31.5   0.0   1   1   3.1e-11   2.1e-07   30.8   0.0     1   120    69   240    69   240 0.67 Trypsin-like peptidase domain
Aldedh               PF00171.17   462 seq1501_BIOID50983   -            482  9.6e-176  584.5   0.1   1   1  7.9e-180  1.1e-175  584.3   0.1     1   461    19   477    19   478 0.99 Aldehyde dehydrogenase family
YcgL                 PF05166.8     74 seq1502_BIOID50983   -             41     1e-06   28.6   0.7   1   1   9.1e-11   1.2e-06   28.3   0.5     1    23    14    36    14    39 0.92 YcgL domain
YscJ_FliF            PF01514.12   207 seq1505_BIOID50983   -            190   3.8e-59  199.1   4.0   1   1   3.3e-63   4.6e-59  198.9   2.8     3   196     3   185     1   189 0.97 Secretory protein of YscJ/FliF family
GP46                 PF07409.7    116 seq1506_BIOID50983   -            145   1.2e-41  140.5   0.1   1   1   9.8e-46   1.3e-41  140.3   0.0     1   114    26   140    26   142 0.97 Phage protein GP46
YcgL                 PF05166.8     74 seq1507_BIOID50983   -             66   5.9e-15   55.0   0.1   1   1     6e-19   8.2e-15   54.5   0.0    30    74     1    45     1    45 0.97 YcgL domain
AA_kinase            PF00696.23   241 seq1510_BIOID50983   -            396   4.4e-43  147.4   2.1   1   1   8.2e-47   5.6e-43  147.1   1.5     2   240    35   263    34   264 0.93 Amino acid kinase family
PUA                  PF01472.15    74 seq1510_BIOID50983   -            396     1e-22   79.4   0.1   1   1   4.6e-26   3.1e-22   77.9   0.1     1    74   305   379   305   379 0.98 PUA domain
DinI                 PF06183.8     65 seq1511_BIOID50983   -             43   8.1e-14   51.2   0.6   1   1   6.2e-18   8.5e-14   51.2   0.4    27    65     2    42     1    42 0.96 DinI-like family
RHS_repeat           PF05593.9     38 seq1512_BIOID50983   -            873   1.2e-42  143.0  71.7   1   5   3.4e-08   0.00023   21.1   0.3     1    36     3    38     3    39 0.91 RHS Repeat
RHS_repeat           PF05593.9     38 seq1512_BIOID50983   -            873   1.2e-42  143.0  71.7   2   5   5.8e-13     4e-09   36.3   0.5     1    37    45    81    45    82 0.98 RHS Repeat
RHS_repeat           PF05593.9     38 seq1512_BIOID50983   -            873   1.2e-42  143.0  71.7   3   5   1.8e-11   1.3e-07   31.5   0.3     1    37    87   122    87   123 0.97 RHS Repeat
RHS_repeat           PF05593.9     38 seq1512_BIOID50983   -            873   1.2e-42  143.0  71.7   4   5   2.1e-08   0.00014   21.7   0.9     1    31   190   223   190   232 0.79 RHS Repeat
RHS_repeat           PF05593.9     38 seq1512_BIOID50983   -            873   1.2e-42  143.0  71.7   5   5   2.4e-10   1.6e-06   27.9   1.2     1    29   416   453   416   463 0.90 RHS Repeat
RHS                  PF03527.9     41 seq1512_BIOID50983   -            873   3.9e-21   74.4   3.2   1   1     2e-24   1.4e-20   72.6   0.4     1    41   620   660   620   660 0.98 RHS protein
SSB                  PF00436.20   104 seq1513_BIOID50983   -            175   1.2e-38  131.0   0.3   1   1   1.1e-42   1.5e-38  130.6   0.2     1   101     6   109     6   112 0.95 Single-strand binding protein family
SIS                  PF01380.17   131 seq1514_BIOID50983   -            347   3.1e-21   75.2   0.0   1   2   1.2e-12   1.6e-08   34.0   0.0     5   122    51   170    48   175 0.87 SIS domain
SIS                  PF01380.17   131 seq1514_BIOID50983   -            347   3.1e-21   75.2   0.0   2   2     3e-14   4.1e-10   39.2   0.0     4    87   214   299   211   305 0.93 SIS domain
SSF                  PF00474.12   406 seq1517_BIOID50983   -            502  3.8e-148  493.3  30.0   1   1  4.3e-152  5.9e-148  492.7  20.8     1   406    35   437    35   437 0.99 Sodium:solute symporter family
Metalloenzyme        PF01676.13   262 seq1519_BIOID50983   -            514  1.6e-101  338.8   0.5   1   1  4.2e-105  1.9e-101  338.6   0.3     1   261     6   507     6   508 0.99 Metalloenzyme superfamily
iPGM_N               PF06415.8    223 seq1519_BIOID50983   -            514   6.9e-89  296.9   0.6   1   1   2.2e-92     1e-88  296.3   0.4     2   223    85   308    84   308 0.99 BPG-independent PGAM N-terminus (iPGM_N)
Phosphodiest         PF01663.17   364 seq1519_BIOID50983   -            514   2.3e-05   23.7   0.0   1   1   7.6e-09   3.5e-05   23.2   0.0   104   246   303   449   259   491 0.73 Type I phosphodiesterase / nucleotide pyrophosphatase
PaaX_C               PF08223.6    172 seq1520_BIOID50983   -            316   9.4e-55  184.8   2.8   1   1   1.9e-58   1.3e-54  184.3   1.9     1   172   104   274   104   274 0.98 PaaX-like protein C-terminal domain
PaaX                 PF07848.7     70 seq1520_BIOID50983   -            316   3.4e-29  100.5   0.5   1   1   9.4e-33   6.4e-29   99.6   0.4     3    70    20    87    18    87 0.98 PaaX-like protein
FAA_hydrolase        PF01557.13   217 seq1521_BIOID50983   -            219   3.8e-56  189.8   0.0   1   1   3.6e-60   4.9e-56  189.4   0.0     1   206    18   209    18   218 0.94 Fumarylacetoacetate (FAA) hydrolase family
OEP                  PF02321.13   188 seq1523_BIOID50983   -            457     4e-51  173.1  39.0   1   2   1.1e-26   1.4e-22   80.0  12.2     3   188    65   247    63   247 0.97 Outer membrane efflux protein
OEP                  PF02321.13   188 seq1523_BIOID50983   -            457     4e-51  173.1  39.0   2   2   1.3e-32   1.7e-28   99.3   9.3     7   188   275   455   270   455 0.94 Outer membrane efflux protein
Ald_Xan_dh_C2        PF02738.13   543 seq1526_BIOID50983   -            956  1.3e-190  634.2   0.0   1   1  4.1e-194  1.9e-190  633.7   0.0    17   543   363   893   351   893 0.98 Molybdopterin-binding domain of aldehyde dehydrogenase
Ald_Xan_dh_C         PF01315.17   111 seq1526_BIOID50983   -            956   4.4e-31  107.1   0.0   1   1   1.9e-34   8.9e-31  106.1   0.0     2   111   187   298   186   298 0.96 Aldehyde oxidase and xanthine dehydrogenase, a/b hammerhead domain
Fer2_2               PF01799.15    75 seq1526_BIOID50983   -            956   7.1e-13   48.1   0.0   1   1   4.3e-16     2e-12   46.7   0.0     1    73    73   145    73   147 0.97 [2Fe-2S] binding domain
DDE_Tnp_1            PF01609.16   211 seq1527_BIOID50983   -            402     8e-25   87.5   0.0   1   1   9.1e-29   1.2e-24   86.9   0.0     4   208    91   328    88   331 0.93 Transposase DDE domain
Cytochrom_C552       PF02335.10   435 seq1528_BIOID50983   -            478  1.2e-172  574.3   8.0   1   1  2.2e-176  1.5e-172  574.0   5.5     3   433    43   472    41   474 0.98 Cytochrome c552
Baseplate_J          PF04865.9    243 seq1529_BIOID50983   -            361   5.5e-55  186.2   0.0   1   1   5.4e-59   7.3e-55  185.8   0.0     2   242    68   325    67   326 0.94 Baseplate J-like protein
Epimerase            PF01370.16   236 seq1530_BIOID50983   -             84   1.2e-13   50.9   0.1   1   1   3.7e-17   1.3e-13   50.8   0.0     2    74     4    84     3    84 0.86 NAD dependent epimerase/dehydratase family
adh_short            PF00106.20   167 seq1530_BIOID50983   -             84   1.3e-07   31.5   0.0   1   1   4.3e-11   1.5e-07   31.3   0.0     3    73     3    73     1    83 0.80 short chain dehydrogenase
RmlD_sub_bind        PF04321.12   287 seq1530_BIOID50983   -             84   3.5e-05   22.7   0.0   1   1   1.3e-08   4.3e-05   22.4   0.0     1    60     1    84     1    84 0.97 RmlD substrate binding domain
3Beta_HSD            PF01073.14   280 seq1530_BIOID50983   -             84   6.6e-05   21.6   0.0   1   1   2.1e-08   7.1e-05   21.5   0.0     1    75     4    84     4    84 0.73 3-beta hydroxysteroid dehydrogenase/isomerase family
SIR2                 PF02146.12   181 seq1533_BIOID50983   -            273   9.6e-49  165.4   0.0   1   1   9.1e-53   1.2e-48  165.0   0.0     1   181    48   221    48   221 0.90 Sir2 family
Response_reg         PF00072.19   112 seq1536_BIOID50983   -            216   1.7e-24   85.8   0.1   1   1   6.7e-28     3e-24   85.0   0.0     1   111     6   120     6   121 0.96 Response regulator receiver domain
GerE                 PF00196.14    58 seq1536_BIOID50983   -            216     7e-19   66.7   0.1   1   1   2.5e-22   1.2e-18   66.0   0.1     2    57   149   204   148   205 0.96 Bacterial regulatory proteins, luxR family
DUF905               PF06006.7     71 seq1537_BIOID50983   -             79     7e-40  134.1   0.1   1   1   5.7e-44   7.8e-40  133.9   0.0     2    71    11    79    10    79 0.98 Bacterial protein of unknown function (DUF905)
NTP_transferase      PF00483.18   248 seq1538_BIOID50983   -            293   1.2e-72  244.0   0.0   1   1   2.1e-76   1.4e-72  243.8   0.0     1   246     2   238     2   240 0.98 Nucleotidyl transferase
NTP_transf_3         PF12804.2    179 seq1538_BIOID50983   -            293   1.1e-08   35.3   0.0   1   1     2e-12   1.4e-08   35.0   0.0     1   120     3   133     3   188 0.83 MobA-like NTP transferase domain
FliB                 PF03692.10    85 seq1544_BIOID50983   -            189   1.5e-08   34.8  10.3   1   1   2.8e-12   3.8e-08   33.5   7.1     2    85    65   133    64   133 0.97 Flagellin N-methylase
Epimerase            PF01370.16   236 seq1545_BIOID50983   -            174   3.9e-14   52.5   0.0   1   1   3.3e-18   4.5e-14   52.3   0.0   150   222     1    70     1   101 0.92 NAD dependent epimerase/dehydratase family
ParBc                PF02195.13    90 seq1547_BIOID50983   -            654   3.9e-22   78.0   0.0   1   1   6.2e-26   8.5e-22   76.9   0.0     1    89    38   133    38   134 0.98 ParB-like nuclease domain
Trypsin              PF00089.21   220 seq1548_BIOID50983   -            355   6.1e-17   61.8   0.0   1   1   3.8e-20   1.3e-16   60.7   0.0    23   214    72   239    50   245 0.79 Trypsin
Trypsin_2            PF13365.1    120 seq1548_BIOID50983   -            355   9.9e-17   60.9   0.5   1   1   4.5e-20   1.5e-16   60.3   0.4     1   120    80   215    80   215 0.82 Trypsin-like peptidase domain
PDZ_2                PF13180.1     82 seq1548_BIOID50983   -            355   8.9e-14   51.0   0.5   1   1     1e-16   3.5e-13   49.1   0.1     3    82   259   348   257   348 0.87 PDZ domain
PDZ                  PF00595.19    81 seq1548_BIOID50983   -            355   4.3e-11   42.7   1.4   1   1   1.2e-14   4.3e-11   42.7   0.9    10    80   257   335   248   336 0.77 PDZ domain (Also known as DHR or GLGF)
Secretin             PF00263.16   165 seq1551_BIOID50983   -            514     3e-33  114.4   3.5   1   1   4.4e-37     3e-33  114.4   2.5     1   162   338   506   338   509 0.93 Bacterial type II and III secretion system protein
Secretin_N           PF03958.12    82 seq1551_BIOID50983   -            514   4.3e-25   87.5   2.7   1   1   1.2e-22   7.9e-19   67.5   0.2     1    82   182   277   182   277 0.99 Bacterial type II/III secretion system short domain
Hexapep              PF00132.19    36 seq1554_BIOID50983   -            196   1.7e-16   58.7  14.7   1   3   9.6e-10   1.3e-05   24.3   0.0     3    36    12    45    10    45 0.90 Bacterial transferase hexapeptide (six repeats)
Hexapep              PF00132.19    36 seq1554_BIOID50983   -            196   1.7e-16   58.7  14.7   2   3   5.5e-08   0.00075   18.7   1.4     1    34    71   103    71   103 0.97 Bacterial transferase hexapeptide (six repeats)
Hexapep              PF00132.19    36 seq1554_BIOID50983   -            196   1.7e-16   58.7  14.7   3   3   1.5e-12     2e-08   33.2   1.9     1    35    88   122    88   123 0.95 Bacterial transferase hexapeptide (six repeats)
AP_endonuc_2         PF01261.19   211 seq1555_BIOID50983   -            276   8.1e-32  110.1   0.0   1   1   7.5e-36     1e-31  109.7   0.0     1   210    19   225    19   226 0.97 Xylose isomerase-like TIM barrel
Aldedh               PF00171.17   462 seq1556_BIOID50983   -            417   6.8e-21   74.0   3.4   1   1   1.3e-20   1.7e-16   59.4   1.0    37   298     8   282     2   304 0.82 Aldehyde dehydrogenase family
Aminotran_3          PF00202.16   339 seq1558_BIOID50983   -            428  1.2e-121  405.5   0.1   1   1  1.1e-125  1.5e-121  405.3   0.1     2   338    29   362    28   363 0.98 Aminotransferase class-III
DUF2313              PF10076.4    179 seq1561_BIOID50983   -            186     2e-45  154.2   0.0   1   1   1.7e-49   2.3e-45  154.0   0.0     1   178    10   177    10   178 0.98 Uncharacterized protein conserved in bacteria (DUF2313)
Acetyltransf_1       PF00583.19    83 seq1562_BIOID50983   -            224   6.6e-06   25.9   0.4   1   1   3.1e-09   2.1e-05   24.3   0.3    39    78   170   209   144   214 0.93 Acetyltransferase (GNAT) family
Acetyltransf_10      PF13673.1    117 seq1562_BIOID50983   -            224   1.8e-05   24.7   0.4   1   1   4.3e-09   2.9e-05   24.0   0.3     1   114    92   207    92   212 0.80 Acetyltransferase (GNAT) domain
LysR_substrate       PF03466.15   209 seq1563_BIOID50983   -            324   1.8e-44  151.2   0.0   1   1   3.5e-48   2.4e-44  150.8   0.0     5   206    92   293    90   296 0.96 LysR substrate binding domain
HTH_1                PF00126.22    60 seq1563_BIOID50983   -            324   5.4e-16   57.9   0.0   1   1   1.4e-19   9.6e-16   57.1   0.0     1    60     3    64     3    64 0.97 Bacterial regulatory helix-turn-helix protein, lysR family
NUDIX                PF00293.23   135 seq1564_BIOID50983   -            141   4.3e-21   74.8   0.1   1   1   3.7e-25   5.1e-21   74.6   0.0     2   130     3   136     2   140 0.88 NUDIX domain
Nuc-transf           PF10127.4    247 seq1566_BIOID50983   -            263   6.6e-98  326.8   0.0   1   1  5.4e-102   7.4e-98  326.6   0.0     1   246    10   256    10   257 0.99 Predicted nucleotidyltransferase
YbhQ                 PF11076.3    135 seq1569_BIOID50983   -            136   4.3e-79  262.5  13.2   1   1   3.7e-83   5.1e-79  262.3   9.1     1   134     1   132     1   134 0.98 Putative inner membrane protein YbhQ
Peptidase_M23        PF01551.17    96 seq1570_BIOID50983   -            427   2.2e-25   88.4   0.2   1   1   3.6e-29     5e-25   87.2   0.1     3    96   328   421   327   421 0.98 Peptidase family M23
CusF_Ec              PF11604.3     70 seq1572_BIOID50983   -            110   1.2e-21   76.2   0.3   1   1   1.2e-25   1.6e-21   75.7   0.2     1    67    42   107    42   110 0.93 Copper binding periplasmic protein CusF
Paired_CXXCH_1       PF09699.5     41 seq1573_BIOID50983   -            188   6.2e-08   31.9  26.0   1   1   1.9e-08   6.6e-05   22.2   3.7     4    40   133   171   129   172 0.78 Doubled CXXCH motif (Paired_CXXCH_1)
ADH_N                PF08240.7    109 seq1574_BIOID50983   -            353   1.7e-27   95.2   1.0   1   1     1e-30   2.9e-27   94.4   0.7     1   109    42   152    42   152 0.96 Alcohol dehydrogenase GroES-like domain
ADH_zinc_N           PF00107.21   130 seq1574_BIOID50983   -            353   3.2e-21   75.1   0.0   1   1   1.8e-24   4.9e-21   74.5   0.0     1   129   193   315   193   316 0.98 Zinc-binding dehydrogenase
ADH_zinc_N_2         PF13602.1    127 seq1574_BIOID50983   -            353     5e-07   30.5   0.0   1   1   3.1e-10   8.4e-07   29.8   0.0     2   127   226   349   225   349 0.73 Zinc-binding dehydrogenase
AlaDh_PNT_C          PF01262.16   168 seq1574_BIOID50983   -            353   5.4e-05   22.7   0.0   1   1   3.5e-08   9.6e-05   21.8   0.0    21    74   184   237   175   253 0.89 Alanine dehydrogenase/PNT, C-terminal domain
Aldo_ket_red         PF00248.16   283 seq1575_BIOID50983   -            286   4.6e-54  183.0   0.0   1   1   3.9e-58   5.3e-54  182.8   0.0     1   281    15   283    15   285 0.96 Aldo/keto reductase family
PfkB                 PF00294.19   301 seq1576_BIOID50983   -            261   3.7e-37  127.9   0.2   1   1   3.8e-41   5.1e-37  127.4   0.1    34   294    22   260     7   261 0.87 pfkB family carbohydrate kinase
HlyD_2               PF12700.2    328 seq1579_BIOID50983   -            407   1.3e-14   53.9   0.0   1   1   1.2e-17     8e-14   51.4   0.0   136   327   187   378    98   379 0.77 HlyD family secretion protein
HlyD_3               PF13437.1    105 seq1579_BIOID50983   -            407   1.7e-13   50.6   0.2   1   1     2e-14   1.4e-10   41.3   0.0     1   105   209   310   209   310 0.96 HlyD family secretion protein
DegT_DnrJ_EryC1      PF01041.12   363 seq1580_BIOID50983   -            376   3.7e-87  292.6   0.0   1   1   9.7e-91   4.4e-87  292.3   0.0     7   361    13   370     9   372 0.93 DegT/DnrJ/EryC1/StrS aminotransferase family
Aminotran_1_2        PF00155.16   363 seq1580_BIOID50983   -            376   7.6e-11   41.4   0.1   1   1   3.7e-14   1.7e-10   40.3   0.0    67   189    46   154     9   187 0.88 Aminotransferase class I and II
Aminotran_5          PF00266.14   371 seq1580_BIOID50983   -            376   4.7e-08   32.0   0.1   1   1   1.6e-11   7.5e-08   31.3   0.0    62   182    47   159    33   204 0.90 Aminotransferase class-V
FTR1                 PF03239.9    306 seq1581_BIOID50983   -            279   1.8e-76  256.8  18.6   1   1   1.5e-80     2e-76  256.7  12.9     1   304     4   277     4   279 0.98 Iron permease FTR1 family
HlyD_2               PF12700.2    328 seq1584_BIOID50983   -            464   3.9e-26   91.8   1.6   1   1   1.5e-29     5e-26   91.5   1.1     9   328   123   425   115   425 0.82 HlyD family secretion protein
HlyD                 PF00529.15   306 seq1584_BIOID50983   -            464   2.7e-23   82.6  16.8   1   1     1e-26   3.5e-23   82.2  11.5     1   241   135   360   135   425 0.85 HlyD family secretion protein
HlyD_3               PF13437.1    105 seq1584_BIOID50983   -            464   8.3e-17   61.3   3.9   1   1   1.5e-14   5.2e-11   42.6   0.6     1   101   246   351   246   356 0.93 HlyD family secretion protein
Biotin_lipoyl_2      PF13533.1     50 seq1584_BIOID50983   -            464     3e-14   52.2   6.6   1   1   7.9e-17   2.7e-13   49.2   0.3     2    50   136   184   135   184 0.97 Biotin-lipoyl like
Fer4_11              PF13247.1     99 seq1586_BIOID50983   -            223   1.4e-26   92.1  10.8   1   1     1e-29   1.4e-26   92.1   7.5     2    98    84   181    83   182 0.95 4Fe-4S dicluster domain
Fer4_7               PF12838.2     52 seq1586_BIOID50983   -            223     4e-17   62.2  26.6   1   2   2.1e-12   2.9e-09   37.0   5.6     2    52    46   108    45   108 0.75 4Fe-4S dicluster domain
Fer4_7               PF12838.2     52 seq1586_BIOID50983   -            223     4e-17   62.2  26.6   2   2   1.5e-09   2.1e-06   27.9   8.5     2    52   125   176   124   176 0.81 4Fe-4S dicluster domain
Fer4_9               PF13187.1     55 seq1586_BIOID50983   -            223   1.2e-15   57.3  25.1   1   2   4.7e-10   6.4e-07   29.4   4.8     2    54    46   108    45   111 0.87 4Fe-4S dicluster domain
Fer4_9               PF13187.1     55 seq1586_BIOID50983   -            223   1.2e-15   57.3  25.1   2   2     2e-11   2.8e-08   33.7   7.1     2    54   125   176   124   177 0.96 4Fe-4S dicluster domain
Fer4                 PF00037.22    24 seq1586_BIOID50983   -            223   3.5e-13   48.4  40.5   1   1   2.7e-09   3.7e-06   26.1   2.2     2    21   119   138   118   141 0.90 4Fe-4S binding domain
Fer4_10              PF13237.1     52 seq1586_BIOID50983   -            223   3.3e-12   45.8  50.0   1   2   7.1e-09   9.7e-06   25.1   8.5     7    52    90   136    84   136 0.93 4Fe-4S dicluster domain
Fer4_10              PF13237.1     52 seq1586_BIOID50983   -            223   3.3e-12   45.8  50.0   2   2   2.1e-09   2.9e-06   26.8   7.1     4    52   120   173   117   173 0.85 4Fe-4S dicluster domain
Fer4_2               PF12797.2     22 seq1586_BIOID50983   -            223     4e-10   38.8  36.2   1   1   9.6e-09   1.3e-05   24.6   1.2     2    20    38    56    37    64 0.89 4Fe-4S binding domain
Fer4_3               PF12798.2     15 seq1586_BIOID50983   -            223   1.6e-09   37.5  44.1   1   3   2.8e-05     0.039   14.4   5.2     1    15    92   108    92   108 0.98 4Fe-4S binding domain
Fer4_3               PF12798.2     15 seq1586_BIOID50983   -            223   1.6e-09   37.5  44.1   2   3   0.00027      0.37   11.3   3.7     1    13   125   137   125   139 0.94 4Fe-4S binding domain
Fer4_3               PF12798.2     15 seq1586_BIOID50983   -            223   1.6e-09   37.5  44.1   3   3   2.6e-07   0.00036   20.7   1.5     1    15   152   176   152   176 0.98 4Fe-4S binding domain
Fer4_4               PF12800.2     17 seq1586_BIOID50983   -            223   4.8e-07   29.4  37.0   1   3    0.0002      0.27   11.5   1.9     3    15    45    57    43    61 0.90 4Fe-4S binding domain
Fer4_4               PF12800.2     17 seq1586_BIOID50983   -            223   4.8e-07   29.4  37.0   2   3   0.00016      0.22   11.8   3.0     2    17    90   107    89   107 0.86 4Fe-4S binding domain
Fer4_4               PF12800.2     17 seq1586_BIOID50983   -            223   4.8e-07   29.4  37.0   3   3   1.9e-06    0.0026   17.8   2.4     2    17   123   138   122   138 0.91 4Fe-4S binding domain
Aldo_ket_red         PF00248.16   283 seq1587_BIOID50983   -            294     1e-46  158.8   0.0   1   1   9.4e-51   1.3e-46  158.6   0.0     2   281    20   267    19   269 0.92 Aldo/keto reductase family
TPR_3                PF07720.7     36 seq1588_BIOID50983   -            151   2.8e-10   39.6   0.2   1   1   5.5e-14   7.6e-10   38.2   0.2     1    36    32    65    32    65 0.96 Tetratricopeptide repeat
HTH_1                PF00126.22    60 seq1590_BIOID50983   -            201     7e-21   73.6   0.2   1   1   2.2e-24   1.5e-20   72.5   0.1     2    60     6    64     5    64 0.97 Bacterial regulatory helix-turn-helix protein, lysR family
LysR_substrate       PF03466.15   209 seq1590_BIOID50983   -            201   2.9e-09   36.2   0.0   1   1   6.6e-13   4.5e-09   35.6   0.0     4    61    91   148    88   151 0.96 LysR substrate binding domain
UTRA                 PF07702.8    141 seq1592_BIOID50983   -            265     2e-32  111.6   0.0   1   1   9.8e-36   4.5e-32  110.5   0.0     1   140   118   256   118   257 0.99 UTRA domain
GntR                 PF00392.16    64 seq1592_BIOID50983   -            265   8.6e-24   82.6   0.0   1   1   2.9e-27   1.3e-23   82.0   0.0     1    64    34    97    34    97 0.99 Bacterial regulatory proteins, gntR family
HTH_DeoR             PF08220.7     57 seq1592_BIOID50983   -            265   7.6e-05   22.0   0.0   1   1   3.8e-08   0.00017   20.9   0.0    18    54    61    97    46   100 0.88 DeoR-like helix-turn-helix domain
DegT_DnrJ_EryC1      PF01041.12   363 seq1594_BIOID50983   -            385  7.3e-132  439.6   0.0   1   1    3e-135  8.3e-132  439.5   0.0     3   363    18   380    16   380 0.98 DegT/DnrJ/EryC1/StrS aminotransferase family
Aminotran_1_2        PF00155.16   363 seq1594_BIOID50983   -            385   5.7e-09   35.2   0.1   1   1   7.7e-12   2.1e-08   33.4   0.0    46   197    41   170    24   215 0.89 Aminotransferase class I and II
Cys_Met_Meta_PP      PF01053.15   386 seq1594_BIOID50983   -            385   1.6e-08   33.1   0.1   1   1   8.4e-12   2.3e-08   32.6   0.1    54   193    38   176    36   258 0.81 Cys/Met metabolism PLP-dependent enzyme
Beta_elim_lyase      PF01212.16   290 seq1594_BIOID50983   -            385   8.3e-07   28.3   0.0   1   1   5.2e-10   1.4e-06   27.5   0.0    29   235    39   245    32   302 0.71 Beta-eliminating lyase
Aminotran_5          PF00266.14   371 seq1594_BIOID50983   -            385   2.6e-06   26.2   0.2   1   1   1.3e-09   3.6e-06   25.8   0.1    55   296    48   282    41   326 0.80 Aminotransferase class-V
DUF2773              PF10971.3     81 seq1595_BIOID50983   -            768   1.8e-43  146.2   2.6   1   1   3.9e-47   5.4e-43  144.7   1.4     1    81   688   768   688   768 0.99 Protein of unknown function (DUF2773)
PsiB                 PF06290.6    143 seq1597_BIOID50983   -            144     3e-72  240.6   0.0   1   1   2.4e-76   3.3e-72  240.4   0.0     1   143     1   143     1   143 0.99 Plasmid SOS inhibition protein (PsiB)
Polysacc_deac_2      PF04748.8    213 seq1598_BIOID50983   -            319   1.4e-80  269.1   0.3   1   1   1.2e-84   1.7e-80  268.9   0.2     1   212    28   238    28   239 0.99 Divergent polysaccharide deacetylase
DUF853               PF05872.7    504 seq1599_BIOID50983   -            516  2.4e-251  834.3   0.3   1   1  1.6e-254  2.7e-251  834.1   0.2     3   504    21   516    19   516 0.98 Bacterial protein of unknown function (DUF853)
AAA_10               PF12846.2    328 seq1599_BIOID50983   -            516   1.8e-20   73.3   0.0   1   2   2.3e-10   3.9e-07   29.5   0.0     1    47    39    85    39   127 0.95 AAA-like domain
AAA_10               PF12846.2    328 seq1599_BIOID50983   -            516   1.8e-20   73.3   0.0   2   2   4.1e-14     7e-11   41.8   0.0   245   307   271   335   219   357 0.77 AAA-like domain
FtsK_SpoIIIE         PF01580.13   205 seq1599_BIOID50983   -            516   6.9e-07   28.8   0.0   1   1   2.9e-09   4.9e-06   26.0   0.0    35    83    34    79    19    91 0.85 FtsK/SpoIIIE family
DUF87                PF01935.12   229 seq1599_BIOID50983   -            516   1.5e-06   28.1   0.0   1   1   1.6e-09   2.7e-06   27.2   0.0    20   181    36   210    26   261 0.65 Domain of unknown function DUF87
TrwB_AAD_bind        PF10412.4    386 seq1599_BIOID50983   -            516   3.8e-06   25.6   0.0   1   1   2.9e-08   4.9e-05   22.0   0.0    14    56    38    80    30   106 0.92 Type IV secretion-system coupling protein DNA-binding domain
NrfD                 PF03916.9    313 seq1601_BIOID50983   -            318  1.6e-111  372.6  32.3   1   1  1.3e-115  1.8e-111  372.4  22.4     2   313     5   318     4   318 0.99 Polysulphide reductase, NrfD
Peptidase_M75        PF09375.5    285 seq1603_BIOID50983   -            375   3.3e-52  177.4   5.4   1   1   6.5e-56   4.5e-52  177.0   3.7     1   285   135   368   135   368 0.96 Imelysin
Cupredoxin_1         PF13473.1    104 seq1603_BIOID50983   -            375   4.7e-25   87.3   0.1   1   1   1.1e-28   7.8e-25   86.6   0.1     4   104    13   115    10   115 0.95 Cupredoxin-like domain
DDE_Tnp_1            PF01609.16   211 seq1608_BIOID50983   -            402     8e-25   87.5   0.0   1   1   9.1e-29   1.2e-24   86.9   0.0     4   208    91   328    88   331 0.93 Transposase DDE domain
Polysacc_synt        PF01943.12   273 seq1610_BIOID50983   -            416   2.5e-13   49.7  19.2   1   1   1.8e-17   2.5e-13   49.7  13.3     1   272     3   283     3   284 0.83 Polysaccharide biosynthesis protein
Xan_ur_permease      PF00860.15   389 seq1611_BIOID50983   -            485  2.4e-110  368.5  44.5   1   1    2e-114  2.7e-110  368.3  30.8     1   389    41   435    41   435 0.98 Permease family
HTH_6                PF01418.12    77 seq1612_BIOID50983   -            289   3.5e-33  113.0   0.2   1   1   3.7e-36   1.7e-32  110.8   0.0     1    76     1    76     1    77 0.99 Helix-turn-helix domain, rpiR family
SIS                  PF01380.17   131 seq1612_BIOID50983   -            289   2.9e-27   94.7   0.1   1   1   1.1e-30     5e-27   93.9   0.1     2   130   125   252   124   253 0.98 SIS domain
SIS_2                PF13580.1    138 seq1612_BIOID50983   -            289     1e-12   47.7   0.9   1   1   1.2e-11   5.3e-08   32.5   0.0    99   138   171   210   157   210 0.89 SIS domain
IMS                  PF00817.15   148 seq1613_BIOID50983   -            422     8e-39  132.7   0.0   1   1     6e-42   2.1e-38  131.3   0.0     1   147     5   150     5   151 0.96 impB/mucB/samB family
DUF4113              PF13438.1     75 seq1613_BIOID50983   -            422   1.5e-28   98.4   0.2   1   1   1.9e-31   6.6e-28   96.3   0.0     1    75   347   421   347   421 0.98 Domain of unknown function (DUF4113)
IMS_C                PF11799.3    137 seq1613_BIOID50983   -            422     1e-08   35.5   0.0   1   1   6.1e-12   2.1e-08   34.5   0.0     3   122   214   333   212   344 0.89 impB/mucB/samB family C-terminal
IMS_HHH              PF11798.3     32 seq1613_BIOID50983   -            422   2.4e-07   30.3   0.1   1   1     2e-10   6.8e-07   28.8   0.0     4    32   172   200   169   200 0.92 IMS family HHH motif
PsiA                 PF06952.6    238 seq1614_BIOID50983   -            239  6.3e-114  378.8   8.1   1   1  5.2e-118  7.1e-114  378.6   5.6     1   237     1   236     1   237 1.00 PsiA protein
ACR_tran             PF00873.14  1021 seq1616_BIOID50983   -           1047  8.2e-239  794.7   1.6   1   1  7.6e-243    1e-238  794.4   1.1     2  1019     6  1037     2  1039 0.98 AcrB/AcrD/AcrF family
Arg_repressor        PF01316.16    70 seq1617_BIOID50983   -            156   3.1e-26   90.5   0.1   1   1   7.1e-30   4.9e-26   89.9   0.0     2    69     6    74     5    75 0.97 Arginine repressor, DNA binding domain
Arg_repressor_C      PF02863.13    70 seq1617_BIOID50983   -            156   2.1e-24   84.6   0.1   1   1   5.1e-28   3.5e-24   83.9   0.1     2    69    82   150    81   151 0.96 Arginine repressor, C-terminal domain
Aconitase            PF00330.15   465 seq1618_BIOID50983   -            891  1.3e-186  620.5   0.0   1   1  2.3e-190  1.6e-186  620.2   0.0     1   465    57   562    57   562 0.99 Aconitase family (aconitate hydratase)
Aconitase_C          PF00694.14   131 seq1618_BIOID50983   -            891   8.6e-49  164.8   0.0   1   1   3.1e-52   2.1e-48  163.6   0.0     3   130   691   818   689   819 0.98 Aconitase C-terminal domain
ACR_tran             PF00873.14  1021 seq1621_BIOID50983   -           1040         0 1229.9  34.9   1   1         0         0 1229.7  24.2     2  1020    13  1022    12  1023 1.00 AcrB/AcrD/AcrF family
SecD_SecF            PF02355.11   189 seq1621_BIOID50983   -           1040   1.8e-08   33.6  32.6   1   1   1.6e-09   1.1e-05   24.6  10.9    36   183   348   495   338   501 0.82 Protein export membrane protein
DUF4102              PF13356.1     89 seq1623_BIOID50983   -            389   3.1e-28   97.3   0.1   1   1     1e-31   6.8e-28   96.2   0.1     1    88     3    89     3    90 0.98 Domain of unknown function (DUF4102)
Phage_integrase      PF00589.17   173 seq1623_BIOID50983   -            389     3e-26   92.0   0.0   1   1   6.5e-30   4.4e-26   91.4   0.0     2   171   206   371   205   373 0.91 Phage integrase family
Resolvase            PF00239.16   141 seq1624_BIOID50983   -            186   8.2e-51  171.4   0.0   1   1   1.5e-54     1e-50  171.1   0.0     2   140     3   135     2   136 0.98 Resolvase, N terminal domain
HTH_7                PF02796.10    45 seq1624_BIOID50983   -            186   8.5e-14   51.0   0.1   1   1   2.3e-17   1.6e-13   50.1   0.1     1    44   138   181   138   182 0.97 Helix-turn-helix domain of resolvase
Glycos_transf_2      PF00535.21   169 seq1625_BIOID50983   -            322   1.1e-30  106.4   0.0   1   1   3.2e-34   1.4e-30  106.0   0.0     1   165    11   171    11   175 0.85 Glycosyl transferase family 2
Glyco_tranf_2_3      PF13641.1    230 seq1625_BIOID50983   -            322   3.5e-12   46.5   0.0   1   1   1.2e-15   5.4e-12   45.9   0.0     2   132     9   135     8   205 0.81 Glycosyltransferase like family 2
Glyco_tranf_2_2      PF10111.4    281 seq1625_BIOID50983   -            322   9.6e-06   24.7   0.0   1   1   3.1e-09   1.4e-05   24.2   0.0     1   104    11   108    11   120 0.81 Glycosyltransferase like family 2
DDE_Tnp_1            PF01609.16   211 seq1626_BIOID50983   -             66   1.7e-06   27.6   0.2   1   1   1.4e-10   1.9e-06   27.5   0.1   143   197     7    65     2    66 0.94 Transposase DDE domain
Cytochrom_C_asm      PF01578.15   214 seq1629_BIOID50983   -            552   1.1e-49  168.8  21.0   1   1   7.9e-54   1.1e-49  168.8  14.5     1   212    72   279    72   281 0.97 Cytochrome C assembly protein
PK                   PF00224.16   348 seq1630_BIOID50983   -            527  8.8e-144  478.2   4.6   1   1  1.8e-147  1.2e-143  477.8   3.2     2   345    53   394    52   397 0.98 Pyruvate kinase, barrel domain
PK_C                 PF02887.11   117 seq1630_BIOID50983   -            527   1.7e-31  108.0   1.5   1   1   7.7e-35   5.3e-31  106.4   1.1     2   116   410   524   409   525 0.98 Pyruvate kinase, alpha/beta domain
DUF1471              PF07338.8     56 seq1632_BIOID50983   -            104     1e-22   79.3   0.2   1   1   1.2e-26   1.6e-22   78.7   0.1     2    56    51   104    50   104 0.97 Protein of unknown function (DUF1471)
Big_2                PF02368.13    79 seq1633_BIOID50983   -             92   1.2e-09   37.8   2.1   1   1   8.6e-14   1.2e-09   37.8   1.5    23    79     5    60     2    60 0.95 Bacterial Ig-like domain (group 2)
Dyp_perox            PF04261.7    313 seq1634_BIOID50983   -            423  4.4e-111  370.4   0.0   1   1  3.7e-115    5e-111  370.2   0.0     1   312    61   410    61   411 0.99 Dyp-type peroxidase family
SLT                  PF01464.15   121 seq1637_BIOID50983   -            190   2.3e-32  110.9   1.2   1   1   2.2e-36     3e-32  110.5   0.9     1   120    21   140    21   141 0.97 Transglycosylase SLT domain
HOK_GEF              PF01848.11    43 seq1638_BIOID50983   -             41   1.1e-21   75.7   0.9   1   1   8.8e-26   1.2e-21   75.6   0.6     7    43     1    37     1    37 0.98 Hok/gef family
LysR_substrate       PF03466.15   209 seq1640_BIOID50983   -            187   1.5e-30  105.7   0.0   1   1   1.3e-34   1.8e-30  105.5   0.0    57   205    14   161    12   165 0.97 LysR substrate binding domain
Peripla_BP_3         PF13377.1    160 seq1642_BIOID50983   -            343   2.9e-37  128.0   0.6   1   1   2.1e-40     7e-37  126.7   0.1     2   160   169   329   168   329 0.92 Periplasmic binding protein-like domain
Peripla_BP_1         PF00532.16   279 seq1642_BIOID50983   -            343     7e-28   97.4   0.0   1   1   2.8e-31   9.4e-28   97.0   0.0     2   240    60   296    59   309 0.83 Periplasmic binding proteins and sugar binding domain of LacI family
LacI                 PF00356.16    46 seq1642_BIOID50983   -            343   4.7e-21   74.0   2.1   1   1   3.4e-24   1.2e-20   72.7   0.8     1    46     3    48     3    48 0.99 Bacterial regulatory proteins, lacI family
Peripla_BP_4         PF13407.1    258 seq1642_BIOID50983   -            343   2.2e-12   46.8   0.0   1   1   1.8e-15   6.2e-12   45.3   0.0     1   256    62   309    62   311 0.83 Periplasmic binding protein domain
Glyco_transf_56      PF07429.6    361 seq1643_BIOID50983   -             94   1.6e-31  109.5   0.0   1   1   1.3e-35   1.8e-31  109.3   0.0     1    83     1    81     1    87 0.98 4-alpha-L-fucosyltransferase glycosyl transferase group 56
Phage_sheath_1       PF04984.9    464 seq1644_BIOID50983   -            552   1.2e-10   40.3   1.2   1   1   1.8e-14   2.5e-10   39.3   0.9    76   422    84   505    18   538 0.74 Phage tail sheath protein
MethyltransfD12      PF02086.10   260 seq1645_BIOID50983   -           1013   3.6e-54  183.8   0.0   1   1   1.2e-57   5.4e-54  183.2   0.0     1   245   752   981   752   994 0.94 D12 class N6 adenine-specific DNA methyltransferase
DNA_methylase        PF00145.12   335 seq1645_BIOID50983   -           1013   1.2e-28  100.1   0.0   1   3   7.8e-10   3.5e-06   26.2   0.0     5    71     8    78     6    81 0.95 C-5 cytosine-specific DNA methylase
DNA_methylase        PF00145.12   335 seq1645_BIOID50983   -           1013   1.2e-28  100.1   0.0   2   3   5.6e-10   2.6e-06   26.7   0.0    71   119   419   476   415   486 0.90 C-5 cytosine-specific DNA methylase
DNA_methylase        PF00145.12   335 seq1645_BIOID50983   -           1013   1.2e-28  100.1   0.0   3   3   3.7e-08   0.00017   20.7   0.1   136   161   533   558   528   573 0.87 C-5 cytosine-specific DNA methylase
Hint_2               PF13403.1    147 seq1645_BIOID50983   -           1013     2e-06   27.7   0.0   1   1   8.2e-10   3.8e-06   26.8   0.0     1    45    77   121    77   140 0.89 Hint domain
DUF303               PF03629.13   255 seq1646_BIOID50983   -            682   1.3e-25   90.0   0.0   1   1   1.4e-29   1.9e-25   89.4   0.0     1   204   114   360   114   416 0.78 Domain of unknown function (DUF303)
Amidohydro_1         PF01979.15   333 seq1648_BIOID50983   -            439   7.8e-61  206.4   0.0   1   1   2.8e-64   9.5e-61  206.1   0.0     2   332    74   391    73   392 0.97 Amidohydrolase family
Amidohydro_5         PF13594.1     68 seq1648_BIOID50983   -            439   1.3e-09   37.6   0.0   1   1   1.3e-12   4.3e-09   35.9   0.0     2    67    41   137    40   138 0.67 Amidohydrolase
Amidohydro_3         PF07969.6    404 seq1648_BIOID50983   -            439   1.2e-08   34.4   1.2   1   1   4.4e-09   1.5e-05   24.2   0.0   314   404   308   390   114   390 0.89 Amidohydrolase family
Glyco_transf_56      PF07429.6    361 seq1653_BIOID50983   -            240  2.5e-129  431.2   0.0   1   1    2e-133  2.8e-129  431.0   0.0   122   359     1   238     1   240 0.99 4-alpha-L-fucosyltransferase glycosyl transferase group 56
Epimerase            PF01370.16   236 seq1657_BIOID50983   -            660   1.7e-41  142.1   0.0   1   1     8e-45   2.7e-41  141.4   0.0     1   236   318   566   318   566 0.91 NAD dependent epimerase/dehydratase family
Formyl_trans_N       PF00551.14   181 seq1657_BIOID50983   -            660   5.4e-25   87.8   0.0   1   1   2.4e-28   8.1e-25   87.2   0.0    67   178    63   174    20   177 0.90 Formyl transferase
Formyl_trans_C       PF02911.13   100 seq1657_BIOID50983   -            660   2.3e-20   72.4   0.0   1   1   1.2e-23   4.3e-20   71.5   0.0     3    98   202   295   200   297 0.95 Formyl transferase, C-terminal domain
3Beta_HSD            PF01073.14   280 seq1657_BIOID50983   -            660   5.8e-06   25.0   0.0   1   1   2.4e-09   8.2e-06   24.5   0.0     1   157   319   474   319   504 0.79 3-beta hydroxysteroid dehydrogenase/isomerase family
DDE_Tnp_1            PF01609.16   211 seq1658_BIOID50983   -            205   2.1e-18   66.5   0.2   1   1   2.4e-22   3.3e-18   65.9   0.1    84   211     2   170     1   170 0.92 Transposase DDE domain
ResIII               PF04851.10   184 seq1659_BIOID50983   -            619   5.8e-21   75.0   0.0   1   1   2.9e-24   1.3e-20   73.8   0.0     2   184    15   185    14   185 0.79 Type III restriction enzyme, res subunit
Helicase_C           PF00271.26    78 seq1659_BIOID50983   -            619   5.7e-09   35.6   0.0   1   1   3.1e-12   1.4e-08   34.3   0.0     4    77   303   376   301   377 0.97 Helicase conserved C-terminal domain
DUF2335              PF10097.4     50 seq1662_BIOID50983   -            119   4.2e-13   48.5   0.0   1   1   4.1e-17   5.6e-13   48.1   0.0     1    35    19    53    19    65 0.91 Predicted membrane protein (DUF2335)
CDP-OH_P_transf      PF01066.16   101 seq1664_BIOID50983   -            201     7e-13   48.6  12.8   1   1   2.8e-16   3.8e-12   46.2   8.8     3    77    26   121    24   198 0.79 CDP-alcohol phosphatidyltransferase
PGI                  PF00342.14   486 seq1665_BIOID50983   -            549  9.1e-235  779.4   0.1   1   1  7.6e-239    1e-234  779.3   0.0     1   486    52   541    52   541 0.99 Phosphoglucose isomerase
WzyE                 PF06899.6    449 seq1667_BIOID50983   -            450    3e-277  919.3  44.7   1   1  2.4e-281  3.3e-277  919.1  31.0     1   448     1   449     1   450 1.00 WzyE protein
PTS_EIIC             PF02378.13   321 seq1669_BIOID50983   -            598     8e-83  277.8  29.3   1   1   1.2e-86     8e-83  277.8  20.3     1   321    87   429    87   429 0.94 Phosphotransferase system, EIIC
PTS_EIIB             PF00367.15    35 seq1669_BIOID50983   -            598   1.4e-16   59.2   0.1   1   1   4.6e-20   3.1e-16   58.1   0.1     3    35   522   554   520   554 0.97 phosphotransferase system, EIIB
CcmH                 PF03918.9    148 seq1671_BIOID50983   -            127   5.8e-47  158.2   0.8   1   1     5e-51   6.8e-47  158.0   0.6     4   125     7   126     4   127 0.91 Cytochrome C biogenesis protein
DUF932               PF06067.6    239 seq1673_BIOID50983   -            273   2.6e-69  233.0   0.0   1   1   2.4e-73   3.2e-69  232.7   0.0     1   239    36   262    36   262 0.99 Domain of unknown function (DUF932)
CTP_transf_1         PF01148.15   259 seq1675_BIOID50983   -            298   4.6e-60  203.3  21.2   1   1   5.2e-64   7.1e-60  202.7  14.7     3   258    38   295    36   296 0.88 Cytidylyltransferase family
Trehalase            PF01204.13   512 seq1676_BIOID50983   -            549  1.2e-161  538.6   0.1   1   1  1.1e-165  1.5e-161  538.3   0.1     1   511    70   546    70   547 0.96 Trehalase
Cupin_6              PF12852.2    186 seq1677_BIOID50983   -            284   1.8e-26   92.7   0.5   1   1   1.2e-29   5.6e-26   91.1   0.4     1   186     2   162     2   162 0.93 Cupin
HTH_18               PF12833.2     81 seq1677_BIOID50983   -            284   1.5e-20   72.9   0.2   1   1   2.3e-23     1e-19   70.2   0.1     1    81   199   278   199   278 0.97 Helix-turn-helix domain
HTH_AraC             PF00165.18    42 seq1677_BIOID50983   -            284   2.6e-15   55.5   0.0   1   2   1.1e-08   4.9e-05   22.9   0.0     7    41   192   226   188   227 0.94 Bacterial regulatory helix-turn-helix proteins, AraC family
HTH_AraC             PF00165.18    42 seq1677_BIOID50983   -            284   2.6e-15   55.5   0.0   2   2   4.5e-11   2.1e-07   30.4   0.0    13    41   247   276   238   277 0.92 Bacterial regulatory helix-turn-helix proteins, AraC family
PhoH                 PF02562.11   205 seq1678_BIOID50983   -            307     6e-76  254.1   0.0   1   1   5.6e-80   7.7e-76  253.7   0.0     2   204   102   306   101   307 0.98 PhoH-like protein
TPR_11               PF13414.1     69 seq1681_BIOID50983   -            198   3.6e-15   55.2   9.6   1   1   2.2e-15     1e-11   44.1   4.9     1    68    71   140    71   141 0.90 TPR repeat
TPR_2                PF07719.12    34 seq1681_BIOID50983   -            198     2e-06   27.1  11.9   1   2   6.1e-07    0.0028   17.3   1.1     2    32    74   104    73   106 0.90 Tetratricopeptide repeat
TPR_2                PF07719.12    34 seq1681_BIOID50983   -            198     2e-06   27.1  11.9   2   2   4.4e-06      0.02   14.6   0.0     3    31   146   174   144   176 0.93 Tetratricopeptide repeat
TPR_1                PF00515.23    34 seq1681_BIOID50983   -            198   6.2e-06   25.4   9.1   1   1   1.7e-07   0.00075   18.8   0.7     2    32    74   104    73   106 0.91 Tetratricopeptide repeat
Xan_ur_permease      PF00860.15   389 seq1683_BIOID50983   -            411   5.3e-73  245.6  49.2   1   1   5.4e-77   7.4e-73  245.1  34.1    14   388     1   371     1   372 0.98 Permease family
Transposase_31       PF04754.7    205 seq1687_BIOID50983   -            314   2.7e-83  278.2   0.5   1   1   2.6e-87   3.6e-83  277.8   0.3     1   204     8   210     8   211 0.98 Putative transposase, YhgA-like
AA_permease          PF00324.16   479 seq1689_BIOID50983   -            470    1e-115  386.7  42.2   1   1  1.7e-119  1.1e-115  386.5  29.3     1   464    39   462    39   470 0.93 Amino acid permease
AA_permease_2        PF13520.1    426 seq1689_BIOID50983   -            470   2.2e-43  148.2  46.9   1   1   4.3e-47   2.9e-43  147.8  32.5     9   410    43   444    39   464 0.82 Amino acid permease
DUF1378              PF07125.6     59 seq1690_BIOID50983   -             59   5.1e-24   83.8   0.2   1   1   4.1e-28   5.7e-24   83.7   0.1     1    48     1    48     1    56 0.92 Protein of unknown function (DUF1378)
Ivy                  PF08816.6    118 seq1693_BIOID50983   -            149   5.8e-35  119.7   0.1   1   1   5.1e-39     7e-35  119.4   0.1     1   118    29   144    29   144 0.98 Inhibitor of vertebrate lysozyme (Ivy)
Methyltransf_20      PF12147.3    311 seq1696_BIOID50983   -            585  8.3e-150  497.7   0.0   1   1    4e-153  1.1e-149  497.3   0.0     1   311   273   582   273   582 0.99 Putative methyltransferase
Hydrolase_4          PF12146.3     79 seq1696_BIOID50983   -            585   1.1e-26   92.2   0.2   1   1   1.5e-28   4.2e-25   87.2   0.1     1    78    17    95    17    96 0.98 Putative lysophospholipase
Abhydrolase_6        PF12697.2    228 seq1696_BIOID50983   -            585   7.4e-19   68.4   5.4   1   1   4.8e-22   1.3e-18   67.6   3.1     1   216    36   261    36   273 0.73 Alpha/beta hydrolase family
Abhydrolase_5        PF12695.2    142 seq1696_BIOID50983   -            585   5.2e-11   42.3   1.6   1   1   1.6e-13   4.3e-10   39.4   0.5     1   141    35   260    35   261 0.82 Alpha/beta hydrolase family
Methyltransf_18      PF12847.2    112 seq1696_BIOID50983   -            585   2.7e-09   37.5   0.0   1   1   2.2e-12   6.1e-09   36.3   0.0     4   110   410   519   408   520 0.86 Methyltransferase domain
ACR_tran             PF00873.14  1021 seq1697_BIOID50983   -           1025         0 1227.9  16.3   1   1         0         0 1227.7  11.3     2  1020     4  1008     3  1009 0.99 AcrB/AcrD/AcrF family
MMPL                 PF03176.10   333 seq1697_BIOID50983   -           1025   7.7e-14   51.0  20.2   1   2   6.4e-12   2.9e-08   32.6   6.0   138   313   327   501   226   521 0.83 MMPL family
MMPL                 PF03176.10   333 seq1697_BIOID50983   -           1025   7.7e-14   51.0  20.2   2   2   4.2e-09   1.9e-05   23.4   2.5    73   306   785  1012   687  1024 0.76 MMPL family
SecD_SecF            PF02355.11   189 seq1697_BIOID50983   -           1025     4e-12   45.6  20.4   1   2     2e-10   9.2e-07   28.1   6.7    35   186   336   489   317   492 0.80 Protein export membrane protein
SecD_SecF            PF02355.11   189 seq1697_BIOID50983   -           1025     4e-12   45.6  20.4   2   2   8.1e-09   3.7e-05   22.8   2.0    25   183   844  1005   831  1022 0.87 Protein export membrane protein
LysR_substrate       PF03466.15   209 seq1701_BIOID50983   -            311   2.5e-44  150.7   4.2   1   1   4.8e-48   3.3e-44  150.4   2.9     4   207    92   293    89   295 0.97 LysR substrate binding domain
HTH_1                PF00126.22    60 seq1701_BIOID50983   -            311   4.2e-18   64.7   0.6   1   1   1.6e-21   1.1e-17   63.3   0.4     1    59     6    64     6    65 0.96 Bacterial regulatory helix-turn-helix protein, lysR family
DUF826               PF05696.6     78 seq1703_BIOID50983   -             81   6.8e-37  125.3   1.6   1   1   5.5e-41   7.5e-37  125.2   1.1     1    78     1    74     1    74 0.99 Protein of unknown function (DUF826)
PAP2                 PF01569.16   129 seq1704_BIOID50983   -            254   2.5e-28   98.2   1.2   1   1   1.8e-32   2.5e-28   98.2   0.9     6   126    78   232    73   234 0.89 PAP2 superfamily
Polysacc_deac_1      PF01522.16   124 seq1705_BIOID50983   -            296   2.5e-14   52.8   0.0   1   1   4.5e-18   6.1e-14   51.6   0.0    16   123    15   169     6   170 0.93 Polysaccharide deacetylase
Glyco_tran_WecB      PF03808.8    172 seq1707_BIOID50983   -            246   3.1e-56  189.3   0.1   1   1   3.1e-60   4.2e-56  188.9   0.1     2   172    61   231    60   231 0.96 Glycosyl transferase WecB/TagA/CpsF family
SDF                  PF00375.13   390 seq1708_BIOID50983   -            437  2.2e-120  401.8  38.4   1   1  1.8e-124  2.5e-120  401.7  26.6     1   390     8   411     8   411 0.97 Sodium:dicarboxylate symporter family
FadR_C               PF07840.7    164 seq1709_BIOID50983   -            239   6.9e-73  243.5   0.0   1   1   1.9e-76   8.5e-73  243.2   0.0     1   163    72   234    72   235 0.99 FadR C-terminal domain
GntR                 PF00392.16    64 seq1709_BIOID50983   -            239   2.3e-20   71.6   0.0   1   1     1e-23   4.7e-20   70.6   0.0     4    64    11    71     8    71 0.96 Bacterial regulatory proteins, gntR family
Peptidase_M17        PF00883.16   311 seq1711_BIOID50983   -            503  5.1e-133  442.6   0.1   1   1  1.3e-136  8.6e-133  441.8   0.0     2   310   185   490   184   491 0.99 Cytosol aminopeptidase family, catalytic domain
Peptidase_M17_N      PF02789.12   125 seq1711_BIOID50983   -            503   5.3e-31  106.8   0.0   1   1   2.2e-34   1.5e-30  105.4   0.0     1   125    19   147    19   147 0.96 Cytosol aminopeptidase family, N-terminal domain
CCG                  PF02754.11    85 seq1714_BIOID50983   -            239   9.7e-30  102.3   0.2   1   2   2.2e-17   3.1e-13   49.4   0.0     1    84     3    84     3    85 0.95 Cysteine-rich domain
CCG                  PF02754.11    85 seq1714_BIOID50983   -            239   9.7e-30  102.3   0.2   2   2   6.3e-18   8.6e-14   51.2   0.0     2    84   133   216   132   217 0.92 Cysteine-rich domain
Aminotran_1_2        PF00155.16   363 seq1715_BIOID50983   -            390   2.1e-58  197.9   0.0   1   1   1.7e-62   2.4e-58  197.7   0.0     3   360    30   379    28   382 0.94 Aminotransferase class I and II
YjbE                 PF11106.3     80 seq1716_BIOID50983   -             80   1.5e-43  146.4  27.9   1   1   1.2e-47   1.7e-43  146.3  19.3     1    80     1    80     1    80 0.99 Exopolysaccharide production protein YjbE
DUF2726              PF10881.3    126 seq1719_BIOID50983   -            228   2.6e-22   78.6   0.0   1   1   3.4e-26   4.6e-22   77.8   0.0     4   116    91   206    88   215 0.93 Protein of unknown function (DUF2726)
PMT                  PF02366.13   245 seq1723_BIOID50983   -            550   1.4e-54  184.9  21.1   1   1   2.1e-58   1.4e-54  184.9  14.7     3   245     5   237     3   237 0.98 Dolichyl-phosphate-mannose-protein mannosyltransferase
PMT_2                PF13231.1    159 seq1723_BIOID50983   -            550   6.8e-12   45.4  22.0   1   1     1e-15   6.8e-12   45.4  15.3     2   159    61   222    60   222 0.80 Dolichyl-phosphate-mannose-protein mannosyltransferase
DUF1049              PF06305.6     68 seq1724_BIOID50983   -            102   1.3e-25   88.5   0.7   1   1   9.6e-30   1.3e-25   88.5   0.5     1    66    22    87    22    89 0.97 Protein of unknown function (DUF1049)
DUF2886              PF11102.3    200 seq1725_BIOID50983   -            212   8.1e-56  188.6   1.4   1   1   6.6e-60   9.1e-56  188.4   1.0     1   199    13   206    13   207 0.98 Protein of unknown function (DUF2886)
Tra_M                PF05261.6    127 seq1726_BIOID50983   -            127   1.2e-60  203.0   1.9   1   1   9.9e-65   1.3e-60  202.8   1.3     1   127     1   127     1   127 0.99 TraM protein
AA_permease          PF00324.16   479 seq1727_BIOID50983   -            461   4.9e-99  331.7  55.9   1   1  9.1e-103   6.2e-99  331.3  38.8     1   435    16   427    16   455 0.94 Amino acid permease
AA_permease_2        PF13520.1    426 seq1727_BIOID50983   -            461   1.6e-43  148.7  59.1   1   1   3.1e-47   2.1e-43  148.3  41.0     9   425    20   440    15   441 0.88 Amino acid permease
DEAD                 PF00270.24   173 seq1729_BIOID50983   -            454   2.3e-49  167.0   0.1   1   1   5.9e-52   2.7e-48  163.5   0.0     1   172    25   196    25   197 0.94 DEAD/DEAH box helicase
Helicase_C           PF00271.26    78 seq1729_BIOID50983   -            454   8.2e-26   89.5   0.0   1   1   4.8e-29   2.2e-25   88.2   0.0     2    77   264   339   263   340 0.98 Helicase conserved C-terminal domain
DUF162               PF02589.10   189 seq1733_BIOID50983   -            475   1.5e-51  174.5   0.1   1   1   1.3e-54     2e-51  174.0   0.1     3   189    72   294    70   294 0.99 Uncharacterised ACR, YkgG family COG1556
Fer4_8               PF13183.1     57 seq1733_BIOID50983   -            475   1.2e-11   44.2   2.1   1   1   1.9e-14   2.9e-11   43.1   1.5     2    57   309   376   308   376 0.79 4Fe-4S dicluster domain
DUF3390              PF11870.3     93 seq1733_BIOID50983   -            475   4.5e-10   39.2   0.6   1   1   7.1e-13   1.1e-09   37.9   0.4    13    92   387   470   379   471 0.83 Domain of unknown function (DUF3390)
Fer4_9               PF13187.1     55 seq1733_BIOID50983   -            475   1.1e-08   35.0   0.5   1   1   2.2e-11   3.3e-08   33.5   0.4     1    53   311   375   311   376 0.94 4Fe-4S dicluster domain
Fer4_17              PF13534.1     61 seq1733_BIOID50983   -            475   1.2e-07   31.8   1.9   1   1   2.5e-10   3.8e-07   30.2   1.3     1    60   311   376   311   377 0.71 4Fe-4S dicluster domain
Fer4_10              PF13237.1     52 seq1733_BIOID50983   -            475     9e-08   31.6   4.1   1   1   2.1e-10   3.2e-07   29.9   3.0     7    52   310   373   305   373 0.69 4Fe-4S dicluster domain
Fer4_7               PF12838.2     52 seq1733_BIOID50983   -            475   1.8e-07   31.3   4.3   1   1   3.2e-10   4.8e-07   29.9   2.9     1    51   311   375   311   376 0.77 4Fe-4S dicluster domain
TPR_7                PF13176.1     36 seq1736_BIOID50983   -            389     1e-13   49.8  11.5   1   1   1.8e-05     0.025   14.2   0.0     1    27    71    97    71   106 0.82 Tetratricopeptide repeat
TPR_2                PF07719.12    34 seq1736_BIOID50983   -            389   1.8e-12   46.0   7.2   1   1   1.4e-05     0.019   14.7   0.0     5    32   218   245   214   247 0.88 Tetratricopeptide repeat
Apc3                 PF12895.2     84 seq1736_BIOID50983   -            389   7.3e-10   38.7   1.4   1   1   1.3e-09   1.8e-06   27.8   0.1     4    83   156   239   153   240 0.89 Anaphase-promoting complex, cyclosome, subunit 3
TPR_1                PF00515.23    34 seq1736_BIOID50983   -            389   4.6e-09   35.3   2.5   1   1   2.6e-05     0.035   13.5   0.0     7    32   220   245   214   247 0.89 Tetratricopeptide repeat
TPR_8                PF13181.1     34 seq1736_BIOID50983   -            389   1.4e-07   30.6   1.1   1   1   1.7e-05     0.024   14.3   0.0     5    29   218   242   214   246 0.89 Tetratricopeptide repeat
LysR_substrate       PF03466.15   209 seq1739_BIOID50983   -            309     7e-38  129.7   0.0   1   1   1.3e-41   9.1e-38  129.3   0.0     4   207    90   291    87   293 0.95 LysR substrate binding domain
HTH_1                PF00126.22    60 seq1739_BIOID50983   -            309   2.1e-20   72.0   0.7   1   1   5.1e-24   3.5e-20   71.3   0.5     1    60     4    63     4    63 0.97 Bacterial regulatory helix-turn-helix protein, lysR family
PAS                  PF00989.19   113 seq1741_BIOID50983   -            248   2.1e-16   59.5   0.0   1   1   6.5e-20   4.4e-16   58.5   0.0     3   109    43   141    41   145 0.94 PAS fold
PAS_8                PF13188.1     64 seq1741_BIOID50983   -            248   7.7e-06   25.4   0.0   1   1   5.3e-09   3.6e-05   23.3   0.0     4    41    44    85    42   107 0.75 PAS domain
Caps_synth_GfcC      PF06251.6    229 seq1742_BIOID50983   -            245   4.5e-92  307.2   0.0   1   1   3.7e-96   5.1e-92  307.0   0.0     2   229    20   245    19   245 0.99 Capsule biosynthesis GfcC
DSPc                 PF00782.15   133 seq1743_BIOID50983   -            451   2.7e-25   88.3   0.0   1   1   1.4e-28   4.9e-25   87.5   0.0     1   132   327   450   327   451 0.96 Dual specificity phosphatase, catalytic domain
PAP2                 PF01569.16   129 seq1743_BIOID50983   -            451   2.7e-10   39.8   3.6   1   1     8e-14   2.7e-10   39.8   2.5     4   126   106   220   100   223 0.86 PAP2 superfamily
PAP2_3               PF14378.1    191 seq1743_BIOID50983   -            451     2e-08   33.9   1.8   1   1   5.7e-12     2e-08   33.9   1.3    71   189   101   211    91   213 0.85 PAP2 superfamily
Y_phosphatase        PF00102.22   236 seq1743_BIOID50983   -            451   2.8e-05   23.4   0.0   1   1   1.2e-08   4.2e-05   22.8   0.0   152   223   376   438   350   445 0.83 Protein-tyrosine phosphatase
Phage_integrase      PF00589.17   173 seq1746_BIOID50983   -            400   1.7e-20   73.2   0.1   1   1   4.6e-24   3.2e-20   72.4   0.1    23   168   233   375   215   379 0.91 Phage integrase family
DUF4102              PF13356.1     89 seq1746_BIOID50983   -            400   8.9e-18   63.8   0.0   1   1   2.4e-21   1.6e-17   63.0   0.0     1    88     4    93     4    94 0.91 Domain of unknown function (DUF4102)
LysR_substrate       PF03466.15   209 seq1747_BIOID50983   -            323   5.7e-42  143.0   0.2   1   1   1.1e-45   7.8e-42  142.6   0.1     3   206   113   316   111   319 0.97 LysR substrate binding domain
HTH_1                PF00126.22    60 seq1747_BIOID50983   -            323   7.3e-19   67.1   0.6   1   1     2e-22   1.3e-18   66.3   0.4     2    59    29    86    28    87 0.97 Bacterial regulatory helix-turn-helix protein, lysR family
A_deaminase          PF00962.17   330 seq1748_BIOID50983   -            333  6.3e-101  337.5   0.0   1   1  5.2e-105  7.1e-101  337.3   0.0     2   329     6   328     5   329 0.99 Adenosine/AMP deaminase
AA_permease          PF00324.16   479 seq1751_BIOID50983   -            446    4e-120  401.2  48.0   1   1  6.5e-124  4.5e-120  401.1  33.3     4   476     1   435     1   438 0.98 Amino acid permease
AA_permease_2        PF13520.1    426 seq1751_BIOID50983   -            446   2.2e-41  141.7  48.8   1   1   3.9e-45   2.7e-41  141.4  33.8     9   424     2   419     1   425 0.85 Amino acid permease
Epimerase            PF01370.16   236 seq1752_BIOID50983   -            310   6.2e-50  169.7   0.0   1   1   2.8e-53   7.7e-50  169.3   0.0     1   236     2   236     2   236 0.92 NAD dependent epimerase/dehydratase family
3Beta_HSD            PF01073.14   280 seq1752_BIOID50983   -            310   1.7e-12   46.5   0.0   1   1   8.5e-16   2.3e-12   46.0   0.0     1   223     3   219     3   224 0.79 3-beta hydroxysteroid dehydrogenase/isomerase family
RmlD_sub_bind        PF04321.12   287 seq1752_BIOID50983   -            310   7.2e-10   38.1   0.0   1   1   7.5e-13   2.1e-09   36.6   0.0     3   155     2   174     1   267 0.79 RmlD substrate binding domain
NAD_binding_4        PF07993.7    249 seq1752_BIOID50983   -            310   1.8e-07   30.2   0.0   1   1   3.6e-08   9.9e-05   21.2   0.0    86   210    67   184    47   220 0.84 Male sterility protein
DNA_pol3_chi         PF04364.8    137 seq1753_BIOID50983   -            147   7.1e-45  152.0   0.0   1   1   5.8e-49   7.9e-45  151.9   0.0     1   137     1   143     1   143 0.97 DNA polymerase III chi subunit, HolC
DUF940               PF06082.6    658 seq1755_BIOID50983   -            698  4.2e-258  858.1  13.4   1   1  3.5e-262  4.8e-258  857.9   9.3     1   658    29   693    29   693 0.97 Bacterial putative lipoprotein (DUF940)
TraY                 PF05509.6     49 seq1756_BIOID50983   -             75   1.5e-23   82.2   0.1   1   1   1.3e-27   1.8e-23   81.8   0.1     1    48    14    61    14    62 0.97 TraY domain
DUF1127              PF06568.6     40 seq1758_BIOID50983   -             59   5.1e-13   48.0   8.2   1   1   3.7e-17   5.1e-13   48.0   5.7     2    39    22    59    21    59 0.96 Domain of unknown function (DUF1127)
tRNA-synt_1          PF00133.17   601 seq1761_BIOID50983   -            951  2.6e-227  755.5   0.6   1   1  4.8e-230  1.3e-226  753.1   0.4     2   601    14   631    13   631 0.97 tRNA synthetases class I (I, L, M and V)
Anticodon_1          PF08264.8    153 seq1761_BIOID50983   -            951   1.1e-42  145.2   0.0   1   1   9.7e-46   2.7e-42  144.0   0.0     1   151   674   824   674   826 0.90 Anticodon-binding domain of tRNA
tRNA-synt_1g         PF09334.6    391 seq1761_BIOID50983   -            951   6.8e-19   67.6   0.2   1   1   3.6e-11   9.9e-08   30.9   0.1     5   125    39   178    35   209 0.62 tRNA synthetases class I (M)
Val_tRNA-synt_C      PF10458.4     66 seq1761_BIOID50983   -            951   2.7e-17   62.4   7.1   1   1   2.2e-20   6.1e-17   61.3   4.9     3    61   886   944   884   949 0.95 Valyl tRNA synthetase tRNA binding arm
tRNA-synt_1_2        PF13603.1    185 seq1761_BIOID50983   -            951   2.4e-09   36.6   0.0   1   1   4.4e-10   1.2e-06   27.8   0.0    86   161   247   319   243   348 0.76 Leucyl-tRNA synthetase, Domain 2
OMPdecase            PF00215.19   226 seq1762_BIOID50983   -            265     3e-54  183.6   0.0   1   1   2.6e-58   3.5e-54  183.4   0.0     1   226    35   257    35   257 0.96 Orotidine 5'-phosphate decarboxylase / HUMPS family
EamA                 PF00892.15   126 seq1763_BIOID50983   -            111   3.2e-10   40.0   8.9   1   1   8.4e-14   3.8e-10   39.7   6.2    24   124     3   107     1   109 0.84 EamA-like transporter family
Multi_Drug_Res       PF00893.14    93 seq1763_BIOID50983   -            111   3.4e-08   33.7   4.9   1   1     1e-11   4.6e-08   33.2   3.4     1    93     1   100     1   100 0.87 Small Multidrug Resistance protein
TraA                 PF05513.6    119 seq1764_BIOID50983   -            120   2.2e-61  205.1  11.8   1   1   1.8e-65   2.5e-61  205.0   8.2     1   119     1   118     1   118 0.99 TraA
DUF162               PF02589.10   189 seq1765_BIOID50983   -            231   1.4e-36  125.7   0.1   1   1   1.5e-40     2e-36  125.1   0.0    19   189    65   228    47   228 0.91 Uncharacterised ACR, YkgG family COG1556
DUF262               PF03235.9    221 seq1766_BIOID50983   -            697   4.2e-34  118.3   0.2   1   1   6.1e-38   4.2e-34  118.3   0.2     2   220     9   222     8   223 0.82 Protein of unknown function DUF262
DUF1524              PF07510.6    142 seq1766_BIOID50983   -            697   8.8e-32  109.7   2.8   1   1   2.4e-35   1.7e-31  108.9   1.9     1   141   414   547   414   548 0.95 Protein of unknown function (DUF1524)
Band_7               PF01145.20   179 seq1769_BIOID50983   -            275   4.5e-24   85.2   0.2   1   1   3.3e-28   4.5e-24   85.2   0.1     2   179    22   208    21   215 0.87 SPFH domain / Band 7 family
DAO                  PF01266.19   358 seq1770_BIOID50983   -            432   5.6e-74  249.0   0.5   1   1   4.8e-77   6.5e-74  248.8   0.3     2   358     3   397     2   397 0.95 FAD dependent oxidoreductase
Pyr_redox_2          PF07992.9    200 seq1770_BIOID50983   -            432   7.5e-09   35.6   0.3   1   1   3.9e-08   5.3e-05   23.0   0.2     1    36     2    37     2    65 0.92 Pyridine nucleotide-disulphide oxidoreductase
Pyr_redox            PF00070.22    80 seq1770_BIOID50983   -            432   3.2e-08   33.7   0.2   1   1     7e-09   9.6e-06   25.7   0.2     1    33     2    34     2    47 0.91 Pyridine nucleotide-disulphide oxidoreductase
NAD_binding_8        PF13450.1     68 seq1770_BIOID50983   -            432   8.6e-07   28.7   0.1   1   1   5.6e-09   7.6e-06   25.7   0.0     1    34     5    38     5    69 0.85 NAD(P)-binding Rossmann-like domain
ApbA                 PF02558.11   151 seq1770_BIOID50983   -            432   2.3e-05   23.7   0.2   1   1   3.8e-08   5.3e-05   22.6   0.1     1    33     3    34     3    48 0.87 Ketopantoate reductase PanE/ApbA
AlaDh_PNT_C          PF01262.16   168 seq1770_BIOID50983   -            432   0.00013   21.5   0.1   1   1   1.7e-07   0.00023   20.6   0.1    22    59     2    39     1    52 0.85 Alanine dehydrogenase/PNT, C-terminal domain
Virul_fac_BrkB       PF03631.10   260 seq1771_BIOID50983   -            337   4.8e-49  166.9  16.3   1   1   4.1e-53   5.7e-49  166.7  11.3     4   258    65   325    62   327 0.91 Virulence factor BrkB
SIS_2                PF13580.1    138 seq1772_BIOID50983   -            246   3.1e-31  107.7   0.3   1   1   9.4e-35   6.4e-31  106.7   0.2    15   138    78   200    56   200 0.92 SIS domain
SIS                  PF01380.17   131 seq1772_BIOID50983   -            246   5.9e-08   32.2   0.0   1   1   2.3e-11   1.6e-07   30.9   0.0    51   104   163   216   152   229 0.91 SIS domain
Glyco_transf_9       PF01075.12   247 seq1775_BIOID50983   -            348   1.3e-89  299.5   0.0   1   1   1.1e-93   1.5e-89  299.3   0.0     1   247    69   324    69   324 0.98 Glycosyltransferase family 9 (heptosyltransferase)
TraL                 PF07178.6     95 seq1776_BIOID50983   -            104   4.4e-37  125.8   0.2   1   1   3.6e-41     5e-37  125.7   0.2     1    95    10   104    10   104 0.99 TraL protein
MFS_1                PF07690.11   354 seq1779_BIOID50983   -            471   1.3e-56  191.7  68.6   1   2   1.7e-54   1.1e-50  172.2  34.2     1   353    15   405    15   406 0.92 Major Facilitator Superfamily
MFS_1                PF07690.11   354 seq1779_BIOID50983   -            471   1.3e-56  191.7  68.6   2   2   2.4e-12   1.6e-08   33.5   7.9    56   178   321   455   320   469 0.79 Major Facilitator Superfamily
MFS_3                PF05977.8    524 seq1779_BIOID50983   -            471   6.3e-10   37.6  13.8   1   1   9.2e-14   6.3e-10   37.6   9.6    20   187    20   183     6   246 0.85 Transmembrane secretion effector
Radical_SAM          PF04055.16   166 seq1780_BIOID50983   -            411   6.1e-13   49.1   0.0   1   1     3e-16     1e-12   48.4   0.0     6   160    20   182    16   208 0.84 Radical SAM superfamily
DUF4008              PF13186.1     64 seq1780_BIOID50983   -            411     2e-12   47.1   0.6   1   1   1.3e-15   4.3e-12   46.0   0.4     4    64   282   343   276   343 0.90 Domain of unknown function (DUF4008)
Fer4_12              PF13353.1    139 seq1780_BIOID50983   -            411   4.8e-07   29.8   0.0   1   1   2.7e-10   9.1e-07   28.9   0.0    13   115    19   126    17   150 0.60 4Fe-4S single cluster domain
TOBE                 PF03459.12    64 seq1781_BIOID50983   -            262   2.3e-30  104.3   0.2   1   2   2.6e-19   1.8e-15   56.6   0.1     1    63   125   188   125   189 0.98 TOBE domain
TOBE                 PF03459.12    64 seq1781_BIOID50983   -            262   2.3e-30  104.3   0.2   2   2   7.7e-16   5.3e-12   45.5   0.0     3    64   199   258   197   258 0.97 TOBE domain
HTH_1                PF00126.22    60 seq1781_BIOID50983   -            262   6.9e-07   28.7   0.0   1   1   1.9e-10   1.3e-06   27.9   0.0     2    60    20    83    19    83 0.89 Bacterial regulatory helix-turn-helix protein, lysR family
Phage_AlpA           PF05930.7     51 seq1782_BIOID50983   -             88   2.6e-26   90.9   0.0   1   1   4.8e-30   3.3e-26   90.6   0.0     1    51    25    75    25    75 0.99 Prophage CP4-57 regulatory protein (AlpA)
HTH_17               PF12728.2     51 seq1782_BIOID50983   -             88   6.3e-10   39.0   0.0   1   1   1.1e-13   7.8e-10   38.7   0.0     2    50    28    78    27    79 0.87 Helix-turn-helix domain
FCD                  PF07729.7    125 seq1784_BIOID50983   -            226   5.6e-18   65.3  11.5   1   1   1.3e-21   8.7e-18   64.7   8.0     1   124    82   213    82   214 0.85 FCD domain
GntR                 PF00392.16    64 seq1784_BIOID50983   -            226     1e-12   47.1   0.0   1   1   3.3e-16   2.2e-12   46.0   0.0     7    64    16    72    12    72 0.96 Bacterial regulatory proteins, gntR family
Xan_ur_permease      PF00860.15   389 seq1785_BIOID50983   -            525  5.6e-121  403.5  46.5   1   1  5.7e-125  7.8e-121  403.0  32.2     2   385    72   451    71   455 0.98 Permease family
SUI1                 PF01253.17    83 seq1786_BIOID50983   -            108   1.6e-22   78.9   1.9   1   1   1.4e-26   1.9e-22   78.7   1.3     2    82    28   104    27   105 0.95 Translation initiation factor SUI1
Phage_ASH            PF10554.4    108 seq1787_BIOID50983   -            199   3.7e-38  130.0   1.2   1   1   3.4e-42   4.7e-38  129.7   0.8     1   108    22   146    22   146 0.99 Ash protein family
PfkB                 PF00294.19   301 seq1790_BIOID50983   -            300   2.7e-63  213.7   0.5   1   1   2.3e-67   3.1e-63  213.5   0.4     3   299     5   287     3   289 0.93 pfkB family carbohydrate kinase
GATase_4             PF13230.1    272 seq1792_BIOID50983   -            255  3.2e-107  357.1   0.0   1   1  7.7e-111  3.5e-107  357.0   0.0     1   252     1   252     1   255 0.99 Glutamine amidotransferases class-II
GATase_2             PF00310.16   361 seq1792_BIOID50983   -            255   3.3e-17   62.1   0.1   1   1   2.1e-15   9.7e-12   44.1   0.1   189   359    65   215    60   217 0.87 Glutamine amidotransferases class-II
TraK                 PF06586.6    234 seq1793_BIOID50983   -            242   4.3e-70  235.3   0.0   1   1   3.4e-74   4.7e-70  235.2   0.0     5   234    12   235     1   235 0.97 TraK protein
DUF3418              PF11898.3    586 seq1794_BIOID50983   -           1300  9.6e-242  803.4   0.7   1   1  5.6e-245  1.3e-241  803.0   0.5     2   586   712  1298   711  1298 0.99 Domain of unknown function (DUF3418)
OB_NTP_bind          PF07717.11   111 seq1794_BIOID50983   -           1300   1.1e-24   86.1   0.0   1   1   9.4e-28   2.1e-24   85.2   0.0     2   111   600   699   599   699 0.97 Oligonucleotide/oligosaccharide-binding (OB)-fold
HA2                  PF04408.18   102 seq1794_BIOID50983   -           1300   2.7e-24   85.0   0.0   1   1   2.5e-27   5.8e-24   83.9   0.0     2   101   465   558   464   559 0.90 Helicase associated domain (HA2)
Helicase_C           PF00271.26    78 seq1794_BIOID50983   -           1300   1.1e-10   41.0   0.1   1   1   1.1e-13   2.5e-10   39.9   0.1     2    77   312   403   311   404 0.94 Helicase conserved C-terminal domain
DEAD                 PF00270.24   173 seq1794_BIOID50983   -           1300   5.9e-07   28.9   0.0   1   1     6e-10   1.4e-06   27.7   0.0     7   167    86   233    80   239 0.72 DEAD/DEAH box helicase
ABC_tran             PF00005.22   118 seq1795_BIOID50983   -            494   2.4e-28   98.7   0.1   1   2   1.3e-12     3e-09   37.1   0.0     2   117    48   167    47   168 0.66 ABC transporter
ABC_tran             PF00005.22   118 seq1795_BIOID50983   -            494   2.4e-28   98.7   0.1   2   2   1.5e-19   3.5e-16   59.5   0.0     1   117   304   433   304   434 0.88 ABC transporter
AAA_21               PF13304.1    303 seq1795_BIOID50983   -            494   6.3e-20   72.2   9.2   1   1   9.5e-15   2.2e-11   44.1   1.2     4   297   295   464   295   467 0.83 AAA domain
DnaB_C               PF03796.10   265 seq1796_BIOID50983   -            454  8.7e-107  355.7   0.1   1   1  2.6e-110  1.2e-106  355.3   0.1     1   263   188   445   188   447 0.97 DnaB-like helicase C terminal domain
DnaB                 PF00772.16   103 seq1796_BIOID50983   -            454   3.3e-35  119.9   0.0   1   1   3.1e-38   1.4e-34  117.9   0.0     2   103     9   110     8   110 0.99 DnaB-like helicase N terminal domain
AAA_25               PF13481.1    194 seq1796_BIOID50983   -            454   3.1e-13   49.4   0.1   1   1   1.3e-16   5.8e-13   48.5   0.0    13   190   187   368   174   372 0.83 AAA domain
Glyco_transf_9       PF01075.12   247 seq1797_BIOID50983   -            330   8.1e-84  280.5   0.1   1   1   7.3e-88     1e-83  280.2   0.1     1   245    75   315    75   317 0.98 Glycosyltransferase family 9 (heptosyltransferase)
Ala_racemase_N       PF01168.15   217 seq1801_BIOID50983   -            356   5.2e-59  199.3   0.1   1   1   9.8e-63   6.7e-59  198.9   0.0     2   217    10   217     9   217 0.95 Alanine racemase, N-terminal domain
Ala_racemase_C       PF00842.16   129 seq1801_BIOID50983   -            356   2.4e-39  133.5   0.4   1   1   6.2e-43   4.2e-39  132.7   0.3     1   127   232   354   232   356 0.97 Alanine racemase, C-terminal domain
Sugar_tr             PF00083.19   451 seq1805_BIOID50983   -            440   1.9e-35  122.2  33.9   1   2   1.1e-31   7.8e-28   97.1   5.7     2   203    23   232    22   236 0.89 Sugar (and other) transporter
Sugar_tr             PF00083.19   451 seq1805_BIOID50983   -            440   1.9e-35  122.2  33.9   2   2   4.1e-12   2.8e-08   32.6  11.9   241   443   239   439   225   440 0.69 Sugar (and other) transporter
MFS_1                PF07690.11   354 seq1805_BIOID50983   -            440     3e-29  101.7  61.5   1   2   4.8e-21   3.3e-17   62.1  18.9     2   239    28   275    27   287 0.71 Major Facilitator Superfamily
MFS_1                PF07690.11   354 seq1805_BIOID50983   -            440     3e-29  101.7  61.5   2   2   9.5e-16   6.5e-12   44.7  19.8    27   176   283   435   271   440 0.81 Major Facilitator Superfamily
HATPase_c            PF02518.21   111 seq1809_BIOID50983   -            467   5.8e-24   83.8   0.0   1   1   2.7e-27   1.2e-23   82.7   0.0     1   111   349   460   349   460 0.98 Histidine kinase-, DNA gyrase B-, and HSP90-like ATPase
HAMP                 PF00672.20    70 seq1809_BIOID50983   -            467   1.5e-17   63.4   0.4   1   1   3.3e-21   1.5e-17   63.4   0.2     2    69   168   235   167   236 0.96 HAMP domain
HisKA                PF00512.20    68 seq1809_BIOID50983   -            467   9.5e-14   51.0   0.2   1   1   2.1e-17   9.5e-14   51.0   0.1     1    68   240   304   240   304 0.97 His Kinase A (phospho-acceptor) domain
HHA                  PF05321.6     57 seq1812_BIOID50983   -             71   3.8e-25   87.6   0.0   1   1   3.2e-29   4.3e-25   87.4   0.0     1    57     8    68     8    68 0.97 Haemolysin expression modulating protein
TrbI                 PF03743.9    187 seq1815_BIOID50983   -            475   4.5e-40  137.0   1.6   1   1   8.1e-44   1.1e-39  135.7   0.3     2   187   213   409   212   409 0.95 Bacterial conjugation TrbI-like protein
DeoRC                PF00455.17   162 seq1817_BIOID50983   -            268   2.4e-50  170.1   1.3   1   1   2.7e-53   3.1e-50  169.8   0.9     2   161    85   244    84   245 0.99 DeoR C terminal sensor domain
HTH_DeoR             PF08220.7     57 seq1817_BIOID50983   -            268   5.8e-23   80.0   0.9   1   1   5.1e-26   5.8e-23   80.0   0.6     1    56    18    73    18    74 0.97 DeoR-like helix-turn-helix domain
HTH_11               PF08279.7     55 seq1817_BIOID50983   -            268   6.4e-10   38.4   0.1   1   1     1e-12   1.2e-09   37.5   0.1     4    44    21    60    18    67 0.87 HTH domain
MarR_2               PF12802.2     62 seq1817_BIOID50983   -            268   3.5e-07   29.6   0.1   1   1   7.3e-10   8.3e-07   28.4   0.1     5    61    17    70    11    71 0.88 MarR family
MarR                 PF01047.17    59 seq1817_BIOID50983   -            268   4.7e-07   29.2   0.1   1   1   8.8e-10     1e-06   28.2   0.0     8    50    22    64    16    66 0.94 MarR family
HTH_27               PF13463.1     68 seq1817_BIOID50983   -            268   5.2e-06   26.5   0.1   1   1   1.1e-08   1.2e-05   25.4   0.0     2    53    16    66    16    77 0.89 Winged helix DNA-binding domain
GntR                 PF00392.16    64 seq1817_BIOID50983   -            268   8.6e-06   24.9   0.0   1   1   1.7e-08   1.9e-05   23.8   0.0    27    60    34    67    26    70 0.93 Bacterial regulatory proteins, gntR family
HTH_24               PF13412.1     48 seq1817_BIOID50983   -            268   2.2e-05   23.6   0.1   1   1   4.6e-08   5.2e-05   22.4   0.1     7    48    21    62    16    62 0.95 Winged helix-turn-helix DNA-binding
HTH_3                PF01381.17    55 seq1818_BIOID50983   -            107   5.2e-05   22.9   0.0   1   1   6.5e-09   8.9e-05   22.1   0.0    12    47    18    53    18    56 0.93 Helix-turn-helix
HTH_5                PF01022.15    47 seq1820_BIOID50983   -             99   1.2e-14   53.5   0.1   1   1   7.3e-18     2e-14   52.8   0.1     1    47    23    70    23    70 0.97 Bacterial regulatory protein, arsR family
HTH_20               PF12840.2     61 seq1820_BIOID50983   -             99   2.4e-11   43.1   0.4   1   1   1.3e-14   3.5e-11   42.6   0.3     2    58    16    72    15    75 0.96 Helix-turn-helix domain
MarR_2               PF12802.2     62 seq1820_BIOID50983   -             99     2e-09   36.8   0.1   1   1   1.2e-12   3.3e-09   36.1   0.1     5    60    24    75    19    77 0.89 MarR family
HTH_24               PF13412.1     48 seq1820_BIOID50983   -             99     2e-08   33.3   0.0   1   1   1.9e-11   5.1e-08   32.0   0.0     5    47    26    68    24    69 0.96 Winged helix-turn-helix DNA-binding
MarR                 PF01047.17    59 seq1820_BIOID50983   -             99   6.7e-06   25.6   0.0   1   1   4.6e-09   1.3e-05   24.7   0.0     5    53    26    74    23    75 0.95 MarR family
DUF2569              PF10754.4    149 seq1821_BIOID50983   -            146     4e-48  163.2  10.5   1   1   3.3e-52   4.5e-48  163.1   7.3     2   149     4   145     3   145 0.99 Protein of unknown function (DUF2569)
Wzy_C                PF04932.10   163 seq1824_BIOID50983   -            402     6e-18   65.0   9.6   1   1   8.7e-22     6e-18   65.0   6.6     3   162   196   337   193   338 0.82 O-Antigen ligase
O-antigen_lig        PF13425.1    137 seq1824_BIOID50983   -            402   3.8e-16   59.2  13.8   1   1   5.5e-20   3.8e-16   59.2   9.6     2   136   190   340   171   341 0.87 O-antigen ligase like membrane protein
DUF1019              PF06254.6     89 seq1825_BIOID50983   -            141   2.7e-23   81.8   0.2   1   1   2.7e-27   3.7e-23   81.3   0.1     1    88    46   120    46   121 0.95 Protein of unknown function (DUF1019)
PsiE                 PF06146.7     69 seq1826_BIOID50983   -            136   1.8e-16   59.9   5.7   1   1   1.3e-20   1.8e-16   59.9   3.9     5    69    62   123    58   123 0.95 Phosphate-starvation-inducible E
Rhodanese            PF00581.15   113 seq1828_BIOID50983   -            174   2.1e-11   44.0   0.0   1   1   4.8e-15   3.3e-11   43.4   0.0     2   112     8    98     7    99 0.82 Rhodanese-like domain
DUF2892              PF11127.3     66 seq1828_BIOID50983   -            174   3.2e-11   42.7   3.2   1   1     7e-15   4.8e-11   42.2   2.2    10    60   115   170   112   174 0.88 Protein of unknown function (DUF2892)
Glycos_transf_1      PF00534.15   172 seq1832_BIOID50983   -            332   1.2e-05   24.6   0.0   1   1   1.4e-09     2e-05   23.9   0.0    85   159   231   304   226   318 0.83 Glycosyl transferases group 1
Rnf-Nqr              PF02508.9    190 seq1833_BIOID50983   -            193   3.8e-71  238.5  20.8   1   1   3.1e-75   4.2e-71  238.3  14.4     1   189     1   191     1   192 0.99 Rnf-Nqr subunit, membrane protein
HTH_Tnp_1            PF01527.15    76 seq1836_BIOID50983   -            108   5.5e-11   42.1   1.3   1   1   1.6e-14   2.2e-10   40.2   0.9     1    74     1    87     1    88 0.86 Transposase
DDE_Tnp_IS1          PF03400.8    131 seq1838_BIOID50983   -            145   1.8e-53  179.9   0.1   1   1   1.6e-57   2.2e-53  179.6   0.0     1   125     2   125     2   130 0.96 IS1 transposase
HAD_2                PF13419.1    176 seq1842_BIOID50983   -            199     6e-29  101.4   0.1   1   1     2e-32     7e-29  101.2   0.1     2   176     4   184     3   184 0.84 Haloacid dehalogenase-like hydrolase
Hydrolase_like       PF13242.1     75 seq1842_BIOID50983   -            199   2.5e-08   33.3   0.0   1   1   1.6e-11   5.5e-08   32.2   0.0     2    50   139   186   138   198 0.93 HAD-hyrolase-like
Hydrolase            PF00702.21   204 seq1842_BIOID50983   -            199   2.1e-06   28.3   0.0   1   1   6.7e-10   2.3e-06   28.1   0.0   111   203    75   177     8   178 0.77 haloacid dehalogenase-like hydrolase
HOK_GEF              PF01848.11    43 seq1843_BIOID50983   -             50   2.4e-18   65.0   1.1   1   1     2e-22   2.7e-18   64.8   0.8     1    43     4    46     4    46 0.99 Hok/gef family
Epimerase            PF01370.16   236 seq1844_BIOID50983   -            153   1.3e-27   96.6   0.0   1   1   1.2e-30   1.6e-27   96.3   0.0     1   113     3   120     3   123 0.95 NAD dependent epimerase/dehydratase family
Polysacc_synt_2      PF02719.10   294 seq1844_BIOID50983   -            153   2.1e-15   56.2   0.0   1   1   1.9e-18   2.6e-15   55.9   0.0     1   123     3   119     3   123 0.82 Polysaccharide biosynthesis protein
3Beta_HSD            PF01073.14   280 seq1844_BIOID50983   -            153   9.5e-15   53.9   0.1   1   1   8.5e-18   1.2e-14   53.6   0.0     1   111     4   119     4   122 0.89 3-beta hydroxysteroid dehydrogenase/isomerase family
adh_short            PF00106.20   167 seq1844_BIOID50983   -            153   7.6e-09   35.5   0.0   1   1     8e-12   1.1e-08   35.0   0.0     3    94     3    87     2   121 0.77 short chain dehydrogenase
RmlD_sub_bind        PF04321.12   287 seq1844_BIOID50983   -            153   2.2e-07   29.9   0.0   1   1   2.2e-10     3e-07   29.4   0.0     1    97     1   119     1   122 0.96 RmlD substrate binding domain
NAD_binding_10       PF13460.1    183 seq1844_BIOID50983   -            153   4.3e-06   26.7   0.0   1   1   4.9e-09   6.7e-06   26.1   0.0     1    95     3   121     3   122 0.82 NADH(P)-binding
KR                   PF08659.5    181 seq1844_BIOID50983   -            153   1.1e-05   25.0   0.0   1   1   1.1e-08   1.5e-05   24.6   0.0     3    95     3    87     2   122 0.77 KR domain
NmrA                 PF05368.8    233 seq1844_BIOID50983   -            153   2.1e-05   23.7   0.0   1   1   1.8e-08   2.4e-05   23.5   0.0     1    99     3   120     3   143 0.82 NmrA-like family
rve                  PF00665.21   120 seq1846_BIOID50983   -            296   4.9e-26   91.0   0.1   1   1   3.8e-29   1.3e-25   89.7   0.0     2   119   126   240   125   241 0.97 Integrase core domain
HTH_21               PF13276.1     60 seq1846_BIOID50983   -            296   1.6e-16   59.9   2.9   1   1   1.1e-19   3.9e-16   58.7   2.0     3    60    48   104    45   104 0.93 HTH-like domain
rve_3                PF13683.1     67 seq1846_BIOID50983   -            296   2.7e-11   42.7   0.0   1   1   1.8e-14   6.1e-11   41.5   0.0     6    67   217   278   212   278 0.92 Integrase core domain
rve_2                PF13333.1     52 seq1846_BIOID50983   -            296   2.6e-06   27.2   0.0   1   1   1.6e-09   5.5e-06   26.2   0.0     1    44   231   277   231   284 0.88 Integrase core domain
Response_reg         PF00072.19   112 seq1848_BIOID50983   -            240   8.2e-25   86.8   0.0   1   1   1.8e-28   1.2e-24   86.3   0.0     1   112    13   122    13   122 0.98 Response regulator receiver domain
Trans_reg_C          PF00486.23    77 seq1848_BIOID50983   -            240     1e-22   79.6   0.1   1   1   2.7e-26   1.8e-22   78.8   0.0     2    77   157   232   156   232 0.96 Transcriptional regulatory protein, C terminal
FeS                  PF04060.8     35 seq1850_BIOID50983   -            192     1e-14   53.6   5.2   1   1   1.9e-17   2.8e-14   52.2   3.6     1    35    43    77    43    77 0.97 Putative Fe-S cluster
Fer4                 PF00037.22    24 seq1850_BIOID50983   -            192   8.5e-13   47.2  25.0   1   2     1e-10   1.5e-07   30.5   4.8     2    23   111   132   110   133 0.95 4Fe-4S binding domain
Fer4                 PF00037.22    24 seq1850_BIOID50983   -            192   8.5e-13   47.2  25.0   2   2   2.5e-09   3.8e-06   26.1   2.4     2    24   141   163   140   163 0.91 4Fe-4S binding domain
Fer4_9               PF13187.1     55 seq1850_BIOID50983   -            192   2.3e-10   40.4  32.0   1   1     1e-10   1.6e-07   31.3  10.2     1    55   116   162   116   162 0.95 4Fe-4S dicluster domain
Fer4_6               PF12837.2     24 seq1850_BIOID50983   -            192   2.9e-08   33.0  28.2   1   1   4.9e-10   7.5e-07   28.6   4.5     1    24   109   132   109   132 0.96 4Fe-4S binding domain
Fer4_10              PF13237.1     52 seq1850_BIOID50983   -            192   3.3e-08   33.0  25.8   1   1   1.2e-10   1.8e-07   30.7   9.6     3    52   111   158   109   158 0.86 4Fe-4S dicluster domain
Fer4_2               PF12797.2     22 seq1850_BIOID50983   -            192   1.6e-07   30.6  20.1   1   1   8.7e-09   1.3e-05   24.6   2.9     3    22   110   129   108   129 0.93 4Fe-4S binding domain
HOK_GEF              PF01848.11    43 seq1851_BIOID50983   -             83   7.1e-18   63.5   1.4   1   1   6.8e-22   9.3e-18   63.1   1.0     1    43    37    79    37    79 0.99 Hok/gef family
TraP                 PF07296.6    202 seq1852_BIOID50983   -            194   1.2e-83  278.9   0.1   1   1   9.9e-88   1.4e-83  278.7   0.0     1   202     1   194     1   194 0.97 TraP protein
Epimerase_Csub       PF13950.1     62 seq1854_BIOID50983   -            184   1.1e-26   92.3   1.2   1   1   2.6e-30   1.8e-26   91.7   0.9     1    62   121   182   121   182 0.99 UDP-glucose 4-epimerase C-term subunit
Epimerase            PF01370.16   236 seq1854_BIOID50983   -            184   1.2e-11   44.3   0.0   1   1   2.3e-15   1.6e-11   43.9   0.0   146   236     1   108     1   108 0.92 NAD dependent epimerase/dehydratase family
Virul_fac_BrkB       PF03631.10   260 seq1855_BIOID50983   -            290     1e-55  188.8  24.6   1   1   8.7e-60   1.2e-55  188.6  17.0     2   258    29   274    28   276 0.88 Virulence factor BrkB
NLPC_P60             PF00877.14   105 seq1856_BIOID50983   -            257   3.3e-31  107.0   0.0   1   1   8.7e-35     6e-31  106.2   0.0     1   105   139   249   139   249 0.98 NlpC/P60 family
Complex1_51K         PF01512.12   151 seq1865_BIOID50983   -            740   1.7e-48  164.0   1.6   1   1   2.2e-51   2.4e-48  163.5   0.0     1   151   139   284   139   284 0.98 Respiratory-chain NADH dehydrogenase 51 Kd subunit
RnfC_N               PF13375.1    101 seq1865_BIOID50983   -            740   2.1e-34  117.1   0.2   1   1   7.2e-37   7.6e-34  115.3   0.0     1   101    14   115    14   115 0.96 RnfC Barrel sandwich hybrid domain
SLBB                 PF10531.4     59 seq1865_BIOID50983   -            740   2.3e-11   43.2   0.1   1   1   5.8e-14   6.1e-11   41.9   0.0     1    58   296   344   296   345 0.95 SLBB domain
Fer4_7               PF12838.2     52 seq1865_BIOID50983   -            740   1.6e-09   37.8   8.8   1   1   5.3e-12   5.6e-09   36.1   6.1     1    52   376   430   376   430 0.81 4Fe-4S dicluster domain
Fer4_8               PF13183.1     57 seq1865_BIOID50983   -            740   4.9e-09   35.9   5.1   1   1   1.4e-11   1.5e-08   34.4   3.5     3    57   375   430   373   460 0.79 4Fe-4S dicluster domain
Fer4_10              PF13237.1     52 seq1865_BIOID50983   -            740   6.1e-08   32.2  10.5   1   1   1.6e-10   1.7e-07   30.8   7.3     6    52   374   427   370   427 0.91 4Fe-4S dicluster domain
Fer4_9               PF13187.1     55 seq1865_BIOID50983   -            740   3.7e-07   30.1   8.6   1   1   1.3e-09   1.4e-06   28.3   5.9     2    53   377   429   376   430 0.71 4Fe-4S dicluster domain
Fer4_4               PF12800.2     17 seq1865_BIOID50983   -            740   5.3e-07   29.3  11.4   1   2   5.7e-06     0.006   16.7   2.0     2    16   375   389   374   395 0.90 4Fe-4S binding domain
Fer4_4               PF12800.2     17 seq1865_BIOID50983   -            740   5.3e-07   29.3  11.4   2   2   5.4e-06    0.0057   16.7   1.0     3    16   415   428   413   436 0.91 4Fe-4S binding domain
Fer4_17              PF13534.1     61 seq1865_BIOID50983   -            740   1.4e-06   28.4  10.3   1   1   1.2e-08   1.3e-05   25.3   6.9     2    61   377   431   376   431 0.82 4Fe-4S dicluster domain
DUF2689              PF10894.3     61 seq1867_BIOID50983   -            106   1.7e-45  152.5   3.4   1   1   2.5e-49   3.4e-45  151.5   2.2     1    61     1    61     1    61 1.00 Protein of unknown function (DUF2689)
IstB_IS21            PF01695.12   178 seq1868_BIOID50983   -            248   1.7e-20   73.1   0.1   1   1   5.1e-24   2.3e-20   72.6   0.0     4   160    55   216    52   226 0.83 IstB-like ATP binding protein
Bac_DnaA             PF00308.13   219 seq1868_BIOID50983   -            248   6.6e-09   35.6   0.0   1   1   1.8e-12   8.2e-09   35.3   0.0     6   123    72   189    67   224 0.86 Bacterial dnaA  protein
ArsA_ATPase          PF02374.10   305 seq1868_BIOID50983   -            248     5e-06   25.6   0.1   1   1   1.5e-09     7e-06   25.1   0.1     4    90   104   196   101   222 0.72 Anion-transporting ATPase
DUF3987              PF13148.1    375 seq1870_BIOID50983   -             65   3.9e-09   35.4   0.0   1   1   2.9e-13   3.9e-09   35.4   0.0     2    45    12    55    11    64 0.92 Protein of unknown function (DUF3987)
NUDIX                PF00293.23   135 seq1873_BIOID50983   -            122   6.3e-08   32.2   0.0   1   1   5.2e-12   7.1e-08   32.0   0.0    32   131     2   101     1   105 0.74 NUDIX domain
GalP_UDP_transf      PF01087.17   183 seq1874_BIOID50983   -            348   1.2e-71  240.4   0.2   1   1   3.9e-75   1.8e-71  239.8   0.1     2   183     3   176     2   176 0.98 Galactose-1-phosphate uridyl transferase, N-terminal domain
GalP_UDP_tr_C        PF02744.12   167 seq1874_BIOID50983   -            348   2.8e-71  238.3   0.1   1   1   2.6e-74   1.2e-70  236.2   0.1     2   165   183   345   182   347 0.98 Galactose-1-phosphate uridyl transferase, C-terminal domain
Transposase_mut      PF00872.13   381 seq1876_BIOID50983   -             91   5.8e-08   31.5   0.0   1   1   4.8e-12   6.5e-08   31.4   0.0    27    82    20    74     6    79 0.83 Transposase, Mutator family
DUF1508              PF07411.7     49 seq1877_BIOID50983   -            123   7.8e-48  159.5   6.0   1   2   1.2e-27   1.7e-23   81.6   0.2     1    49    23    71    23    71 0.97 Domain of unknown function (DUF1508)
DUF1508              PF07411.7     49 seq1877_BIOID50983   -            123   7.8e-48  159.5   6.0   2   2   2.5e-27   3.4e-23   80.7   0.9     1    48    74   121    74   122 0.97 Domain of unknown function (DUF1508)
DUF1144              PF06610.8    143 seq1879_BIOID50983   -            149   3.1e-70  234.3   7.3   1   1   2.5e-74   3.4e-70  234.2   5.1     4   143     3   142     1   142 0.98 Protein of unknown function (DUF1144)
Acetyltransf_1       PF00583.19    83 seq1880_BIOID50983   -            167   1.6e-13   50.3   0.2   1   1     1e-16   2.3e-13   49.8   0.1     2    83    66   145    65   145 0.96 Acetyltransferase (GNAT) family
Acetyltransf_10      PF13673.1    117 seq1880_BIOID50983   -            167   9.2e-12   44.9   0.0   1   1   4.9e-15   1.1e-11   44.7   0.0     1   117    18   144    18   144 0.85 Acetyltransferase (GNAT) domain
Acetyltransf_4       PF13420.1    155 seq1880_BIOID50983   -            167   8.4e-11   41.9   0.0   1   1   4.6e-14     1e-10   41.6   0.0     2   137    12   147    11   153 0.86 Acetyltransferase (GNAT) domain
Acetyltransf_7       PF13508.1     79 seq1880_BIOID50983   -            167   4.6e-10   39.4   0.1   1   1   3.3e-13   7.4e-10   38.7   0.1     3    78    60   145    58   146 0.84 Acetyltransferase (GNAT) domain
Acetyltransf_3       PF13302.1    142 seq1880_BIOID50983   -            167   6.6e-07   29.6   0.0   1   1   3.7e-10   8.5e-07   29.2   0.0     4   142    11   145    10   145 0.74 Acetyltransferase (GNAT) domain
FR47                 PF08445.5     86 seq1880_BIOID50983   -            167     3e-05   23.5   0.0   1   1   2.4e-08   5.6e-05   22.7   0.0    19    81    85   148    82   151 0.90 FR47-like protein
Trp_Tyr_perm         PF03222.8    394 seq1881_BIOID50983   -            409   3.1e-11   42.6  35.6   1   1   5.7e-15   3.9e-11   42.2  24.7    12   360    16   379     7   408 0.78 Tryptophan/tyrosine permease family
Aa_trans             PF01490.13   410 seq1881_BIOID50983   -            409   1.8e-05   23.3  40.2   1   1   8.5e-09   5.8e-05   21.6  27.9    10   399    14   406    10   409 0.67 Transmembrane amino acid transporter protein
ANT                  PF03374.9    112 seq1883_BIOID50983   -            344   3.4e-32  110.7   0.0   1   1   5.9e-36     8e-32  109.4   0.0     1   111   230   338   230   339 0.97 Phage antirepressor protein KilAC domain
Tyr_Deacylase        PF02580.11   145 seq1886_BIOID50983   -            145   6.3e-55  185.0   0.1   1   1   5.1e-59     7e-55  184.8   0.0     2   144     3   144     2   145 0.99 D-Tyr-tRNA(Tyr) deacylase
DUF3987              PF13148.1    375 seq1887_BIOID50983   -            483   1.1e-99  333.4   0.0   1   1  9.3e-104   1.3e-99  333.2   0.0     2   372    35   399    34   402 0.97 Protein of unknown function (DUF3987)
TraV                 PF09676.5    119 seq1890_BIOID50983   -            171   1.1e-39  135.6   0.7   1   1   9.5e-44   1.3e-39  135.4   0.5     1   119    23   165    23   165 0.98 Type IV conjugative transfer system lipoprotein (TraV)
DUF1768              PF08719.6    157 seq1891_BIOID50983   -            149   3.8e-46  156.5   0.1   1   1   3.1e-50   4.3e-46  156.4   0.1     1   155     6   145     6   147 0.97 Domain of unknown function (DUF1768)
RHH_2                PF03693.9     81 seq1894_BIOID50983   -             98   9.6e-21   73.6   0.4   1   1   1.7e-24   1.2e-20   73.3   0.2     1    75    16    92    16    97 0.92 Uncharacterised protein family (UPF0156)
RHH_1                PF01402.16    39 seq1894_BIOID50983   -             98     8e-05   22.2   2.1   1   1   1.4e-08   9.3e-05   22.0   0.4     2    39    20    58    19    58 0.94 Ribbon-helix-helix protein, copG family
DUF1627              PF07789.7    155 seq1895_BIOID50983   -            253   3.6e-90  299.2   0.4   1   1   3.8e-94   5.2e-90  298.7   0.3     1   155    91   245    91   245 0.99 Protein of unknown function (DUF1627)
YiiD_Cterm           PF09500.5    144 seq1896_BIOID50983   -            329   6.7e-49  165.0   0.0   1   1   2.9e-52   9.9e-49  164.4   0.0     1   143   174   313   174   314 0.99 Putative thioesterase (yiiD_Cterm)
Acetyltransf_7       PF13508.1     79 seq1896_BIOID50983   -            329   4.5e-13   49.0   0.0   1   1   2.4e-16   8.3e-13   48.1   0.0     3    78    60   139    58   140 0.87 Acetyltransferase (GNAT) domain
Acetyltransf_1       PF00583.19    83 seq1896_BIOID50983   -            329   2.5e-12   46.5   0.0   1   1   2.1e-15   7.1e-12   45.0   0.0     2    82    66   138    65   139 0.96 Acetyltransferase (GNAT) family
Acetyltransf_10      PF13673.1    117 seq1896_BIOID50983   -            329   1.6e-08   34.5   0.0   1   1   7.8e-12   2.7e-08   33.8   0.0    38   117    55   138    16   138 0.81 Acetyltransferase (GNAT) domain
Plasmid_stabil       PF05016.9     90 seq1898_BIOID50983   -             98   6.7e-13   48.7   0.0   1   1   5.5e-17   7.5e-13   48.5   0.0     1    89     4    90     4    91 0.92 Plasmid stabilisation system protein
GalKase_gal_bdg      PF10509.4     52 seq1900_BIOID50983   -            382   2.5e-23   80.9   0.1   1   1   9.8e-27   4.5e-23   80.1   0.1     2    52     9    59     8    59 0.96 Galactokinase galactose-binding signature
GHMP_kinases_N       PF00288.21    67 seq1900_BIOID50983   -            382   8.7e-14   51.2   0.2   1   1   3.5e-17   1.6e-13   50.3   0.1     2    66   115   181   114   182 0.94 GHMP kinases N terminal domain
GHMP_kinases_C       PF08544.8     85 seq1900_BIOID50983   -            382   2.5e-13   49.9   0.1   1   1   1.4e-16   6.3e-13   48.6   0.1     2    84   279   361   278   362 0.93 GHMP kinases C terminal
DUF883               PF05957.8     94 seq1901_BIOID50983   -            113   6.8e-27   93.5   1.2   1   1   5.9e-31   8.1e-27   93.3   0.9     1    94    19   111    19   111 0.97 Bacterial protein of unknown function (DUF883)
zf-dskA_traR         PF01258.12    36 seq1903_BIOID50983   -             73   2.3e-13   49.5   3.4   1   1   2.4e-17   3.3e-13   48.9   2.3     5    36    35    67    30    67 0.91 Prokaryotic dksA/traR C4-type zinc finger
Pox_D5               PF03288.11    86 seq1904_BIOID50983   -            777   6.4e-21   74.2   0.0   1   1   4.2e-24   1.1e-20   73.4   0.0     1    86   670   769   670   769 0.96 Poxvirus D5 protein-like
Prim_Zn_Ribbon       PF08273.7     40 seq1904_BIOID50983   -            777   5.6e-18   64.6   9.8   1   1   4.2e-21   1.2e-17   63.6   6.8     2    40    31    66    30    66 0.96 Zinc-binding domain of primase-helicase
D5_N                 PF08706.6    150 seq1904_BIOID50983   -            777   2.5e-11   43.7   0.0   1   1     2e-14   5.5e-11   42.6   0.0     2   148   337   468   336   470 0.79 D5 N terminal like
Toprim_3             PF13362.1     96 seq1904_BIOID50983   -            777   2.2e-11   43.7   0.9   1   1   2.9e-14   7.9e-11   41.9   0.0     2    94   210   299   209   301 0.87 Toprim domain
Toprim_4             PF13662.1     81 seq1904_BIOID50983   -            777   7.9e-09   35.2   0.1   1   1   1.1e-11     3e-08   33.4   0.0     1    69   208   277   208   285 0.89 Toprim domain
OTCace               PF00185.19   158 seq1906_BIOID50983   -            337   3.5e-51  173.1   0.1   1   1   1.3e-54   9.1e-51  171.7   0.1     2   157   156   330   155   331 0.97 Aspartate/ornithine carbamoyltransferase, Asp/Orn binding domain
OTCace_N             PF02729.16   142 seq1906_BIOID50983   -            337   9.6e-48  161.3   0.0   1   1   2.1e-51   1.4e-47  160.7   0.0     1   142     7   148     7   148 0.99 Aspartate/ornithine carbamoyltransferase, carbamoyl-P binding domain
Peptidase_U32        PF01136.14   233 seq1907_BIOID50983   -            453   6.2e-95  316.4   0.0   1   1     6e-99   8.2e-95  316.0   0.0     1   232    75   344    75   345 0.98 Peptidase family U32
Hexapep              PF00132.19    36 seq1908_BIOID50983   -            318     6e-25   85.4  47.2   1   4   2.1e-12   2.9e-08   32.7   2.0     1    34   107   140   107   140 0.95 Bacterial transferase hexapeptide (six repeats)
Hexapep              PF00132.19    36 seq1908_BIOID50983   -            318     6e-25   85.4  47.2   2   4   8.1e-10   1.1e-05   24.5   5.9     2    35   132   165   131   166 0.93 Bacterial transferase hexapeptide (six repeats)
Hexapep              PF00132.19    36 seq1908_BIOID50983   -            318     6e-25   85.4  47.2   3   4   8.7e-12   1.2e-07   30.8   1.4     1    34   209   242   209   244 0.93 Bacterial transferase hexapeptide (six repeats)
Hexapep              PF00132.19    36 seq1908_BIOID50983   -            318     6e-25   85.4  47.2   4   4   6.3e-08   0.00086   18.5   3.1     1    35   245   279   245   280 0.95 Bacterial transferase hexapeptide (six repeats)
DUF218               PF02698.12   155 seq1909_BIOID50983   -            266   5.2e-24   84.3   0.0   1   1   5.6e-28   7.6e-24   83.8   0.0     1   137    36   183    36   208 0.92 DUF218 domain
TraC_F_IV            PF11130.3    235 seq1912_BIOID50983   -            875   2.6e-58  197.1   0.0   1   1   1.2e-61   4.1e-58  196.4   0.0     2   235    37   277    36   277 0.98 F pilus assembly Type-IV secretion system for plasmid transfer
AAA_10               PF12846.2    328 seq1912_BIOID50983   -            875     4e-43  147.8   0.1   1   1   1.9e-46   6.4e-43  147.1   0.0     1   323   479   773   479   776 0.85 AAA-like domain
DUF87                PF01935.12   229 seq1912_BIOID50983   -            875   2.1e-05   24.3   0.0   1   1   1.8e-08   6.2e-05   22.8   0.0    26   222   482   669   468   676 0.76 Domain of unknown function DUF87
BCCT                 PF02028.12   485 seq1913_BIOID50983   -            677  1.6e-173  577.3  44.2   1   1  1.3e-177  1.8e-173  577.1  30.6     1   484    17   502    17   503 0.99 BCCT family transporter
Glutaredoxin         PF00462.19    60 seq1914_BIOID50983   -             81   7.9e-14   51.2   0.0   1   1   6.6e-18     9e-14   51.0   0.0     1    57     3    58     3    61 0.95 Glutaredoxin
SLT                  PF01464.15   121 seq1915_BIOID50983   -            219   1.7e-25   88.7   0.1   1   1   1.6e-29   2.2e-25   88.3   0.1     3   120    59   184    57   185 0.95 Transglycosylase SLT domain
GerE                 PF00196.14    58 seq1919_BIOID50983   -            210   1.9e-05   23.7   0.0   1   1   2.3e-09   3.2e-05   23.0   0.0     2    47   150   195   149   197 0.96 Bacterial regulatory proteins, luxR family
Flavodoxin_NdrI      PF07972.6    122 seq1921_BIOID50983   -            136   5.1e-47  158.6   0.0   1   1   4.3e-51   5.8e-47  158.4   0.0     1   122     5   123     5   123 0.97 NrdI Flavodoxin like
NQR2_RnfD_RnfE       PF03116.10   314 seq1925_BIOID50983   -            352  8.2e-122  406.1  15.5   1   1  6.8e-126  9.3e-122  405.9  10.7     3   314     4   350     2   350 0.93 NQR2, RnfD, RnfE family
PfkB                 PF00294.19   301 seq1926_BIOID50983   -            337   5.5e-70  235.7   0.0   1   1   4.9e-74   6.7e-70  235.4   0.0     2   297    31   331    30   335 0.97 pfkB family carbohydrate kinase
Aldose_epim          PF01263.15   301 seq1927_BIOID50983   -            346   3.1e-92  308.8   0.0   1   1   2.5e-96   3.4e-92  308.6   0.0     2   301    17   342    16   342 0.99 Aldose 1-epimerase
Ribonuc_red_lgC      PF02867.10   537 seq1929_BIOID50983   -            714    4e-151  504.1   0.0   1   1    4e-153  1.8e-149  498.6   0.0     1   537   175   694   175   694 0.96 Ribonucleotide reductase, barrel domain
RNR_N                PF08343.5     82 seq1929_BIOID50983   -            714     3e-29  100.5   0.1   1   1   1.7e-32   7.8e-29   99.2   0.1     1    82    16    97    16    97 0.99 Ribonucleotide reductase N-terminal
Ribonuc_red_lgN      PF00317.16    83 seq1929_BIOID50983   -            714     4e-12   45.6   0.0   1   1   2.2e-15     1e-11   44.3   0.0     2    82    99   171    98   172 0.95 Ribonucleotide reductase, all-alpha domain
Aldedh               PF00171.17   462 seq1930_BIOID50983   -            479  6.3e-164  545.5   0.9   1   1    1e-167    7e-164  545.4   0.7     8   462    22   475    15   475 0.98 Aldehyde dehydrogenase family
LuxC                 PF05893.9    400 seq1930_BIOID50983   -            479   0.00013   20.7   0.0   1   1   3.6e-08   0.00025   19.7   0.0    88   285   142   335   138   357 0.81 Acyl-CoA reductase (LuxC)
DUF4014              PF13198.1     72 seq1932_BIOID50983   -             72   3.9e-36  123.1   2.5   1   1   3.1e-40   4.3e-36  123.0   1.8     1    72     1    72     1    72 0.99 Protein of unknown function (DUF4014)
DUF3296              PF11726.3    180 seq1937_BIOID50983   -            187   7.6e-33  113.4   1.1   1   1   6.7e-37   9.1e-33  113.2   0.8     2   170    17   167    16   174 0.89 Protein of unknown function (DUF3296)
DUF551               PF04448.7     69 seq1938_BIOID50983   -            185   5.8e-18   65.3   0.0   1   1     1e-21   1.4e-17   64.0   0.0     1    69   115   181   115   181 0.97 Protein of unknown function (DUF551)
Trans_reg_C          PF00486.23    77 seq1941_BIOID50983   -            269   1.2e-08   34.6   0.0   1   1   1.4e-12   1.9e-08   33.9   0.0     4    76    28   102    23   103 0.92 Transcriptional regulatory protein, C terminal
ABC_tran             PF00005.22   118 seq1943_BIOID50983   -            375   8.1e-22   77.6   0.0   1   1   6.5e-25   2.2e-21   76.2   0.0     1   117    44   162    44   163 0.92 ABC transporter
TOBE_2               PF08402.5     75 seq1943_BIOID50983   -            375   4.6e-05   23.2   0.0   1   1   3.3e-08   0.00011   21.9   0.0     2    73   290   361   289   363 0.79 TOBE domain
Adenylate_cycl       PF01295.13   605 seq1945_BIOID50983   -            848    9e-275  912.5   0.0   1   1  1.6e-278  1.1e-274  912.3   0.0     1   601   228   826   228   830 0.98 Adenylate cyclase, class-I
Adenyl_cycl_N        PF12633.2    204 seq1945_BIOID50983   -            848   3.3e-87  291.1   0.0   1   1   2.2e-86   1.5e-82  275.9   0.0     1   203     1   200     1   201 0.96 Adenylate cyclase NT domain
FMN_bind             PF04205.9     81 seq1946_BIOID50983   -            206   2.6e-18   65.8   0.1   1   1     4e-22   5.5e-18   64.7   0.0     1    77    99   187    99   191 0.98 FMN-binding domain
HTH_31               PF13560.1     64 seq1950_BIOID50983   -             96   6.8e-11   42.0   0.0   1   1   7.9e-14   3.6e-10   39.7   0.0     4    46    35    76    34    93 0.82 Helix-turn-helix domain
HTH_3                PF01381.17    55 seq1950_BIOID50983   -             96   3.2e-09   36.3   0.1   1   1     2e-12   9.2e-09   34.9   0.0     1    38    37    74    37    85 0.96 Helix-turn-helix
HTH_19               PF12844.2     64 seq1950_BIOID50983   -             96     2e-08   34.0   0.0   1   1   2.1e-11   9.4e-08   31.8   0.0     3    55    36    87    36    95 0.83 Helix-turn-helix domain
Transgly_assoc       PF04226.8     48 seq1951_BIOID50983   -             84     2e-13   50.0  14.1   1   1   1.5e-17     2e-13   50.0   9.8     2    48    34    83    33    83 0.98 Transglycosylase associated protein
ResIII               PF04851.10   184 seq1952_BIOID50983   -            794   9.3e-19   67.8   0.0   1   1   1.1e-21   3.9e-18   65.8   0.0     3   184   431   573   429   573 0.81 Type III restriction enzyme, res subunit
DNA_primase_S        PF01896.14   145 seq1952_BIOID50983   -            794   6.1e-08   32.4   0.0   1   1   4.4e-11   1.5e-07   31.2   0.0    34   144   163   260   149   261 0.94 Eukaryotic and archaeal DNA primase small subunit
DEAD                 PF00270.24   173 seq1952_BIOID50983   -            794   3.9e-07   29.5   0.0   1   1   2.6e-10   8.8e-07   28.4   0.0     3   167   435   572   433   576 0.77 DEAD/DEAH box helicase
SNF2_N               PF00176.18   296 seq1952_BIOID50983   -            794   1.5e-05   23.9   0.0   1   1   1.5e-08   5.1e-05   22.1   0.0    19   171   446   575   423   579 0.76 SNF2 family N-terminal domain
HOK_GEF              PF01848.11    43 seq1953_BIOID50983   -             70   2.7e-18   64.8   3.7   1   1   2.4e-22   3.2e-18   64.6   2.5     1    43    24    66    24    66 0.97 Hok/gef family
His_Phos_1           PF00300.17   158 seq1954_BIOID50983   -            250     5e-43  146.7   0.0   1   1   4.8e-47   6.5e-43  146.4   0.0     1   158     5   191     5   191 0.94 Histidine phosphatase superfamily (branch 1)
BOF                  PF04076.8    103 seq1957_BIOID50983   -            114   1.2e-41  140.6   1.3   1   1     1e-45   1.4e-41  140.3   0.9    10   102    19   111    12   112 0.97 Bacterial OB fold (BOF) protein
DAGK_cat             PF00781.19   130 seq1958_BIOID50983   -            299   1.6e-26   92.1   0.3   1   1   3.7e-30   2.5e-26   91.4   0.2     3   129     8   131     6   132 0.96 Diacylglycerol kinase catalytic domain
NAD_kinase           PF01513.16   285 seq1958_BIOID50983   -            299   7.2e-06   24.8   0.1   1   1   1.3e-09   8.6e-06   24.6   0.1    64   134    45   121    12   196 0.82 ATP-NAD kinase
TrbI_Ftype           PF09677.5    111 seq1964_BIOID50983   -            128   4.2e-51  171.3   0.4   1   1   3.7e-55     5e-51  171.0   0.3     1   111    15   125    15   125 0.99 Type-F conjugative transfer system protein (TrbI_Ftype)
RHH_1                PF01402.16    39 seq1965_BIOID50983   -             81   4.8e-11   41.9   0.5   1   1   5.7e-15   7.7e-11   41.2   0.4     2    39    15    52    14    52 0.96 Ribbon-helix-helix protein, copG family
Autotransporter      PF03797.14   265 seq1967_BIOID50983   -           1355   1.2e-56  191.9  25.6   1   1   1.7e-60   1.2e-56  191.9  17.7     2   259  1069  1340  1068  1346 0.94 Autotransporter beta-domain
ESPR                 PF13018.1     24 seq1967_BIOID50983   -           1355   7.5e-11   41.1   1.3   1   1   2.2e-14   1.5e-10   40.1   0.9     1    22    23    44    23    46 0.97 Extended Signal Peptide of Type V secretion system
Esterase             PF00756.15   251 seq1971_BIOID50983   -            405   1.2e-49  168.8   0.0   1   1   1.8e-53   1.2e-49  168.8   0.0     1   251   172   391   172   391 0.98 Putative esterase
DUF3327              PF11806.3    122 seq1971_BIOID50983   -            405   1.9e-37  128.1   2.5   1   1   4.3e-41   2.9e-37  127.5   0.3     3   121    29   155    21   156 0.97 Domain of unknown function (DUF3327)
HhH-GPD              PF00730.20   121 seq1973_BIOID50983   -            211   9.7e-19   67.6   0.0   1   1   3.1e-22   1.4e-18   67.1   0.0     1   120    34   168    34   169 0.95 HhH-GPD superfamily base excision DNA repair protein
HHH                  PF00633.18    30 seq1973_BIOID50983   -            211   2.8e-08   32.8   0.0   1   1   1.5e-11   6.8e-08   31.6   0.0     2    29   100   127    99   128 0.94 Helix-hairpin-helix motif
EndIII_4Fe-2S        PF10576.4     17 seq1973_BIOID50983   -            211   9.7e-05   22.2   3.3   1   1   3.7e-08   0.00017   21.5   2.3     1    17   187   203   187   203 0.99 Iron-sulfur binding domain of endonuclease III
DUF968               PF06147.6    200 seq1974_BIOID50983   -            360   5.2e-78  261.4   0.0   1   1   3.8e-82   5.2e-78  261.4   0.0     2   199   141   356   140   357 0.99 Protein of unknown function (DUF968)
Ribonuc_red_sm       PF00268.16   281 seq1975_BIOID50983   -            319   9.9e-81  270.7   0.1   1   1   8.4e-85   1.1e-80  270.4   0.0     1   280     1   280     1   281 0.97 Ribonucleotide reductase, small chain
TrmB                 PF01978.14    68 seq1976_BIOID50983   -            113   3.4e-19   68.1   0.1   1   1     8e-23   5.5e-19   67.5   0.1     3    68    25    90    23    90 0.98 Sugar-specific transcriptional regulator TrmB
TraW_N               PF12477.3     31 seq1977_BIOID50983   -            210   7.6e-11   41.5   0.2   1   1   8.2e-15   1.1e-10   40.9   0.2     1    30     1    30     1    31 0.97 Sex factor F TraW protein N terminal
MFS_1                PF07690.11   354 seq1981_BIOID50983   -            394   1.2e-35  122.7  45.5   1   1   2.9e-37   3.9e-33  114.5  19.4     2   353    20   357    19   358 0.89 Major Facilitator Superfamily
ABC_tran             PF00005.22   118 seq1982_BIOID50983   -            401   5.6e-22   78.2   0.0   1   1   3.6e-25   1.2e-21   77.0   0.0     1   117    73   191    73   192 0.92 ABC transporter
TOBE_2               PF08402.5     75 seq1982_BIOID50983   -            401   9.6e-12   44.6   0.3   1   1   1.2e-14   4.2e-11   42.5   0.1     1    75   313   385   313   385 0.95 TOBE domain
Regulator_TrmB       PF11495.3    234 seq1984_BIOID50983   -            171   4.2e-09   35.6   0.0   1   1   3.5e-13   4.8e-09   35.4   0.0     2   112    10   115     9   148 0.86 Archaeal transcriptional regulator TrmB
Lactamase_B_2        PF12706.2    194 seq1989_BIOID50983   -            305     2e-27   95.8   0.0   1   1     5e-31   3.4e-27   95.1   0.0     3   193    35   270    34   271 0.82 Beta-lactamase superfamily domain
Lactamase_B          PF00753.22   194 seq1989_BIOID50983   -            305   3.1e-14   52.9   0.2   1   1   5.5e-17   3.8e-13   49.4   0.0     3   128    16   142    14   149 0.92 Metallo-beta-lactamase superfamily
Cytochrom_B_N        PF00033.14   188 seq1991_BIOID50983   -            188   6.7e-25   87.4   9.4   1   1   1.1e-28   7.6e-25   87.2   6.5     3   187    16   184    14   185 0.96 Cytochrome b(N-terminal)/b6/petB
Ni_hydr_CYTB         PF01292.15   182 seq1991_BIOID50983   -            188     1e-21   77.0  10.2   1   1   1.7e-25   1.2e-21   76.8   7.0     1   181    16   184    16   185 0.92 Prokaryotic cytochrome b561
TraU                 PF06834.6    280 seq1994_BIOID50983   -            330   1.4e-84  283.4   0.7   1   1   1.1e-88   1.6e-84  283.2   0.5     2   279    29   329    28   330 0.97 TraU protein
gp37_C               PF12604.3    145 seq1997_BIOID50983   -            847   1.2e-26   93.0   4.8   1   1   7.6e-29   5.2e-25   87.7   3.4     7   144   700   819   696   820 0.96 Tail fiber protein gp37 C terminal
Phage_fiber_2        PF03406.8     44 seq1997_BIOID50983   -            847   5.9e-07   28.8   0.0   1   1   8.7e-11   5.9e-07   28.8   0.0    11    43   176   208   171   209 0.92 Phage tail fibre repeat
LacAB_rpiB           PF02502.13   140 seq1998_BIOID50983   -            105   3.4e-11   42.8   0.1   1   1   6.3e-12   8.6e-08   31.8   0.0   102   139    60    97    59    98 0.96 Ribose/Galactose Isomerase
adh_short            PF00106.20   167 seq1999_BIOID50983   -            246   1.5e-26   93.1   3.4   1   1   3.2e-30   2.2e-26   92.6   2.4     1   165    16   172    16   174 0.85 short chain dehydrogenase
adh_short_C2         PF13561.1    243 seq1999_BIOID50983   -            246   5.9e-25   88.3   0.0   1   1   1.1e-28   7.2e-25   88.0   0.0     5   240    24   242    22   245 0.89 Enoyl-(Acyl carrier protein) reductase
DUF1680              PF07944.7    520 seq2000_BIOID50983   -            606   8.4e-36  123.1   6.9   1   1   3.1e-39   4.3e-35  120.8   4.8    48   520    49   518    27   518 0.81 Putative glycosyl hydrolase of unknown function (DUF1680)
MbtH                 PF03621.8     54 seq2001_BIOID50983   -             72   1.8e-21   75.1   0.6   1   1   1.6e-25   2.1e-21   74.8   0.4     1    53     1    54     1    55 0.96 MbtH-like protein
RusA                 PF05866.6    116 seq2002_BIOID50983   -            124   1.4e-19   70.4   0.0   1   1   1.3e-23   1.7e-19   70.2   0.0     3   116     9   116     7   116 0.89 Endodeoxyribonuclease RusA
ABC_tran             PF00005.22   118 seq2003_BIOID50983   -            467   5.4e-26   91.1   0.0   1   1   3.3e-29   1.1e-25   90.1   0.0     1   117   135   259   135   260 0.97 ABC transporter
CBS                  PF00571.23    57 seq2003_BIOID50983   -            467   2.8e-06   26.7   0.0   1   1   4.2e-07    0.0014   18.0   0.0    32    55   436   459   413   461 0.86 CBS domain
AMP-binding          PF00501.23   418 seq2005_BIOID50983   -           1335  6.2e-117  390.3   0.0   1   1    3e-120  8.3e-117  389.9   0.0     1   417   524   928   524   929 0.96 AMP-binding enzyme
Condensation         PF00668.15   301 seq2005_BIOID50983   -           1335   9.4e-58  195.3   0.0   1   1   5.2e-61   1.4e-57  194.7   0.0     2   300    44   342    43   343 0.91 Condensation domain
Thioesterase         PF00975.15   229 seq2005_BIOID50983   -           1335   7.1e-46  157.1   0.6   1   1   1.3e-46   3.6e-43  148.3   0.0     2   215  1109  1318  1108  1332 0.96 Thioesterase domain
PP-binding           PF00550.20    67 seq2005_BIOID50983   -           1335   4.3e-11   42.8   0.1   1   1   4.7e-14   1.3e-10   41.2   0.1     3    65  1022  1082  1020  1084 0.91 Phosphopantetheine attachment site
Abhydrolase_6        PF12697.2    228 seq2005_BIOID50983   -           1335   5.9e-06   26.2   0.2   1   1   2.2e-09   5.9e-06   26.2   0.1     2   127  1111  1240  1110  1309 0.66 Alpha/beta hydrolase family
TPR_3                PF07720.7     36 seq2006_BIOID50983   -            163   1.7e-21   75.4  16.3   1   2   4.3e-15   5.9e-11   41.8   2.9     1    36    40    73    40    73 0.98 Tetratricopeptide repeat
TPR_3                PF07720.7     36 seq2006_BIOID50983   -            163   1.7e-21   75.4  16.3   2   2   2.5e-14   3.4e-10   39.3   2.9     1    36    74   107    74   107 0.96 Tetratricopeptide repeat
PTR2                 PF00854.16   373 seq2007_BIOID50983   -            500   2.5e-75  253.5  26.1   1   1   6.9e-79   4.7e-75  252.5  15.9     2   370    89   428    88   431 0.97 POT family
MFS_1                PF07690.11   354 seq2007_BIOID50983   -            500   1.9e-20   72.8  54.6   1   1   3.5e-21   2.4e-17   62.6  25.7    10   301    35   372    26   382 0.78 Major Facilitator Superfamily
YbgS                 PF13985.1    122 seq2011_BIOID50983   -            126   1.5e-61  205.5  17.1   1   1   1.2e-65   1.6e-61  205.4  11.8     1   122     3   126     3   126 0.99 YbgS-like protein
Antiterm             PF03589.8     95 seq2016_BIOID50983   -            273   6.2e-57  189.5   8.6   1   2   2.9e-28   3.9e-24   84.4   0.0     2    95    15   111    14   111 0.97 Antitermination protein
Antiterm             PF03589.8     95 seq2016_BIOID50983   -            273   6.2e-57  189.5   8.6   2   2   2.1e-36   2.9e-32  110.5   0.2     2    95   178   270   177   270 0.98 Antitermination protein
LamB                 PF02264.10   398 seq2018_BIOID50983   -            446  8.4e-169  561.7  25.0   1   1  6.9e-173  9.5e-169  561.5  17.3     1   398    28   446    28   446 0.97 LamB porin
EamA                 PF00892.15   126 seq2019_BIOID50983   -            307     1e-35  122.4  40.5   1   2   5.3e-20   7.3e-16   58.2   9.5     1   126    16   145    16   145 0.85 EamA-like transporter family
EamA                 PF00892.15   126 seq2019_BIOID50983   -            307     1e-35  122.4  40.5   2   2   9.4e-24   1.3e-19   70.3  13.0     1   126   167   291   167   291 0.96 EamA-like transporter family
Peptidase_C48        PF02902.14   216 seq2021_BIOID50983   -            406     1e-30  106.8   1.6   1   1   1.1e-34   1.5e-30  106.3   1.1     2   215   168   365   167   366 0.96 Ulp1 protease family, C-terminal catalytic domain
Cation_efflux        PF01545.16   285 seq2025_BIOID50983   -            313   2.4e-78  262.9   6.2   1   1     2e-82   2.7e-78  262.8   4.3     1   283    21   294    21   296 0.97 Cation efflux family
Ribonuc_L-PSP        PF01042.16   121 seq2027_BIOID50983   -            131   6.5e-32  109.7   0.0   1   1   5.3e-36   7.3e-32  109.5   0.0     3   120    13   127    11   128 0.95 Endoribonuclease L-PSP
Trans_reg_C          PF00486.23    77 seq2032_BIOID50983   -            164   7.5e-13   48.0   0.0   1   1   8.5e-17   1.2e-12   47.4   0.0     2    77    28   101    26   101 0.93 Transcriptional regulatory protein, C terminal
TrbC_Ftype           PF09673.5    113 seq2033_BIOID50983   -            216   1.3e-28   98.7   0.0   1   1   1.8e-32   2.5e-28   97.8   0.0     1   113    97   195    97   195 0.97 Type-F conjugative transfer system pilin assembly protein
VRR_NUC              PF08774.6    100 seq2034_BIOID50983   -            192   2.6e-15   56.1   0.0   1   1   5.6e-19   7.6e-15   54.6   0.0     3   100    61   161    59   161 0.95 VRR-NUC domain
Flavodoxin_1         PF00258.20   143 seq2035_BIOID50983   -            173     1e-27   96.7   0.0   1   1   8.7e-32   1.2e-27   96.5   0.0     1   143     5   160     5   160 0.94 Flavodoxin
MCPsignal            PF00015.16   213 seq2036_BIOID50983   -            546   1.7e-70  236.8  47.0   1   1   7.7e-73   3.5e-69  232.4  20.0     2   212   333   525   331   526 0.99 Methyl-accepting chemotaxis protein (MCP) signalling domain
TarH                 PF02203.10   171 seq2036_BIOID50983   -            546   1.3e-30  106.3   2.2   1   1   2.9e-34   1.3e-30  106.3   1.5     2   166    12   177    11   189 0.95 Tar ligand binding domain homologue
HAMP                 PF00672.20    70 seq2036_BIOID50983   -            546   2.2e-14   53.2   0.7   1   1   4.7e-18   2.2e-14   53.2   0.5     2    68   205   271   204   273 0.93 HAMP domain
BPD_transp_1         PF00528.17   185 seq2039_BIOID50983   -            354   2.5e-26   92.2  16.2   1   1   1.8e-30   2.5e-26   92.2  11.2     1   176   163   324   163   332 0.91 Binding-protein-dependent transport system inner membrane component
Methyltransf_10      PF05971.7    299 seq2040_BIOID50983   -            335  4.8e-154  511.7   0.0   1   1  8.2e-158  5.6e-154  511.4   0.0     2   299    30   323    29   323 0.99 Protein of unknown function (DUF890)
MTS                  PF05175.9    170 seq2040_BIOID50983   -            335   3.9e-05   22.9   0.0   1   1   1.2e-08   8.3e-05   21.9   0.0    30   115   128   222   114   232 0.77 Methyltransferase small domain
OTCace_N             PF02729.16   142 seq2041_BIOID50983   -            311   1.7e-43  147.5   0.1   1   1   4.3e-47   2.9e-43  146.8   0.0     1   141     8   148     8   149 0.95 Aspartate/ornithine carbamoyltransferase, carbamoyl-P binding domain
OTCace               PF00185.19   158 seq2041_BIOID50983   -            311   2.5e-36  124.8   0.1   1   1   6.6e-40   4.5e-36  123.9   0.1     1   157   154   303   154   304 0.93 Aspartate/ornithine carbamoyltransferase, Asp/Orn binding domain
TraN                 PF06986.6    248 seq2043_BIOID50983   -            602   1.1e-73  247.5  24.5   1   1   8.2e-78   1.1e-73  247.5  17.0     4   247   306   552   303   553 0.95 Type-1V conjugative transfer system mating pair stabilisation
GST_C                PF00043.20    95 seq2047_BIOID50983   -            201   3.2e-15   55.7   0.1   1   1   1.9e-18   5.3e-15   55.0   0.1     5    95   104   189   100   189 0.94 Glutathione S-transferase, C-terminal domain
GST_N_2              PF13409.1     70 seq2047_BIOID50983   -            201   9.7e-12   44.6   0.0   1   1   1.4e-14   3.7e-11   42.7   0.0     5    69    11    75     9    76 0.95 Glutathione S-transferase, N-terminal domain
GST_N_3              PF13417.1     75 seq2047_BIOID50983   -            201   3.7e-11   42.9   0.0   1   1   2.8e-14   7.6e-11   41.9   0.0    15    73    16    79    11    81 0.89 Glutathione S-transferase, N-terminal domain
GST_C_2              PF13410.1     69 seq2047_BIOID50983   -            201   7.1e-10   38.5   0.1   1   1   3.8e-13   1.1e-09   37.9   0.0     7    69   125   184    71   184 0.90 Glutathione S-transferase, C-terminal domain
GST_N                PF02798.15    76 seq2047_BIOID50983   -            201   8.4e-09   35.3   0.0   1   1     9e-12   2.5e-08   33.8   0.0     3    76     1    75     1    75 0.94 Glutathione S-transferase, N-terminal domain
TerB                 PF05099.8    140 seq2048_BIOID50983   -            143   1.2e-14   54.1   7.2   1   1   1.4e-18   1.9e-14   53.4   5.0     8   131    10   138     1   141 0.80 Tellurite resistance protein TerB
Glyco_hydro_38       PF01074.17   277 seq2049_BIOID50983   -            828   6.5e-68  228.9   0.1   1   1   2.4e-71   1.1e-67  228.2   0.0     2   261   250   499   249   509 0.98 Glycosyl hydrolases family 38 N-terminal domain
Alpha-mann_mid       PF09261.6     80 seq2049_BIOID50983   -            828   2.2e-21   75.7   0.1   1   1   1.2e-24   5.6e-21   74.4   0.1     1    80   514   590   514   590 0.95 Alpha mannosidase, middle domain
Glyco_hydro_38C      PF07748.8    458 seq2049_BIOID50983   -            828   1.5e-19   69.9   0.3   1   1   7.8e-23   3.5e-19   68.7   0.2    71   252   656   819   619   827 0.76 Glycosyl hydrolases family 38 C-terminal domain
MalM                 PF07148.7    136 seq2054_BIOID50983   -            306   2.3e-50  169.4   0.1   1   1   2.4e-54   3.3e-50  168.9   0.0     2   136    75   210    74   210 0.98 Maltose operon periplasmic protein precursor (MalM)
Sigma54_activat      PF00158.21   168 seq2055_BIOID50983   -            328   3.2e-63  212.0   0.1   1   1   9.3e-67   4.2e-63  211.6   0.0     3   168     6   173     4   173 0.96 Sigma-54 interaction domain
HTH_8                PF02954.14    42 seq2055_BIOID50983   -            328   1.6e-08   33.8   0.5   1   1   3.5e-12   1.6e-08   33.8   0.3     7    40   284   317   280   319 0.92 Bacterial regulatory protein, Fis family
DUF3927              PF13064.1     46 seq2057_BIOID50983   -             83   6.1e-25   86.3  11.3   1   1   4.5e-29   6.1e-25   86.3   7.8     1    46     3    48     3    48 0.98 Protein of unknown function (DUF3927)
Caudo_TAP            PF02413.12   130 seq2059_BIOID50983   -            175   1.3e-37  128.8   2.3   1   1   1.1e-41   1.5e-37  128.5   1.6     1   130    39   175    39   175 0.98 Caudovirales tail fibre assembly protein
PyrI                 PF01948.13    96 seq2064_BIOID50983   -            153   7.1e-37  125.2   0.0   1   1   1.5e-40     1e-36  124.6   0.0     2    94     5    97     4    99 0.97 Aspartate carbamoyltransferase regulatory chain, allosteric domain
PyrI_C               PF02748.10    52 seq2064_BIOID50983   -            153   7.8e-21   73.1   1.7   1   1   1.8e-24   1.2e-20   72.5   1.2     1    51   101   151   101   152 0.95 Aspartate carbamoyltransferase regulatory chain, metal binding domain
OpuAC                PF04069.7    257 seq2066_BIOID50983   -            344   3.7e-56  190.2   3.6   1   1   3.3e-60   4.5e-56  189.9   2.5     2   256    44   326    43   327 0.94 Substrate binding domain of ABC-type glycine betaine transport system
Transgly             PF00912.17   178 seq2067_BIOID50983   -            858   1.4e-67  226.3   0.0   1   1   4.3e-71   2.9e-67  225.2   0.0     1   177    62   237    62   238 0.98 Transglycosylase
Transpeptidase       PF00905.17   304 seq2067_BIOID50983   -            858   2.9e-28   98.6   3.2   1   1   1.5e-29     1e-25   90.3   0.0     2   204   436   617   435   681 0.79 Penicillin binding protein transpeptidase domain
GCV_T                PF01571.16   211 seq2068_BIOID50983   -            326     6e-28   97.5   0.3   1   1   6.8e-32   9.4e-28   96.9   0.2     4   209    24   217    21   219 0.90 Aminomethyltransferase folate-binding domain
DUF1737              PF08410.5     54 seq2071_BIOID50983   -             84   3.5e-14   52.1   0.0   1   1   3.6e-18   4.9e-14   51.7   0.0     1    37     1    37     1    45 0.94 Domain of unknown function (DUF1737)
ADH_zinc_N           PF00107.21   130 seq2072_BIOID50983   -            324   5.1e-17   61.5   0.1   1   1   1.9e-20   8.5e-17   60.8   0.0     1   128   158   282   158   284 0.91 Zinc-binding dehydrogenase
ADH_N                PF08240.7    109 seq2072_BIOID50983   -            324   3.9e-06   26.4   0.1   1   1   6.4e-09   2.9e-05   23.6   0.0     2    61    28    85    27    92 0.89 Alcohol dehydrogenase GroES-like domain
AlaDh_PNT_C          PF01262.16   168 seq2072_BIOID50983   -            324   4.9e-05   22.8   0.2   1   1   2.4e-08   0.00011   21.7   0.1    17    69   142   197   127   210 0.82 Alanine dehydrogenase/PNT, C-terminal domain
SLT                  PF01464.15   121 seq2073_BIOID50983   -            124   1.7e-28   98.4   0.1   1   1   1.4e-32   1.9e-28   98.2   0.1    11   119     3   117     1   119 0.95 Transglycosylase SLT domain
EAL                  PF00563.15   236 seq2074_BIOID50983   -            362   6.7e-59  199.1   0.0   1   1   1.4e-62   9.5e-59  198.6   0.0     3   236   112   346   111   346 0.94 EAL domain
GerE                 PF00196.14    58 seq2074_BIOID50983   -            362   1.3e-10   40.3   0.3   1   1   3.8e-14   2.6e-10   39.3   0.2     5    52    26    73    24    77 0.96 Bacterial regulatory proteins, luxR family
Metallophos          PF00149.23   201 seq2075_BIOID50983   -            230     1e-13   51.0   0.6   1   1   1.3e-17   1.7e-13   50.3   0.4     2   166    22   156    21   209 0.77 Calcineurin-like phosphoesterase
Ribonuc_L-PSP        PF01042.16   121 seq2076_BIOID50983   -            141   3.6e-46  155.7   0.9   1   1     3e-50   4.1e-46  155.5   0.6     1   120    20   139    20   140 0.98 Endoribonuclease L-PSP
FliE                 PF02049.13    97 seq2077_BIOID50983   -            113   1.4e-23   82.6   5.3   1   1   1.9e-27   2.5e-23   81.7   3.7     5    97    21   113    10   113 0.93 Flagellar hook-basal body complex protein FliE
TrbE                 PF11100.3     66 seq2080_BIOID50983   -             86   1.1e-33  114.7   4.2   1   1     1e-37   1.4e-33  114.4   2.9     1    66    10    75    10    75 0.98 Conjugal transfer protein TrbE
YscJ_FliF            PF01514.12   207 seq2082_BIOID50983   -            548   1.8e-47  161.1   1.3   1   1   3.4e-51   2.4e-47  160.6   0.3     9   201    32   225    21   232 0.91 Secretory protein of YscJ/FliF family
YscJ_FliF_C          PF08345.6    160 seq2082_BIOID50983   -            548   3.8e-38  130.8   0.2   1   1     1e-41     7e-38  129.9   0.1     1   160   259   418   259   418 0.88 Flagellar M-ring protein C-terminal
TraF                 PF13728.1    215 seq2086_BIOID50983   -            247   5.9e-79  264.3   0.4   1   1   4.9e-83   6.7e-79  264.2   0.2     1   215    23   237    23   237 1.00 F plasmid transfer operon protein
DEDD_Tnp_IS110       PF01548.12   144 seq2087_BIOID50983   -            326   4.2e-44  149.5   0.2   1   1   2.4e-47   1.7e-43  147.6   0.1     1   144     7   151     7   151 0.99 Transposase
Transposase_20       PF02371.11    87 seq2087_BIOID50983   -            326   1.1e-27   95.7   0.4   1   1     3e-31     2e-27   94.9   0.3     2    85   196   280   195   282 0.96 Transposase IS116/IS110/IS902 family
Peptidase_M28        PF04389.12   176 seq2088_BIOID50983   -            323   6.9e-24   84.4   0.0   1   1     2e-27   1.4e-23   83.4   0.0     2   175   107   308   106   309 0.76 Peptidase family M28
MFS_1                PF07690.11   354 seq2089_BIOID50983   -            394   1.4e-36  125.9  55.0   1   2   1.2e-29   8.2e-26   90.4  16.5     2   188    17   198    16   216 0.88 Major Facilitator Superfamily
MFS_1                PF07690.11   354 seq2089_BIOID50983   -            394   1.4e-36  125.9  55.0   2   2   9.5e-15   6.5e-11   41.4  16.0     3   175   218   387   216   394 0.89 Major Facilitator Superfamily
Sugar_tr             PF00083.19   451 seq2089_BIOID50983   -            394   6.3e-12   44.6  16.2   1   1   9.3e-16   6.3e-12   44.6  11.2    43   188    39   181    11   184 0.83 Sugar (and other) transporter
TraT                 PF05818.7    215 seq2090_BIOID50983   -            490   2.3e-82  275.4   2.7   1   1   1.4e-85   3.9e-82  274.7   1.9     7   215   285   490   283   490 0.99 Enterobacterial TraT complement resistance protein
rve                  PF00665.21   120 seq2090_BIOID50983   -            490   1.2e-24   86.5   0.0   1   1   9.6e-28   2.6e-24   85.4   0.0     2   119   106   221   105   222 0.97 Integrase core domain
rve_3                PF13683.1     67 seq2090_BIOID50983   -            490   6.8e-18   63.8   0.1   1   1   6.6e-21   1.8e-17   62.4   0.1     2    67   194   260   193   260 0.98 Integrase core domain
rve_2                PF13333.1     52 seq2090_BIOID50983   -            490     3e-11   43.0   0.1   1   1   2.3e-14   6.4e-11   42.0   0.1     1    46   212   262   212   263 0.91 Integrase core domain
HTH_21               PF13276.1     60 seq2090_BIOID50983   -            490   3.9e-09   36.2   5.4   1   1   3.5e-12   9.7e-09   35.0   3.8     3    59    27    82    23    83 0.89 HTH-like domain
DUF1444              PF07285.6    266 seq2091_BIOID50983   -            276   4.2e-10   39.3   0.0   1   1   6.8e-14   9.2e-10   38.1   0.0    15   255    28   270    15   272 0.82 Protein of unknown function (DUF1444)
DUF1338              PF07063.8    302 seq2092_BIOID50983   -            447   7.7e-96  320.6   0.1   1   1  6.6e-100     9e-96  320.3   0.1     1   302    11   401    11   401 0.98 Domain of unknown function (DUF1338)
Sigma54_activat      PF00158.21   168 seq2095_BIOID50983   -            642   3.5e-36  124.1   0.0   1   1   2.7e-39   6.3e-36  123.2   0.0     5   168   334   494   330   494 0.96 Sigma-54 interaction domain
PAS                  PF00989.19   113 seq2095_BIOID50983   -            642   4.4e-14   52.1   0.0   1   1     6e-17   1.4e-13   50.5   0.0     2   113   207   309   206   309 0.97 PAS fold
HTH_8                PF02954.14    42 seq2095_BIOID50983   -            642   1.7e-13   49.7   0.1   1   1   7.4e-17   1.7e-13   49.7   0.1     2    42   591   631   590   631 0.96 Bacterial regulatory protein, Fis family
GAF                  PF01590.21   154 seq2095_BIOID50983   -            642   3.1e-06   27.2   0.2   1   1   3.6e-09   8.2e-06   25.9   0.2     4   151    58   189    56   192 0.92 GAF domain
PAS_8                PF13188.1     64 seq2095_BIOID50983   -            642   0.00012   21.6   0.0   1   1   1.4e-07   0.00032   20.3   0.0     2    46   207   255   206   276 0.70 PAS domain
Wzz                  PF02706.10   152 seq2096_BIOID50983   -            394     8e-25   87.3   0.9   1   1   5.8e-29     8e-25   87.3   0.7     1   150    42   190    42   192 0.92 Chain length determinant protein
LPAM_2               PF13627.1     24 seq2102_BIOID50983   -             67   2.1e-08   33.5   2.0   1   1     2e-12   2.7e-08   33.1   1.4     1    24     6    29     6    29 0.93 Prokaryotic lipoprotein-attachment site
DAP_epimerase        PF01678.14   121 seq2106_BIOID50983   -            275   1.3e-77  257.4   0.7   1   2   1.8e-43   1.2e-39  134.8   0.0     1   120     4   124     4   125 0.98 Diaminopimelate epimerase
DAP_epimerase        PF01678.14   121 seq2106_BIOID50983   -            275   1.3e-77  257.4   0.7   2   2   2.5e-39   1.7e-35  121.4   0.1     2   121   153   268   152   268 0.97 Diaminopimelate epimerase
PhzC-PhzF            PF02567.11   282 seq2106_BIOID50983   -            275   3.6e-05   23.0   0.0   1   1   7.7e-09   5.2e-05   22.5   0.0    45   224    51   224    46   229 0.86 Phenazine biosynthesis-like protein
DUF1877              PF08974.5    167 seq2107_BIOID50983   -            167     3e-45  153.7   0.0   1   1   2.4e-49   3.3e-45  153.6   0.0     1   167     1   165     1   165 0.99 Domain of unknown function (DUF1877)
TraQ                 PF09679.5     93 seq2109_BIOID50983   -             94   1.5e-50  168.9   0.2   1   1   1.2e-54   1.7e-50  168.8   0.2     1    93     2    94     2    94 0.99 Type-F conjugative transfer system pilin chaperone (TraQ)
Glyco_hydro_1        PF00232.13   455 seq2110_BIOID50983   -            479  3.4e-131  437.4   1.8   1   1  2.9e-135  3.9e-131  437.2   1.3     3   454     6   476     4   477 0.92 Glycosyl hydrolase family 1
AzlC                 PF03591.9    143 seq2112_BIOID50983   -            245   2.1e-41  141.1   9.9   1   1   1.5e-45   2.1e-41  141.1   6.9     1   141    23   165    23   167 0.97 AzlC protein
TraF                 PF13728.1    215 seq2113_BIOID50983   -            181     2e-14   53.4   0.0   1   1   2.1e-18   2.8e-14   52.9   0.0   121   211    70   164    61   167 0.86 F plasmid transfer operon protein
FliG_C               PF01706.11   110 seq2114_BIOID50983   -            336   2.8e-31  107.6  14.2   1   1   4.6e-34   3.2e-30  104.2   2.4     1   110   219   328   219   328 0.99 FliG C-terminal domain
MdoG                 PF04349.7    484 seq2117_BIOID50983   -            551    1e-150  502.0   0.1   1   1  9.1e-155  1.2e-150  501.8   0.1     1   482    45   534    45   536 0.92 Periplasmic glucan biosynthesis protein, MdoG
Biotin_lipoyl        PF00364.17    74 seq2118_BIOID50983   -            156   5.4e-27   93.1   0.5   1   1   7.9e-31   5.4e-27   93.1   0.4     2    74    82   155    81   155 0.98 Biotin-requiring enzyme
DUF484               PF04340.7    225 seq2119_BIOID50983   -            235   1.1e-89  299.6   0.4   1   1   9.5e-94   1.3e-89  299.4   0.3     1   224    10   232    10   233 0.99 Protein of unknown function, DUF484
Glyco_hydro_38C      PF07748.8    458 seq2122_BIOID50983   -            161   2.5e-14   52.8   0.0   1   1     2e-18   2.7e-14   52.7   0.0   303   458    26   158     4   158 0.91 Glycosyl hydrolases family 38 C-terminal domain
AzlD                 PF05437.7     99 seq2123_BIOID50983   -            111   1.8e-12   46.9   5.7   1   1   1.5e-16   2.1e-12   46.7   4.0     1    98     5   104     5   105 0.92 Branched-chain amino acid transport protein (AzlD)
Ank_2                PF12796.2     89 seq2124_BIOID50983   -            201   1.5e-29  102.0   1.9   1   2   2.2e-15   6.1e-12   45.5   0.2     3    86    12    99    10   102 0.96 Ankyrin repeats (3 copies)
Ank_2                PF12796.2     89 seq2124_BIOID50983   -            201   1.5e-29  102.0   1.9   2   2   1.4e-11   3.7e-08   33.4   0.0    39    83   157   201   153   201 0.94 Ankyrin repeats (3 copies)
Ank_4                PF13637.1     54 seq2124_BIOID50983   -            201   2.1e-26   91.6   0.8   1   2   8.3e-12   2.3e-08   34.2   0.0     8    54    13    59    10    59 0.97 Ankyrin repeats (many copies)
Ank_4                PF13637.1     54 seq2124_BIOID50983   -            201   2.1e-26   91.6   0.8   2   2     2e-08   5.4e-05   23.4   0.0    16    54   159   197   155   197 0.96 Ankyrin repeats (many copies)
Ank                  PF00023.25    33 seq2124_BIOID50983   -            201   5.5e-23   79.4   6.7   1   2   7.6e-10   2.1e-06   27.1   0.0     2    32    39    69    38    70 0.96 Ankyrin repeat
Ank                  PF00023.25    33 seq2124_BIOID50983   -            201   5.5e-23   79.4   6.7   2   2   1.9e-08   5.1e-05   22.7   0.0     2    33   139   175   138   175 0.97 Ankyrin repeat
CPSase_L_D2          PF02786.12   211 seq2133_BIOID50983   -            449   1.5e-86  288.9   0.0   1   1   1.3e-89   2.2e-86  288.4   0.0     1   210   115   323   115   324 0.99 Carbamoyl-phosphate synthase L chain, ATP binding domain
CPSase_L_chain       PF00289.17   110 seq2133_BIOID50983   -            449   4.7e-41  139.2   0.1   1   1   5.6e-44   9.7e-41  138.2   0.1     1   110     1   110     1   110 0.99 Carbamoyl-phosphate synthase L chain, N-terminal domain
Biotin_carb_C        PF02785.14   107 seq2133_BIOID50983   -            449   5.6e-38  129.0   0.0   1   1   6.7e-41   1.2e-37  128.0   0.0     1   107   336   441   336   441 0.99 Biotin carboxylase C-terminal domain
ATP-grasp_4          PF13535.1    184 seq2133_BIOID50983   -            449   7.3e-13   48.5   0.0   1   1   1.8e-15     3e-12   46.5   0.0     4   179   115   293   112   294 0.76 ATP-grasp domain
ATP-grasp_3          PF02655.9    161 seq2133_BIOID50983   -            449   1.6e-07   31.2   0.0   1   1   1.6e-10   2.8e-07   30.4   0.0     2   159   114   294   113   296 0.87 ATP-grasp domain
[truncated: 1,573,630 more chars]
