# Supplementary material for: A domain sequence approach to pangenomics: applications to Escherichia coli
Source: F1000Res. 2013 May 29;1:19. Originally published 2012 Oct 1. [Version 2] doi: 10.12688/f1000research.1-19.v2 (PMC3901455; doi:10.12688/f1000research.1-19.v2)
Supplement: The 347 text files show the results from scanning each of the fasta-files against the Pfam-A database [file f1000research-1-1101-s0002.tgz › Escherichia_coli_DEC8D_BIOID50985.txt]

#                                                                            --- full sequence --- -------------- this domain -------------   hmm coord   ali coord   env coord
# target name        accession   tlen query name           accession   qlen   E-value  score  bias   #  of  c-Evalue  i-Evalue  score  bias  from    to  from    to  from    to  acc description of target
#------------------- ---------- ----- -------------------- ---------- ----- --------- ------ ----- --- --- --------- --------- ------ ----- ----- ----- ----- ----- ----- ----- ---- ---------------------
Peptidase_S49        PF01343.13   154 seq2_BIOID50985      -            277   1.4e-40  138.4   0.9   1   1   1.1e-44   1.4e-40  138.4   0.6    16   151     1   135     1   139 0.96 Peptidase family S49
HTH_AraC             PF00165.18    42 seq4_BIOID50985      -            129   3.5e-12   45.6   0.3   1   1   6.2e-11   4.2e-07   29.4   0.2    14    38    94   119    92   123 0.91 Bacterial regulatory helix-turn-helix proteins, AraC family
HTH_18               PF12833.2     81 seq4_BIOID50985      -            129   3.4e-10   39.7   0.1   1   1   6.9e-14   4.7e-10   39.3   0.0     2    80    47   123    46   124 0.92 Helix-turn-helix domain
HTH_Tnp_1            PF01527.15    76 seq5_BIOID50985      -            197   1.6e-20   72.7   0.0   1   1   9.6e-24   4.4e-20   71.3   0.0     2    69    91   162    90   169 0.87 Transposase
RHS                  PF03527.9     41 seq6_BIOID50985      -            280     1e-19   69.8   0.7   1   1   1.6e-23   2.1e-19   68.8   0.5     1    41    46    86    46    86 0.98 RHS protein
PTS_EIIC             PF02378.13   321 seq7_BIOID50985      -            648     5e-71  239.0  33.0   1   1   1.1e-74     5e-71  239.0  22.9     2   321    12   300    11   300 0.94 Phosphotransferase system, EIIC
PTS_EIIA_1           PF00358.15   133 seq7_BIOID50985      -            648   1.6e-52  176.4   0.6   1   1   5.5e-56   2.5e-52  175.8   0.4     4   131   499   626   496   628 0.98 phosphoenolpyruvate-dependent sugar phosphotransferase system, EIIA 1
PTS_EIIB             PF00367.15    35 seq7_BIOID50985      -            648   1.2e-12   46.6   0.9   1   1   5.3e-16   2.4e-12   45.7   0.7     1    35   393   427   393   427 0.97 phosphotransferase system, EIIB
RadC                 PF04002.10   123 seq8_BIOID50985      -             68   3.5e-28   97.6   0.0   1   1   2.7e-32   3.7e-28   97.5   0.0    57   123     2    68     1    68 0.98 RadC-like JAB domain
DUF4329              PF14220.1    124 seq12_BIOID50985     -            436     3e-37  127.4   1.0   1   1   7.5e-41   5.1e-37  126.7   0.7     2   116   304   421   303   427 0.95 Domain of unknown function (DUF4329)
RHS                  PF03527.9     41 seq12_BIOID50985     -            436   9.4e-21   73.1   0.4   1   1   2.8e-24   1.9e-20   72.1   0.3     1    41   168   208   168   208 0.98 RHS protein
Cytochrom_B562       PF07361.6    103 seq13_BIOID50985     -            130   3.1e-34  117.3   4.6   1   1   2.7e-38   3.7e-34  117.0   3.2     2   103    26   130    25   130 0.98 Cytochrome b562
Y1_Tnp               PF01797.11   121 seq14_BIOID50985     -            143   2.1e-40  137.2   0.0   1   1   1.8e-44   2.5e-40  136.9   0.0     2   121    20   139    19   139 0.99 Transposase IS200 like
RHS                  PF03527.9     41 seq15_BIOID50985     -            458   6.2e-21   73.7   0.6   1   1     9e-25   6.2e-21   73.7   0.4     1    41   359   399   359   399 0.98 RHS protein
RHS_repeat           PF05593.9     38 seq15_BIOID50985     -            458   5.5e-11   42.2  26.7   1   1   1.1e-10   7.8e-07   29.0   1.3     1    29   155   192   155   203 0.90 RHS Repeat
Phage_tail_L         PF05100.7    206 seq16_BIOID50985     -             65   9.5e-27   93.3   1.5   1   1   7.5e-31     1e-26   93.2   1.0   140   206     1    63     1    63 0.98 Phage minor tail protein L
Terminase_GpA        PF05876.7    557 seq19_BIOID50985     -             68     2e-06   26.3   0.8   1   1   1.9e-10   2.5e-06   26.0   0.5   522   547     3    27     1    36 0.81 Phage terminase large subunit (GpA)
TMP_2                PF06791.8    210 seq22_BIOID50985     -            161   2.4e-27   95.8   2.3   1   1   3.2e-31   4.4e-27   94.9   1.1     2    64    50   112    49   116 0.95 Prophage tail length tape measure protein
HTH_Tnp_1            PF01527.15    76 seq24_BIOID50985     -            215   1.8e-20   72.5   0.0   1   1   1.2e-23   5.3e-20   71.0   0.0     2    69    91   162    90   169 0.87 Transposase
DUF987               PF06174.6     66 seq28_BIOID50985     -             73   4.5e-43  144.4   0.1   1   1   3.7e-47     5e-43  144.3   0.1     1    66     1    66     1    66 0.99 Protein of unknown function (DUF987)
Prok-JAB             PF14464.1    105 seq31_BIOID50985     -            247   1.1e-19   69.7   0.2   1   1     3e-23     2e-19   68.9   0.1     3    99     3    99     1   108 0.93 Prokaryotic homologs of the JAB domain
NLPC_P60             PF00877.14   105 seq31_BIOID50985     -            247   4.1e-13   48.9   0.0   1   1   8.4e-17   5.8e-13   48.4   0.0     1   104   111   223   111   224 0.92 NlpC/P60 family
gpW                  PF02831.10    68 seq32_BIOID50985     -             68   3.9e-34  115.8   1.8   1   1   3.1e-38   4.3e-34  115.7   1.3     1    68     1    68     1    68 0.99 gpW
HDPD                 PF02924.9    118 seq33_BIOID50985     -            118   5.3e-13   48.6   1.2   1   1   5.1e-17   6.9e-13   48.3   0.8    24   106    23    99    15   104 0.87 Bacteriophage lambda head decoration protein D
SecE                 PF00584.15    57 seq34_BIOID50985     -            127   2.4e-21   74.9   1.0   1   1   1.8e-25   2.4e-21   74.9   0.7     2    56    68   122    67   123 0.97 SecE/Sec61-gamma subunits of protein translocation complex
NLPC_P60             PF00877.14   105 seq36_BIOID50985     -            224   5.8e-14   51.6   0.0   1   1   1.2e-17     8e-14   51.2   0.0     1   105    88   201    88   201 0.93 NlpC/P60 family
Prok-JAB             PF14464.1    105 seq36_BIOID50985     -            224   3.3e-11   42.5   0.0   1   1     1e-14   7.1e-11   41.4   0.0    32    99     9    76     1    86 0.86 Prokaryotic homologs of the JAB domain
TMP_2                PF06791.8    210 seq38_BIOID50985     -            137   1.4e-29  103.1   2.7   1   1   1.1e-33   1.5e-29  103.0   1.9    63   186     2   125     1   130 0.93 Prophage tail length tape measure protein
Phage_portal_2       PF05136.8    355 seq39_BIOID50985     -            530  1.2e-107  359.3   0.1   1   1  1.1e-111  1.5e-107  359.1   0.1     1   355    26   398    26   398 0.98 Phage portal protein, lambda family
YagB_YeeU_YfjZ       PF06154.6    105 seq40_BIOID50985     -            135     1e-51  173.4   0.0   1   1   9.3e-56   1.3e-51  173.1   0.0     2   103    16   117    15   119 0.98 YagB/YeeU/YfjZ family
Fimbrial             PF00419.15   145 seq41_BIOID50985     -            182   1.4e-21   77.0  10.3   1   1   1.5e-25     2e-21   76.6   7.2     1   145    33   182    33   182 0.85 Fimbrial protein
TerB                 PF05099.8    140 seq43_BIOID50985     -            208   1.9e-14   53.4   4.2   1   1   2.5e-18   3.4e-14   52.6   2.9    16   131    81   203    67   206 0.80 Tellurite resistance protein TerB
Abhydrolase_5        PF12695.2    142 seq45_BIOID50985     -            286   5.5e-20   71.4   0.0   1   1   3.3e-22     5e-19   68.3   0.0     1   141    27   262    27   263 0.86 Alpha/beta hydrolase family
Abhydrolase_6        PF12697.2    228 seq45_BIOID50985     -            286   9.5e-19   68.0   0.0   1   1   8.7e-22   1.3e-18   67.6   0.0     1   213    28   258    28   270 0.73 Alpha/beta hydrolase family
Abhydrolase_1        PF00561.15   230 seq45_BIOID50985     -            286     3e-18   66.1   0.0   1   1   2.3e-21   3.5e-18   65.8   0.0     1   223    54   269    54   276 0.91 alpha/beta hydrolase fold
Peptidase_S15        PF02129.13   272 seq45_BIOID50985     -            286   1.5e-15   57.2   0.0   1   1   1.7e-18   2.6e-15   56.4   0.0    52   256    48   250     5   259 0.76 X-Pro dipeptidyl-peptidase (S15 family)
Peptidase_S9         PF00326.16   213 seq45_BIOID50985     -            286   7.9e-13   48.0   0.1   1   1   1.4e-12   2.1e-09   36.8   0.0    10   107    49   141    45   165 0.83 Prolyl oligopeptidase family
DLH                  PF01738.13   218 seq45_BIOID50985     -            286   1.6e-08   34.0   0.2   1   1     7e-08   0.00011   21.5   0.0     8   127    19   128    12   149 0.85 Dienelactone hydrolase family
Hydrolase_4          PF12146.3     79 seq45_BIOID50985     -            286   2.3e-08   33.6   0.0   1   1   2.7e-11     4e-08   32.8   0.0    11    74    19    83    11    88 0.79 Putative lysophospholipase
Abhydrolase_3        PF07859.8    211 seq45_BIOID50985     -            286   3.8e-05   23.2   0.0   1   1   4.6e-08   6.9e-05   22.3   0.0    48   180    79   235    50   265 0.58 alpha/beta hydrolase fold
HDPD                 PF02924.9    118 seq47_BIOID50985     -            112   1.5e-15   56.9   1.9   1   1   1.2e-19   1.7e-15   56.7   1.3     4   114     7   108     4   111 0.87 Bacteriophage lambda head decoration protein D
Packaging_FI         PF14000.1    125 seq48_BIOID50985     -            144   2.7e-42  143.7   4.0   1   1   2.3e-46   3.1e-42  143.5   2.8     1   125    15   141    15   141 0.97 DNA packaging protein FI
Phage_cap_E          PF03864.10   329 seq49_BIOID50985     -            350   3.5e-64  216.7   0.2   1   1   2.8e-68   3.9e-64  216.5   0.1     1   328    13   348    13   349 0.94 Phage major capsid protein E
NusG                 PF02357.14    92 seq50_BIOID50985     -            181   5.3e-25   87.3   0.0   1   1   1.1e-28   7.7e-25   86.8   0.0     1    92     7   106     7   106 0.93 Transcription termination factor nusG
KOW                  PF00467.24    32 seq50_BIOID50985     -            181   1.3e-08   33.9   0.1   1   1   9.1e-12   6.2e-08   31.7   0.0     1    28   130   161   130   165 0.86 KOW motif
Tape_meas_lam_C      PF09718.5     78 seq51_BIOID50985     -            661   7.8e-21   73.6   9.4   1   1     6e-25   8.2e-21   73.6   3.9     1    78   434   511   434   511 0.98 Lambda phage tail tape-measure protein (Tape_meas_lam_C)
HEAT_2               PF13646.1     88 seq52_BIOID50985     -            247   3.3e-24   84.8   0.2   1   2   5.8e-10     2e-06   27.8   0.0     3    86    27   114    26   116 0.94 HEAT repeats
HEAT_2               PF13646.1     88 seq52_BIOID50985     -            247   3.3e-24   84.8   0.2   2   2   3.9e-11   1.3e-07   31.6   0.0    11    56   139   184   131   190 0.92 HEAT repeats
HEAT                 PF02985.17    31 seq52_BIOID50985     -            247   2.2e-16   58.2   1.4   1   1   2.1e-07   0.00071   19.3   0.0     2    24   161   183   160   184 0.95 HEAT repeat
HEAT_PBS             PF03130.11    27 seq52_BIOID50985     -            247   1.5e-05   24.8   0.8   1   1   3.6e-06     0.012   15.8   0.0     1    27   144   170   144   170 0.98 PBS lyase HEAT-like repeat
Peptidase_S24        PF00717.18    70 seq53_BIOID50985     -            216     7e-18   63.9   0.1   1   1   3.7e-21     1e-17   63.4   0.0     2    70   128   200   127   200 0.97 Peptidase S24-like
HTH_3                PF01381.17    55 seq53_BIOID50985     -            216   2.9e-17   62.1   0.1   1   1   1.5e-20   4.2e-17   61.6   0.1     1    55    10    64    10    64 0.99 Helix-turn-helix
HTH_19               PF12844.2     64 seq53_BIOID50985     -            216   1.2e-11   44.4   0.0   1   1   6.9e-15   1.9e-11   43.7   0.0     1    63     7    69     7    70 0.98 Helix-turn-helix domain
HTH_31               PF13560.1     64 seq53_BIOID50985     -            216   6.3e-10   38.9   0.1   1   1   3.6e-13   9.9e-10   38.3   0.1     2    59     6    62     5    66 0.96 Helix-turn-helix domain
PRK                  PF00485.13   194 seq57_BIOID50985     -            368   3.8e-13   49.3   0.0   1   1   5.3e-17   7.2e-13   48.4   0.0     1   148   142   296   142   306 0.87 Phosphoribulokinase / Uridine kinase family
DDE_Tnp_IS66         PF03050.9    271 seq62_BIOID50985     -            523  1.2e-102  342.6   0.3   1   1  3.5e-106  1.2e-102  342.6   0.2     1   270   186   472   186   473 0.99 Transposase IS66 family
HTH_Tnp_IS66         PF13005.2     59 seq62_BIOID50985     -            523   1.9e-16   59.5   7.9   1   1   5.5e-20   1.9e-16   59.5   5.5     2    59   125   180   124   180 0.98 putative Helix-turn-helix domain of transposase IS66
DDE_Tnp_IS66_C       PF13817.1     39 seq62_BIOID50985     -            523   6.8e-16   57.8   0.3   1   1   7.3e-19   2.5e-15   56.0   0.2     1    39   479   517   479   517 0.98 IS66 C-terminal element
LZ_Tnp_IS66          PF13007.2     78 seq62_BIOID50985     -            523   1.5e-12   47.8   7.7   1   1   1.2e-15     4e-12   46.5   5.3     2    77    46   121    45   122 0.83 Transposase C of IS166 homeodomain
Phage_fiber_C        PF06820.7     64 seq63_BIOID50985     -             89   1.5e-34  117.7   0.8   1   1   1.5e-38   2.1e-34  117.3   0.6     1    64    28    89    28    89 0.98 Putative prophage tail fibre C-terminus
Transposase_31       PF04754.7    205 seq64_BIOID50985     -            315   5.7e-79  264.1   0.4   1   1   6.6e-83   9.1e-79  263.4   0.3     1   200    30   227    30   231 0.97 Putative transposase, YhgA-like
Lambda_tail_I        PF06805.7     82 seq67_BIOID50985     -            190   2.1e-14   53.0   0.0   1   1   2.7e-18   3.7e-14   52.1   0.0    25    82     2    64     1    64 0.97 Bacteriophage lambda tail assembly protein I
Lambda_tail_I        PF06805.7     82 seq70_BIOID50985     -            193   4.2e-13   48.7   0.0   1   1   5.2e-17   7.1e-13   48.0   0.0    25    82     2    64     1    64 0.97 Bacteriophage lambda tail assembly protein I
Lysis_S              PF04971.7     68 seq76_BIOID50985     -             91   2.5e-45  151.9   0.7   1   1   2.2e-49     3e-45  151.6   0.5     1    68    24    91    24    91 1.00 Lysis protein S
Phage_attach         PF05354.6    117 seq78_BIOID50985     -            117     4e-63  210.0   0.1   1   1   6.4e-67   4.4e-63  209.9   0.1     1   117     1   117     1   117 1.00 Phage Head-Tail Attachment
Gifsy-2              PF13856.1     95 seq78_BIOID50985     -            117   1.4e-30  105.1   0.0   1   1   2.4e-34   1.7e-30  104.9   0.0     1    95     4   105     4   105 0.99 ATP-binding sugar transporter from pro-phage
Fimbrial             PF00419.15   145 seq80_BIOID50985     -            165   1.5e-15   57.5   0.0   1   1   1.3e-19   1.8e-15   57.3   0.0     2   145    19   165    18   165 0.85 Fimbrial protein
DDE_Tnp_IS66         PF03050.9    271 seq81_BIOID50985     -            523  1.2e-102  342.6   0.3   1   1  3.5e-106  1.2e-102  342.6   0.2     1   270   186   472   186   473 0.99 Transposase IS66 family
DDE_Tnp_IS66_C       PF13817.1     39 seq81_BIOID50985     -            523   3.3e-19   68.4   0.4   1   1   3.6e-22   1.2e-18   66.6   0.3     1    39   479   517   479   517 0.98 IS66 C-terminal element
HTH_Tnp_IS66         PF13005.2     59 seq81_BIOID50985     -            523   8.8e-17   60.5   7.9   1   1   5.5e-20   1.9e-16   59.5   5.5     2    59   125   180   124   180 0.98 putative Helix-turn-helix domain of transposase IS66
LZ_Tnp_IS66          PF13007.2     78 seq81_BIOID50985     -            523   1.5e-12   47.8   7.7   1   1   1.2e-15     4e-12   46.5   5.3     2    77    46   121    45   122 0.83 Transposase C of IS166 homeodomain
DUF3927              PF13064.1     46 seq82_BIOID50985     -             47   1.4e-22   78.8  10.8   1   1   1.1e-26   1.5e-22   78.6   7.5     8    46     2    40     1    40 0.97 Protein of unknown function (DUF3927)
Phage_cap_E          PF03864.10   329 seq84_BIOID50985     -            292   3.8e-53  180.4   0.2   1   1   3.1e-57   4.3e-53  180.2   0.1    48   328     3   290     1   291 0.93 Phage major capsid protein E
DUF2219              PF09982.4    293 seq91_BIOID50985     -            319   7.6e-65  218.5   3.4   1   1   7.9e-69   1.1e-64  218.0   2.4    14   293    54   319    40   319 0.92 Uncharacterized protein conserved in bacteria (DUF2219)
Ribosomal_L11_N      PF03946.9     60 seq94_BIOID50985     -            142   3.2e-32  109.6   0.3   1   1   8.7e-36   5.9e-32  108.7   0.2     1    60     8    67     8    67 0.99 Ribosomal protein L11, N-terminal domain
Ribosomal_L11        PF00298.14    69 seq94_BIOID50985     -            142   6.6e-29   99.7   2.9   1   1   1.8e-32   1.2e-28   98.8   2.0     1    69    72   140    72   140 0.99 Ribosomal protein L11, RNA binding domain
DFP                  PF04127.10   183 seq96_BIOID50985     -            430   5.9e-72  241.0   0.2   1   1   8.7e-76   5.9e-72  241.0   0.2     2   182   211   395   210   396 0.97 DNA / pantothenate metabolism flavoprotein
Flavoprotein         PF02441.14   129 seq96_BIOID50985     -            430   2.7e-31  107.8   0.3   1   1   8.1e-35   5.6e-31  106.7   0.2     1   128    30   157    30   158 0.90 Flavoprotein
Plasmid_stabil       PF05016.9     90 seq97_BIOID50985     -             92     3e-15   56.2   0.1   1   1   2.4e-19   3.3e-15   56.1   0.1     1    90     4    91     4    91 0.86 Plasmid stabilisation system protein
Minor_tail_Z         PF06763.6    189 seq98_BIOID50985     -             97   1.6e-30  106.0   9.0   1   1   1.3e-34   1.8e-30  105.8   6.2     1    76     3    78     3    82 0.99 Prophage minor tail protein Z (GPZ)
DUF1076              PF06416.7    113 seq100_BIOID50985    -            177     3e-38  129.8   0.4   1   1   3.1e-42   4.2e-38  129.4   0.3    15   109    72   166    62   168 0.95 Protein of unknown function (DUF1076)
CsiD                 PF08943.5    297 seq101_BIOID50985    -            325  1.1e-148  493.9   0.0   1   1  1.8e-152  1.2e-148  493.7   0.0     1   297    20   315    20   315 1.00 CsiD
TauD                 PF02668.11   258 seq101_BIOID50985    -            325   3.6e-11   43.0   0.1   1   1   7.3e-15     5e-11   42.6   0.1    33   256    88   309    64   311 0.80 Taurine catabolism dioxygenase TauD, TfdA family
Phage_AlpA           PF05930.7     51 seq103_BIOID50985    -             92   8.8e-20   70.0   0.1   1   1   1.7e-23   1.2e-19   69.6   0.1     1    51    34    83    34    83 0.98 Prophage CP4-57 regulatory protein (AlpA)
HTH_17               PF12728.2     51 seq103_BIOID50985    -             92   2.1e-07   30.9   0.0   1   1   4.3e-11   2.9e-07   30.5   0.0     9    50    44    86    39    87 0.90 Helix-turn-helix domain
DUF303               PF03629.13   255 seq104_BIOID50985    -            645   4.2e-29  101.4   0.0   1   1   8.7e-33     6e-29  100.9   0.0     3   210    80   330    78   381 0.78 Domain of unknown function (DUF303)
DUF1737              PF08410.5     54 seq104_BIOID50985    -            645   2.2e-17   62.4   0.0   1   1   1.6e-20   1.1e-16   60.1   0.0     1    53     1    50     1    51 0.97 Domain of unknown function (DUF1737)
Phage-tail_3         PF13550.1    164 seq105_BIOID50985    -           1099   3.2e-40  137.4   0.0   1   1   2.7e-43   9.3e-40  135.9   0.0     1   161   330   497   330   500 0.94 Putative phage tail protein
DUF3672              PF12421.3    136 seq105_BIOID50985    -           1099     8e-34  116.5   0.0   1   1   7.8e-37   2.7e-33  114.8   0.0     1    90   977  1078   977  1093 0.84 Fibronectin type III protein
DUF1983              PF09327.6     81 seq105_BIOID50985    -           1099   7.9e-27   92.9   2.6   1   1   5.5e-30   1.9e-26   91.7   1.8     1    81   873   953   873   953 0.99 Domain of unknown function (DUF1983)
RHS                  PF03527.9     41 seq106_BIOID50985    -            312   7.7e-21   73.4   1.9   1   1   6.3e-25   8.6e-21   73.3   0.3     1    41    46    86    46    86 0.98 RHS protein
Pili_assembly_N      PF00345.15   122 seq110_BIOID50985    -            241   1.1e-40  138.0   0.1   1   1   2.7e-44   1.9e-40  137.3   0.0     1   121    37   156    37   157 0.91 Gram-negative pili assembly chaperone, N-terminal domain
Pili_assembly_C      PF02753.12    68 seq110_BIOID50985    -            241   9.5e-17   60.4   0.3   1   1   8.1e-20   5.6e-16   58.0   0.1     1    65   176   234   176   237 0.95 Gram-negative pili assembly chaperone, C-terminal domain
Packaging_FI         PF14000.1    125 seq114_BIOID50985    -            131   1.2e-41  141.7   4.1   1   1   9.7e-46   1.3e-41  141.5   2.9     1   125     2   128     2   128 0.97 DNA packaging protein FI
Minor_tail_Z         PF06763.6    189 seq117_BIOID50985    -             81   2.2e-40  138.2   1.6   1   1   1.8e-44   2.4e-40  138.1   1.1   110   189     2    81     1    81 0.99 Prophage minor tail protein Z (GPZ)
Ribosomal_L1         PF00687.16   221 seq119_BIOID50985    -            234   9.2e-50  168.8   0.2   1   1   7.9e-54   1.1e-49  168.6   0.2    13   220    28   220     8   221 0.90 Ribosomal protein L1p/L10e family
DUF1391              PF07151.7     49 seq120_BIOID50985    -             79   1.1e-32  111.1   1.5   1   1     1e-36   1.4e-32  110.8   1.0     1    48    31    78    31    79 0.97 Protein of unknown function (DUF1391)
DUF3672              PF12421.3    136 seq124_BIOID50985    -           1158   3.3e-39  134.0   0.2   1   1   2.9e-42   9.9e-39  132.4   0.2     1   136   975  1117   975  1117 0.94 Fibronectin type III protein
Phage-tail_3         PF13550.1    164 seq124_BIOID50985    -           1158   6.2e-37  126.7   0.0   1   1   4.3e-40   1.5e-36  125.5   0.0     2   162   331   498   330   501 0.93 Putative phage tail protein
DUF1983              PF09327.6     81 seq124_BIOID50985    -           1158   3.6e-24   84.4   0.1   1   1     4e-27   1.4e-23   82.5   0.1     1    81   871   951   871   951 0.99 Domain of unknown function (DUF1983)
tRNA-synt_1c         PF00749.16   314 seq126_BIOID50985    -            554  1.6e-124  414.5   0.0   1   1  2.9e-128    2e-124  414.2   0.0     2   313    28   337    27   338 0.99 tRNA synthetases class I (E and Q), catalytic domain
tRNA-synt_1c_C       PF03950.13   174 seq126_BIOID50985    -            554   1.1e-63  213.8   0.0   1   1   3.5e-67   2.4e-63  212.8   0.0     1   174   340   528   340   528 0.97 tRNA synthetases class I (E and Q), anti-codon binding domain
Peptidase_S49        PF01343.13   154 seq127_BIOID50985    -            501   7.5e-47  158.8   0.7   1   1   9.8e-51   1.3e-46  158.0   0.5     2   153   145   295   144   296 0.97 Peptidase family S49
Packaging_FI         PF14000.1    125 seq129_BIOID50985    -            144     3e-40  137.1   3.0   1   1   2.5e-44   3.4e-40  136.9   2.1     1   125    15   141    15   141 0.97 DNA packaging protein FI
Phage_tail_U         PF06141.6    133 seq130_BIOID50985    -            131   1.3e-63  212.8   0.5   1   1     1e-67   1.4e-63  212.6   0.3     1   133     1   131     1   131 0.99 Phage minor tail protein U
Phage_attach         PF05354.6    117 seq136_BIOID50985    -            124   3.6e-63  210.2   0.1   1   1   5.9e-67     4e-63  210.0   0.1     1   117     1   117     1   117 1.00 Phage Head-Tail Attachment
Gifsy-2              PF13856.1     95 seq136_BIOID50985    -            124   1.6e-29  101.7   0.0   1   1   2.8e-33   1.9e-29  101.5   0.0     1    95     4   105     4   105 0.99 ATP-binding sugar transporter from pro-phage
Phage_lysozyme       PF00959.14   110 seq139_BIOID50985    -            111   1.4e-24   86.3   0.0   1   1   1.2e-28   1.7e-24   86.1   0.0    18   110     2   100     1   100 0.96 Phage lysozyme
DDE_Tnp_1_assoc      PF13808.1     90 seq140_BIOID50985    -             59   4.9e-19   67.6   0.0   1   1   3.8e-23   5.2e-19   67.5   0.0     1    53     6    58     6    59 0.97 DDE_Tnp_1-associated
Ail_Lom              PF06316.6    199 seq146_BIOID50985    -            144   1.2e-84  282.6   1.9   1   1   2.1e-88   1.5e-84  282.3   1.3     1   141     1   141     1   143 0.99 Enterobacterial Ail/Lom protein
OMP_b-brl            PF13505.1    176 seq146_BIOID50985    -            144   2.7e-15   56.6   0.7   1   1   4.9e-19   3.3e-15   56.3   0.5     2   115    11   126     9   140 0.81 Outer membrane protein beta-barrel domain
DAO                  PF01266.19   358 seq147_BIOID50985    -            444   6.9e-63  212.5   0.0   1   1   1.8e-66   8.2e-63  212.3   0.0     1   356    25   412    25   414 0.86 FAD dependent oxidoreductase
Big_2                PF02368.13    79 seq148_BIOID50985    -            250   4.2e-11   42.4  11.0   1   1   3.1e-15   4.2e-11   42.4   7.6     1    76   160   237   160   244 0.95 Bacterial Ig-like domain (group 2)
Usher                PF00577.15   552 seq149_BIOID50985    -            878  1.1e-222  740.5  25.9   1   1    3e-226  1.3e-222  740.2  17.9     1   552   208   790   208   790 0.99 Type VII secretion system (T7SS), usher protein
PapC_N               PF13954.1    146 seq149_BIOID50985    -            878   4.4e-48  162.4   0.0   1   1   2.4e-51   1.1e-47  161.1   0.0     2   146    48   194    47   194 0.98 PapC N-terminal domain
PapC_C               PF13953.1     68 seq149_BIOID50985    -            878   1.1e-27   95.3   0.1   1   1   1.1e-30   4.8e-27   93.2   0.1     1    67   800   865   800   866 0.97 PapC C-terminal domain
Phage_attach         PF05354.6    117 seq151_BIOID50985    -            117     4e-63  210.0   0.1   1   1   6.4e-67   4.4e-63  209.9   0.1     1   117     1   117     1   117 1.00 Phage Head-Tail Attachment
Gifsy-2              PF13856.1     95 seq151_BIOID50985    -            117   1.4e-30  105.1   0.0   1   1   2.4e-34   1.7e-30  104.9   0.0     1    95     4   105     4   105 0.99 ATP-binding sugar transporter from pro-phage
DDE_Tnp_1            PF01609.16   211 seq152_BIOID50985    -            262     2e-31  109.1   0.2   1   1   1.9e-35   2.6e-31  108.7   0.2     3   211     9   250     7   250 0.93 Transposase DDE domain
Minor_tail_Z         PF06763.6    189 seq154_BIOID50985    -             81   4.4e-31  107.8   7.8   1   1   3.5e-35   4.7e-31  107.7   5.4     1    76     3    78     3    81 0.98 Prophage minor tail protein Z (GPZ)
RHS                  PF03527.9     41 seq155_BIOID50985    -            477   2.1e-20   72.1   0.6   1   1   7.5e-24   5.1e-20   70.8   0.4     1    41   221   261   221   261 0.98 RHS protein
RHS_repeat           PF05593.9     38 seq155_BIOID50985    -            477   5.5e-11   42.2  18.6   1   1   4.5e-13     3e-09   36.6   3.1     1    37    17    62    17    63 0.92 RHS Repeat
DUF615               PF04751.9    158 seq159_BIOID50985    -            183   1.9e-57  193.2  11.1   1   1   1.6e-61   2.3e-57  192.9   7.7     2   158    22   177    19   177 0.98 Protein of unknown function (DUF615)
Rop                  PF01815.11    61 seq162_BIOID50985    -             64   4.4e-30  102.8   6.6   1   1   3.6e-34   4.9e-30  102.6   4.5     1    60     1    60     1    61 0.98 Rop protein
Phage_min_tail       PF05939.8    109 seq164_BIOID50985    -            109   1.2e-38  131.2   0.1   1   1   9.8e-43   1.3e-38  131.1   0.0     1   109     1   109     1   109 0.99 Phage minor tail protein
dUTPase              PF00692.14   129 seq165_BIOID50985    -            152   1.2e-41  141.0   0.0   1   1   9.9e-46   1.4e-41  140.9   0.0     2   129    17   150    16   150 0.98 dUTPase
Phage_fiber_C        PF06820.7     64 seq166_BIOID50985    -             89   5.3e-36  122.4   0.9   1   1     5e-40   6.8e-36  122.1   0.6     1    64    28    89    28    89 0.99 Putative prophage tail fibre C-terminus
Minor_tail_Z         PF06763.6    189 seq167_BIOID50985    -            113   3.2e-54  183.3   4.6   1   1   2.6e-58   3.5e-54  183.2   3.2    78   189     1   113     1   113 0.99 Prophage minor tail protein Z (GPZ)
RPAP2_Rtr1           PF04181.8     79 seq168_BIOID50985    -             58   0.00015   21.6   1.9   1   1   3.3e-08   0.00023   21.0   1.3    22    71     8    53     3    57 0.76 Rtr1/RPAP2 family
Flg_bbr_C            PF06429.8     74 seq169_BIOID50985    -            143   1.5e-09   37.5   0.1   1   1   2.2e-13   1.5e-09   37.5   0.1    32    74    98   140    68   140 0.88 Flagellar basal body rod FlgEFG protein C-terminal
Flg_bb_rod           PF00460.15    31 seq169_BIOID50985    -            143   3.2e-06   26.6   4.5   1   1   4.6e-10   3.2e-06   26.6   3.1     3    26     9    32     8    34 0.93 Flagella basal body rod protein
Minor_tail_Z         PF06763.6    189 seq171_BIOID50985    -            192   7.6e-92  306.0  15.0   1   1   6.2e-96   8.5e-92  305.9  10.4     1   189     3   192     3   192 1.00 Prophage minor tail protein Z (GPZ)
Ail_Lom              PF06316.6    199 seq172_BIOID50985    -             56   3.7e-29  101.5   0.3   1   1   5.7e-33   3.9e-29  101.4   0.2   145   199     2    56     1    56 0.99 Enterobacterial Ail/Lom protein
OMP_b-brl            PF13505.1    176 seq172_BIOID50985    -             56   1.3e-08   34.8   0.4   1   1   2.1e-12   1.5e-08   34.7   0.3   123   176     7    56     2    56 0.94 Outer membrane protein beta-barrel domain
PfkB                 PF00294.19   301 seq174_BIOID50985    -            337   5.5e-70  235.7   0.0   1   1   4.9e-74   6.7e-70  235.4   0.0     2   297    31   331    30   335 0.97 pfkB family carbohydrate kinase
Lambda_Bor           PF06291.6     97 seq178_BIOID50985    -            113   6.3e-62  205.3   2.6   1   1   5.3e-66   7.3e-62  205.1   1.8     1    97    17   113    17   113 1.00 Bor protein
Ribosomal_L10        PF00466.15   100 seq179_BIOID50985    -            165   2.5e-26   91.3   0.0   1   1   2.6e-30   3.6e-26   90.8   0.0     3   100     5   101     3   101 0.98 Ribosomal protein L10
Iso_dh               PF00180.15   348 seq180_BIOID50985    -            361   8.9e-87  291.1   0.0   1   1     8e-91   1.1e-86  290.8   0.0     1   347     6   354     6   355 0.93 Isocitrate/isopropylmalate dehydrogenase
Methyltransf_27      PF13708.1    194 seq181_BIOID50985    -            283   4.8e-64  215.3   0.0   1   1   4.9e-68   6.8e-64  214.8   0.0     2   194    86   279    85   279 0.96 Methyltransferase domain
Phage_lysis          PF03245.8    125 seq183_BIOID50985    -             74   4.4e-09   36.2   0.4   1   1   3.4e-13   4.6e-09   36.2   0.3     1    42    26    67    26    74 0.92 Bacteriophage lysis protein
Phage_tail_L         PF05100.7    206 seq185_BIOID50985    -            232   1.8e-97  324.3   0.2   1   1  1.5e-101   2.1e-97  324.1   0.1     1   206    29   230    29   230 0.99 Phage minor tail protein L
phage_tail_N         PF08400.5    134 seq190_BIOID50985    -            404   2.5e-60  201.9   0.1   1   1   7.3e-64   2.5e-60  201.9   0.1     1   134     1   134     1   134 0.99 Prophage tail fibre N-terminal
Phage_fiber_C        PF06820.7     64 seq190_BIOID50985    -            404   1.2e-35  121.3   0.2   1   1   5.1e-39   1.8e-35  120.7   0.1     1    64   330   393   330   393 0.99 Putative prophage tail fibre C-terminus
Collagen             PF01391.13    60 seq190_BIOID50985    -            404   1.6e-13   49.8  65.3   1   2   7.7e-11   2.6e-07   29.9  19.3     4    55   251   302   248   302 0.57 Collagen triple helix repeat (20 copies)
Collagen             PF01391.13    60 seq190_BIOID50985    -            404   1.6e-13   49.8  65.3   2   2     5e-12   1.7e-08   33.7  20.4     1    53   275   327   275   331 0.82 Collagen triple helix repeat (20 copies)
CarboxypepD_reg      PF13620.1     82 seq190_BIOID50985    -            404   9.3e-08   31.9   0.2   1   1   6.7e-11   2.3e-07   30.6   0.2     1    74     4    82     4    89 0.82 Carboxypeptidase regulatory-like domain
Phage_tail_U         PF06141.6    133 seq191_BIOID50985    -            131   4.8e-63  210.9   0.4   1   1   3.9e-67   5.3e-63  210.8   0.3     1   133     1   131     1   131 0.99 Phage minor tail protein U
Rz1                  PF06085.6     40 seq196_BIOID50985    -             68   8.3e-22   76.1   7.6   1   1   7.7e-26   1.1e-21   75.8   5.3     1    40    20    61    20    61 0.99 Lipoprotein Rz1 precursor
Phage_lambd_GpG      PF06894.6    127 seq197_BIOID50985    -            143   5.8e-56  187.4   1.0   1   1     5e-60   6.8e-56  187.2   0.7     1   127     1   127     1   127 0.98 Bacteriophage lambda minor tail protein (GpG)
TetR_N               PF00440.18    47 seq198_BIOID50985    -            198   2.9e-11   42.7   0.0   1   1   3.4e-15   4.6e-11   42.0   0.0     3    46    18    61    16    62 0.94 Bacterial regulatory proteins, tetR family
FlgD                 PF03963.9     82 seq200_BIOID50985    -            237   1.1e-16   60.4   9.5   1   1   4.3e-20     2e-16   59.7   6.6     9    79    12    81     2    84 0.76 Flagellar hook capping protein - N-terminal region
FLgD_tudor           PF13861.1     61 seq200_BIOID50985    -            237   5.3e-13   48.6   0.7   1   1     2e-16     9e-13   47.9   0.5     2    60    91   227    90   228 0.97 FlgD Tudor-like domain
FlgD_ig              PF13860.1     81 seq200_BIOID50985    -            237   1.1e-08   34.5   0.4   1   1   5.3e-12   2.4e-08   33.4   0.3     8    80   112   185   106   186 0.82 FlgD Ig-like domain
Exonuc_VIII          PF06630.6    182 seq202_BIOID50985    -            883   2.8e-71  238.5   0.2   1   1   7.4e-75     5e-71  237.6   0.1     1   182     1   182     1   182 0.89 Enterobacterial exodeoxyribonuclease VIII
DUF3799              PF12684.2    237 seq202_BIOID50985    -            883     6e-06   25.6   0.0   1   1   1.7e-09   1.2e-05   24.6   0.0     3   226   631   867   630   869 0.81 PDDEXK-like domain of unknown function (DUF3799)
Phage_tail_U         PF06141.6    133 seq203_BIOID50985    -            131   1.7e-63  212.4   0.5   1   1   1.4e-67   1.9e-63  212.2   0.3     1   133     1   131     1   131 0.99 Phage minor tail protein U
Ribosomal_L12        PF00542.14    68 seq210_BIOID50985    -            121   1.8e-31  107.8   8.6   1   1   2.8e-35   3.8e-31  106.7   6.0     1    68    54   121    54   121 0.99 Ribosomal protein L7/L12 C-terminal domain
Big_2                PF02368.13    79 seq211_BIOID50985    -            246   3.7e-13   49.0  10.1   1   1   5.4e-17   3.7e-13   49.0   7.0     2    74   161   236   160   241 0.94 Bacterial Ig-like domain (group 2)
Lambda_CIII          PF02061.11    45 seq215_BIOID50985    -             54   9.1e-31  105.4   0.1   1   1   7.8e-35   1.1e-30  105.2   0.1     1    45     1    43     1    43 1.00 Lambda Phage CIII
HDPD                 PF02924.9    118 seq216_BIOID50985    -            115     1e-17   63.9   0.6   1   1   8.1e-22   1.1e-17   63.7   0.4     3   115     5   109     3   112 0.91 Bacteriophage lambda head decoration protein D
Lambda_Kil           PF06301.6     43 seq218_BIOID50985    -             96   5.9e-27   92.7   1.2   1   1   5.7e-31   7.8e-27   92.3   0.9     1    43    43    85    43    85 0.98 Bacteriophage lambda Kil protein
DUF1378              PF07125.6     59 seq221_BIOID50985    -             59   1.2e-38  130.6   0.0   1   1   9.8e-43   1.3e-38  130.5   0.0     1    59     1    59     1    59 0.99 Protein of unknown function (DUF1378)
Hexapep              PF00132.19    36 seq222_BIOID50985    -            293   8.6e-19   66.0   6.7   1   3   1.6e-09   2.2e-05   23.5   0.0     2    36   122   156   121   156 0.96 Bacterial transferase hexapeptide (six repeats)
Hexapep              PF00132.19    36 seq222_BIOID50985    -            293   8.6e-19   66.0   6.7   2   3   2.3e-10   3.1e-06   26.3   0.7     3    33   191   220   189   221 0.94 Bacterial transferase hexapeptide (six repeats)
Hexapep              PF00132.19    36 seq222_BIOID50985    -            293   8.6e-19   66.0   6.7   3   3   1.8e-11   2.5e-07   29.7   0.6     1    34   206   239   206   241 0.95 Bacterial transferase hexapeptide (six repeats)
Phage_tail_T         PF06223.7    103 seq223_BIOID50985    -            137     1e-40  138.1   0.9   1   1   4.6e-40   6.2e-36  122.7   0.2     6   100     1    99     1   102 0.89 Minor tail protein T
Prok-JAB             PF14464.1    105 seq225_BIOID50985    -            216   9.6e-20   70.0   0.2   1   1   2.1e-23   1.5e-19   69.4   0.1     3    99     3    99     1   108 0.93 Prokaryotic homologs of the JAB domain
NLPC_P60             PF00877.14   105 seq225_BIOID50985    -            216   1.8e-11   43.6   0.0   1   1   3.7e-15   2.5e-11   43.1   0.0     1    97   111   216   111   216 0.92 NlpC/P60 family
DUF1044              PF06296.7    120 seq226_BIOID50985    -            123   3.2e-46  155.9   1.7   1   1   2.6e-50   3.6e-46  155.7   1.1     1   120     1   120     1   120 1.00 Protein of unknown function (DUF1044)
Aldedh               PF00171.17   462 seq227_BIOID50985    -            482  9.6e-176  584.5   0.1   1   1  7.9e-180  1.1e-175  584.3   0.1     1   461    19   477    19   478 0.99 Aldehyde dehydrogenase family
Big_2                PF02368.13    79 seq228_BIOID50985    -            250   1.5e-12   47.1  11.1   1   1   2.2e-16   1.5e-12   47.1   7.7     1    75   160   237   160   243 0.94 Bacterial Ig-like domain (group 2)
Glyco_hydro_32N      PF00251.15   308 seq230_BIOID50985    -            477   1.9e-99  332.8   0.8   1   1  3.5e-103   2.4e-99  332.4   0.6     1   308    29   330    29   330 0.95 Glycosyl hydrolases family 32 N-terminal domain
Glyco_hydro_32C      PF08244.7     86 seq230_BIOID50985    -            477     4e-09   36.6   0.0   1   1   1.1e-12   7.2e-09   35.7   0.0    23    86   384   440   368   440 0.87 Glycosyl hydrolases family 32 C terminal
DUF826               PF05696.6     78 seq231_BIOID50985    -             81   4.3e-38  129.1   1.0   1   1   3.7e-42   5.1e-38  128.9   0.7     1    78     1    75     1    76 0.97 Protein of unknown function (DUF826)
Gam                  PF06064.6     98 seq233_BIOID50985    -             98   5.5e-63  209.0   5.4   1   1   4.4e-67     6e-63  208.9   3.8     1    98     1    98     1    98 0.99 Host-nuclease inhibitor protein Gam
HHA                  PF05321.6     57 seq235_BIOID50985    -             58   3.1e-22   78.3   0.0   1   1   2.5e-26   3.4e-22   78.2   0.0     2    57     2    55     1    55 0.94 Haemolysin expression modulating protein
Phage_cap_E          PF03864.10   329 seq239_BIOID50985    -            294   1.8e-45  155.1   0.8   1   2   1.2e-42   1.6e-38  132.3   0.1     1   245     4   257     4   257 0.92 Phage major capsid protein E
Phage_cap_E          PF03864.10   329 seq239_BIOID50985    -            294   1.8e-45  155.1   0.8   2   2   1.1e-09   1.5e-05   23.9   0.0   291   329   255   293   248   293 0.94 Phage major capsid protein E
FlaE                 PF07559.9    130 seq242_BIOID50985    -            400   4.2e-26   92.0  13.6   1   1   9.1e-30   4.2e-26   92.0   9.5     1   130   170   281   170   281 0.96 Flagellar basal body protein FlaE
Flg_bbr_C            PF06429.8     74 seq242_BIOID50985    -            400   5.4e-17   61.3   0.1   1   1   1.2e-20   5.4e-17   61.3   0.0     2    72   322   397   321   399 0.87 Flagellar basal body rod FlgEFG protein C-terminal
Flg_bb_rod           PF00460.15    31 seq242_BIOID50985    -            400   1.8e-06   27.4   2.4   1   1   3.9e-10   1.8e-06   27.4   1.7     3    31     5    33     4    33 0.97 Flagella basal body rod protein
StbA                 PF06406.6    318 seq245_BIOID50985    -            320  9.2e-155  514.2   1.5   1   1  1.5e-158    1e-154  514.0   1.0     1   317     1   317     1   318 0.99 StbA protein
TMP_2                PF06791.8    210 seq246_BIOID50985    -            859   2.3e-68  229.8  13.1   1   1   3.4e-72   2.3e-68  229.8   9.1     2   209    50   257    49   258 0.98 Prophage tail length tape measure protein
Tape_meas_lam_C      PF09718.5     78 seq246_BIOID50985    -            859   5.6e-20   70.9   4.5   1   1   8.2e-24   5.6e-20   70.9   3.2     1    78   632   709   632   709 0.98 Lambda phage tail tape-measure protein (Tape_meas_lam_C)
HTH_31               PF13560.1     64 seq248_BIOID50985    -            105   2.1e-08   34.0   0.4   1   1     7e-12   3.2e-08   33.5   0.3     4    48    48    91    48    96 0.93 Helix-turn-helix domain
HTH_3                PF01381.17    55 seq248_BIOID50985    -            105   1.3e-07   31.2   0.0   1   1     4e-11   1.8e-07   30.7   0.0     1    45    50    94    50    96 0.94 Helix-turn-helix
HTH_19               PF12844.2     64 seq248_BIOID50985    -            105   1.9e-07   30.9   0.0   1   1   5.8e-11   2.6e-07   30.4   0.0     2    48    48    96    47   103 0.82 Helix-turn-helix domain
OprD                 PF03573.8    391 seq252_BIOID50985    -            468   1.8e-25   89.4  11.9   1   1   1.7e-29   2.3e-25   89.0   8.3     1   365    33   431    33   443 0.83 outer membrane porin, OprD family
RNA_pol_Rpb2_6       PF00562.23   386 seq254_BIOID50985    -           1342  4.7e-162  539.0   0.0   1   1  3.5e-162  7.9e-159  528.4   0.1     2   386   716  1264   715  1264 0.98 RNA polymerase Rpb2, domain 6
RNA_pol_Rpb2_7       PF04560.15    83 seq254_BIOID50985    -           1342   5.7e-32  109.6   0.1   1   1   8.2e-35   1.9e-31  108.0   0.0     1    82  1266  1341  1266  1342 0.98 RNA polymerase Rpb2, domain 7
RNA_pol_Rpb2_3       PF04565.11    68 seq254_BIOID50985    -           1342   7.1e-30  102.4   0.0   1   1   7.4e-33   1.7e-29  101.2   0.0     1    68   513   582   513   582 0.98 RNA polymerase Rpb2, domain 3
RNA_pol_Rpb2_45      PF10385.4     66 seq254_BIOID50985    -           1342   4.6e-29   99.9   0.3   1   1   1.5e-31   3.5e-28   97.0   0.2     1    66   591   656   591   656 1.00 RNA polymerase beta subunit external 1 domain
RNA_pol_Rpb2_1       PF04563.10   203 seq254_BIOID50985    -           1342   1.5e-26   92.4   0.0   1   1   1.4e-29   3.1e-26   91.4   0.0     2   203    27   509    26   509 0.98 RNA polymerase beta subunit
RNA_pol_Rpb2_2       PF04561.9    190 seq254_BIOID50985    -           1342   1.6e-25   89.5   0.9   1   2   8.4e-11   1.9e-07   30.5   0.0     1    74   151   225   151   276 0.82 RNA polymerase Rpb2, domain 2
RNA_pol_Rpb2_2       PF04561.9    190 seq254_BIOID50985    -           1342   1.6e-25   89.5   0.9   2   2   1.9e-18   4.4e-15   55.4   0.0    80   190   340   454   329   454 0.88 RNA polymerase Rpb2, domain 2
Lysis_S              PF04971.7     68 seq255_BIOID50985    -             71   1.4e-47  159.0   0.5   1   1   1.2e-51   1.6e-47  158.9   0.3     1    68     4    71     4    71 1.00 Lysis protein S
RecT                 PF03837.9    199 seq256_BIOID50985    -            261   1.1e-28   99.8   0.0   1   1   1.6e-30   2.2e-26   92.2   0.0     5   195    24   182    22   190 0.91 RecT family
HTH_Tnp_1            PF01527.15    76 seq257_BIOID50985    -            215   1.8e-20   72.5   0.0   1   1   1.2e-23   5.3e-20   71.0   0.0     2    69    91   162    90   169 0.87 Transposase
Phage_lambd_GpG      PF06894.6    127 seq258_BIOID50985    -            140   1.4e-55  186.2   0.9   1   1   1.2e-59   1.6e-55  186.0   0.6     1   126     1   125     1   126 0.98 Bacteriophage lambda minor tail protein (GpG)
Phage_fiber_C        PF06820.7     64 seq259_BIOID50985    -            102     2e-34  117.3   0.6   1   1   2.1e-38   2.9e-34  116.8   0.4     1    64    41   102    41   102 0.99 Putative prophage tail fibre C-terminus
BCCT                 PF02028.12   485 seq262_BIOID50985    -            536  4.5e-132  440.6  40.5   1   1  3.9e-136  5.3e-132  440.3  28.1     3   485    14   499    12   499 0.98 BCCT family transporter
Lambda_tail_I        PF06805.7     82 seq263_BIOID50985    -            223   1.1e-23   82.7   0.0   1   1   1.3e-27   1.8e-23   82.0   0.0     2    82    14    97    13    97 0.98 Bacteriophage lambda tail assembly protein I
Phage_lysozyme       PF00959.14   110 seq267_BIOID50985    -            177   2.3e-29  101.7   0.0   1   1   2.2e-33     3e-29  101.3   0.0     1   110    48   166    48   166 0.97 Phage lysozyme
RHH_1                PF01402.16    39 seq269_BIOID50985    -            110   2.2e-06   27.1   0.6   1   1   1.2e-09   1.7e-05   24.3   0.0     4    31    21    48    18    56 0.91 Ribbon-helix-helix protein, copG family
Phage_integrase      PF00589.17   173 seq272_BIOID50985    -            264   6.5e-37  126.7   0.1   1   1   6.6e-41     9e-37  126.2   0.0     1   171    45   237    45   239 0.88 Phage integrase family
HNH                  PF01844.18    47 seq273_BIOID50985    -            121   3.7e-10   39.3   3.1   1   1   3.8e-14   5.2e-10   38.9   2.2     1    47    49    94    49    94 0.97 HNH endonuclease
Phage_tail_T         PF06223.7    103 seq276_BIOID50985    -            144   1.1e-57  192.6   0.9   1   1   5.4e-56   7.3e-52  173.9   0.1     1   103    11   113    11   113 0.99 Minor tail protein T
FBPase               PF00316.15   325 seq277_BIOID50985    -            393  7.5e-144  478.3   0.0   1   1  6.4e-148  8.8e-144  478.1   0.0     2   324    64   389    63   390 0.98 Fructose-1-6-bisphosphatase
Relaxase             PF03432.9    242 seq283_BIOID50985    -            906   2.8e-54  183.9   0.0   1   1   6.9e-54   9.5e-50  169.1   0.0     2   242    62   315    61   315 0.95 Relaxase/Mobilisation nuclease domain
DDE_Tnp_1_assoc      PF13808.1     90 seq284_BIOID50985    -            228   2.5e-22   78.2   0.0   1   1   6.4e-26   4.4e-22   77.4   0.0    23    90     3    70     1    70 0.97 DDE_Tnp_1-associated
DDE_Tnp_1            PF01609.16   211 seq284_BIOID50985    -            228   6.7e-19   68.1   0.2   1   1   1.2e-22   8.1e-19   67.9   0.1     3   152    77   210    75   224 0.87 Transposase DDE domain
TnpB_IS66            PF05717.8    108 seq285_BIOID50985    -            115   1.3e-44  149.9   0.0   1   1     1e-48   1.4e-44  149.8   0.0     2   107     7   110     6   111 0.96 IS66 Orf2 like protein
Packaging_FI         PF14000.1    125 seq286_BIOID50985    -            135   2.3e-41  140.7   3.1   1   1   1.9e-45   2.6e-41  140.6   2.1     1   125    14   132    14   132 0.97 DNA packaging protein FI
Methyltransf_10      PF05971.7    299 seq287_BIOID50985    -            335  4.8e-154  511.7   0.0   1   1  8.2e-158  5.6e-154  511.4   0.0     2   299    30   323    29   323 0.99 Protein of unknown function (DUF890)
MTS                  PF05175.9    170 seq287_BIOID50985    -            335   3.9e-05   22.9   0.0   1   1   1.2e-08   8.3e-05   21.9   0.0    30   115   128   222   114   232 0.77 Methyltransferase small domain
HTH_Tnp_1            PF01527.15    76 seq289_BIOID50985    -             92   1.5e-16   59.9   0.0   1   1   1.2e-20   1.7e-16   59.8   0.0     2    58     9    70     8    87 0.87 Transposase
YqaJ                 PF09588.5    152 seq294_BIOID50985    -            225   7.7e-26   90.7   0.0   1   1   2.1e-29   1.4e-25   89.8   0.0     2   150    24   166    23   168 0.85 YqaJ-like viral recombinase domain
Plasmid_stab_B       PF10784.4     72 seq295_BIOID50985    -            117   1.5e-30  104.5   0.1   1   1   1.9e-34   2.6e-30  103.7   0.0     1    71     6    76     6    77 0.98 Plasmid stability protein
Phage_tail_T         PF06223.7    103 seq296_BIOID50985    -            137   1.8e-41  140.5   0.7   1   1   5.2e-40   7.1e-36  122.6   0.1     6   100     1    99     1   102 0.88 Minor tail protein T
TMP_2                PF06791.8    210 seq299_BIOID50985    -            853   2.2e-67  226.6  13.9   1   1   3.2e-71   2.2e-67  226.6   9.6     2   209    50   257    49   258 0.97 Prophage tail length tape measure protein
Tape_meas_lam_C      PF09718.5     78 seq299_BIOID50985    -            853   3.3e-20   71.6   6.0   1   1   4.8e-24   3.3e-20   71.6   4.2     1    78   626   703   626   703 0.98 Lambda phage tail tape-measure protein (Tape_meas_lam_C)
Fimbrial             PF00419.15   145 seq300_BIOID50985    -            176   1.7e-21   76.8   4.1   1   1   1.5e-25     2e-21   76.6   2.8     1   145    27   176    27   176 0.94 Fimbrial protein
Terminase_2          PF03592.11   144 seq301_BIOID50985    -            187   2.1e-09   37.6   3.3   1   1   2.6e-13   3.5e-09   36.9   2.3     1    57     2    58     2   169 0.92 Terminase small subunit
Flg_bbr_C            PF06429.8     74 seq302_BIOID50985    -            245   3.3e-18   65.2   2.2   1   1   4.8e-22   3.3e-18   65.2   1.5     2    74   170   241   169   241 0.96 Flagellar basal body rod FlgEFG protein C-terminal
Flg_bb_rod           PF00460.15    31 seq302_BIOID50985    -            245   3.1e-07   29.8   3.7   1   1   1.3e-10   8.6e-07   28.4   2.6     1    31     5    35     5    35 0.97 Flagella basal body rod protein
P22_AR_N             PF10547.4    120 seq305_BIOID50985    -            189     9e-54  180.3   0.0   1   1   2.1e-57   1.5e-53  179.6   0.0     1   120     1   119     1   119 0.99 P22_AR N-terminal domain
ORF11CD3             PF10549.4     57 seq305_BIOID50985    -            189   5.8e-23   80.2   0.2   1   1   8.2e-26   5.6e-22   77.1   0.1     1    56   120   175   120   176 0.98 ORF11CD3 domain
DDE_Tnp_IS66         PF03050.9    271 seq306_BIOID50985    -            439   1.5e-83  280.0   0.9   1   1   3.3e-87   1.5e-83  280.0   0.6     1   237   186   439   186   439 0.98 Transposase IS66 family
HTH_Tnp_IS66         PF13005.2     59 seq306_BIOID50985    -            439   7.6e-17   60.7   7.9   1   1   3.2e-20   1.5e-16   59.8   5.5     2    59   125   180   124   180 0.98 putative Helix-turn-helix domain of transposase IS66
LZ_Tnp_IS66          PF13007.2     78 seq306_BIOID50985    -            439     1e-12   48.3   7.7   1   1   6.6e-16     3e-12   46.8   5.3     2    77    46   121    45   122 0.83 Transposase C of IS166 homeodomain
Aminotran_3          PF00202.16   339 seq308_BIOID50985    -            428  1.2e-121  405.5   0.1   1   1  1.1e-125  1.5e-121  405.3   0.1     2   338    29   362    28   363 0.98 Aminotransferase class-III
Phage_attach         PF05354.6    117 seq309_BIOID50985    -            123   1.9e-60  201.4   0.1   1   1   3.1e-64   2.1e-60  201.2   0.1     1   117     7   123     7   123 1.00 Phage Head-Tail Attachment
Gifsy-2              PF13856.1     95 seq309_BIOID50985    -            123   5.7e-30  103.1   0.0   1   1   9.7e-34   6.6e-30  102.9   0.0     1    95    10   111    10   111 0.98 ATP-binding sugar transporter from pro-phage
TnpB_IS66            PF05717.8    108 seq312_BIOID50985    -            115   2.7e-42  142.4   0.0   1   1   2.2e-46   2.9e-42  142.3   0.0     2   104     7   107     6   111 0.97 IS66 Orf2 like protein
Aldo_ket_red         PF00248.16   283 seq314_BIOID50985    -            267   5.5e-58  195.8   0.6   1   1   5.2e-62     7e-58  195.5   0.4     2   281     6   250     5   251 0.95 Aldo/keto reductase family
YicC_N               PF03755.8    159 seq318_BIOID50985    -            287   2.6e-49  167.0   0.1   1   1   3.8e-53   2.6e-49  167.0   0.1     1   158     2   154     2   155 0.96 YicC-like family, N-terminal region
DUF1732              PF08340.6     87 seq318_BIOID50985    -            287     2e-34  117.1   7.3   1   1   2.9e-38     2e-34  117.1   5.0     1    87   202   287   202   287 0.97 Domain of unknown function (DUF1732)
TMP_2                PF06791.8    210 seq319_BIOID50985    -            870   4.2e-47  160.3  15.1   1   2   2.1e-27   1.4e-23   83.4   0.8     2    59    50   107    49   119 0.94 Prophage tail length tape measure protein
TMP_2                PF06791.8    210 seq319_BIOID50985    -            870   4.2e-47  160.3  15.1   2   2   1.1e-29   7.3e-26   90.9   4.7    65   209   145   293   131   294 0.94 Prophage tail length tape measure protein
Tape_meas_lam_C      PF09718.5     78 seq319_BIOID50985    -            870   1.6e-21   75.9   3.6   1   1   2.3e-25   1.6e-21   75.9   2.5     1    77   643   719   643   720 0.98 Lambda phage tail tape-measure protein (Tape_meas_lam_C)
YebF                 PF13995.1     89 seq320_BIOID50985    -            126   1.9e-28   98.1   0.0   1   1   1.7e-32   2.3e-28   97.9   0.0     2    89    34   124    33   124 0.96 YebF-like protein
DUF3950              PF13132.1     30 seq321_BIOID50985    -             74   1.4e-15   56.3   0.1   1   1   1.5e-19   2.1e-15   55.8   0.1     2    29    22    49    21    50 0.97 Domain of unknown function (DUF3950)
Ail_Lom              PF06316.6    199 seq322_BIOID50985    -            219   7.1e-50  169.1   0.5   1   1   1.2e-53   8.4e-50  168.9   0.4     1   199    13   219    13   219 0.94 Enterobacterial Ail/Lom protein
OMP_b-brl            PF13505.1    176 seq322_BIOID50985    -            219   1.4e-19   70.5   2.3   1   1   2.6e-23   1.8e-19   70.2   1.6     4   176    25   219    19   219 0.74 Outer membrane protein beta-barrel domain
HTS                  PF04204.11   298 seq324_BIOID50985    -            309  2.3e-131  436.7   0.0   1   1  1.9e-135  2.6e-131  436.6   0.0     1   298     2   299     2   299 1.00 Homoserine O-succinyltransferase
MMR_HSR1             PF01926.18   114 seq325_BIOID50985    -            120   5.1e-10   39.2   0.0   1   1   2.5e-13   6.9e-10   38.8   0.0     2    63    39   102    38   112 0.80 50S ribosome-binding GTPase
DUF258               PF03193.11   161 seq325_BIOID50985    -            120   1.8e-07   30.3   0.0   1   1   7.5e-11   2.1e-07   30.1   0.0    23   103    23   100     4   113 0.71 Protein of unknown function, DUF258
YbfN                 PF13982.1     89 seq327_BIOID50985    -            108   6.2e-50  167.2   6.7   1   1   5.2e-54   7.2e-50  166.9   4.6     1    89    19   107    19   107 0.99 YbfN-like lipoprotein
Cys_Met_Meta_PP      PF01053.15   386 seq329_BIOID50985    -            445  5.2e-140  465.9   0.0   1   1  1.3e-143    6e-140  465.7   0.0     1   385    65   439    65   440 0.99 Cys/Met metabolism PLP-dependent enzyme
Aminotran_1_2        PF00155.16   363 seq329_BIOID50985    -            445   8.1e-08   31.4   0.0   1   1   2.6e-11   1.2e-07   30.9   0.0    49   192   116   237   102   270 0.84 Aminotransferase class I and II
Aminotran_5          PF00266.14   371 seq329_BIOID50985    -            445   3.9e-05   22.4   0.0   1   1   1.5e-08   6.7e-05   21.6   0.0    67   201   131   257   103   273 0.86 Aminotransferase class-V
Ureidogly_hydro      PF04115.7    165 seq330_BIOID50985    -            160   1.7e-52  177.0   0.0   1   1   1.4e-56   1.9e-52  176.8   0.0     3   159     2   153     1   158 0.95 Ureidoglycolate hydrolase
Fimbrial             PF00419.15   145 seq331_BIOID50985    -            169   1.7e-09   37.9   8.2   1   1   1.6e-13   2.1e-09   37.6   5.7     1   144    30   168    30   169 0.76 Fimbrial protein
Minor_tail_Z         PF06763.6    189 seq332_BIOID50985    -            191   4.2e-72  241.6  12.0   1   1   4.6e-76   6.2e-72  241.1   8.3     1   189     3   191     3   191 0.97 Prophage minor tail protein Z (GPZ)
DUF1722              PF08349.6    117 seq333_BIOID50985    -            169   7.6e-38  128.8   0.1   1   1   6.8e-42   9.3e-38  128.6   0.0     1   116    41   157    41   158 0.98 Protein of unknown function (DUF1722)
DUF1317              PF07026.6     60 seq334_BIOID50985    -             60   3.8e-39  132.2   0.1   1   1     3e-43   4.1e-39  132.1   0.0     1    60     1    60     1    60 0.99 Protein of unknown function (DUF1317)
DDE_Tnp_IS66         PF03050.9    271 seq337_BIOID50985    -            512  1.3e-101  339.2   0.0   1   1  3.8e-105  1.3e-101  339.2   0.0     1   271   175   462   175   462 0.98 Transposase IS66 family
DDE_Tnp_IS66_C       PF13817.1     39 seq337_BIOID50985    -            512   1.8e-19   69.3   0.0   1   1   1.3e-22   4.5e-19   68.0   0.0     1    39   468   506   468   506 0.98 IS66 C-terminal element
HTH_Tnp_IS66         PF13005.2     59 seq337_BIOID50985    -            512   4.1e-17   61.6   0.8   1   1   2.3e-20   7.7e-17   60.7   0.5     3    59   115   169   113   169 0.96 putative Helix-turn-helix domain of transposase IS66
LZ_Tnp_IS66          PF13007.2     78 seq337_BIOID50985    -            512   1.1e-13   51.5   4.9   1   1   3.1e-17   1.1e-13   51.5   3.4     1    77    38   110    38   111 0.91 Transposase C of IS166 homeodomain
Terminase_1          PF03354.10   477 seq338_BIOID50985    -            524   1.3e-31  109.4   0.0   1   1   1.2e-35   1.7e-31  109.1   0.0     6   441    64   506    59   521 0.82 Phage Terminase
DUF1382              PF07131.6     61 seq342_BIOID50985    -             63   8.3e-40  134.6   0.6   1   1   6.7e-44   9.1e-40  134.4   0.4     1    61     1    61     1    61 0.99 Protein of unknown function (DUF1382)
StbA                 PF06406.6    318 seq343_BIOID50985    -            319  1.3e-146  487.4   0.1   1   1  1.1e-150  1.5e-146  487.2   0.1     1   317     2   318     2   319 0.99 StbA protein
Phage-tail_3         PF13550.1    164 seq346_BIOID50985    -            179   2.3e-25   89.1   0.0   1   1   2.1e-29   2.9e-25   88.8   0.0     1   109    59   171    59   173 0.96 Putative phage tail protein
Ring_hydroxyl_A      PF00848.14   209 seq348_BIOID50985    -            374     5e-36  124.2   0.6   1   1   9.8e-40   6.7e-36  123.7   0.4     3   205   184   370   182   374 0.91 Ring hydroxylating alpha subunit (catalytic domain)
Rieske               PF00355.21    98 seq348_BIOID50985    -            374   3.4e-20   71.2   0.1   1   1   8.3e-24   5.6e-20   70.5   0.1     1    87    46   130    46   148 0.88 Rieske [2Fe-2S] domain
Oxidored_q6          PF01058.17   131 seq349_BIOID50985    -            381     8e-29   99.7   0.3   1   1   9.4e-33   1.3e-28   99.1   0.2     1   130    71   216    71   217 0.95 NADH ubiquinone oxidoreductase, 20 Kd subunit
Phage_lysis          PF03245.8    125 seq352_BIOID50985    -            155   2.4e-48  163.1   8.0   1   1     2e-52   2.7e-48  162.9   5.5     1   124    29   153    29   154 0.99 Bacteriophage lysis protein
Flg_bbr_C            PF06429.8     74 seq353_BIOID50985    -            261   7.9e-27   92.8   2.2   1   1   1.1e-30   7.9e-27   92.8   1.5     1    73   182   259   182   260 0.95 Flagellar basal body rod FlgEFG protein C-terminal
Flg_bb_rod           PF00460.15    31 seq353_BIOID50985    -            261   8.2e-13   47.6   0.6   1   1   4.6e-16   3.1e-12   45.7   0.4     1    31     5    35     5    35 0.98 Flagella basal body rod protein
RecT                 PF03837.9    199 seq354_BIOID50985    -            269   2.9e-58  196.3   0.0   1   1   2.8e-62   3.8e-58  195.9   0.0     1   188    53   244    53   255 0.94 RecT family
DUF413               PF04219.7     94 seq358_BIOID50985    -            112   1.5e-38  130.2   0.1   1   1   1.4e-42   1.9e-38  129.9   0.1     1    90    10    99    10   102 0.97 Protein of unknown function, DUF
FimH_man-bind        PF09160.5    147 seq360_BIOID50985    -            303   4.3e-55  185.4   0.2   1   1   1.2e-58   8.3e-55  184.5   0.1     1   147    27   171    27   171 0.99 FimH, mannose binding
Fimbrial             PF00419.15   145 seq360_BIOID50985    -            303   4.6e-09   36.5   7.6   1   1   6.7e-13   4.6e-09   36.5   5.3     7   145   176   303   170   303 0.83 Fimbrial protein
FAD_binding_7        PF03441.9    277 seq362_BIOID50985    -            472  5.7e-107  356.9   0.9   1   1  1.1e-110  7.2e-107  356.5   0.6     3   276   205   468   203   469 0.96 FAD binding domain of DNA photolyase
DNA_photolyase       PF00875.13   165 seq362_BIOID50985    -            472   3.1e-46  157.0   0.4   1   1   1.1e-49   7.5e-46  155.7   0.1     2   159     5   168     4   174 0.93 DNA photolyase
IclR                 PF01614.13   129 seq363_BIOID50985    -            271   1.9e-40  137.3   0.0   1   1   4.5e-44   3.1e-40  136.7   0.0     2   128   140   263   139   264 0.98 Bacterial transcriptional regulator
HTH_IclR             PF09339.5     52 seq363_BIOID50985    -            271   1.2e-12   47.1   0.1   1   1   5.9e-16     4e-12   45.4   0.0     1    51    23    73    23    74 0.98 IclR helix-turn-helix domain
phage_tail_N         PF08400.5    134 seq365_BIOID50985    -            437   1.3e-61  206.0   0.2   1   1   3.7e-65   1.3e-61  206.0   0.1     1   134     1   134     1   134 0.99 Prophage tail fibre N-terminal
Phage_fiber_C        PF06820.7     64 seq365_BIOID50985    -            437   1.3e-36  124.3   0.3   1   1   5.9e-40     2e-36  123.7   0.2     1    64   363   426   363   426 0.99 Putative prophage tail fibre C-terminus
Collagen             PF01391.13    60 seq365_BIOID50985    -            437     2e-18   65.5  70.3   1   2   4.9e-13   1.7e-09   36.9  23.8     1    59   251   309   249   310 0.73 Collagen triple helix repeat (20 copies)
Collagen             PF01391.13    60 seq365_BIOID50985    -            437     2e-18   65.5  70.3   2   2   1.3e-12   4.6e-09   35.5  22.7     1    59   302   360   302   363 0.91 Collagen triple helix repeat (20 copies)
CarboxypepD_reg      PF13620.1     82 seq365_BIOID50985    -            437   1.1e-07   31.7   0.2   1   1   7.6e-11   2.6e-07   30.4   0.2     1    74     4    82     4    89 0.82 Carboxypeptidase regulatory-like domain
DUF1040              PF06288.8     86 seq366_BIOID50985    -             89   1.6e-46  156.3   0.5   1   1   1.3e-50   1.8e-46  156.2   0.3     1    86     1    86     1    86 1.00 Protein of unknown function (DUF1040)
Phage_tail_U         PF06141.6    133 seq367_BIOID50985    -            131   1.1e-63  213.0   0.4   1   1   8.8e-68   1.2e-63  212.9   0.3     1   133     1   131     1   131 0.99 Phage minor tail protein U
zf-dskA_traR         PF01258.12    36 seq374_BIOID50985    -             73   8.4e-09   34.9   7.4   1   1     8e-13   1.1e-08   34.5   5.1     4    35    33    64    30    65 0.93 Prokaryotic dksA/traR C4-type zinc finger
Bro-N                PF02498.12    87 seq375_BIOID50985    -            278   2.2e-07   30.9   0.0   1   1   5.3e-11   7.2e-07   29.2   0.0     1    75    14   105    14   113 0.74 BRO family, N-terminal domain
GntP_permease        PF02447.11   441 seq377_BIOID50985    -             72   3.2e-21   75.2   0.5   1   1   2.5e-25   3.4e-21   75.1   0.3   372   441     2    71     1    71 0.96 GntP family permease
FdhD-NarQ            PF02634.10   236 seq378_BIOID50985    -            277   7.6e-73  244.7   0.0   1   1   6.6e-77     9e-73  244.4   0.0     1   235    38   275    38   276 0.92 FdhD/NarQ family
DDE_Tnp_IS66_C       PF13817.1     39 seq379_BIOID50985    -             86   4.5e-20   71.2   0.4   1   1   8.7e-24   5.9e-20   70.8   0.3     1    39    42    80    42    80 0.98 IS66 C-terminal element
DDE_Tnp_IS66         PF03050.9    271 seq379_BIOID50985    -             86   2.9e-12   46.2   0.1   1   1   5.6e-16   3.8e-12   45.8   0.0   238   270     3    35     1    36 0.95 Transposase IS66 family
NAD_synthase         PF02540.12   242 seq381_BIOID50985    -            275   8.4e-79  263.7   0.0   1   1   7.1e-83   9.8e-79  263.5   0.0     2   242    23   265    22   265 0.98 NAD synthase
APH                  PF01636.18   239 seq382_BIOID50985    -            328   1.6e-41  142.5   1.8   1   1   3.7e-45   2.5e-41  141.8   1.2     2   232    31   259    30   269 0.84 Phosphotransferase enzyme family
EcKinase             PF02958.15   293 seq382_BIOID50985    -            328   0.00012   21.2   0.0   1   1   3.1e-08   0.00021   20.4   0.0   197   280   176   252   149   257 0.79 Ecdysteroid kinase
PTS_EIIA_2           PF00359.17   142 seq383_BIOID50985    -            637   6.7e-33  113.2   0.0   1   1   2.5e-36   1.1e-32  112.5   0.0     5   140   498   634   495   636 0.95 Phosphoenolpyruvate-dependent sugar phosphotransferase system, EIIA 2
PTS_EIIC             PF02378.13   321 seq383_BIOID50985    -            637   2.5e-19   69.1  33.4   1   1   5.5e-23   2.5e-19   69.1  23.2     1   321    17   277    17   277 0.92 Phosphotransferase system, EIIC
PTS_IIB              PF02302.12    90 seq383_BIOID50985    -            637   1.9e-09   37.7   0.4   1   1   1.1e-12   4.9e-09   36.3   0.0     1    79   379   453   379   458 0.87 PTS system, Lactose/Cellobiose specific IIB subunit
Big_2                PF02368.13    79 seq384_BIOID50985    -            250   4.2e-11   42.4  11.0   1   1   6.2e-15   4.2e-11   42.4   7.6     1    76   160   237   160   244 0.95 Bacterial Ig-like domain (group 2)
Ead_Ea22             PF13935.1    139 seq385_BIOID50985    -            201   1.1e-31  109.8   6.9   1   1   3.2e-34   4.4e-30  104.7   4.8     1   139     2   101     2   101 0.94 Ead/Ea22-like protein
Phage_min_tail       PF05939.8    109 seq386_BIOID50985    -            109   8.2e-38  128.5   0.1   1   1   6.6e-42     9e-38  128.4   0.1     1   109     1   109     1   109 0.99 Phage minor tail protein
Autotransporter      PF03797.14   265 seq388_BIOID50985    -           1064   5.3e-57  193.0  16.3   1   1   7.8e-61   5.3e-57  193.0  11.3     2   265   764  1048   763  1048 0.98 Autotransporter beta-domain
ESPR                 PF13018.1     24 seq388_BIOID50985    -           1064   2.1e-07   30.1   0.0   1   1   8.1e-11   5.5e-07   28.8   0.0     2    24    31    53    31    53 0.96 Extended Signal Peptide of Type V secretion system
Malate_synthase      PF01274.17   523 seq389_BIOID50985    -            539  1.9e-214  712.4   0.0   1   1  1.5e-218  2.1e-214  712.2   0.0     3   522    19   538    17   539 0.99 Malate synthase
PALP                 PF00291.20   307 seq390_BIOID50985    -            442   2.1e-42  145.3   0.0   1   1   2.1e-46   2.8e-42  144.8   0.0    15   289    92   399    73   409 0.84 Pyridoxal-phosphate dependent enzyme
AA_permease          PF00324.16   479 seq392_BIOID50985    -            487    1e-121  406.5  48.0   1   1  1.7e-125  1.2e-121  406.3  33.2     1   476    39   476    39   479 0.98 Amino acid permease
AA_permease_2        PF13520.1    426 seq392_BIOID50985    -            487   1.6e-42  145.4  47.8   1   1   2.9e-46     2e-42  145.1  33.1     5   424    39   460    35   466 0.86 Amino acid permease
Plasmid_stab_B       PF10784.4     72 seq393_BIOID50985    -            131   1.4e-27   94.9   0.0   1   1   1.5e-31     2e-27   94.4   0.0     1    72    10    81    10    81 0.99 Plasmid stability protein
FlgH                 PF02107.11   180 seq394_BIOID50985    -            246   7.2e-62  208.0   0.0   1   1   6.7e-66   9.2e-62  207.6   0.0     3   180    66   245    64   245 0.97 Flagellar L-ring protein
Homoserine_dh        PF00742.14   179 seq400_BIOID50985    -            810   6.9e-51  172.3   0.0   1   1   2.3e-54   1.1e-50  171.7   0.0     1   178   608   803   608   804 0.99 Homoserine dehydrogenase
AA_kinase            PF00696.23   241 seq400_BIOID50985    -            810   1.8e-42  145.4   0.0   1   1   8.3e-46   3.8e-42  144.3   0.0     2   238    12   284    11   287 0.89 Amino acid kinase family
NAD_binding_3        PF03447.11   117 seq400_BIOID50985    -            810   3.5e-24   85.3   0.0   1   1   1.8e-27   8.4e-24   84.1   0.0     1   116   465   599   465   600 0.98 Homoserine dehydrogenase, NAD binding domain
Phage_tail_L         PF05100.7    206 seq401_BIOID50985    -            180   1.1e-63  213.9   0.0   1   1     1e-67   1.4e-63  213.6   0.0     1   139    29   167    29   172 0.98 Phage minor tail protein L
TPP_enzyme_N         PF02776.13   172 seq402_BIOID50985    -            623   2.5e-54  183.2   2.8   1   1   4.8e-56   2.2e-52  176.9   0.9     1   170    34   203    34   205 0.98 Thiamine pyrophosphate enzyme, N-terminal TPP binding domain
TPP_enzyme_C         PF02775.16   153 seq402_BIOID50985    -            623   7.3e-36  122.9   0.3   1   1   1.6e-37   7.5e-34  116.4   0.0     2   153   423   583   422   583 0.96 Thiamine pyrophosphate enzyme, C-terminal TPP binding domain
TPP_enzyme_M         PF00205.17   137 seq402_BIOID50985    -            623     1e-34  119.1   0.6   1   1   4.8e-38   2.2e-34  118.0   0.0     1   136   223   358   223   359 0.94 Thiamine pyrophosphate enzyme, central domain
DUF1187              PF06688.6     61 seq403_BIOID50985    -             86   8.3e-38  128.2   2.2   1   1     8e-42   1.1e-37  127.8   1.5     1    61    26    86    26    86 0.98 Protein of unknown function (DUF1187)
NiFeSe_Hases         PF00374.14   507 seq404_BIOID50985    -            597  1.2e-243  809.4   0.0   1   1  9.7e-248  1.3e-243  809.2   0.0     1   507    54   582    54   582 0.98 Nickel-dependent hydrogenase
Fer2                 PF00111.22    78 seq405_BIOID50985    -            321   2.5e-12   46.2   3.7   1   1   1.6e-15   5.4e-12   45.1   2.6     6    77   242   312   238   313 0.88 2Fe-2S iron-sulfur cluster binding domain
FAD_binding_6        PF00970.19    99 seq405_BIOID50985    -            321   1.2e-10   41.3   0.0   1   1   1.1e-13   3.6e-10   39.7   0.0     2    97     9   106     8   108 0.90 Oxidoreductase FAD-binding domain
NAD_binding_1        PF00175.16   109 seq405_BIOID50985    -            321   1.5e-09   38.2   0.0   1   1   2.6e-12   8.9e-09   35.7   0.0     1   108   117   207   117   208 0.81 Oxidoreductase NAD-binding domain
DUF551               PF04448.7     69 seq406_BIOID50985    -            116   4.3e-14   52.8   0.2   1   1   4.6e-18   6.3e-14   52.3   0.2     1    69    51   109    51   109 0.99 Protein of unknown function (DUF551)
Exo_endo_phos        PF03372.18   251 seq409_BIOID50985    -            259   5.8e-12   45.9   0.4   1   1   7.6e-16     1e-11   45.1   0.3     2   251    41   245    40   245 0.65 Endonuclease/Exonuclease/phosphatase family
Phage_lambd_GpG      PF06894.6    127 seq410_BIOID50985    -            143   5.8e-56  187.4   1.0   1   1     5e-60   6.8e-56  187.2   0.7     1   127     1   127     1   127 0.98 Bacteriophage lambda minor tail protein (GpG)
Exc                  PF07825.6     77 seq412_BIOID50985    -             93   2.9e-14   52.4   0.2   1   1   3.1e-18   4.3e-14   51.9   0.1     3    56     4    58     2    87 0.88 Excisionase-like protein
Peptidase_U35        PF04586.12   163 seq415_BIOID50985    -            592   3.7e-30  104.9   0.0   1   1     1e-33   6.9e-30  104.0   0.0     5   159    12   157     8   161 0.91 Caudovirus prohead protease
Phage_capsid         PF05065.8    276 seq415_BIOID50985    -            592   1.7e-20   73.2   0.2   1   1   4.8e-24   3.3e-20   72.3   0.1     8   242   353   580   351   588 0.75 Phage capsid family
Phage_fiber_C        PF06820.7     64 seq416_BIOID50985    -             89   2.5e-35  120.3   0.8   1   1   2.3e-39   3.1e-35  119.9   0.5     1    64    28    89    28    89 0.98 Putative prophage tail fibre C-terminus
Prok-JAB             PF14464.1    105 seq417_BIOID50985    -            304   9.8e-20   69.9   0.3   1   1   2.9e-23     2e-19   68.9   0.2     3    99    60   156    58   165 0.92 Prokaryotic homologs of the JAB domain
NLPC_P60             PF00877.14   105 seq417_BIOID50985    -            304   1.1e-13   50.7   0.0   1   1   2.4e-17   1.6e-13   50.2   0.0     1   105   168   281   168   281 0.92 NlpC/P60 family
DUF3829              PF12889.2    277 seq418_BIOID50985    -            346   1.3e-79  267.1  11.7   1   1   1.1e-83   1.5e-79  266.9   8.1     2   277    66   346    65   346 0.97 Protein of unknown function (DUF3829)
FlgI                 PF02119.11   342 seq419_BIOID50985    -            371  2.3e-130  434.1  11.6   1   1  1.9e-134  2.6e-130  433.9   8.0     2   342    30   371    29   371 0.98 Flagellar P-ring protein
DUF3296              PF11726.3    180 seq420_BIOID50985    -            189   9.7e-56  188.0   0.0   1   1     8e-60   1.1e-55  187.8   0.0     1   180    11   188    11   188 0.98 Protein of unknown function (DUF3296)
HNH                  PF01844.18    47 seq421_BIOID50985    -            121   3.4e-11   42.7   3.3   1   1   3.6e-15   4.9e-11   42.2   2.3     1    47    49    94    49    94 0.97 HNH endonuclease
DSBA                 PF01323.15   193 seq422_BIOID50985    -            208   6.8e-32  110.4   3.3   1   1   7.9e-35   5.4e-31  107.5   2.3     1   192    40   197    40   198 0.95 DSBA-like thioredoxin domain
Thioredoxin_4        PF13462.1    163 seq422_BIOID50985    -            208   4.4e-10   39.7   0.0   1   1   9.2e-14   6.3e-10   39.1   0.0    16   149    40   180    33   191 0.69 Thioredoxin
GIY-YIG              PF01541.19    80 seq424_BIOID50985    -            295   2.9e-05   24.2   0.0   1   1   4.2e-09   5.8e-05   23.2   0.0     2    76    35   104    34   109 0.76 GIY-YIG catalytic domain
UPF0126              PF03458.8     81 seq425_BIOID50985    -            205   1.5e-44  149.3  24.6   1   2   3.2e-25   4.3e-21   74.1   4.6     2    78     4    80     3    83 0.96 UPF0126 domain
UPF0126              PF03458.8     81 seq425_BIOID50985    -            205   1.5e-44  149.3  24.6   2   2   1.8e-28   2.5e-24   84.5   4.1     1    79    89   166    89   168 0.97 UPF0126 domain
Phage_min_tail       PF05939.8    109 seq426_BIOID50985    -            109   4.4e-38  129.4   0.0   1   1   3.5e-42   4.8e-38  129.3   0.0     1   109     1   109     1   109 0.99 Phage minor tail protein
Phage_integ_N        PF09003.5     81 seq427_BIOID50985    -            358   7.2e-22   76.7   1.0   1   1     2e-25   1.4e-21   75.9   0.7     3    81     2    76     1    76 0.95 Bacteriophage lambda integrase, N-terminal domain
Phage_integrase      PF00589.17   173 seq427_BIOID50985    -            358   1.4e-13   50.7   0.0   1   1   3.5e-17   2.4e-13   50.0   0.0     9   171   186   352   178   354 0.84 Phage integrase family
DUF4222              PF13973.1     53 seq428_BIOID50985    -             80   6.9e-16   57.2   0.0   1   1   6.2e-20   8.4e-16   56.9   0.0     2    53     4    54     3    54 0.97 Domain of unknown function (DUF4222)
Phage_tail_T         PF06223.7    103 seq434_BIOID50985    -            137   1.1e-42  144.4   0.8   1   1   2.3e-41   3.2e-37  126.9   0.1     6   100     1    99     1   102 0.89 Minor tail protein T
UxuA                 PF03786.8    351 seq435_BIOID50985    -            394  4.2e-163  541.7   0.2   1   1    7e-167  4.8e-163  541.6   0.1     1   350     1   388     1   389 0.99 D-mannonate dehydratase (UxuA)
AP_endonuc_2         PF01261.19   211 seq435_BIOID50985    -            394     1e-08   34.6   0.0   1   1   8.1e-12   5.6e-08   32.2   0.0     3   189    18   299    16   320 0.82 Xylose isomerase-like TIM barrel
DUF1076              PF06416.7    113 seq436_BIOID50985    -            191   4.8e-45  151.7   0.1   1   1   5.5e-49   7.5e-45  151.1   0.1     7   113    87   189    79   189 0.93 Protein of unknown function (DUF1076)
Phage_tail_L         PF05100.7    206 seq441_BIOID50985    -            232     8e-96  318.9   0.2   1   1  6.9e-100   9.5e-96  318.7   0.2     1   206    29   230    29   230 0.99 Phage minor tail protein L
Phage_min_tail       PF05939.8    109 seq446_BIOID50985    -            109   4.1e-36  123.1   0.1   1   1   3.3e-40   4.5e-36  123.0   0.0     1   109     1   109     1   109 0.99 Phage minor tail protein
HTH_Tnp_1            PF01527.15    76 seq448_BIOID50985    -            100   6.7e-16   57.9   0.2   1   1   6.1e-20   8.3e-16   57.6   0.1     2    75     3    75     2    76 0.95 Transposase
E1-E2_ATPase         PF00122.15   230 seq449_BIOID50985    -            898     8e-57  191.7   1.7   1   1   3.5e-60     8e-57  191.7   1.2     1   229   123   362   123   363 0.97 E1-E2 ATPase
Hydrolase            PF00702.21   204 seq449_BIOID50985    -            898   1.9e-24   87.2   0.5   1   1   1.9e-27   4.2e-24   86.0   0.2     1   204   367   653   367   653 0.83 haloacid dehalogenase-like hydrolase
HAD                  PF12710.2    191 seq449_BIOID50985    -            898   1.6e-16   60.9   0.1   1   1   1.4e-19   3.3e-16   59.9   0.0     2   191   371   650   370   650 0.78 haloacid dehalogenase-like hydrolase
Cation_ATPase_N      PF00690.21    69 seq449_BIOID50985    -            898   2.2e-15   55.7   0.0   1   1   2.2e-18   5.1e-15   54.5   0.0     4    69    48   112    46   112 0.97 Cation transporter/ATPase, N-terminus
Hydrolase_like2      PF13246.1     91 seq449_BIOID50985    -            898   5.2e-11   42.2   0.0   1   1   4.8e-14   1.1e-10   41.1   0.0    40    91   411   481   369   481 0.68 Putative hydrolase of sodium-potassium ATPase alpha subunit
Methyltransf_11      PF08241.7     95 seq453_BIOID50985    -            256     1e-24   86.7   0.0   1   1   1.7e-27   1.7e-24   86.0   0.0     1    95    49   145    49   145 0.97 Methyltransferase domain
Methyltransf_31      PF13847.1    152 seq453_BIOID50985    -            256   1.1e-20   73.6   0.0   1   1   1.4e-23   1.4e-20   73.3   0.0     4   113    45   155    43   233 0.86 Methyltransferase domain
Methyltransf_23      PF13489.1    162 seq453_BIOID50985    -            256     6e-20   71.4   0.0   1   1   8.5e-23   8.3e-20   70.9   0.0     7   159    31   191    26   194 0.85 Methyltransferase domain
Ubie_methyltran      PF01209.13   233 seq453_BIOID50985    -            256   2.2e-18   66.1   0.0   1   1   2.9e-21   2.9e-18   65.7   0.0    32   158    27   152     2   162 0.84 ubiE/COQ5 methyltransferase family
Methyltransf_18      PF12847.2    112 seq453_BIOID50985    -            256   5.4e-17   62.2   0.0   1   1   9.9e-20   9.7e-17   61.4   0.0     1   109    44   145    44   148 0.92 Methyltransferase domain
Methyltransf_12      PF08242.7     99 seq453_BIOID50985    -            256   1.1e-13   51.3   0.0   1   1   1.8e-16   1.8e-13   50.7   0.0     1    99    49   143    49   143 0.88 Methyltransferase domain
Methyltransf_25      PF13649.1    101 seq453_BIOID50985    -            256   8.3e-13   48.4   0.1   1   1   1.8e-15   1.7e-12   47.4   0.0     1   101    48   141    48   141 0.91 Methyltransferase domain
Methyltransf_26      PF13659.1    117 seq453_BIOID50985    -            256     5e-11   42.5   0.9   1   1   9.4e-14   9.2e-11   41.6   0.3     2   113    46   145    45   147 0.93 Methyltransferase domain
MTS                  PF05175.9    170 seq453_BIOID50985    -            256   5.8e-09   35.4   0.0   1   1   1.1e-11   1.1e-08   34.5   0.0    25   145    38   151    31   175 0.79 Methyltransferase small domain
Methyltransf_8       PF05148.10   219 seq453_BIOID50985    -            256   4.2e-08   32.9   0.0   1   1   2.8e-10   2.7e-07   30.3   0.0    73   164    45   153     8   181 0.69 Hypothetical methyltransferase
Methyltransf_29      PF03141.11   506 seq453_BIOID50985    -            256   1.1e-07   30.4   0.1   1   1   1.5e-10   1.4e-07   30.1   0.0   115   217    42   145     8   169 0.75 Putative S-adenosyl-L-methionine-dependent methyltransferase
Methyltransf_9       PF08003.6    315 seq453_BIOID50985    -            256   6.8e-06   24.8   0.0   1   1   9.6e-09   9.4e-06   24.4   0.0   100   224    29   152    23   162 0.84 Protein of unknown function (DUF1698)
TehB                 PF03848.9    192 seq453_BIOID50985    -            256   2.1e-05   23.6   0.0   1   1   3.7e-08   3.6e-05   22.8   0.0    32   135    46   149    17   186 0.80 Tellurite resistance protein TehB
PrmA                 PF06325.8    295 seq453_BIOID50985    -            256   7.6e-05   21.8   0.0   1   1   1.1e-07    0.0001   21.4   0.0   161   262    44   150    29   188 0.75 Ribosomal protein L11 methyltransferase (PrmA)
Terminase_2          PF03592.11   144 seq454_BIOID50985    -            187   2.1e-09   37.6   3.3   1   1   2.6e-13   3.5e-09   36.9   2.3     1    57     2    58     2   170 0.92 Terminase small subunit
TMP_2                PF06791.8    210 seq455_BIOID50985    -            438   2.3e-69  233.1  12.7   1   1   1.7e-73   2.3e-69  233.1   8.8     2   209    50   257    49   258 0.98 Prophage tail length tape measure protein
FCD                  PF07729.7    125 seq456_BIOID50985    -            226   5.6e-18   65.3  11.5   1   1   1.3e-21   8.7e-18   64.7   8.0     1   124    82   213    82   214 0.85 FCD domain
GntR                 PF00392.16    64 seq456_BIOID50985    -            226     1e-12   47.1   0.0   1   1   3.3e-16   2.2e-12   46.0   0.0     7    64    16    72    12    72 0.96 Bacterial regulatory proteins, gntR family
DUF3279              PF11682.3    128 seq457_BIOID50985    -            133   3.7e-57  191.3   1.5   1   1   3.1e-61   4.2e-57  191.1   1.0     1   128     1   127     1   127 0.99 Protein of unknown function (DUF3279)
RNA_pol_Rpb1_1       PF04997.7    338 seq459_BIOID50985    -           1407  1.8e-100  336.3   0.1   1   1  1.8e-103  4.8e-100  335.0   0.1     2   338    15   342    14   342 0.95 RNA polymerase Rpb1, domain 1
RNA_pol_Rpb1_5       PF04998.12   277 seq459_BIOID50985    -           1407   1.1e-80  270.7   0.0   1   1     8e-84   2.2e-80  269.7   0.0     1   276   766  1321   766  1322 1.00 RNA polymerase Rpb1, domain 5
RNA_pol_Rpb1_2       PF00623.15   166 seq459_BIOID50985    -           1407   6.1e-51  172.5   0.0   1   1   5.3e-53   1.5e-49  168.0   0.0     1   166   344   486   344   486 0.95 RNA polymerase Rpb1, domain 2
RNA_pol_Rpb1_3       PF04983.13   157 seq459_BIOID50985    -           1407   1.4e-27   96.2   0.0   1   1   1.2e-30   3.3e-27   95.0   0.0     1   157   489   644   489   644 0.93 RNA polymerase Rpb1, domain 3
RNA_pol_Rpb1_4       PF05000.12   108 seq459_BIOID50985    -           1407   2.5e-18   65.7   0.3   1   1   9.1e-22   2.5e-18   65.7   0.2     2   107   674   763   673   764 0.82 RNA polymerase Rpb1, domain 4
DUF945               PF06097.6    459 seq460_BIOID50985    -            431   2.4e-88  296.8   7.8   1   1     2e-92   2.8e-88  296.6   5.4     3   408    18   430    16   431 0.97 Bacterial protein of unknown function (DUF945)
ICL                  PF00463.16   526 seq462_BIOID50985    -            439  3.2e-200  665.6   1.7   1   2  4.6e-118  3.2e-114  381.9   0.0     1   255    12   262    12   264 0.99 Isocitrate lyase family
ICL                  PF00463.16   526 seq462_BIOID50985    -            439  3.2e-200  665.6   1.7   2   2   1.5e-88     1e-84  284.5   1.0   353   526   262   439   260   439 0.98 Isocitrate lyase family
PEP_mutase           PF13714.1    238 seq462_BIOID50985    -            439   4.8e-19   68.4   0.0   1   1   2.3e-22   1.6e-18   66.7   0.0    26   198    86   320    74   352 0.86 Phosphoenolpyruvate phosphomutase
Lambda_tail_I        PF06805.7     82 seq463_BIOID50985    -            193   2.6e-13   49.4   0.0   1   1   3.1e-17   4.2e-13   48.8   0.0    25    82     2    64     1    64 0.98 Bacteriophage lambda tail assembly protein I
Pep_deformylase      PF01327.16   157 seq464_BIOID50985    -            169   8.9e-53  177.7   0.1   1   1   7.8e-57   1.1e-52  177.5   0.1     2   156     4   152     3   153 0.94 Polypeptide deformylase
HTH_21               PF13276.1     60 seq465_BIOID50985    -            138   7.1e-10   38.6   5.4   1   1   7.6e-14     1e-09   38.1   3.8     3    59    27    82    23    83 0.89 HTH-like domain
YfiO                 PF13525.1    203 seq466_BIOID50985    -            245   1.1e-84  282.8   5.8   1   1   2.8e-88   1.3e-84  282.6   4.0     1   202    28   236    28   238 0.97 Outer membrane lipoprotein
TPR_18               PF13512.1    142 seq466_BIOID50985    -            245   5.1e-65  217.7   7.3   1   1     3e-68   1.4e-64  216.3   1.2     2   142    24   167    23   167 0.98 Tetratricopeptide repeat
Mannitol_dh_C        PF08125.8    245 seq469_BIOID50985    -            443   1.9e-71  239.9   0.0   1   1   8.6e-75   3.9e-71  238.9   0.0     1   244   209   434   209   435 0.98 Mannitol dehydrogenase C-terminal domain
Mannitol_dh          PF01232.18   151 seq469_BIOID50985    -            443   8.6e-28   97.0   0.1   1   1   3.7e-31   1.7e-27   96.1   0.1     1   151    62   184    62   184 0.97 Mannitol dehydrogenase Rossmann domain
DUF3521              PF12035.3     35 seq469_BIOID50985    -            443   6.6e-08   32.1   5.3   1   1   3.1e-11   1.4e-07   31.0   3.6     1    33     1    31     1    32 0.97 Protein of unknown function (DUF3521)
TPP_enzyme_N         PF02776.13   172 seq471_BIOID50985    -            548   1.6e-58  196.8   4.4   1   1   3.8e-62   1.7e-58  196.7   0.2     1   169     1   167     1   170 0.98 Thiamine pyrophosphate enzyme, N-terminal TPP binding domain
TPP_enzyme_C         PF02775.16   153 seq471_BIOID50985    -            548   6.8e-52  174.9   0.4   1   1   5.3e-54   2.4e-50  169.9   0.0     1   153   374   522   374   522 0.98 Thiamine pyrophosphate enzyme, C-terminal TPP binding domain
TPP_enzyme_M         PF00205.17   137 seq471_BIOID50985    -            548     2e-41  140.8   0.1   1   1   1.1e-44   4.9e-41  139.5   0.1     1   137   186   321   186   321 0.98 Thiamine pyrophosphate enzyme, central domain
Rod-binding          PF10135.4     49 seq472_BIOID50985    -             99   1.1e-17   63.6   0.0   1   1   1.4e-21   1.9e-17   62.8   0.0     1    49    42    93    42    93 0.98 Rod binding protein
Phage_integrase      PF00589.17   173 seq473_BIOID50985    -            356   5.9e-35  120.3   0.0   1   1   2.6e-38   1.2e-34  119.3   0.0     2   170   179   346   178   349 0.97 Phage integrase family
Phage_integ_N        PF09003.5     81 seq473_BIOID50985    -            356   1.3e-26   92.0   0.5   1   1     6e-30   2.7e-26   90.9   0.0     1    81     1    76     1    76 0.97 Bacteriophage lambda integrase, N-terminal domain
Phage_integr_N       PF02899.12    84 seq473_BIOID50985    -            356   1.5e-10   40.9   0.1   1   1   3.4e-13   1.5e-09   37.7   0.0     2    84    81   158    80   158 0.94 Phage integrase, N-terminal SAM-like domain
DUF3279              PF11682.3    128 seq474_BIOID50985    -            144     2e-57  192.1   5.4   1   1   1.7e-61   2.4e-57  191.9   3.8     1   126     2   126     2   128 0.97 Protein of unknown function (DUF3279)
Prok-JAB             PF14464.1    105 seq475_BIOID50985    -            192   1.1e-19   69.8   0.2   1   1   7.9e-24   1.1e-19   69.8   0.1     3    99     3    99     1   108 0.93 Prokaryotic homologs of the JAB domain
DUF1076              PF06416.7    113 seq476_BIOID50985    -            193   4.3e-43  145.4   0.2   1   1   5.9e-47     8e-43  144.6   0.0    12   113    90   191    82   191 0.96 Protein of unknown function (DUF1076)
Terminase_1          PF03354.10   477 seq478_BIOID50985    -            553   1.7e-37  128.8   0.0   1   1   1.6e-41   2.2e-37  128.4   0.0     6   469    64   534    59   539 0.84 Phage Terminase
SeqA                 PF03925.8    189 seq479_BIOID50985    -            181   4.1e-71  238.4   0.1   1   1   3.4e-75   4.6e-71  238.3   0.1     1   189     1   181     1   181 0.91 SeqA protein
Cytochrom_B_N        PF00033.14   188 seq482_BIOID50985    -            235   3.1e-37  127.6  22.0   1   1   5.2e-41   3.5e-37  127.4  15.2     2   188    12   220    11   220 0.98 Cytochrome b(N-terminal)/b6/petB
Ni_hydr_CYTB         PF01292.15   182 seq482_BIOID50985    -            235   3.4e-36  124.2  19.8   1   1   5.8e-40     4e-36  124.0  13.7     2   182    14   220    13   220 0.95 Prokaryotic cytochrome b561
AP_endonuc_2         PF01261.19   211 seq483_BIOID50985    -            258   6.7e-33  113.6   0.2   1   1   5.9e-37   8.1e-33  113.3   0.1     1   211    21   219    21   219 0.95 Xylose isomerase-like TIM barrel
Formyl_trans_N       PF00551.14   181 seq485_BIOID50985    -            315   3.5e-55  186.2   0.0   1   1   7.4e-59   5.1e-55  185.7   0.0     2   180     6   183     5   184 0.98 Formyl transferase
Formyl_trans_C       PF02911.13   100 seq485_BIOID50985    -            315   1.1e-33  115.1   0.1   1   1   2.5e-37   1.7e-33  114.5   0.0     1    99   207   304   207   305 0.98 Formyl transferase, C-terminal domain
Mannitol_dh_C        PF08125.8    245 seq490_BIOID50985    -            486   1.8e-96  321.9   0.0   1   1  3.5e-100   2.4e-96  321.5   0.0     1   245   216   463   216   463 0.99 Mannitol dehydrogenase C-terminal domain
Mannitol_dh          PF01232.18   151 seq490_BIOID50985    -            486   2.9e-54  182.9   0.0   1   1   7.2e-58   4.9e-54  182.2   0.0     2   151    24   188    23   188 0.99 Mannitol dehydrogenase Rossmann domain
Flg_bbr_C            PF06429.8     74 seq491_BIOID50985    -            458   2.3e-10   40.1   4.5   1   1   1.7e-14   2.3e-10   40.1   3.1    17    73   397   455   386   456 0.78 Flagellar basal body rod FlgEFG protein C-terminal
HTH_3                PF01381.17    55 seq493_BIOID50985    -            135   1.7e-15   56.4   0.0   1   1     1e-18   3.5e-15   55.4   0.0     1    55    10    64    10    64 0.99 Helix-turn-helix
HTH_31               PF13560.1     64 seq493_BIOID50985    -            135   1.8e-12   47.1   1.6   1   1   6.5e-16   2.2e-12   46.8   0.0     2    58     6    61     5    70 0.96 Helix-turn-helix domain
HTH_19               PF12844.2     64 seq493_BIOID50985    -            135   2.2e-12   46.7   0.0   1   1   3.1e-15   1.1e-11   44.5   0.0     1    63     7    69     7    70 0.98 Helix-turn-helix domain
Lambda_tail_I        PF06805.7     82 seq498_BIOID50985    -            223   1.1e-23   82.7   0.0   1   1   1.3e-27   1.8e-23   82.0   0.0     2    82    14    97    13    97 0.98 Bacteriophage lambda tail assembly protein I
PGM_PMM_I            PF02878.11   138 seq500_BIOID50985    -            546   8.3e-36  122.3   0.2   1   1   9.4e-39   3.2e-35  120.4   0.1     2   134    40   180    39   183 0.97 Phosphoglucomutase/phosphomannomutase, alpha/beta/alpha domain I
PGM_PMM_III          PF02880.11   111 seq500_BIOID50985    -            546   1.8e-27   95.4   0.0   1   1     1e-30   3.6e-27   94.5   0.0     1   111   320   440   320   440 0.93 Phosphoglucomutase/phosphomannomutase, alpha/beta/alpha domain III
PGM_PMM_II           PF02879.11   104 seq500_BIOID50985    -            546   4.4e-13   49.3   0.0   1   1   4.1e-16   1.4e-12   47.7   0.0     2   104   210   317   209   317 0.88 Phosphoglucomutase/phosphomannomutase, alpha/beta/alpha domain II
PGM_PMM_IV           PF00408.15    73 seq500_BIOID50985    -            546   3.6e-13   49.1   0.0   1   1   3.2e-16   1.1e-12   47.6   0.0    12    72   479   539   465   542 0.90 Phosphoglucomutase/phosphomannomutase, C-terminal domain
NIF3                 PF01784.13   242 seq502_BIOID50985    -            247     1e-56  192.1   0.0   1   1   9.1e-61   1.2e-56  191.8   0.0     2   240     6   235     5   238 0.95 NIF3 (NGG1p interacting factor 3)
DUF1076              PF06416.7    113 seq503_BIOID50985    -            211   3.1e-46  155.6   0.5   1   1     3e-50     4e-46  155.2   0.3     2   112    98   208    97   209 0.97 Protein of unknown function (DUF1076)
HTH_Tnp_1            PF01527.15    76 seq504_BIOID50985    -             43   2.3e-06   27.3   0.0   1   1   1.9e-10   2.6e-06   27.1   0.0     1    30    13    42    13    43 0.94 Transposase
Ribosomal_S30AE      PF02482.14    94 seq506_BIOID50985    -            113   3.8e-29  100.7   0.1   1   1   3.5e-33   4.8e-29  100.4   0.1     2    92     3    93     2    95 0.97 Sigma 54 modulation protein / S30EA ribosomal protein
Tape_meas_lam_C      PF09718.5     78 seq508_BIOID50985    -            334   1.4e-19   69.6   5.5   1   1     1e-23   1.4e-19   69.6   3.8     1    78   187   264   187   264 0.98 Lambda phage tail tape-measure protein (Tape_meas_lam_C)
DUF945               PF06097.6    459 seq509_BIOID50985    -             62   3.5e-12   45.7   0.3   1   1     3e-16   4.1e-12   45.4   0.2   410   459     4    53     2    53 0.97 Bacterial protein of unknown function (DUF945)
HycI                 PF01750.13   130 seq511_BIOID50985    -            195   4.8e-39  132.7   0.0   1   1   4.3e-43   5.8e-39  132.4   0.0     1   129    23   151    23   152 0.99 Hydrogenase maturation protease
MTHFR                PF02219.12   287 seq517_BIOID50985    -            296  3.9e-109  364.0   0.0   1   1  3.2e-113  4.4e-109  363.8   0.0     4   287    14   291    11   291 0.97 Methylenetetrahydrofolate reductase
NAD_binding_2        PF03446.10   162 seq519_BIOID50985    -            292   6.5e-49  165.8   0.7   1   1   2.2e-52   1.5e-48  164.6   0.3     2   161     1   160     1   162 0.97 NAD binding domain of 6-phosphogluconate dehydrogenase
F420_oxidored        PF03807.12    96 seq519_BIOID50985    -            292   1.9e-07   31.2   0.2   1   1   1.3e-10   9.2e-07   29.0   0.1     1    93     2    92     2    94 0.81 NADP oxidoreductase coenzyme F420-dependent
DUF1391              PF07151.7     49 seq520_BIOID50985    -             50   5.3e-36  121.7   0.4   1   1   4.1e-40   5.6e-36  121.6   0.3     1    48     2    49     2    50 0.97 Protein of unknown function (DUF1391)
HTH_5                PF01022.15    47 seq521_BIOID50985    -             99   1.2e-14   53.5   0.1   1   1   7.3e-18     2e-14   52.8   0.1     1    47    23    70    23    70 0.97 Bacterial regulatory protein, arsR family
HTH_20               PF12840.2     61 seq521_BIOID50985    -             99   2.4e-11   43.1   0.4   1   1   1.3e-14   3.5e-11   42.6   0.3     2    58    16    72    15    75 0.96 Helix-turn-helix domain
MarR_2               PF12802.2     62 seq521_BIOID50985    -             99     2e-09   36.8   0.1   1   1   1.2e-12   3.3e-09   36.1   0.1     5    60    24    75    19    77 0.89 MarR family
HTH_24               PF13412.1     48 seq521_BIOID50985    -             99     2e-08   33.3   0.0   1   1   1.9e-11   5.1e-08   32.0   0.0     5    47    26    68    24    69 0.96 Winged helix-turn-helix DNA-binding
MarR                 PF01047.17    59 seq521_BIOID50985    -             99   6.7e-06   25.6   0.0   1   1   4.6e-09   1.3e-05   24.7   0.0     5    53    26    74    23    75 0.95 MarR family
MtlR                 PF05068.7    170 seq525_BIOID50985    -            195   4.1e-76  254.0   0.0   1   1   3.5e-80   4.8e-76  253.8   0.0     5   169    26   188     2   189 0.96 Mannitol repressor
Nol1_Nop2_Fmu        PF01189.12   283 seq527_BIOID50985    -            429  7.4e-105  350.2   0.0   1   1  4.8e-108  9.4e-105  349.9   0.0     1   282   164   426   164   427 0.99 NOL1/NOP2/sun family
NusB                 PF01029.13   134 seq527_BIOID50985    -            429   2.2e-26   92.3   0.0   1   1   1.8e-29   3.5e-26   91.6   0.0     1   134     5   127     5   127 0.97 NusB family
Methyltransf_26      PF13659.1    117 seq527_BIOID50985    -            429     4e-11   42.8   0.0   1   1   3.7e-14   7.3e-11   42.0   0.0     2   116   248   375   247   376 0.90 Methyltransferase domain
Methyltransf_18      PF12847.2    112 seq527_BIOID50985    -            429   2.4e-10   40.8   0.0   1   1   2.2e-13   4.2e-10   40.0   0.0     2   112   247   375   246   375 0.84 Methyltransferase domain
Methyltransf_31      PF13847.1    152 seq527_BIOID50985    -            429     2e-09   37.1   0.0   1   1   1.7e-12   3.4e-09   36.3   0.0     2   113   245   381   244   417 0.82 Methyltransferase domain
MTS                  PF05175.9    170 seq527_BIOID50985    -            429   1.1e-06   28.0   0.0   1   1   1.1e-09   2.1e-06   27.1   0.0    24   151   239   385   229   397 0.86 Methyltransferase small domain
FtsJ                 PF01728.14   181 seq527_BIOID50985    -            429   9.1e-05   22.3   0.0   1   1   9.1e-08   0.00018   21.4   0.0    19    99   242   323   233   400 0.60 FtsJ-like methyltransferase
AceK                 PF06315.6    562 seq528_BIOID50985    -            578  8.2e-240  796.7   0.0   1   1  6.8e-244  9.3e-240  796.5   0.0     1   562     9   568     9   568 0.99 Isocitrate dehydrogenase kinase/phosphatase (AceK)
Phage-tail_3         PF13550.1    164 seq529_BIOID50985    -           1137   1.3e-39  135.5   0.0   1   1   9.3e-43   3.2e-39  134.2   0.0     1   161   330   497   330   500 0.94 Putative phage tail protein
DUF3672              PF12421.3    136 seq529_BIOID50985    -           1137   1.9e-36  125.0   1.8   1   1   1.4e-39   4.9e-36  123.7   1.2     1   135   949  1098   949  1099 0.94 Fibronectin type III protein
DUF1983              PF09327.6     81 seq529_BIOID50985    -           1137   1.2e-27   95.4   0.1   1   1   9.1e-31   3.1e-27   94.2   0.0     2    81   846   925   845   925 0.97 Domain of unknown function (DUF1983)
PDT                  PF00800.13   182 seq532_BIOID50985    -            386     7e-61  204.8   0.3   1   1   1.5e-64     1e-60  204.2   0.2     1   180   106   286   106   288 0.96 Prephenate dehydratase
CM_2                 PF01817.16    81 seq532_BIOID50985    -            386   1.9e-22   79.0   2.0   1   1   6.3e-26   4.3e-22   77.8   1.4     1    80    11    90    11    91 0.99 Chorismate mutase type II
Rhodanese            PF00581.15   113 seq533_BIOID50985    -            174   2.1e-11   44.0   0.0   1   1   4.8e-15   3.3e-11   43.4   0.0     2   112     8    98     7    99 0.82 Rhodanese-like domain
DUF2892              PF11127.3     66 seq533_BIOID50985    -            174   3.2e-11   42.7   3.2   1   1     7e-15   4.8e-11   42.2   2.2    10    60   115   170   112   174 0.88 Protein of unknown function (DUF2892)
AHS1                 PF02682.11   202 seq534_BIOID50985    -            218   2.9e-69  232.4   0.0   1   1   2.4e-73   3.3e-69  232.2   0.0     2   202     5   202     4   202 0.95 Allophanate hydrolase subunit 1
HyaE                 PF07449.6    107 seq535_BIOID50985    -            132   2.7e-40  136.4   0.0   1   1   2.2e-44   3.1e-40  136.2   0.0     1   107    10   116    10   116 0.99 Hydrogenase-1 expression protein HyaE
Guanylate_kin        PF00625.16   183 seq536_BIOID50985    -            207   1.6e-70  236.1   0.0   1   1   1.3e-74   1.8e-70  235.9   0.0     2   183     4   186     3   186 0.98 Guanylate kinase
ACT_5                PF13710.1     63 seq538_BIOID50985    -             87   2.1e-26   91.4   0.1   1   1   1.9e-30   2.6e-26   91.0   0.1     2    63    13    73    12    73 0.98 ACT domain
DUF1076              PF06416.7    113 seq540_BIOID50985    -            191   2.7e-44  149.3   0.2   1   1   2.8e-48   3.9e-44  148.8   0.1     1   113    81   189    78   189 0.95 Protein of unknown function (DUF1076)
DUF1449              PF07290.6    202 seq542_BIOID50985    -             67   2.5e-22   79.0   0.0   1   1     2e-26   2.8e-22   78.9   0.0   140   202     1    63     1    63 0.99 Protein of unknown function (DUF1449)
IpaB_EvcA            PF03278.8    153 seq546_BIOID50985    -            196     4e-63  211.1   2.1   1   1   3.6e-67   4.9e-63  210.7   1.5     1   152    39   184    39   185 0.99 IpaB/EvcA family
Peptidase_U35        PF04586.12   163 seq547_BIOID50985    -            658   1.3e-28   99.9   0.0   1   1   3.9e-32   2.7e-28   98.9   0.0     5   151    25   163    21   172 0.90 Caudovirus prohead protease
Phage_capsid         PF05065.8    276 seq547_BIOID50985    -            658   1.8e-26   92.8   0.2   1   1   1.3e-29   9.2e-26   90.5   0.1     8   275   366   648   364   649 0.77 Phage capsid family
HupH_C               PF04809.8    120 seq548_BIOID50985    -            305   1.5e-49  166.6   0.0   1   2   3.8e-11   5.2e-07   29.3   0.0     6    96    70   160    67   175 0.82 HupH hydrogenase expression protein, C-terminal conserved region
HupH_C               PF04809.8    120 seq548_BIOID50985    -            305   1.5e-49  166.6   0.0   2   2   5.3e-44   7.2e-40  135.3   0.0     1   119   183   299   183   300 0.99 HupH hydrogenase expression protein, C-terminal conserved region
Aminotran_4          PF01063.14   231 seq549_BIOID50985    -            309   1.1e-46  159.0   0.0   1   1   9.6e-51   1.3e-46  158.8   0.0     3   231    54   289    52   289 0.96 Aminotransferase class IV
Flagellin_N          PF00669.15   139 seq550_BIOID50985    -            309   4.2e-12   45.9   9.8   1   1   6.2e-16   4.2e-12   45.9   6.8     2   137     4   139     3   141 0.97 Bacterial flagellin N-terminal helical region
GntR                 PF00392.16    64 seq559_BIOID50985    -            257   1.8e-23   81.5   1.4   1   1     7e-27   3.2e-23   80.8   0.2     1    64    10    73    10    73 0.99 Bacterial regulatory proteins, gntR family
FCD                  PF07729.7    125 seq559_BIOID50985    -            257   3.9e-21   75.5   7.6   1   1   1.3e-24   5.8e-21   74.9   5.3     1   125    97   226    97   226 0.92 FCD domain
Rrf2                 PF02082.15    83 seq559_BIOID50985    -            257   5.4e-05   23.1   0.1   1   1   2.9e-08   0.00013   21.8   0.0    28    69    36    76    23    82 0.88 Transcriptional regulator
AHS2                 PF02626.10   272 seq561_BIOID50985    -            310  9.6e-100  333.2   0.0   1   1  8.3e-104   1.1e-99  332.9   0.0     2   272    24   288    23   288 0.98 Allophanate hydrolase subunit 2
Pyrophosphatase      PF00719.14   156 seq562_BIOID50985    -            176   5.8e-61  204.3   0.1   1   1   4.8e-65   6.5e-61  204.2   0.0     2   155    18   174    17   175 0.98 Inorganic pyrophosphatase
Transp_cyt_pur       PF02133.10   439 seq563_BIOID50985    -            484  8.7e-141  469.3  43.4   1   1  7.3e-145    1e-140  469.1  30.1     1   439    19   457    19   457 0.99 Permease for cytosine/purines, uracil, thiamine, allantoin
DNA_pol3_theta       PF06440.6     75 seq564_BIOID50985    -             82   1.8e-38  129.8   0.3   1   1   1.5e-42   2.1e-38  129.6   0.2     3    74     9    80     7    81 0.97 DNA polymerase III, theta subunit
RNA_pol_Rpb6         PF01192.17    57 seq565_BIOID50985    -             91     1e-17   63.4   0.1   1   1   9.7e-22   1.3e-17   63.1   0.1     1    56     7    62     7    63 0.95 RNA polymerase Rpb6
peroxidase           PF00141.18   229 seq567_BIOID50985    -            739   4.5e-87  291.2   0.0   1   2   4.1e-53   5.6e-49  166.5   0.0     3   229    89   409    87   409 0.87 Peroxidase
peroxidase           PF00141.18   229 seq567_BIOID50985    -            739   4.5e-87  291.2   0.0   2   2   1.3e-39   1.8e-35  122.4   0.0     3   229   416   713   414   713 0.88 Peroxidase
DUF2810              PF10928.3     54 seq568_BIOID50985    -            120   3.1e-32  109.9   2.6   1   1   2.4e-36   3.3e-32  109.8   1.1     1    53    66   118    66   119 0.96 Protein of unknown function (DUF2810)
HTH_Tnp_1            PF01527.15    76 seq569_BIOID50985    -            108   1.6e-11   43.9   1.4   1   1   4.7e-15   6.4e-11   41.9   1.0     1    74     1    87     1    88 0.83 Transposase
DNA_pol_A            PF00476.15   383 seq572_BIOID50985    -            928  2.3e-159  530.0   0.1   1   1  8.8e-163    3e-159  529.6   0.0     2   383   548   927   547   927 0.99 DNA polymerase family A
5_3_exonuc_N         PF02739.11   169 seq572_BIOID50985    -            928   3.4e-59  198.9   0.0   1   1   2.3e-62   7.8e-59  197.7   0.0     2   169     8   169     7   169 0.99 5'-3' exonuclease, N-terminal resolvase-like domain
DNA_pol_A_exo1       PF01612.15   174 seq572_BIOID50985    -            928   6.4e-45  152.5   0.1   1   1   3.6e-48   1.2e-44  151.6   0.1     1   174   330   517   330   517 0.97 3'-5' exonuclease
5_3_exonuc           PF01367.15   101 seq572_BIOID50985    -            928     3e-31  107.5   0.0   1   1   2.2e-34   7.5e-31  106.2   0.0     1    99   171   275   171   277 0.97 5'-3' exonuclease, C-terminal SAM fold
HD_4                 PF13328.1    153 seq574_BIOID50985    -            702   6.5e-54  181.6   1.2   1   1   2.4e-57   6.5e-54  181.6   0.8     2   152    27   175    26   176 0.97 HD domain
RelA_SpoT            PF04607.12   116 seq574_BIOID50985    -            702   1.1e-36  125.2   0.5   1   1   1.1e-39   3.1e-36  123.7   0.0     1   115   235   345   235   346 0.98 Region found in RelA / SpoT proteins
TGS                  PF02824.16    60 seq574_BIOID50985    -            702   6.9e-22   76.9   0.0   1   1   6.1e-25   1.7e-21   75.7   0.0     1    60   388   447   388   447 0.99 TGS domain
ACT_4                PF13291.1     80 seq574_BIOID50985    -            702   2.2e-18   66.2   2.5   1   1   2.1e-21   5.7e-18   64.9   1.0     2    80   622   699   621   699 0.97 ACT domain
HD                   PF01966.17   122 seq574_BIOID50985    -            702   1.3e-13   50.8   1.9   1   1   1.7e-16   4.7e-13   49.0   0.3     1   122    45   144    45   144 0.81 HD domain
CN_hydrolase         PF00795.17   184 seq575_BIOID50985    -            218   3.8e-14   52.3   0.0   1   1   3.4e-18   4.7e-14   52.0   0.0     1   119     5   114     5   150 0.92 Carbon-nitrogen hydrolase
Methyltransf_11      PF08241.7     95 seq576_BIOID50985    -            240   7.4e-12   45.4   0.0   1   1   8.6e-16   1.2e-11   44.8   0.0    45    95    67   125    50   125 0.83 Methyltransferase domain
DicB                 PF05358.6     62 seq577_BIOID50985    -             97   2.5e-38  129.2   0.1   1   1   1.8e-42   2.5e-38  129.2   0.1     1    62    36    97    36    97 1.00 DicB protein
TrkA_N               PF02254.13   116 seq578_BIOID50985    -            458   4.2e-58  194.2   3.5   1   2   5.4e-33   5.3e-30  103.6   0.0     1   108     3   111     3   125 0.92 TrkA-N domain
TrkA_N               PF02254.13   116 seq578_BIOID50985    -            458   4.2e-58  194.2   3.5   2   2   5.9e-29   5.7e-26   90.6   0.7     1   116   235   350   235   350 0.95 TrkA-N domain
TrkA_C               PF02080.16    71 seq578_BIOID50985    -            458   1.9e-21   75.3   0.7   1   2   4.7e-13   4.5e-10   38.8   0.0     3    70   157   225   155   226 0.91 TrkA-C domain
TrkA_C               PF02080.16    71 seq578_BIOID50985    -            458   1.9e-21   75.3   0.7   2   2     2e-11   1.9e-08   33.6   0.2     8    70   390   451   388   452 0.89 TrkA-C domain
F420_oxidored        PF03807.12    96 seq578_BIOID50985    -            458   1.9e-12   47.2   2.2   1   2   1.5e-07   0.00015   22.0   0.0     1    52     2    49     2    88 0.87 NADP oxidoreductase coenzyme F420-dependent
F420_oxidored        PF03807.12    96 seq578_BIOID50985    -            458   1.9e-12   47.2   2.2   2   2   1.5e-07   0.00015   22.0   0.3     2    48   235   279   234   355 0.80 NADP oxidoreductase coenzyme F420-dependent
NAD_binding_7        PF13241.1    103 seq578_BIOID50985    -            458   1.2e-11   44.6   3.0   1   1   7.5e-08   7.3e-05   22.8   0.0     8    82   233   319   228   323 0.75 Putative NAD(P)-binding
Shikimate_DH         PF01488.15   135 seq578_BIOID50985    -            458   1.4e-11   44.4   0.6   1   1   5.3e-09   5.2e-06   26.4   0.2    12   102   232   332   222   367 0.77 Shikimate / quinate 5-dehydrogenase
rve                  PF00665.21   120 seq580_BIOID50985    -            295   4.3e-24   84.8   0.0   1   1   2.8e-27   9.5e-24   83.7   0.0     2   119   125   239   124   240 0.97 Integrase core domain
HTH_21               PF13276.1     60 seq580_BIOID50985    -            295     2e-16   59.5   3.6   1   1   1.4e-19   4.7e-16   58.4   2.5     2    60    46   103    44   103 0.92 HTH-like domain
rve_3                PF13683.1     67 seq580_BIOID50985    -            295   3.9e-11   42.2   0.1   1   1   2.8e-14   9.4e-11   40.9   0.0     7    67   217   277   212   277 0.92 Integrase core domain
rve_2                PF13333.1     52 seq580_BIOID50985    -            295   5.1e-06   26.3   0.0   1   1   3.1e-09     1e-05   25.3   0.0     1    46   230   279   230   284 0.84 Integrase core domain
Response_reg         PF00072.19   112 seq581_BIOID50985    -            204   3.2e-26   91.4   0.4   1   1   6.8e-30   4.6e-26   90.8   0.3     2   111     4   113     3   114 0.98 Response regulator receiver domain
GerE                 PF00196.14    58 seq581_BIOID50985    -            204   3.1e-22   77.5   0.1   1   1   1.1e-25   7.8e-22   76.2   0.0     2    58   142   198   141   198 0.97 Bacterial regulatory proteins, luxR family
ILVD_EDD             PF00920.16   521 seq586_BIOID50985    -            616  5.4e-195  648.6   1.8   1   1  4.5e-199  6.2e-195  648.4   1.3     1   521    34   607    34   607 0.95 Dehydratase family
DUF1482              PF07358.6     57 seq587_BIOID50985    -             63   8.1e-28   95.6   0.0   1   1   6.6e-32     9e-28   95.5   0.0     1    57     4    62     4    62 0.98 Protein of unknown function (DUF1482)
Bac_Ubq_Cox          PF01654.12   436 seq589_BIOID50985    -            479  1.4e-167  557.4  19.6   1   1  1.3e-171  1.8e-167  557.0  13.6    30   435     1   467     1   468 0.97 Bacterial Cytochrome Ubiquinol Oxidase
LamB_YcsF            PF03746.11   242 seq590_BIOID50985    -            244  5.6e-103  343.1   0.8   1   1  4.6e-107  6.3e-103  342.9   0.6     1   241     2   237     2   238 0.99 LamB/YcsF family
DUF1144              PF06610.8    143 seq591_BIOID50985    -            149   3.1e-70  234.3   7.3   1   1   2.5e-74   3.4e-70  234.2   5.1     4   143     3   142     1   142 0.98 Protein of unknown function (DUF1144)
RNase_T              PF00929.19   164 seq595_BIOID50985    -            220     4e-18   66.1   0.0   1   1   7.2e-22   9.8e-18   64.8   0.0     2   164     4   147     3   147 0.91 Exonuclease
DUF3251              PF11622.3    165 seq596_BIOID50985    -            242   5.9e-07   28.9   3.8   1   1   2.6e-10   3.5e-06   26.4   2.6    12   152    50   203    37   215 0.67 Protein of unknown function (DUF3251)
SBP_bac_3            PF00497.15   225 seq600_BIOID50985    -           1139   1.5e-41  141.9   0.0   1   2   5.4e-16   1.5e-12   47.1   0.0    16   223    16   218     8   220 0.88 Bacterial extracellular solute-binding proteins, family 3
SBP_bac_3            PF00497.15   225 seq600_BIOID50985    -           1139   1.5e-41  141.9   0.0   2   2   1.2e-29   3.4e-26   91.7   0.0     2   224   247   462   246   463 0.93 Bacterial extracellular solute-binding proteins, family 3
Response_reg         PF00072.19   112 seq600_BIOID50985    -           1139   3.9e-30  104.0   0.1   1   1   2.6e-32   7.2e-29   99.9   0.0     1   111   903  1012   903  1013 0.98 Response regulator receiver domain
HATPase_c            PF02518.21   111 seq600_BIOID50985    -           1139   3.3e-25   87.8   0.1   1   1   2.3e-28   6.2e-25   86.9   0.1     2   110   767   878   766   879 0.91 Histidine kinase-, DNA gyrase B-, and HSP90-like ATPase
HisKA                PF00512.20    68 seq600_BIOID50985    -           1139   1.1e-16   60.4   0.0   1   1   1.2e-19   3.2e-16   58.9   0.0     1    68   653   719   653   719 0.98 His Kinase A (phospho-acceptor) domain
Hpt                  PF01627.18    90 seq600_BIOID50985    -           1139   1.1e-08   34.8   0.5   1   1   1.2e-11   3.2e-08   33.3   0.4     1    89  1046  1129  1046  1130 0.95 Hpt domain
IpaB_EvcA            PF03278.8    153 seq601_BIOID50985    -            196   1.8e-63  212.2   4.2   1   1   1.5e-67   2.1e-63  211.9   2.9     1   152    39   184    39   185 0.99 IpaB/EvcA family
Amidohydro_4         PF13147.1    304 seq606_BIOID50985    -            453   4.4e-30  105.5   0.2   1   1   3.5e-33   1.2e-29  104.1   0.2     1   304    45   389    45   389 0.86 Amidohydrolase
Amidohydro_1         PF01979.15   333 seq606_BIOID50985    -            453   3.1e-19   69.6   0.0   1   1   2.1e-21   7.1e-18   65.2   0.0     1   332    50   391    50   392 0.67 Amidohydrolase family
Amidohydro_5         PF13594.1     68 seq606_BIOID50985    -            453   4.2e-17   61.6   0.9   1   1   2.9e-20   9.8e-17   60.4   0.6     1    68    23    88    23    88 0.84 Amidohydrolase
Y2_Tnp               PF04986.8    183 seq607_BIOID50985    -            410   8.5e-47  159.1   1.8   1   1   1.9e-50   1.3e-46  158.5   1.2     1   181   157   337   157   339 0.96 Putative transposase
Zn_Tnp_IS91          PF14319.1    111 seq607_BIOID50985    -            410   9.1e-29   99.0   3.4   1   1   2.1e-32   1.5e-28   98.4   2.4     2   109    22   134    21   136 0.93 Transposase zinc-binding domain
RNase_T              PF00929.19   164 seq609_BIOID50985    -            246     5e-40  137.3   0.4   1   1   9.7e-44   1.3e-39  135.9   0.1     1   164    12   178    12   178 0.93 Exonuclease
H2TH                 PF06831.9     93 seq610_BIOID50985    -            263   3.4e-17   61.8   0.0   1   1   1.4e-20   6.5e-17   60.9   0.0     1    77   126   205   126   215 0.84 Formamidopyrimidine-DNA glycosylase H2TH domain
Fapy_DNA_glyco       PF01149.19   116 seq610_BIOID50985    -            263   1.4e-14   54.2   0.0   1   1   5.8e-18   2.6e-14   53.4   0.0     1   106     2   104     2   111 0.88 Formamidopyrimidine-DNA glycosylase N-terminal domain
zf-FPG_IleRS         PF06827.9     30 seq610_BIOID50985    -            263   1.4e-07   30.8   3.6   1   1   5.7e-11   2.6e-07   30.0   2.5     1    29   235   263   235   263 0.98 Zinc finger found in FPG and IleRS
DUF1076              PF06416.7    113 seq611_BIOID50985    -            216   1.5e-44  150.1   0.2   1   1   1.7e-48   2.3e-44  149.5   0.1     3   112    99   209    97   210 0.93 Protein of unknown function (DUF1076)
DUF2776              PF10951.3    347 seq613_BIOID50985    -            383  1.1e-165  550.7  33.0   1   1  9.5e-170  1.3e-165  550.5  22.9     1   347    34   381    34   381 0.99 Protein of unknown function (DUF2776)
HIM                  PF05662.9     21 seq614_BIOID50985    -           1616   6.1e-85  275.6 100.5   1   8   1.7e-09   4.8e-06   25.9   0.2     1    21   382   405   382   405 0.99 Haemagglutinin
HIM                  PF05662.9     21 seq614_BIOID50985    -           1616   6.1e-85  275.6 100.5   2   8   7.3e-11     2e-07   30.3   1.2     2    21   570   592   569   592 0.97 Haemagglutinin
HIM                  PF05662.9     21 seq614_BIOID50985    -           1616   6.1e-85  275.6 100.5   3   8   3.5e-11   9.5e-08   31.3   0.9     2    21   655   677   654   677 0.97 Haemagglutinin
HIM                  PF05662.9     21 seq614_BIOID50985    -           1616   6.1e-85  275.6 100.5   4   8   3.1e-11   8.4e-08   31.5   0.7     3    21  1028  1049  1026  1049 0.97 Haemagglutinin
HIM                  PF05662.9     21 seq614_BIOID50985    -           1616   6.1e-85  275.6 100.5   5   8   1.3e-09   3.5e-06   26.4   0.0     1    21  1183  1203  1183  1203 0.98 Haemagglutinin
HIM                  PF05662.9     21 seq614_BIOID50985    -           1616   6.1e-85  275.6 100.5   6   8   3.6e-12   9.8e-09   34.4   1.9     1    21  1319  1339  1319  1339 0.98 Haemagglutinin
HIM                  PF05662.9     21 seq614_BIOID50985    -           1616   6.1e-85  275.6 100.5   7   8   1.9e-13   5.1e-10   38.5   1.8     1    21  1440  1460  1440  1460 0.98 Haemagglutinin
HIM                  PF05662.9     21 seq614_BIOID50985    -           1616   6.1e-85  275.6 100.5   8   8   6.1e-10   1.7e-06   27.4   1.5     1    21  1493  1513  1493  1513 0.96 Haemagglutinin
Hep_Hag              PF05658.9     28 seq614_BIOID50985    -           1616   1.1e-69  227.5 189.0   1  14   1.1e-07   0.00031   20.7   0.0     1    27   130   156   130   157 0.94 Hep_Hag
Hep_Hag              PF05658.9     28 seq614_BIOID50985    -           1616   1.1e-69  227.5 189.0   2  14   5.9e-09   1.6e-05   24.7   1.5     1    26   158   183   158   185 0.94 Hep_Hag
Hep_Hag              PF05658.9     28 seq614_BIOID50985    -           1616   1.1e-69  227.5 189.0   3  14   1.1e-08     3e-05   23.9   1.5     1    27   200   226   200   227 0.95 Hep_Hag
Hep_Hag              PF05658.9     28 seq614_BIOID50985    -           1616   1.1e-69  227.5 189.0   4  14   3.5e-09   9.5e-06   25.5   0.2     1    27   214   240   214   241 0.95 Hep_Hag
Hep_Hag              PF05658.9     28 seq614_BIOID50985    -           1616   1.1e-69  227.5 189.0   5  14     7e-09   1.9e-05   24.5   2.5     1    26   228   253   228   255 0.96 Hep_Hag
Hep_Hag              PF05658.9     28 seq614_BIOID50985    -           1616   1.1e-69  227.5 189.0   6  14   7.3e-09     2e-05   24.4   2.2     3    27   257   281   256   282 0.94 Hep_Hag
Hep_Hag              PF05658.9     28 seq614_BIOID50985    -           1616   1.1e-69  227.5 189.0   7  14     6e-10   1.6e-06   27.9   0.5     1    28   269   296   269   296 0.97 Hep_Hag
Hep_Hag              PF05658.9     28 seq614_BIOID50985    -           1616   1.1e-69  227.5 189.0   8  14   1.3e-09   3.5e-06   26.8   2.2     1    28   297   324   297   324 0.95 Hep_Hag
Hep_Hag              PF05658.9     28 seq614_BIOID50985    -           1616   1.1e-69  227.5 189.0   9  14   4.2e-09   1.1e-05   25.2   2.4     3    27   327   351   325   352 0.94 Hep_Hag
Hep_Hag              PF05658.9     28 seq614_BIOID50985    -           1616   1.1e-69  227.5 189.0  10  14   2.2e-08     6e-05   22.9   2.5     1    27   353   379   353   380 0.96 Hep_Hag
Hep_Hag              PF05658.9     28 seq614_BIOID50985    -           1616   1.1e-69  227.5 189.0  11  14   3.4e-10   9.3e-07   28.6   3.9     1    27  1099  1125  1099  1126 0.95 Hep_Hag
Hep_Hag              PF05658.9     28 seq614_BIOID50985    -           1616   1.1e-69  227.5 189.0  12  14   1.3e-07   0.00034   20.5   4.4     1    28  1259  1286  1259  1286 0.96 Hep_Hag
Hep_Hag              PF05658.9     28 seq614_BIOID50985    -           1616   1.1e-69  227.5 189.0  13  14   2.6e-10   7.1e-07   29.0   4.3     1    28  1397  1424  1397  1424 0.96 Hep_Hag
Hep_Hag              PF05658.9     28 seq614_BIOID50985    -           1616   1.1e-69  227.5 189.0  14  14     1e-07   0.00028   20.8   2.3     1    27  1411  1437  1411  1438 0.93 Hep_Hag
YadA                 PF03895.10    78 seq614_BIOID50985    -           1616   7.5e-24   83.4  10.1   1   1   2.7e-27   7.5e-24   83.4   7.0     2    78  1539  1616  1538  1616 0.98 YadA-like C-terminal region
ESPR                 PF13018.1     24 seq614_BIOID50985    -           1616   1.7e-09   36.7   1.3   1   1   3.8e-12     1e-08   34.3   0.2     1    24     1    24     1    24 0.98 Extended Signal Peptide of Type V secretion system
Phage_portal         PF04860.7    347 seq615_BIOID50985    -            454     1e-83  280.7   0.0   1   1   9.1e-88   1.2e-83  280.5   0.0     3   347    38   382    36   382 0.96 Phage portal protein
DUF883               PF05957.8     94 seq619_BIOID50985    -            113   6.8e-27   93.5   1.2   1   1   5.9e-31   8.1e-27   93.3   0.9     1    94    19   111    19   111 0.97 Bacterial protein of unknown function (DUF883)
MscL                 PF01741.13   128 seq622_BIOID50985    -            136     1e-56  190.4   3.2   1   1   8.4e-61   1.1e-56  190.2   2.2     1   128     3   132     3   132 0.98 Large-conductance mechanosensitive channel, MscL
OMP_b-brl            PF13505.1    176 seq624_BIOID50985    -            171   3.9e-27   95.2  13.5   1   1   6.8e-31   4.7e-27   94.9   9.3     2   176     9   171     6   171 0.87 Outer membrane protein beta-barrel domain
Ail_Lom              PF06316.6    199 seq624_BIOID50985    -            171   1.5e-23   83.2   4.7   1   2   2.2e-18   1.5e-14   53.8   0.9     1   126     1   115     1   127 0.77 Enterobacterial Ail/Lom protein
Ail_Lom              PF06316.6    199 seq624_BIOID50985    -            171   1.5e-23   83.2   4.7   2   2   2.2e-11   1.5e-07   31.0   0.1   154   199   126   171   120   171 0.93 Enterobacterial Ail/Lom protein
Cyto_ox_2            PF02322.10   328 seq628_BIOID50985    -            378  6.6e-112  373.7  33.9   1   1  5.5e-116  7.5e-112  373.5  23.5     1   328     6   362     6   362 0.99 Cytochrome oxidase subunit II
DUF905               PF06006.7     71 seq630_BIOID50985    -             77   1.3e-34  117.2   0.0   1   1   1.1e-38   1.5e-34  117.0   0.0     2    71     7    76     6    76 0.97 Bacterial protein of unknown function (DUF905)
EamA                 PF00892.15   126 seq631_BIOID50985    -            312     1e-47  161.1  36.0   1   2   2.4e-25   1.7e-21   76.4  11.3     1   125    31   152    31   153 0.93 EamA-like transporter family
EamA                 PF00892.15   126 seq631_BIOID50985    -            312     1e-47  161.1  36.0   2   2   8.1e-30   5.5e-26   90.9   8.2     1   125   173   300   173   301 0.98 EamA-like transporter family
GPW_gp25             PF04965.9     99 seq632_BIOID50985    -            133   5.7e-12   44.9   0.0   1   1   5.4e-16   7.4e-12   44.5   0.0     5    92    23   109    19   116 0.90 Gene 25-like lysozyme
SpoU_methylase       PF00588.14   142 seq634_BIOID50985    -            229   4.7e-37  126.9   0.1   1   1   9.5e-41   6.5e-37  126.4   0.1     2   142    20   159    19   159 0.96 SpoU rRNA Methylase family
SpoU_methylas_C      PF12105.3     57 seq634_BIOID50985    -            229   1.1e-25   88.8   1.7   1   1   2.2e-29   1.5e-25   88.3   0.4     1    57   163   221   163   221 0.99 SpoU, rRNA methylase, C-terminal
Glutaredoxin         PF00462.19    60 seq636_BIOID50985    -             81   7.9e-14   51.2   0.0   1   1   6.6e-18     9e-14   51.0   0.0     1    57     3    58     3    61 0.95 Glutaredoxin
PALP                 PF00291.20   307 seq637_BIOID50985    -            514   9.6e-70  235.0   2.1   1   1   1.9e-73   1.3e-69  234.6   1.5     5   307    29   316    25   316 0.91 Pyridoxal-phosphate dependent enzyme
Thr_dehydrat_C       PF00585.13    91 seq637_BIOID50985    -            514   3.8e-64  212.2   0.0   1   2   3.6e-35   2.4e-31  107.0   0.0     1    91   329   419   329   419 0.98 C-terminal regulatory domain of Threonine dehydratase
Thr_dehydrat_C       PF00585.13    91 seq637_BIOID50985    -            514   3.8e-64  212.2   0.0   2   2   6.7e-34   4.6e-30  102.9   0.0     2    91   425   512   424   512 0.96 C-terminal regulatory domain of Threonine dehydratase
DUF932               PF06067.6    239 seq640_BIOID50985    -            272   4.8e-62  209.2   0.0   1   1     4e-66   5.5e-62  209.0   0.0     1   239    36   261    36   261 0.99 Domain of unknown function (DUF932)
Ail_Lom              PF06316.6    199 seq641_BIOID50985    -            199  5.2e-119  394.8   5.8   1   1  8.4e-123  5.8e-119  394.6   4.0     1   199     1   199     1   199 1.00 Enterobacterial Ail/Lom protein
OMP_b-brl            PF13505.1    176 seq641_BIOID50985    -            199     7e-26   91.0   6.5   1   1   1.2e-29   8.1e-26   90.8   4.5     2   176    11   199     6   199 0.85 Outer membrane protein beta-barrel domain
Flavodoxin_NdrI      PF07972.6    122 seq643_BIOID50985    -            136   5.1e-47  158.6   0.0   1   1   4.3e-51   5.8e-47  158.4   0.0     1   122     5   123     5   123 0.97 NrdI Flavodoxin like
DUF2799              PF10973.3     89 seq644_BIOID50985    -            134   3.4e-17   62.1   0.9   1   1   3.3e-21   4.5e-17   61.7   0.6     1    88    44   126    44   127 0.93 Protein of unknown function (DUF2799)
Xan_ur_permease      PF00860.15   389 seq646_BIOID50985    -            286   3.1e-61  206.9  19.4   1   1   2.6e-65   3.6e-61  206.6  13.4     2   264     9   272     8   281 0.95 Permease family
Flagellin_N          PF00669.15   139 seq648_BIOID50985    -            326   3.1e-29  101.4  18.6   1   1   4.5e-33   3.1e-29  101.4  12.9     1   135    26   160    26   166 0.98 Bacterial flagellin N-terminal helical region
Flagellin_C          PF00700.16    86 seq648_BIOID50985    -            326   1.3e-20   73.2  11.2   1   1   1.9e-24   1.3e-20   73.2   7.8     1    86   240   325   240   325 0.98 Bacterial flagellin C-terminal helical region
DEAD                 PF00270.24   173 seq652_BIOID50985    -            704   7.9e-24   83.9   0.2   1   1   3.8e-25   8.7e-22   77.2   0.0     4   169   284   445   281   449 0.80 DEAD/DEAH box helicase
Helicase_C           PF00271.26    78 seq652_BIOID50985    -            704   5.4e-17   61.3   0.0   1   1   2.2e-18   5.1e-15   54.9   0.0     3    77   524   599   522   600 0.95 Helicase conserved C-terminal domain
ResIII               PF04851.10   184 seq652_BIOID50985    -            704     8e-09   35.4   0.0   1   1   9.1e-12   2.1e-08   34.1   0.0    29   182   304   441   278   443 0.75 Type III restriction enzyme, res subunit
tRNA_anti            PF01336.20    76 seq652_BIOID50985    -            704   5.1e-07   29.3   0.0   1   1   4.7e-10   1.1e-06   28.2   0.0     2    74    74   145    73   147 0.96 OB-fold nucleic acid binding domain
SecA_DEAD            PF07517.9    266 seq652_BIOID50985    -            704   5.3e-07   29.0   0.0   1   1   5.1e-10   1.2e-06   27.9   0.0    95   163   305   373   238   409 0.84 SecA DEAD-like domain
SNF2_N               PF00176.18   296 seq652_BIOID50985    -            704   5.4e-05   22.0   0.0   1   1   4.3e-08   9.8e-05   21.2   0.0    27   172   308   446   285   451 0.80 SNF2 family N-terminal domain
Ribonuc_red_lgC      PF02867.10   537 seq653_BIOID50985    -            714    4e-151  504.1   0.0   1   1    4e-153  1.8e-149  498.6   0.0     1   537   175   694   175   694 0.96 Ribonucleotide reductase, barrel domain
RNR_N                PF08343.5     82 seq653_BIOID50985    -            714     3e-29  100.5   0.1   1   1   1.7e-32   7.8e-29   99.2   0.1     1    82    16    97    16    97 0.99 Ribonucleotide reductase N-terminal
Ribonuc_red_lgN      PF00317.16    83 seq653_BIOID50985    -            714     4e-12   45.6   0.0   1   1   2.2e-15     1e-11   44.3   0.0     2    82    99   171    98   172 0.95 Ribonucleotide reductase, all-alpha domain
rve                  PF00665.21   120 seq659_BIOID50985    -             81   1.9e-12   47.2   0.0   1   1   1.5e-16     2e-12   47.1   0.0    55   120     2    67     1    67 0.97 Integrase core domain
phage_tail_N         PF08400.5    134 seq660_BIOID50985    -            986     2e-58  195.7   0.2   1   1   5.9e-62     2e-58  195.7   0.1     1   134     1   134     1   134 0.99 Prophage tail fibre N-terminal
Phage_fiber_2        PF03406.8     44 seq660_BIOID50985    -            986   1.2e-55  184.7  34.5   1   3   3.5e-26   1.2e-22   79.1   5.3     1    44   462   505   462   505 0.98 Phage tail fibre repeat
Phage_fiber_2        PF03406.8     44 seq660_BIOID50985    -            986   1.2e-55  184.7  34.5   2   3   5.4e-24   1.8e-20   72.1   4.1     1    44   506   549   506   549 0.97 Phage tail fibre repeat
Phage_fiber_2        PF03406.8     44 seq660_BIOID50985    -            986   1.2e-55  184.7  34.5   3   3   2.4e-21   8.3e-18   63.6   3.5     1    42   550   591   550   593 0.95 Phage tail fibre repeat
Collar               PF07484.7     57 seq660_BIOID50985    -            986     2e-11   43.3   2.2   1   1   9.9e-15   3.4e-11   42.6   0.1     1    56   761   807   761   808 0.97 Phage Tail Collar Domain
Phage_fiber          PF03335.8     14 seq660_BIOID50985    -            986   6.1e-05   22.0  62.3   1   6   0.00055       1.9    8.3   1.5     1    14   824   837   824   837 0.88 Phage tail fibre repeat
Phage_fiber          PF03335.8     14 seq660_BIOID50985    -            986   6.1e-05   22.0  62.3   2   6   2.7e-05     0.091   12.3   2.5     1    14   856   869   856   869 0.94 Phage tail fibre repeat
Phage_fiber          PF03335.8     14 seq660_BIOID50985    -            986   6.1e-05   22.0  62.3   3   6   2.8e-05     0.095   12.2   2.5     1    14   921   934   921   934 0.93 Phage tail fibre repeat
Phage_fiber          PF03335.8     14 seq660_BIOID50985    -            986   6.1e-05   22.0  62.3   4   6   0.00039       1.3    8.7   2.0     2    13   936   947   935   948 0.89 Phage tail fibre repeat
Phage_fiber          PF03335.8     14 seq660_BIOID50985    -            986   6.1e-05   22.0  62.3   5   6   0.00046       1.6    8.5   0.9     2    11   945   954   944   955 0.86 Phage tail fibre repeat
Phage_fiber          PF03335.8     14 seq660_BIOID50985    -            986   6.1e-05   22.0  62.3   6   6   0.00054       1.8    8.3   0.9     2    13   954   965   953   966 0.87 Phage tail fibre repeat
DUF4154              PF13689.1    145 seq661_BIOID50985    -            172     6e-33  113.3   0.0   1   1   5.4e-37   7.3e-33  113.0   0.0     6   145    32   168    27   168 0.95 Domain of unknown function (DUF4154)
YbgT_YccB            PF08173.6     28 seq662_BIOID50985    -             30   3.4e-12   45.8   4.6   1   1   2.6e-16   3.5e-12   45.7   3.2     1    27     1    27     1    28 0.97 Membrane bound YbgT-like protein
OmpW                 PF03922.9    192 seq664_BIOID50985    -             35   6.4e-10   38.8   0.0   1   1   4.9e-14   6.7e-10   38.8   0.0   157   192     1    35     1    35 0.97 OmpW family
DUF1233              PF06806.7     72 seq666_BIOID50985    -             83   2.3e-32  110.2   0.1   1   1     2e-36   2.7e-32  110.0   0.1     1    70     4    74     4    77 0.97 Putative excisionase (DUF1233)
Antirestrict         PF03230.8     94 seq667_BIOID50985    -            161   4.7e-39  132.1   0.2   1   1   4.7e-43   6.4e-39  131.7   0.1     1    94    64   161    64   161 0.98 Antirestriction protein
S-methyl_trans       PF02574.11   305 seq670_BIOID50985    -           1232  5.9e-105  350.7   0.1   1   1    4e-108  1.1e-104  349.9   0.1     1   304    21   331    21   332 0.98 Homocysteine S-methyltransferase
Met_synt_B12         PF02965.12   136 seq670_BIOID50985    -           1232   9.2e-54  180.5   0.0   1   1     9e-57   2.4e-53  179.2   0.0     1   136  1060  1197  1060  1197 0.99 Vitamin B12 dependent methionine synthase, activation domain
Pterin_bind          PF00809.17   210 seq670_BIOID50985    -           1232   1.5e-48  164.8   0.4   1   1   1.7e-51   4.6e-48  163.2   0.3     1   210   361   573   361   573 0.98 Pterin binding enzyme
B12-binding_2        PF02607.12    79 seq670_BIOID50985    -           1232   4.3e-21   74.6   0.0   1   1   6.5e-24   1.8e-20   72.6   0.0     4    79   664   739   662   739 0.96 B12 binding domain
B12-binding          PF02310.14   121 seq670_BIOID50985    -           1232   6.2e-20   71.1   0.2   1   1   1.8e-22     5e-19   68.2   0.1     2    94   753   845   752   856 0.93 B12 binding domain
Xan_ur_permease      PF00860.15   389 seq671_BIOID50985    -            147   1.9e-26   92.3   8.8   1   1   1.9e-30   2.6e-26   91.9   6.1   279   388     1   109     1   110 0.98 Permease family
CBM_5_12             PF02839.9     41 seq673_BIOID50985    -            207   2.5e-07   30.0   1.7   1   1   4.2e-10   5.8e-06   25.6   0.4     4    41   156   193   153   193 0.86 Carbohydrate binding domain
Ribonuc_L-PSP        PF01042.16   121 seq674_BIOID50985    -            115   3.4e-28   97.7   0.5   1   1   2.7e-32   3.7e-28   97.5   0.4     2   121     4   115     3   115 0.96 Endoribonuclease L-PSP
TetR_N               PF00440.18    47 seq675_BIOID50985    -            197   5.1e-12   45.1   0.0   1   1   8.5e-16   1.2e-11   43.9   0.0     2    46    22    66    21    67 0.95 Bacterial regulatory proteins, tetR family
DUF3596              PF12167.3     88 seq676_BIOID50985    -            431   9.5e-30  101.9   0.0   1   1   2.8e-33   1.9e-29  100.9   0.0     1    87     9    94     9    95 0.98 Domain of unknown function (DUF3596)
Phage_integrase      PF00589.17   173 seq676_BIOID50985    -            431   3.4e-21   75.5   0.0   1   1     1e-24     7e-21   74.5   0.0     3   167   205   398   204   403 0.89 Phage integrase family
GGDEF                PF00990.16   161 seq678_BIOID50985    -            408     9e-45  152.0   0.5   1   1     1e-48   1.4e-44  151.3   0.4     1   159   249   403   249   405 0.96 GGDEF domain
BATS                 PF06968.8     92 seq681_BIOID50985    -            346   1.7e-29  101.3   0.0   1   1   5.5e-33   3.7e-29  100.2   0.0     1    92   220   312   220   312 0.99 Biotin and Thiamin Synthesis associated domain
Radical_SAM          PF04055.16   166 seq681_BIOID50985    -            346   3.9e-19   69.3   0.0   1   1   4.6e-22   3.2e-18   66.3   0.0     4   160    50   203    47   209 0.92 Radical SAM superfamily
RadC                 PF04002.10   123 seq684_BIOID50985    -            158   1.3e-46  157.2   0.0   1   1   1.2e-50   1.6e-46  156.8   0.0     2   123    37   158    36   158 0.98 RadC-like JAB domain
Methyltransf_23      PF13489.1    162 seq685_BIOID50985    -            256   2.9e-24   85.4   0.0   1   1   4.5e-27   4.7e-24   84.7   0.0    23   121    73   198    51   227 0.76 Methyltransferase domain
Methyltransf_31      PF13847.1    152 seq685_BIOID50985    -            256   8.9e-20   70.6   0.0   1   1   1.1e-22   1.2e-19   70.3   0.0     4   112    73   177    72   226 0.88 Methyltransferase domain
Methyltransf_11      PF08241.7     95 seq685_BIOID50985    -            256   2.7e-19   69.3   0.1   1   1   3.9e-22   4.1e-19   68.7   0.1     1    95    77   173    77   173 0.96 Methyltransferase domain
Methyltransf_12      PF08242.7     99 seq685_BIOID50985    -            256   3.7e-14   52.8   0.0   1   1   5.8e-17   6.1e-14   52.1   0.0     1    98    77   170    77   171 0.84 Methyltransferase domain
Methyltransf_18      PF12847.2    112 seq685_BIOID50985    -            256   1.4e-13   51.2   0.0   1   1   2.2e-16   2.3e-13   50.6   0.0     2   110    73   174    73   176 0.90 Methyltransferase domain
Methyltransf_25      PF13649.1    101 seq685_BIOID50985    -            256   4.6e-12   46.0   0.1   1   1     7e-15   7.3e-12   45.4   0.1     1   101    76   169    76   169 0.92 Methyltransferase domain
Ubie_methyltran      PF01209.13   233 seq685_BIOID50985    -            256   1.1e-09   37.5   0.0   1   1   1.3e-12   1.4e-09   37.3   0.0    38   151    63   173    29   199 0.87 ubiE/COQ5 methyltransferase family
Methyltransf_26      PF13659.1    117 seq685_BIOID50985    -            256     3e-09   36.8   0.1   1   1   7.4e-12   7.8e-09   35.4   0.1     1   115    73   175    73   177 0.89 Methyltransferase domain
CMAS                 PF02353.15   273 seq685_BIOID50985    -            256   2.3e-08   33.3   0.0   1   1   2.9e-11     3e-08   32.9   0.0    63   193    73   200    53   232 0.81 Mycolic acid cyclopropane synthetase
NodS                 PF05401.6    201 seq685_BIOID50985    -            256   7.7e-08   31.8   0.0   1   1   9.1e-11   9.5e-08   31.5   0.0    46   175    75   204    30   212 0.83 Nodulation protein S (NodS)
MTS                  PF05175.9    170 seq685_BIOID50985    -            256   8.4e-07   28.4   0.0   1   1   1.2e-09   1.2e-06   27.9   0.0    32   103    73   143    63   186 0.89 Methyltransferase small domain
Methyltransf_9       PF08003.6    315 seq685_BIOID50985    -            256   9.9e-06   24.3   0.0   1   1   1.3e-08   1.3e-05   23.9   0.0   114   229    71   185    62   219 0.80 Protein of unknown function (DUF1698)
PrmA                 PF06325.8    295 seq685_BIOID50985    -            256     2e-05   23.7   0.0   1   1   2.7e-08   2.8e-05   23.2   0.0   162   258    73   174    67   190 0.79 Ribosomal protein L11 methyltransferase (PrmA)
FliD_C               PF07195.7    239 seq687_BIOID50985    -            438   7.7e-43  146.3  10.5   1   1   1.1e-46   7.7e-43  146.3   7.3     1   232   209   423   209   431 0.94 Flagellar hook-associated protein 2 C-terminus
FliD_N               PF02465.13    99 seq687_BIOID50985    -            438   1.8e-14   53.7   6.8   1   1   2.6e-18   1.8e-14   53.7   4.7     8    99     6    98     1    98 0.85 Flagellar hook-associated protein 2 C-terminus
Gly_kinase           PF02595.10   378 seq690_BIOID50985    -            381  1.4e-183  609.7  19.5   1   1  1.2e-187  1.6e-183  609.5  13.5     1   377     1   377     1   378 1.00 Glycerate kinase family
Phage_connect_1      PF05135.8    102 seq694_BIOID50985    -            108   2.7e-08   33.7   0.0   1   1   2.5e-12   3.4e-08   33.4   0.0     1    95     1    98     1   103 0.84 Phage gp6-like head-tail connector protein
Peptidase_M20        PF01546.23   171 seq695_BIOID50985    -            409   1.3e-19   70.2   0.2   1   1   4.2e-23   1.9e-19   69.7   0.1    23   170   139   402    74   403 0.84 Peptidase family M20/M25/M40
M20_dimer            PF07687.9    109 seq695_BIOID50985    -            409   7.2e-12   44.8   0.1   1   1   3.5e-15   1.6e-11   43.7   0.0     2   105   206   302   205   308 0.89 Peptidase dimerisation domain
Peptidase_M42        PF05343.9    292 seq695_BIOID50985    -            409   2.5e-06   26.3   0.0   1   1   3.1e-08   0.00014   20.6   0.0   134   194   140   201   110   234 0.90 M42 glutamyl aminopeptidase
DUF1889              PF08986.5    119 seq697_BIOID50985    -            119   2.3e-83  276.1   0.8   1   1   1.8e-87   2.5e-83  276.0   0.6     1   119     1   119     1   119 1.00 Domain of unknown function (DUF1889)
DUF386               PF04074.7    153 seq698_BIOID50985    -            150   4.9e-52  175.4   0.0   1   1   3.9e-56   5.4e-52  175.2   0.0     1   152     1   149     1   150 0.99 Domain of unknown function (DUF386)
DUF987               PF06174.6     66 seq700_BIOID50985    -             73   1.7e-43  145.8   0.2   1   1   1.4e-47   1.9e-43  145.6   0.1     1    66     1    66     1    66 0.99 Protein of unknown function (DUF987)
YihI                 PF04220.7    169 seq702_BIOID50985    -            169   3.4e-56  189.0  15.5   1   1   2.8e-60   3.9e-56  188.9  10.8     3   167     5   165     2   167 0.94 Der GTPase activator (YihI)
PHO4                 PF01384.15   326 seq703_BIOID50985    -            499  4.3e-100  334.4  19.9   1   1  3.7e-104    5e-100  334.2  13.8     1   326    30   488    30   488 0.88 Phosphate transporter family
His_Phos_2           PF00328.17   347 seq709_BIOID50985    -            442   1.3e-40  139.6   0.0   1   1   1.2e-44   1.6e-40  139.4   0.0     1   345    39   383    39   387 0.85 Histidine phosphatase superfamily (branch 2)
Fe_dep_repr_C        PF02742.10    71 seq710_BIOID50985    -            155   1.4e-13   50.2   0.9   1   1   1.5e-16   2.9e-13   49.1   0.6     1    57    95   150    95   154 0.95 Iron dependent repressor, metal binding and dimerisation domain
Fe_dep_repress       PF01325.14    60 seq710_BIOID50985    -            155   6.9e-11   41.8   0.0   1   1   6.3e-14   1.2e-10   40.9   0.0     6    60    38    92    35    92 0.95 Iron dependent repressor, N-terminal DNA binding domain
HTH_24               PF13412.1     48 seq710_BIOID50985    -            155   1.2e-07   30.9   0.0   1   1     9e-11   1.8e-07   30.3   0.0     3    48    40    85    38    85 0.90 Winged helix-turn-helix DNA-binding
MarR                 PF01047.17    59 seq710_BIOID50985    -            155   1.7e-06   27.4   0.0   1   1   1.6e-09   3.1e-06   26.6   0.0    11    48    48    85    47    87 0.95 MarR family
Phage_H_T_join       PF05521.6     95 seq711_BIOID50985    -             67   1.1e-05   25.4   0.0   1   1   9.5e-10   1.3e-05   25.2   0.0    42    95     1    61     1    62 0.89 Phage head-tail joining protein
YagB_YeeU_YfjZ       PF06154.6    105 seq712_BIOID50985    -            122   2.5e-52  175.4   0.0   1   1   2.1e-56   2.9e-52  175.1   0.0     2   104    16   118    15   119 0.98 YagB/YeeU/YfjZ family
HTH_Tnp_1            PF01527.15    76 seq713_BIOID50985    -             87   1.9e-15   56.4   0.2   1   1   1.7e-19   2.3e-15   56.1   0.1     2    74     3    74     2    75 0.94 Transposase
DUF646               PF04883.7    106 seq714_BIOID50985    -            148     6e-21   75.0   0.0   1   1   5.7e-25   7.8e-21   74.7   0.0     2   105    13   131    12   132 0.87 Bacteriophage protein of unknown function (DUF646)
OmpA                 PF00691.15    97 seq716_BIOID50985    -            160   3.6e-18   65.6   0.1   1   1     4e-22   5.5e-18   65.0   0.1     1    97    55   151    55   151 0.95 OmpA family
IlvN                 PF07991.7    165 seq717_BIOID50985    -            491   6.6e-61  204.3   0.2   1   1   1.6e-64   1.1e-60  203.6   0.1     2   165    35   204    34   204 0.98 Acetohydroxy acid isomeroreductase, catalytic domain
IlvC                 PF01450.14   145 seq717_BIOID50985    -            491     4e-56  188.8   0.1   1   2   3.3e-21   2.3e-17   63.1   0.0     1   128   210   337   210   345 0.91 Acetohydroxy acid isomeroreductase, catalytic domain
IlvC                 PF01450.14   145 seq717_BIOID50985    -            491     4e-56  188.8   0.1   2   2   7.7e-40   5.3e-36  123.6   0.0    15   145   359   485   349   485 0.93 Acetohydroxy acid isomeroreductase, catalytic domain
Polysacc_deac_1      PF01522.16   124 seq718_BIOID50985    -            273   1.1e-35  121.7   0.0   1   1   1.1e-39   1.6e-35  121.3   0.0     2   123    56   214    55   215 0.98 Polysaccharide deacetylase
Chorismate_bind      PF00425.13   257 seq721_BIOID50985    -            453   1.9e-91  305.8   0.0   1   1   3.5e-95   2.4e-91  305.5   0.0     2   257   190   443   189   443 0.98 chorismate binding enzyme
Anth_synt_I_N        PF04715.8    140 seq721_BIOID50985    -            453   7.8e-30  103.6   0.2   1   1   8.9e-33   6.1e-29  100.7   0.0     9   139    22   153    16   154 0.90 Anthranilate synthase component I, N terminal region
Ribonuc_red_sm       PF00268.16   281 seq724_BIOID50985    -            319   9.9e-81  270.7   0.1   1   1   8.4e-85   1.1e-80  270.4   0.0     1   280     1   280     1   281 0.97 Ribonucleotide reductase, small chain
CitMHS               PF03600.11   349 seq726_BIOID50985    -            372   3.9e-29  101.2  19.6   1   1   5.7e-33   3.9e-29  101.2  13.6    41   320    32   305    12   320 0.89 Citrate transporter
Na_sulph_symp        PF00939.14   471 seq726_BIOID50985    -            372   1.9e-07   30.2   6.5   1   1   2.7e-11   1.9e-07   30.2   4.5   320   447    41   164    35   182 0.80 Sodium:sulfate symporter transmembrane region
Radical_SAM          PF04055.16   166 seq727_BIOID50985    -            457   3.6e-15   56.4   0.0   1   1     8e-19   5.4e-15   55.8   0.0     2   164    57   227    56   229 0.79 Radical SAM superfamily
HemN_C               PF06969.11    66 seq727_BIOID50985    -            457   5.6e-12   45.4   0.4   1   1   3.6e-15   2.5e-11   43.3   0.0     1    66   363   431   363   431 0.94 HemN C-terminal domain
DUF1219              PF06755.7    117 seq728_BIOID50985    -            124     4e-60  200.3   0.0   1   1   3.4e-64   4.6e-60  200.1   0.0     1   113     1   113     1   123 0.97 Protein of unknown function (DUF1219)
FliS                 PF02561.9    122 seq729_BIOID50985    -            130   2.8e-23   81.9   0.0   1   1   2.5e-27   3.4e-23   81.6   0.0     2   118     5   125     4   128 0.94 Flagellar protein FliS
Rep_3                PF01051.16   218 seq730_BIOID50985    -            325   4.9e-22   78.4   0.1   1   1   5.5e-26   7.5e-22   77.8   0.1     4   210    11   265     9   271 0.86 Initiator Replication protein
DUF3168              PF11367.3    121 seq731_BIOID50985    -            114   5.6e-15   55.4   0.1   1   1   5.3e-19   7.2e-15   55.0   0.1    12   121    10   110     4   110 0.85 Protein of unknown function (DUF3168)
HTH_Tnp_1            PF01527.15    76 seq732_BIOID50985    -            243   3.6e-25   87.5   0.1   1   1   8.6e-25   2.4e-21   75.3   0.0     2    74   113   189   112   191 0.93 Transposase
HTH_24               PF13412.1     48 seq732_BIOID50985    -            243     3e-05   23.2   0.0   1   1   2.2e-08     6e-05   22.2   0.0    16    46    45    75    41    75 0.93 Winged helix-turn-helix DNA-binding
Exo_endo_phos        PF03372.18   251 seq734_BIOID50985    -            272     2e-26   93.3   0.0   1   1   1.7e-30   2.3e-26   93.0   0.0     1   251     8   263     8   263 0.80 Endonuclease/Exonuclease/phosphatase family
ATP-grasp            PF02222.17   172 seq736_BIOID50985    -            392   3.1e-56  189.3   0.0   1   1   1.8e-59   4.8e-56  188.6   0.0     2   171   123   294   122   295 0.98 ATP-grasp domain
ATP-grasp_4          PF13535.1    184 seq736_BIOID50985    -            392   7.3e-19   68.1   0.0   1   1   5.6e-22   1.5e-18   67.0   0.0    10   179   120   284   110   289 0.86 ATP-grasp domain
Dala_Dala_lig_C      PF07478.8    203 seq736_BIOID50985    -            392   2.1e-08   33.6   0.0   1   1   1.6e-10   4.4e-07   29.3   0.0    24   175   138   284   112   295 0.75 D-ala D-ala ligase C-terminus
ATP-grasp_3          PF02655.9    161 seq736_BIOID50985    -            392   1.7e-07   31.1   0.0   1   1   1.9e-10   5.2e-07   29.5   0.0     9   159   118   285   113   287 0.83 ATP-grasp domain
CPSase_L_D2          PF02786.12   211 seq736_BIOID50985    -            392   2.1e-06   27.0   0.0   1   1   1.3e-09   3.6e-06   26.3   0.0    14    89   125   198   114   218 0.82 Carbamoyl-phosphate synthase L chain, ATP binding domain
I-set                PF07679.11    90 seq739_BIOID50985    -            261   3.5e-08   33.1   1.3   1   1   2.7e-11   1.2e-07   31.3   0.5     5    88   174   250   170   254 0.85 Immunoglobulin I-set domain
Ig_2                 PF13895.1     80 seq739_BIOID50985    -            261   1.5e-06   28.1   0.8   1   1   6.3e-10   2.9e-06   27.1   0.2    22    78   193   254   171   256 0.72 Immunoglobulin domain
Ig_3                 PF13927.1     75 seq739_BIOID50985    -            261   4.1e-06   27.0   1.6   1   1   1.6e-09   7.3e-06   26.2   0.1    10    74   181   238   173   239 0.87 Immunoglobulin domain
Glycos_transf_1      PF00534.15   172 seq741_BIOID50985    -            368   1.1e-30  106.1   0.0   1   1     8e-34   1.8e-30  105.4   0.0    13   171   183   340   176   341 0.95 Glycosyl transferases group 1
Glyco_trans_1_4      PF13692.1    135 seq741_BIOID50985    -            368   1.5e-13   50.9   0.0   1   1   5.8e-16   1.3e-12   47.8   0.0     2   133   185   325   184   327 0.82 Glycosyl transferases group 1
Glyco_trans_4_4      PF13579.1    160 seq741_BIOID50985    -            368   1.7e-12   47.6   1.2   1   1   7.6e-14   1.7e-10   41.1   0.0     1   160    14   157    14   157 0.84 Glycosyl transferase 4-like domain
Glyco_transf_4       PF13439.1    177 seq741_BIOID50985    -            368   1.1e-11   44.6   0.0   1   1   9.4e-15   2.1e-11   43.7   0.0     4   172     6   159     3   160 0.72 Glycosyltransferase Family 4
Glyco_trans_1_2      PF13524.1     92 seq741_BIOID50985    -            368   3.1e-09   36.8   0.0   1   1   2.5e-12   5.6e-09   36.0   0.0     1    89   264   354   264   357 0.94 Glycosyl transferases group 1
Glyco_trans_4_2      PF13477.1    139 seq741_BIOID50985    -            368   5.3e-09   35.9   0.0   1   1   4.3e-12   9.9e-09   35.0   0.0    15   102    22   106     3   132 0.76 Glycosyl transferase 4-like
Methyltransf_11      PF08241.7     95 seq743_BIOID50985    -            251   2.5e-24   85.4   0.0   1   1   3.2e-27   4.4e-24   84.6   0.0     1    95    47   138    47   138 0.98 Methyltransferase domain
Methyltransf_23      PF13489.1    162 seq743_BIOID50985    -            251   1.8e-15   56.9   0.1   1   1   1.9e-18   2.6e-15   56.3   0.0     4   151    25   174    17   181 0.78 Methyltransferase domain
Methyltransf_31      PF13847.1    152 seq743_BIOID50985    -            251   9.2e-15   54.4   0.0   1   1   8.7e-18   1.2e-14   54.0   0.0     5   118    44   147    40   196 0.84 Methyltransferase domain
Methyltransf_12      PF08242.7     99 seq743_BIOID50985    -            251   2.3e-11   43.9   0.0   1   1   3.3e-14   4.6e-11   42.9   0.0     1    98    47   135    47   136 0.86 Methyltransferase domain
Methyltransf_18      PF12847.2    112 seq743_BIOID50985    -            251     1e-09   38.8   0.0   1   1   1.4e-12   1.9e-09   37.9   0.0     4   110    45   139    42   141 0.79 Methyltransferase domain
Methyltransf_25      PF13649.1    101 seq743_BIOID50985    -            251   3.4e-09   36.8   0.0   1   1     8e-12   1.1e-08   35.2   0.0     1   101    46   134    46   134 0.87 Methyltransferase domain
Ubie_methyltran      PF01209.13   233 seq743_BIOID50985    -            251   2.4e-09   36.5   0.0   1   1   2.4e-12   3.2e-09   36.1   0.0    44   168    39   155     9   169 0.85 ubiE/COQ5 methyltransferase family
Methyltransf_8       PF05148.10   219 seq743_BIOID50985    -            251   3.8e-06   26.5   0.0   1   1   4.1e-09   5.6e-06   26.0   0.0    58   156    29   138    16   158 0.77 Hypothetical methyltransferase
MTS                  PF05175.9    170 seq743_BIOID50985    -            251   6.4e-05   22.2   0.0   1   1   7.2e-08   9.9e-05   21.6   0.0    19    74    30    83    22   108 0.83 Methyltransferase small domain
Flg_hook             PF02120.11    85 seq744_BIOID50985    -            353   1.4e-18   66.2   4.8   1   1   2.5e-22   3.5e-18   64.9   3.3     3    85   239   321   237   322 0.94 Flagellar hook-length control protein FliK
PTS_2-RNA            PF01885.11   186 seq746_BIOID50985    -            184   3.5e-51  173.0   0.0   1   1   3.1e-55   4.3e-51  172.7   0.0     2   180     6   175     5   180 0.96 RNA 2'-phosphotransferase, Tpt1 / KptA family
DUF957               PF06117.6     65 seq747_BIOID50985    -             65   5.6e-34  115.3   0.7   1   1   4.4e-38   6.1e-34  115.2   0.5     1    65     1    65     1    65 0.98 Enterobacterial protein of unknown function (DUF957)
Caudo_TAP            PF02413.12   130 seq748_BIOID50985    -            194   4.9e-39  133.3   0.4   1   1   4.6e-43   6.3e-39  132.9   0.3     1   129    72   191    72   192 0.97 Caudovirales tail fibre assembly protein
ABC_tran             PF00005.22   118 seq749_BIOID50985    -            467   5.4e-26   91.1   0.0   1   1   3.3e-29   1.1e-25   90.1   0.0     1   117   135   259   135   260 0.97 ABC transporter
CBS                  PF00571.23    57 seq749_BIOID50985    -            467   2.8e-06   26.7   0.0   1   1   4.2e-07    0.0014   18.0   0.0    32    55   436   459   413   461 0.86 CBS domain
NUDIX                PF00293.23   135 seq752_BIOID50985    -            192   4.3e-16   58.6   0.0   1   1   4.3e-20   5.9e-16   58.2   0.0     4   124    33   151    29   159 0.87 NUDIX domain
DDE_Tnp_IS66         PF03050.9    271 seq754_BIOID50985    -            452   1.4e-86  290.0   0.8   1   1     3e-90   1.4e-86  290.0   0.6     1   242   185   443   185   444 0.99 Transposase IS66 family
HTH_Tnp_IS66         PF13005.2     59 seq754_BIOID50985    -            452   5.5e-19   67.6   1.9   1   1   2.4e-22   1.1e-18   66.6   1.3     2    59   124   179   123   179 0.97 putative Helix-turn-helix domain of transposase IS66
LZ_Tnp_IS66          PF13007.2     78 seq754_BIOID50985    -            452   8.4e-11   42.2   4.0   1   1     5e-14   2.3e-10   40.8   2.8     2    77    43   120    42   121 0.73 Transposase C of IS166 homeodomain
SNARE_assoc          PF09335.6    123 seq755_BIOID50985    -            236     7e-27   93.9   6.9   1   1   5.1e-31     7e-27   93.9   4.8     1   121    63   180    63   182 0.98 SNARE associated Golgi protein
HTH_Tnp_1            PF01527.15    76 seq757_BIOID50985    -            243   3.6e-25   87.5   0.1   1   1   8.6e-25   2.4e-21   75.3   0.0     2    74   113   189   112   191 0.93 Transposase
HTH_24               PF13412.1     48 seq757_BIOID50985    -            243     3e-05   23.2   0.0   1   1   2.2e-08     6e-05   22.2   0.0    16    46    45    75    41    75 0.93 Winged helix-turn-helix DNA-binding
AAA_26               PF13500.1    199 seq759_BIOID50985    -            225   7.2e-42  143.1   0.0   1   1   1.9e-45   8.5e-42  142.9   0.0     1   193     3   208     3   213 0.95 AAA domain
CbiA                 PF01656.18   195 seq759_BIOID50985    -            225   3.5e-20   72.1   0.0   1   1   9.2e-24   4.2e-20   71.8   0.0     2   180     6   199     5   217 0.78 CobQ/CobB/MinD/ParA nucleotide binding domain
Lactate_perm         PF02652.9    522 seq760_BIOID50985    -            560  6.8e-234  777.0  41.5   1   1  5.7e-238  7.8e-234  776.8  28.8     1   522    25   551    25   551 0.99 L-lactate permease
Usp                  PF00582.21   140 seq762_BIOID50985    -            144   5.2e-21   75.1   0.0   1   1   4.3e-25   5.9e-21   75.0   0.0     2   140     3   138     2   138 0.98 Universal stress protein family
Sulfatase            PF00884.18   379 seq763_BIOID50985    -            573   1.2e-43  149.4   4.8   1   1   1.2e-47   1.6e-43  149.0   3.3     2   321   238   534   237   567 0.91 Sulfatase
FliL                 PF03748.9     99 seq764_BIOID50985    -            155   2.4e-12   46.5   0.3   1   1   2.3e-16   3.1e-12   46.2   0.2     2    99    54   155    53   155 0.89 Flagellar basal body-associated protein FliL
SDH_alpha            PF03313.10   283 seq766_BIOID50985    -            454  7.6e-104  346.5   5.6   1   1  1.4e-107  9.8e-104  346.2   3.9     3   282   184   449   182   450 0.96 Serine dehydratase alpha chain
SDH_beta             PF03315.10   158 seq766_BIOID50985    -            454   8.5e-56  188.2   0.0   1   1   2.2e-59   1.5e-55  187.4   0.0     1   157     3   158     3   159 0.96 Serine dehydratase beta chain
PMSR                 PF01625.16   156 seq768_BIOID50985    -            221   1.6e-62  209.8   0.0   1   1   1.5e-66   2.1e-62  209.5   0.0     2   153    54   209    53   211 0.98 Peptide methionine sulfoxide reductase
Xan_ur_permease      PF00860.15   389 seq772_BIOID50985    -            463  4.4e-113  377.5  39.0   1   1  4.4e-117    6e-113  377.1  27.0     2   388    34   427    33   428 0.97 Permease family
TnpB_IS66            PF05717.8    108 seq775_BIOID50985    -            115   3.5e-44  148.5   0.0   1   1   2.8e-48   3.9e-44  148.3   0.0     2   106     7   109     6   111 0.96 IS66 Orf2 like protein
ABC_tran             PF00005.22   118 seq776_BIOID50985    -            530   1.4e-36  125.3   0.0   1   2   1.1e-18   1.9e-15   57.1   0.0     1   118    41   184    41   184 0.98 ABC transporter
ABC_tran             PF00005.22   118 seq776_BIOID50985    -            530   1.4e-36  125.3   0.0   2   2   2.2e-21   3.7e-18   65.8   0.0     1   118   359   467   359   467 0.95 ABC transporter
ABC_tran_2           PF12848.2     85 seq776_BIOID50985    -            530   3.4e-23   81.1   3.0   1   1   1.8e-23     3e-20   71.7   1.4     2    85   224   309   223   309 0.91 ABC transporter
Na_Pi_cotrans        PF02690.10   142 seq778_BIOID50985    -            543   1.6e-44  150.9  30.2   1   2   1.4e-39   9.5e-36  122.5   7.0     1   140    13   148    13   150 0.98 Na+/Pi-cotransporter
Na_Pi_cotrans        PF02690.10   142 seq778_BIOID50985    -            543   1.6e-44  150.9  30.2   2   2   1.6e-13   1.1e-09   38.0  10.2     1   123   139   265   139   284 0.90 Na+/Pi-cotransporter
Caudo_TAP            PF02413.12   130 seq779_BIOID50985    -            101   4.9e-19   68.6   0.1   1   1   4.7e-23   6.5e-19   68.2   0.1    70   120    27    77     5    79 0.90 Caudovirales tail fibre assembly protein
Sigma70_r4           PF04545.11    50 seq780_BIOID50985    -            238   5.1e-14   51.1   0.6   1   1   2.7e-17   1.2e-13   49.9   0.4     1    50   184   233   184   233 0.98 Sigma-70, region 4
Sigma70_r2           PF04542.9     71 seq780_BIOID50985    -            238   1.2e-12   47.1   0.7   1   1   4.1e-16   1.8e-12   46.5   0.1     2    71    26    97    25    97 0.94 Sigma-70 region 2
Sigma70_r4_2         PF08281.7     54 seq780_BIOID50985    -            238   9.4e-08   31.2   1.7   1   1   6.6e-11     3e-07   29.6   1.2     2    41   179   218   178   220 0.95 Sigma-70, region 4
BPD_transp_1         PF00528.17   185 seq781_BIOID50985    -            354   2.5e-26   92.2  16.2   1   1   1.8e-30   2.5e-26   92.2  11.2     1   176   163   324   163   332 0.91 Binding-protein-dependent transport system inner membrane component
HNH                  PF01844.18    47 seq782_BIOID50985    -            216   4.3e-06   26.3   0.8   1   1   5.5e-10   7.5e-06   25.6   0.5     1    47   141   197   139   197 0.88 HNH endonuclease
UvrD_C               PF13361.1    319 seq785_BIOID50985    -            690   8.9e-93  311.1   0.0   1   1   3.7e-95   8.4e-92  307.9   0.0     1   318   288   630   288   631 0.97 UvrD-like helicase C-terminal domain
UvrD-helicase        PF00580.16   315 seq785_BIOID50985    -            690   2.2e-74  250.5   0.4   1   1   1.4e-76   3.1e-73  246.6   0.3     1   314    20   282    20   283 0.94 UvrD/REP helicase N-terminal domain
AAA_19               PF13245.1     76 seq785_BIOID50985    -            690   2.2e-13   49.6   0.6   1   1   2.1e-16   4.9e-13   48.5   0.4     8    75    32   104    25   105 0.82 Part of AAA domain
UvrD_C_2             PF13538.1    104 seq785_BIOID50985    -            690   2.2e-10   40.4   0.0   1   1   5.8e-13   1.3e-09   37.9   0.0    54   103   563   626   513   627 0.80 Family description
PTR2                 PF00854.16   373 seq786_BIOID50985    -            489     2e-79  266.9  25.0   1   1   3.9e-83   2.6e-79  266.5  17.3     2   372    82   427    81   428 0.97 POT family
MFS_1                PF07690.11   354 seq786_BIOID50985    -            489     5e-15   54.9  59.4   1   1   1.4e-16   9.4e-13   47.5  20.8    12   304    30   291    16   341 0.65 Major Facilitator Superfamily
DDE_Tnp_IS66         PF03050.9    271 seq788_BIOID50985    -            522  2.3e-102  341.7   0.3   1   1  6.8e-106  2.3e-102  341.7   0.2     1   270   185   471   185   472 0.99 Transposase IS66 family
DDE_Tnp_IS66_C       PF13817.1     39 seq788_BIOID50985    -            522   1.5e-19   69.5   0.4   1   1   1.2e-22     4e-19   68.2   0.3     1    39   478   516   478   516 0.99 IS66 C-terminal element
HTH_Tnp_IS66         PF13005.2     59 seq788_BIOID50985    -            522   6.7e-19   67.3   1.9   1   1     4e-22   1.4e-18   66.3   1.3     2    59   124   179   123   179 0.97 putative Helix-turn-helix domain of transposase IS66
LZ_Tnp_IS66          PF13007.2     78 seq788_BIOID50985    -            522   1.1e-10   41.8   4.0   1   1   8.4e-14   2.9e-10   40.5   2.8     2    77    43   120    42   121 0.73 Transposase C of IS166 homeodomain
DUF1260              PF06877.6    104 seq789_BIOID50985    -            138   1.8e-34  118.3   1.1   1   1   1.7e-38   2.3e-34  118.0   0.8     2   104    10   113     9   113 0.98 Protein of unknown function (DUF1260)
DDE_Tnp_IS66_C       PF13817.1     39 seq793_BIOID50985    -             61   6.7e-21   73.9   0.4   1   1   5.7e-25   7.7e-21   73.7   0.3     1    39    17    55    17    55 0.99 IS66 C-terminal element
SNARE_assoc          PF09335.6    123 seq795_BIOID50985    -            235   1.2e-24   86.7   8.0   1   1   8.7e-29   1.2e-24   86.7   5.5     1   122    80   197    78   198 0.96 SNARE associated Golgi protein
UvrB                 PF12344.3     44 seq796_BIOID50985    -            673   6.7e-23   79.8   0.9   1   1   1.3e-25   2.9e-22   77.7   0.1     1    43   552   594   552   595 0.97 Ultra-violet resistance protein B
Helicase_C           PF00271.26    78 seq796_BIOID50985    -            673   1.2e-15   57.0   0.0   1   1   1.2e-18   2.8e-15   55.8   0.0     2    77   465   545   464   546 0.98 Helicase conserved C-terminal domain
ResIII               PF04851.10   184 seq796_BIOID50985    -            673   1.1e-11   44.8   0.0   1   1     3e-14   6.9e-11   42.1   0.0     4    94    13   101    10   134 0.79 Type III restriction enzyme, res subunit
UVR                  PF02151.14    36 seq796_BIOID50985    -            673   5.2e-07   28.8   1.1   1   1     7e-10   1.6e-06   27.3   0.8     2    35   634   667   633   668 0.93 UvrB/uvrC motif
DUF1283              PF06932.6     85 seq798_BIOID50985    -            113     1e-46  156.7   6.7   1   1   8.7e-51   1.2e-46  156.5   4.7     1    85    29   113    29   113 0.99 Protein of unknown function (DUF1283)
AraC_binding         PF02311.14   136 seq799_BIOID50985    -            158   7.9e-24   83.7   2.0   1   1   1.5e-27     1e-23   83.4   1.4     4   127    16   141    14   151 0.95 AraC-like ligand binding domain
Cupin_2              PF07883.6     71 seq799_BIOID50985    -            158   2.4e-05   23.6   3.1   1   1     6e-09   4.1e-05   22.8   2.1     7    61    24    77    22    84 0.94 Cupin domain
DUF21                PF01595.15   183 seq802_BIOID50985    -            447   2.7e-44  150.5   3.3   1   1   9.2e-48   4.2e-44  149.9   2.3     3   183     5   197     3   197 0.98 Domain of unknown function DUF21
CorC_HlyC            PF03471.12    81 seq802_BIOID50985    -            447   2.8e-23   81.4   0.1   1   1   1.3e-26     6e-23   80.3   0.0     2    80   347   425   346   426 0.94 Transporter associated domain
CBS                  PF00571.23    57 seq802_BIOID50985    -            447   5.5e-11   41.8   0.7   1   2   4.9e-07    0.0022   17.4   0.0     9    56   222   270   215   271 0.80 CBS domain
CBS                  PF00571.23    57 seq802_BIOID50985    -            447   5.5e-11   41.8   0.7   2   2   2.7e-08   0.00012   21.5   0.0     9    55   286   332   280   334 0.91 CBS domain
MotA_ExbB            PF01618.11   139 seq803_BIOID50985    -            287   6.9e-08   32.0   0.3   1   1     8e-12   1.1e-07   31.4   0.2    26   134   133   238   115   242 0.87 MotA/TolQ/ExbB proton channel family
Acetyltransf_3       PF13302.1    142 seq804_BIOID50985    -            186     3e-22   79.3   0.1   1   1   2.1e-25   4.1e-22   78.9   0.0     3   141     8   140     7   141 0.80 Acetyltransferase (GNAT) domain
Acetyltransf_1       PF00583.19    83 seq804_BIOID50985    -            186   5.9e-15   54.9   0.1   1   1   4.5e-18   8.9e-15   54.3   0.1     2    82    63   140    62   141 0.97 Acetyltransferase (GNAT) family
Acetyltransf_4       PF13420.1    155 seq804_BIOID50985    -            186   7.1e-14   51.9   0.7   1   1   4.6e-17   8.9e-14   51.5   0.5     1   152     9   158     9   160 0.91 Acetyltransferase (GNAT) domain
Acetyltransf_8       PF13523.1    152 seq804_BIOID50985    -            186     3e-13   49.7   0.2   1   1   2.1e-16   4.1e-13   49.3   0.2     1   141     9   145     9   157 0.89 Acetyltransferase (GNAT) domain
Acetyltransf_7       PF13508.1     79 seq804_BIOID50985    -            186   3.8e-07   30.0   0.2   1   1   3.4e-10   6.7e-07   29.2   0.1     2    78    56   141    55   142 0.80 Acetyltransferase (GNAT) domain
FR47                 PF08445.5     86 seq804_BIOID50985    -            186   2.2e-05   23.9   0.0   1   1   1.9e-08   3.8e-05   23.2   0.0    26    79    87   142    69   150 0.92 FR47-like protein
Acetyltransf_10      PF13673.1    117 seq804_BIOID50985    -            186     4e-05   23.6   0.0   1   1   2.6e-08   5.1e-05   23.2   0.0    25   117    38   140    16   140 0.75 Acetyltransferase (GNAT) domain
FCD                  PF07729.7    125 seq806_BIOID50985    -            258   3.1e-23   82.3   2.7   1   1   4.6e-27   3.1e-23   82.3   1.9     1   124   100   223   100   224 0.90 FCD domain
GntR                 PF00392.16    64 seq806_BIOID50985    -            258   2.1e-22   78.2   0.4   1   1   6.1e-26   4.2e-22   77.2   0.3     1    64     8    71     8    71 0.98 Bacterial regulatory proteins, gntR family
HTH_18               PF12833.2     81 seq808_BIOID50985    -            128   2.1e-26   91.7   1.0   1   1   4.2e-30   2.9e-26   91.2   0.7     1    80    43   121    43   122 0.97 Helix-turn-helix domain
HTH_AraC             PF00165.18    42 seq808_BIOID50985    -            128     2e-22   78.2   0.1   1   2   2.5e-12   1.7e-08   33.9   0.0     1    42    30    71    30    71 0.97 Bacterial regulatory helix-turn-helix proteins, AraC family
HTH_AraC             PF00165.18    42 seq808_BIOID50985    -            128     2e-22   78.2   0.1   2   2   5.1e-15   3.5e-11   42.4   0.0     1    42    82   121    82   121 0.93 Bacterial regulatory helix-turn-helix proteins, AraC family
CMD                  PF02627.15    85 seq810_BIOID50985    -            182   6.6e-09   35.3   0.2   1   1   3.2e-12   4.4e-08   32.7   0.0    14    85    52   122    43   122 0.91 Carboxymuconolactone decarboxylase family
EAL                  PF00563.15   236 seq812_BIOID50985    -            532   1.2e-59  201.5   0.2   1   1   2.8e-63   1.9e-59  200.8   0.2     4   236   273   501   270   501 0.93 EAL domain
CSS-motif            PF12792.2    208 seq812_BIOID50985    -            532   3.8e-41  140.5   0.4   1   1   9.4e-45   6.4e-41  139.8   0.1     3   203    42   242    40   247 0.91 CSS motif domain associated with EAL
OpuAC                PF04069.7    257 seq813_BIOID50985    -            344   3.7e-56  190.2   3.6   1   1   3.3e-60   4.5e-56  189.9   2.5     2   256    44   326    43   327 0.94 Substrate binding domain of ABC-type glycine betaine transport system
Ligase_CoA           PF00549.14   153 seq814_BIOID50985    -            555   2.4e-51  173.2   0.7   1   1   6.1e-55   4.2e-51  172.4   0.0     1   152   336   491   336   492 0.98 CoA-ligase
CoA_binding          PF02629.14    96 seq814_BIOID50985    -            555   6.6e-17   61.6   0.0   1   1   1.4e-19   9.6e-16   57.9   0.1     3    96   193   288   191   288 0.96 CoA binding domain
Lip_A_acyltrans      PF03279.8    295 seq815_BIOID50985    -            343  7.5e-111  369.6   0.0   1   1  6.3e-115  8.6e-111  369.4   0.0     2   295    42   334    41   334 0.99 Bacterial lipid A biosynthesis acyltransferase
AraC_binding         PF02311.14   136 seq816_BIOID50985    -            351     1e-22   80.1   2.0   1   1   3.2e-26   1.1e-22   80.0   0.4     7   124    91   209    87   225 0.89 AraC-like ligand binding domain
HTH_18               PF12833.2     81 seq816_BIOID50985    -            351   1.5e-21   76.1   1.3   1   1   6.8e-25   2.3e-21   75.5   0.1     2    79   268   344   267   346 0.97 Helix-turn-helix domain
HTH_AraC             PF00165.18    42 seq816_BIOID50985    -            351   1.9e-20   71.8   0.2   1   2   3.8e-10   1.3e-06   27.9   0.0     2    42   255   295   254   295 0.93 Bacterial regulatory helix-turn-helix proteins, AraC family
HTH_AraC             PF00165.18    42 seq816_BIOID50985    -            351   1.9e-20   71.8   0.2   2   2   1.8e-14   6.3e-11   41.6   0.0     2    42   307   345   306   345 0.94 Bacterial regulatory helix-turn-helix proteins, AraC family
Cupin_2              PF07883.6     71 seq816_BIOID50985    -            351   1.4e-06   27.5   0.1   1   1     1e-09   3.4e-06   26.3   0.1     7    60    96   148    92   155 0.92 Cupin domain
NUDIX                PF00293.23   135 seq817_BIOID50985    -            257   1.9e-21   75.9   0.1   1   1   1.3e-24     6e-21   74.3   0.0     6   125   132   240   127   249 0.90 NUDIX domain
zf-NADH-PPase        PF09297.6     32 seq817_BIOID50985    -            257   2.8e-10   39.4   5.4   1   1     1e-13   4.8e-10   38.6   3.8     1    32    93   124    93   124 0.98 NADH pyrophosphatase zinc ribbon domain
NUDIX-like           PF09296.6     98 seq817_BIOID50985    -            257   3.7e-06   27.0   0.1   1   1   1.6e-09   7.3e-06   26.1   0.1     2    97    11    90    10    91 0.96 NADH pyrophosphatase-like rudimentary NUDIX domain
AsmA                 PF05170.9    604 seq818_BIOID50985    -            577  1.8e-167  558.4   8.0   1   1    5e-171  2.3e-167  558.1   5.6     1   568     9   561     9   574 0.98 AsmA family
DUF898               PF05987.8    339 seq819_BIOID50985    -            152     1e-44  152.7   8.8   1   1   8.2e-49   1.1e-44  152.5   6.1     2   133    20   152    19   152 0.98 Bacterial protein of unknown function (DUF898)
DUF2819              PF10995.3    317 seq820_BIOID50985    -            523  3.2e-129  430.1   0.0   1   1    3e-133  4.1e-129  429.7   0.0     2   317   163   474   162   474 0.99 Protein of unknown function (DUF2819)
MotB_plug            PF13677.1     58 seq823_BIOID50985    -            307   1.9e-18   65.3   0.1   1   1   6.1e-22   4.2e-18   64.3   0.1     3    55    17    71    15    74 0.88 Membrane MotB of proton-channel complex MotA/MotB
OmpA                 PF00691.15    97 seq823_BIOID50985    -            307   5.1e-15   55.5   0.1   1   1   2.6e-18   1.8e-14   53.7   0.0     1    94   166   260   166   263 0.83 OmpA family
SBP_bac_8            PF13416.1    281 seq824_BIOID50985    -            388   2.2e-30  106.2   0.6   1   1   4.6e-34   3.2e-30  105.7   0.2    10   265    60   342    52   353 0.84 Bacterial extracellular solute-binding protein
SBP_bac_1            PF01547.20   314 seq824_BIOID50985    -            388   1.2e-05   25.0   2.8   1   1   2.9e-09     2e-05   24.3   1.8    19   313    57   326    33   327 0.82 Bacterial extracellular solute-binding protein
Cytochrom_C_asm      PF01578.15   214 seq826_BIOID50985    -            288   5.7e-45  153.3  17.3   1   1   4.2e-49   5.7e-45  153.3  12.0     5   212    62   286    58   288 0.97 Cytochrome C assembly protein
Ribonuc_red_lgC      PF02867.10   537 seq827_BIOID50985    -            761  6.7e-135  450.5   0.0   1   1  3.2e-137  1.5e-133  446.1   0.0     1   536   222   731   222   732 0.95 Ribonucleotide reductase, barrel domain
ATP-cone             PF03477.11    90 seq827_BIOID50985    -            761   5.9e-15   55.3   0.1   1   1   2.8e-18   1.3e-14   54.2   0.1     3    90     7    92     5    92 0.97 ATP cone domain
Ribonuc_red_lgN      PF00317.16    83 seq827_BIOID50985    -            761   1.5e-12   47.0   1.0   1   1     5e-16   2.3e-12   46.4   0.1     2    82   142   219   141   220 0.93 Ribonucleotide reductase, all-alpha domain
FMN_dh               PF01070.13   357 seq828_BIOID50985    -            396  3.2e-125  417.5   0.0   1   1  1.3e-128  4.4e-125  417.1   0.0     1   355    13   375    13   377 0.96 FMN-dependent dehydrogenase
NMO                  PF03060.10   330 seq828_BIOID50985    -            396     3e-05   23.1   2.9   1   1   1.3e-08   4.5e-05   22.6   2.0   138   225   248   335   244   372 0.87 Nitronate monooxygenase
DEDD_Tnp_IS110       PF01548.12   144 seq830_BIOID50985    -            326   4.2e-44  149.5   0.2   1   1   2.4e-47   1.7e-43  147.6   0.1     1   144     7   151     7   151 0.99 Transposase
Transposase_20       PF02371.11    87 seq830_BIOID50985    -            326   1.1e-27   95.7   0.4   1   1     3e-31     2e-27   94.9   0.3     2    85   196   280   195   282 0.96 Transposase IS116/IS110/IS902 family
DUF898               PF05987.8    339 seq831_BIOID50985    -            246   3.8e-33  114.6   4.4   1   1   3.6e-37   4.9e-33  114.3   3.0   131   328    23   226    17   235 0.94 Bacterial protein of unknown function (DUF898)
Phage_integrase      PF00589.17   173 seq832_BIOID50985    -            118   1.8e-15   56.8   0.3   1   1   1.5e-19   2.1e-15   56.7   0.2   104   171    17    89     2    91 0.90 Phage integrase family
URO-D                PF01208.12   343 seq835_BIOID50985    -            354  1.7e-140  467.7   0.0   1   1  1.4e-144  1.9e-140  467.5   0.0     2   342     5   347     4   348 0.98 Uroporphyrinogen decarboxylase (URO-D)
DUF1161              PF06649.7     52 seq836_BIOID50985    -            102   1.3e-25   88.9   0.0   1   1   1.2e-29   1.6e-25   88.6   0.0     1    52    27    80    27    80 0.99 Protein of unknown function (DUF1161)
MFS_1                PF07690.11   354 seq839_BIOID50985    -            394   1.4e-36  125.9  55.0   1   2   1.2e-29   8.2e-26   90.4  16.5     2   188    17   198    16   216 0.88 Major Facilitator Superfamily
MFS_1                PF07690.11   354 seq839_BIOID50985    -            394   1.4e-36  125.9  55.0   2   2   9.5e-15   6.5e-11   41.4  16.0     3   175   218   387   216   394 0.89 Major Facilitator Superfamily
Sugar_tr             PF00083.19   451 seq839_BIOID50985    -            394   6.3e-12   44.6  16.2   1   1   9.3e-16   6.3e-12   44.6  11.2    43   188    39   181    11   184 0.83 Sugar (and other) transporter
DUF3521              PF12035.3     35 seq842_BIOID50985    -             51   1.7e-14   53.2   0.6   1   1   1.5e-18     2e-14   52.9   0.4     1    33     6    38     6    40 0.94 Protein of unknown function (DUF3521)
IMS                  PF00817.15   148 seq845_BIOID50985    -            351   9.7e-48  161.6   0.0   1   1   3.4e-51   1.6e-47  160.9   0.0     1   148     7   154     7   154 0.98 impB/mucB/samB family
IMS_C                PF11799.3    137 seq845_BIOID50985    -            351   2.1e-09   37.7   0.1   1   1   8.2e-13   3.7e-09   36.9   0.0     3    99   211   309   210   327 0.85 impB/mucB/samB family C-terminal
IMS_HHH              PF11798.3     32 seq845_BIOID50985    -            351   1.3e-08   34.2   0.0   1   1   7.1e-12   3.2e-08   33.0   0.0     1    32   166   197   166   197 0.96 IMS family HHH motif
DUF21                PF01595.15   183 seq846_BIOID50985    -            420   3.5e-55  186.0   4.7   1   1   1.1e-58   4.9e-55  185.5   3.3     3   175     2   175     1   180 0.98 Domain of unknown function DUF21
CorC_HlyC            PF03471.12    81 seq846_BIOID50985    -            420   2.9e-20   71.7   0.2   1   1     2e-23   9.2e-20   70.1   0.1     2    79   335   410   334   412 0.95 Transporter associated domain
CBS                  PF00571.23    57 seq846_BIOID50985    -            420   9.6e-06   25.0   0.2   1   1   8.6e-08   0.00039   19.9   0.0     8    56   270   318   249   319 0.87 CBS domain
YtfJ_HI0045          PF09695.5    160 seq847_BIOID50985    -            185   5.1e-75  250.0   0.3   1   1   4.2e-79   5.8e-75  249.8   0.2     2   159    24   181    23   182 0.99 Bacterial protein of unknown function (YtfJ_HI0045)
Molybdopterin        PF00384.17   432 seq849_BIOID50985    -            808   4.1e-96  322.2   0.0   1   1   1.1e-99   5.1e-96  321.9   0.0     1   432   111   566   111   566 0.92 Molybdopterin oxidoreductase
Molydop_binding      PF01568.16   109 seq849_BIOID50985    -            808   1.1e-27   95.8   0.0   1   1   5.8e-31   2.6e-27   94.6   0.0     1   107   687   800   687   802 0.96 Molydopterin dinucleotide binding domain
Molybdop_Fe4S4       PF04879.11    55 seq849_BIOID50985    -            808   2.2e-14   52.8   0.8   1   1   8.4e-18   3.8e-14   52.1   0.5     1    55    49   108    49   108 0.97 Molybdopterin oxidoreductase Fe4S4 domain
BPD_transp_1         PF00528.17   185 seq850_BIOID50985    -            511   4.7e-07   29.3  16.8   1   1   3.5e-11   4.7e-07   29.3  11.7    26   183   346   503   344   505 0.92 Binding-protein-dependent transport system inner membrane component
DUF1116              PF06545.6    216 seq853_BIOID50985    -            419   3.3e-99  330.2   1.3   1   1  3.3e-103   4.5e-99  329.7   0.9     1   216    87   303    87   303 0.99 Protein of unknown function (DUF1116)
Y2_Tnp               PF04986.8    183 seq854_BIOID50985    -            410   8.5e-47  159.1   1.8   1   1   1.9e-50   1.3e-46  158.5   1.2     1   181   157   337   157   339 0.96 Putative transposase
Zn_Tnp_IS91          PF14319.1    111 seq854_BIOID50985    -            410   9.1e-29   99.0   3.4   1   1   2.1e-32   1.5e-28   98.4   2.4     2   109    22   134    21   136 0.93 Transposase zinc-binding domain
DUF2636              PF11120.3     62 seq855_BIOID50985    -             92   3.2e-32  109.7   0.4   1   1   2.3e-36   3.2e-32  109.7   0.3     1    61     2    62     2    63 0.98 Protein of unknown function (DUF2636)
SpoU_methylase       PF00588.14   142 seq856_BIOID50985    -            157   2.4e-34  118.0   0.0   1   1     2e-38   2.7e-34  117.9   0.0     1   142     1   142     1   142 0.95 SpoU rRNA Methylase family
DUF3260              PF11658.3    518 seq858_BIOID50985    -            577  2.2e-234  778.3   0.0   1   1  1.8e-238  2.5e-234  778.1   0.0     2   518    42   572    41   572 0.99 Protein of unknown function (DUF3260)
Endonuclease_5       PF04493.9    206 seq859_BIOID50985    -            223   1.1e-70  237.0   0.0   1   1   9.3e-75   1.3e-70  236.8   0.0     1   205     9   208     9   209 0.99 Endonuclease V
Sdh_cyt              PF01127.17   121 seq860_BIOID50985    -            134   5.2e-30  103.6   5.0   1   1   4.4e-34   6.1e-30  103.4   3.5     2   120    11   128    10   129 0.90 Succinate dehydrogenase/Fumarate reductase transmembrane subunit
PTS_IIB              PF02302.12    90 seq863_BIOID50985    -            106   5.2e-21   74.7   1.5   1   1   4.5e-25   6.1e-21   74.5   1.0     2    88     6    95     5    97 0.94 PTS system, Lactose/Cellobiose specific IIB subunit
Sdh_cyt              PF01127.17   121 seq865_BIOID50985    -            115   8.9e-12   44.7  15.1   1   1   7.9e-16   1.1e-11   44.5  10.5    18   120    11   104     2   113 0.83 Succinate dehydrogenase/Fumarate reductase transmembrane subunit
Sod_Fe_C             PF02777.13   106 seq866_BIOID50985    -            208   2.7e-40  136.3   0.5   1   1   5.9e-44     4e-40  135.8   0.1     4   106    98   204    95   204 0.91 Iron/manganese superoxide dismutases, C-terminal domain
Sod_Fe_N             PF00081.17    82 seq866_BIOID50985    -            208   9.6e-34  115.4   2.3   1   1   2.3e-37   1.5e-33  114.7   1.6     1    81     4    91     4    92 0.97 Iron/manganese superoxide dismutases, alpha-hairpin domain
Acetyltransf_10      PF13673.1    117 seq869_BIOID50985    -            150   1.4e-20   73.4   0.0   1   1   5.1e-24   1.7e-20   73.1   0.0     1   117    13   124    13   124 0.92 Acetyltransferase (GNAT) domain
Acetyltransf_7       PF13508.1     79 seq869_BIOID50985    -            150     7e-10   38.8   0.0   1   1   4.1e-13   1.4e-09   37.8   0.0     3    78    56   125    54   126 0.90 Acetyltransferase (GNAT) domain
Acetyltransf_9       PF13527.1    128 seq869_BIOID50985    -            150   1.6e-07   31.1   0.0   1   1   8.1e-10   2.8e-06   27.1   0.0     1   128     5   127     5   127 0.93 Acetyltransferase (GNAT) domain
Acetyltransf_1       PF00583.19    83 seq869_BIOID50985    -            150     7e-07   29.0   0.0   1   1   5.2e-10   1.8e-06   27.7   0.0    25    83    75   125    34   125 0.77 Acetyltransferase (GNAT) family
AzlC                 PF03591.9    143 seq870_BIOID50985    -            245   7.3e-42  142.5  10.2   1   1   5.3e-46   7.3e-42  142.5   7.1     1   141    23   165    23   167 0.97 AzlC protein
PFL                  PF02901.10   648 seq873_BIOID50985    -            439  4.1e-133  445.0   0.0   1   1  3.6e-137    5e-133  444.7   0.0     1   428     1   417     1   418 0.99 Pyruvate formate lyase
HTH_6                PF01418.12    77 seq874_BIOID50985    -            289   3.5e-33  113.0   0.2   1   1   3.7e-36   1.7e-32  110.8   0.0     1    76     1    76     1    77 0.99 Helix-turn-helix domain, rpiR family
SIS                  PF01380.17   131 seq874_BIOID50985    -            289   2.9e-27   94.7   0.1   1   1   1.1e-30     5e-27   93.9   0.1     2   130   125   252   124   253 0.98 SIS domain
SIS_2                PF13580.1    138 seq874_BIOID50985    -            289     1e-12   47.7   0.9   1   1   1.2e-11   5.3e-08   32.5   0.0    99   138   171   210   157   210 0.89 SIS domain
Mob_synth_C          PF06463.8    128 seq876_BIOID50985    -            352     7e-36  122.6   0.0   1   1   3.6e-39   1.2e-35  121.8   0.0     1   127   209   335   209   336 0.98 Molybdenum Cofactor Synthesis C
Radical_SAM          PF04055.16   166 seq876_BIOID50985    -            352   6.9e-27   94.5   0.0   1   1   2.7e-30   9.4e-27   94.0   0.0     2   166    42   204    41   204 0.97 Radical SAM superfamily
Fer4_12              PF13353.1    139 seq876_BIOID50985    -            352   1.6e-07   31.4   0.0   1   1   8.7e-11     3e-07   30.5   0.0    15   116    47   148    36   154 0.84 4Fe-4S single cluster domain
Fer4_14              PF13394.1    117 seq876_BIOID50985    -            352   5.9e-07   29.4   0.0   1   1   5.8e-10     2e-06   27.7   0.0     6    90    45   127    38   148 0.70 4Fe-4S single cluster domain
DUF416               PF04222.7    191 seq878_BIOID50985    -            196   3.7e-87  290.2   0.1   1   1     3e-91   4.2e-87  290.1   0.0     1   189     4   192     4   194 0.99 Protein of unknown function (DUF416)
FAD_binding_2        PF00890.19   421 seq880_BIOID50985    -            588  2.6e-117  392.1   6.1   1   1    7e-121  3.2e-117  391.8   4.2     1   421     9   405     9   405 0.98 FAD binding domain
Succ_DH_flav_C       PF02910.15   129 seq880_BIOID50985    -            588   2.6e-38  130.6   0.1   1   1   1.1e-41   5.1e-38  129.7   0.1     1   129   460   588   460   588 0.96 Fumarate reductase flavoprotein C-term
GTP_EFTU             PF00009.22   188 seq881_BIOID50985    -            607     1e-56  191.2   0.0   1   1   7.2e-60     2e-56  190.3   0.0     2   187     4   195     3   196 0.96 Elongation factor Tu GTP binding domain
EFG_C                PF00679.19    89 seq881_BIOID50985    -            607   1.9e-21   75.6   0.0   1   1   1.6e-24   4.3e-21   74.4   0.0     3    83   397   477   395   483 0.96 Elongation factor G C-terminus
GTP_EFTU_D2          PF03144.20    74 seq881_BIOID50985    -            607   7.4e-10   38.6   3.2   1   1   8.1e-13   2.2e-09   37.1   2.2     1    74   219   289   219   289 0.94 Elongation factor Tu domain 2
MMR_HSR1             PF01926.18   114 seq881_BIOID50985    -            607   1.3e-05   25.0   0.2   1   1   1.5e-08   4.1e-05   23.4   0.0     2   113     8   128     7   129 0.55 50S ribosome-binding GTPase
Ribonuc_red_sm       PF00268.16   281 seq885_BIOID50985    -            376   7.3e-30  103.8   2.5   1   2   4.3e-17   5.8e-13   48.3   0.3    13   143    31   158    22   165 0.91 Ribonucleotide reductase, small chain
Ribonuc_red_sm       PF00268.16   281 seq885_BIOID50985    -            376   7.3e-30  103.8   2.5   2   2   2.8e-19   3.9e-15   55.5   0.1   155   274   200   329   182   336 0.89 Ribonucleotide reductase, small chain
5_nucleotid_C        PF02872.13   156 seq887_BIOID50985    -            650     2e-27   96.0   0.1   1   1   8.1e-31   5.5e-27   94.5   0.1     1   149   358   553   358   558 0.82 5'-nucleotidase, C-terminal domain
Metallophos          PF00149.23   201 seq887_BIOID50985    -            650   2.2e-20   72.8   0.0   1   1   5.6e-24   3.8e-20   72.0   0.0     1   199    27   262    27   264 0.94 Calcineurin-like phosphoesterase
DUF2877              PF11392.3    111 seq888_BIOID50985    -            271   1.9e-28   98.7   0.0   1   1   3.1e-32   4.2e-28   97.6   0.0     1   110   158   265   158   266 0.88 Protein of unknown function (DUF2877)
ABC_tran             PF00005.22   118 seq890_BIOID50985    -            228   1.8e-19   70.1   0.0   1   1   1.8e-23   2.4e-19   69.7   0.0     1   117    52   172    52   173 0.86 ABC transporter
UPF0027              PF01139.12   420 seq893_BIOID50985    -            388   6.5e-98  328.3   0.0   1   2   1.1e-28   1.5e-24   86.6   0.0     6    98    23   115    19   124 0.94 Uncharacterized protein family UPF0027
UPF0027              PF01139.12   420 seq893_BIOID50985    -            388   6.5e-98  328.3   0.0   2   2   2.9e-75     4e-71  240.1   0.0   144   419   127   381   113   382 0.90 Uncharacterized protein family UPF0027
AzlD                 PF05437.7     99 seq895_BIOID50985    -            111   1.8e-12   46.9   5.7   1   1   1.5e-16   2.1e-12   46.7   4.0     1    98     5   104     5   105 0.92 Branched-chain amino acid transport protein (AzlD)
PHP                  PF02811.14   175 seq896_BIOID50985    -            293   6.9e-33  113.7   0.1   1   1   6.7e-37   9.1e-33  113.3   0.1     1   169    10   233    10   239 0.92 PHP domain
KdgT                 PF03812.8    314 seq897_BIOID50985    -            341  1.1e-180  599.5  30.6   1   1    9e-185  1.2e-180  599.4  21.2     1   314    15   328    15   328 1.00 2-keto-3-deoxygluconate permease
Zn_Tnp_IS91          PF14319.1    111 seq898_BIOID50985    -            171   4.6e-10   38.8   3.7   1   1     5e-14   6.9e-10   38.3   2.6    43    97   103   157    79   165 0.88 Transposase zinc-binding domain
Lip_A_acyltrans      PF03279.8    295 seq899_BIOID50985    -            328  4.5e-113  376.8   0.3   1   1  3.7e-117  5.1e-113  376.7   0.2     2   295    27   318    26   318 0.99 Bacterial lipid A biosynthesis acyltransferase
NAD_kinase           PF01513.16   285 seq900_BIOID50985    -            292   6.2e-73  244.9   0.0   1   1   5.2e-77     7e-73  244.7   0.0     2   284     8   271     7   272 0.98 ATP-NAD kinase
Bac_DNA_binding      PF00216.16    90 seq902_BIOID50985    -             90   3.2e-33  113.4   1.4   1   1   2.6e-37   3.6e-33  113.3   1.0     1    90     1    90     1    90 0.99 Bacterial DNA-binding protein
DUF519               PF04378.8    245 seq903_BIOID50985    -            280  1.3e-115  384.4   0.0   1   1  1.1e-119  1.5e-115  384.2   0.0     1   245    33   278    33   278 1.00 Protein of unknown function (DUF519)
PK                   PF00224.16   348 seq904_BIOID50985    -            527  8.8e-144  478.2   4.6   1   1  1.8e-147  1.2e-143  477.8   3.2     2   345    53   394    52   397 0.98 Pyruvate kinase, barrel domain
PK_C                 PF02887.11   117 seq904_BIOID50985    -            527   1.7e-31  108.0   1.5   1   1   7.7e-35   5.3e-31  106.4   1.1     2   116   410   524   409   525 0.98 Pyruvate kinase, alpha/beta domain
PTSIIB_sorb          PF03830.10   151 seq905_BIOID50985    -            323   1.4e-58  196.9   1.4   1   1   3.3e-62   2.2e-58  196.2   1.0     2   149   164   311   163   313 0.99 PTS system sorbose subfamily IIB component
EIIA-man             PF03610.11   116 seq905_BIOID50985    -            323   2.6e-35  120.8   0.1   1   1   9.9e-39   6.8e-35  119.5   0.0     1   114     4   117     4   119 0.98 PTS system fructose IIA component
DUF2517              PF10725.4     63 seq906_BIOID50985    -             68   1.6e-36  123.7   1.7   1   1   1.3e-40   1.7e-36  123.5   1.2     1    62     3    64     3    65 0.98 Protein of unknown function (DUF2517)
MarR                 PF01047.17    59 seq907_BIOID50985    -            176   1.6e-17   62.8   2.8   1   1   1.3e-20     6e-17   60.9   0.1     1    58    53   112    53   113 0.98 MarR family
MarR_2               PF12802.2     62 seq907_BIOID50985    -            176     1e-08   34.5   0.1   1   1   4.8e-12   2.2e-08   33.5   0.0     5    61    55   111    51   112 0.90 MarR family
HTH_27               PF13463.1     68 seq907_BIOID50985    -            176   3.6e-07   30.3   0.1   1   1   1.8e-10   8.1e-07   29.1   0.0    17    68    70   121    54   121 0.86 Winged helix DNA-binding domain
MoCF_biosynth        PF00994.19   144 seq911_BIOID50985    -            170   5.8e-31  106.7   0.0   1   1   5.3e-35   7.2e-31  106.4   0.0     1   143    14   156    12   157 0.92 Probable molybdopterin binding domain
AA_kinase            PF00696.23   241 seq912_BIOID50985    -            297   1.9e-24   86.4   0.0   1   1   3.6e-28   4.9e-24   85.0   0.0     1   239     2   277     2   279 0.78 Amino acid kinase family
Rhodanese            PF00581.15   113 seq914_BIOID50985    -            440   1.1e-28   99.7   0.2   1   2     2e-14   2.7e-10   40.4   0.0    22   112   183   268   161   269 0.79 Rhodanese-like domain
Rhodanese            PF00581.15   113 seq914_BIOID50985    -            440   1.1e-28   99.7   0.2   2   2   8.6e-15   1.2e-10   41.6   0.0     5   112   304   423   300   424 0.83 Rhodanese-like domain
DUF1481              PF07356.7    195 seq915_BIOID50985    -            211   1.1e-70  236.9   0.6   1   1   9.3e-75   1.3e-70  236.7   0.4     1   195    22   207    22   207 0.99 Protein of unknown function (DUF1481)
Y2_Tnp               PF04986.8    183 seq917_BIOID50985    -            400   7.9e-47  159.2   1.8   1   1   1.8e-50   1.2e-46  158.6   1.2     1   181   157   337   157   339 0.96 Putative transposase
Zn_Tnp_IS91          PF14319.1    111 seq917_BIOID50985    -            400   8.3e-29   99.2   3.4   1   1   2.1e-32   1.4e-28   98.4   2.4     2   109    22   134    21   136 0.93 Transposase zinc-binding domain
Phage_integrase      PF00589.17   173 seq918_BIOID50985    -            200     8e-49  165.5   0.0   1   1   6.6e-53   9.1e-49  165.3   0.0     1   171    11   181    11   183 0.98 Phage integrase family
PFL                  PF02901.10   648 seq921_BIOID50985    -            330   9.2e-57  192.7   0.0   1   1   1.7e-60   1.2e-56  192.4   0.0   449   648     3   191     1   191 0.94 Pyruvate formate lyase
Gly_radical          PF01228.16   106 seq921_BIOID50985    -            330   7.3e-26   90.4   0.0   1   1   2.4e-29   1.6e-25   89.3   0.0     3   106   210   312   208   312 0.97 Glycine radical
Fer2                 PF00111.22    78 seq922_BIOID50985    -             84   9.2e-11   41.2   2.6   1   1   7.5e-15     1e-10   41.0   1.8     7    78    10    77     4    77 0.83 2Fe-2S iron-sulfur cluster binding domain
Y2_Tnp               PF04986.8    183 seq924_BIOID50985    -            191   2.1e-24   86.1   0.2   1   1   2.3e-28   3.1e-24   85.5   0.1    74   181    10   118     4   120 0.94 Putative transposase
Molybdopterin        PF00384.17   432 seq925_BIOID50985    -            808   1.7e-88  297.0   0.0   1   1   4.8e-92   2.2e-88  296.7   0.0     1   432   115   566   115   566 0.93 Molybdopterin oxidoreductase
Molydop_binding      PF01568.16   109 seq925_BIOID50985    -            808   5.3e-27   93.6   0.0   1   1   2.2e-30     1e-26   92.7   0.0     1   107   687   800   687   802 0.97 Molydopterin dinucleotide binding domain
Molybdop_Fe4S4       PF04879.11    55 seq925_BIOID50985    -            808   2.3e-13   49.6   0.7   1   1   8.8e-17     4e-13   48.8   0.5     1    55    53   112    53   112 0.95 Molybdopterin oxidoreductase Fe4S4 domain
Thioredoxin          PF00085.15   104 seq927_BIOID50985    -            109   3.5e-34  116.5   0.0   1   1   8.4e-38   3.8e-34  116.3   0.0     2   103     5   106     4   107 0.98 Thioredoxin
Thioredoxin_2        PF13098.1    112 seq927_BIOID50985    -            109   1.6e-10   41.0   0.1   1   1   3.2e-13   1.4e-09   37.9   0.0     7   112    23   104    17   104 0.90 Thioredoxin-like domain
Sua5_yciO_yrdC       PF01300.13   179 seq929_BIOID50985    -            206   6.9e-48  162.1   0.0   1   1   5.9e-52   8.1e-48  161.9   0.0     2   179    23   198    22   198 0.95 Telomere recombination
MoaC                 PF01967.16   136 seq932_BIOID50985    -            161   1.5e-60  202.6   1.3   1   1   1.3e-64   1.7e-60  202.4   0.9     1   136    15   150    15   150 1.00 MoaC family
RF-1                 PF00472.15   114 seq933_BIOID50985    -            204     3e-23   81.6   1.3   1   1   3.9e-27   5.3e-23   80.8   0.9     9   103   103   196    97   200 0.86 RF-1 domain
HlyD                 PF00529.15   306 seq934_BIOID50985    -            390   3.6e-79  266.1  15.0   1   1   1.3e-82   4.5e-79  265.8  10.4     1   306    60   343    60   343 0.99 HlyD family secretion protein
HlyD_2               PF12700.2    328 seq934_BIOID50985    -            390   2.2e-17   63.1   1.3   1   1   9.2e-21   3.1e-17   62.6   0.9    20   234    60   290    51   316 0.77 HlyD family secretion protein
HlyD_3               PF13437.1    105 seq934_BIOID50985    -            390   5.2e-16   58.7   3.5   1   1   1.4e-16   4.9e-13   49.2   0.2     2   105   218   338   217   338 0.79 HlyD family secretion protein
Biotin_lipoyl_2      PF13533.1     50 seq934_BIOID50985    -            390   1.1e-08   34.4   1.6   1   1   5.4e-11   1.9e-07   30.5   0.1     2    49    61   108    60   109 0.91 Biotin-lipoyl like
Pyr_redox_2          PF07992.9    200 seq935_BIOID50985    -            450   4.6e-43  147.3   1.5   1   1   2.2e-46   7.4e-43  146.6   0.7     2   196     7   305     6   308 0.95 Pyridine nucleotide-disulphide oxidoreductase
Pyr_redox_dim        PF02852.17   110 seq935_BIOID50985    -            450   3.9e-37  126.5   0.7   1   1   1.8e-39   6.1e-36  122.6   0.2     1   110   339   450   339   450 0.99 Pyridine nucleotide-disulphide oxidoreductase, dimerisation domain
Pyr_redox            PF00070.22    80 seq935_BIOID50985    -            450   5.3e-18   65.0   0.0   1   1   5.6e-21   1.9e-17   63.2   0.0     1    80   169   249   169   250 0.96 Pyridine nucleotide-disulphide oxidoreductase
Pyr_redox_3          PF13738.1    203 seq935_BIOID50985    -            450   3.3e-09   36.9   0.1   1   1   7.3e-11   2.5e-07   30.8   0.0     3   200    10   200     8   203 0.77 Pyridine nucleotide-disulphide oxidoreductase
SMC_N                PF02463.14   220 seq936_BIOID50985    -            553   8.4e-19   67.5   0.0   1   1   2.4e-22   1.6e-18   66.5   0.0     1   217     1   511     1   514 0.94 RecF/RecN/SMC N terminal domain
AAA_23               PF13476.1    202 seq936_BIOID50985    -            553     2e-18   67.3   4.3   1   1   1.5e-19   9.9e-16   58.5   3.0     1   195     4   215     4   381 0.48 AAA domain
MOSC                 PF03473.12   133 seq938_BIOID50985    -            224   2.6e-26   91.5   0.0   1   1   5.2e-30   3.6e-26   91.0   0.0     2   132    38   161    37   162 0.97 MOSC domain
3-alpha              PF03475.9     47 seq938_BIOID50985    -            224   1.7e-16   59.5   0.1   1   1   4.6e-20   3.1e-16   58.6   0.0     1    47   168   214   168   214 0.97 3-alpha domain
Fer2_3               PF13085.1    110 seq940_BIOID50985    -            238   3.8e-31  107.0   0.0   1   1   1.6e-34   5.5e-31  106.5   0.0     2   109     5   111     4   112 0.93 2Fe-2S iron-sulfur cluster binding domain
Fer4_17              PF13534.1     61 seq940_BIOID50985    -            238     2e-10   40.7   0.8   1   1   1.1e-13   3.9e-10   39.8   0.5     1    61   148   221   148   221 0.80 4Fe-4S dicluster domain
Fer4_8               PF13183.1     57 seq940_BIOID50985    -            238   1.3e-09   37.8   1.5   1   1     8e-13   2.7e-09   36.7   1.0     2    56   146   219   145   220 0.71 4Fe-4S dicluster domain
Fer4_18              PF13746.1     69 seq940_BIOID50985    -            238   2.7e-07   30.8   0.9   1   1     1e-09   3.5e-06   27.2   0.1     2    67   155   221   154   223 0.97 4Fe-4S dicluster domain
EII-Sor              PF03609.9    237 seq942_BIOID50985    -            266   7.1e-89  297.0  38.7   1   1   5.9e-93     8e-89  296.8  26.8     1   237     1   238     1   238 1.00 PTS system sorbose-specific iic component
ATP-synt_ab          PF00006.20   215 seq943_BIOID50985    -            443   5.9e-42  143.4   0.0   1   1   2.9e-45   7.9e-42  143.0   0.0     3   214   183   388   181   389 0.95 ATP synthase alpha/beta family, nucleotide-binding domain
Rho_RNA_bind         PF07497.7     78 seq943_BIOID50985    -            443   6.5e-42  140.9   0.1   1   1   4.2e-45   1.1e-41  140.1   0.0     1    78    73   150    73   150 0.98 Rho termination factor, RNA-binding domain
Rho_N                PF07498.7     43 seq943_BIOID50985    -            443   8.2e-18   63.7   0.8   1   1   1.7e-20   4.8e-17   61.3   0.2     1    43    29    71    29    71 0.98 Rho termination factor, N-terminal domain
NACHT                PF05729.7    167 seq943_BIOID50985    -            443   8.9e-05   22.0   0.0   1   1   6.2e-08   0.00017   21.1   0.0    12    96   207   297   203   311 0.80 NACHT domain
ThiS                 PF02597.15    78 seq948_BIOID50985    -             81     5e-22   77.9   0.0   1   1   4.1e-26   5.6e-22   77.8   0.0     1    78     4    81     4    81 0.99 ThiS family
PseudoU_synth_2      PF00849.17   164 seq951_BIOID50985    -            299   3.6e-16   59.3   0.0   1   1     3e-19   2.1e-15   56.8   0.0     2   161    78   208    77   211 0.83 RNA pseudouridylate synthase
S4                   PF01479.20    48 seq951_BIOID50985    -            299   1.1e-11   43.8   0.2   1   1   4.2e-15   2.9e-11   42.5   0.1     2    43    13    52    12    66 0.93 S4 domain
UTRA                 PF07702.8    141 seq952_BIOID50985    -            236   3.7e-20   71.8   0.0   1   1   9.6e-24   6.6e-20   71.0   0.0     1   140    91   230    91   231 0.97 UTRA domain
GntR                 PF00392.16    64 seq952_BIOID50985    -            236   6.4e-20   70.2   0.0   1   1   1.4e-23   9.4e-20   69.7   0.0     2    64     8    70     7    70 0.97 Bacterial regulatory proteins, gntR family
Iso_dh               PF00180.15   348 seq954_BIOID50985    -            416  7.1e-116  386.8   0.0   1   1    6e-120  8.2e-116  386.6   0.0     2   348    29   412    28   412 0.98 Isocitrate/isopropylmalate dehydrogenase
Radical_SAM          PF04055.16   166 seq957_BIOID50985    -            292   1.8e-22   80.1   0.0   1   1   5.3e-26   2.4e-22   79.7   0.0     1   157    41   222    41   231 0.94 Radical SAM superfamily
Fer4_12              PF13353.1    139 seq957_BIOID50985    -            292     1e-10   41.7   0.1   1   1   8.3e-14   3.8e-10   39.9   0.0     2    83    34   146    33   187 0.80 4Fe-4S single cluster domain
Fer4_14              PF13394.1    117 seq957_BIOID50985    -            292   6.2e-07   29.3   0.5   1   1   3.7e-09   1.7e-05   24.7   0.3     3   104    42   172    40   183 0.83 4Fe-4S single cluster domain
Phage_integrase      PF00589.17   173 seq960_BIOID50985    -            198   1.4e-46  158.1   0.6   1   1   1.2e-50   1.6e-46  158.0   0.4     1   172     5   177     5   178 0.98 Phage integrase family
MoaE                 PF02391.12   117 seq961_BIOID50985    -            150   2.5e-40  136.7   0.0   1   1   2.2e-44     3e-40  136.5   0.0     2   116     6   121     5   122 0.97 MoaE protein
HATPase_c            PF02518.21   111 seq962_BIOID50985    -            458   1.6e-28   98.5   0.8   1   1   6.1e-32   4.2e-28   97.1   0.1     2   110   346   449   345   450 0.98 Histidine kinase-, DNA gyrase B-, and HSP90-like ATPase
HisKA                PF00512.20    68 seq962_BIOID50985    -            458   1.8e-14   53.3   0.0   1   1     8e-18   5.5e-14   51.7   0.0     2    65   238   300   237   302 0.91 His Kinase A (phospho-acceptor) domain
DDE_Tnp_ISL3         PF01610.12   248 seq963_BIOID50985    -            262   3.1e-12   46.4   0.0   1   1   3.3e-16   4.5e-12   45.9   0.0     1    84   185   259   185   260 0.96 Transposase
Trp_Tyr_perm         PF03222.8    394 seq967_BIOID50985    -            444   4.2e-05   22.4  38.4   1   1   5.5e-09   7.6e-05   21.5  26.6     7   374    42   425    38   436 0.76 Tryptophan/tyrosine permease family
EIID-AGA             PF03613.9    264 seq971_BIOID50985    -            283  1.4e-114  381.3   0.8   1   1  1.2e-118  1.6e-114  381.2   0.6     1   264    11   281    11   281 0.99 PTS system mannose/fructose/sorbose family IID component
NmrA                 PF05368.8    233 seq972_BIOID50985    -            286     8e-24   84.0   0.6   1   1   5.4e-27   1.1e-23   83.6   0.4     1   232     2   220     2   221 0.89 NmrA-like family
NAD_binding_10       PF13460.1    183 seq972_BIOID50985    -            286   2.6e-18   66.5   3.8   1   1   2.4e-21   4.6e-18   65.7   2.7     1   181     2   182     2   184 0.89 NADH(P)-binding
Saccharop_dh         PF03435.13   386 seq972_BIOID50985    -            286   9.9e-07   27.9   0.2   1   1   7.2e-10   1.4e-06   27.4   0.1     1   100     2   129     2   161 0.79 Saccharopine dehydrogenase
TrkA_N               PF02254.13   116 seq972_BIOID50985    -            286   4.1e-06   26.6   0.2   1   1   5.1e-09     1e-05   25.4   0.1     1    58     2    62     2    78 0.89 TrkA-N domain
3Beta_HSD            PF01073.14   280 seq972_BIOID50985    -            286   2.1e-05   23.2   0.1   1   1   2.7e-08   5.2e-05   21.9   0.1     2   117     4   105     3   128 0.84 3-beta hydroxysteroid dehydrogenase/isomerase family
NAD_binding_4        PF07993.7    249 seq972_BIOID50985    -            286   3.2e-05   22.8   0.0   1   1   3.3e-08   6.4e-05   21.8   0.0     1    41     4    44     4    98 0.84 Male sterility protein
Transposase_31       PF04754.7    205 seq973_BIOID50985    -            314   2.7e-83  278.2   0.5   1   1   2.6e-87   3.6e-83  277.8   0.3     1   204     8   210     8   211 0.98 Putative transposase, YhgA-like
MFS_1                PF07690.11   354 seq974_BIOID50985    -            512   5.7e-55  186.3  38.3   1   1   4.2e-59   5.7e-55  186.3  26.5     1   353    19   413    19   414 0.89 Major Facilitator Superfamily
Bax1-I               PF01027.15   205 seq975_BIOID50985    -            261   5.2e-59  199.1  36.8   1   1   4.5e-63   6.1e-59  198.9  25.5     2   205    46   257    45   257 0.92 Inhibitor of apoptosis-promoting Bax1
Transket_pyr         PF02779.19   178 seq976_BIOID50985    -            933   5.3e-67  224.6   0.0   1   1   1.3e-70     9e-67  223.8   0.0     3   178   591   785   589   785 0.99 Transketolase, pyrimidine binding domain
E1_dh                PF00676.15   300 seq976_BIOID50985    -            933   1.7e-46  158.1   0.0   1   1   5.4e-50   3.7e-46  157.1   0.0    15   282   219   511   207   516 0.84 Dehydrogenase E1 component
AP_endonuc_2         PF01261.19   211 seq977_BIOID50985    -            326   3.1e-14   52.6   0.1   1   1   3.4e-18   4.7e-14   52.0   0.1     1   204    41   222    41   229 0.91 Xylose isomerase-like TIM barrel
PTS_IIB              PF02302.12    90 seq981_BIOID50985    -            113   7.1e-13   48.6   0.0   1   1   6.3e-17   8.6e-13   48.4   0.0     2    87     6    94     5    97 0.92 PTS system, Lactose/Cellobiose specific IIB subunit
NUDIX                PF00293.23   135 seq982_BIOID50985    -            135   2.3e-21   75.7   0.2   1   1   2.2e-25     3e-21   75.3   0.2     5   132     6   125     3   128 0.83 NUDIX domain
Metalloenzyme        PF01676.13   262 seq986_BIOID50985    -            514  1.6e-101  338.8   0.5   1   1  4.2e-105  1.9e-101  338.6   0.3     1   261     6   507     6   508 0.99 Metalloenzyme superfamily
iPGM_N               PF06415.8    223 seq986_BIOID50985    -            514   6.9e-89  296.9   0.6   1   1   2.2e-92     1e-88  296.3   0.4     2   223    85   308    84   308 0.99 BPG-independent PGAM N-terminus (iPGM_N)
Phosphodiest         PF01663.17   364 seq986_BIOID50985    -            514   2.3e-05   23.7   0.0   1   1   7.6e-09   3.5e-05   23.2   0.0   104   246   303   449   259   491 0.73 Type I phosphodiesterase / nucleotide pyrophosphatase
CSD                  PF00313.17    66 seq989_BIOID50985    -             70   2.6e-33  113.5   0.3   1   1   4.1e-37   2.8e-33  113.3   0.2     1    65     5    69     5    70 0.98 'Cold-shock' DNA-binding domain
OB_RNB               PF08206.6     58 seq989_BIOID50985    -             70   1.5e-05   24.2   0.3   1   1   3.5e-09   2.4e-05   23.6   0.2     7    28    15    36    11    40 0.87 Ribonuclease B OB domain
Glycos_transf_4      PF00953.16   159 seq990_BIOID50985    -            367   1.1e-28   99.9  21.3   1   1   7.8e-33   1.1e-28   99.9  14.8     3   157    75   233    73   235 0.94 Glycosyl transferase family 4
SmpA_OmlA            PF04355.8     71 seq991_BIOID50985    -            113   5.7e-27   93.0   0.3   1   1   5.1e-31     7e-27   92.7   0.2     1    70    35   104    35   105 0.98 SmpA / OmlA family
Phage_integrase      PF00589.17   173 seq992_BIOID50985    -            401   4.3e-29  101.2   0.0   1   1   1.1e-32   7.5e-29  100.4   0.0     2   171   206   371   205   373 0.94 Phage integrase family
DUF4102              PF13356.1     89 seq992_BIOID50985    -            401   1.2e-26   92.2   0.7   1   1   4.1e-30   2.8e-26   91.1   0.2     1    88     3    89     3    90 0.98 Domain of unknown function (DUF4102)
DUF986               PF06173.7    149 seq993_BIOID50985    -            152   3.7e-65  218.1   6.4   1   1     3e-69   4.1e-65  218.0   4.4     1   148     4   151     4   152 0.99 Protein of unknown function (DUF986)
EamA                 PF00892.15   126 seq995_BIOID50985    -            324   3.2e-13   49.7  26.8   1   1   4.1e-14   2.8e-10   40.2   3.9     1   121    16   137    16   144 0.86 EamA-like transporter family
EmrE                 PF13536.1    113 seq995_BIOID50985    -            324   7.8e-07   29.1   3.7   1   1   1.1e-10   7.8e-07   29.1   2.6     4   107    40   143    37   150 0.75 Multidrug resistance efflux transporter
Fer4_11              PF13247.1     99 seq997_BIOID50985    -            205   1.2e-31  108.4  10.9   1   1   8.5e-35   1.2e-31  108.4   7.5     3    97    60   153    58   155 0.97 4Fe-4S dicluster domain
Fer4_2               PF12797.2     22 seq997_BIOID50985    -            205   1.1e-13   50.0  30.8   1   1   6.7e-10   9.1e-07   28.3   0.6     2    20     6    24     5    33 0.89 4Fe-4S binding domain
Fer4                 PF00037.22    24 seq997_BIOID50985    -            205   9.1e-13   47.1  35.1   1   1   8.5e-11   1.2e-07   30.9   3.3     1    23    92   114    92   115 0.94 4Fe-4S binding domain
Fer4_7               PF12838.2     52 seq997_BIOID50985    -            205   2.4e-12   46.9  28.1   1   1   9.2e-10   1.3e-06   28.6   7.3     2    50    99   147    98   149 0.87 4Fe-4S dicluster domain
Fer4_9               PF13187.1     55 seq997_BIOID50985    -            205   8.2e-12   45.0  26.6   1   1   5.5e-10   7.5e-07   29.2   7.4     2    53    99   148    98   150 0.95 4Fe-4S dicluster domain
Fer4_10              PF13237.1     52 seq997_BIOID50985    -            205   4.5e-11   42.2  30.2   1   1   8.2e-09   1.1e-05   24.9   8.0     2    52    92   146    91   146 0.76 4Fe-4S dicluster domain
Fer4_4               PF12800.2     17 seq997_BIOID50985    -            205   1.7e-10   40.2  32.5   1   3     3e-05      0.04   14.1   2.3     1    15    11    25    11    29 0.90 4Fe-4S binding domain
Fer4_4               PF12800.2     17 seq997_BIOID50985    -            205   1.7e-10   40.2  32.5   2   3   3.3e-05     0.045   13.9   2.0     2    16    65    81    64    85 0.86 4Fe-4S binding domain
Fer4_4               PF12800.2     17 seq997_BIOID50985    -            205   1.7e-10   40.2  32.5   3   3   2.9e-07    0.0004   20.3   2.0     2    17    97   112    96   112 0.91 4Fe-4S binding domain
Fer4_6               PF12837.2     24 seq997_BIOID50985    -            205   2.4e-10   39.7  39.6   1   1   3.1e-09   4.2e-06   26.2   3.2     1    23    91   113    91   114 0.95 4Fe-4S binding domain
Fer4_3               PF12798.2     15 seq997_BIOID50985    -            205   7.3e-07   29.1  40.1   1   2   9.4e-06     0.013   15.9   4.2     1    15    67    83    67    83 0.98 4Fe-4S binding domain
Fer4_3               PF12798.2     15 seq997_BIOID50985    -            205   7.3e-07   29.1  40.1   2   2   4.8e-05     0.065   13.7   1.6     1    13   126   147   126   149 0.94 4Fe-4S binding domain
5TM-5TMR_LYT         PF07694.7    169 seq998_BIOID50985    -            565   3.5e-43  146.7  19.3   1   1   1.5e-46   5.3e-43  146.1  13.4     1   167    28   192    28   194 0.95 5TMR of 5TMR-LYT
His_kinase           PF06580.8     82 seq998_BIOID50985    -            565   7.7e-25   86.5   1.6   1   1   2.3e-28   7.7e-25   86.5   1.1     1    80   360   440   360   442 0.98 Histidine kinase
HATPase_c            PF02518.21   111 seq998_BIOID50985    -            565     1e-11   44.4   0.0   1   1   5.9e-15     2e-11   43.4   0.0     9   110   456   552   453   553 0.93 Histidine kinase-, DNA gyrase B-, and HSP90-like ATPase
ECF-ribofla_trS      PF07155.7    169 seq998_BIOID50985    -            565     9e-08   31.9  12.5   1   1   5.4e-11   1.9e-07   30.8   8.7     8   157    46   186    40   208 0.73 ECF-type riboflavin transporter, S component
Sigma54_activat      PF00158.21   168 seq1000_BIOID50985   -            441   9.8e-72  239.7   0.1   1   1   5.7e-75   1.6e-71  239.1   0.1     1   168   141   308   141   308 0.99 Sigma-54 interaction domain
Response_reg         PF00072.19   112 seq1000_BIOID50985   -            441   1.6e-29  102.0   0.2   1   1   1.2e-32   3.3e-29  101.0   0.1     1   111     8   117     8   118 0.98 Response regulator receiver domain
HTH_8                PF02954.14    42 seq1000_BIOID50985   -            441   8.9e-13   47.4   0.4   1   1   3.3e-16   8.9e-13   47.4   0.3     3    39   403   439   401   441 0.93 Bacterial regulatory protein, Fis family
AAA_5                PF07728.9    139 seq1000_BIOID50985   -            441   4.4e-08   32.8   0.0   1   1   3.1e-11   8.5e-08   31.9   0.0     2   123   165   283   164   301 0.87 AAA domain (dynein-related subfamily)
AAA                  PF00004.24   132 seq1000_BIOID50985   -            441   1.9e-05   24.7   0.0   1   1   1.5e-08     4e-05   23.6   0.0     1   126   165   296   165   302 0.71 ATPase family associated with various cellular activities (AAA)
Bax1-I               PF01027.15   205 seq1001_BIOID50985   -            237   5.4e-12   45.6  24.8   1   1     5e-16   6.8e-12   45.3  17.2     3   201    19   220    17   225 0.82 Inhibitor of apoptosis-promoting Bax1
HTH_5                PF01022.15    47 seq1004_BIOID50985   -            117   2.6e-18   65.2   1.9   1   1   6.1e-22   4.2e-18   64.6   1.3     1    45    15    60    15    62 0.98 Bacterial regulatory protein, arsR family
HTH_20               PF12840.2     61 seq1004_BIOID50985   -            117   4.7e-11   42.2   0.3   1   1   9.9e-15   6.8e-11   41.7   0.2     2    61     8    67     7    67 0.97 Helix-turn-helix domain
MFS_1                PF07690.11   354 seq1005_BIOID50985   -            421   5.4e-23   81.1  40.2   1   1   5.8e-27   7.9e-23   80.6  23.2    22   351    33   365    25   366 0.79 Major Facilitator Superfamily
GnsAB                PF08178.6     54 seq1006_BIOID50985   -             57   6.1e-33  112.1   4.2   1   1     5e-37   6.8e-33  111.9   2.9     1    54     1    54     1    54 1.00 GnsA/GnsB family
Pribosyltran         PF00156.22   125 seq1007_BIOID50985   -            152   2.2e-11   43.4   0.0   1   1   2.3e-15   3.2e-11   42.9   0.0     2   112     4   105     3   112 0.87 Phosphoribosyl transferase domain
ELFV_dehydrog        PF00208.16   244 seq1008_BIOID50985   -            447   3.4e-88  295.2   2.1   1   1     8e-92   5.5e-88  294.5   1.5     1   244   202   445   202   445 0.96 Glutamate/Leucine/Phenylalanine/Valine dehydrogenase
ELFV_dehydrog_N      PF02812.13   131 seq1008_BIOID50985   -            447   8.3e-47  157.9   0.0   1   1   3.5e-50   2.4e-46  156.4   0.0     1   130    57   186    57   187 0.99 Glu/Leu/Phe/Val dehydrogenase, dimerisation domain
DmsC                 PF04976.7    276 seq1011_BIOID50985   -            364  6.9e-116  386.2  20.0   1   1  6.1e-120  8.3e-116  385.9  13.9     1   276    81   354    81   354 0.99 DMSO reductase anchor subunit (DmsC)
YjgP_YjgQ            PF03739.9    354 seq1012_BIOID50985   -            366   5.4e-70  235.7   5.6   1   1   4.7e-74   6.4e-70  235.5   3.9     1   351     5   345     5   348 0.97 Predicted permease YjgP/YjgQ family
HTH_Tnp_1            PF01527.15    76 seq1014_BIOID50985   -            158   2.5e-15   56.0   0.1   1   1   7.3e-19     5e-15   55.1   0.0     2    50     9    58     8    92 0.81 Transposase
HTH_23               PF13384.1     50 seq1014_BIOID50985   -            158   4.6e-06   25.9   0.0   1   1   1.1e-09   7.6e-06   25.2   0.0     6    45    18    58    13    64 0.89 Homeodomain-like domain
ArsB                 PF02040.10   423 seq1016_BIOID50985   -            429  1.7e-230  765.0  39.1   1   1  2.9e-234    2e-230  764.9  27.1     1   423     3   425     3   425 1.00 Arsenical pump membrane protein
CitMHS               PF03600.11   349 seq1016_BIOID50985   -            429   2.2e-15   55.9  35.6   1   1   4.5e-19   3.1e-15   55.5  24.7     3   343     7   363     5   369 0.82 Citrate transporter
DUF204               PF02659.10    67 seq1018_BIOID50985   -            206   9.1e-39  131.3  23.3   1   2   1.2e-24   1.7e-20   72.7   1.6     1    67    31    99    31    99 0.98 Domain of unknown function DUF
DUF204               PF02659.10    67 seq1018_BIOID50985   -            206   9.1e-39  131.3  23.3   2   2   5.6e-22   7.6e-18   64.2   9.2     1    67   133   196   133   196 0.99 Domain of unknown function DUF
DUF1100              PF06500.6    411 seq1020_BIOID50985   -            414  1.2e-221  735.4   0.0   1   1  2.8e-225  1.3e-221  735.2   0.0     1   411     1   414     1   414 0.99 Alpha/beta hydrolase of unknown function (DUF1100)
Abhydrolase_5        PF12695.2    142 seq1020_BIOID50985   -            414   2.3e-08   33.7   0.0   1   1   9.2e-12   4.2e-08   32.9   0.0     1   121   196   375   196   392 0.75 Alpha/beta hydrolase family
Abhydrolase_6        PF12697.2    228 seq1020_BIOID50985   -            414   2.1e-06   27.6   0.5   1   1   9.1e-10   4.2e-06   26.7   0.1    12   107   208   326   197   390 0.70 Alpha/beta hydrolase family
Peptidase_S49_N      PF08496.5    155 seq1021_BIOID50985   -            349   2.9e-64  215.4   3.5   1   1   6.3e-68   2.9e-64  215.4   2.4     1   155     1   158     1   158 0.98 Peptidase family S49 N-terminal
Peptidase_S49        PF01343.13   154 seq1021_BIOID50985   -            349   1.2e-50  171.1   2.2   1   1   3.1e-54   1.4e-50  170.9   0.0     2   153   161   310   160   311 0.98 Peptidase family S49
SDH_sah              PF01972.11   286 seq1021_BIOID50985   -            349   1.7e-05   23.6   1.8   1   1   5.1e-09   2.3e-05   23.2   0.0    89   163   133   208   119   225 0.81 Serine dehydrogenase proteinase
Wzz                  PF02706.10   152 seq1022_BIOID50985   -            348   4.9e-15   55.5   2.0   1   1   7.6e-19     1e-14   54.4   1.4     1   113    15   188    15   244 0.69 Chain length determinant protein
HTH_Tnp_1            PF01527.15    76 seq1024_BIOID50985   -            100   1.3e-11   44.1   1.0   1   1   2.3e-15   1.6e-11   43.8   0.7     1    76     1    76     1    76 0.94 Transposase
HTH_28               PF13518.1     52 seq1024_BIOID50985   -            100     5e-05   23.0   0.0   1   1   1.3e-08   8.6e-05   22.3   0.0     1    38    10    48    10    58 0.88 Helix-turn-helix domain
LTXXQ                PF07813.7    100 seq1026_BIOID50985   -            167     4e-20   72.0  12.1   1   1   5.8e-24     4e-20   72.0   8.4     4   100    41   137    38   137 0.96 LTXXQ motif family protein
Metal_resist         PF13801.1    125 seq1026_BIOID50985   -            167   1.5e-09   37.7   9.4   1   1   2.2e-13   1.5e-09   37.7   6.5    19   124    30   131     8   132 0.85 Heavy-metal resistance
Peptidase_M23        PF01551.17    96 seq1027_BIOID50985   -            427   2.2e-25   88.4   0.2   1   1   3.6e-29     5e-25   87.2   0.1     3    96   328   421   327   421 0.98 Peptidase family M23
Hemerythrin          PF01814.18   132 seq1028_BIOID50985   -            220     1e-28   99.9   0.2   1   1   2.6e-32   1.8e-28   99.2   0.1     2   132    76   216    75   216 0.98 Hemerythrin HHE cation binding domain
ScdA_N               PF04405.9     56 seq1028_BIOID50985   -            220   1.6e-20   72.1   0.0   1   1   3.8e-24   2.6e-20   71.4   0.0     2    55     5    58     4    59 0.97 Domain of Unknown function (DUF542)
SmpB                 PF01668.13    68 seq1029_BIOID50985   -            160   1.3e-29  101.6   0.0   1   1   1.5e-33   2.1e-29  100.9   0.0     2    67    13    78    12    80 0.96 SmpB protein
PseudoU_synth_2      PF00849.17   164 seq1032_BIOID50985   -            290     1e-15   57.8   0.1   1   1   6.3e-18   4.3e-14   52.5   0.1     2   164    69   195    68   195 0.87 RNA pseudouridylate synthase
S4                   PF01479.20    48 seq1032_BIOID50985   -            290     3e-14   52.0   1.3   1   1   1.5e-17     1e-13   50.3   0.0     1    48     7    52     7    52 0.97 S4 domain
Transaldolase        PF00923.14   287 seq1034_BIOID50985   -            222   1.1e-44  152.5   0.1   1   1   1.9e-48   2.6e-44  151.3   0.1     1   242     5   206     5   217 0.95 Transaldolase
rve                  PF00665.21   120 seq1036_BIOID50985   -            230   1.2e-29  102.7   0.1   1   1   2.7e-33   1.8e-29  102.1   0.0     2   118   107   221   106   222 0.98 Integrase core domain
HTH_21               PF13276.1     60 seq1036_BIOID50985   -            230   6.2e-08   32.4   0.9   1   1     2e-11   1.4e-07   31.3   0.6     6    55    32    82    27    89 0.83 HTH-like domain
tRNA-synt_1e         PF01406.14   301 seq1038_BIOID50985   -            461  4.5e-144  479.0   0.1   1   1  2.1e-147  5.7e-144  478.6   0.1     2   300    15   313    14   314 0.99 tRNA synthetases class I (C) catalytic domain
DALR_2               PF09190.6     63 seq1038_BIOID50985   -            461     2e-26   91.9   1.7   1   1   7.1e-30     2e-26   91.9   1.2     1    63   341   402   341   402 0.99 DALR domain
tRNA-synt_1g         PF09334.6    391 seq1038_BIOID50985   -            461   2.2e-16   59.3   1.6   1   2   3.9e-10   1.1e-06   27.5   0.1    13   112    35   133    29   147 0.82 tRNA synthetases class I (M)
tRNA-synt_1g         PF09334.6    391 seq1038_BIOID50985   -            461   2.2e-16   59.3   1.6   2   2   3.1e-11   8.6e-08   31.1   0.1   312   373   251   311   231   317 0.85 tRNA synthetases class I (M)
tRNA-synt_1f         PF01921.13   360 seq1038_BIOID50985   -            461   1.8e-07   30.0   0.0   1   1   2.3e-08   6.2e-05   21.7   0.0   276   316   261   300   214   327 0.87 tRNA synthetases class I (K)
tRNA-synt_1          PF00133.17   601 seq1038_BIOID50985   -            461   1.1e-06   26.8   0.2   1   1   3.5e-09   9.5e-06   23.7   0.0   515   596   221   300   206   305 0.81 tRNA synthetases class I (I, L, M and V)
Nitrate_red_del      PF02613.10   136 seq1041_BIOID50985   -            204     4e-31  107.5   1.1   1   1   4.1e-35   5.6e-31  107.0   0.7     7   134    41   164    19   166 0.93 Nitrate reductase delta subunit
YjgP_YjgQ            PF03739.9    354 seq1043_BIOID50985   -            360   8.9e-69  231.7   5.4   1   1   7.6e-73     1e-68  231.5   3.7     1   354     9   358     9   358 0.98 Predicted permease YjgP/YjgQ family
Cation_efflux        PF01545.16   285 seq1044_BIOID50985   -            300   2.3e-65  220.4   5.4   1   1   1.9e-69   2.5e-65  220.2   3.7     2   283    14   289    13   291 0.97 Cation efflux family
DAO                  PF01266.19   358 seq1045_BIOID50985   -            542   1.2e-56  192.0   2.9   1   1   5.5e-60   1.9e-56  191.4   2.0     1   344    10   343    10   367 0.86 FAD dependent oxidoreductase
FAD_binding_2        PF00890.19   421 seq1045_BIOID50985   -            542     5e-08   32.0   8.6   1   1     3e-10     1e-06   27.7   6.0     1   206    10   215    10   234 0.78 FAD binding domain
FAD_binding_3        PF01494.14   356 seq1045_BIOID50985   -            542   1.3e-06   27.5   3.7   1   1   4.2e-09   1.4e-05   24.1   2.7     2   173     9   214     8   225 0.85 FAD binding domain
Fer2_BFD             PF04324.10    55 seq1045_BIOID50985   -            542   2.2e-06   27.4   2.4   1   1   6.5e-10   2.2e-06   27.4   1.7     2    45   432   480   431   486 0.87 BFD-like [2Fe-2S] binding domain
LytTR                PF04397.10    98 seq1048_BIOID50985   -            250   9.4e-33  112.1   1.0   1   1   3.2e-36   2.2e-32  110.9   0.1     2    97   152   248   151   249 0.98 LytTr DNA-binding domain
Response_reg         PF00072.19   112 seq1048_BIOID50985   -            250   4.5e-23   81.2   0.1   1   1   1.1e-26   7.5e-23   80.5   0.0     1   110     9   117     9   119 0.96 Response regulator receiver domain
DUF1127              PF06568.6     40 seq1051_BIOID50985   -             59   5.1e-13   48.0   8.2   1   1   3.7e-17   5.1e-13   48.0   5.7     2    39    22    59    21    59 0.96 Domain of unknown function (DUF1127)
ArsC                 PF03960.10   110 seq1053_BIOID50985   -            141     9e-32  109.3   0.0   1   1   7.8e-36   1.1e-31  109.0   0.0     1   109     7   114     7   115 0.99 ArsC family
2-oxoacid_dh         PF00198.18   231 seq1054_BIOID50985   -            405   7.8e-82  273.8   0.0   1   1   2.2e-85     1e-81  273.5   0.0     3   231   175   403   173   403 0.98 2-oxoacid dehydrogenases acyltransferase (catalytic domain)
Biotin_lipoyl        PF00364.17    74 seq1054_BIOID50985   -            405   6.9e-18   63.9   0.3   1   1   3.6e-21   1.6e-17   62.7   0.2     2    73     5    76     4    77 0.96 Biotin-requiring enzyme
E3_binding           PF02817.12    39 seq1054_BIOID50985   -            405     4e-15   55.0   2.3   1   1     1e-18   4.6e-15   54.8   0.1     5    39   114   148   111   148 0.96 e3 binding domain
Epimerase_2          PF02350.14   346 seq1056_BIOID50985   -            376  1.2e-126  422.0   0.0   1   1    1e-130  1.4e-126  421.8   0.0     2   346    22   370    21   370 0.97 UDP-N-acetylglucosamine 2-epimerase
DUF262               PF03235.9    221 seq1058_BIOID50985   -            697   4.2e-34  118.3   0.2   1   1   6.1e-38   4.2e-34  118.3   0.2     2   220     9   222     8   223 0.82 Protein of unknown function DUF262
DUF1524              PF07510.6    142 seq1058_BIOID50985   -            697   8.8e-32  109.7   2.8   1   1   2.4e-35   1.7e-31  108.9   1.9     1   141   414   547   414   548 0.95 Protein of unknown function (DUF1524)
Crl                  PF07417.7    127 seq1059_BIOID50985   -            133     1e-54  183.5   0.1   1   1   8.7e-59   1.2e-54  183.3   0.1     2   122     3   123     2   131 0.96 Transcriptional regulator Crl
LZ_Tnp_IS66          PF13007.2     78 seq1061_BIOID50985   -            179   1.8e-12   47.6   8.9   1   1   2.6e-16   1.8e-12   47.6   6.2     1    75    45   115    45   118 0.84 Transposase C of IS166 homeodomain
HTH_Tnp_IS66         PF13005.2     59 seq1061_BIOID50985   -            179   1.1e-07   31.4   0.3   1   1   1.5e-11   1.1e-07   31.4   0.2     1    42   120   161   120   163 0.95 putative Helix-turn-helix domain of transposase IS66
Peptidase_A24        PF01478.13   106 seq1062_BIOID50985   -            155   2.3e-23   82.2   8.7   1   1   1.7e-27   2.3e-23   82.2   6.0     2   103    10   116     8   121 0.88 Type IV leader peptidase family
Phage_integrase      PF00589.17   173 seq1064_BIOID50985   -            423   2.1e-22   79.5   0.3   1   1   7.9e-26   5.4e-22   78.1   0.0     2   169   232   396   231   399 0.90 Phage integrase family
DUF4102              PF13356.1     89 seq1064_BIOID50985   -            423   1.5e-22   79.1   0.0   1   1   6.8e-26   4.7e-22   77.5   0.0     1    87    22   112    22   114 0.91 Domain of unknown function (DUF4102)
Voltage_CLC          PF00654.15   355 seq1066_BIOID50985   -            438   1.1e-72  244.9  33.6   1   1   7.9e-77   1.1e-72  244.9  23.3     5   354    83   422    79   423 0.91 Voltage gated chloride channel
Polysacc_deac_2      PF04748.8    213 seq1067_BIOID50985   -            319   1.4e-80  269.1   0.3   1   1   1.2e-84   1.7e-80  268.9   0.2     1   212    28   238    28   239 0.99 Divergent polysaccharide deacetylase
HTH_18               PF12833.2     81 seq1068_BIOID50985   -            285     5e-19   68.0   0.4   1   1   1.5e-22   1.1e-18   67.0   0.2     2    80   204   281   203   282 0.95 Helix-turn-helix domain
HTH_AraC             PF00165.18    42 seq1068_BIOID50985   -            285   3.1e-14   52.1   0.1   1   1   4.8e-14   3.3e-10   39.3   0.0     9    40   247   279   241   279 0.92 Bacterial regulatory helix-turn-helix proteins, AraC family
Topoisom_bac         PF01131.15   403 seq1070_BIOID50985   -            881  4.3e-131  437.3   0.7   1   1  2.3e-134  7.7e-131  436.5   0.5     2   403   171   579   170   579 0.93 DNA topoisomerase
Topo_Zn_Ribbon       PF08272.6     42 seq1070_BIOID50985   -            881   3.1e-39  131.9   0.3   1   2   1.5e-19   5.2e-16   57.5   0.0     2    42   772   811   771   811 0.96 Topoisomerase I zinc-ribbon-like
Topo_Zn_Ribbon       PF08272.6     42 seq1070_BIOID50985   -            881   3.1e-39  131.9   0.3   2   2   1.3e-23   4.6e-20   70.5   1.2     1    41   838   878   838   879 0.97 Topoisomerase I zinc-ribbon-like
Toprim               PF01751.17    88 seq1070_BIOID50985   -            881   3.4e-26   90.8   0.0   1   1   2.1e-29   7.2e-26   89.7   0.0     2    88    19   156    18   156 0.98 Toprim domain
zf-C4_Topoisom       PF01396.14    39 seq1070_BIOID50985   -            881   4.1e-19   67.6  16.9   1   2   3.6e-09   1.2e-05   24.5   0.3     3    27   612   636   610   653 0.84 Topoisomerase DNA binding C4 zinc finger
zf-C4_Topoisom       PF01396.14    39 seq1070_BIOID50985   -            881   4.1e-19   67.6  16.9   2   2   6.9e-15   2.4e-11   42.8   1.9     2    38   723   758   722   759 0.94 Topoisomerase DNA binding C4 zinc finger
PFK                  PF00365.15   282 seq1071_BIOID50985   -            340  1.5e-129  430.8   2.2   1   1  1.3e-133  1.8e-129  430.5   1.6     1   281    23   297    23   298 0.98 Phosphofructokinase
DDE_Tnp_IS66         PF03050.9    271 seq1072_BIOID50985   -            139   5.2e-23   81.4   0.0   1   1   4.3e-27   5.8e-23   81.3   0.0    13    90     2    84     1   106 0.90 Transposase IS66 family
DUF318               PF03773.8    307 seq1073_BIOID50985   -            337   1.1e-53  182.0  24.2   1   1   1.1e-57   1.5e-53  181.6  16.8     2   306    11   334    10   335 0.87 Predicted permease
Band_7               PF01145.20   179 seq1074_BIOID50985   -            375   1.3e-24   86.9   0.2   1   1   4.1e-27   5.6e-23   81.6   0.2     2   178   147   318   146   320 0.94 SPFH domain / Band 7 family
UDPG_MGDP_dh_N       PF03721.9    185 seq1075_BIOID50985   -            420   3.6e-61  205.6   0.2   1   1     1e-62   3.5e-59  199.2   0.0     2   183     5   189     4   191 0.96 UDP-glucose/GDP-mannose dehydrogenase family, NAD binding domain
UDPG_MGDP_dh         PF00984.14    96 seq1075_BIOID50985   -            420     4e-30  103.7   0.0   1   1   2.3e-33     8e-30  102.7   0.0     2    93   206   292   205   296 0.88 UDP-glucose/GDP-mannose dehydrogenase family, central domain
UDPG_MGDP_dh_C       PF03720.10   106 seq1075_BIOID50985   -            420   7.4e-19   67.7   0.0   1   1   5.7e-22   1.9e-18   66.4   0.0     1   104   324   419   324   420 0.91 UDP-glucose/GDP-mannose dehydrogenase family, UDP binding domain
NAD_binding_2        PF03446.10   162 seq1075_BIOID50985   -            420     7e-07   29.1   0.1   1   1   2.1e-09   7.1e-06   25.8   0.0     2   110     4   136     3   141 0.76 NAD binding domain of 6-phosphogluconate dehydrogenase
ATP-grasp_2          PF08442.5    202 seq1076_BIOID50985   -            388   1.4e-82  275.8   0.0   1   1   5.7e-86   1.9e-82  275.4   0.0     1   202     2   203     2   203 1.00 ATP-grasp domain
Ligase_CoA           PF00549.14   153 seq1076_BIOID50985   -            388     1e-24   86.7   3.4   1   1   5.1e-28   1.8e-24   86.0   2.4     1   153   262   382   262   382 0.98 CoA-ligase
ATP-grasp_5          PF13549.1    222 seq1076_BIOID50985   -            388   1.5e-13   50.3   0.1   1   1   1.2e-16     4e-13   48.9   0.1    10   219     3   215     1   217 0.83 ATP-grasp domain
ATP-grasp_4          PF13535.1    184 seq1076_BIOID50985   -            388   7.1e-08   32.2   0.1   1   1   5.1e-11   1.7e-07   31.0   0.0     7   110     7   126     4   200 0.77 ATP-grasp domain
FAD_binding_2        PF00890.19   421 seq1079_BIOID50985   -            419   1.7e-56  191.7   0.0   1   1   2.8e-60   1.9e-56  191.5   0.0     1   421     4   399     4   399 0.95 FAD binding domain
DDE_Tnp_IS66         PF03050.9    271 seq1081_BIOID50985   -            100   2.9e-19   69.2   0.0   1   1   4.6e-23   3.2e-19   69.1   0.0   205   271     3    69     1    69 0.95 Transposase IS66 family
DDE_Tnp_IS66_C       PF13817.1     39 seq1081_BIOID50985   -            100     3e-10   39.8   0.0   1   1   6.6e-14   4.5e-10   39.2   0.0     2    25    76    99    75   100 0.94 IS66 C-terminal element
RHS_repeat           PF05593.9     38 seq1085_BIOID50985   -            873   1.2e-42  143.0  71.7   1   5   3.4e-08   0.00023   21.1   0.3     1    36     3    38     3    39 0.91 RHS Repeat
RHS_repeat           PF05593.9     38 seq1085_BIOID50985   -            873   1.2e-42  143.0  71.7   2   5   5.8e-13     4e-09   36.3   0.5     1    37    45    81    45    82 0.98 RHS Repeat
RHS_repeat           PF05593.9     38 seq1085_BIOID50985   -            873   1.2e-42  143.0  71.7   3   5   1.8e-11   1.3e-07   31.5   0.3     1    37    87   122    87   123 0.97 RHS Repeat
RHS_repeat           PF05593.9     38 seq1085_BIOID50985   -            873   1.2e-42  143.0  71.7   4   5   2.1e-08   0.00014   21.7   0.9     1    31   190   223   190   232 0.79 RHS Repeat
RHS_repeat           PF05593.9     38 seq1085_BIOID50985   -            873   1.2e-42  143.0  71.7   5   5   2.4e-10   1.6e-06   27.9   1.2     1    29   416   453   416   463 0.90 RHS Repeat
RHS                  PF03527.9     41 seq1085_BIOID50985   -            873   3.9e-21   74.4   3.2   1   1     2e-24   1.4e-20   72.6   0.4     1    41   620   660   620   660 0.98 RHS protein
AA_kinase            PF00696.23   241 seq1086_BIOID50985   -            396   4.4e-43  147.4   2.1   1   1   8.2e-47   5.6e-43  147.1   1.5     2   240    35   263    34   264 0.93 Amino acid kinase family
PUA                  PF01472.15    74 seq1086_BIOID50985   -            396     1e-22   79.4   0.1   1   1   4.6e-26   3.1e-22   77.9   0.1     1    74   305   379   305   379 0.98 PUA domain
YmgB                 PF10798.3     61 seq1088_BIOID50985   -             78   3.6e-05   23.3   0.0   1   1     4e-09   5.4e-05   22.7   0.0     4    35    27    58    25    63 0.93 Biofilm development protein YmgB/AriR
YbhQ                 PF11076.3    135 seq1090_BIOID50985   -            136   4.3e-79  262.5  13.2   1   1   3.7e-83   5.1e-79  262.3   9.1     1   134     1   132     1   134 0.98 Putative inner membrane protein YbhQ
Nuc-transf           PF10127.4    247 seq1091_BIOID50985   -            263   6.6e-98  326.8   0.0   1   1  5.4e-102   7.4e-98  326.6   0.0     1   246    10   256    10   257 0.99 Predicted nucleotidyltransferase
YobH                 PF13996.1     70 seq1092_BIOID50985   -             79   1.7e-36  123.8   1.2   1   1   1.4e-40   1.9e-36  123.6   0.8     1    70     2    71     2    71 0.99 YobH-like protein
SBP_bac_11           PF13531.1    231 seq1093_BIOID50985   -            329   3.6e-44  151.0   0.1   1   1   1.3e-47   4.4e-44  150.7   0.1     4   231    28   280    25   280 0.87 Bacterial extracellular solute-binding protein
SBP_bac_1            PF01547.20   314 seq1093_BIOID50985   -            329   1.7e-18   67.2   2.6   1   1   6.6e-22   2.3e-18   66.9   1.8     4   314    32   272    29   272 0.88 Bacterial extracellular solute-binding protein
SBP_bac_8            PF13416.1    281 seq1093_BIOID50985   -            329   3.4e-13   49.8   1.0   1   1   1.7e-16     6e-13   49.0   0.6    85   262   108   281    34   300 0.75 Bacterial extracellular solute-binding protein
SBP_bac_6            PF13343.1    242 seq1093_BIOID50985   -            329   8.9e-13   48.0   1.0   1   1   4.9e-16   1.7e-12   47.1   0.7    53   235   112   303    77   306 0.82 Bacterial extracellular solute-binding protein
Asparaginase_2       PF01112.13   319 seq1095_BIOID50985   -            321  3.1e-125  417.0   2.9   1   1  2.8e-129  3.8e-125  416.7   2.0     2   315     3   315     2   317 0.99 Asparaginase
Epimerase            PF01370.16   236 seq1098_BIOID50985   -            355   5.6e-79  264.7   0.0   1   1     3e-82   6.9e-79  264.4   0.0     1   236     4   252     4   252 0.97 NAD dependent epimerase/dehydratase family
RmlD_sub_bind        PF04321.12   287 seq1098_BIOID50985   -            355   2.8e-17   62.4   0.0   1   1   1.7e-20   3.9e-17   61.9   0.0     2   254     3   296     1   333 0.79 RmlD substrate binding domain
Polysacc_synt_2      PF02719.10   294 seq1098_BIOID50985   -            355     2e-16   59.6   0.0   1   1   1.5e-19   3.3e-16   58.9   0.0     1   117     4   114     4   135 0.92 Polysaccharide biosynthesis protein
NAD_binding_4        PF07993.7    249 seq1098_BIOID50985   -            355     3e-15   55.7   0.1   1   1   2.9e-14   6.5e-11   41.5   0.0    87   197    74   189    62   250 0.85 Male sterility protein
3Beta_HSD            PF01073.14   280 seq1098_BIOID50985   -            355     3e-15   55.5   0.0   1   1   2.1e-18   4.7e-15   54.9   0.0     1   229     5   240     5   250 0.82 3-beta hydroxysteroid dehydrogenase/isomerase family
adh_short            PF00106.20   167 seq1098_BIOID50985   -            355   3.8e-08   33.3   0.3   1   1   2.7e-10   6.1e-07   29.3   0.0     3    96     4    91     2   126 0.79 short chain dehydrogenase
CoA_binding          PF02629.14    96 seq1099_BIOID50985   -            289   1.7e-30  105.2   0.7   1   1   4.9e-34   1.7e-30  105.2   0.5     1    96     6    99     6    99 0.99 CoA binding domain
Ligase_CoA           PF00549.14   153 seq1099_BIOID50985   -            289   2.4e-20   72.5   0.6   1   1   1.2e-23     4e-20   71.8   0.4     1   152   151   271   151   272 0.96 CoA-ligase
Succ_CoA_lig         PF13607.1    138 seq1099_BIOID50985   -            289   8.7e-12   44.7   0.0   1   1   4.4e-15   1.5e-11   43.9   0.0     1   138   145   284   145   287 0.83 Succinyl-CoA ligase like flavodoxin domain
Peripla_BP_1         PF00532.16   279 seq1101_BIOID50985   -            342   3.5e-94  315.0   0.0   1   1   5.9e-98     4e-94  314.8   0.0     1   279    44   337    44   337 0.98 Periplasmic binding proteins and sugar binding domain of LacI family
Peripla_BP_4         PF13407.1    258 seq1101_BIOID50985   -            342   1.6e-19   70.1   0.0   1   1     3e-23     2e-19   69.8   0.0     5   257    51   296    49   297 0.87 Periplasmic binding protein domain
SLT                  PF01464.15   121 seq1103_BIOID50985   -            200   1.5e-31  108.3   0.0   1   1   1.4e-35   1.9e-31  107.9   0.0     2   118    53   168    52   171 0.96 Transglycosylase SLT domain
YmgB                 PF10798.3     61 seq1104_BIOID50985   -             88   5.3e-29   99.7   2.6   1   1   3.8e-33   5.3e-29   99.7   1.8     1    61    28    88    28    88 0.98 Biofilm development protein YmgB/AriR
TcdA_TcdB            PF12919.2    514 seq1105_BIOID50985   -            536   4.5e-91  305.7   7.8   1   1   9.9e-95   4.5e-91  305.7   5.4     2   251   268   533   267   535 0.97 TcdA/TcdB catalytic glycosyltransferase domain
Gly_transf_sug       PF04488.10   103 seq1105_BIOID50985   -            536   9.7e-16   57.9   2.0   1   1   1.9e-18   8.6e-15   54.8   0.8    23    92   450   518   365   530 0.82 Glycosyltransferase sugar-binding region containing DXD motif
TcdB_N               PF12918.2     66 seq1105_BIOID50985   -            536   3.3e-12   46.1   1.8   1   1   7.2e-16   3.3e-12   46.1   1.2     2    66   177   234   176   234 0.95 TcdB toxin N-terminal helical domain
CCG                  PF02754.11    85 seq1106_BIOID50985   -            396   2.2e-33  113.9   0.6   1   2     3e-19   8.3e-16   57.6   0.0     1    85   163   249   163   249 0.94 Cysteine-rich domain
CCG                  PF02754.11    85 seq1106_BIOID50985   -            396   2.2e-33  113.9   0.6   2   2   2.5e-18     7e-15   54.7   0.0     1    84   293   376   293   377 0.95 Cysteine-rich domain
Fer4_8               PF13183.1     57 seq1106_BIOID50985   -            396   6.4e-10   38.8   5.9   1   1   2.3e-13   6.4e-10   38.8   4.1     2    57     6    70     5    71 0.81 4Fe-4S dicluster domain
Fer4_17              PF13534.1     61 seq1106_BIOID50985   -            396     3e-07   30.5   6.3   1   1   1.1e-10     3e-07   30.5   4.4     1    60     8    70     8    71 0.78 4Fe-4S dicluster domain
Aldedh               PF00171.17   462 seq1110_BIOID50985   -            417   6.8e-21   74.0   3.4   1   1   1.3e-20   1.7e-16   59.4   1.0    37   298     8   282     2   304 0.82 Aldehyde dehydrogenase family
CDH                  PF02611.10   222 seq1111_BIOID50985   -            300   1.9e-95  318.2   0.0   1   1   1.6e-99   2.2e-95  317.9   0.0     2   221    80   299    79   300 0.99 CDP-diacylglycerol pyrophosphatase
Fimbrial             PF00419.15   145 seq1112_BIOID50985   -            180     8e-20   71.4   7.7   1   1     7e-24   9.6e-20   71.1   5.3     1   145    30   180    30   180 0.87 Fimbrial protein
ABC_tran             PF00005.22   118 seq1113_BIOID50985   -            623   7.2e-41  139.1   0.0   1   2   5.7e-21   7.1e-18   64.9   0.1    24   118    90   197    56   197 0.81 ABC transporter
ABC_tran             PF00005.22   118 seq1113_BIOID50985   -            623   7.2e-41  139.1   0.0   2   2   4.1e-23   5.1e-20   71.9   0.0     1   117   364   491   364   492 0.93 ABC transporter
oligo_HPY            PF08352.7     64 seq1113_BIOID50985   -            623   8.6e-21   73.9   0.4   1   2   8.8e-12   1.1e-08   35.1   0.0     1    33   248   280   248   303 0.88 Oligopeptide/dipeptide transporter, C-terminal region
oligo_HPY            PF08352.7     64 seq1113_BIOID50985   -            623   8.6e-21   73.9   0.4   2   2     3e-12   3.8e-09   36.6   0.0     1    33   543   575   543   594 0.85 Oligopeptide/dipeptide transporter, C-terminal region
MFS_1                PF07690.11   354 seq1115_BIOID50985   -            494   5.5e-50  169.9  47.1   1   1   1.2e-53   5.5e-50  169.9  32.6     2   353    59   449    58   450 0.90 Major Facilitator Superfamily
Sugar_tr             PF00083.19   451 seq1115_BIOID50985   -            494   5.7e-09   34.9  15.7   1   1   1.3e-12   5.7e-09   34.9  10.9    44   192    86   229    54   232 0.88 Sugar (and other) transporter
MFS_3                PF05977.8    524 seq1115_BIOID50985   -            494   0.00019   19.6  14.1   1   1   4.1e-08   0.00019   19.6   9.8    12   214    55   253    47   279 0.90 Transmembrane secretion effector
EAL                  PF00563.15   236 seq1117_BIOID50985   -            521   6.6e-63  212.2   0.0   1   1   1.7e-66   1.2e-62  211.4   0.0     2   236   265   500   264   500 0.96 EAL domain
CSS-motif            PF12792.2    208 seq1117_BIOID50985   -            521   7.9e-30  103.6   0.0   1   1   1.6e-33   1.1e-29  103.1   0.0     3   207    44   238    42   239 0.90 CSS motif domain associated with EAL
LysR_substrate       PF03466.15   209 seq1118_BIOID50985   -            324   1.8e-44  151.2   0.0   1   1   3.5e-48   2.4e-44  150.8   0.0     5   206    92   293    90   296 0.96 LysR substrate binding domain
HTH_1                PF00126.22    60 seq1118_BIOID50985   -            324   5.4e-16   57.9   0.0   1   1   1.4e-19   9.6e-16   57.1   0.0     1    60     3    64     3    64 0.97 Bacterial regulatory helix-turn-helix protein, lysR family
NTP_transferase      PF00483.18   248 seq1120_BIOID50985   -            293   1.2e-72  244.0   0.0   1   1   2.1e-76   1.4e-72  243.8   0.0     1   246     2   238     2   240 0.98 Nucleotidyl transferase
NTP_transf_3         PF12804.2    179 seq1120_BIOID50985   -            293   1.1e-08   35.3   0.0   1   1     2e-12   1.4e-08   35.0   0.0     1   120     3   133     3   188 0.83 MobA-like NTP transferase domain
Slp                  PF03843.8    160 seq1123_BIOID50985   -            246   1.1e-45  154.4   0.0   1   1     1e-49   1.4e-45  154.0   0.0     1   157    74   231    74   234 0.91 Outer membrane lipoprotein Slp family
Pili_assembly_N      PF00345.15   122 seq1124_BIOID50985   -            230   1.6e-35  121.4   0.1   1   1   6.3e-39   4.3e-35  120.0   0.0     1   117    26   141    26   146 0.91 Gram-negative pili assembly chaperone, N-terminal domain
Pili_assembly_C      PF02753.12    68 seq1124_BIOID50985   -            230     2e-16   59.4   0.3   1   1   5.2e-20   3.6e-16   58.6   0.2     1    65   165   223   165   226 0.96 Gram-negative pili assembly chaperone, C-terminal domain
Phage_integrase      PF00589.17   173 seq1127_BIOID50985   -            424   1.1e-30  106.4   0.1   1   1     3e-34     2e-30  105.5   0.0     2   171   209   389   208   391 0.92 Phage integrase family
DUF4102              PF13356.1     89 seq1127_BIOID50985   -            424   3.4e-25   87.6   2.0   1   1   9.9e-29   6.8e-25   86.6   1.4     1    88     7    95     7    96 0.93 Domain of unknown function (DUF4102)
Transposase_31       PF04754.7    205 seq1128_BIOID50985   -            300   3.3e-82  274.7   0.1   1   1   3.3e-86   4.5e-82  274.2   0.1     2   204     9   209     8   210 0.99 Putative transposase, YhgA-like
TcdA_TcdB            PF12919.2    514 seq1130_BIOID50985   -            633   8.3e-83  278.4   5.7   1   1   6.1e-87   8.3e-83  278.4   4.0   251   512     2   248     1   250 0.97 TcdA/TcdB catalytic glycosyltransferase domain
PTS_EIIA_2           PF00359.17   142 seq1132_BIOID50985   -            658   2.4e-31  108.2   0.0   1   1   8.9e-35     4e-31  107.5   0.0     5   141    29   170    25   171 0.95 Phosphoenolpyruvate-dependent sugar phosphotransferase system, EIIA 2
PTS_IIB              PF02302.12    90 seq1132_BIOID50985   -            658   1.4e-15   57.3   0.1   1   1   5.6e-19   2.6e-15   56.5   0.1     2    90   188   279   187   279 0.95 PTS system, Lactose/Cellobiose specific IIB subunit
PTS_EIIC             PF02378.13   321 seq1132_BIOID50985   -            658   2.1e-11   43.1  35.1   1   1   4.6e-14   2.1e-10   39.8  24.3     2   268   312   562   311   638 0.73 Phosphotransferase system, EIIC
Cytochrom_NNT        PF03264.9    174 seq1133_BIOID50985   -            390   2.9e-65  218.8   7.6   1   1   4.6e-68   3.1e-64  215.4   4.3     2   174    11   184    10   184 0.98 NapC/NirT cytochrome c family, N-terminal region
Acetyltransf_1       PF00583.19    83 seq1134_BIOID50985   -            224   6.6e-06   25.9   0.4   1   1   3.1e-09   2.1e-05   24.3   0.3    39    78   170   209   144   214 0.93 Acetyltransferase (GNAT) family
Acetyltransf_10      PF13673.1    117 seq1134_BIOID50985   -            224   1.8e-05   24.7   0.4   1   1   4.3e-09   2.9e-05   24.0   0.3     1   114    92   207    92   212 0.80 Acetyltransferase (GNAT) domain
OapA                 PF04225.7     85 seq1135_BIOID50985   -            224   5.8e-35  118.9   0.0   1   1   1.2e-38   8.1e-35  118.4   0.0     1    84   139   223   139   224 0.98 Opacity-associated protein A LysM-like domain
OapA_N               PF08525.6     30 seq1135_BIOID50985   -            224     9e-10   37.8   0.4   1   1   1.9e-13   1.3e-09   37.3   0.3     1    30    34    63    34    63 0.96 Opacity-associated protein A N-terminal motif
Usher                PF00577.15   552 seq1139_BIOID50985   -            869  1.3e-207  690.7  23.1   1   1  3.5e-211  1.6e-207  690.5  16.0     5   552   202   777   198   777 0.99 Type VII secretion system (T7SS), usher protein
PapC_N               PF13954.1    146 seq1139_BIOID50985   -            869   6.9e-48  161.8   0.0   1   1   2.7e-51   1.2e-47  160.9   0.0     2   146    38   189    37   189 0.98 PapC N-terminal domain
PapC_C               PF13953.1     68 seq1139_BIOID50985   -            869   1.1e-21   76.0   0.0   1   1   6.9e-25   3.2e-21   74.6   0.0     1    67   787   852   787   853 0.95 PapC C-terminal domain
Peptidase_S49        PF01343.13   154 seq1141_BIOID50985   -            666  4.3e-102  338.2   0.1   1   2   3.6e-49   2.5e-45  153.9   0.0     2   152   189   342   188   344 0.98 Peptidase family S49
Peptidase_S49        PF01343.13   154 seq1141_BIOID50985   -            666  4.3e-102  338.2   0.1   2   2   8.2e-58   5.6e-54  181.9   0.0     2   154   440   591   439   591 0.98 Peptidase family S49
GerE                 PF00196.14    58 seq1142_BIOID50985   -            176   9.7e-09   34.3   1.4   1   1   1.3e-12   1.8e-08   33.4   1.0     3    56   115   168   113   170 0.96 Bacterial regulatory proteins, luxR family
DEDD_Tnp_IS110       PF01548.12   144 seq1144_BIOID50985   -            326   4.2e-44  149.5   0.2   1   1   2.4e-47   1.7e-43  147.6   0.1     1   144     7   151     7   151 0.99 Transposase
Transposase_20       PF02371.11    87 seq1144_BIOID50985   -            326   1.1e-27   95.7   0.4   1   1     3e-31     2e-27   94.9   0.3     2    85   196   280   195   282 0.96 Transposase IS116/IS110/IS902 family
MFS_1                PF07690.11   354 seq1146_BIOID50985   -            417   5.7e-39  133.7  62.6   1   2   3.2e-31   2.2e-27   95.6  18.9     1   224    41   261    40   270 0.82 Major Facilitator Superfamily
MFS_1                PF07690.11   354 seq1146_BIOID50985   -            417   5.7e-39  133.7  62.6   2   2   9.1e-15   6.2e-11   41.5  23.0     7   168   249   407   247   415 0.82 Major Facilitator Superfamily
Sugar_tr             PF00083.19   451 seq1146_BIOID50985   -            417   4.2e-14   51.8  34.9   1   1   1.4e-17   9.3e-14   50.7   7.4    46   197    71   217    11   223 0.90 Sugar (and other) transporter
Semialdhyde_dh       PF01118.19   121 seq1151_BIOID50985   -            334   7.5e-33  113.2   0.0   1   1   1.9e-36   1.3e-32  112.5   0.0     3   121     5   146     3   146 0.97 Semialdehyde dehydrogenase, NAD binding domain
Semialdhyde_dhC      PF02774.13   184 seq1151_BIOID50985   -            334   2.3e-19   69.8   0.0   1   1   5.1e-23   3.5e-19   69.2   0.0     1   184   163   311   163   311 0.95 Semialdehyde dehydrogenase, dimerisation domain
DegT_DnrJ_EryC1      PF01041.12   363 seq1154_BIOID50985   -            376   3.7e-87  292.6   0.0   1   1   9.7e-91   4.4e-87  292.3   0.0     7   361    13   370     9   372 0.93 DegT/DnrJ/EryC1/StrS aminotransferase family
Aminotran_1_2        PF00155.16   363 seq1154_BIOID50985   -            376   7.6e-11   41.4   0.1   1   1   3.7e-14   1.7e-10   40.3   0.0    67   189    46   154     9   187 0.88 Aminotransferase class I and II
Aminotran_5          PF00266.14   371 seq1154_BIOID50985   -            376   4.7e-08   32.0   0.1   1   1   1.6e-11   7.5e-08   31.3   0.0    62   182    47   159    33   204 0.90 Aminotransferase class-V
SBP_bac_5            PF00496.17   374 seq1155_BIOID50985   -            512   8.1e-94  314.3  10.8   1   1   7.6e-98     1e-93  314.0   7.5     1   372    70   429    70   431 0.95 Bacterial extracellular solute-binding proteins, family 5 Middle
DDE_Tnp_1_assoc      PF13808.1     90 seq1157_BIOID50985   -            248   1.2e-32  111.2   0.0   1   1   2.8e-36   1.9e-32  110.6   0.0     1    90     6    95     6    95 0.99 DDE_Tnp_1-associated
DDE_Tnp_1            PF01609.16   211 seq1157_BIOID50985   -            248   3.6e-14   52.7   0.0   1   1   7.3e-18     5e-14   52.2   0.0     4   125   103   222   100   243 0.80 Transposase DDE domain
Aconitase            PF00330.15   465 seq1162_BIOID50985   -            891  1.3e-186  620.5   0.0   1   1  2.3e-190  1.6e-186  620.2   0.0     1   465    57   562    57   562 0.99 Aconitase family (aconitate hydratase)
Aconitase_C          PF00694.14   131 seq1162_BIOID50985   -            891   8.6e-49  164.8   0.0   1   1   3.1e-52   2.1e-48  163.6   0.0     3   130   691   818   689   819 0.98 Aconitase C-terminal domain
Molybdopterin        PF00384.17   432 seq1163_BIOID50985   -            848  8.7e-106  354.1   0.0   1   1  1.5e-109  1.1e-105  353.8   0.0     1   431    99   572    99   573 0.95 Molybdopterin oxidoreductase
Molydop_binding      PF01568.16   109 seq1163_BIOID50985   -            848   1.8e-23   82.3   0.0   1   1   5.3e-27   3.6e-23   81.3   0.0     1   108   690   811   690   812 0.95 Molydopterin dinucleotide binding domain
DUF805               PF05656.9    117 seq1165_BIOID50985   -            146   2.4e-20   72.4  11.7   1   1   3.8e-24   5.2e-20   71.3   8.1     2   116     7   134     6   135 0.82 Protein of unknown function (DUF805)
PGI                  PF00342.14   486 seq1168_BIOID50985   -            549  9.1e-235  779.4   0.1   1   1  7.6e-239    1e-234  779.3   0.0     1   486    52   541    52   541 0.99 Phosphoglucose isomerase
Hexapep              PF00132.19    36 seq1170_BIOID50985   -            318     6e-25   85.4  47.2   1   4   2.1e-12   2.9e-08   32.7   2.0     1    34   107   140   107   140 0.95 Bacterial transferase hexapeptide (six repeats)
Hexapep              PF00132.19    36 seq1170_BIOID50985   -            318     6e-25   85.4  47.2   2   4   8.1e-10   1.1e-05   24.5   5.9     2    35   132   165   131   166 0.93 Bacterial transferase hexapeptide (six repeats)
Hexapep              PF00132.19    36 seq1170_BIOID50985   -            318     6e-25   85.4  47.2   3   4   8.7e-12   1.2e-07   30.8   1.4     1    34   209   242   209   244 0.93 Bacterial transferase hexapeptide (six repeats)
Hexapep              PF00132.19    36 seq1170_BIOID50985   -            318     6e-25   85.4  47.2   4   4   6.3e-08   0.00086   18.5   3.1     1    35   245   279   245   280 0.95 Bacterial transferase hexapeptide (six repeats)
AA_kinase            PF00696.23   241 seq1171_BIOID50985   -            258   5.8e-40  137.2   2.1   1   1   4.8e-44   6.5e-40  137.0   1.4     3   240     5   235     3   236 0.93 Amino acid kinase family
DUF3491              PF11996.3    936 seq1172_BIOID50985   -           1990  1.4e-288  959.3  16.9   1   1  1.4e-292    2e-288  958.8  11.7     1   934   984  1885   984  1887 0.99 Protein of unknown function (DUF3491)
Autotransporter      PF03797.14   265 seq1174_BIOID50985   -            773     9e-44  149.6  18.0   1   1   1.3e-47     9e-44  149.6  12.5     3   265   488   759   486   762 0.95 Autotransporter beta-domain
Pertactin            PF03212.9    121 seq1174_BIOID50985   -            773   2.9e-09   36.5   1.1   1   1   4.2e-13   2.9e-09   36.5   0.8     1   120   297   422   297   423 0.83 Pertactin
Polysacc_synt        PF01943.12   273 seq1175_BIOID50985   -            416   2.5e-13   49.7  19.2   1   1   1.8e-17   2.5e-13   49.7  13.3     1   272     3   283     3   284 0.83 Polysaccharide biosynthesis protein
DUF406               PF04175.7     94 seq1177_BIOID50985   -             99     2e-28   98.5   3.2   1   1   1.6e-32   2.2e-28   98.4   2.2     4    94     3    96     1    96 0.96 Protein of unknown function (DUF406)
Glyco_hydro_38       PF01074.17   277 seq1178_BIOID50985   -            877   1.4e-43  149.0   0.0   1   1   4.8e-47   2.2e-43  148.4   0.0     2   263     7   263     6   274 0.88 Glycosyl hydrolases family 38 N-terminal domain
Glyco_hydro_38C      PF07748.8    458 seq1178_BIOID50985   -            877   1.3e-29  103.1   0.0   1   1   4.3e-33     2e-29  102.6   0.0     2   417   386   843   385   862 0.80 Glycosyl hydrolases family 38 C-terminal domain
Alpha-mann_mid       PF09261.6     80 seq1178_BIOID50985   -            877   1.2e-06   28.4   0.0   1   1   6.3e-10   2.9e-06   27.2   0.0     2    79   280   356   279   357 0.88 Alpha mannosidase, middle domain
Epimerase            PF01370.16   236 seq1179_BIOID50985   -            310   6.2e-50  169.7   0.0   1   1   2.8e-53   7.7e-50  169.3   0.0     1   236     2   236     2   236 0.92 NAD dependent epimerase/dehydratase family
3Beta_HSD            PF01073.14   280 seq1179_BIOID50985   -            310   1.7e-12   46.5   0.0   1   1   8.5e-16   2.3e-12   46.0   0.0     1   223     3   219     3   224 0.79 3-beta hydroxysteroid dehydrogenase/isomerase family
RmlD_sub_bind        PF04321.12   287 seq1179_BIOID50985   -            310   7.2e-10   38.1   0.0   1   1   7.5e-13   2.1e-09   36.6   0.0     3   155     2   174     1   267 0.79 RmlD substrate binding domain
NAD_binding_4        PF07993.7    249 seq1179_BIOID50985   -            310   1.8e-07   30.2   0.0   1   1   3.6e-08   9.9e-05   21.2   0.0    86   210    67   184    47   220 0.84 Male sterility protein
DDE_Tnp_1            PF01609.16   211 seq1180_BIOID50985   -            353   1.6e-31  109.4   0.3   1   1   3.3e-35   2.3e-31  108.9   0.2     3   211    77   318    75   318 0.93 Transposase DDE domain
DDE_Tnp_1_assoc      PF13808.1     90 seq1180_BIOID50985   -            353   1.1e-21   76.1   0.0   1   1   3.4e-25   2.3e-21   75.1   0.0    23    90     3    70     1    70 0.97 DDE_Tnp_1-associated
Asr                  PF06392.6     19 seq1181_BIOID50985   -            111   7.1e-07   29.3  23.9   1   1   5.2e-11   7.1e-07   29.3  16.6     1    19    53    71    53    71 0.99 Acid shock protein repeat
Y1_Tnp               PF01797.11   121 seq1182_BIOID50985   -            183   4.9e-41  139.2   0.0   1   1     5e-45   6.9e-41  138.7   0.0     4   121     1   118     1   118 0.99 Transposase IS200 like
Usp                  PF00582.21   140 seq1185_BIOID50985   -            142   3.2e-17   62.8   0.0   1   1   2.7e-21   3.7e-17   62.7   0.0     2   140     3   138     2   138 0.95 Universal stress protein family
BPD_transp_1         PF00528.17   185 seq1186_BIOID50985   -            306     4e-43  146.9  10.6   1   1   2.9e-47     4e-43  146.9   7.4     1   184   113   304   113   305 0.99 Binding-protein-dependent transport system inner membrane component
Lyase_1              PF00206.15   312 seq1188_BIOID50985   -            457  1.3e-101  339.8   0.0   1   1  4.8e-105  6.5e-101  337.4   0.0     1   312     6   301     6   301 0.99 Lyase
Asparaginase         PF00710.15   313 seq1189_BIOID50985   -            338  2.1e-112  374.9   0.0   1   1  1.8e-116  2.4e-112  374.7   0.0     2   313     6   323     5   323 0.97 Asparaginase
DUF308               PF03729.8     72 seq1193_BIOID50985   -            190   3.5e-19   68.4  37.0   1   2   1.1e-15   1.5e-11   43.9   9.4     2    71    27    97    26    98 0.93 Short repeat of unknown function (DUF308)
DUF308               PF03729.8     72 seq1193_BIOID50985   -            190   3.5e-19   68.4  37.0   2   2   6.2e-13   8.5e-09   35.1   9.2     1    71    84   153    84   154 0.94 Short repeat of unknown function (DUF308)
Trypsin              PF00089.21   220 seq1194_BIOID50985   -            273   1.3e-11   44.4   0.0   1   1     6e-15   4.1e-11   42.7   0.0     9   198    50   244    44   266 0.74 Trypsin
Trypsin_2            PF13365.1    120 seq1194_BIOID50985   -            273   1.3e-07   31.5   0.0   1   1   3.1e-11   2.1e-07   30.8   0.0     1   120    69   240    69   240 0.67 Trypsin-like peptidase domain
Glyco_transf_9       PF01075.12   247 seq1195_BIOID50985   -            348   1.3e-89  299.5   0.0   1   1   1.1e-93   1.5e-89  299.3   0.0     1   247    69   324    69   324 0.98 Glycosyltransferase family 9 (heptosyltransferase)
Fimbrial             PF00419.15   145 seq1196_BIOID50985   -            325     8e-19   68.1   0.1   1   1   9.2e-23   1.3e-18   67.5   0.0     2   145   178   325   177   325 0.92 Fimbrial protein
Glyco_transf_56      PF07429.6    361 seq1199_BIOID50985   -             94   1.6e-31  109.5   0.0   1   1   1.3e-35   1.8e-31  109.3   0.0     1    83     1    81     1    87 0.98 4-alpha-L-fucosyltransferase glycosyl transferase group 56
DUF2686              PF10887.3    276 seq1200_BIOID50985   -            264  6.3e-138  457.9   0.1   1   1  5.1e-142    7e-138  457.8   0.0     1   276     1   264     1   264 0.99 Protein of unknown function (DUF2686)
ABC_tran             PF00005.22   118 seq1201_BIOID50985   -            375   8.1e-22   77.6   0.0   1   1   6.5e-25   2.2e-21   76.2   0.0     1   117    44   162    44   163 0.92 ABC transporter
TOBE_2               PF08402.5     75 seq1201_BIOID50985   -            375   4.6e-05   23.2   0.0   1   1   3.3e-08   0.00011   21.9   0.0     2    73   290   361   289   363 0.79 TOBE domain
BPD_transp_1         PF00528.17   185 seq1202_BIOID50985   -            303   7.2e-31  107.0  13.0   1   1   1.1e-34   7.2e-31  107.0   9.0     1   184   119   302   119   303 0.99 Binding-protein-dependent transport system inner membrane component
OppC_N               PF12911.2     56 seq1202_BIOID50985   -            303   1.3e-17   62.7   0.2   1   1     2e-21   1.3e-17   62.7   0.2     2    56    24    79    23    79 0.86 N-terminal TM domain of oligopeptide transport permease C
NUDIX                PF00293.23   135 seq1203_BIOID50985   -            141   4.3e-21   74.8   0.1   1   1   3.7e-25   5.1e-21   74.6   0.0     2   130     3   136     2   140 0.88 NUDIX domain
Glyco_transf_56      PF07429.6    361 seq1206_BIOID50985   -            240  2.5e-129  431.2   0.0   1   1    2e-133  2.8e-129  431.0   0.0   122   359     1   238     1   240 0.99 4-alpha-L-fucosyltransferase glycosyl transferase group 56
Isochorismatase      PF00857.15   174 seq1208_BIOID50985   -            219   2.9e-38  131.4   0.0   1   1   2.5e-42   3.4e-38  131.1   0.0     2   174    11   213    10   213 0.96 Isochorismatase family
YjbE                 PF11106.3     80 seq1209_BIOID50985   -             80   1.5e-43  146.4  27.9   1   1   1.2e-47   1.7e-43  146.3  19.3     1    80     1    80     1    80 0.99 Exopolysaccharide production protein YjbE
Nitrate_red_del      PF02613.10   136 seq1210_BIOID50985   -            199   1.4e-21   76.6   1.6   1   1   1.9e-25   2.7e-21   75.7   1.1     3   135    41   171    14   173 0.87 Nitrate reductase delta subunit
DEAD                 PF00270.24   173 seq1212_BIOID50985   -            454   2.3e-49  167.0   0.1   1   1   5.9e-52   2.7e-48  163.5   0.0     1   172    25   196    25   197 0.94 DEAD/DEAH box helicase
Helicase_C           PF00271.26    78 seq1212_BIOID50985   -            454   8.2e-26   89.5   0.0   1   1   4.8e-29   2.2e-25   88.2   0.0     2    77   264   339   263   340 0.98 Helicase conserved C-terminal domain
Fimbrial             PF00419.15   145 seq1214_BIOID50985   -            171   1.3e-15   57.8   0.1   1   1   1.1e-19   1.5e-15   57.5   0.1     1   145    29   171    27   171 0.87 Fimbrial protein
DUF2886              PF11102.3    200 seq1215_BIOID50985   -            212   8.1e-56  188.6   1.4   1   1   6.6e-60   9.1e-56  188.4   1.0     1   199    13   206    13   207 0.98 Protein of unknown function (DUF2886)
Glyco_transf_9       PF01075.12   247 seq1216_BIOID50985   -            330   8.1e-84  280.5   0.1   1   1   7.3e-88     1e-83  280.2   0.1     1   245    75   315    75   317 0.98 Glycosyltransferase family 9 (heptosyltransferase)
HTH_Tnp_1            PF01527.15    76 seq1217_BIOID50985   -            215   1.8e-20   72.5   0.0   1   1   1.2e-23   5.3e-20   71.0   0.0     2    69    91   162    90   169 0.87 Transposase
GerE                 PF00196.14    58 seq1219_BIOID50985   -            186   8.2e-06   24.9   0.9   1   1   1.3e-09   1.8e-05   23.8   0.6     8    55   131   178   126   180 0.89 Bacterial regulatory proteins, luxR family
LysR_substrate       PF03466.15   209 seq1224_BIOID50985   -            315   9.6e-55  184.8   0.6   1   1   1.9e-58   1.3e-54  184.3   0.4     4   208    99   303    96   304 0.99 LysR substrate binding domain
HTH_1                PF00126.22    60 seq1224_BIOID50985   -            315   8.8e-22   76.4   0.5   1   1   2.5e-25   1.7e-21   75.5   0.1     1    59    13    71    13    72 0.98 Bacterial regulatory helix-turn-helix protein, lysR family
WzyE                 PF06899.6    449 seq1225_BIOID50985   -            450    3e-277  919.3  44.7   1   1  2.4e-281  3.3e-277  919.1  31.0     1   448     1   449     1   450 1.00 WzyE protein
EAL                  PF00563.15   236 seq1227_BIOID50985   -            808   1.5e-63  214.3   0.1   1   1   1.9e-67   2.6e-63  213.5   0.1     2   236   558   793   557   793 0.97 EAL domain
Ivy                  PF08816.6    118 seq1228_BIOID50985   -            149   5.8e-35  119.7   0.1   1   1   5.1e-39     7e-35  119.4   0.1     1   118    29   144    29   144 0.98 Inhibitor of vertebrate lysozyme (Ivy)
HTH_36               PF13730.1     55 seq1229_BIOID50985   -            230     2e-07   30.8   0.3   1   1   2.5e-11   3.5e-07   30.1   0.2     2    55    30    83    29    83 0.93 Helix-turn-helix domain
Caps_synth_GfcC      PF06251.6    229 seq1236_BIOID50985   -            245   4.5e-92  307.2   0.0   1   1   3.7e-96   5.1e-92  307.0   0.0     2   229    20   245    19   245 0.99 Capsule biosynthesis GfcC
PAP2                 PF01569.16   129 seq1237_BIOID50985   -            254   2.5e-28   98.2   1.2   1   1   1.8e-32   2.5e-28   98.2   0.9     6   126    78   232    73   234 0.89 PAP2 superfamily
TnpB_IS66            PF05717.8    108 seq1238_BIOID50985   -            115   1.3e-44  149.9   0.0   1   1     1e-48   1.4e-44  149.8   0.0     2   107     7   110     6   111 0.96 IS66 Orf2 like protein
DegT_DnrJ_EryC1      PF01041.12   363 seq1240_BIOID50985   -            385  7.3e-132  439.6   0.0   1   1    3e-135  8.3e-132  439.5   0.0     3   363    18   380    16   380 0.98 DegT/DnrJ/EryC1/StrS aminotransferase family
Aminotran_1_2        PF00155.16   363 seq1240_BIOID50985   -            385   5.7e-09   35.2   0.1   1   1   7.7e-12   2.1e-08   33.4   0.0    46   197    41   170    24   215 0.89 Aminotransferase class I and II
Cys_Met_Meta_PP      PF01053.15   386 seq1240_BIOID50985   -            385   1.6e-08   33.1   0.1   1   1   8.4e-12   2.3e-08   32.6   0.1    54   193    38   176    36   258 0.81 Cys/Met metabolism PLP-dependent enzyme
Beta_elim_lyase      PF01212.16   290 seq1240_BIOID50985   -            385   8.3e-07   28.3   0.0   1   1   5.2e-10   1.4e-06   27.5   0.0    29   235    39   245    32   302 0.71 Beta-eliminating lyase
Aminotran_5          PF00266.14   371 seq1240_BIOID50985   -            385   2.6e-06   26.2   0.2   1   1   1.3e-09   3.6e-06   25.8   0.1    55   296    48   282    41   326 0.80 Aminotransferase class-V
UPF0118              PF01594.11   327 seq1241_BIOID50985   -            344   5.1e-74  249.0  42.7   1   1   4.2e-78   5.8e-74  248.8  29.6     2   326    14   328    13   329 0.99 Domain of unknown function DUF20
Voltage_CLC          PF00654.15   355 seq1242_BIOID50985   -            418   6.4e-19   68.0  38.0   1   1   4.7e-23   6.4e-19   68.0  26.3    34   317    93   365    62   397 0.79 Voltage gated chloride channel
TrmB                 PF01978.14    68 seq1243_BIOID50985   -             98   2.4e-19   68.6   0.1   1   1   5.3e-23   3.6e-19   68.0   0.1     3    68    10    75     8    75 0.98 Sugar-specific transcriptional regulator TrmB
HTH_11               PF08279.7     55 seq1243_BIOID50985   -             98   9.3e-05   21.9   0.0   1   1   2.6e-08   0.00018   20.9   0.0     7    47    23    63    18    69 0.81 HTH domain
SlyX                 PF04102.7     69 seq1245_BIOID50985   -             72   4.1e-26   91.0   2.4   1   1   3.4e-30   4.6e-26   90.8   1.7     1    69     5    72     5    72 0.99 SlyX
HlyD                 PF00529.15   306 seq1247_BIOID50985   -            385   2.4e-73  247.0  15.9   1   1   9.5e-77   3.2e-73  246.5  11.0     1   306    60   357    60   357 0.98 HlyD family secretion protein
HlyD_2               PF12700.2    328 seq1247_BIOID50985   -            385   2.6e-21   75.9   2.4   1   1   1.1e-24   3.7e-21   75.5   1.7    11   328    50   357    40   357 0.86 HlyD family secretion protein
HlyD_3               PF13437.1    105 seq1247_BIOID50985   -            385   3.8e-09   36.7   5.4   1   1   6.4e-11   2.2e-07   31.0   0.7     2   105   172   286   171   286 0.85 HlyD family secretion protein
Biotin_lipoyl_2      PF13533.1     50 seq1247_BIOID50985   -            385   3.5e-08   32.8   0.1   1   1     1e-11   3.5e-08   32.8   0.1     1    47    60   106    60   109 0.94 Biotin-lipoyl like
Wzy_C                PF04932.10   163 seq1249_BIOID50985   -            402     6e-18   65.0   9.6   1   1   8.7e-22     6e-18   65.0   6.6     3   162   196   337   193   338 0.82 O-Antigen ligase
O-antigen_lig        PF13425.1    137 seq1249_BIOID50985   -            402   3.8e-16   59.2  13.8   1   1   5.5e-20   3.8e-16   59.2   9.6     2   136   190   340   171   341 0.87 O-antigen ligase like membrane protein
DDE_Tnp_IS66         PF03050.9    271 seq1250_BIOID50985   -            523  1.2e-102  342.6   0.3   1   1  3.5e-106  1.2e-102  342.6   0.2     1   270   186   472   186   473 0.99 Transposase IS66 family
DDE_Tnp_IS66_C       PF13817.1     39 seq1250_BIOID50985   -            523   3.3e-19   68.4   0.4   1   1   3.6e-22   1.2e-18   66.6   0.3     1    39   479   517   479   517 0.98 IS66 C-terminal element
HTH_Tnp_IS66         PF13005.2     59 seq1250_BIOID50985   -            523   8.8e-17   60.5   7.9   1   1   5.5e-20   1.9e-16   59.5   5.5     2    59   125   180   124   180 0.98 putative Helix-turn-helix domain of transposase IS66
LZ_Tnp_IS66          PF13007.2     78 seq1250_BIOID50985   -            523   1.5e-12   47.8   7.7   1   1   1.2e-15     4e-12   46.5   5.3     2    77    46   121    45   122 0.83 Transposase C of IS166 homeodomain
Regulator_TrmB       PF11495.3    234 seq1252_BIOID50985   -            171   4.2e-09   35.6   0.0   1   1   3.5e-13   4.8e-09   35.4   0.0     2   112    10   115     9   147 0.86 Archaeal transcriptional regulator TrmB
PqiA                 PF04403.8    160 seq1255_BIOID50985   -            427   3.3e-83  276.9  27.6   1   2   9.5e-42   1.3e-37  128.7   5.6     1   160    65   221    65   221 0.96 Paraquat-inducible protein A
PqiA                 PF04403.8    160 seq1255_BIOID50985   -            427   3.3e-83  276.9  27.6   2   2   1.1e-49   1.5e-45  154.5   8.0     1   158   262   420   262   422 0.97 Paraquat-inducible protein A
DUF940               PF06082.6    658 seq1259_BIOID50985   -            698  4.2e-258  858.1  13.4   1   1  3.5e-262  4.8e-258  857.9   9.3     1   658    29   693    29   693 0.97 Bacterial putative lipoprotein (DUF940)
Bac_Ubq_Cox          PF01654.12   436 seq1262_BIOID50985   -            523  1.2e-183  610.3  21.3   1   1    1e-187  1.4e-183  610.1  14.7     1   435     8   503     8   504 0.98 Bacterial Cytochrome Ubiquinol Oxidase
Gp_dh_C              PF02800.15   157 seq1263_BIOID50985   -            331   4.2e-75  250.3   0.1   1   1   8.7e-79   5.9e-75  249.8   0.0     1   157   155   312   155   312 1.00 Glyceraldehyde 3-phosphate dehydrogenase, C-terminal domain
Gp_dh_N              PF00044.19   151 seq1263_BIOID50985   -            331   3.1e-60  202.3   0.6   1   1     8e-64   5.5e-60  201.5   0.1     1   151     3   150     3   150 0.99 Glyceraldehyde 3-phosphate dehydrogenase, NAD binding domain
Autotransporter      PF03797.14   265 seq1264_BIOID50985   -            108   3.2e-09   36.4   0.1   1   1   2.6e-13   3.6e-09   36.2   0.1   168   262     3    91     1    94 0.93 Autotransporter beta-domain
PfkB                 PF00294.19   301 seq1265_BIOID50985   -            300   2.7e-63  213.7   0.5   1   1   2.3e-67   3.1e-63  213.5   0.4     3   299     5   287     3   289 0.93 pfkB family carbohydrate kinase
DUF1049              PF06305.6     68 seq1266_BIOID50985   -            102   1.3e-25   88.5   0.7   1   1   9.6e-30   1.3e-25   88.5   0.5     1    66    22    87    22    89 0.97 Protein of unknown function (DUF1049)
Glyco_tran_WecB      PF03808.8    172 seq1267_BIOID50985   -            246   3.1e-56  189.3   0.1   1   1   3.1e-60   4.2e-56  188.9   0.1     2   172    61   231    60   231 0.96 Glycosyl transferase WecB/TagA/CpsF family
DUF1680              PF07944.7    520 seq1269_BIOID50985   -            622   8.6e-36  123.1   6.9   1   1   3.7e-39     5e-35  120.6   4.8    48   520    65   534    48   534 0.81 Putative glycosyl hydrolase of unknown function (DUF1680)
DUF1471              PF07338.8     56 seq1270_BIOID50985   -             91   1.2e-21   75.9   0.2   1   1   1.2e-25   1.7e-21   75.5   0.1     2    56    35    91    34    91 0.98 Protein of unknown function (DUF1471)
Glycos_transf_2      PF00535.21   169 seq1271_BIOID50985   -            322   1.1e-30  106.4   0.0   1   1   3.2e-34   1.4e-30  106.0   0.0     1   165    11   171    11   175 0.85 Glycosyl transferase family 2
Glyco_tranf_2_3      PF13641.1    230 seq1271_BIOID50985   -            322   3.5e-12   46.5   0.0   1   1   1.2e-15   5.4e-12   45.9   0.0     2   132     9   135     8   205 0.81 Glycosyltransferase like family 2
Glyco_tranf_2_2      PF10111.4    281 seq1271_BIOID50985   -            322   9.6e-06   24.7   0.0   1   1   3.1e-09   1.4e-05   24.2   0.0     1   104    11   108    11   120 0.81 Glycosyltransferase like family 2
TPR_7                PF13176.1     36 seq1272_BIOID50985   -            389     1e-13   49.8  11.5   1   1   1.8e-05     0.025   14.2   0.0     1    27    71    97    71   106 0.82 Tetratricopeptide repeat
TPR_2                PF07719.12    34 seq1272_BIOID50985   -            389   1.8e-12   46.0   7.2   1   1   1.4e-05     0.019   14.7   0.0     5    32   218   245   214   247 0.88 Tetratricopeptide repeat
Apc3                 PF12895.2     84 seq1272_BIOID50985   -            389   7.3e-10   38.7   1.4   1   1   1.3e-09   1.8e-06   27.8   0.1     4    83   156   239   153   240 0.89 Anaphase-promoting complex, cyclosome, subunit 3
TPR_1                PF00515.23    34 seq1272_BIOID50985   -            389   4.6e-09   35.3   2.5   1   1   2.6e-05     0.035   13.5   0.0     7    32   220   245   214   247 0.89 Tetratricopeptide repeat
TPR_8                PF13181.1     34 seq1272_BIOID50985   -            389   1.4e-07   30.6   1.1   1   1   1.7e-05     0.024   14.3   0.0     5    29   218   242   214   246 0.89 Tetratricopeptide repeat
EII-GUT              PF03608.8    168 seq1275_BIOID50985   -            187     7e-77  256.8   0.7   1   1   5.9e-81     8e-77  256.6   0.5     2   168     5   171     4   171 0.99 PTS system enzyme II sorbitol-specific factor
ACR_tran             PF00873.14  1021 seq1276_BIOID50985   -           1037         0 1418.0  26.3   1   1         0         0 1417.8  18.3     1  1020     1  1027     1  1028 1.00 AcrB/AcrD/AcrF family
MMPL                 PF03176.10   333 seq1276_BIOID50985   -           1037   1.2e-06   27.3  11.3   1   1   2.7e-10   1.2e-06   27.3   7.8   139   305   334   499   288   523 0.84 MMPL family
DUF2502              PF10697.4     82 seq1277_BIOID50985   -            108     3e-21   75.1  25.2   1   1   2.9e-25   3.9e-21   74.8  17.5     1    82    23   106    23   106 0.97 Protein of unknown function (DUF2502)
MCE                  PF02470.15    81 seq1280_BIOID50985   -            879   1.5e-64  213.8  10.5   1   3   3.5e-21   4.8e-17   61.6   0.1     2    81    48   139    47   139 0.97 mce related protein
MCE                  PF02470.15    81 seq1280_BIOID50985   -            879   1.5e-64  213.8  10.5   2   3   1.6e-11   2.2e-07   30.6   0.0     2    76   282   357   281   371 0.88 mce related protein
MCE                  PF02470.15    81 seq1280_BIOID50985   -            879   1.5e-64  213.8  10.5   3   3   1.2e-14   1.6e-10   40.7   0.0     4    81   638   726   636   726 0.96 mce related protein
HTH_DeoR             PF08220.7     57 seq1281_BIOID50985   -            122   7.6e-24   82.8   0.9   1   1     1e-26   1.2e-23   82.2   0.6     1    56    11    66    11    67 0.97 DeoR-like helix-turn-helix domain
HTH_11               PF08279.7     55 seq1281_BIOID50985   -            122   1.7e-10   40.2   0.1   1   1   2.5e-13   2.8e-10   39.5   0.1     4    44    14    53    11    60 0.86 HTH domain
MarR_2               PF12802.2     62 seq1281_BIOID50985   -            122   1.1e-07   31.3   0.1   1   1   1.5e-10   1.7e-07   30.6   0.1     5    61    10    63     4    64 0.88 MarR family
MarR                 PF01047.17    59 seq1281_BIOID50985   -            122   1.4e-07   30.9   0.1   1   1     2e-10   2.3e-07   30.2   0.0     8    50    15    57     9    59 0.94 MarR family
HTH_20               PF12840.2     61 seq1281_BIOID50985   -            122   8.1e-07   28.6   0.1   1   1   1.1e-09   1.3e-06   28.0   0.1     6    57     6    57     2    61 0.85 Helix-turn-helix domain
HTH_27               PF13463.1     68 seq1281_BIOID50985   -            122   1.6e-06   28.2   0.1   1   1   2.2e-09   2.5e-06   27.6   0.0     2    53     9    59     9    70 0.88 Winged helix DNA-binding domain
GntR                 PF00392.16    64 seq1281_BIOID50985   -            122   2.7e-06   26.6   0.1   1   1   4.1e-09   4.7e-06   25.8   0.1    27    60    27    60    14    63 0.93 Bacterial regulatory proteins, gntR family
HTH_24               PF13412.1     48 seq1281_BIOID50985   -            122   7.7e-06   25.0   0.1   1   1   1.1e-08   1.3e-05   24.3   0.1     7    48    14    55     9    55 0.95 Winged helix-turn-helix DNA-binding
HTH_5                PF01022.15    47 seq1281_BIOID50985   -            122   3.9e-05   23.0   0.0   1   1   5.6e-08   6.3e-05   22.4   0.0     6    46    14    55     9    56 0.95 Bacterial regulatory protein, arsR family
HTH_Mga              PF08280.6     59 seq1281_BIOID50985   -            122   4.7e-05   22.9   0.1   1   1     1e-07   0.00012   21.7   0.0     9    44    14    49    11    53 0.94 M protein trans-acting positive regulator (MGA) HTH domain
EIIBC-GUT_N          PF03612.9    183 seq1282_BIOID50985   -            319   1.9e-71  239.3   1.5   1   1   5.4e-75   3.7e-71  238.3   1.1     2   183     3   171     2   171 0.95 Sorbitol phosphotransferase enzyme II N-terminus
EIIBC-GUT_C          PF07663.6     93 seq1282_BIOID50985   -            319   6.4e-48  160.7   5.0   1   1   9.3e-52   6.4e-48  160.7   3.5     1    93   226   318   226   318 0.99 Sorbitol phosphotransferase enzyme II C-terminus
Aldose_epim          PF01263.15   301 seq1284_BIOID50985   -            301   1.2e-46  159.0   0.1   1   1   1.1e-50   1.5e-46  158.7   0.1     1   284    34   281    34   294 0.90 Aldose 1-epimerase
AA_permease          PF00324.16   479 seq1285_BIOID50985   -            461   4.9e-99  331.7  55.9   1   1  9.1e-103   6.2e-99  331.3  38.8     1   435    16   427    16   455 0.94 Amino acid permease
AA_permease_2        PF13520.1    426 seq1285_BIOID50985   -            461   1.6e-43  148.7  59.1   1   1   3.1e-47   2.1e-43  148.3  41.0     9   425    20   440    15   441 0.88 Amino acid permease
GGDEF                PF00990.16   161 seq1287_BIOID50985   -            442   2.1e-26   92.3   0.0   1   1   2.9e-30   3.9e-26   91.4   0.0     1   160   295   437   295   438 0.89 GGDEF domain
DeoRC                PF00455.17   162 seq1288_BIOID50985   -            141   3.2e-32  111.2   0.2   1   1   2.7e-36   3.7e-32  111.0   0.2    45   161     1   117     1   118 0.99 DeoR C terminal sensor domain
TetR_N               PF00440.18    47 seq1289_BIOID50985   -            234   3.3e-13   48.9   1.6   1   1   5.1e-17     7e-13   47.8   0.1     1    46    34    80    34    81 0.95 Bacterial regulatory proteins, tetR family
Epimerase            PF01370.16   236 seq1291_BIOID50985   -            660   1.7e-41  142.1   0.0   1   1     8e-45   2.7e-41  141.4   0.0     1   236   318   566   318   566 0.91 NAD dependent epimerase/dehydratase family
Formyl_trans_N       PF00551.14   181 seq1291_BIOID50985   -            660   5.4e-25   87.8   0.0   1   1   2.4e-28   8.1e-25   87.2   0.0    67   178    63   174    20   177 0.90 Formyl transferase
Formyl_trans_C       PF02911.13   100 seq1291_BIOID50985   -            660   2.3e-20   72.4   0.0   1   1   1.2e-23   4.3e-20   71.5   0.0     3    98   202   295   200   297 0.95 Formyl transferase, C-terminal domain
3Beta_HSD            PF01073.14   280 seq1291_BIOID50985   -            660   5.8e-06   25.0   0.0   1   1   2.4e-09   8.2e-06   24.5   0.0     1   157   319   474   319   504 0.79 3-beta hydroxysteroid dehydrogenase/isomerase family
Cyto_ox_2            PF02322.10   328 seq1294_BIOID50985   -            379  7.9e-121  403.1  36.0   1   1  6.7e-125  9.2e-121  402.8  25.0     2   327     7   362     6   363 0.99 Cytochrome oxidase subunit II
Phage_cap_E          PF03864.10   329 seq1296_BIOID50985   -            342     9e-52  175.8   0.3   1   1     8e-56   1.1e-51  175.6   0.2    17   329    20   341     9   341 0.91 Phage major capsid protein E
OMPdecase            PF00215.19   226 seq1297_BIOID50985   -            265     3e-54  183.6   0.0   1   1   2.6e-58   3.5e-54  183.4   0.0     1   226    35   257    35   257 0.96 Orotidine 5'-phosphate decarboxylase / HUMPS family
HAD_2                PF13419.1    176 seq1299_BIOID50985   -            199     6e-29  101.4   0.1   1   1     2e-32     7e-29  101.2   0.1     2   176     4   184     3   184 0.84 Haloacid dehalogenase-like hydrolase
Hydrolase_like       PF13242.1     75 seq1299_BIOID50985   -            199   2.5e-08   33.3   0.0   1   1   1.6e-11   5.5e-08   32.2   0.0     2    50   139   186   138   198 0.93 HAD-hyrolase-like
Hydrolase            PF00702.21   204 seq1299_BIOID50985   -            199   2.1e-06   28.3   0.0   1   1   6.7e-10   2.3e-06   28.1   0.0   111   203    75   177     8   178 0.77 haloacid dehalogenase-like hydrolase
SIS_2                PF13580.1    138 seq1301_BIOID50985   -            246   3.1e-31  107.7   0.3   1   1   9.4e-35   6.4e-31  106.7   0.2    15   138    78   200    56   200 0.92 SIS domain
SIS                  PF01380.17   131 seq1301_BIOID50985   -            246   5.9e-08   32.2   0.0   1   1   2.3e-11   1.6e-07   30.9   0.0    51   104   163   216   152   229 0.91 SIS domain
His_Phos_2           PF00328.17   347 seq1302_BIOID50985   -            413   1.7e-39  135.9   0.0   1   1   1.5e-43   2.1e-39  135.7   0.0     1   344    30   359    30   364 0.85 Histidine phosphatase superfamily (branch 2)
DUF1422              PF07226.6    118 seq1303_BIOID50985   -            119   1.1e-54  183.0   1.2   1   1   9.1e-59   1.2e-54  182.9   0.9     3   116     2   115     1   117 0.97 Protein of unknown function (DUF1422)
PTSIIA_gutA          PF03829.8    117 seq1304_BIOID50985   -            123   7.6e-45  151.2   0.0   1   1   6.7e-49   9.1e-45  150.9   0.0     1   116     1   116     1   118 0.98 PTS system glucitol/sorbitol-specific IIA component
DUF904               PF06005.7     72 seq1305_BIOID50985   -             79     3e-28   97.7  17.2   1   1   2.6e-32   3.6e-28   97.5  11.9     1    72     1    79     1    79 0.99 Protein of unknown function (DUF904)
Glyco_hydro_38       PF01074.17   277 seq1307_BIOID50985   -            334   3.1e-15   56.1   0.1   1   1   3.9e-19   5.3e-15   55.3   0.0     2    70   250   316   249   324 0.95 Glycosyl hydrolases family 38 N-terminal domain
adh_short            PF00106.20   167 seq1311_BIOID50985   -            259     4e-26   91.7   1.6   1   1   1.1e-29   4.9e-26   91.5   1.1     2   166     4   172     3   173 0.94 short chain dehydrogenase
adh_short_C2         PF13561.1    243 seq1311_BIOID50985   -            259   2.6e-16   60.0   0.0   1   1   8.4e-20   3.8e-16   59.4   0.0     7   241    13   255     9   256 0.87 Enoyl-(Acyl carrier protein) reductase
Virul_fac_BrkB       PF03631.10   260 seq1312_BIOID50985   -            290     1e-55  188.8  24.6   1   1   8.7e-60   1.2e-55  188.6  17.0     2   258    29   274    28   276 0.88 Virulence factor BrkB
SUI1                 PF01253.17    83 seq1313_BIOID50985   -            108   1.6e-22   78.9   1.9   1   1   1.4e-26   1.9e-22   78.7   1.3     2    82    28   104    27   105 0.95 Translation initiation factor SUI1
PsiE                 PF06146.7     69 seq1314_BIOID50985   -            136   1.8e-16   59.9   5.7   1   1   1.3e-20   1.8e-16   59.9   3.9     5    69    62   123    58   123 0.95 Phosphate-starvation-inducible E
Nucleos_tra2_C       PF07662.8    210 seq1316_BIOID50985   -            413   2.3e-69  232.9  16.2   1   1   3.3e-73   2.3e-69  232.9  11.2     1   209   206   412   206   413 0.98 Na+ dependent nucleoside transporter C-terminus
Nucleos_tra2_N       PF01773.15    75 seq1316_BIOID50985   -            413   1.9e-24   85.6   4.2   1   1   2.8e-28   1.9e-24   85.6   2.9     1    74    22    95    22    96 0.98 Na+ dependent nucleoside transporter N-terminus
YbgT_YccB            PF08173.6     28 seq1317_BIOID50985   -             37   6.1e-16   57.8   4.2   1   1   4.9e-20   6.7e-16   57.6   2.9     1    28     1    28     1    28 0.97 Membrane bound YbgT-like protein
Cyd_oper_YbgE        PF09600.5     82 seq1321_BIOID50985   -             97   1.5e-33  114.6   7.9   1   1   1.4e-37   1.9e-33  114.3   5.5     1    81    16    96    16    97 0.97 Cyd operon protein YbgE (Cyd_oper_YbgE)
GATase_4             PF13230.1    272 seq1322_BIOID50985   -            255  3.2e-107  357.1   0.0   1   1  7.7e-111  3.5e-107  357.0   0.0     1   252     1   252     1   255 0.99 Glutamine amidotransferases class-II
GATase_2             PF00310.16   361 seq1322_BIOID50985   -            255   3.3e-17   62.1   0.1   1   1   2.1e-15   9.7e-12   44.1   0.1   189   359    65   215    60   217 0.87 Glutamine amidotransferases class-II
Fels1                PF05666.6     45 seq1326_BIOID50985   -            122   1.4e-39  133.0   2.3   1   2   2.6e-21   3.6e-17   61.3   0.1     2    45    20    62    19    62 0.95 Fels-1 Prophage Protein-like
Fels1                PF05666.6     45 seq1326_BIOID50985   -            122   1.4e-39  133.0   2.3   2   2   1.2e-24   1.7e-20   72.0   0.2     1    45    66   121    66   121 0.98 Fels-1 Prophage Protein-like
ABC_tran             PF00005.22   118 seq1329_BIOID50985   -            637     1e-36  125.7   1.1   1   2   2.4e-18   3.3e-15   56.3   0.0     1   118    41   178    41   178 0.87 ABC transporter
ABC_tran             PF00005.22   118 seq1329_BIOID50985   -            637     1e-36  125.7   1.1   2   2   2.6e-21   3.6e-18   65.9   0.0     1   118   352   459   352   459 0.92 ABC transporter
ABC_tran_2           PF12848.2     85 seq1329_BIOID50985   -            637   6.6e-29   99.4   4.3   1   1   4.8e-32   6.6e-29   99.4   3.0     1    83   217   298   217   302 0.93 ABC transporter
Radical_SAM          PF04055.16   166 seq1330_BIOID50985   -            411   6.1e-13   49.1   0.0   1   1     3e-16     1e-12   48.4   0.0     6   160    20   182    16   208 0.84 Radical SAM superfamily
DUF4008              PF13186.1     64 seq1330_BIOID50985   -            411     2e-12   47.1   0.6   1   1   1.3e-15   4.3e-12   46.0   0.4     4    64   282   343   276   343 0.90 Domain of unknown function (DUF4008)
Fer4_12              PF13353.1    139 seq1330_BIOID50985   -            411   4.8e-07   29.8   0.0   1   1   2.7e-10   9.1e-07   28.9   0.0    13   115    19   126    17   150 0.60 4Fe-4S single cluster domain
Glyco_hydro_38C      PF07748.8    458 seq1331_BIOID50985   -            677   9.1e-53  179.5   0.0   1   1   3.8e-56   1.7e-52  178.5   0.0    71   458   309   674   272   674 0.85 Glycosyl hydrolases family 38 C-terminal domain
Glyco_hydro_38       PF01074.17   277 seq1331_BIOID50985   -            677   1.8e-32  112.6   0.0   1   1   6.4e-36   2.9e-32  111.9   0.0   103   261     2   152     1   162 0.96 Glycosyl hydrolases family 38 N-terminal domain
Alpha-mann_mid       PF09261.6     80 seq1331_BIOID50985   -            677   1.5e-21   76.2   0.1   1   1   9.4e-25   4.3e-21   74.7   0.1     1    80   167   243   167   243 0.95 Alpha mannosidase, middle domain
GutM                 PF06923.6    109 seq1333_BIOID50985   -            119   6.1e-37  125.5   0.0   1   1   5.1e-41   6.9e-37  125.3   0.0     2   109     3   110     2   110 0.98 Glucitol operon activator protein (GutM)
4HBT                 PF03061.17    79 seq1334_BIOID50985   -            134     8e-19   67.4   0.4   1   1   2.4e-22   1.1e-18   66.9   0.3     1    77    20   103    20   105 0.98 Thioesterase superfamily
4HBT_2               PF13279.1    121 seq1334_BIOID50985   -            134   2.7e-12   47.0   0.2   1   1   7.1e-16   3.2e-12   46.8   0.1     3   117    14   128    12   132 0.88 Thioesterase-like superfamily
Acyl-ACP_TE          PF01643.12   249 seq1334_BIOID50985   -            134   1.3e-05   24.2   0.1   1   1   3.1e-09   1.4e-05   24.0   0.0    31   132    33   132     4   134 0.79 Acyl-ACP thioesterase
Tyr_Deacylase        PF02580.11   145 seq1335_BIOID50985   -            145   6.3e-55  185.0   0.1   1   1   5.1e-59     7e-55  184.8   0.0     2   144     3   144     2   145 0.99 D-Tyr-tRNA(Tyr) deacylase
Polysacc_deac_1      PF01522.16   124 seq1337_BIOID50985   -            296   2.5e-14   52.8   0.0   1   1   4.5e-18   6.1e-14   51.6   0.0    16   123    15   169     6   170 0.93 Polysaccharide deacetylase
Nol1_Nop2_Fmu        PF01189.12   283 seq1340_BIOID50985   -            481  1.6e-110  368.8   0.0   1   2   2.7e-31   7.4e-28   97.6   0.0    12   177    42   210    31   211 0.88 NOL1/NOP2/sun family
Nol1_Nop2_Fmu        PF01189.12   283 seq1340_BIOID50985   -            481  1.6e-110  368.8   0.0   2   2   4.5e-86   1.2e-82  277.3   0.0     9   282   201   480   201   481 0.99 NOL1/NOP2/sun family
Nol1_Nop2_Fmu_2      PF13636.1    102 seq1340_BIOID50985   -            481   6.7e-23   80.5   0.0   1   1   4.3e-26   1.2e-22   79.8   0.0     3   102   368   470   366   470 0.91 pre-rRNA processing and ribosome biogenesis
Methyltransf_26      PF13659.1    117 seq1340_BIOID50985   -            481     3e-07   30.3   0.1   1   1   3.1e-10   8.4e-07   28.9   0.1     2   116   121   249   120   250 0.87 Methyltransferase domain
Methyltransf_18      PF12847.2    112 seq1340_BIOID50985   -            481   5.7e-07   29.9   0.0   1   1   3.8e-10     1e-06   29.1   0.0     3   112   121   249   119   249 0.87 Methyltransferase domain
MotA_ExbB            PF01618.11   139 seq1342_BIOID50985   -            230   6.2e-47  158.6   0.2   1   1     6e-51   8.1e-47  158.2   0.1     2   138    74   210    73   211 0.98 MotA/TolQ/ExbB proton channel family
DeoRC                PF00455.17   162 seq1343_BIOID50985   -            257   6.9e-53  178.4   0.6   1   1   2.4e-56   1.1e-52  177.8   0.3     3   161    74   232    72   233 0.97 DeoR C terminal sensor domain
HTH_DeoR             PF08220.7     57 seq1343_BIOID50985   -            257     9e-22   76.2   0.1   1   1   3.8e-25   1.7e-21   75.3   0.1     1    56     6    61     6    62 0.98 DeoR-like helix-turn-helix domain
HTH_11               PF08279.7     55 seq1343_BIOID50985   -            257   5.3e-09   35.4   0.1   1   1   3.9e-12   1.8e-08   33.8   0.0     1    46     6    50     6    56 0.92 HTH domain
YiiD_Cterm           PF09500.5    144 seq1344_BIOID50985   -            329   6.7e-49  165.0   0.0   1   1   2.9e-52   9.9e-49  164.4   0.0     1   143   174   313   174   314 0.99 Putative thioesterase (yiiD_Cterm)
Acetyltransf_7       PF13508.1     79 seq1344_BIOID50985   -            329   4.5e-13   49.0   0.0   1   1   2.4e-16   8.3e-13   48.1   0.0     3    78    60   139    58   140 0.87 Acetyltransferase (GNAT) domain
Acetyltransf_1       PF00583.19    83 seq1344_BIOID50985   -            329   2.5e-12   46.5   0.0   1   1   2.1e-15   7.1e-12   45.0   0.0     2    82    66   138    65   139 0.96 Acetyltransferase (GNAT) family
Acetyltransf_10      PF13673.1    117 seq1344_BIOID50985   -            329   1.6e-08   34.5   0.0   1   1   7.8e-12   2.7e-08   33.8   0.0    38   117    55   138    16   138 0.81 Acetyltransferase (GNAT) domain
DUF1471              PF07338.8     56 seq1345_BIOID50985   -            314   4.1e-62  205.5   5.4   1   3   2.8e-22   3.9e-18   64.7   0.0     2    56    34    90    33    90 0.98 Protein of unknown function (DUF1471)
DUF1471              PF07338.8     56 seq1345_BIOID50985   -            314   4.1e-62  205.5   5.4   2   3     3e-22   4.1e-18   64.6   0.1     3    56   119   174   117   174 0.98 Protein of unknown function (DUF1471)
DUF1471              PF07338.8     56 seq1345_BIOID50985   -            314   4.1e-62  205.5   5.4   3   3   3.1e-26   4.3e-22   77.3   0.1     2    56   259   314   258   314 0.99 Protein of unknown function (DUF1471)
TonB_dep_Rec         PF00593.19   276 seq1346_BIOID50985   -            628   1.4e-30  107.0  21.3   1   1     2e-34   1.4e-30  107.0  14.8     1   276   404   627   404   627 0.90 TonB dependent receptor
Plug                 PF07715.10   108 seq1346_BIOID50985   -            628   6.4e-30  103.5   1.5   1   1   9.4e-34   6.4e-30  103.5   1.0     4   108    55   160    52   160 0.97 TonB-dependent Receptor Plug Domain
Phage_AlpA           PF05930.7     51 seq1348_BIOID50985   -             86   1.6e-25   88.4   0.0   1   1   1.4e-29     2e-25   88.1   0.0     1    51    23    73    23    73 0.99 Prophage CP4-57 regulatory protein (AlpA)
YcgL                 PF05166.8     74 seq1349_BIOID50985   -             97   2.1e-33  114.1   0.1   1   1     2e-37   2.8e-33  113.7   0.1     1    74     3    76     3    76 0.99 YcgL domain
AAA_PrkA             PF08298.6    358 seq1351_BIOID50985   -            644  1.3e-180  599.6   0.0   1   1  2.6e-184  1.8e-180  599.1   0.0     2   358    20   380    19   380 0.99 PrkA AAA domain
PrkA                 PF06798.7    254 seq1351_BIOID50985   -            644   6.8e-86  287.5   2.2   1   1   2.2e-89   1.5e-85  286.4   1.5     1   254   382   636   382   636 0.98 PrkA serine protein kinase C-terminal domain
Phage_ASH            PF10554.4    108 seq1353_BIOID50985   -            197   1.6e-32  111.9   0.0   1   1   1.6e-36   2.2e-32  111.5   0.0     1   108    37   146    37   146 0.98 Ash protein family
YliH                 PF10799.3    127 seq1354_BIOID50985   -            127   2.3e-73  243.8   4.9   1   1   1.8e-77   2.5e-73  243.6   3.4     1   127     1   127     1   127 0.99 Biofilm formation protein (YliH/bssR)
PMT                  PF02366.13   245 seq1355_BIOID50985   -            550   1.4e-54  184.9  21.1   1   1   2.1e-58   1.4e-54  184.9  14.7     3   245     5   237     3   237 0.98 Dolichyl-phosphate-mannose-protein mannosyltransferase
PMT_2                PF13231.1    159 seq1355_BIOID50985   -            550   6.8e-12   45.4  22.0   1   1     1e-15   6.8e-12   45.4  15.3     2   159    61   222    60   222 0.80 Dolichyl-phosphate-mannose-protein mannosyltransferase
ExbD                 PF02472.11   130 seq1357_BIOID50985   -            142   3.7e-23   81.8   0.1   1   1     3e-27   4.1e-23   81.6   0.1     2   129    10   141     9   142 0.89 Biopolymer transport protein ExbD/TolR
SIS                  PF01380.17   131 seq1361_BIOID50985   -            321   3.8e-27   94.3   0.0   1   1   9.9e-31   6.8e-27   93.5   0.0     2   130    39   169    38   170 0.98 SIS domain
CBS                  PF00571.23    57 seq1361_BIOID50985   -            321   2.9e-15   55.5   0.0   1   2   1.9e-08   0.00013   21.4   0.0     1    56   199   256   199   257 0.92 CBS domain
CBS                  PF00571.23    57 seq1361_BIOID50985   -            321   2.9e-15   55.5   0.0   2   2   1.9e-10   1.3e-06   27.8   0.0     2    51   266   315   265   318 0.89 CBS domain
KGG                  PF10685.4     23 seq1362_BIOID50985   -             57   2.5e-20   71.7  18.2   1   2   5.5e-14   7.5e-10   38.3   4.3     1    23    10    31    10    31 0.98 Stress-induced bacterial acidophilic repeat motif
KGG                  PF10685.4     23 seq1362_BIOID50985   -             57   2.5e-20   71.7  18.2   2   2   2.5e-14   3.4e-10   39.5   2.8     1    23    32    53    32    53 0.99 Stress-induced bacterial acidophilic repeat motif
FAA_hydrolase        PF01557.13   217 seq1363_BIOID50985   -            219   3.8e-56  189.8   0.0   1   1   3.6e-60   4.9e-56  189.4   0.0     1   206    18   209    18   218 0.94 Fumarylacetoacetate (FAA) hydrolase family
OEP                  PF02321.13   188 seq1368_BIOID50985   -            457     4e-51  173.1  39.0   1   2   1.1e-26   1.4e-22   80.0  12.2     3   188    65   247    63   247 0.97 Outer membrane efflux protein
OEP                  PF02321.13   188 seq1368_BIOID50985   -            457     4e-51  173.1  39.0   2   2   1.3e-32   1.7e-28   99.3   9.3     7   188   275   455   270   455 0.94 Outer membrane efflux protein
DUF1768              PF08719.6    157 seq1370_BIOID50985   -            149   3.8e-46  156.5   0.1   1   1   3.1e-50   4.3e-46  156.4   0.1     1   155     6   145     6   147 0.97 Domain of unknown function (DUF1768)
GSDH                 PF07995.6    331 seq1371_BIOID50985   -            371    1e-127  425.6   0.1   1   1  8.6e-132  1.2e-127  425.5   0.1     1   331    34   366    34   366 0.98 Glucose / Sorbosone dehydrogenase
TolA                 PF06519.6     96 seq1374_BIOID50985   -            421   2.2e-38  129.9   0.0   1   1   3.3e-42   2.2e-38  129.9   0.0     1    96   325   419   325   419 0.98 TolA C-terminal
TonB_2               PF13103.1     85 seq1374_BIOID50985   -            421   3.2e-05   23.7   0.0   1   1   1.4e-08   9.4e-05   22.2   0.0     2    73   338   405   337   414 0.86 TonB C terminal
AA_permease_2        PF13520.1    426 seq1379_BIOID50985   -            460   1.4e-79  267.5  39.9   1   1   1.2e-83   1.6e-79  267.2  27.7     1   420     5   441     5   449 0.91 Amino acid permease
Abhydrolase_1        PF00561.15   230 seq1381_BIOID50985   -            340   3.4e-26   92.1   0.0   1   1   2.6e-29     9e-26   90.7   0.0     4   218   105   312   102   315 0.96 alpha/beta hydrolase fold
Abhydrolase_6        PF12697.2    228 seq1381_BIOID50985   -            340     3e-16   59.9   0.7   1   1   1.2e-19   4.2e-16   59.4   0.5     1   219    75   312    75   320 0.70 Alpha/beta hydrolase family
Abhydrolase_5        PF12695.2    142 seq1381_BIOID50985   -            340   7.6e-11   41.8   0.4   1   1   7.2e-14   2.5e-10   40.1   0.2     2   141    75   308    74   309 0.65 Alpha/beta hydrolase family
NusG                 PF02357.14    92 seq1382_BIOID50985   -            213   3.2e-08   33.5   0.0   1   1   3.7e-12   5.1e-08   32.9   0.0     2    92    55   148    54   148 0.86 Transcription termination factor nusG
FliB                 PF03692.10    85 seq1385_BIOID50985   -            189   1.5e-08   34.8  10.3   1   1   2.8e-12   3.8e-08   33.5   7.1     2    85    65   133    64   133 0.97 Flagellin N-methylase
DUF1480              PF07351.8     80 seq1386_BIOID50985   -             78   3.5e-42  142.1   0.0   1   1   2.8e-46   3.8e-42  142.0   0.0     3    79     2    77     1    78 0.98 Protein of unknown function (DUF1480)
NLPC_P60             PF00877.14   105 seq1389_BIOID50985   -            257   3.3e-31  107.0   0.0   1   1   8.7e-35     6e-31  106.2   0.0     1   105   139   249   139   249 0.98 NlpC/P60 family
Pox_D5               PF03288.11    86 seq1390_BIOID50985   -            794   5.3e-21   74.5   0.0   1   1   3.5e-24   9.4e-21   73.7   0.0     1    86   687   786   687   786 0.96 Poxvirus D5 protein-like
Prim_Zn_Ribbon       PF08273.7     40 seq1390_BIOID50985   -            794     3e-19   68.6   9.5   1   1   2.1e-22   5.8e-19   67.7   6.6     1    40    48    84    48    84 0.97 Zinc-binding domain of primase-helicase
Toprim_3             PF13362.1     96 seq1390_BIOID50985   -            794   2.1e-11   43.8   0.2   1   1   2.8e-13   7.8e-10   38.7   0.0     2    96   227   318   226   318 0.79 Toprim domain
D5_N                 PF08706.6    150 seq1390_BIOID50985   -            794   1.1e-08   35.2   0.0   1   1   1.4e-11   3.7e-08   33.4   0.0     2   148   354   485   353   487 0.67 D5 N terminal like
Toprim_4             PF13662.1     81 seq1390_BIOID50985   -            794     2e-08   34.0   0.1   1   1     5e-11   1.4e-07   31.3   0.0     2    68   226   293   225   302 0.92 Toprim domain
Methyltransf_2       PF00891.13   241 seq1391_BIOID50985   -            352   1.7e-17   63.3   0.0   1   1   5.3e-21   2.4e-17   62.8   0.0     5   231    84   315    79   326 0.84 O-methyltransferase
Methyltransf_12      PF08242.7     99 seq1391_BIOID50985   -            352   2.8e-08   34.0   0.0   1   1     1e-11   4.7e-08   33.3   0.0     2    98   183   279   182   280 0.94 Methyltransferase domain
Methyltransf_31      PF13847.1    152 seq1391_BIOID50985   -            352   3.2e-08   33.1   0.0   1   1     1e-11   4.6e-08   32.6   0.0     4   152   178   330   175   330 0.79 Methyltransferase domain
DUF1482              PF07358.6     57 seq1393_BIOID50985   -             91     5e-32  109.1   0.1   1   1   4.4e-36     6e-32  108.9   0.1     1    57    29    86    29    86 0.99 Protein of unknown function (DUF1482)
Lactamase_B_2        PF12706.2    194 seq1394_BIOID50985   -            356   2.2e-24   85.9   0.3   1   1     4e-28   2.8e-24   85.6   0.2     2   194    59   284    58   284 0.80 Beta-lactamase superfamily domain
Lactamase_B_3        PF13483.1    163 seq1394_BIOID50985   -            356   4.9e-17   62.0   0.1   1   1     1e-20   6.9e-17   61.5   0.0     4   163    44   283    42   283 0.86 Beta-lactamase superfamily domain
Asp_Glu_race         PF01177.17   217 seq1395_BIOID50985   -            285   3.4e-30  105.4   0.1   1   1   3.4e-34   4.7e-30  105.0   0.0     2   215    25   234    24   236 0.86 Asp/Glu/Hydantoin racemase
DUF2913              PF11140.3    207 seq1396_BIOID50985   -            255   1.8e-37  128.5   0.0   1   1   1.5e-41   2.1e-37  128.3   0.0     3   207    41   234    39   234 0.98 Protein of unknown function (DUF2913)
EamA                 PF00892.15   126 seq1399_BIOID50985   -            111   3.2e-10   40.0   8.9   1   1   8.4e-14   3.8e-10   39.7   6.2    24   124     3   107     1   109 0.84 EamA-like transporter family
Multi_Drug_Res       PF00893.14    93 seq1399_BIOID50985   -            111   3.4e-08   33.7   4.9   1   1     1e-11   4.6e-08   33.2   3.4     1    93     1   100     1   100 0.87 Small Multidrug Resistance protein
UPF0270              PF06794.7     70 seq1403_BIOID50985   -             72   9.2e-36  121.3   0.1   1   1   7.4e-40     1e-35  121.2   0.0     1    70     1    70     1    70 0.99 Uncharacterised protein family (UPF0270)
CusF_Ec              PF11604.3     70 seq1406_BIOID50985   -            110   1.2e-21   76.2   0.3   1   1   1.2e-25   1.6e-21   75.7   0.2     1    67    42   107    42   110 0.93 Copper binding periplasmic protein CusF
DUF444               PF04285.7    421 seq1411_BIOID50985   -            427  3.1e-200  665.1   2.7   1   1  2.5e-204  3.4e-200  664.9   1.9     1   420     1   422     1   423 1.00 Protein of unknown function (DUF444)
HTH_31               PF13560.1     64 seq1413_BIOID50985   -             96   6.8e-11   42.0   0.0   1   1   7.9e-14   3.6e-10   39.7   0.0     4    46    35    76    34    93 0.82 Helix-turn-helix domain
HTH_3                PF01381.17    55 seq1413_BIOID50985   -             96   3.2e-09   36.3   0.1   1   1     2e-12   9.2e-09   34.9   0.0     1    38    37    74    37    85 0.96 Helix-turn-helix
HTH_19               PF12844.2     64 seq1413_BIOID50985   -             96     2e-08   34.0   0.0   1   1   2.1e-11   9.4e-08   31.8   0.0     3    55    36    87    36    95 0.83 Helix-turn-helix domain
PD40                 PF07676.7     39 seq1415_BIOID50985   -            431   1.2e-35  120.5   5.0   1   4   2.5e-08   8.6e-05   21.9   0.0    11    34   203   224   198   227 0.82 WD40-like Beta Propeller Repeat
PD40                 PF07676.7     39 seq1415_BIOID50985   -            431   1.2e-35  120.5   5.0   2   4   8.4e-13   2.9e-09   36.2   0.0     2    39   238   273   237   273 0.95 WD40-like Beta Propeller Repeat
PD40                 PF07676.7     39 seq1415_BIOID50985   -            431   1.2e-35  120.5   5.0   3   4   6.4e-13   2.2e-09   36.6   0.1     2    38   282   316   281   317 0.96 WD40-like Beta Propeller Repeat
PD40                 PF07676.7     39 seq1415_BIOID50985   -            431   1.2e-35  120.5   5.0   4   4   4.2e-07    0.0014   18.0   0.0     3    30   370   397   368   403 0.93 WD40-like Beta Propeller Repeat
TolB_N               PF04052.8    105 seq1415_BIOID50985   -            431   9.2e-32  109.1   0.0   1   1   7.2e-35   2.5e-31  107.7   0.0     1    99    24   122    24   127 0.97 TolB amino-terminal domain
DPPIV_N              PF00930.16   353 seq1415_BIOID50985   -            431   1.6e-13   49.8   0.0   1   1   2.3e-13     8e-10   37.7   0.0   239   348   249   353   220   358 0.87 Dipeptidyl peptidase IV (DPP IV) N-terminal region
PRK                  PF00485.13   194 seq1416_BIOID50985   -            289     3e-74  248.6   0.0   1   1   2.7e-78   3.6e-74  248.4   0.0     1   194     7   214     7   214 0.99 Phosphoribulokinase / Uridine kinase family
adh_short            PF00106.20   167 seq1418_BIOID50985   -            240   4.5e-16   59.1   0.2   1   1   1.3e-19     6e-16   58.6   0.1     3   166     9   170     8   171 0.87 short chain dehydrogenase
adh_short_C2         PF13561.1    243 seq1418_BIOID50985   -            240   8.1e-08   32.2   0.0   1   1   2.2e-11     1e-07   31.9   0.0     8   192    18   193    13   238 0.73 Enoyl-(Acyl carrier protein) reductase
KR                   PF08659.5    181 seq1418_BIOID50985   -            240   2.9e-07   30.2   0.5   1   1   1.1e-10   5.1e-07   29.4   0.3     4   172    10   175     8   184 0.85 KR domain
Adenine_glyco        PF03352.8    179 seq1419_BIOID50985   -            242   4.5e-84  280.2   0.0   1   1     4e-88   5.4e-84  280.0   0.0     1   177    61   237    61   239 0.99 Methyladenine glycosylase
HlyD_2               PF12700.2    328 seq1420_BIOID50985   -            407   1.3e-14   53.9   0.0   1   1   1.2e-17     8e-14   51.4   0.0   136   327   187   378    98   379 0.77 HlyD family secretion protein
HlyD_3               PF13437.1    105 seq1420_BIOID50985   -            407   1.7e-13   50.6   0.2   1   1     2e-14   1.4e-10   41.3   0.0     1   105   209   310   209   310 0.96 HlyD family secretion protein
Ketoacyl-synt_2      PF13723.1    218 seq1421_BIOID50985   -            240   1.4e-76  256.4   0.8   1   1   1.2e-80   1.6e-76  256.2   0.5     1   218    23   238    23   238 0.99 Beta-ketoacyl synthase, N-terminal domain
Peptidase_S11        PF00768.15   241 seq1424_BIOID50985   -            407  8.9e-101  336.0   0.4   1   1  2.5e-104  1.1e-100  335.7   0.2     2   241    36   273    35   273 0.99 D-alanyl-D-alanine carboxypeptidase
PBP5_C               PF07943.8     91 seq1424_BIOID50985   -            407   5.7e-25   87.0   0.0   1   1   2.3e-28   1.1e-24   86.1   0.0     1    91   292   383   292   383 0.99 Penicillin-binding protein 5, C-terminal domain
Beta-lactamase2      PF13354.1    197 seq1424_BIOID50985   -            407     1e-13   51.0   0.1   1   1   3.1e-17   1.4e-13   50.6   0.1     4   144    57   209    54   262 0.75 Beta-lactamase enzyme family
DUF1449              PF07290.6    202 seq1425_BIOID50985   -            129   1.6e-33  115.6   1.4   1   1   1.4e-37     2e-33  115.3   1.0     2   121     7   121     6   127 0.95 Protein of unknown function (DUF1449)
DeoRC                PF00455.17   162 seq1426_BIOID50985   -            251   3.8e-38  130.5   0.0   1   1   1.1e-41   4.8e-38  130.2   0.0     2   161    75   231    74   232 0.97 DeoR C terminal sensor domain
HTH_DeoR             PF08220.7     57 seq1426_BIOID50985   -            251   5.9e-21   73.6   0.6   1   1   4.2e-24   1.9e-20   72.0   0.1     1    57     6    62     6    62 0.98 DeoR-like helix-turn-helix domain
HTH_11               PF08279.7     55 seq1426_BIOID50985   -            251   1.2e-05   24.7   0.4   1   1   6.5e-09     3e-05   23.4   0.0     5    49    10    52     6    55 0.81 HTH domain
DUF1323              PF07037.6    122 seq1427_BIOID50985   -            119   9.2e-49  164.5   0.0   1   1   8.9e-53   1.2e-48  164.1   0.0     1   122     6   118     6   118 0.94 Putative transcription regulator (DUF1323)
DUF1076              PF06416.7    113 seq1432_BIOID50985   -            306   1.4e-47  159.9   1.1   1   1   2.2e-51     3e-47  158.8   0.8     1   113   184   296   184   296 0.98 Protein of unknown function (DUF1076)
RHH_1                PF01402.16    39 seq1433_BIOID50985   -             81   4.8e-11   41.9   0.5   1   1   5.7e-15   7.7e-11   41.2   0.4     2    39    15    52    14    52 0.96 Ribbon-helix-helix protein, copG family
Acetyltransf_10      PF13673.1    117 seq1434_BIOID50985   -            146   3.4e-14   52.8   0.0   1   1   1.3e-17   4.3e-14   52.5   0.0     7   117    12   120     8   120 0.81 Acetyltransferase (GNAT) domain
Acetyltransf_7       PF13508.1     79 seq1434_BIOID50985   -            146   1.2e-13   50.8   0.1   1   1   4.7e-17   1.6e-13   50.4   0.1     3    78    48   121    46   122 0.92 Acetyltransferase (GNAT) domain
Acetyltransf_1       PF00583.19    83 seq1434_BIOID50985   -            146   1.5e-12   47.2   0.1   1   1   7.5e-16   2.6e-12   46.5   0.1     1    83    53   121    53   121 0.97 Acetyltransferase (GNAT) family
DUF1019              PF06254.6     89 seq1435_BIOID50985   -            179   1.6e-33  114.5   0.1   1   1   1.8e-37   2.4e-33  114.0   0.1     1    89    65   157    65   157 0.98 Protein of unknown function (DUF1019)
Lactamase_B          PF00753.22   194 seq1436_BIOID50985   -            479   5.4e-28   97.8   0.2   1   1   1.6e-31   7.4e-28   97.4   0.1     2   158    31   179    30   246 0.90 Metallo-beta-lactamase superfamily
Rubredoxin           PF00301.15    47 seq1436_BIOID50985   -            479   1.2e-19   69.8   2.7   1   1   4.7e-23   2.2e-19   68.9   1.9     1    47   425   471   425   471 0.98 Rubredoxin
Flavodoxin_1         PF00258.20   143 seq1436_BIOID50985   -            479     1e-11   44.9   0.0   1   1   3.8e-15   1.7e-11   44.1   0.0     1   142   256   388   256   389 0.78 Flavodoxin
Acyltransferase      PF01553.16   132 seq1437_BIOID50985   -            279     3e-17   62.1   0.0   1   1   3.3e-21   4.5e-17   61.6   0.0     3   132    83   204    81   204 0.95 Acyltransferase
DUF1323              PF07037.6    122 seq1438_BIOID50985   -            130   5.2e-55  184.7   0.0   1   1   1.3e-58   5.8e-55  184.5   0.0     1   122     8   129     8   129 0.99 Putative transcription regulator (DUF1323)
HTH_17               PF12728.2     51 seq1438_BIOID50985   -            130     2e-08   34.2   0.1   1   1   1.2e-11   5.5e-08   32.8   0.0     2    38     8    49     8    52 0.82 Helix-turn-helix domain
Peptidase_S24        PF00717.18    70 seq1439_BIOID50985   -            139   1.7e-13   49.8   0.0   1   1   1.8e-17   2.5e-13   49.3   0.0     2    68    56   120    55   122 0.91 Peptidase S24-like
Trans_reg_C          PF00486.23    77 seq1442_BIOID50985   -            251   1.2e-20   73.0   0.2   1   1   6.4e-24   4.3e-20   71.2   0.0     2    77   170   245   169   245 0.98 Transcriptional regulatory protein, C terminal
Response_reg         PF00072.19   112 seq1442_BIOID50985   -            251   2.7e-20   72.3   0.1   1   1   6.2e-24   4.2e-20   71.7   0.0     2   111    17   124    16   125 0.97 Response regulator receiver domain
OmpA                 PF00691.15    97 seq1445_BIOID50985   -            173   1.1e-19   70.5   0.0   1   1   1.4e-23     2e-19   69.6   0.0     1    97    72   167    72   167 0.95 OmpA family
IMS                  PF00817.15   148 seq1446_BIOID50985   -            422     8e-39  132.7   0.0   1   1     6e-42   2.1e-38  131.3   0.0     1   147     5   150     5   151 0.96 impB/mucB/samB family
DUF4113              PF13438.1     75 seq1446_BIOID50985   -            422   1.5e-28   98.4   0.2   1   1   1.9e-31   6.6e-28   96.3   0.0     1    75   347   421   347   421 0.98 Domain of unknown function (DUF4113)
IMS_C                PF11799.3    137 seq1446_BIOID50985   -            422     1e-08   35.5   0.0   1   1   6.1e-12   2.1e-08   34.5   0.0     3   122   214   333   212   344 0.89 impB/mucB/samB family C-terminal
IMS_HHH              PF11798.3     32 seq1446_BIOID50985   -            422   2.4e-07   30.3   0.1   1   1     2e-10   6.8e-07   28.8   0.0     4    32   172   200   169   200 0.92 IMS family HHH motif
Phage_rep_O          PF04492.8    100 seq1448_BIOID50985   -            339   1.4e-38  130.9   0.0   1   1     2e-42   2.7e-38  130.0   0.0     2   100    47   145    46   145 0.99 Bacteriophage replication protein O
ACR_tran             PF00873.14  1021 seq1449_BIOID50985   -           1047  8.2e-239  794.7   1.6   1   1  7.6e-243    1e-238  794.4   1.1     2  1019     6  1037     2  1039 0.98 AcrB/AcrD/AcrF family
cNMP_binding         PF00027.24    91 seq1452_BIOID50985   -            210   8.9e-24   83.0   0.0   1   1     4e-27   1.4e-23   82.4   0.0     3    90    23   111    21   112 0.97 Cyclic nucleotide-binding domain
Crp                  PF00325.15    32 seq1452_BIOID50985   -            210   2.1e-15   55.7   0.4   1   1   1.1e-18   3.9e-15   54.8   0.3     1    32   166   197   166   197 0.98 Bacterial regulatory proteins, crp family
HTH_Crp_2            PF13545.1     76 seq1452_BIOID50985   -            210   2.2e-11   43.2   0.1   1   1   1.5e-14     5e-11   42.1   0.1     1    67   142   206   142   207 0.94 Crp-like helix-turn-helix domain
PP-binding           PF00550.20    67 seq1454_BIOID50985   -             85   1.9e-09   37.5   0.5   1   1   1.6e-13   2.2e-09   37.3   0.4     3    65     8    81     6    82 0.84 Phosphopantetheine attachment site
TPR_6                PF13174.1     33 seq1459_BIOID50985   -            263   1.8e-22   78.0   1.7   1   3   2.8e-07   0.00047   20.3   0.0     4    33   146   176   145   176 0.86 Tetratricopeptide repeat
TPR_6                PF13174.1     33 seq1459_BIOID50985   -            263   1.8e-22   78.0   1.7   2   3   2.2e-08   3.8e-05   23.7   0.1     3    33   183   213   181   213 0.95 Tetratricopeptide repeat
TPR_6                PF13174.1     33 seq1459_BIOID50985   -            263   1.8e-22   78.0   1.7   3   3   7.2e-11   1.2e-07   31.5   0.0     1    33   218   250   218   250 0.96 Tetratricopeptide repeat
TPR_16               PF13432.1     65 seq1459_BIOID50985   -            263   6.3e-12   45.7   0.0   1   1   1.6e-09   2.7e-06   27.7   0.0     2    65   147   214   146   214 0.92 Tetratricopeptide repeat
TPR_2                PF07719.12    34 seq1459_BIOID50985   -            263   1.1e-09   37.3   0.2   1   2   2.1e-06    0.0035   17.0   0.1     2    33   181   212   180   213 0.93 Tetratricopeptide repeat
TPR_2                PF07719.12    34 seq1459_BIOID50985   -            263   1.1e-09   37.3   0.2   2   2   5.3e-06    0.0091   15.7   0.0     1    33   217   249   217   250 0.95 Tetratricopeptide repeat
TPR_8                PF13181.1     34 seq1459_BIOID50985   -            263   2.9e-06   26.5   0.9   1   2   0.00027      0.46   10.2   0.2     2    29   181   208   180   213 0.89 Tetratricopeptide repeat
TPR_8                PF13181.1     34 seq1459_BIOID50985   -            263   2.9e-06   26.5   0.9   2   2   2.7e-05     0.046   13.3   0.0     5    29   221   245   217   250 0.85 Tetratricopeptide repeat
Glycos_transf_N      PF04413.11   186 seq1460_BIOID50985   -            425   4.5e-75  250.8   0.0   1   1   6.1e-78   4.2e-74  247.6   0.0     1   185    31   212    31   213 0.98 3-Deoxy-D-manno-octulosonic-acid transferase (kdotransferase)
Glycos_transf_1      PF00534.15   172 seq1460_BIOID50985   -            425   3.5e-10   39.4   0.0   1   1   9.8e-14   6.7e-10   38.5   0.0    65   169   291   398   231   401 0.75 Glycosyl transferases group 1
GGDEF                PF00990.16   161 seq1461_BIOID50985   -            294   4.9e-45  152.8   0.0   1   1   4.7e-49   6.4e-45  152.4   0.0     1   161   131   288   131   288 0.98 GGDEF domain
PP-binding           PF00550.20    67 seq1462_BIOID50985   -             83   4.3e-13   49.2   0.0   1   1   3.5e-17   4.8e-13   49.0   0.0     2    67    10    76     5    76 0.90 Phosphopantetheine attachment site
HATPase_c            PF02518.21   111 seq1463_BIOID50985   -            433   1.9e-22   78.9   0.0   1   1   8.1e-26   3.7e-22   78.0   0.0     6   110   320   423   316   424 0.96 Histidine kinase-, DNA gyrase B-, and HSP90-like ATPase
HisKA                PF00512.20    68 seq1463_BIOID50985   -            433   6.3e-08   32.3   1.3   1   1   3.7e-11   1.7e-07   30.9   0.9     1    67   211   270   211   271 0.90 His Kinase A (phospho-acceptor) domain
HAMP                 PF00672.20    70 seq1463_BIOID50985   -            433   1.6e-06   28.0   0.0   1   1   3.6e-10   1.6e-06   28.0   0.0     3    69   140   206   139   207 0.90 HAMP domain
DUF1471              PF07338.8     56 seq1465_BIOID50985   -            109   9.5e-16   57.0   0.2   1   1   9.5e-20   1.3e-15   56.6   0.2     1    56    52   108    52   108 0.98 Protein of unknown function (DUF1471)
Pyr_redox_2          PF07992.9    200 seq1468_BIOID50985   -            377   9.1e-27   94.1   0.0   1   1   2.1e-29   3.1e-26   92.3   0.0     2   198     5   277     4   279 0.90 Pyridine nucleotide-disulphide oxidoreductase
Pyr_redox            PF00070.22    80 seq1468_BIOID50985   -            377   2.9e-18   65.8   0.0   1   1   4.2e-20   6.4e-17   61.6   0.0     1    75   143   216   143   223 0.95 Pyridine nucleotide-disulphide oxidoreductase
Pyr_redox_3          PF13738.1    203 seq1468_BIOID50985   -            377   3.9e-11   43.2   0.0   1   1   5.7e-10   8.6e-07   29.0   0.0    66   199    38   173     8   177 0.76 Pyridine nucleotide-disulphide oxidoreductase
K_oxygenase          PF13434.1    341 seq1468_BIOID50985   -            377     1e-09   37.6   0.1   1   1   2.9e-09   4.5e-06   25.7   0.0   139   216    91   167    68   187 0.85 L-lysine 6-monooxygenase (NADPH-requiring)
FUSC-like            PF12805.2    284 seq1470_BIOID50985   -            696     3e-72  242.8   3.3   1   1   8.7e-76     3e-72  242.8   2.3     2   280    63   335    62   340 0.95 FUSC-like inner membrane protein yccS
FUSC_2               PF13515.1    128 seq1470_BIOID50985   -            696   8.6e-20   70.8  11.0   1   1   2.5e-23   8.6e-20   70.8   7.6     2   126   377   498   375   500 0.90 Fusaric acid resistance protein-like
FUSC                 PF04632.7    650 seq1470_BIOID50985   -            696   5.1e-08   31.7   4.2   1   1   1.5e-11   5.1e-08   31.7   2.9     7   280   369   659   363   690 0.80 Fusaric acid resistance protein family
ALMT                 PF11744.3    406 seq1470_BIOID50985   -            696   1.5e-05   23.7   1.9   1   1   1.7e-08   5.7e-05   21.8   1.0    41   193   389   528   373   594 0.80 Aluminium activated malate transporter
Phage_lambda_P       PF06992.6    233 seq1472_BIOID50985   -            233  5.3e-166  549.4   3.9   1   1  4.3e-170  5.9e-166  549.2   2.7     1   233     1   233     1   233 1.00 Replication protein P
ABC_tran             PF00005.22   118 seq1473_BIOID50985   -            251   3.4e-21   75.6   0.0   1   1   8.5e-25   5.8e-21   74.9   0.0     1   118    44   149    44   149 0.90 ABC transporter
AAA_21               PF13304.1    303 seq1473_BIOID50985   -            251   2.8e-10   40.5   0.0   1   1   4.8e-11   3.3e-07   30.4   0.0     4   302    35   184    32   186 0.87 AAA domain
DUF1471              PF07338.8     56 seq1474_BIOID50985   -             95   1.7e-19   69.1   0.0   1   1   1.8e-23   2.4e-19   68.5   0.0     1    55    38    94    38    95 0.98 Protein of unknown function (DUF1471)
ABC_tran             PF00005.22   118 seq1475_BIOID50985   -            401   5.6e-22   78.2   0.0   1   1   3.6e-25   1.2e-21   77.0   0.0     1   117    73   191    73   192 0.92 ABC transporter
TOBE_2               PF08402.5     75 seq1475_BIOID50985   -            401   9.6e-12   44.6   0.3   1   1   1.2e-14   4.2e-11   42.5   0.1     1    75   313   385   313   385 0.95 TOBE domain
AMP-binding          PF00501.23   418 seq1476_BIOID50985   -            452   4.7e-20   71.2   1.2   1   2   7.5e-12     1e-07   30.5   0.0   140   300   134   286   110   313 0.87 AMP-binding enzyme
AMP-binding          PF00501.23   418 seq1476_BIOID50985   -            452   4.7e-20   71.2   1.2   2   2   2.6e-10   3.6e-06   25.4   0.1   371   417   324   370   315   371 0.96 AMP-binding enzyme
GGDEF                PF00990.16   161 seq1477_BIOID50985   -            556   6.1e-39  133.0   0.3   1   1   7.8e-43   1.1e-38  132.2   0.2     3   160   406   554   404   555 0.95 GGDEF domain
CTP_transf_2         PF01467.21   157 seq1479_BIOID50985   -            159   6.5e-25   87.9   0.1   1   1   1.1e-28   7.8e-25   87.6   0.0     1   156     6   134     6   135 0.98 Cytidylyltransferase
Citrate_ly_lig       PF08218.6    182 seq1479_BIOID50985   -            159   1.1e-06   28.0   0.1   1   1   2.7e-10   1.9e-06   27.3   0.0     9   106    12   113    10   117 0.81 Citrate lyase ligase C-terminal domain
ABC-3                PF00950.12   258 seq1480_BIOID50985   -            261   1.6e-87  292.9  26.0   1   1   2.6e-91   1.8e-87  292.7  18.0     2   257     2   257     1   258 0.99 ABC 3 transport family
FecCD                PF01032.13   311 seq1480_BIOID50985   -            261   8.9e-07   27.9  27.7   1   1   1.3e-10   8.9e-07   27.9  19.2   103   309    56   255    29   257 0.76 FecCD transport family
MFS_1                PF07690.11   354 seq1481_BIOID50985   -            410   2.6e-28   98.6  41.2   1   1   5.3e-32   3.6e-28   98.2  28.5     5   351    26   362    22   365 0.71 Major Facilitator Superfamily
Sugar_tr             PF00083.19   451 seq1481_BIOID50985   -            410   2.3e-06   26.3  31.8   1   1   1.9e-09   1.3e-05   23.9   8.8    52   188    58   188    46   197 0.92 Sugar (and other) transporter
Ter                  PF05472.6    290 seq1482_BIOID50985   -            309  9.8e-115  382.5   6.8   1   1    8e-119  1.1e-114  382.3   4.7     2   290     9   307     8   307 0.99 DNA replication terminus site-binding protein (Ter protein)
Adenylate_cycl       PF01295.13   605 seq1484_BIOID50985   -            848    9e-275  912.5   0.0   1   1  1.6e-278  1.1e-274  912.3   0.0     1   601   228   826   228   830 0.98 Adenylate cyclase, class-I
Adenyl_cycl_N        PF12633.2    204 seq1484_BIOID50985   -            848   3.3e-87  291.1   0.0   1   1   2.2e-86   1.5e-82  275.9   0.0     1   203     1   200     1   201 0.96 Adenylate cyclase NT domain
Trehalase            PF01204.13   512 seq1485_BIOID50985   -            549  1.2e-161  538.6   0.1   1   1  1.1e-165  1.5e-161  538.3   0.1     1   511    70   546    70   547 0.96 Trehalase
OmpA                 PF00691.15    97 seq1489_BIOID50985   -            219   1.2e-23   83.2   0.1   1   1     4e-27   1.8e-23   82.6   0.1     1    97   115   210   115   210 0.97 OmpA family
Gly-zipper_Omp       PF13488.1     46 seq1489_BIOID50985   -            219   1.2e-12   47.1  16.5   1   1   2.7e-16   1.2e-12   47.1  11.4     1    46    37    85    37    85 0.95 Glycine zipper
Gly-zipper_YMGG      PF13441.1     45 seq1489_BIOID50985   -            219   6.8e-09   34.9  18.1   1   1   1.5e-12   6.8e-09   34.9  12.5     5    45    33    80    29    80 0.81 YMGG-like Gly-zipper
HTH_Tnp_1            PF01527.15    76 seq1491_BIOID50985   -            101   2.8e-11   43.1   0.7   1   1     5e-15   3.4e-11   42.8   0.5     1    76     1    76     1    76 0.94 Transposase
LamB                 PF02264.10   398 seq1492_BIOID50985   -            446  8.4e-169  561.7  25.0   1   1  6.9e-173  9.5e-169  561.5  17.3     1   398    28   446    28   446 0.97 LamB porin
P22_AR_C             PF10548.4     74 seq1495_BIOID50985   -            281   4.6e-18   64.7   0.1   1   1   2.7e-21   1.2e-17   63.3   0.0     4    73   190   259   186   260 0.96 P22AR C-terminal domain
Bro-N                PF02498.12    87 seq1495_BIOID50985   -            281   4.2e-12   46.0   0.1   1   1   1.8e-15   8.3e-12   45.1   0.0     6    83    94   179    89   182 0.78 BRO family, N-terminal domain
Phage_ASH            PF10554.4    108 seq1495_BIOID50985   -            281   5.4e-07   29.8   0.2   1   1   2.5e-10   1.2e-06   28.7   0.2    24    82    19    67     5    91 0.82 Ash protein family
TetR_C_3             PF08362.6    143 seq1497_BIOID50985   -            212   5.4e-59  197.9   0.0   1   1     1e-62   7.1e-59  197.5   0.0     1   143    70   212    70   212 0.99 YcdC-like protein, C-terminal region
TetR_N               PF00440.18    47 seq1497_BIOID50985   -            212   1.3e-16   59.8   0.2   1   1   2.9e-20     2e-16   59.2   0.1     1    47    23    69    23    69 0.98 Bacterial regulatory proteins, tetR family
NadA                 PF02445.11   296 seq1498_BIOID50985   -            347  2.3e-105  351.5   0.0   1   1  1.9e-109  2.6e-105  351.3   0.0     2   295    31   340    30   341 0.98 Quinolinate synthetase A protein
Ribosomal_L31        PF01197.13    69 seq1499_BIOID50985   -             70   1.4e-30  104.9   0.2   1   1   1.1e-34   1.5e-30  104.8   0.1     1    67     1    65     1    67 0.98 Ribosomal protein L31
rve                  PF00665.21   120 seq1500_BIOID50985   -            137   1.3e-10   41.3   0.0   1   1   1.2e-14   1.7e-10   40.9   0.0     2    65    45   106    44   118 0.94 Integrase core domain
Glycos_transf_2      PF00535.21   169 seq1502_BIOID50985   -            558     1e-19   70.7   0.0   1   1   1.2e-23   1.7e-19   70.0   0.0     1   123     8   130     8   158 0.94 Glycosyl transferase family 2
2-Hacid_dh_C         PF02826.14   178 seq1503_BIOID50985   -            324   1.4e-62  209.9   0.0   1   1   4.8e-66   2.2e-62  209.2   0.0     1   178   108   287   108   287 0.97 D-isomer specific 2-hydroxyacid dehydrogenase, NAD binding domain
2-Hacid_dh           PF00389.25   133 seq1503_BIOID50985   -            324   1.6e-31  108.4   0.1   1   1     4e-35   1.8e-31  108.2   0.1     1   133     5   319     5   319 0.97 D-isomer specific 2-hydroxyacid dehydrogenase, catalytic domain
NAD_binding_2        PF03446.10   162 seq1503_BIOID50985   -            324     3e-05   23.8   0.1   1   1   2.9e-08   0.00013   21.7   0.0     2   116   146   259   145   267 0.85 NAD binding domain of 6-phosphogluconate dehydrogenase
YbaK                 PF04073.10   123 seq1504_BIOID50985   -            167   4.2e-25   87.8   0.0   1   1   3.9e-29   5.3e-25   87.5   0.0     1   122    30   154    30   155 0.94 YbaK / prolyl-tRNA synthetases associated domain
AA_permease          PF00324.16   479 seq1506_BIOID50985   -            470    1e-115  386.7  42.2   1   1  1.7e-119  1.1e-115  386.5  29.3     1   464    39   462    39   470 0.93 Amino acid permease
AA_permease_2        PF13520.1    426 seq1506_BIOID50985   -            470   2.2e-43  148.2  46.9   1   1   4.3e-47   2.9e-43  147.8  32.5     9   410    43   444    39   464 0.82 Amino acid permease
rve_3                PF13683.1     67 seq1510_BIOID50985   -             80     2e-11   43.0   0.0   1   1   4.5e-15   3.1e-11   42.5   0.0     7    67     1    62     1    62 0.96 Integrase core domain
rve_2                PF13333.1     52 seq1510_BIOID50985   -             80   2.7e-07   30.4   0.0   1   1   4.8e-11   3.3e-07   30.1   0.0     1    50    14    68    14    70 0.87 Integrase core domain
FadR_C               PF07840.7    164 seq1514_BIOID50985   -            239   6.9e-73  243.5   0.0   1   1   1.9e-76   8.5e-73  243.2   0.0     1   163    72   234    72   235 0.99 FadR C-terminal domain
GntR                 PF00392.16    64 seq1514_BIOID50985   -            239   2.3e-20   71.6   0.0   1   1     1e-23   4.7e-20   70.6   0.0     4    64    11    71     8    71 0.96 Bacterial regulatory proteins, gntR family
NMN_transporter      PF04973.7    182 seq1518_BIOID50985   -            239   1.2e-46  158.2  27.0   1   1   1.2e-48   1.6e-44  151.4  18.7     1   180    23   227    23   229 0.94 Nicotinamide mononucleotide transporter
DUF441               PF04284.8    140 seq1519_BIOID50985   -            148   7.7e-47  158.5  20.1   1   1   6.5e-51   8.9e-47  158.3  13.9     1   140     7   145     7   145 0.99 Protein of unknown function (DUF441)
HEPN                 PF05168.9    117 seq1520_BIOID50985   -            138   5.1e-08   32.6   0.7   1   1   1.7e-11   2.3e-07   30.6   0.5    10   114    12   134     9   137 0.75 HEPN domain
MalM                 PF07148.7    136 seq1524_BIOID50985   -            306   2.3e-50  169.4   0.1   1   1   2.4e-54   3.3e-50  168.9   0.0     2   136    75   210    74   210 0.98 Maltose operon periplasmic protein precursor (MalM)
DUF830               PF05708.7    158 seq1531_BIOID50985   -            279   7.9e-44  149.3   0.0   1   1   7.8e-48   1.1e-43  148.8   0.0     2   158    88   264    87   264 0.98 Orthopoxvirus protein of unknown function (DUF830)
4HBT_2               PF13279.1    121 seq1533_BIOID50985   -            140   2.4e-12   47.2   0.6   1   1   4.1e-16   2.8e-12   47.0   0.4     2   108    16   121    15   137 0.83 Thioesterase-like superfamily
4HBT                 PF03061.17    79 seq1533_BIOID50985   -            140     8e-10   38.5   0.0   1   1   1.9e-13   1.3e-09   37.9   0.0     1    62    23    91    23   107 0.89 Thioesterase superfamily
LysR_substrate       PF03466.15   209 seq1537_BIOID50985   -            323   5.7e-42  143.0   0.2   1   1   1.1e-45   7.8e-42  142.6   0.1     3   206   113   316   111   319 0.97 LysR substrate binding domain
HTH_1                PF00126.22    60 seq1537_BIOID50985   -            323   7.3e-19   67.1   0.6   1   1     2e-22   1.3e-18   66.3   0.4     2    59    29    86    28    87 0.97 Bacterial regulatory helix-turn-helix protein, lysR family
LolA                 PF03548.10   165 seq1539_BIOID50985   -            201   8.3e-14   51.4   1.0   1   1   8.7e-18   1.2e-13   50.9   0.7     6   156    33   188    28   194 0.82 Outer membrane lipoprotein carrier protein LolA
DUF1440              PF07274.7    136 seq1540_BIOID50985   -            204   3.9e-55  185.4   2.3   1   1   3.4e-59   4.7e-55  185.1   1.6     1   136    26   182    26   182 0.99 Protein of unknown function (DUF1440)
MFS_1                PF07690.11   354 seq1541_BIOID50985   -            393     2e-21   76.0  54.1   1   1   7.3e-23   9.9e-19   67.1  35.2     4   353    22   348    14   349 0.81 Major Facilitator Superfamily
HTH_3                PF01381.17    55 seq1542_BIOID50985   -             96   8.2e-06   25.4   0.0   1   1   8.4e-10   1.2e-05   24.9   0.0     1    43    38    80    38    82 0.95 Helix-turn-helix
DUF1364              PF07102.7     94 seq1546_BIOID50985   -             96   1.6e-41  139.9   0.6   1   1   1.3e-45   1.7e-41  139.8   0.4     1    94     1    94     1    94 0.98 Protein of unknown function (DUF1364)
Pentapeptide_4       PF13599.1     78 seq1547_BIOID50985   -            315   7.8e-19   67.1  19.5   1   1   5.6e-18   1.9e-14   53.0   5.1     6    78    90   165    85   169 0.93 Pentapeptide repeats (9 copies)
SopA                 PF13981.1    135 seq1547_BIOID50985   -            315   6.3e-15   55.2   6.1   1   1   1.9e-18   6.3e-15   55.2   4.2     3    94   209   301   207   307 0.95 SopA-like central domain
Pentapeptide_3       PF13576.1     48 seq1547_BIOID50985   -            315   1.4e-13   50.3  18.7   1   1   9.5e-12   3.2e-08   33.1   1.4     1    47   102   148   102   149 0.90 Pentapeptide repeats (9 copies)
TetR_N               PF00440.18    47 seq1549_BIOID50985   -            178   4.9e-09   35.5   0.1   1   1   1.2e-12   7.9e-09   34.9   0.1     1    47    13    59    13    59 0.97 Bacterial regulatory proteins, tetR family
TetR_C_6             PF13977.1    131 seq1549_BIOID50985   -            178   6.7e-08   32.3   0.2   1   1   2.3e-11   1.6e-07   31.0   0.2    16   125    80   176    66   178 0.89 Bacterial transcriptional repressor
Sigma54_activat      PF00158.21   168 seq1551_BIOID50985   -            328   3.2e-63  212.0   0.1   1   1   9.3e-67   4.2e-63  211.6   0.0     3   168     6   173     4   173 0.96 Sigma-54 interaction domain
HTH_8                PF02954.14    42 seq1551_BIOID50985   -            328   1.6e-08   33.8   0.5   1   1   3.5e-12   1.6e-08   33.8   0.3     7    40   284   317   280   319 0.92 Bacterial regulatory protein, Fis family
MMPL                 PF03176.10   333 seq1553_BIOID50985   -            772   1.1e-09   37.3   9.1   1   1   7.9e-14   1.1e-09   37.3   6.3   139   298   252   401   209   435 0.87 MMPL family
Channel_Tsx          PF03502.8    238 seq1554_BIOID50985   -            254   2.1e-52  178.2  30.8   1   1   1.7e-56   2.4e-52  178.0  21.4     2   238    34   254    33   254 0.97 Nucleoside-specific channel-forming protein, Tsx
CSD                  PF00313.17    66 seq1556_BIOID50985   -             70   3.6e-33  113.0   0.2   1   1   5.8e-37   3.9e-33  112.9   0.1     1    65     5    69     5    70 0.98 'Cold-shock' DNA-binding domain
OB_RNB               PF08206.6     58 seq1556_BIOID50985   -             70   9.9e-06   24.8   0.4   1   1     2e-09   1.4e-05   24.4   0.3     7    29    15    37     7    39 0.86 Ribonuclease B OB domain
RusA                 PF05866.6    116 seq1557_BIOID50985   -            120   2.2e-26   92.4   0.0   1   1   1.8e-30   2.5e-26   92.2   0.0     1   116     8   117     8   117 0.94 Endodeoxyribonuclease RusA
Virul_fac_BrkB       PF03631.10   260 seq1558_BIOID50985   -            337   3.4e-49  167.4  16.0   1   1     3e-53   4.1e-49  167.1  11.1     4   258    65   325    62   327 0.91 Virulence factor BrkB
PMI_typeI            PF01238.16   373 seq1562_BIOID50985   -            417  2.9e-124  414.7   0.1   1   1  3.3e-127  2.3e-123  411.7   0.0     1   373    27   383    27   383 0.98 Phosphomannose isomerase type I
DAO                  PF01266.19   358 seq1565_BIOID50985   -            432   5.6e-74  249.0   0.5   1   1   4.8e-77   6.5e-74  248.8   0.3     2   358     3   397     2   397 0.95 FAD dependent oxidoreductase
Pyr_redox_2          PF07992.9    200 seq1565_BIOID50985   -            432   7.5e-09   35.6   0.3   1   1   3.9e-08   5.3e-05   23.0   0.2     1    36     2    37     2    65 0.92 Pyridine nucleotide-disulphide oxidoreductase
Pyr_redox            PF00070.22    80 seq1565_BIOID50985   -            432   3.2e-08   33.7   0.2   1   1     7e-09   9.6e-06   25.7   0.2     1    33     2    34     2    47 0.91 Pyridine nucleotide-disulphide oxidoreductase
NAD_binding_8        PF13450.1     68 seq1565_BIOID50985   -            432   8.6e-07   28.7   0.1   1   1   5.6e-09   7.6e-06   25.7   0.0     1    34     5    38     5    69 0.85 NAD(P)-binding Rossmann-like domain
ApbA                 PF02558.11   151 seq1565_BIOID50985   -            432   2.3e-05   23.7   0.2   1   1   3.8e-08   5.3e-05   22.6   0.1     1    33     3    34     3    48 0.87 Ketopantoate reductase PanE/ApbA
AlaDh_PNT_C          PF01262.16   168 seq1565_BIOID50985   -            432   0.00013   21.5   0.1   1   1   1.7e-07   0.00023   20.6   0.1    22    59     2    39     1    52 0.85 Alanine dehydrogenase/PNT, C-terminal domain
DAHP_synth_1         PF00793.15   272 seq1567_BIOID50985   -            350  1.3e-105  351.8   0.0   1   1  1.1e-109  1.5e-105  351.6   0.0     8   271    40   338    25   339 0.96 DAHP synthetase I family
Phage_antitermQ      PF06530.7    126 seq1568_BIOID50985   -            127   6.6e-56  187.1   0.6   1   1   5.4e-60   7.4e-56  187.0   0.4     1   125     1   125     1   126 0.99 Phage antitermination protein Q
DUF488               PF04343.8    122 seq1569_BIOID50985   -            115   5.2e-32  110.6   0.3   1   1   4.2e-36   5.8e-32  110.5   0.2     2   122     5   112     4   112 0.96 Protein of unknown function, DUF488
PTS_EIIC             PF02378.13   321 seq1571_BIOID50985   -            485   3.7e-42  144.1  31.5   1   1   9.9e-46   6.8e-42  143.3  21.9     3   321   113   396   111   396 0.92 Phosphotransferase system, EIIC
PTS_EIIB             PF00367.15    35 seq1571_BIOID50985   -            485   1.5e-16   59.2   0.2   1   1   3.6e-20   2.4e-16   58.5   0.1     1    35     9    43     9    43 0.98 phosphotransferase system, EIIB
MFS_1                PF07690.11   354 seq1573_BIOID50985   -            393     2e-24   85.8  58.2   1   1   1.3e-26   1.8e-22   79.4  34.4     2   328    14   320    10   327 0.84 Major Facilitator Superfamily
FliE                 PF02049.13    97 seq1575_BIOID50985   -            113   1.4e-23   82.6   5.3   1   1   1.9e-27   2.5e-23   81.7   3.7     5    97    21   113    10   113 0.93 Flagellar hook-basal body complex protein FliE
YscJ_FliF            PF01514.12   207 seq1577_BIOID50985   -            548   1.8e-47  161.1   1.3   1   1   3.4e-51   2.4e-47  160.6   0.3     9   201    32   225    21   232 0.91 Secretory protein of YscJ/FliF family
YscJ_FliF_C          PF08345.6    160 seq1577_BIOID50985   -            548   3.8e-38  130.8   0.2   1   1     1e-41     7e-38  129.9   0.1     1   160   259   418   259   418 0.88 Flagellar M-ring protein C-terminal
Chor_lyase           PF04345.8    168 seq1579_BIOID50985   -            165   6.6e-31  106.8   0.0   1   1   5.8e-35     8e-31  106.6   0.0    13   163    18   165    12   165 0.90 Chorismate lyase
MarR                 PF01047.17    59 seq1580_BIOID50985   -            165     5e-15   54.8   0.1   1   1   1.1e-18   7.5e-15   54.2   0.1     1    58    46   103    46   104 0.98 MarR family
MarR_2               PF12802.2     62 seq1580_BIOID50985   -            165   2.5e-07   30.1   0.0   1   1   7.1e-11   4.9e-07   29.2   0.0     1    61    44   102    44   103 0.94 MarR family
Lactamase_B_2        PF12706.2    194 seq1581_BIOID50985   -            305     2e-27   95.8   0.0   1   1     5e-31   3.4e-27   95.1   0.0     3   193    35   270    34   271 0.82 Beta-lactamase superfamily domain
Lactamase_B          PF00753.22   194 seq1581_BIOID50985   -            305   3.1e-14   52.9   0.2   1   1   5.5e-17   3.8e-13   49.4   0.0     3   128    16   142    14   149 0.92 Metallo-beta-lactamase superfamily
GGDEF                PF00990.16   161 seq1582_BIOID50985   -            341   2.4e-41  140.8   0.2   1   1     7e-45   2.4e-41  140.8   0.1     2   160   175   330   174   331 0.93 GGDEF domain
GAF_3                PF13492.1    129 seq1582_BIOID50985   -            341   2.1e-09   37.4   0.0   1   1     1e-12   3.5e-09   36.7   0.0     2   124    19   151    18   156 0.83 GAF domain
GAF_2                PF13185.1    148 seq1582_BIOID50985   -            341   1.6e-07   31.8   0.0   1   1   1.1e-10   3.8e-07   30.6   0.0     1   148    16   155    16   155 0.75 GAF domain
GAF                  PF01590.21   154 seq1582_BIOID50985   -            341   3.6e-05   23.8   0.0   1   1   2.1e-08   7.1e-05   22.8   0.0    85   153    97   153    18   154 0.76 GAF domain
Sugar_tr             PF00083.19   451 seq1586_BIOID50985   -            440   1.9e-35  122.2  33.9   1   2   1.1e-31   7.8e-28   97.1   5.7     2   203    23   232    22   236 0.89 Sugar (and other) transporter
Sugar_tr             PF00083.19   451 seq1586_BIOID50985   -            440   1.9e-35  122.2  33.9   2   2   4.1e-12   2.8e-08   32.6  11.9   241   443   239   439   225   440 0.69 Sugar (and other) transporter
MFS_1                PF07690.11   354 seq1586_BIOID50985   -            440     3e-29  101.7  61.5   1   2   4.8e-21   3.3e-17   62.1  18.9     2   239    28   275    27   287 0.71 Major Facilitator Superfamily
MFS_1                PF07690.11   354 seq1586_BIOID50985   -            440     3e-29  101.7  61.5   2   2   9.5e-16   6.5e-12   44.7  19.8    27   176   283   435   271   440 0.81 Major Facilitator Superfamily
DUF945               PF06097.6    459 seq1588_BIOID50985   -            502  4.7e-150  500.2  18.0   1   1  3.9e-154  5.3e-150  500.0  12.5     1   459     1   482     1   482 0.99 Bacterial protein of unknown function (DUF945)
UbiA                 PF01040.13   257 seq1589_BIOID50985   -            290   8.5e-41  139.7  25.0   1   1   7.6e-45     1e-40  139.4  17.3     2   256    26   277    25   283 0.85 UbiA prenyltransferase family
DUF4137              PF13593.1    313 seq1590_BIOID50985   -            332  4.8e-106  354.2  22.2   1   1    4e-110  5.4e-106  354.0  15.4     1   313     8   316     8   316 0.98 SBF-like CPA transporter family (DUF4137)
Ala_racemase_N       PF01168.15   217 seq1591_BIOID50985   -            356     1e-58  198.3   0.0   1   1   1.9e-62   1.3e-58  198.0   0.0     2   217    10   217     9   217 0.95 Alanine racemase, N-terminal domain
Ala_racemase_C       PF00842.16   129 seq1591_BIOID50985   -            356   2.4e-39  133.5   0.4   1   1   6.2e-43   4.2e-39  132.7   0.3     1   127   232   354   232   356 0.97 Alanine racemase, C-terminal domain
MCPsignal            PF00015.16   213 seq1593_BIOID50985   -            554   3.8e-74  248.7  37.0   1   1   2.2e-75   9.8e-72  240.8  18.4     1   213   324   518   324   518 0.99 Methyl-accepting chemotaxis protein (MCP) signalling domain
TarH                 PF02203.10   171 seq1593_BIOID50985   -            554   2.5e-53  180.3   3.7   1   1   5.5e-57   2.5e-53  180.3   2.6     1   170     1   176     1   177 0.97 Tar ligand binding domain homologue
HAMP                 PF00672.20    70 seq1593_BIOID50985   -            554   3.1e-14   52.7   0.4   1   1   6.8e-18   3.1e-14   52.7   0.3     1    68   196   263   196   265 0.95 HAMP domain
SSF                  PF00474.12   406 seq1594_BIOID50985   -            502  3.8e-148  493.3  30.0   1   1  4.3e-152  5.9e-148  492.7  20.8     1   406    35   437    35   437 0.99 Sodium:solute symporter family
Glyco_hydro_1        PF00232.13   455 seq1595_BIOID50985   -            476    2e-132  441.5   0.3   1   1  1.8e-136  2.5e-132  441.2   0.2     4   454     5   472     2   473 0.92 Glycosyl hydrolase family 1
DUF3261              PF11659.3    154 seq1596_BIOID50985   -            194   2.9e-45  153.4   0.2   1   1   2.6e-49   3.5e-45  153.2   0.1     2   152    14   166    13   168 0.95 Protein of unknown function (DUF3261)
Pyr_redox_2          PF07992.9    200 seq1597_BIOID50985   -            847     2e-36  125.6   0.0   1   1   3.9e-39   8.8e-36  123.5   0.0     1   198     5   285     5   287 0.95 Pyridine nucleotide-disulphide oxidoreductase
NIR_SIR              PF01077.17   157 seq1597_BIOID50985   -            847   2.8e-27   94.8   0.1   1   1   3.5e-30     8e-27   93.4   0.0     2   150   632   770   631   776 0.94 Nitrite and sulphite reductase 4Fe-4S domain
Fer2_BFD             PF04324.10    55 seq1597_BIOID50985   -            847   2.8e-21   75.1   4.8   1   1     7e-19   1.6e-15   56.7   2.0     2    53   423   472   422   474 0.93 BFD-like [2Fe-2S] binding domain
Pyr_redox            PF00070.22    80 seq1597_BIOID50985   -            847   1.5e-15   57.2   0.7   1   1   6.4e-19   1.5e-15   57.2   0.5     2    72   148   219   147   229 0.91 Pyridine nucleotide-disulphide oxidoreductase
NIR_SIR_ferr         PF03460.12    69 seq1597_BIOID50985   -            847   4.4e-12   45.3   0.0   1   1     4e-15   9.1e-12   44.3   0.0     3    68   560   622   558   623 0.95 Nitrite/Sulfite reductase ferredoxin-like half domain
Pyr_redox_3          PF13738.1    203 seq1597_BIOID50985   -            847     2e-08   34.3   0.4   1   1   1.5e-09   3.5e-06   27.1   0.0    78   196    55   174    42   179 0.83 Pyridine nucleotide-disulphide oxidoreductase
YbjM                 PF11045.3    125 seq1599_BIOID50985   -            125   5.5e-63  210.1   9.7   1   1   4.5e-67   6.1e-63  210.0   6.7     1   124     1   124     1   125 0.99 Putative inner membrane protein of Enterobacteriaceae
Peptidase_C48        PF02902.14   216 seq1601_BIOID50985   -            406     1e-30  106.8   1.6   1   1   1.1e-34   1.5e-30  106.3   1.1     2   215   168   365   167   366 0.96 Ulp1 protease family, C-terminal catalytic domain
Ketoacyl-synt_C      PF02801.17   119 seq1604_BIOID50985   -            392   9.8e-27   93.0   0.1   1   1   3.9e-30   1.8e-26   92.2   0.1     5   111   239   339   236   346 0.92 Beta-ketoacyl synthase, C-terminal domain
ketoacyl-synt        PF00109.21   255 seq1604_BIOID50985   -            392   3.4e-21   75.7   0.3   1   1     3e-24   1.4e-20   73.7   0.1   102   252    88   232     2   234 0.70 Beta-ketoacyl synthase, N-terminal domain
Thiolase_N           PF00108.18   264 seq1604_BIOID50985   -            392   4.1e-06   25.8   0.0   1   1   1.9e-09   8.5e-06   24.8   0.0    79   124   150   195   142   206 0.92 Thiolase, N-terminal domain
Lysis_S              PF04971.7     68 seq1605_BIOID50985   -             71   2.5e-47  158.3   0.6   1   1     2e-51   2.8e-47  158.1   0.4     1    68     4    71     4    71 1.00 Lysis protein S
FliG_C               PF01706.11   110 seq1606_BIOID50985   -            336   2.8e-31  107.6  14.2   1   1   4.6e-34   3.2e-30  104.2   2.4     1   110   219   328   219   328 0.99 FliG C-terminal domain
Phage_lysozyme       PF00959.14   110 seq1609_BIOID50985   -            165   1.6e-31  108.7   0.2   1   1   1.4e-35     2e-31  108.4   0.1     1   109    48   154    48   155 0.98 Phage lysozyme
HOK_GEF              PF01848.11    43 seq1611_BIOID50985   -             50   2.4e-18   65.0   1.1   1   1     2e-22   2.7e-18   64.8   0.8     1    43     4    46     4    46 0.99 Hok/gef family
LPAM_2               PF13627.1     24 seq1612_BIOID50985   -             67   2.1e-08   33.5   2.0   1   1     2e-12   2.7e-08   33.1   1.4     1    24     6    29     6    29 0.93 Prokaryotic lipoprotein-attachment site
DUF1418              PF07214.7     96 seq1613_BIOID50985   -             95   2.8e-42  142.1   1.9   1   1   2.3e-46   3.1e-42  141.9   1.3     1    96     1    95     1    95 0.99 Protein of unknown function (DUF1418)
Isochorismatase      PF00857.15   174 seq1614_BIOID50985   -            188   1.7e-38  132.1   0.0   1   1   1.5e-42     2e-38  131.9   0.0     1   173     9   182     9   183 0.90 Isochorismatase family
Phage_lysis          PF03245.8    125 seq1616_BIOID50985   -            153   7.2e-49  164.8  13.4   1   1     6e-53   8.2e-49  164.6   9.3     1   125    29   153    29   153 0.99 Bacteriophage lysis protein
DAP_epimerase        PF01678.14   121 seq1617_BIOID50985   -            275   1.3e-77  257.4   0.7   1   2   1.8e-43   1.2e-39  134.8   0.0     1   120     4   124     4   125 0.98 Diaminopimelate epimerase
DAP_epimerase        PF01678.14   121 seq1617_BIOID50985   -            275   1.3e-77  257.4   0.7   2   2   2.5e-39   1.7e-35  121.4   0.1     2   121   153   268   152   268 0.97 Diaminopimelate epimerase
PhzC-PhzF            PF02567.11   282 seq1617_BIOID50985   -            275   3.6e-05   23.0   0.0   1   1   7.7e-09   5.2e-05   22.5   0.0    45   224    51   224    46   229 0.86 Phenazine biosynthesis-like protein
Nitroreductase       PF00881.19   165 seq1618_BIOID50985   -            240   1.7e-22   79.8   0.2   1   1   2.6e-26   3.5e-22   78.8   0.2     3   165    10   159     8   159 0.78 Nitroreductase family
HOK_GEF              PF01848.11    43 seq1620_BIOID50985   -             83   7.1e-18   63.5   1.4   1   1   6.8e-22   9.3e-18   63.1   1.0     1    43    37    79    37    79 0.99 Hok/gef family
Rz1                  PF06085.6     40 seq1623_BIOID50985   -             60   4.4e-24   83.4  10.6   1   1   4.2e-28   5.7e-24   83.1   7.3     1    40    20    60    20    60 0.98 Lipoprotein Rz1 precursor
FliH                 PF02108.11   128 seq1624_BIOID50985   -            236   1.2e-30  105.9   0.1   1   1   2.3e-34   1.6e-30  105.5   0.1     2   128    97   221    96   221 0.97 Flagellar assembly protein FliH
DUF72                PF01904.13   230 seq1627_BIOID50985   -            190   1.8e-45  155.4   0.3   1   1   1.6e-49   2.1e-45  155.1   0.2    11   161    21   174    11   188 0.90 Protein of unknown function DUF72
FabA                 PF07977.8    138 seq1628_BIOID50985   -            154   1.7e-07   30.7   0.0   1   1   5.1e-11     7e-07   28.6   0.0     1   118    11   117    11   132 0.83 FabA-like domain
FTR1                 PF03239.9    306 seq1631_BIOID50985   -            279   1.8e-76  256.8  18.6   1   1   1.5e-80     2e-76  256.7  12.9     1   304     4   277     4   279 0.98 Iron permease FTR1 family
DUF484               PF04340.7    225 seq1633_BIOID50985   -            235   1.1e-89  299.6   0.4   1   1   9.5e-94   1.3e-89  299.4   0.3     1   224    10   232    10   233 0.99 Protein of unknown function, DUF484
RimK                 PF08443.6    190 seq1634_BIOID50985   -            300   1.9e-82  275.2   0.0   1   1   8.6e-86   2.4e-82  274.9   0.0     1   190    97   286    97   286 1.00 RimK-like ATP-grasp domain
GSH-S_ATP            PF02955.11   174 seq1634_BIOID50985   -            300   9.1e-19   67.1   0.2   1   1   4.9e-22   1.3e-18   66.5   0.2    13   163   115   265   103   276 0.84 Prokaryotic glutathione synthetase, ATP-grasp domain
ATP-grasp_4          PF13535.1    184 seq1634_BIOID50985   -            300   6.4e-15   55.2   0.0   1   1   3.3e-18     9e-15   54.7   0.0     1   177    96   263    96   268 0.82 ATP-grasp domain
ATP-grasp_3          PF02655.9    161 seq1634_BIOID50985   -            300     2e-09   37.3   0.0   1   1   1.1e-12   3.1e-09   36.7   0.0     1   156    97   263    97   266 0.79 ATP-grasp domain
Dala_Dala_lig_C      PF07478.8    203 seq1634_BIOID50985   -            300   1.3e-05   24.5   0.2   1   1   1.7e-08   4.6e-05   22.7   0.1    33   177   135   267   107   273 0.76 D-ala D-ala ligase C-terminus
Acyl_transf_3        PF01757.17   340 seq1635_BIOID50985   -            331   4.2e-34  117.7  34.9   1   1   3.8e-38   5.2e-34  117.4  24.2     2   339     6   318     5   322 0.87 Acyltransferase family
adh_short            PF00106.20   167 seq1636_BIOID50985   -            243   5.2e-35  120.7   1.8   1   1   1.4e-38   6.6e-35  120.3   1.3     2   166     4   171     3   172 0.96 short chain dehydrogenase
adh_short_C2         PF13561.1    243 seq1636_BIOID50985   -            243   3.3e-25   89.1   0.6   1   1   8.7e-29     4e-25   88.9   0.4     5   242    11   242     9   243 0.91 Enoyl-(Acyl carrier protein) reductase
KR                   PF08659.5    181 seq1636_BIOID50985   -            243   6.7e-20   71.3   0.3   1   1   2.3e-23     1e-19   70.7   0.2     3   154     5   158     4   188 0.90 KR domain
ATP-synt_ab          PF00006.20   215 seq1638_BIOID50985   -            445   2.5e-63  213.3   0.0   1   1   2.4e-67   3.3e-63  212.9   0.0     2   215   147   357   146   357 0.99 ATP synthase alpha/beta family, nucleotide-binding domain
MAPEG                PF01124.13   129 seq1640_BIOID50985   -            141   2.7e-26   91.5   9.4   1   1   2.3e-30   3.1e-26   91.3   6.5     1   129    13   130    13   130 0.98 MAPEG family
Rieske_2             PF13806.1    104 seq1641_BIOID50985   -            108   2.3e-40  136.3   0.0   1   1   1.9e-44   2.6e-40  136.2   0.0     1   103     3   106     3   107 0.98 Rieske-like [2Fe-2S] domain
Phage_integrase      PF00589.17   173 seq1643_BIOID50985   -            298   4.6e-50  169.5   0.0   1   1   1.1e-53   7.7e-50  168.8   0.0     3   172   114   281   112   282 0.97 Phage integrase family
Phage_integr_N       PF02899.12    84 seq1643_BIOID50985   -            298   7.9e-27   93.1   0.7   1   1   2.9e-30     2e-26   91.8   0.5     1    83     8    90     8    91 0.98 Phage integrase, N-terminal SAM-like domain
Peptidase_M75        PF09375.5    285 seq1644_BIOID50985   -            375   3.3e-52  177.4   5.4   1   1   6.5e-56   4.5e-52  177.0   3.7     1   285   135   368   135   368 0.96 Imelysin
Cupredoxin_1         PF13473.1    104 seq1644_BIOID50985   -            375   4.7e-25   87.3   0.1   1   1   1.1e-28   7.8e-25   86.6   0.1     4   104    13   115    10   115 0.95 Cupredoxin-like domain
ketoacyl-synt        PF00109.21   255 seq1645_BIOID50985   -            409   6.1e-40  137.2   0.5   1   1   1.9e-43   8.5e-40  136.7   0.3     2   255     3   247     2   247 0.85 Beta-ketoacyl synthase, N-terminal domain
Ketoacyl-synt_C      PF02801.17   119 seq1645_BIOID50985   -            409     4e-29  100.7   0.0   1   1   1.9e-32   8.8e-29   99.6   0.0     1   118   255   364   255   365 0.95 Beta-ketoacyl synthase, C-terminal domain
Form_Nir_trans       PF01226.12   250 seq1646_BIOID50985   -            303   7.1e-62  208.4  28.5   1   1   6.6e-66   9.1e-62  208.0  19.7    16   249    55   283    35   284 0.92 Formate/nitrite transporter
Methyltransf_18      PF12847.2    112 seq1647_BIOID50985   -            247   7.1e-15   55.4   0.0   1   1   7.3e-18   1.1e-14   54.8   0.0     2   110    57   163    56   165 0.92 Methyltransferase domain
Methyltransf_11      PF08241.7     95 seq1647_BIOID50985   -            247   6.9e-12   45.5   0.0   1   1   9.1e-15   1.4e-11   44.6   0.0     2    95    62   162    61   162 0.95 Methyltransferase domain
Methyltransf_31      PF13847.1    152 seq1647_BIOID50985   -            247   1.5e-10   40.7   0.0   1   1   1.3e-13     2e-10   40.3   0.0     3   110    56   164    54   215 0.86 Methyltransferase domain
Methyltransf_25      PF13649.1    101 seq1647_BIOID50985   -            247   1.2e-09   38.3   0.0   1   1   1.6e-12   2.4e-09   37.3   0.0     1   101    60   158    60   158 0.89 Methyltransferase domain
Methyltransf_12      PF08242.7     99 seq1647_BIOID50985   -            247   3.7e-09   36.8   0.0   1   1     4e-12     6e-09   36.1   0.0     2    99    62   160    61   160 0.91 Methyltransferase domain
Methyltransf_23      PF13489.1    162 seq1647_BIOID50985   -            247   3.3e-07   30.0   0.0   1   1   3.4e-10   5.2e-07   29.3   0.0    14   131    51   181    36   228 0.68 Methyltransferase domain
MTS                  PF05175.9    170 seq1647_BIOID50985   -            247   1.7e-05   24.1   0.0   1   1   1.6e-08   2.4e-05   23.6   0.0    23   166    49   190    44   194 0.78 Methyltransferase small domain
Ubie_methyltran      PF01209.13   233 seq1647_BIOID50985   -            247   1.9e-05   23.7   0.0   1   1   2.3e-08   3.5e-05   22.9   0.0    45   154    54   165    48   240 0.80 ubiE/COQ5 methyltransferase family
YbjN                 PF10722.4    127 seq1648_BIOID50985   -            158   6.8e-14   51.8   0.2   1   1   5.8e-18   7.9e-14   51.6   0.2     2   123     9   132     8   136 0.97 Putative bacterial sensory transduction regulator
DAGK_prokar          PF01219.14   104 seq1649_BIOID50985   -            122   5.5e-39  131.8   8.1   1   1   4.6e-43   6.3e-39  131.6   5.6     2   104    16   118    15   118 0.99 Prokaryotic diacylglycerol kinase
Peptidase_M28        PF04389.12   176 seq1652_BIOID50985   -            323   6.9e-24   84.4   0.0   1   1     2e-27   1.4e-23   83.4   0.0     2   175   107   308   106   309 0.76 Peptidase family M28
LexA_DNA_bind        PF01726.11    65 seq1653_BIOID50985   -            202   6.6e-32  108.7   0.1   1   1   1.5e-35   1.1e-31  108.1   0.1     1    65     1    65     1    65 0.99 LexA DNA binding domain
Peptidase_S24        PF00717.18    70 seq1653_BIOID50985   -            202   8.9e-17   60.3   0.8   1   1   1.9e-20   1.3e-16   59.8   0.5     1    68   114   180   114   182 0.96 Peptidase S24-like
FliJ                 PF02050.11   123 seq1654_BIOID50985   -            144   4.5e-09   36.2   2.6   1   1   3.3e-13   4.5e-09   36.2   1.8    37   122    51   136    41   137 0.92 Flagellar FliJ protein
HAD_2                PF13419.1    176 seq1655_BIOID50985   -            238   2.1e-19   70.3   0.1   1   1   5.9e-23   2.7e-19   69.9   0.0     1   176    13   207    13   207 0.74 Haloacid dehalogenase-like hydrolase
Hydrolase_like       PF13242.1     75 seq1655_BIOID50985   -            238   4.6e-09   35.7   0.0   1   1   2.2e-12   9.9e-09   34.6   0.0     2    50   161   209   160   223 0.93 HAD-hyrolase-like
Hydrolase            PF00702.21   204 seq1655_BIOID50985   -            238   1.5e-08   35.2   0.0   1   1   4.8e-12   2.2e-08   34.7   0.0     1   202    10   199    10   201 0.71 haloacid dehalogenase-like hydrolase
Methyltransf_9       PF08003.6    315 seq1656_BIOID50985   -            323  7.9e-174  576.5   0.1   1   1  3.9e-177  8.9e-174  576.4   0.0     1   315     7   322     7   322 1.00 Protein of unknown function (DUF1698)
Methyltransf_23      PF13489.1    162 seq1656_BIOID50985   -            323   4.2e-11   42.6   0.0   1   1   3.3e-14   7.6e-11   41.8   0.0    12   159   114   269   103   272 0.71 Methyltransferase domain
Methyltransf_18      PF12847.2    112 seq1656_BIOID50985   -            323   7.8e-08   32.7   0.0   1   1   7.1e-11   1.6e-07   31.7   0.0     2   111   123   226   122   227 0.86 Methyltransferase domain
Methyltransf_31      PF13847.1    152 seq1656_BIOID50985   -            323   1.2e-07   31.2   0.0   1   1     1e-10   2.3e-07   30.3   0.0     5   112   124   228   121   276 0.90 Methyltransferase domain
Methyltransf_11      PF08241.7     95 seq1656_BIOID50985   -            323   2.6e-05   24.4   0.0   1   1   2.2e-08   4.9e-05   23.6   0.0     1    94   127   223   127   224 0.81 Methyltransferase domain
CMAS                 PF02353.15   273 seq1656_BIOID50985   -            323   6.6e-05   22.0   0.0   1   1   5.5e-08   0.00012   21.0   0.0    50   172   110   232   105   269 0.79 Mycolic acid cyclopropane synthetase
SBP_bac_8            PF13416.1    281 seq1658_BIOID50985   -            420   2.6e-37  128.9   3.0   1   1   1.3e-40   3.7e-37  128.4   2.1     3   280    96   386    94   387 0.86 Bacterial extracellular solute-binding protein
SBP_bac_6            PF13343.1    242 seq1658_BIOID50985   -            420   1.4e-27   96.4   1.1   1   1   5.3e-31   1.4e-27   96.4   0.8     5   216   130   368   125   399 0.85 Bacterial extracellular solute-binding protein
SBP_bac_1            PF01547.20   314 seq1658_BIOID50985   -            420     6e-17   62.2   6.5   1   1   3.4e-20   9.4e-17   61.5   4.5    17   311    94   353    83   356 0.75 Bacterial extracellular solute-binding protein
SBP_bac_11           PF13531.1    231 seq1658_BIOID50985   -            420     2e-07   30.8   0.1   1   1   4.9e-10   1.3e-06   28.0   0.0    15   226    94   359    82   363 0.77 Bacterial extracellular solute-binding protein
SLT                  PF01464.15   121 seq1660_BIOID50985   -            203   1.4e-25   89.0   0.1   1   1   1.3e-29   1.8e-25   88.6   0.1     3   120    43   168    41   169 0.95 Transglycosylase SLT domain
TP_methylase         PF00590.15   210 seq1661_BIOID50985   -            457   9.2e-50  169.1   0.1   1   1   3.2e-53   1.5e-49  168.4   0.1     2   209   218   426   217   427 0.92 Tetrapyrrole (Corrin/Porphyrin) Methylases
NAD_binding_7        PF13241.1    103 seq1661_BIOID50985   -            457     1e-27   96.2   0.1   1   1   2.3e-29     1e-25   89.8   0.0     1   103     6   115     6   115 0.89 Putative NAD(P)-binding
CysG_dimeriser       PF10414.4     60 seq1661_BIOID50985   -            457   2.3e-20   71.6   0.9   1   1   1.6e-23   7.4e-20   70.0   0.6     2    60   150   209   149   209 0.97 Sirohaem synthase dimerisation region
Dyp_perox            PF04261.7    313 seq1663_BIOID50985   -            423  4.4e-111  370.4   0.0   1   1  3.7e-115    5e-111  370.2   0.0     1   312    61   410    61   411 0.99 Dyp-type peroxidase family
EI24                 PF07264.6    219 seq1665_BIOID50985   -            253   2.9e-52  177.1  20.5   1   1   2.4e-56   3.3e-52  176.9  14.2     1   219    11   232    11   232 0.96 Etoposide-induced protein 2.4 (EI24)
CTP_transf_2         PF01467.21   157 seq1667_BIOID50985   -            131   3.6e-12   46.4   0.0   1   1   7.3e-16     5e-12   46.0   0.0     1   117     5   115     5   126 0.81 Cytidylyltransferase
MatE                 PF01554.13   162 seq1670_BIOID50985   -            459   4.6e-39  133.5  30.5   1   2   8.5e-35   1.2e-30  106.2   5.9     1   161    35   195    35   196 0.99 MatE
MatE                 PF01554.13   162 seq1670_BIOID50985   -            459   4.6e-39  133.5  30.5   2   2   2.5e-13   3.5e-09   36.3   6.9     2   143   259   400   259   422 0.91 MatE
Phage_Nu1            PF07471.7    164 seq1672_BIOID50985   -            181   2.7e-92  306.4   1.5   1   1   2.3e-96   3.1e-92  306.3   1.0     1   164     1   164     1   164 0.99 Phage DNA packaging protein Nu1
DDE_Tnp_IS1          PF03400.8    131 seq1674_BIOID50985   -             97     2e-30  105.4   0.2   1   1   1.8e-34   2.5e-30  105.1   0.1     1    61    37    97    37    97 0.98 IS1 transposase
UvrD_C               PF13361.1    319 seq1675_BIOID50985   -            738   1.3e-99  333.6   0.0   1   1  7.5e-103   1.7e-99  333.2   0.0     1   318   295   634   295   635 0.98 UvrD-like helicase C-terminal domain
UvrD-helicase        PF00580.16   315 seq1675_BIOID50985   -            738   2.1e-76  257.0   0.0   1   1   2.7e-79   6.1e-76  255.6   0.0     1   314    28   289    28   290 0.98 UvrD/REP helicase N-terminal domain
AAA_19               PF13245.1     76 seq1675_BIOID50985   -            738   5.6e-14   51.5   0.2   1   1   8.5e-17   1.9e-13   49.8   0.1     1    75    34   111    34   112 0.85 Part of AAA domain
UvrD_C_2             PF13538.1    104 seq1675_BIOID50985   -            738   7.3e-11   42.0   0.0   1   1   7.4e-14   1.7e-10   40.8   0.0    54   103   561   630   509   631 0.77 Family description
DUF1877              PF08974.5    167 seq1676_BIOID50985   -            167     3e-45  153.7   0.0   1   1   2.4e-49   3.3e-45  153.6   0.0     1   167     1   165     1   165 0.99 Domain of unknown function (DUF1877)
DDE_Tnp_IS1          PF03400.8    131 seq1678_BIOID50985   -             69   1.1e-35  122.5   0.8   1   1   8.5e-40   1.2e-35  122.3   0.5    63   131     1    69     1    69 0.99 IS1 transposase
Na_H_Exchanger       PF00999.16   384 seq1680_BIOID50985   -            557   4.9e-61  206.2  41.2   1   1   4.7e-65   6.5e-61  205.8  28.6     5   382    16   426    12   428 0.88 Sodium/hydrogen exchanger family
PALP                 PF00291.20   307 seq1685_BIOID50985   -            323   1.3e-63  214.9   0.3   1   1   1.1e-67   1.5e-63  214.7   0.2     3   306    10   300     8   301 0.87 Pyridoxal-phosphate dependent enzyme
Esterase             PF00756.15   251 seq1686_BIOID50985   -            405   1.2e-49  168.8   0.0   1   1   1.8e-53   1.2e-49  168.8   0.0     1   251   172   391   172   391 0.98 Putative esterase
DUF3327              PF11806.3    122 seq1686_BIOID50985   -            405   1.9e-37  128.1   2.5   1   1   4.3e-41   2.9e-37  127.5   0.3     3   121    29   155    21   156 0.97 Domain of unknown function (DUF3327)
ABC_tran             PF00005.22   118 seq1687_BIOID50985   -            404   1.5e-27   96.1   0.0   1   1   8.1e-31   2.8e-27   95.3   0.0     1   117    86   204    86   205 0.93 ABC transporter
TOBE_2               PF08402.5     75 seq1687_BIOID50985   -            404   3.9e-19   68.2   0.0   1   1   2.9e-22   9.8e-19   67.0   0.0     1    75   322   402   322   402 0.93 TOBE domain
Peptidase_C26        PF07722.8    217 seq1689_BIOID50985   -            254   3.3e-69  232.5   0.0   1   1   5.6e-73   3.8e-69  232.3   0.0     1   217     8   224     8   224 0.96 Peptidase C26
GATase               PF00117.23   192 seq1689_BIOID50985   -            254   8.2e-12   44.8   0.0   1   1   1.6e-15   1.1e-11   44.4   0.0    43   190    62   241    31   243 0.69 Glutamine amidotransferase class-I
Transgly_assoc       PF04226.8     48 seq1691_BIOID50985   -             84     2e-13   50.0  14.1   1   1   1.5e-17     2e-13   50.0   9.8     2    48    34    83    33    83 0.98 Transglycosylase associated protein
DUF4223              PF13978.1     56 seq1692_BIOID50985   -             55   1.2e-36  124.0   0.7   1   1   9.5e-41   1.3e-36  123.9   0.5     1    55     1    55     1    55 0.99 Protein of unknown function (DUF4223)
PhoH                 PF02562.11   205 seq1695_BIOID50985   -            307     6e-76  254.1   0.0   1   1   5.6e-80   7.7e-76  253.7   0.0     2   204   102   306   101   307 0.98 PhoH-like protein
CsbD                 PF05532.7     53 seq1696_BIOID50985   -             69   1.5e-21   75.6   8.3   1   1   1.3e-25   1.8e-21   75.4   5.8     1    53     4    56     4    56 0.97 CsbD-like
AA_permease_2        PF13520.1    426 seq1699_BIOID50985   -            462   2.8e-59  200.6  45.4   1   1     5e-63   3.5e-59  200.3  31.5     1   405    27   427    27   448 0.85 Amino acid permease
AA_permease          PF00324.16   479 seq1699_BIOID50985   -            462     5e-36  123.9  40.9   1   1   1.2e-39   8.5e-36  123.1  28.3     2   475    32   457    31   461 0.83 Amino acid permease
Cupin_2              PF07883.6     71 seq1701_BIOID50985   -            185     9e-18   63.4   0.1   1   1   5.2e-21   1.4e-17   62.8   0.1     2    69   111   178   110   180 0.94 Cupin domain
HTH_3                PF01381.17    55 seq1701_BIOID50985   -            185   1.1e-14   53.9   0.4   1   1   5.9e-18   1.6e-14   53.3   0.2     2    55    13    66    12    66 0.97 Helix-turn-helix
HTH_31               PF13560.1     64 seq1701_BIOID50985   -            185     1e-10   41.4   0.0   1   1     6e-14   1.6e-10   40.8   0.0     3    60     9    65     7    68 0.95 Helix-turn-helix domain
HTH_19               PF12844.2     64 seq1701_BIOID50985   -            185   1.7e-10   40.6   0.0   1   1     1e-13   2.7e-10   40.0   0.0     1    62     9    70     9    72 0.96 Helix-turn-helix domain
MbtH                 PF03621.8     54 seq1706_BIOID50985   -             72   1.8e-21   75.1   0.6   1   1   1.6e-25   2.1e-21   74.8   0.4     1    53     1    54     1    55 0.96 MbtH-like protein
BPD_transp_1         PF00528.17   185 seq1707_BIOID50985   -            317   7.1e-24   84.2  18.8   1   1   5.2e-28   7.1e-24   84.2  13.0     1   183   117   313   113   315 0.91 Binding-protein-dependent transport system inner membrane component
AMP-binding          PF00501.23   418 seq1708_BIOID50985   -           1335  6.2e-117  390.3   0.0   1   1    3e-120  8.3e-117  389.9   0.0     1   417   524   928   524   929 0.96 AMP-binding enzyme
Condensation         PF00668.15   301 seq1708_BIOID50985   -           1335   9.4e-58  195.3   0.0   1   1   5.2e-61   1.4e-57  194.7   0.0     2   300    44   342    43   343 0.91 Condensation domain
Thioesterase         PF00975.15   229 seq1708_BIOID50985   -           1335   7.1e-46  157.1   0.6   1   1   1.3e-46   3.6e-43  148.3   0.0     2   215  1109  1318  1108  1332 0.96 Thioesterase domain
PP-binding           PF00550.20    67 seq1708_BIOID50985   -           1335   4.3e-11   42.8   0.1   1   1   4.7e-14   1.3e-10   41.2   0.1     3    65  1022  1082  1020  1084 0.91 Phosphopantetheine attachment site
Abhydrolase_6        PF12697.2    228 seq1708_BIOID50985   -           1335   5.9e-06   26.2   0.2   1   1   2.2e-09   5.9e-06   26.2   0.1     2   127  1111  1240  1110  1309 0.66 Alpha/beta hydrolase family
PTS-HPr              PF00381.14    84 seq1709_BIOID50985   -             85   1.3e-31  108.2   0.2   1   1   9.9e-36   1.4e-31  108.1   0.1     1    82     1    82     1    84 0.98 PTS HPr component phosphorylation site
PEP-utilizers_C      PF02896.13   294 seq1712_BIOID50985   -            585  1.7e-124  414.4   0.2   1   1    5e-128  2.3e-124  413.9   0.1     1   293   250   541   250   542 0.99 PEP-utilising enzyme, TIM barrel domain
PEP-utilisers_N      PF05524.8    123 seq1712_BIOID50985   -            585     2e-31  108.2   5.0   1   1   4.3e-35     2e-31  108.2   3.5     2   123     3   127     2   127 0.96 PEP-utilising enzyme, N-terminal
PEP-utilizers        PF00391.18    81 seq1712_BIOID50985   -            585   7.2e-25   86.2   0.2   1   1   4.7e-28   2.1e-24   84.7   0.1     9    80   152   224   147   225 0.93 PEP-utilising enzyme, mobile domain
Phytase-like         PF13449.1    326 seq1713_BIOID50985   -            457   1.1e-33  116.7   0.0   1   1   1.4e-37   1.9e-33  115.9   0.0    60   311   146   396    50   410 0.85 Esterase-like activity of phytase
Aldedh               PF00171.17   462 seq1714_BIOID50985   -            527  2.8e-170  566.5   0.0   1   1  2.3e-174  3.1e-170  566.3   0.0     4   462    63   521    60   521 0.97 Aldehyde dehydrogenase family
DUF2713              PF10897.3    246 seq1719_BIOID50985   -            246  1.1e-163  542.2   7.9   1   1  8.6e-168  1.2e-163  542.1   5.5     1   246     1   246     1   246 1.00 Protein of unknown function (DUF2713)
BPD_transp_1         PF00528.17   185 seq1720_BIOID50985   -            295   2.2e-14   53.2  20.7   1   1   1.6e-18   2.2e-14   53.2  14.4     3   184    95   287    93   288 0.86 Binding-protein-dependent transport system inner membrane component
DUF2726              PF10881.3    126 seq1721_BIOID50985   -            228   2.6e-22   78.6   0.0   1   1   3.4e-26   4.6e-22   77.8   0.0     4   116    91   206    88   215 0.93 Protein of unknown function (DUF2726)
SIS                  PF01380.17   131 seq1722_BIOID50985   -            347   3.1e-21   75.2   0.0   1   2   1.2e-12   1.6e-08   34.0   0.0     5   122    51   170    48   175 0.87 SIS domain
SIS                  PF01380.17   131 seq1722_BIOID50985   -            347   3.1e-21   75.2   0.0   2   2     3e-14   4.1e-10   39.2   0.0     4    87   214   299   211   305 0.93 SIS domain
Peripla_BP_4         PF13407.1    258 seq1724_BIOID50985   -            356   1.8e-62  210.9  13.0   1   1     3e-66   2.1e-62  210.7   9.0    13   258    66   312    54   312 0.95 Periplasmic binding protein domain
Peripla_BP_1         PF00532.16   279 seq1724_BIOID50985   -            356   3.9e-13   49.1   1.9   1   1   1.4e-16   9.6e-13   47.8   1.3    23   214    73   270    52   304 0.78 Periplasmic binding proteins and sugar binding domain of LacI family
DUF2592              PF10766.4     41 seq1725_BIOID50985   -             49     1e-26   91.8   4.7   1   1   8.2e-31   1.1e-26   91.7   3.3     1    41     4    44     4    44 0.98 Protein of unknown function (DUF2592)
ADH_N                PF08240.7    109 seq1728_BIOID50985   -            340     1e-35  121.6   1.1   1   1     4e-39   1.8e-35  120.8   0.8     2   108    28   133    27   134 0.97 Alcohol dehydrogenase GroES-like domain
ADH_zinc_N           PF00107.21   130 seq1728_BIOID50985   -            340   8.1e-25   86.7   0.1   1   1   2.7e-28   1.2e-24   86.1   0.1     1   129   173   300   173   301 0.98 Zinc-binding dehydrogenase
AlaDh_PNT_C          PF01262.16   168 seq1728_BIOID50985   -            340   1.1e-06   28.2   0.2   1   1   4.3e-10     2e-06   27.3   0.2    21    60   164   203   154   226 0.90 Alanine dehydrogenase/PNT, C-terminal domain
SBP_bac_11           PF13531.1    231 seq1729_BIOID50985   -            257   4.3e-55  186.7   4.8   1   1   7.3e-59     5e-55  186.5   3.3     1   231    29   255    29   255 0.95 Bacterial extracellular solute-binding protein
SBP_bac_1            PF01547.20   314 seq1729_BIOID50985   -            257   2.4e-16   60.2   6.9   1   1   4.5e-20   3.1e-16   59.8   4.8     1   313    34   246    34   247 0.89 Bacterial extracellular solute-binding protein
CorA                 PF01544.13   292 seq1731_BIOID50985   -            316   4.9e-56  189.7   0.4   1   1   4.4e-60     6e-56  189.5   0.2     4   292    26   312    24   312 0.95 CorA-like Mg2+ transporter protein
DUF2593              PF10767.4    144 seq1733_BIOID50985   -            162   7.6e-72  239.5   6.3   1   1   6.3e-76   8.7e-72  239.4   4.3     2   144    20   162    19   162 0.99 Protein of unknown function (DUF2593)
Dus                  PF01207.12   310 seq1734_BIOID50985   -            345   1.1e-99  333.1   0.0   1   1  9.2e-104   1.3e-99  332.8   0.0     2   308    30   340    29   342 0.98 Dihydrouridine synthase (Dus)
AP_endonuc_2         PF01261.19   211 seq1735_BIOID50985   -            305   1.1e-31  109.6   0.0   1   1     1e-35   1.4e-31  109.3   0.0     1   210    48   254    48   255 0.97 Xylose isomerase-like TIM barrel
DAO                  PF01266.19   358 seq1737_BIOID50985   -            426   5.5e-72  242.5   0.2   1   1   2.8e-75   6.3e-72  242.3   0.1     1   358    29   381    29   381 0.96 FAD dependent oxidoreductase
Thi4                 PF01946.12   230 seq1737_BIOID50985   -            426   1.7e-07   30.4   0.2   1   1   1.4e-10   3.1e-07   29.6   0.1     9    64    19    75    12   102 0.91 Thi4 family
NAD_binding_8        PF13450.1     68 seq1737_BIOID50985   -            426   2.2e-06   27.4   0.7   1   1   3.9e-09   8.8e-06   25.5   0.5     1    42    32    71    32    88 0.82 NAD(P)-binding Rossmann-like domain
FAD_binding_3        PF01494.14   356 seq1737_BIOID50985   -            426     7e-06   25.2   0.6   1   1   3.1e-09     7e-06   25.2   0.4     2    33    28    59    27    68 0.94 FAD binding domain
FAD_binding_2        PF00890.19   421 seq1737_BIOID50985   -            426   2.1e-05   23.4   0.6   1   1   1.5e-08   3.4e-05   22.7   0.5     1    43    29    71    29    82 0.85 FAD binding domain
PTS_EIIA_1           PF00358.15   133 seq1739_BIOID50985   -            169   5.4e-54  181.2   2.2   1   1   4.7e-58   6.5e-54  180.9   1.5     3   132    20   149    18   150 0.98 phosphoenolpyruvate-dependent sugar phosphotransferase system, EIIA 1
2-Hacid_dh_C         PF02826.14   178 seq1740_BIOID50985   -            325   1.6e-45  154.3   0.0   1   1   9.3e-49   6.3e-45  152.3   0.0     2   178   118   290   117   290 0.95 D-isomer specific 2-hydroxyacid dehydrogenase, NAD binding domain
NAD_binding_2        PF03446.10   162 seq1740_BIOID50985   -            325   1.7e-06   27.9   0.0   1   1   6.1e-10   4.2e-06   26.6   0.0     3    90   151   236   149   242 0.92 NAD binding domain of 6-phosphogluconate dehydrogenase
DUF3442              PF11924.3    280 seq1741_BIOID50985   -           1417  3.3e-105  351.5   0.5   1   1  7.3e-109  3.3e-105  351.5   0.3     2   280    71   350    70   350 0.99 Protein of unknown function (DUF3442)
Big_1                PF02369.11   100 seq1741_BIOID50985   -           1417   3.6e-55  183.9 105.0   1   3   4.8e-18   2.2e-14   53.0   8.1     5    97   994  1086   990  1088 0.86 Bacterial Ig-like domain (group 1)
Big_1                PF02369.11   100 seq1741_BIOID50985   -           1417   3.6e-55  183.9 105.0   2   3   8.5e-17   3.9e-13   49.0   2.9    14    97  1104  1187  1090  1189 0.85 Bacterial Ig-like domain (group 1)
Big_1                PF02369.11   100 seq1741_BIOID50985   -           1417   3.6e-55  183.9 105.0   3   3   1.1e-16   5.2e-13   48.6   9.7     4    95  1195  1287  1192  1292 0.84 Bacterial Ig-like domain (group 1)
ABC_tran             PF00005.22   118 seq1743_BIOID50985   -            513   3.6e-35  120.7   0.2   1   2   4.3e-23   2.9e-19   69.4   0.1     1   118    44   171    44   171 0.89 ABC transporter
ABC_tran             PF00005.22   118 seq1743_BIOID50985   -            513   3.6e-35  120.7   0.2   2   2   8.3e-17   5.7e-13   49.1   0.0    15   117   316   433   302   434 0.83 ABC transporter
BPD_transp_1         PF00528.17   185 seq1744_BIOID50985   -            229     4e-22   78.5  13.4   1   1   3.7e-26     5e-22   78.1   9.3     2   175    26   215    25   227 0.78 Binding-protein-dependent transport system inner membrane component
PTS_EIIC             PF02378.13   321 seq1746_BIOID50985   -            580   7.4e-83  277.9  29.3   1   1   1.1e-86   7.4e-83  277.9  20.3     1   321    69   411    69   411 0.94 Phosphotransferase system, EIIC
PTS_EIIB             PF00367.15    35 seq1746_BIOID50985   -            580   1.3e-16   59.3   0.1   1   1   4.4e-20     3e-16   58.2   0.1     3    35   504   536   502   536 0.97 phosphotransferase system, EIIB
tRNA_U5-meth_tr      PF05958.6    352 seq1747_BIOID50985   -            375   1.7e-19   69.6   0.0   1   1   3.7e-20   1.3e-16   60.1   0.0   172   351   208   374   183   375 0.90 tRNA (Uracil-5-)-methyltransferase
Methyltransf_31      PF13847.1    152 seq1747_BIOID50985   -            375     3e-09   36.5   0.0   1   1   1.6e-12   5.4e-09   35.7   0.0     5    67   235   295   233   346 0.87 Methyltransferase domain
Methyltransf_26      PF13659.1    117 seq1747_BIOID50985   -            375     2e-07   30.9   0.0   1   1   1.1e-10   3.7e-07   30.0   0.0     4    80   237   310   234   369 0.88 Methyltransferase domain
MTS                  PF05175.9    170 seq1747_BIOID50985   -            375   6.2e-06   25.6   0.0   1   1   2.9e-09   9.9e-06   24.9   0.0    32   109   234   311   209   329 0.83 Methyltransferase small domain
Phageshock_PspG      PF09583.5     65 seq1751_BIOID50985   -            139   5.7e-25   87.0  25.7   1   1   5.6e-29   7.7e-25   86.6  17.8     1    64    60   123    60   124 0.98 Phage shock protein G (Phageshock_PspG)
ABC_tran             PF00005.22   118 seq1752_BIOID50985   -            352   6.3e-26   90.9   0.0   1   1   2.9e-29   1.3e-25   89.9   0.0     1   117    38   156    38   157 0.91 ABC transporter
TOBE                 PF03459.12    64 seq1752_BIOID50985   -            352   3.2e-18   65.4   0.0   1   1   1.8e-19   8.2e-16   57.7   0.0     1    62   290   350   290   352 0.97 TOBE domain
PfkB                 PF00294.19   301 seq1753_BIOID50985   -            261   3.7e-37  127.9   0.2   1   1   3.8e-41   5.1e-37  127.4   0.1    34   294    22   260     7   261 0.87 pfkB family carbohydrate kinase
PHP                  PF02811.14   175 seq1756_BIOID50985   -            245   1.5e-17   63.8   1.3   1   1   1.9e-21   2.6e-17   63.0   0.9     1   169     4   164     4   174 0.91 PHP domain
Aminotran_3          PF00202.16   339 seq1757_BIOID50985   -            421  2.8e-108  361.6   0.6   1   1    5e-112  3.5e-108  361.3   0.4     3   338    27   359    25   360 0.97 Aminotransferase class-III
Aminotran_1_2        PF00155.16   363 seq1757_BIOID50985   -            421   3.8e-05   22.6   0.1   1   1   2.7e-08   0.00018   20.4   0.0   125   278   159   323    40   377 0.62 Aminotransferase class I and II
Phage_AlpA           PF05930.7     51 seq1760_BIOID50985   -             92   8.8e-20   70.0   0.1   1   1   1.7e-23   1.2e-19   69.6   0.1     1    51    34    83    34    83 0.98 Prophage CP4-57 regulatory protein (AlpA)
HTH_17               PF12728.2     51 seq1760_BIOID50985   -             92   2.1e-07   30.9   0.0   1   1   4.3e-11   2.9e-07   30.5   0.0     9    50    44    86    39    87 0.90 Helix-turn-helix domain
BPD_transp_2         PF02653.11   267 seq1761_BIOID50985   -            393   1.2e-50  171.8  42.6   1   1   8.6e-55   1.2e-50  171.8  29.5     2   267    57   383    56   383 0.98 Branched-chain amino acid transport system / permease component
UTRA                 PF07702.8    141 seq1762_BIOID50985   -            265     2e-32  111.6   0.0   1   1   9.8e-36   4.5e-32  110.5   0.0     1   140   118   256   118   257 0.99 UTRA domain
GntR                 PF00392.16    64 seq1762_BIOID50985   -            265   8.6e-24   82.6   0.0   1   1   2.9e-27   1.3e-23   82.0   0.0     1    64    34    97    34    97 0.99 Bacterial regulatory proteins, gntR family
HTH_DeoR             PF08220.7     57 seq1762_BIOID50985   -            265   7.6e-05   22.0   0.0   1   1   3.8e-08   0.00017   20.9   0.0    18    54    61    97    46   100 0.88 DeoR-like helix-turn-helix domain
Nitrate_red_del      PF02613.10   136 seq1764_BIOID50985   -            184   3.9e-19   68.6   0.4   1   1   4.2e-23   5.8e-19   68.1   0.3     3   135    31   150    29   151 0.90 Nitrate reductase delta subunit
tRNA-synt_1d         PF00750.14   354 seq1766_BIOID50985   -            577    1e-148  494.8   0.2   1   1  2.8e-152  1.3e-148  494.4   0.2     1   354    95   446    95   446 0.99 tRNA synthetases class I (R)
DALR_1               PF05746.10   119 seq1766_BIOID50985   -            577   3.4e-36  123.6   0.4   1   1   4.5e-39     2e-35  121.1   0.3     1   119   460   577   460   577 0.98 DALR anticodon binding domain
Arg_tRNA_synt_N      PF03485.11    85 seq1766_BIOID50985   -            577   2.5e-22   79.0   0.2   1   1   2.4e-25   1.1e-21   77.0   0.1     3    85     7    87     1    87 0.91 Arginyl tRNA synthetase N terminal domain
Aminotran_1_2        PF00155.16   363 seq1767_BIOID50985   -            390   2.1e-58  197.9   0.0   1   1   1.7e-62   2.4e-58  197.7   0.0     3   360    30   379    28   382 0.94 Aminotransferase class I and II
CorA                 PF01544.13   292 seq1769_BIOID50985   -             39   1.6e-08   33.8   1.3   1   1   1.3e-12   1.8e-08   33.7   0.9   256   292     1    35     1    35 0.98 CorA-like Mg2+ transporter protein
Wzz                  PF02706.10   152 seq1770_BIOID50985   -            394     8e-25   87.3   0.9   1   1   5.8e-29     8e-25   87.3   0.7     1   150    42   190    42   192 0.92 Chain length determinant protein
DnaB_C               PF03796.10   265 seq1772_BIOID50985   -            471  4.1e-108  360.1   0.2   1   1  1.2e-111  5.4e-108  359.7   0.1     1   263   206   463   206   465 0.97 DnaB-like helicase C terminal domain
DnaB                 PF00772.16   103 seq1772_BIOID50985   -            471   8.7e-38  128.2   0.0   1   1   4.2e-41   1.9e-37  127.1   0.0     1   103    26   128    26   128 0.99 DnaB-like helicase N terminal domain
AAA_25               PF13481.1    194 seq1772_BIOID50985   -            471     1e-13   51.0   0.1   1   1   3.6e-17   1.6e-13   50.3   0.0    29   190   220   386   179   390 0.84 AAA domain
DUF1097              PF06496.6    144 seq1773_BIOID50985   -            173   1.6e-46  157.6  25.0   1   1   1.4e-50   1.9e-46  157.3  17.4     1   143    18   156    18   157 0.99 Protein of unknown function (DUF1097)
Lactonase            PF10282.4    344 seq1774_BIOID50985   -            331   5.9e-87  291.8   0.0   1   1   1.6e-90   7.5e-87  291.4   0.0     2   343     5   327     4   328 0.95 Lactonase, 7-bladed beta-propeller
HypA                 PF01155.14   113 seq1777_BIOID50985   -            120   9.1e-33  112.2   6.4   1   1   7.4e-37     1e-32  112.0   4.4     1   112     5   117     5   118 0.98 Hydrogenase expression/synthesis hypA family
Peripla_BP_3         PF13377.1    160 seq1778_BIOID50985   -            392   2.7e-38  131.3   0.7   1   1   6.8e-40   2.3e-36  125.0   0.1     3   160   113   277   111   277 0.95 Periplasmic binding protein-like domain
HTH_AraC             PF00165.18    42 seq1778_BIOID50985   -            392   3.3e-22   77.5   0.1   1   2   2.8e-11   9.7e-08   31.4   0.0     1    42   294   335   294   335 0.97 Bacterial regulatory helix-turn-helix proteins, AraC family
HTH_AraC             PF00165.18    42 seq1778_BIOID50985   -            392   3.3e-22   77.5   0.1   2   2   9.9e-15   3.4e-11   42.4   0.1     6    41   348   384   346   385 0.95 Bacterial regulatory helix-turn-helix proteins, AraC family
HTH_18               PF12833.2     81 seq1778_BIOID50985   -            392   8.3e-20   70.5   0.1   1   1   1.7e-22   5.8e-19   67.8   0.0     3    79   309   384   307   385 0.97 Helix-turn-helix domain
Peripla_BP_4         PF13407.1    258 seq1778_BIOID50985   -            392   5.4e-13   48.7   0.0   1   1   2.6e-16   8.8e-13   48.0   0.0    75   258    72   258    52   258 0.85 Periplasmic binding protein domain
cobW                 PF02492.14   178 seq1780_BIOID50985   -            290   2.2e-48  163.9   0.0   1   1   2.1e-52   2.9e-48  163.5   0.0     2   177   106   267   105   268 0.98 CobW/HypB/UreG, nucleotide-binding domain
A_deaminase          PF00962.17   330 seq1781_BIOID50985   -            333  6.3e-101  337.5   0.0   1   1  5.2e-105  7.1e-101  337.3   0.0     2   329     6   328     5   329 0.99 Adenosine/AMP deaminase
Sigma54_activat      PF00158.21   168 seq1782_BIOID50985   -            642   3.5e-36  124.1   0.0   1   1   2.7e-39   6.3e-36  123.2   0.0     5   168   334   494   330   494 0.96 Sigma-54 interaction domain
PAS                  PF00989.19   113 seq1782_BIOID50985   -            642   4.4e-14   52.1   0.0   1   1     6e-17   1.4e-13   50.5   0.0     2   113   207   309   206   309 0.97 PAS fold
HTH_8                PF02954.14    42 seq1782_BIOID50985   -            642   1.7e-13   49.7   0.1   1   1   7.4e-17   1.7e-13   49.7   0.1     2    42   591   631   590   631 0.96 Bacterial regulatory protein, Fis family
GAF                  PF01590.21   154 seq1782_BIOID50985   -            642   3.1e-06   27.2   0.2   1   1   3.6e-09   8.2e-06   25.9   0.2     4   151    58   189    56   192 0.92 GAF domain
PAS_8                PF13188.1     64 seq1782_BIOID50985   -            642   0.00012   21.6   0.0   1   1   1.4e-07   0.00032   20.3   0.0     2    46   207   255   206   276 0.70 PAS domain
PspA_IM30            PF04012.7    221 seq1784_BIOID50985   -            222   6.9e-48  162.8  32.6   1   1     6e-52   8.2e-48  162.5  22.6     1   220     2   217     2   219 0.97 PspA/IM30 family
DUF1311              PF07007.7     95 seq1785_BIOID50985   -            162   6.6e-20   70.8   1.9   1   1   6.2e-24   8.5e-20   70.5   1.3     1    95    34   145    34   145 0.85 Protein of unknown function (DUF1311)
Ala_racemase_N       PF01168.15   217 seq1786_BIOID50985   -            365   3.2e-61  206.5   0.0   1   1   5.9e-65     4e-61  206.2   0.0     1   217     8   219     8   219 0.94 Alanine racemase, N-terminal domain
Ala_racemase_C       PF00842.16   129 seq1786_BIOID50985   -            365   8.3e-40  135.0   0.1   1   1   1.9e-43   1.3e-39  134.4   0.1     1   129   234   358   234   358 0.97 Alanine racemase, C-terminal domain
HupF_HypC            PF01455.13    68 seq1787_BIOID50985   -             90   1.9e-25   88.4   0.2   1   1   1.7e-29   2.3e-25   88.2   0.1     1    68     1    72     1    72 0.98 HupF/HypC family
HypD                 PF01924.11   356 seq1790_BIOID50985   -            373  9.8e-154  511.2   0.0   1   1  8.2e-158  1.1e-153  511.0   0.0     5   355    13   368     9   369 0.96 Hydrogenase formation hypA family
PspB                 PF06667.7     75 seq1791_BIOID50985   -             74   7.7e-32  108.9   0.4   1   1   6.1e-36   8.4e-32  108.8   0.3     1    74     1    73     1    74 0.97 Phage shock protein B
PspC                 PF04024.7     61 seq1793_BIOID50985   -            119   4.5e-19   67.5   0.4   1   1   4.2e-23   5.7e-19   67.2   0.2     1    60     7    68     7    69 0.92 PspC domain
PLA1                 PF02253.10   260 seq1794_BIOID50985   -            289   1.6e-93  312.8   5.0   1   1   1.4e-97   1.9e-93  312.5   3.4     8   260    39   286    33   286 0.98 Phospholipase A1
PrpF                 PF04303.8    371 seq1798_BIOID50985   -            343  4.6e-158  525.7   1.7   1   1  7.5e-162  5.1e-158  525.5   1.2     8   371     1   343     1   343 0.99 PrpF protein
Phageshock_PspD      PF09584.5     66 seq1799_BIOID50985   -             73   2.2e-31  107.2   4.5   1   1   1.8e-35   2.4e-31  107.0   3.1     1    64    10    71    10    73 0.98 Phage shock protein PspD (Phageshock_PspD)
Aminotran_1_2        PF00155.16   363 seq1801_BIOID50985   -            411   1.5e-86  290.5   0.0   1   1   1.2e-90   1.7e-86  290.3   0.0     2   362    41   406    40   407 0.98 Aminotransferase class I and II
Alpha-amylase        PF00128.19   316 seq1803_BIOID50985   -            676   2.2e-42  145.4   6.2   1   1   4.4e-46     6e-42  144.0   4.3     1   308   226   595   226   598 0.74 Alpha amylase, catalytic domain
Rhodanese            PF00581.15   113 seq1806_BIOID50985   -            104   1.2e-14   54.5   0.0   1   1   1.1e-18   1.5e-14   54.1   0.0    16   109    23    96    20    99 0.88 Rhodanese-like domain
AIRS_C               PF02769.17   153 seq1807_BIOID50985   -            336   6.5e-24   84.5   2.0   1   1   1.6e-27   1.1e-23   83.8   1.4     2   149   166   313   165   315 0.95 AIR synthase related protein, C-terminal domain
AIRS                 PF00586.19    96 seq1807_BIOID50985   -            336   1.5e-13   50.6   2.4   1   1   5.2e-17   3.6e-13   49.4   0.1    10    96    44   132    35   132 0.90 AIR synthase related protein, N-terminal domain
Aldo_ket_red         PF00248.16   283 seq1808_BIOID50985   -            294     1e-46  158.8   0.0   1   1   9.4e-51   1.3e-46  158.6   0.0     2   281    20   267    19   269 0.92 Aldo/keto reductase family
RQC                  PF09382.5    106 seq1810_BIOID50985   -            611   4.4e-28   96.9   0.0   1   1   3.5e-31   1.2e-27   95.6   0.0     1   104   413   514   413   516 0.97 RQC domain
Helicase_C           PF00271.26    78 seq1810_BIOID50985   -            611   4.6e-24   83.9   0.0   1   1   2.6e-24   8.9e-21   73.4   0.1     3    78   258   333   256   333 0.98 Helicase conserved C-terminal domain
HRDC                 PF00570.18    68 seq1810_BIOID50985   -            611   8.1e-24   83.0   0.1   1   1   6.4e-27   2.2e-23   81.6   0.0     2    68   535   601   534   601 0.97 HRDC domain
DEAD                 PF00270.24   173 seq1810_BIOID50985   -            611   2.6e-21   75.7   0.0   1   1   8.5e-24   2.9e-20   72.3   0.0     2   168    30   189    29   194 0.85 DEAD/DEAH box helicase
Alpha-amylase        PF00128.19   316 seq1811_BIOID50985   -            139     6e-05   22.5   0.2   1   1   6.9e-09   9.4e-05   21.8   0.1    21    81    84   138    71   139 0.83 Alpha amylase, catalytic domain
HHA                  PF05321.6     57 seq1812_BIOID50985   -             71   3.8e-25   87.6   0.0   1   1   3.2e-29   4.3e-25   87.4   0.0     1    57     8    68     8    68 0.97 Haemolysin expression modulating protein
Na_sulph_symp        PF00939.14   471 seq1813_BIOID50985   -            477  2.2e-177  590.5  46.1   1   1  1.8e-181  2.5e-177  590.3  32.0     2   471     4   474     3   474 0.99 Sodium:sulfate symporter transmembrane region
Curlin_rpt           PF07012.7     34 seq1814_BIOID50985   -            160   8.3e-22   76.5  32.2   1   3   1.1e-15   1.5e-11   43.7   0.8     1    34    62    95    62    95 0.99 Curlin associated repeat
Curlin_rpt           PF07012.7     34 seq1814_BIOID50985   -            160   8.3e-22   76.5  32.2   2   3   2.3e-09   3.2e-05   23.4   2.1     9    32    92   115    91   116 0.95 Curlin associated repeat
Curlin_rpt           PF07012.7     34 seq1814_BIOID50985   -            160   8.3e-22   76.5  32.2   3   3   7.8e-12   1.1e-07   31.3   4.2     1    34   106   139   106   139 0.98 Curlin associated repeat
MFS_1                PF07690.11   354 seq1815_BIOID50985   -            416     2e-25   89.1  61.5   1   2   3.7e-20   2.5e-16   59.2  19.0     1   224    22   237    22   242 0.81 Major Facilitator Superfamily
MFS_1                PF07690.11   354 seq1815_BIOID50985   -            416     2e-25   89.1  61.5   2   2   9.4e-13   6.4e-09   34.8  20.0    10   179   237   409   232   415 0.80 Major Facilitator Superfamily
MFS_3                PF05977.8    524 seq1815_BIOID50985   -            416   9.6e-21   73.3  33.5   1   1   1.8e-24   1.2e-20   73.0  23.2     9   396    16   400    12   414 0.89 Transmembrane secretion effector
DUF2569              PF10754.4    149 seq1816_BIOID50985   -            146     4e-48  163.2  10.5   1   1   3.3e-52   4.5e-48  163.1   7.3     2   149     4   145     3   145 0.99 Protein of unknown function (DUF2569)
YbjQ_1               PF01906.12   105 seq1819_BIOID50985   -            107   3.1e-40  136.6   0.5   1   1   2.5e-44   3.4e-40  136.5   0.3     1   104     1   104     1   105 0.99 Putative heavy-metal-binding
Sigma54_activat      PF00158.21   168 seq1823_BIOID50985   -            692   4.3e-71  237.6   0.1   1   1   3.8e-74   7.4e-71  236.9   0.0     1   168   381   548   381   548 0.99 Sigma-54 interaction domain
GAF_3                PF13492.1    129 seq1823_BIOID50985   -            692   3.8e-18   65.7   0.0   1   1   6.6e-15   1.3e-11   44.5   0.0     1   129   202   346   202   346 0.85 GAF domain
GAF                  PF01590.21   154 seq1823_BIOID50985   -            692     7e-17   61.8   0.1   1   1   1.5e-14     3e-11   43.6   0.0     1   154   202   344   202   344 0.91 GAF domain
GAF_2                PF13185.1    148 seq1823_BIOID50985   -            692   1.1e-12   48.6   0.0   1   1   5.4e-12     1e-08   35.6   0.0     3   148   202   345   194   345 0.76 GAF domain
AAA_5                PF07728.9    139 seq1823_BIOID50985   -            692   5.2e-08   32.5   0.1   1   1   6.5e-11   1.3e-07   31.3   0.0     2   130   405   529   404   538 0.79 AAA domain (dynein-related subfamily)
AAA                  PF00004.24   132 seq1823_BIOID50985   -            692   3.3e-06   27.2   0.0   1   1   4.7e-09   9.2e-06   25.7   0.0     1   112   405   525   405   541 0.81 ATPase family associated with various cellular activities (AAA)
HTH_8                PF02954.14    42 seq1823_BIOID50985   -            692   7.6e-05   22.0   0.2   1   1   3.9e-08   7.6e-05   22.0   0.1     6    42   645   684   642   684 0.90 Bacterial regulatory protein, Fis family
Amidase_2            PF01510.20   132 seq1824_BIOID50985   -            276   1.2e-26   93.1   0.0   1   1   1.5e-30   2.1e-26   92.4   0.0     6   131    41   179    35   180 0.92 N-acetylmuramoyl-L-alanine amidase
Curlin_rpt           PF07012.7     34 seq1825_BIOID50985   -            151   9.8e-29   98.6  29.3   1   3   3.6e-16   4.9e-12   45.2   0.6     1    34    40    74    40    74 0.99 Curlin associated repeat
Curlin_rpt           PF07012.7     34 seq1825_BIOID50985   -            151   9.8e-29   98.6  29.3   2   3   7.7e-17   1.1e-12   47.3   0.3     2    34    86   119    85   119 0.98 Curlin associated repeat
Curlin_rpt           PF07012.7     34 seq1825_BIOID50985   -            151   9.8e-29   98.6  29.3   3   3   1.2e-09   1.7e-05   24.3   3.5     8    34   115   141   114   141 0.95 Curlin associated repeat
GerE                 PF00196.14    58 seq1826_BIOID50985   -            241   2.9e-10   39.1   0.7   1   1   3.8e-14   5.2e-10   38.3   0.5     4    57   154   207   152   208 0.95 Bacterial regulatory proteins, luxR family
Rnf-Nqr              PF02508.9    190 seq1827_BIOID50985   -            193   3.8e-71  238.5  20.8   1   1   3.1e-75   4.2e-71  238.3  14.4     1   189     1   191     1   192 0.99 Rnf-Nqr subunit, membrane protein
DUF1730              PF08331.5     78 seq1828_BIOID50985   -            394   4.7e-30  102.9   0.0   1   1   2.9e-33   1.3e-29  101.4   0.0     1    78    77   155    77   155 0.99 Domain of unknown function (DUF1730)
Fer4_16              PF13484.1     67 seq1828_BIOID50985   -            394   2.8e-15   56.6   3.5   1   1   1.1e-18   5.2e-15   55.8   2.4     2    67   208   271   207   271 0.99 4Fe-4S double cluster binding domain
Fer4_10              PF13237.1     52 seq1828_BIOID50985   -            394   5.2e-08   32.4   5.7   1   1   2.1e-11   9.7e-08   31.5   3.9     4    52   203   269   200   277 0.97 4Fe-4S dicluster domain
Tafi-CsgC            PF10610.4    106 seq1830_BIOID50985   -            142   1.2e-66  221.0   4.5   1   1   1.2e-70   1.6e-66  220.6   3.1     1   106    37   142    37   142 0.99 Thin aggregative fimbriae synthesis protein
FeS                  PF04060.8     35 seq1831_BIOID50985   -            192     1e-14   53.6   5.2   1   1   1.9e-17   2.8e-14   52.2   3.6     1    35    43    77    43    77 0.97 Putative Fe-S cluster
Fer4                 PF00037.22    24 seq1831_BIOID50985   -            192   8.5e-13   47.2  25.0   1   2     1e-10   1.5e-07   30.5   4.8     2    23   111   132   110   133 0.95 4Fe-4S binding domain
Fer4                 PF00037.22    24 seq1831_BIOID50985   -            192   8.5e-13   47.2  25.0   2   2   2.5e-09   3.8e-06   26.1   2.4     2    24   141   163   140   163 0.91 4Fe-4S binding domain
Fer4_9               PF13187.1     55 seq1831_BIOID50985   -            192   2.3e-10   40.4  32.0   1   1     1e-10   1.6e-07   31.3  10.2     1    55   116   162   116   162 0.95 4Fe-4S dicluster domain
Fer4_6               PF12837.2     24 seq1831_BIOID50985   -            192   2.9e-08   33.0  28.2   1   1   4.9e-10   7.5e-07   28.6   4.5     1    24   109   132   109   132 0.96 4Fe-4S binding domain
Fer4_10              PF13237.1     52 seq1831_BIOID50985   -            192   3.3e-08   33.0  25.8   1   1   1.2e-10   1.8e-07   30.7   9.6     3    52   111   158   109   158 0.86 4Fe-4S dicluster domain
Fer4_2               PF12797.2     22 seq1831_BIOID50985   -            192   1.6e-07   30.6  20.1   1   1   8.7e-09   1.3e-05   24.6   2.9     3    22   110   129   108   129 0.93 4Fe-4S binding domain
Aminotran_1_2        PF00155.16   363 seq1832_BIOID50985   -            452   1.9e-21   76.3   0.0   1   1   5.1e-25     7e-21   74.4   0.0   126   348   200   426    68   440 0.77 Aminotransferase class I and II
GerE                 PF00196.14    58 seq1834_BIOID50985   -            225   1.9e-15   55.7   0.1   1   1   2.5e-19   3.4e-15   55.0   0.1     3    55   152   204   150   207 0.95 Bacterial regulatory proteins, luxR family
Acid_phosphat_B      PF03767.9    230 seq1835_BIOID50985   -            237   8.7e-50  169.1   0.0   1   1   7.2e-54   9.9e-50  168.9   0.0     2   229    11   220    10   221 0.96 HAD superfamily, subfamily IIIB (Acid phosphatase)
SBP_bac_1            PF01547.20   314 seq1836_BIOID50985   -            430   2.3e-38  132.5   4.0   1   1   4.6e-42   3.1e-38  132.1   2.7     7   310    43   325    36   329 0.88 Bacterial extracellular solute-binding protein
SBP_bac_8            PF13416.1    281 seq1836_BIOID50985   -            430   3.9e-30  105.4   9.7   1   1   7.7e-34   5.2e-30  105.0   6.7     1   276    48   355    48   360 0.77 Bacterial extracellular solute-binding protein
LysE                 PF01810.13   191 seq1838_BIOID50985   -            206   5.7e-54  182.1  12.2   1   1   4.9e-58   6.7e-54  181.9   8.5     2   190    14   205    13   206 0.98 LysE type translocator
Aconitase            PF00330.15   465 seq1839_BIOID50985   -            753   1.7e-47  161.8   0.1   1   1   3.6e-51   2.4e-47  161.3   0.0    91   450   113   456    38   471 0.87 Aconitase family (aconitate hydratase)
Aconitase_C          PF00694.14   131 seq1839_BIOID50985   -            753   6.8e-06   26.1   0.0   1   1     2e-09   1.4e-05   25.1   0.0    84   129   637   683   624   685 0.89 Aconitase C-terminal domain
Complex1_51K         PF01512.12   151 seq1840_BIOID50985   -            740   1.7e-48  164.0   1.6   1   1   2.2e-51   2.4e-48  163.5   0.0     1   151   139   284   139   284 0.98 Respiratory-chain NADH dehydrogenase 51 Kd subunit
RnfC_N               PF13375.1    101 seq1840_BIOID50985   -            740   2.6e-34  116.8   0.2   1   1   8.3e-37   8.7e-34  115.1   0.0     1   101    14   115    14   115 0.96 RnfC Barrel sandwich hybrid domain
SLBB                 PF10531.4     59 seq1840_BIOID50985   -            740   2.3e-11   43.2   0.1   1   1   5.8e-14   6.1e-11   41.9   0.0     1    58   296   344   296   345 0.95 SLBB domain
Fer4_7               PF12838.2     52 seq1840_BIOID50985   -            740   1.6e-09   37.8   8.8   1   1   5.3e-12   5.6e-09   36.1   6.1     1    52   376   430   376   430 0.81 4Fe-4S dicluster domain
Fer4_8               PF13183.1     57 seq1840_BIOID50985   -            740   4.9e-09   35.9   5.1   1   1   1.4e-11   1.5e-08   34.4   3.5     3    57   375   430   373   460 0.79 4Fe-4S dicluster domain
Fer4_10              PF13237.1     52 seq1840_BIOID50985   -            740   6.1e-08   32.2  10.5   1   1   1.6e-10   1.7e-07   30.8   7.3     6    52   374   427   370   427 0.91 4Fe-4S dicluster domain
Fer4_9               PF13187.1     55 seq1840_BIOID50985   -            740   3.7e-07   30.1   8.6   1   1   1.3e-09   1.4e-06   28.3   5.9     2    53   377   429   376   430 0.71 4Fe-4S dicluster domain
Fer4_4               PF12800.2     17 seq1840_BIOID50985   -            740   5.3e-07   29.3  11.4   1   2   5.7e-06     0.006   16.7   2.0     2    16   375   389   374   395 0.90 4Fe-4S binding domain
Fer4_4               PF12800.2     17 seq1840_BIOID50985   -            740   5.3e-07   29.3  11.4   2   2   5.4e-06    0.0057   16.7   1.0     3    16   415   428   413   436 0.91 4Fe-4S binding domain
Fer4_17              PF13534.1     61 seq1840_BIOID50985   -            740   1.4e-06   28.4  10.3   1   1   1.2e-08   1.3e-05   25.3   6.9     2    61   377   431   376   431 0.82 4Fe-4S dicluster domain
Macro                PF01661.16   118 seq1841_BIOID50985   -            177   7.1e-41  138.7   0.0   1   1   6.5e-45   8.9e-41  138.3   0.0     1   118    21   137    21   137 0.99 Macro domain
PLDc_2               PF13091.1    126 seq1845_BIOID50985   -            565   8.9e-35  119.0   0.0   1   2   1.5e-13     1e-09   38.1   0.0     6   124   131   274   127   276 0.68 PLD-like domain
PLDc_2               PF13091.1    126 seq1845_BIOID50985   -            565   8.9e-35  119.0   0.0   2   2   3.4e-26   2.3e-22   78.9   0.0     5   123   367   509   363   512 0.92 PLD-like domain
UPF0047              PF01894.12   118 seq1847_BIOID50985   -            138   4.5e-39  132.8   0.0   1   1   3.7e-43   5.1e-39  132.6   0.0     1   117    17   135    17   136 0.97 Uncharacterised protein family UPF0047
DUF419               PF04237.8     92 seq1850_BIOID50985   -            118   1.2e-22   79.9   0.1   1   1   1.1e-26   1.5e-22   79.6   0.0     1    91    10   102    10   103 0.98 Protein of unknown function (DUF419)
Chorismate_bind      PF00425.13   257 seq1851_BIOID50985   -            391     2e-68  230.3   0.0   1   1   1.8e-72   2.5e-68  230.0   0.0     2   257   126   380   125   380 0.97 chorismate binding enzyme
SIS                  PF01380.17   131 seq1852_BIOID50985   -            298   5.5e-09   35.6   0.0   1   1     8e-13   5.5e-09   35.6   0.0    50   128   128   208   114   211 0.95 SIS domain
SIS_2                PF13580.1    138 seq1852_BIOID50985   -            298   2.1e-07   30.5   1.5   1   1   8.6e-11   5.9e-07   29.1   0.1    20   136    47   164    39   166 0.85 SIS domain
BPD_transp_1         PF00528.17   185 seq1853_BIOID50985   -            293   7.9e-24   84.0  16.9   1   1   5.8e-28   7.9e-24   84.0  11.7     2   171    88   282    87   285 0.88 Binding-protein-dependent transport system inner membrane component
Abhydrolase_1        PF00561.15   230 seq1855_BIOID50985   -            340   2.3e-31  109.0   0.0   1   1   8.6e-35     3e-31  108.6   0.0     1   228    82   319    82   321 0.97 alpha/beta hydrolase fold
Hydrolase_4          PF12146.3     79 seq1855_BIOID50985   -            340     4e-24   84.1   0.5   1   1   1.9e-27   6.4e-24   83.4   0.3     3    79    42   122    40   122 0.90 Putative lysophospholipase
Abhydrolase_6        PF12697.2    228 seq1855_BIOID50985   -            340   3.5e-20   72.7   3.3   1   1   1.5e-23   5.2e-20   72.2   2.3     2   220    58   310    57   316 0.72 Alpha/beta hydrolase family
Abhydrolase_5        PF12695.2    142 seq1855_BIOID50985   -            340     3e-12   46.3   0.0   1   1   1.5e-15     5e-12   45.6   0.0     1   141    56   305    56   306 0.79 Alpha/beta hydrolase family
DUF1435              PF07256.7     78 seq1856_BIOID50985   -             91   1.2e-39  134.0   8.0   1   1   1.1e-43   1.4e-39  133.7   5.6     1    78    14    91    14    91 0.99 Protein of unknown function (DUF1435)
Cupin_6              PF12852.2    186 seq1857_BIOID50985   -            284   1.8e-26   92.7   0.5   1   1   1.2e-29   5.6e-26   91.1   0.4     1   186     2   162     2   162 0.93 Cupin
HTH_18               PF12833.2     81 seq1857_BIOID50985   -            284   1.5e-20   72.9   0.2   1   1   2.3e-23     1e-19   70.2   0.1     1    81   199   278   199   278 0.97 Helix-turn-helix domain
HTH_AraC             PF00165.18    42 seq1857_BIOID50985   -            284   2.6e-15   55.5   0.0   1   2   1.1e-08   4.9e-05   22.9   0.0     7    41   192   226   188   227 0.94 Bacterial regulatory helix-turn-helix proteins, AraC family
HTH_AraC             PF00165.18    42 seq1857_BIOID50985   -            284   2.6e-15   55.5   0.0   2   2   4.5e-11   2.1e-07   30.4   0.0    13    41   247   276   238   277 0.92 Bacterial regulatory helix-turn-helix proteins, AraC family
MutS_V               PF00488.16   235 seq1860_BIOID50985   -            853  7.7e-105  349.3   0.0   1   1  4.6e-108  1.3e-104  348.6   0.0     1   234   567   798   567   799 0.99 MutS domain V
MutS_III             PF05192.13   204 seq1860_BIOID50985   -            853   3.1e-49  167.4   3.1   1   1   2.1e-52   5.7e-49  166.5   2.2     1   204   271   560   271   560 0.96 MutS domain III
MutS_I               PF01624.15   113 seq1860_BIOID50985   -            853   6.2e-44  148.5   0.0   1   1   6.1e-47   1.7e-43  147.1   0.0     1   112    11   122    11   123 0.99 MutS domain I
MutS_II              PF05188.12   137 seq1860_BIOID50985   -            853   1.9e-33  115.3   0.0   1   1   1.6e-36   4.5e-33  114.1   0.0     1   137   131   256   131   256 0.98 MutS domain II
MutS_IV              PF05190.13    92 seq1860_BIOID50985   -            853   3.6e-28   97.4   0.1   1   1   3.6e-31   9.9e-28   96.0   0.1     1    90   428   517   428   519 0.97 MutS family domain IV
DUF258               PF03193.11   161 seq1861_BIOID50985   -            361   2.7e-55  185.8   0.0   1   1   1.1e-58   3.8e-55  185.3   0.0     2   161   185   345   184   345 0.97 Protein of unknown function, DUF258
MMR_HSR1             PF01926.18   114 seq1861_BIOID50985   -            361   2.5e-06   27.3   0.0   1   1   1.6e-09   5.6e-06   26.2   0.0     4    57   223   283   221   345 0.75 50S ribosome-binding GTPase
PTS_EIIC             PF02378.13   321 seq1862_BIOID50985   -            474   1.1e-39  136.0  29.2   1   1   1.6e-43   1.1e-39  136.0  20.2     2   321   119   401   118   401 0.88 Phosphotransferase system, EIIC
PTS_EIIB             PF00367.15    35 seq1862_BIOID50985   -            474   1.7e-12   46.2   0.3   1   1     5e-16   3.4e-12   45.2   0.2     4    35    13    44    11    44 0.96 phosphotransferase system, EIIB
BPD_transp_1         PF00528.17   185 seq1863_BIOID50985   -            280   2.2e-17   63.0  17.9   1   1   1.6e-21   2.2e-17   63.0  12.4     2   178    89   267    88   271 0.81 Binding-protein-dependent transport system inner membrane component
AMP-binding          PF00501.23   418 seq1865_BIOID50985   -            536   4.5e-86  288.7   0.0   1   1   7.8e-90   5.3e-86  288.4   0.0     1   417    50   461    50   462 0.95 AMP-binding enzyme
DUF4009              PF13193.1     41 seq1865_BIOID50985   -            536     8e-08   31.4   0.1   1   1   3.6e-11   2.4e-07   29.9   0.0     1    29   501   529   501   535 0.92 Domain of unknown function (DUF4009)
Hydrolase_3          PF08282.7    254 seq1867_BIOID50985   -            266   2.7e-61  207.2   0.0   1   1   6.7e-65     3e-61  207.0   0.0     1   254     5   260     5   260 0.96 haloacid dehalogenase-like hydrolase
S6PP                 PF05116.8    247 seq1867_BIOID50985   -            266     4e-16   58.9   0.0   1   2     4e-09   1.8e-05   24.0   0.0     4    75     4    73     1    91 0.89 Sucrose-6F-phosphate phosphohydrolase
S6PP                 PF05116.8    247 seq1867_BIOID50985   -            266     4e-16   58.9   0.0   2   2   7.2e-12   3.3e-08   33.0   0.0   135   218   159   242   141   251 0.83 Sucrose-6F-phosphate phosphohydrolase
[truncated: 1,491,675 more chars]
