# Supplementary material for: A domain sequence approach to pangenomics: applications to Escherichia coli
Source: F1000Res. 2013 May 29;1:19. Originally published 2012 Oct 1. [Version 2] doi: 10.12688/f1000research.1-19.v2 (PMC3901455; doi:10.12688/f1000research.1-19.v2)
Supplement: The 347 text files show the results from scanning each of the fasta-files against the Pfam-A database [file f1000research-1-1101-s0002.tgz › Escherichia_coli_DEC8E_BIOID50987.txt]

#                                                                            --- full sequence --- -------------- this domain -------------   hmm coord   ali coord   env coord
# target name        accession   tlen query name           accession   qlen   E-value  score  bias   #  of  c-Evalue  i-Evalue  score  bias  from    to  from    to  from    to  acc description of target
#------------------- ---------- ----- -------------------- ---------- ----- --------- ------ ----- --- --- --------- --------- ------ ----- ----- ----- ----- ----- ----- ----- ---- ---------------------
RHS_repeat           PF05593.9     38 seq1_BIOID50987      -            248   8.9e-12   44.7  12.5   1   1   8.5e-14   1.2e-09   37.9   3.1     1    37    17    62    17    63 0.92 RHS Repeat
DUF4406              PF14359.1     92 seq3_BIOID50987      -             47   1.7e-14   53.5   0.4   1   1   1.4e-18   1.9e-14   53.4   0.3    50    92     1    43     1    43 0.98 Domain of unknown function (DUF4406)
DicB                 PF05358.6     62 seq7_BIOID50987      -            110   4.5e-35  118.8   0.9   1   1   3.6e-39     5e-35  118.6   0.1     1    62    49   110    49   110 0.99 DicB protein
Shufflon_N           PF04917.7    356 seq9_BIOID50987      -            183   7.9e-41  140.1   2.4   1   1   5.8e-45   7.9e-41  140.1   1.7   287   356     1    70     1    70 1.00 Bacterial shufflon protein, N-terminal constant region
Transaldolase        PF00923.14   287 seq10_BIOID50987     -            338  2.6e-104  348.2   0.3   1   1  2.2e-108    3e-104  348.0   0.2     1   287    35   334    35   334 0.95 Transaldolase
Phage_GPD            PF05954.6    292 seq12_BIOID50987     -            713   1.1e-62  211.8   0.0   1   1   2.2e-66   1.5e-62  211.3   0.0     2   291    28   328    27   329 0.92 Phage late control gene D protein (GPD)
Phage_base_V         PF04717.7     79 seq12_BIOID50987     -            713   2.7e-27   94.4   0.1   1   1   7.7e-31   5.3e-27   93.4   0.1     1    77   366   458   366   460 0.91 Phage-related baseplate assembly protein
Phage_portal_2       PF05136.8    355 seq19_BIOID50987     -            341   4.2e-60  203.0   0.1   1   1   3.8e-64   5.2e-60  202.7   0.0   161   355     1   209     1   209 0.98 Phage portal protein, lambda family
Phage_cap_P2         PF05125.7    333 seq22_BIOID50987     -             87   1.6e-14   53.4   0.0   1   1   1.4e-18   1.9e-14   53.2   0.0     2    66    11    75    10    83 0.93 Phage major capsid protein, P2 family
Phage_NinH           PF06322.6     64 seq26_BIOID50987     -             64   8.9e-43  143.6   0.4   1   1     7e-47   9.6e-43  143.5   0.3     1    63     1    63     1    64 0.99 Phage NinH protein
MurB_C               PF02873.11   105 seq27_BIOID50987     -            342   5.3e-42  141.7   0.0   1   1   1.3e-45   9.1e-42  140.9   0.0     1   105   203   330   203   330 0.99 UDP-N-acetylenolpyruvoylglucosamine reductase, C-terminal domain
FAD_binding_4        PF01565.18   139 seq27_BIOID50987     -            342   7.3e-28   96.6   0.0   1   1   8.6e-31   5.9e-27   93.7   0.0     2   138    18   149    17   150 0.91 FAD binding domain
Phage_GPD            PF05954.6    292 seq28_BIOID50987     -            123   1.5e-14   53.8   0.3   1   1   1.3e-18   1.8e-14   53.5   0.2   204   292     9   104     2   104 0.80 Phage late control gene D protein (GPD)
Toxin_15             PF07906.8    284 seq30_BIOID50987     -            349   2.3e-12   46.8   0.7   1   1   3.3e-14   4.6e-10   39.3   0.1   218   284     2    64     1    64 0.97 ShET2 enterotoxin, N-terminal region
P22_AR_N             PF10547.4    120 seq31_BIOID50987     -            189   5.6e-55  184.2   0.1   1   1   1.3e-58   8.6e-55  183.6   0.0     1   120     1   119     1   119 0.99 P22_AR N-terminal domain
ORF11CD3             PF10549.4     57 seq31_BIOID50987     -            189   6.9e-25   86.4   0.5   1   1   1.5e-27     1e-23   82.6   0.2     1    56   120   175   120   176 0.98 ORF11CD3 domain
Exc                  PF07825.6     77 seq34_BIOID50987     -             82   6.4e-08   32.1   0.1   1   1   5.1e-12   6.9e-08   32.0   0.1     4    70     6    74     3    81 0.88 Excisionase-like protein
DUF303               PF03629.13   255 seq35_BIOID50987     -            153   1.9e-18   66.5   0.0   1   1   1.7e-22   2.4e-18   66.1   0.0    66   177    17   134     3   142 0.82 Domain of unknown function (DUF303)
DUF1482              PF07358.6     57 seq37_BIOID50987     -             62   5.4e-24   83.4   0.0   1   1   4.4e-28     6e-24   83.2   0.0     1    57     4    62     4    62 0.98 Protein of unknown function (DUF1482)
Methyltransf_11      PF08241.7     95 seq39_BIOID50987     -            256     1e-24   86.7   0.0   1   1   1.6e-27   1.7e-24   86.0   0.0     1    95    49   145    49   145 0.97 Methyltransferase domain
Methyltransf_31      PF13847.1    152 seq39_BIOID50987     -            256   1.7e-20   73.0   0.0   1   1   2.1e-23   2.2e-20   72.6   0.0     6   113    47   155    44   233 0.86 Methyltransferase domain
Methyltransf_23      PF13489.1    162 seq39_BIOID50987     -            256   8.4e-20   70.9   0.0   1   1   1.1e-22   1.2e-19   70.5   0.0     7   159    31   191    26   194 0.85 Methyltransferase domain
Ubie_methyltran      PF01209.13   233 seq39_BIOID50987     -            256   8.9e-18   64.1   0.0   1   1   1.1e-20   1.2e-17   63.7   0.0    39   158    36   152     2   162 0.84 ubiE/COQ5 methyltransferase family
Methyltransf_18      PF12847.2    112 seq39_BIOID50987     -            256   1.1e-16   61.2   0.0   1   1     2e-19   2.1e-16   60.4   0.0     2   109    45   145    44   148 0.91 Methyltransferase domain
Methyltransf_12      PF08242.7     99 seq39_BIOID50987     -            256   1.1e-13   51.3   0.0   1   1   1.7e-16   1.8e-13   50.7   0.0     1    99    49   143    49   143 0.88 Methyltransferase domain
Methyltransf_25      PF13649.1    101 seq39_BIOID50987     -            256   8.2e-13   48.4   0.1   1   1   1.6e-15   1.7e-12   47.4   0.0     1   101    48   141    48   141 0.91 Methyltransferase domain
Methyltransf_26      PF13659.1    117 seq39_BIOID50987     -            256   6.5e-11   42.1   0.8   1   1   1.2e-13   1.3e-10   41.2   0.2     3   113    47   145    45   147 0.93 Methyltransferase domain
MTS                  PF05175.9    170 seq39_BIOID50987     -            256   4.8e-09   35.7   0.0   1   1   8.6e-12     9e-09   34.8   0.0    24   145    37   151    31   175 0.79 Methyltransferase small domain
Methyltransf_8       PF05148.10   219 seq39_BIOID50987     -            256   2.3e-08   33.8   0.0   1   1   1.3e-10   1.4e-07   31.2   0.0    48   164    14   153     6   181 0.69 Hypothetical methyltransferase
Methyltransf_29      PF03141.11   506 seq39_BIOID50987     -            256   6.7e-08   31.1   0.1   1   1   8.1e-11   8.5e-08   30.8   0.0   113   217    40   145     8   169 0.74 Putative S-adenosyl-L-methionine-dependent methyltransferase
TehB                 PF03848.9    192 seq39_BIOID50987     -            256   1.8e-05   23.8   0.0   1   1   2.9e-08   3.1e-05   23.1   0.0    31   135    45   149    17   186 0.80 Tellurite resistance protein TehB
PrmA                 PF06325.8    295 seq39_BIOID50987     -            256   0.00012   21.1   0.0   1   1   1.6e-07   0.00017   20.7   0.0   161   262    44   150    29   188 0.74 Ribosomal protein L11 methyltransferase (PrmA)
Phage_antitermQ      PF06530.7    126 seq41_BIOID50987     -            160   9.7e-60  199.5   0.1   1   1   8.2e-64   1.1e-59  199.3   0.1     1   125    17   141    17   142 0.99 Phage antitermination protein Q
DUF1378              PF07125.6     59 seq44_BIOID50987     -             59   1.1e-39  134.0   0.0   1   1   8.7e-44   1.2e-39  133.9   0.0     1    59     1    59     1    59 0.99 Protein of unknown function (DUF1378)
MbeD_MobD            PF04899.7     70 seq49_BIOID50987     -             77   1.7e-35  120.6   9.7   1   1   1.4e-39   1.9e-35  120.4   6.7     1    70     1    70     1    70 0.99 MbeD/MobD like
DUF4154              PF13689.1    145 seq50_BIOID50987     -            172     6e-33  113.3   0.0   1   1   5.4e-37   7.3e-33  113.0   0.0     6   145    32   168    27   168 0.95 Domain of unknown function (DUF4154)
Phage_cap_P2         PF05125.7    333 seq52_BIOID50987     -            250   4.3e-82  275.5   0.3   1   1   3.4e-86   4.7e-82  275.4   0.2    93   329     3   243     1   247 0.95 Phage major capsid protein, P2 family
Collar               PF07484.7     57 seq55_BIOID50987     -            397   4.1e-11   42.3   0.2   1   1   6.9e-15   9.5e-11   41.2   0.1     1    56   198   244   198   245 0.97 Phage Tail Collar Domain
Phage_integ_N        PF09003.5     81 seq56_BIOID50987     -            376   1.9e-28   97.8   0.2   1   1   6.4e-32   4.4e-28   96.6   0.1     3    77     2    76     1    84 0.95 Bacteriophage lambda integrase, N-terminal domain
Phage_integrase      PF00589.17   173 seq56_BIOID50987     -            376   2.6e-15   56.4   0.0   1   1   6.9e-19   4.7e-15   55.5   0.0     2   170   193   367   192   370 0.87 Phage integrase family
DUF1983              PF09327.6     81 seq60_BIOID50987     -            115   6.9e-20   70.6   0.0   1   1     7e-24   9.6e-20   70.2   0.0    21    81     2    62     1    62 0.98 Domain of unknown function (DUF1983)
DUF551               PF04448.7     69 seq63_BIOID50987     -            121   2.9e-20   72.6   0.0   1   1     3e-24   4.1e-20   72.1   0.0     1    69    51   118    51   118 0.98 Protein of unknown function (DUF551)
DUF826               PF05696.6     78 seq64_BIOID50987     -             81   1.1e-35  121.4   1.1   1   1   9.3e-40   1.3e-35  121.2   0.7     1    78     1    75     1    78 0.96 Protein of unknown function (DUF826)
Sigma54_CBD          PF04963.8    195 seq65_BIOID50987     -            477   8.2e-76  253.6   1.0   1   1   1.8e-79   8.2e-76  253.6   0.7     2   195   107   304   106   304 0.97 Sigma-54 factor, core binding domain
Sigma54_DBD          PF04552.8    160 seq65_BIOID50987     -            477   3.8e-70  234.3   0.4   1   1   1.6e-73   7.5e-70  233.4   0.3     2   160   317   475   316   475 0.99 Sigma-54, DNA binding domain
Sigma54_AID          PF00309.15    49 seq65_BIOID50987     -            477   7.9e-19   66.7  20.7   1   1   3.8e-22   1.8e-18   65.6  14.3     1    47     3    49     3    51 0.97 Sigma-54 factor, Activator interacting domain (AID)
Phage_lysozyme       PF00959.14   110 seq67_BIOID50987     -            154   5.1e-27   94.2   0.0   1   1   5.3e-31   7.2e-27   93.7   0.0     1   102    48   151    48   153 0.98 Phage lysozyme
Y2_Tnp               PF04986.8    183 seq68_BIOID50987     -            410     2e-47  161.2   2.1   1   1   4.2e-51   2.9e-47  160.6   1.5     1   181   157   337   157   339 0.96 Putative transposase
Zn_Tnp_IS91          PF14319.1    111 seq68_BIOID50987     -            410   4.2e-28   96.9   3.1   1   1     1e-31   6.8e-28   96.2   2.1     2   109    22   133    21   136 0.92 Transposase zinc-binding domain
DUF1983              PF09327.6     81 seq70_BIOID50987     -            194   6.6e-25   86.7   0.0   1   1   7.9e-29   1.1e-24   86.0   0.0     1    81    85   165    85   165 0.99 Domain of unknown function (DUF1983)
HTH_23               PF13384.1     50 seq74_BIOID50987     -            109   3.6e-06   26.3   0.0   1   1   1.8e-09   8.1e-06   25.2   0.0    11    46    20    56    18    59 0.86 Homeodomain-like domain
HTH_24               PF13412.1     48 seq74_BIOID50987     -            109   9.2e-06   24.8   0.0   1   1   3.5e-09   1.6e-05   24.0   0.0    16    46    26    56    22    56 0.93 Winged helix-turn-helix DNA-binding
PIN_4                PF13638.1    134 seq79_BIOID50987     -            500     8e-09   35.5   0.0   1   1   1.8e-12   2.4e-08   33.9   0.0     3   130     9   151     7   154 0.79 PIN domain
HTH_Tnp_1            PF01527.15    76 seq80_BIOID50987     -            108   5.5e-11   42.1   1.3   1   1   1.6e-14   2.2e-10   40.2   0.9     1    74     1    87     1    88 0.86 Transposase
Lysis_S              PF04971.7     68 seq82_BIOID50987     -             71   1.4e-47  159.0   0.5   1   1   1.2e-51   1.6e-47  158.9   0.3     1    68     4    71     4    71 1.00 Lysis protein S
GGDEF                PF00990.16   161 seq88_BIOID50987     -            408   5.3e-45  152.7   0.5   1   1   6.1e-49   8.4e-45  152.1   0.3     1   159   249   403   249   405 0.96 GGDEF domain
Phage_lysozyme       PF00959.14   110 seq89_BIOID50987     -            111   3.8e-24   84.9   0.0   1   1   3.2e-28   4.4e-24   84.7   0.0    18   110     2   100     1   100 0.96 Phage lysozyme
Phage_lysis          PF03245.8    125 seq90_BIOID50987     -            155   1.2e-49  167.3  11.2   1   1     1e-53   1.4e-49  167.1   7.8     1   125    29   154    29   154 0.99 Bacteriophage lysis protein
DUF3672              PF12421.3    136 seq93_BIOID50987     -            112   6.1e-06   26.3   0.0   1   1   6.6e-10   9.1e-06   25.7   0.0    87   136    22    71     4    71 0.88 Fibronectin type III protein
DUF4222              PF13973.1     53 seq95_BIOID50987     -             80   5.1e-15   54.4   0.3   1   1   4.6e-19   6.2e-15   54.2   0.2     2    53     4    54     3    54 0.97 Domain of unknown function (DUF4222)
Y1_Tnp               PF01797.11   121 seq98_BIOID50987     -             95   1.4e-25   89.3   0.0   1   1   1.2e-29   1.6e-25   89.1   0.0     2    77    20    95    19    95 0.97 Transposase IS200 like
Peptidase_S49        PF01343.13   154 seq99_BIOID50987     -            501   4.2e-46  156.4   0.6   1   1   5.5e-50   7.5e-46  155.5   0.4     2   153   145   295   144   296 0.97 Peptidase family S49
DUF3672              PF12421.3    136 seq101_BIOID50987    -            339   4.6e-45  152.9   2.3   1   1   6.7e-49   4.6e-45  152.9   1.6     1   136   134   276   134   276 0.93 Fibronectin type III protein
DUF1983              PF09327.6     81 seq101_BIOID50987    -            339   4.2e-25   87.3   0.1   1   1   2.2e-28   1.5e-24   85.6   0.0     1    81    30   110    30   110 0.99 Domain of unknown function (DUF1983)
MoCF_biosynth        PF00994.19   144 seq105_BIOID50987    -            195   9.4e-28   96.2   0.0   1   1   8.5e-32   1.2e-27   95.9   0.0     2   138     8   147     7   152 0.88 Probable molybdopterin binding domain
Rz1                  PF06085.6     40 seq109_BIOID50987    -             61     8e-23   79.4  10.5   1   1   7.2e-27   9.8e-23   79.1   7.3     1    39    20    60    20    61 0.97 Lipoprotein Rz1 precursor
LrgA                 PF03788.9     96 seq110_BIOID50987    -            132     5e-29   99.7  10.2   1   1   4.5e-33   6.2e-29   99.4   7.0     1    94    21   114    21   116 0.98 LrgA family
BPL_LplA_LipB        PF03099.14   125 seq114_BIOID50987    -            321   4.9e-21   74.9   0.0   1   1   1.7e-24   7.6e-21   74.2   0.0     4   125    86   208    83   208 0.89 Biotin/lipoate A/B protein ligase family
HTH_11               PF08279.7     55 seq114_BIOID50987    -            321   1.5e-13   50.0   0.0   1   1   7.7e-17   3.5e-13   48.8   0.0     4    54     9    58     8    59 0.92 HTH domain
BPL_C                PF02237.12    48 seq114_BIOID50987    -            321   1.6e-11   43.5   0.2   1   1   8.9e-15   4.1e-11   42.2   0.1     1    48   271   317   271   317 0.97 Biotin protein ligase C terminal domain
Phage_term_smal      PF05944.7    132 seq116_BIOID50987    -            266   6.6e-42  142.1   0.0   1   1   9.9e-46   1.4e-41  141.1   0.0     2   132    36   170    35   170 0.95 Phage small terminase subunit
Cloacin              PF03515.9    297 seq120_BIOID50987    -            556  1.1e-118  395.6   3.1   1   1  3.3e-122  1.1e-118  395.6   2.2     7   297    26   311     1   311 0.95 Colicin-like bacteriocin tRNase domain
E2R135               PF11570.3    136 seq120_BIOID50987    -            556   1.2e-54  183.9  21.3   1   1   6.4e-58   2.2e-54  183.1  14.8     1   136   314   447   314   447 0.99 Coiled-coil receptor-binding R-domain of colicin E2
Colicin_C            PF12106.3     35 seq120_BIOID50987    -            556   8.6e-17   60.3   0.6   1   1   6.8e-20   2.3e-16   58.9   0.4     1    35   487   521   487   521 0.99 Colicin C terminal ribonuclease domain
Pyocin_S             PF06958.7    139 seq120_BIOID50987    -            556   6.9e-13   49.0   4.1   1   1   5.5e-16   1.9e-12   47.6   2.8     8   138   176   285   171   286 0.93 S-type Pyocin
gpW                  PF02831.10    68 seq121_BIOID50987    -             68   2.2e-33  113.4   2.3   1   1   1.8e-37   2.4e-33  113.3   1.6     1    68     1    68     1    68 0.99 gpW
RIP                  PF00161.14   206 seq122_BIOID50987    -            315   3.9e-40  137.1   0.0   1   1   3.3e-44   4.6e-40  136.9   0.0     1   203    24   232    24   235 0.95 Ribosome inactivating protein
Ail_Lom              PF06316.6    199 seq125_BIOID50987    -            219   4.3e-50  169.8   0.5   1   1   7.4e-54   5.1e-50  169.6   0.3     1   199    13   219    13   219 0.94 Enterobacterial Ail/Lom protein
OMP_b-brl            PF13505.1    176 seq125_BIOID50987    -            219   1.8e-19   70.2   2.5   1   1   3.2e-23   2.2e-19   69.9   1.7     4   176    25   219    19   219 0.74 Outer membrane protein beta-barrel domain
DUF3672              PF12421.3    136 seq128_BIOID50987    -            135   5.6e-13   49.1   0.0   1   1   5.4e-17   7.4e-13   48.7   0.0    62   136    11    94     1    94 0.90 Fibronectin type III protein
Ail_Lom              PF06316.6    199 seq129_BIOID50987    -            199  1.6e-120  399.7   5.3   1   1  2.6e-124  1.8e-120  399.5   3.7     1   199     1   199     1   199 1.00 Enterobacterial Ail/Lom protein
OMP_b-brl            PF13505.1    176 seq129_BIOID50987    -            199   3.5e-25   88.8   5.0   1   1   6.4e-29   4.3e-25   88.5   3.5     2   176    11   199     8   199 0.86 Outer membrane protein beta-barrel domain
TnpB_IS66            PF05717.8    108 seq135_BIOID50987    -            115   1.2e-43  146.8   0.0   1   1   9.8e-48   1.3e-43  146.6   0.0     2   106     7   109     6   111 0.96 IS66 Orf2 like protein
DUF3596              PF12167.3     88 seq140_BIOID50987    -            390   2.4e-23   81.4   0.2   1   1   9.7e-27   6.6e-23   79.9   0.0     1    87    12   102    12   103 0.93 Domain of unknown function (DUF3596)
Phage_integrase      PF00589.17   173 seq140_BIOID50987    -            390   5.1e-21   74.9   0.0   1   1   1.5e-24     1e-20   73.9   0.0     4   166   206   373   204   378 0.88 Phage integrase family
Phage_HK97_TLTM      PF06120.6    301 seq142_BIOID50987    -            109   1.3e-23   83.6   0.1   1   1   1.1e-27   1.5e-23   83.4   0.1   224   301    19    95    10    95 0.95 Tail length tape measure protein
LrgB                 PF04172.11   215 seq144_BIOID50987    -            231   7.8e-83  276.8  15.4   1   1   6.5e-87   8.8e-83  276.6  10.6     1   215    12   226    12   226 0.99 LrgB-like family
Amidohydro_1         PF01979.15   333 seq149_BIOID50987    -            442   3.4e-49  168.1   0.2   1   1   7.2e-53   4.9e-49  167.6   0.1     1   333    53   375    53   375 0.96 Amidohydrolase family
Amidohydro_5         PF13594.1     68 seq149_BIOID50987    -            442   2.6e-08   33.4   0.0   1   1     9e-12   6.2e-08   32.2   0.0     1    68    23   122    23   122 0.66 Amidohydrolase
Caudo_TAP            PF02413.12   130 seq150_BIOID50987    -            192   2.8e-34  117.9   0.5   1   1   2.6e-38   3.6e-34  117.6   0.4     1   130    72   192    72   192 0.97 Caudovirales tail fibre assembly protein
Caudo_TAP            PF02413.12   130 seq152_BIOID50987    -            177   1.2e-32  112.6   1.6   1   1   9.3e-37   1.3e-32  112.6   0.5     1   130    39   177    39   177 0.99 Caudovirales tail fibre assembly protein
RHS_repeat           PF05593.9     38 seq153_BIOID50987    -            542   8.1e-30  102.2  58.5   1   3   2.8e-13   3.8e-09   36.3   0.3     1    38    20    57    20    57 0.99 RHS Repeat
RHS_repeat           PF05593.9     38 seq153_BIOID50987    -            542   8.1e-30  102.2  58.5   2   3   7.4e-09    0.0001   22.2   1.8     1    31    82   112    82   118 0.94 RHS Repeat
RHS_repeat           PF05593.9     38 seq153_BIOID50987    -            542   8.1e-30  102.2  58.5   3   3   4.2e-13   5.8e-09   35.7   2.8     1    37   322   367   322   368 0.91 RHS Repeat
DDE_Tnp_IS66         PF03050.9    271 seq158_BIOID50987    -            482   1.8e-97  325.7   0.5   1   1  3.8e-101   1.8e-97  325.7   0.4     1   262   181   459   181   466 0.98 Transposase IS66 family
HTH_Tnp_IS66         PF13005.2     59 seq158_BIOID50987    -            482   1.3e-18   66.4   2.6   1   1   5.8e-22   2.6e-18   65.4   1.8     2    59   120   175   119   175 0.97 putative Helix-turn-helix domain of transposase IS66
LZ_Tnp_IS66          PF13007.2     78 seq158_BIOID50987    -            482   9.5e-11   42.0   4.0   1   1   5.6e-14   2.5e-10   40.7   2.8     2    77    39   116    38   117 0.73 Transposase C of IS166 homeodomain
OmpW                 PF03922.9    192 seq159_BIOID50987    -             35   6.4e-10   38.8   0.0   1   1   4.9e-14   6.7e-10   38.8   0.0   157   192     1    35     1    35 0.97 OmpW family
Ail_Lom              PF06316.6    199 seq161_BIOID50987    -            199  1.7e-119  396.3   5.4   1   1  4.2e-123  1.9e-119  396.2   3.7     1   199     1   199     1   199 1.00 Enterobacterial Ail/Lom protein
OMP_b-brl            PF13505.1    176 seq161_BIOID50987    -            199   1.3e-24   86.9   5.1   1   1   3.5e-28   1.6e-24   86.6   3.5     2   176    11   199     8   199 0.88 Outer membrane protein beta-barrel domain
OmpA_membrane        PF01389.12   183 seq161_BIOID50987    -            199   7.4e-05   22.2   0.2   1   1   2.5e-08   0.00011   21.6   0.1    14   148    23   178    17   181 0.82 OmpA-like transmembrane domain
DUF1441              PF07278.6    152 seq165_BIOID50987    -            158   1.5e-68  229.1   0.8   1   1   1.2e-72   1.7e-68  228.9   0.5     1   152     9   155     9   155 0.99 Protein of unknown function (DUF1441)
Tape_meas_lam_C      PF09718.5     78 seq170_BIOID50987    -            258   7.3e-16   57.7   1.0   1   1   9.9e-20   1.4e-15   56.8   0.7     1    77   117   194   117   195 0.95 Lambda phage tail tape-measure protein (Tape_meas_lam_C)
phage_tail_N         PF08400.5    134 seq172_BIOID50987    -            391   1.1e-60  203.0   0.1   1   1   2.4e-64   1.1e-60  203.0   0.1     1   134     1   134     1   134 0.99 Prophage tail fibre N-terminal
Collagen             PF01391.13    60 seq172_BIOID50987    -            391   1.2e-15   56.7  58.2   1   2     9e-10   4.1e-06   26.1  10.1    10    44   251   285   247   289 0.44 Collagen triple helix repeat (20 copies)
Collagen             PF01391.13    60 seq172_BIOID50987    -            391   1.2e-15   56.7  58.2   2   2     3e-12   1.4e-08   34.0  24.7     1    59   302   360   294   363 0.72 Collagen triple helix repeat (20 copies)
CarboxypepD_reg      PF13620.1     82 seq172_BIOID50987    -            391   1.1e-07   31.7   0.2   1   1   5.4e-11   2.5e-07   30.5   0.1     1    74     4    82     4    89 0.81 Carboxypeptidase regulatory-like domain
phage_tail_N         PF08400.5    134 seq173_BIOID50987    -            437     4e-61  204.4   0.1   1   1   1.2e-64     4e-61  204.4   0.1     1   134     1   134     1   134 0.99 Prophage tail fibre N-terminal
Phage_fiber_C        PF06820.7     64 seq173_BIOID50987    -            437   7.5e-32  109.1   0.2   1   1   3.6e-35   1.2e-31  108.4   0.2     6    64   368   426   365   426 0.98 Putative prophage tail fibre C-terminus
Collagen             PF01391.13    60 seq173_BIOID50987    -            437   6.6e-18   63.8  71.5   1   2   4.2e-13   1.4e-09   37.1  23.9     1    59   251   309   249   310 0.73 Collagen triple helix repeat (20 copies)
Collagen             PF01391.13    60 seq173_BIOID50987    -            437   6.6e-18   63.8  71.5   2   2   1.1e-11   3.6e-08   32.7  23.7     1    58   302   359   302   367 0.84 Collagen triple helix repeat (20 copies)
CarboxypepD_reg      PF13620.1     82 seq173_BIOID50987    -            437     1e-07   31.7   0.2   1   1   7.6e-11   2.6e-07   30.4   0.2     1    74     4    82     4    89 0.82 Carboxypeptidase regulatory-like domain
Ribosomal_S30AE      PF02482.14    94 seq174_BIOID50987    -             95   6.8e-34  115.9   1.8   1   1   5.5e-38   7.5e-34  115.8   1.3     1    94     2    95     2    95 0.99 Sigma 54 modulation protein / S30EA ribosomal protein
Ail_Lom              PF06316.6    199 seq177_BIOID50987    -            199  1.2e-120  400.2   5.3   1   1  1.9e-124  1.3e-120  400.0   3.7     1   199     1   199     1   199 1.00 Enterobacterial Ail/Lom protein
OMP_b-brl            PF13505.1    176 seq177_BIOID50987    -            199   1.8e-25   89.7   5.3   1   1   3.2e-29   2.2e-25   89.4   3.7     2   176    11   199     8   199 0.86 Outer membrane protein beta-barrel domain
Phage_GPL            PF05926.6    140 seq178_BIOID50987    -            164   4.3e-51  172.3   0.1   1   1   3.6e-55   4.9e-51  172.1   0.1     2   140    26   164    25   164 0.99 Phage head completion protein (GPL)
OmpA                 PF00691.15    97 seq181_BIOID50987    -            137   5.6e-14   52.2   0.0   1   1     6e-18   8.2e-14   51.6   0.0     1    80    55   134    55   137 0.93 OmpA family
Lysis_S              PF04971.7     68 seq182_BIOID50987    -             68   1.3e-46  156.0   0.6   1   1   1.1e-50   1.4e-46  155.8   0.4     1    68     1    68     1    68 1.00 Lysis protein S
DDE_Tnp_1_assoc      PF13808.1     90 seq183_BIOID50987    -            228   2.5e-22   78.2   0.0   1   1   6.4e-26   4.4e-22   77.4   0.0    23    90     3    70     1    70 0.97 DDE_Tnp_1-associated
DDE_Tnp_1            PF01609.16   211 seq183_BIOID50987    -            228   6.7e-19   68.1   0.2   1   1   1.2e-22   8.1e-19   67.9   0.1     3   152    77   210    75   224 0.87 Transposase DDE domain
Phage_lysozyme       PF00959.14   110 seq184_BIOID50987    -            177   6.4e-28   97.1   0.0   1   1   6.3e-32   8.6e-28   96.7   0.0     1   110    48   166    48   166 0.98 Phage lysozyme
RHS_repeat           PF05593.9     38 seq186_BIOID50987    -           1412   6.6e-62  204.4 119.3   1   8   3.3e-11   2.3e-07   30.7   1.6     1    38   434   472   434   472 0.97 RHS Repeat
RHS_repeat           PF05593.9     38 seq186_BIOID50987    -           1412   6.6e-62  204.4 119.3   2   8     2e-10   1.4e-06   28.2   2.5     5    37   460   492   458   493 0.94 RHS Repeat
RHS_repeat           PF05593.9     38 seq186_BIOID50987    -           1412   6.6e-62  204.4 119.3   3   8   1.4e-08   9.3e-05   22.3   1.1     1    38   498   537   498   537 0.88 RHS Repeat
RHS_repeat           PF05593.9     38 seq186_BIOID50987    -           1412   6.6e-62  204.4 119.3   4   8   5.9e-08    0.0004   20.3   0.3     1    36   542   577   542   578 0.91 RHS Repeat
RHS_repeat           PF05593.9     38 seq186_BIOID50987    -           1412   6.6e-62  204.4 119.3   5   8     1e-12   6.9e-09   35.5   0.5     1    37   584   620   584   621 0.98 RHS Repeat
RHS_repeat           PF05593.9     38 seq186_BIOID50987    -           1412   6.6e-62  204.4 119.3   6   8   3.2e-11   2.2e-07   30.7   0.3     1    37   626   661   626   662 0.97 RHS Repeat
RHS_repeat           PF05593.9     38 seq186_BIOID50987    -           1412   6.6e-62  204.4 119.3   7   8   3.6e-08   0.00025   21.0   0.9     1    31   729   762   729   771 0.79 RHS Repeat
RHS_repeat           PF05593.9     38 seq186_BIOID50987    -           1412   6.6e-62  204.4 119.3   8   8   4.4e-10     3e-06   27.1   1.3     1    29   955   992   955  1001 0.90 RHS Repeat
RHS                  PF03527.9     41 seq186_BIOID50987    -           1412   1.8e-20   72.3   4.4   1   1   3.5e-24   2.4e-20   71.9   0.4     1    41  1159  1199  1159  1199 0.98 RHS protein
SLT_beta             PF02258.11    70 seq187_BIOID50987    -             89     1e-48  162.8   0.5   1   1   9.3e-53   1.3e-48  162.5   0.4     1    70    20    89    20    89 0.99 Shiga-like toxin beta subunit
Cloacin              PF03515.9    297 seq189_BIOID50987    -            711     3e-90  302.3   1.2   1   1     4e-93   1.8e-89  299.7   0.3     1   296    15   322     9   323 0.96 Colicin-like bacteriocin tRNase domain
Colicin_D            PF11429.3     92 seq189_BIOID50987    -            711   1.3e-42  143.7   2.1   1   1   3.2e-45   1.5e-41  140.3   0.4     1    91   618   708   618   709 0.99 Colicin D
Pyocin_S             PF06958.7    139 seq189_BIOID50987    -            711     6e-34  117.2  11.7   1   1   1.7e-32   7.6e-29  100.7   2.1     6   139   468   604   465   604 0.97 S-type Pyocin
Trehalase            PF01204.13   512 seq192_BIOID50987    -            549  1.9e-161  538.0   0.1   1   1  1.7e-165  2.3e-161  537.7   0.1     1   511    70   546    70   547 0.96 Trehalase
Terminase_GpA        PF05876.7    557 seq195_BIOID50987    -            262   3.8e-80  269.7   0.0   1   1   3.1e-84   4.3e-80  269.5   0.0     1   210    38   260    38   262 0.99 Phage terminase large subunit (GpA)
dCMP_cyt_deam_2      PF08211.6    124 seq198_BIOID50987    -            294   2.3e-50  169.6   0.2   1   1   6.8e-52   4.7e-48  162.1   0.0     1   123   157   278   157   279 0.98 Cytidine and deoxycytidylate deaminase zinc-binding region
dCMP_cyt_deam_1      PF00383.17   102 seq198_BIOID50987    -            294   1.3e-17   63.2   0.0   1   1   4.4e-18     3e-14   52.3   0.0    10    93    56   139    47   143 0.86 Cytidine and deoxycytidylate deaminase zinc-binding region
PTS_EIIA_2           PF00359.17   142 seq201_BIOID50987    -            163   3.5e-37  127.1   0.1   1   1   2.9e-41     4e-37  126.9   0.0     2   141    13   155    12   156 0.96 Phosphoenolpyruvate-dependent sugar phosphotransferase system, EIIA 2
phage_tail_N         PF08400.5    134 seq202_BIOID50987    -            422   3.1e-60  201.6   0.2   1   1     9e-64   3.1e-60  201.6   0.1     1   134     1   134     1   134 0.99 Prophage tail fibre N-terminal
Phage_fiber_C        PF06820.7     64 seq202_BIOID50987    -            422     4e-37  126.0   0.2   1   1   1.8e-40   6.1e-37  125.4   0.1     1    64   348   411   348   411 0.99 Putative prophage tail fibre C-terminus
Collagen             PF01391.13    60 seq202_BIOID50987    -            422   1.8e-15   56.1  60.4   1   2   2.7e-10   9.1e-07   28.2  21.5     4    52   251   299   248   300 0.58 Collagen triple helix repeat (20 copies)
Collagen             PF01391.13    60 seq202_BIOID50987    -            422   1.8e-15   56.1  60.4   2   2   1.3e-12   4.3e-09   35.6  24.0     1    59   287   345   287   347 0.93 Collagen triple helix repeat (20 copies)
CarboxypepD_reg      PF13620.1     82 seq202_BIOID50987    -            422   1.9e-07   30.9   0.2   1   1   1.4e-10   4.6e-07   29.6   0.1     1    74     4    82     4    89 0.81 Carboxypeptidase regulatory-like domain
FadR_C               PF07840.7    164 seq204_BIOID50987    -            239   6.9e-73  243.5   0.0   1   1   1.9e-76   8.5e-73  243.2   0.0     1   163    72   234    72   235 0.99 FadR C-terminal domain
GntR                 PF00392.16    64 seq204_BIOID50987    -            239   2.3e-20   71.6   0.0   1   1     1e-23   4.7e-20   70.6   0.0     4    64    11    71     8    71 0.96 Bacterial regulatory proteins, gntR family
Ogr_Delta            PF04606.7     47 seq205_BIOID50987    -             86     4e-18   64.6   4.0   1   1   3.8e-22   5.1e-18   64.3   2.8     1    46     3    50     3    51 0.97 Ogr/Delta-like zinc finger
HDPD                 PF02924.9    118 seq208_BIOID50987    -            115   6.7e-18   64.4   0.6   1   1   5.4e-22   7.4e-18   64.3   0.4     2   115     4   109     3   112 0.93 Bacteriophage lambda head decoration protein D
Phage_tail_X         PF05489.7     60 seq209_BIOID50987    -             84   2.4e-21   74.8   0.0   1   1     2e-25   2.7e-21   74.6   0.0     1    57     1    56     1    59 0.95 Phage Tail Protein X
UPF0259              PF06790.6    248 seq212_BIOID50987    -            247  1.6e-102  342.0  19.0   1   1  1.3e-106  1.8e-102  341.9  13.2     1   247     1   246     1   247 0.99 Uncharacterised protein family (UPF0259)
Phage_lysis          PF03245.8    125 seq215_BIOID50987    -            155   5.1e-50  168.5   9.1   1   1   4.2e-54   5.8e-50  168.3   6.3     1   124    29   153    29   154 0.99 Bacteriophage lysis protein
phage_tail_N         PF08400.5    134 seq219_BIOID50987    -            434   1.9e-60  202.2   0.1   1   1   5.6e-64   1.9e-60  202.2   0.1     1   134     1   134     1   134 0.99 Prophage tail fibre N-terminal
Phage_fiber_C        PF06820.7     64 seq219_BIOID50987    -            434   1.4e-35  121.0   0.3   1   1   6.2e-39   2.1e-35  120.5   0.2     1    64   360   423   360   423 0.99 Putative prophage tail fibre C-terminus
Collagen             PF01391.13    60 seq219_BIOID50987    -            434   4.4e-18   64.4  67.6   1   2   8.7e-13     3e-09   36.1  24.9     1    59   251   309   249   311 0.57 Collagen triple helix repeat (20 copies)
Collagen             PF01391.13    60 seq219_BIOID50987    -            434   4.4e-18   64.4  67.6   2   2   4.7e-12   1.6e-08   33.8  24.8     1    58   299   356   295   359 0.61 Collagen triple helix repeat (20 copies)
CarboxypepD_reg      PF13620.1     82 seq219_BIOID50987    -            434   1.4e-07   31.3   0.2   1   1   9.3e-11   3.2e-07   30.2   0.1     1    74     4    82     4    89 0.82 Carboxypeptidase regulatory-like domain
Phage_lysozyme       PF00959.14   110 seq220_BIOID50987    -            177   2.3e-29  101.7   0.0   1   1   2.2e-33   2.9e-29  101.4   0.0     1   110    48   166    48   166 0.97 Phage lysozyme
Phage_holin_3        PF05106.7    100 seq221_BIOID50987    -            107   2.9e-18   65.5   0.8   1   1   2.5e-22   3.4e-18   65.3   0.5     6   100     7   101     2   101 0.95 Phage holin family (Lysis protein S)
Flg_bbr_C            PF06429.8     74 seq223_BIOID50987    -            143   2.6e-08   33.5   0.1   1   1   3.7e-12   2.6e-08   33.5   0.1    32    74    98   140    68   140 0.88 Flagellar basal body rod FlgEFG protein C-terminal
Flg_bb_rod           PF00460.15    31 seq223_BIOID50987    -            143   3.2e-06   26.6   4.5   1   1   4.6e-10   3.2e-06   26.6   3.1     3    26     9    32     8    34 0.93 Flagella basal body rod protein
ImmE5                PF11480.3     83 seq224_BIOID50987    -            109   2.1e-39  133.1   0.0   1   1   1.8e-43   2.5e-39  132.8   0.0     1    83    27   109    27   109 0.99 Colicin-E5 Imm protein
Phage_min_tail       PF05939.8    109 seq225_BIOID50987    -            113   3.6e-35  120.0   0.0   1   1   2.9e-39     4e-35  119.9   0.0     1   109     4   113     4   113 0.98 Phage minor tail protein
HOK_GEF              PF01848.11    43 seq226_BIOID50987    -             46   1.2e-17   62.7   1.6   1   1   9.8e-22   1.3e-17   62.6   1.1     2    43     3    44     2    44 0.96 Hok/gef family
Phage_integrase      PF00589.17   173 seq227_BIOID50987    -            423   2.1e-22   79.5   0.3   1   1   7.9e-26   5.4e-22   78.1   0.0     2   169   232   396   231   399 0.90 Phage integrase family
DUF4102              PF13356.1     89 seq227_BIOID50987    -            423   1.5e-22   79.1   0.0   1   1   6.8e-26   4.7e-22   77.5   0.0     1    87    22   112    22   114 0.91 Domain of unknown function (DUF4102)
DUF1722              PF08349.6    117 seq229_BIOID50987    -            169   7.6e-38  128.8   0.1   1   1   6.8e-42   9.3e-38  128.6   0.0     1   116    41   157    41   158 0.98 Protein of unknown function (DUF1722)
Phage_cap_E          PF03864.10   329 seq230_BIOID50987    -            342   5.6e-62  209.4   0.1   1   1   4.6e-66   6.3e-62  209.2   0.1     1   329     4   341     4   341 0.92 Phage major capsid protein E
ATP_bind_2           PF03668.10   284 seq231_BIOID50987    -            284  1.9e-147  489.6   0.0   1   1  1.6e-151  2.1e-147  489.5   0.0     1   284     1   282     1   282 1.00 P-loop ATPase protein family
FAD_binding_5        PF00941.16   171 seq232_BIOID50987    -            259   3.7e-23   81.6   0.0   1   1   9.2e-27   6.3e-23   80.9   0.0     4   167     4   153     1   156 0.90 FAD binding domain in molybdopterin dehydrogenase
CO_deh_flav_C        PF03450.12   103 seq232_BIOID50987    -            259   7.3e-10   38.6   0.3   1   1   2.3e-13   1.6e-09   37.5   0.2     4   102   165   250   161   251 0.85 CO dehydrogenase flavoprotein C-terminal domain
DUF303               PF03629.13   255 seq233_BIOID50987    -            616   1.2e-29  103.2   0.0   1   1   2.3e-33   1.6e-29  102.8   0.0     1   200    64   295    64   355 0.79 Domain of unknown function (DUF303)
DUF1737              PF08410.5     54 seq233_BIOID50987    -            616   2.4e-17   62.3   0.0   1   1   8.6e-21   5.9e-17   61.0   0.0     1    53     1    50     1    51 0.96 Domain of unknown function (DUF1737)
Peptidase_M15_4      PF13539.1     67 seq235_BIOID50987    -            130   2.4e-14   53.3   0.2   1   1   2.6e-18   3.6e-14   52.8   0.1     4    67    58   123    55   123 0.71 D-alanyl-D-alanine carboxypeptidase
RHS                  PF03527.9     41 seq238_BIOID50987    -            208   3.3e-21   74.6   0.4   1   1   4.8e-25   6.6e-21   73.7   0.3     1    41    11    51    11    51 0.98 RHS protein
Phage_fiber_C        PF06820.7     64 seq241_BIOID50987    -            102   2.8e-35  120.1   0.6   1   1     3e-39   4.1e-35  119.6   0.4     1    64    41   102    41   102 0.99 Putative prophage tail fibre C-terminus
Methyltransf_11      PF08241.7     95 seq243_BIOID50987    -            240   7.4e-12   45.4   0.0   1   1   8.6e-16   1.2e-11   44.8   0.0    45    95    67   125    50   125 0.83 Methyltransferase domain
Phage_tail_L         PF05100.7    206 seq244_BIOID50987    -            232   2.3e-96  320.7   0.0   1   1  1.9e-100   2.6e-96  320.5   0.0     1   206    29   230    29   230 0.99 Phage minor tail protein L
Lysis_col            PF02402.11    46 seq245_BIOID50987    -             47   5.3e-27   93.0   0.3   1   1   4.2e-31   5.7e-27   92.9   0.2     1    46     1    47     1    47 0.98 Lysis protein
FlgD                 PF03963.9     82 seq246_BIOID50987    -            237   1.1e-16   60.4   9.5   1   1   4.3e-20     2e-16   59.7   6.6     9    79    12    81     2    84 0.76 Flagellar hook capping protein - N-terminal region
FLgD_tudor           PF13861.1     61 seq246_BIOID50987    -            237   5.3e-13   48.6   0.7   1   1     2e-16     9e-13   47.9   0.5     2    60    91   227    90   228 0.97 FlgD Tudor-like domain
FlgD_ig              PF13860.1     81 seq246_BIOID50987    -            237   1.1e-08   34.5   0.4   1   1   5.3e-12   2.4e-08   33.4   0.3     8    80   112   185   106   186 0.82 FlgD Ig-like domain
Phage_fiber_C        PF06820.7     64 seq247_BIOID50987    -             89   8.4e-35  118.6   0.5   1   1   7.9e-39   1.1e-34  118.2   0.3     1    64    28    89    28    89 0.99 Putative prophage tail fibre C-terminus
IspA                 PF04279.10   176 seq249_BIOID50987    -            179     6e-72  241.1  22.8   1   1   4.9e-76   6.7e-72  241.0  15.8     1   175     1   175     1   176 0.99 Intracellular septation protein A
DUF218               PF02698.12   155 seq251_BIOID50987    -            239   3.3e-21   75.2   0.0   1   1   3.3e-25   4.6e-21   74.8   0.0     4   132    47   172    45   186 0.93 DUF218 domain
Aldo_ket_red         PF00248.16   283 seq252_BIOID50987    -            267   5.5e-58  195.8   0.6   1   1   5.2e-62     7e-58  195.5   0.4     2   281     6   250     5   251 0.95 Aldo/keto reductase family
DUF551               PF04448.7     69 seq253_BIOID50987    -            112   3.2e-18   66.1   3.5   1   1   3.3e-22   4.5e-18   65.6   2.4     1    69    43   108    43   108 0.98 Protein of unknown function (DUF551)
DUF4102              PF13356.1     89 seq255_BIOID50987    -            412   6.3e-25   86.7   0.1   1   1   1.7e-28   1.1e-24   85.9   0.1     1    88     6    94     6    95 0.94 Domain of unknown function (DUF4102)
Phage_integrase      PF00589.17   173 seq255_BIOID50987    -            412   3.8e-23   81.9   0.0   1   1   1.1e-26   7.6e-23   80.9   0.0     6   171   214   375   209   377 0.84 Phage integrase family
FAD_binding_7        PF03441.9    277 seq257_BIOID50987    -            472  5.6e-107  356.9   0.9   1   1  1.1e-110  7.2e-107  356.5   0.6     3   276   205   468   203   469 0.96 FAD binding domain of DNA photolyase
DNA_photolyase       PF00875.13   165 seq257_BIOID50987    -            472     5e-46  156.3   0.4   1   1   1.8e-49   1.2e-45  155.0   0.1     2   159     5   168     4   174 0.93 DNA photolyase
DUF2570              PF10828.3    110 seq258_BIOID50987    -            135   6.5e-05   22.3   0.0   1   1   5.6e-09   7.7e-05   22.1   0.0     3   100     3    99     1   108 0.76 Protein of unknown function (DUF2570)
Phage_lysis          PF03245.8    125 seq263_BIOID50987    -            164   7.2e-51  171.2   9.1   1   1   6.1e-55   8.3e-51  171.0   6.3     1   124    29   153    29   154 0.99 Bacteriophage lysis protein
Phage_fiber_C        PF06820.7     64 seq267_BIOID50987    -             82   3.5e-36  123.0   0.6   1   1   3.1e-40   4.3e-36  122.7   0.4     1    64    21    82    21    82 0.99 Putative prophage tail fibre C-terminus
Ald_Xan_dh_C2        PF02738.13   543 seq268_BIOID50987    -            956  1.3e-190  634.2   0.0   1   1  4.1e-194  1.9e-190  633.7   0.0    17   543   363   893   351   893 0.98 Molybdopterin-binding domain of aldehyde dehydrogenase
Ald_Xan_dh_C         PF01315.17   111 seq268_BIOID50987    -            956   4.4e-31  107.1   0.0   1   1   1.9e-34   8.9e-31  106.1   0.0     2   111   187   298   186   298 0.96 Aldehyde oxidase and xanthine dehydrogenase, a/b hammerhead domain
Fer2_2               PF01799.15    75 seq268_BIOID50987    -            956   7.1e-13   48.1   0.0   1   1   4.3e-16     2e-12   46.7   0.0     1    73    73   145    73   147 0.97 [2Fe-2S] binding domain
DUF1076              PF06416.7    113 seq269_BIOID50987    -            140   1.6e-45  153.3   0.6   1   1   1.4e-49   1.9e-45  153.1   0.4     2   112    27   137    26   138 0.97 Protein of unknown function (DUF1076)
SopA_C               PF13979.1    172 seq271_BIOID50987    -            782   1.3e-67  226.5   0.0   1   1     1e-70   2.9e-67  225.4   0.0     2   172   617   782   616   782 0.99 SopA-like catalytic domain
SopA                 PF13981.1    135 seq271_BIOID50987    -            782   1.2e-42  145.0   4.8   1   1     2e-45   5.3e-42  142.9   0.3     1   135   376   512   376   512 0.98 SopA-like central domain
Pentapeptide         PF00805.17    40 seq271_BIOID50987    -            782   1.9e-14   52.3  14.2   1   1   1.8e-08     5e-05   22.3   0.1     7    38   237   268   236   269 0.95 Pentapeptide repeats (8 copies)
Pentapeptide_4       PF13599.1     78 seq271_BIOID50987    -            782   2.1e-13   49.7  17.9   1   2   5.2e-12   1.4e-08   34.2   1.6     9    76   199   266   194   268 0.88 Pentapeptide repeats (9 copies)
Pentapeptide_4       PF13599.1     78 seq271_BIOID50987    -            782   2.1e-13   49.7  17.9   2   2   1.2e-10   3.2e-07   29.9   5.5     2    53   242   291   241   309 0.92 Pentapeptide repeats (9 copies)
DUF1441              PF07278.6    152 seq272_BIOID50987    -            158   4.7e-69  230.7   0.4   1   1   3.9e-73   5.3e-69  230.5   0.3     1   152     9   155     9   155 0.99 Protein of unknown function (DUF1441)
PTS-HPr              PF00381.14    84 seq274_BIOID50987    -             90   6.4e-25   86.7   0.4   1   1   5.5e-29   7.6e-25   86.5   0.3     2    84     3    86     2    86 0.96 PTS HPr component phosphorylation site
Resolvase            PF00239.16   141 seq276_BIOID50987    -            195   2.4e-50  169.9   0.0   1   1     8e-54   3.7e-50  169.3   0.0     2   140     3   135     2   136 0.98 Resolvase, N terminal domain
HTH_7                PF02796.10    45 seq276_BIOID50987    -            195   8.1e-13   47.8   1.3   1   1   1.1e-15   4.8e-12   45.4   0.4     1    44   138   181   138   182 0.98 Helix-turn-helix domain of resolvase
HTH_23               PF13384.1     50 seq280_BIOID50987    -             95   1.2e-08   34.1   0.3   1   1   4.6e-12   2.1e-08   33.4   0.0     3    50    12    59    10    59 0.95 Homeodomain-like domain
HTH_29               PF13551.1    113 seq280_BIOID50987    -             95   5.8e-07   29.5   0.0   1   1   1.5e-10   6.6e-07   29.3   0.0     1    79    16    91    16    95 0.80 Winged helix-turn helix
HTH_28               PF13518.1     52 seq280_BIOID50987    -             95   8.6e-07   28.7   0.1   1   1   2.5e-10   1.1e-06   28.3   0.1     1    50    15    65    15    70 0.89 Helix-turn-helix domain
HSP70                PF00012.15   602 seq281_BIOID50987    -            638  4.8e-270  896.5  15.9   1   1  4.1e-274  5.7e-270  896.3  11.0     1   600     4   602     4   604 0.99 Hsp70 protein
HEAT_2               PF13646.1     88 seq283_BIOID50987    -            247   3.3e-24   84.8   0.2   1   2   5.8e-10     2e-06   27.8   0.0     3    86    27   114    26   116 0.94 HEAT repeats
HEAT_2               PF13646.1     88 seq283_BIOID50987    -            247   3.3e-24   84.8   0.2   2   2   3.9e-11   1.3e-07   31.6   0.0    11    56   139   184   131   190 0.92 HEAT repeats
HEAT                 PF02985.17    31 seq283_BIOID50987    -            247   2.2e-16   58.2   1.4   1   1   2.1e-07   0.00071   19.3   0.0     2    24   161   183   160   184 0.95 HEAT repeat
HEAT_PBS             PF03130.11    27 seq283_BIOID50987    -            247   1.5e-05   24.8   0.8   1   1   3.6e-06     0.012   15.8   0.0     1    27   144   170   144   170 0.98 PBS lyase HEAT-like repeat
Replicase            PF03090.12   137 seq284_BIOID50987    -            304   2.2e-51  173.2   0.1   1   1   4.8e-55   3.3e-51  172.6   0.1     2   137    25   158    24   158 0.99 Replicase family
PriCT_1              PF08708.6     72 seq284_BIOID50987    -            304   1.9e-23   81.9   0.1   1   1     8e-27   5.5e-23   80.4   0.1     5    72   167   238   163   238 0.95 Primase C terminal 1 (PriCT-1)
Phage_fiber_C        PF06820.7     64 seq285_BIOID50987    -            102   4.3e-36  122.7   0.5   1   1   4.4e-40     6e-36  122.3   0.3     1    64    41   102    41   102 0.99 Putative prophage tail fibre C-terminus
P2_Phage_GpR         PF06891.6    135 seq286_BIOID50987    -            160   2.4e-37  127.6   0.0   1   1   2.1e-41   2.8e-37  127.4   0.0     1   135     6   135     6   135 0.98 P2 phage tail completion protein R (GpR)
GTP_EFTU             PF00009.22   188 seq289_BIOID50987    -            394   1.1e-60  204.1   0.0   1   1   3.4e-64   1.6e-60  203.7   0.0     1   187    10   201    10   202 0.93 Elongation factor Tu GTP binding domain
GTP_EFTU_D3          PF03143.12    97 seq289_BIOID50987    -            394   2.4e-34  117.3   0.1   1   1   1.4e-37   6.6e-34  115.9   0.0     1    96   298   392   298   393 0.98 Elongation factor Tu C-terminal domain
GTP_EFTU_D2          PF03144.20    74 seq289_BIOID50987    -            394     3e-18   65.5   6.3   1   1   1.2e-21   5.5e-18   64.7   3.9     1    74   225   294   225   294 0.96 Elongation factor Tu domain 2
FlaE                 PF07559.9    130 seq290_BIOID50987    -            400   4.2e-26   92.0  13.6   1   1   9.1e-30   4.2e-26   92.0   9.5     1   130   170   281   170   281 0.96 Flagellar basal body protein FlaE
Flg_bbr_C            PF06429.8     74 seq290_BIOID50987    -            400   5.4e-17   61.3   0.1   1   1   1.2e-20   5.4e-17   61.3   0.0     2    72   322   397   321   399 0.87 Flagellar basal body rod FlgEFG protein C-terminal
Flg_bb_rod           PF00460.15    31 seq290_BIOID50987    -            400   1.8e-06   27.4   2.4   1   1   3.9e-10   1.8e-06   27.4   1.7     3    31     5    33     4    33 0.97 Flagella basal body rod protein
Packaging_FI         PF14000.1    125 seq291_BIOID50987    -            127   2.5e-40  137.4   0.1   1   1     2e-44   2.8e-40  137.2   0.1     1   125     3   124     3   124 0.92 DNA packaging protein FI
DUF2542              PF10808.3     79 seq295_BIOID50987    -             79     5e-46  154.7   5.7   1   1     4e-50   5.5e-46  154.6   3.9     1    79     1    79     1    79 1.00 Protein of unknown function (DUF2542)
HOK_GEF              PF01848.11    43 seq298_BIOID50987    -             70   7.6e-19   66.6   4.6   1   1   6.8e-23   9.3e-19   66.3   3.2     1    43    24    66    24    66 0.99 Hok/gef family
DDE_3                PF13358.1    146 seq299_BIOID50987    -            203   1.1e-19   70.5   0.1   1   1   2.2e-23   1.5e-19   70.0   0.1     2   138    63   198    62   202 0.96 DDE superfamily endonuclease
rve                  PF00665.21   120 seq299_BIOID50987    -            203   1.3e-07   31.5   0.1   1   1   3.8e-11   2.6e-07   30.6   0.0    16   119    90   192    74   193 0.88 Integrase core domain
Terminase_GpA        PF05876.7    557 seq301_BIOID50987    -            356   2.9e-96  322.9   0.0   1   1  2.6e-100   3.5e-96  322.6   0.0     1   272    38   338    38   352 0.96 Phage terminase large subunit (GpA)
YrbL-PhoP_reg        PF10707.4    199 seq302_BIOID50987    -            210   1.2e-62  210.6   0.0   1   1   1.1e-66   1.5e-62  210.3   0.0     1   198     2   185     2   186 0.97 PhoP regulatory network protein YrbL
Colicin_immun        PF09204.5     88 seq304_BIOID50987    -             87   1.7e-30  104.8   1.2   1   1   1.4e-34   1.9e-30  104.6   0.8     1    88     1    86     1    86 0.98 Bacterial self-protective colicin-like immunity
HTS                  PF04204.11   298 seq305_BIOID50987    -            309  2.3e-131  436.7   0.0   1   1  1.9e-135  2.6e-131  436.6   0.0     1   298     2   299     2   299 1.00 Homoserine O-succinyltransferase
Phage_attach         PF05354.6    117 seq306_BIOID50987    -            117   1.5e-58  195.3   0.1   1   1   2.4e-62   1.6e-58  195.2   0.0     1   117     1   117     1   117 1.00 Phage Head-Tail Attachment
Gifsy-2              PF13856.1     95 seq306_BIOID50987    -            117   6.8e-30  102.9   0.0   1   1   1.1e-33   7.7e-30  102.7   0.0     1    95     4   105     4   105 0.98 ATP-binding sugar transporter from pro-phage
Phage_tail_S         PF05069.8    148 seq307_BIOID50987    -            172   1.6e-11   44.0   1.7   1   1   1.6e-15   2.2e-11   43.5   1.2     4    61     9    68     6    91 0.85 Phage virion morphogenesis family
RNase_T              PF00929.19   164 seq309_BIOID50987    -            246     5e-40  137.3   0.4   1   1   9.7e-44   1.3e-39  135.9   0.1     1   164    12   178    12   178 0.93 Exonuclease
HTH_Tnp_IS1          PF12759.2     50 seq311_BIOID50987    -             75   1.5e-31  107.5   0.1   1   1   2.8e-35   1.9e-31  107.1   0.0     1    50    23    72    23    72 0.99 InsA C-terminal domain
Zn_Tnp_IS1           PF03811.8     36 seq311_BIOID50987    -             75   2.1e-08   33.3   1.7   1   1   3.8e-12   2.6e-08   33.1   0.3    18    36     2    20     1    20 0.96 InsA N-terminal domain
Pyr_redox_2          PF07992.9    200 seq312_BIOID50987    -            412   3.7e-16   59.4   0.0   1   1     4e-18   4.5e-15   55.9   0.0     1   198   126   384   126   386 0.79 Pyridine nucleotide-disulphide oxidoreductase
Pyr_redox            PF00070.22    80 seq312_BIOID50987    -            412   7.9e-14   51.6   0.9   1   1     3e-10   3.5e-07   30.4   0.0     2    76   256   328   255   332 0.77 Pyridine nucleotide-disulphide oxidoreductase
NAD_binding_8        PF13450.1     68 seq312_BIOID50987    -            412   3.4e-09   36.4   0.0   1   1   7.6e-12   8.6e-09   35.1   0.0     1    37   129   165   129   185 0.91 NAD(P)-binding Rossmann-like domain
HI0933_like          PF03486.9    409 seq312_BIOID50987    -            412   1.5e-06   26.8   0.3   1   1   1.2e-08   1.4e-05   23.6   0.0     2    36   126   160   125   164 0.94 HI0933-like protein
FAD_binding_3        PF01494.14   356 seq312_BIOID50987    -            412   2.2e-05   23.5   0.3   1   1     1e-07   0.00012   21.2   0.0     3    34   126   157   125   170 0.93 FAD binding domain
Thi4                 PF01946.12   230 seq312_BIOID50987    -            412     5e-05   22.4   0.1   1   1     1e-07   0.00012   21.1   0.0    20    59   127   166   121   217 0.90 Thi4 family
Phage_AlpA           PF05930.7     51 seq313_BIOID50987    -             67   5.8e-05   22.6   0.2   1   1     5e-09   6.8e-05   22.3   0.2    25    51    30    57     6    57 0.81 Prophage CP4-57 regulatory protein (AlpA)
Minor_tail_Z         PF06763.6    189 seq315_BIOID50987    -            177   5.7e-78  260.8  13.6   1   1   5.3e-82   7.3e-78  260.4   9.4     1   189     3   177     3   177 0.98 Prophage minor tail protein Z (GPZ)
DUF968               PF06147.6    200 seq318_BIOID50987    -            349     2e-79  266.0   0.0   1   1   2.4e-83   3.3e-79  265.3   0.0     2   199   130   345   129   346 0.99 Protein of unknown function (DUF968)
RHS                  PF03527.9     41 seq321_BIOID50987    -            312   7.7e-21   73.4   1.9   1   1   6.3e-25   8.6e-21   73.3   0.3     1    41    46    86    46    86 0.98 RHS protein
HTH_3                PF01381.17    55 seq322_BIOID50987    -            135   1.4e-15   56.7   0.0   1   1     1e-18   3.5e-15   55.4   0.0     1    55    10    64    10    64 0.99 Helix-turn-helix
HTH_31               PF13560.1     64 seq322_BIOID50987    -            135   6.7e-13   48.5   1.5   1   1   7.6e-16   2.6e-12   46.6   0.2     2    58     6    61     5    69 0.96 Helix-turn-helix domain
HTH_19               PF12844.2     64 seq322_BIOID50987    -            135   1.3e-12   47.4   0.0   1   1   3.1e-15   1.1e-11   44.5   0.0     1    63     7    69     7    70 0.98 Helix-turn-helix domain
HNH                  PF01844.18    47 seq324_BIOID50987    -            121   2.6e-10   39.8   3.5   1   1   2.6e-14   3.5e-10   39.4   2.4     1    46    49    93    49    94 0.96 HNH endonuclease
DUF413               PF04219.7     94 seq326_BIOID50987    -            112   1.5e-38  130.2   0.1   1   1   1.4e-42   1.9e-38  129.9   0.1     1    90    10    99    10   102 0.97 Protein of unknown function, DUF
Bro-N                PF02498.12    87 seq327_BIOID50987    -            193   9.3e-20   70.6   0.0   1   1   1.3e-23   1.7e-19   69.7   0.0     1    87    34   125    34   125 0.87 BRO family, N-terminal domain
Phage_tail_S         PF05069.8    148 seq328_BIOID50987    -             54   4.6e-09   36.0   0.0   1   1   3.5e-13   4.8e-09   36.0   0.0    97   144     3    46     1    50 0.87 Phage virion morphogenesis family
LysR_substrate       PF03466.15   209 seq330_BIOID50987    -            323   5.8e-42  143.0   0.2   1   1   1.1e-45   7.8e-42  142.6   0.1     3   206   113   316   111   319 0.97 LysR substrate binding domain
HTH_1                PF00126.22    60 seq330_BIOID50987    -            323   2.6e-18   65.3   0.5   1   1   7.1e-22   4.8e-18   64.5   0.3     2    59    29    86    28    87 0.97 Bacterial regulatory helix-turn-helix protein, lysR family
Hexapep              PF00132.19    36 seq332_BIOID50987    -            293   8.6e-19   66.0   6.7   1   3   1.6e-09   2.2e-05   23.5   0.0     2    36   122   156   121   156 0.96 Bacterial transferase hexapeptide (six repeats)
Hexapep              PF00132.19    36 seq332_BIOID50987    -            293   8.6e-19   66.0   6.7   2   3   2.3e-10   3.1e-06   26.3   0.7     3    33   191   220   189   221 0.94 Bacterial transferase hexapeptide (six repeats)
Hexapep              PF00132.19    36 seq332_BIOID50987    -            293   8.6e-19   66.0   6.7   3   3   1.8e-11   2.5e-07   29.7   0.6     1    34   206   239   206   241 0.95 Bacterial transferase hexapeptide (six repeats)
DUF1040              PF06288.8     86 seq334_BIOID50987    -             89   1.6e-46  156.3   0.5   1   1   1.3e-50   1.8e-46  156.2   0.3     1    86     1    86     1    86 1.00 Protein of unknown function (DUF1040)
YscJ_FliF            PF01514.12   207 seq336_BIOID50987    -            552   4.7e-66  221.7   0.0   1   1   3.8e-69   2.6e-65  219.3   0.0     9   205    28   223    17   225 0.96 Secretory protein of YscJ/FliF family
YscJ_FliF_C          PF08345.6    160 seq336_BIOID50987    -            552   2.9e-52  176.7   6.3   1   1   4.3e-56   2.9e-52  176.7   4.4     1   160   250   429   250   429 0.87 Flagellar M-ring protein C-terminal
DAO                  PF01266.19   358 seq337_BIOID50987    -            432   5.6e-74  249.0   0.5   1   1   4.8e-77   6.5e-74  248.8   0.3     2   358     3   397     2   397 0.95 FAD dependent oxidoreductase
Pyr_redox_2          PF07992.9    200 seq337_BIOID50987    -            432   7.5e-09   35.6   0.3   1   1   3.9e-08   5.3e-05   23.0   0.2     1    36     2    37     2    65 0.92 Pyridine nucleotide-disulphide oxidoreductase
Pyr_redox            PF00070.22    80 seq337_BIOID50987    -            432   3.2e-08   33.7   0.2   1   1     7e-09   9.6e-06   25.7   0.2     1    33     2    34     2    47 0.91 Pyridine nucleotide-disulphide oxidoreductase
NAD_binding_8        PF13450.1     68 seq337_BIOID50987    -            432   8.6e-07   28.7   0.1   1   1   5.6e-09   7.6e-06   25.7   0.0     1    34     5    38     5    69 0.85 NAD(P)-binding Rossmann-like domain
ApbA                 PF02558.11   151 seq337_BIOID50987    -            432   2.3e-05   23.7   0.2   1   1   3.8e-08   5.3e-05   22.6   0.1     1    33     3    34     3    48 0.87 Ketopantoate reductase PanE/ApbA
AlaDh_PNT_C          PF01262.16   168 seq337_BIOID50987    -            432   0.00013   21.5   0.1   1   1   1.7e-07   0.00023   20.6   0.1    22    59     2    39     1    52 0.85 Alanine dehydrogenase/PNT, C-terminal domain
Phage_base_V         PF04717.7     79 seq339_BIOID50987    -            193   2.4e-24   84.9   0.5   1   1   3.5e-28   4.8e-24   83.9   0.2     1    78    16    90    16    91 0.97 Phage-related baseplate assembly protein
DUF2219              PF09982.4    293 seq340_BIOID50987    -            319   7.6e-65  218.5   3.4   1   1   7.9e-69   1.1e-64  218.0   2.4    14   293    54   319    40   319 0.92 Uncharacterized protein conserved in bacteria (DUF2219)
Flg_bbr_C            PF06429.8     74 seq343_BIOID50987    -            245   3.3e-18   65.2   2.2   1   1   4.8e-22   3.3e-18   65.2   1.5     2    74   170   241   169   241 0.96 Flagellar basal body rod FlgEFG protein C-terminal
Flg_bb_rod           PF00460.15    31 seq343_BIOID50987    -            245   3.1e-07   29.8   3.7   1   1   1.3e-10   8.6e-07   28.4   2.6     1    31     5    35     5    35 0.97 Flagella basal body rod protein
Resolvase            PF00239.16   141 seq345_BIOID50987    -            115   3.7e-14   52.6   0.0   1   1   3.1e-18   4.3e-14   52.4   0.0     1    81     4    98     4   110 0.85 Resolvase, N terminal domain
Lysis_S              PF04971.7     68 seq347_BIOID50987    -             68   1.3e-46  155.9   0.6   1   1   1.1e-50   1.5e-46  155.8   0.4     1    68     1    68     1    68 1.00 Lysis protein S
Phage_tail_U         PF06141.6    133 seq348_BIOID50987    -            131   5.1e-64  214.1   1.0   1   1   4.1e-68   5.6e-64  213.9   0.7     1   133     1   131     1   131 0.99 Phage minor tail protein U
APH                  PF01636.18   239 seq349_BIOID50987    -            328   1.6e-41  142.5   1.8   1   1   3.7e-45   2.5e-41  141.8   1.2     2   232    31   259    30   269 0.84 Phosphotransferase enzyme family
EcKinase             PF02958.15   293 seq349_BIOID50987    -            328   0.00012   21.2   0.0   1   1   3.1e-08   0.00021   20.4   0.0   197   280   176   252   149   257 0.79 Ecdysteroid kinase
HTH_3                PF01381.17    55 seq351_BIOID50987    -            154   3.2e-08   33.1   0.1   1   1   4.5e-12   6.2e-08   32.2   0.0     5    55    26    76    23    76 0.94 Helix-turn-helix
DUF4102              PF13356.1     89 seq352_BIOID50987    -            170   1.2e-25   89.0   0.1   1   1   1.3e-29   1.8e-25   88.5   0.1     1    88     6    94     6    95 0.94 Domain of unknown function (DUF4102)
SecE                 PF00584.15    57 seq354_BIOID50987    -            127   2.4e-21   74.9   1.0   1   1   1.8e-25   2.4e-21   74.9   0.7     2    56    68   122    67   123 0.97 SecE/Sec61-gamma subunits of protein translocation complex
Malate_synthase      PF01274.17   523 seq358_BIOID50987    -            539  1.9e-214  712.4   0.0   1   1  1.5e-218  2.1e-214  712.2   0.0     3   522    19   538    17   539 0.99 Malate synthase
Terminase_2          PF03592.11   144 seq359_BIOID50987    -            187   2.1e-09   37.7   0.6   1   1   3.1e-13   4.2e-09   36.7   0.2     1    56     2    57     2    82 0.94 Terminase small subunit
Phage_lysozyme       PF00959.14   110 seq362_BIOID50987    -            209     6e-26   90.7   0.0   1   1   1.8e-29   1.2e-25   89.7   0.0    15   109     2    94     1    95 0.97 Phage lysozyme
Phage_lysis          PF03245.8    125 seq362_BIOID50987    -            209   1.1e-20   73.8   8.7   1   1   2.8e-24   1.9e-20   72.9   6.1     1    68   134   201   134   206 0.96 Bacteriophage lysis protein
GPW_gp25             PF04965.9     99 seq363_BIOID50987    -            116   7.6e-21   73.3   0.0   1   1   7.3e-25     1e-20   73.0   0.0     5    93    17   105    14   111 0.92 Gene 25-like lysozyme
Big_2                PF02368.13    79 seq365_BIOID50987    -            250     5e-12   45.4  10.5   1   1   7.3e-16     5e-12   45.4   7.3     2    75   161   237   160   243 0.93 Bacterial Ig-like domain (group 2)
NusG                 PF02357.14    92 seq373_BIOID50987    -            181   5.3e-25   87.3   0.0   1   1   1.1e-28   7.7e-25   86.8   0.0     1    92     7   106     7   106 0.93 Transcription termination factor nusG
KOW                  PF00467.24    32 seq373_BIOID50987    -            181   1.3e-08   33.9   0.1   1   1   9.1e-12   6.2e-08   31.7   0.0     1    28   130   161   130   165 0.86 KOW motif
MobC                 PF05713.6     48 seq374_BIOID50987    -            194   8.8e-18   63.9   0.3   1   1   9.8e-22   1.3e-17   63.3   0.2     1    48   136   183   136   183 0.98 Bacterial mobilisation protein (MobC)
RusA                 PF05866.6    116 seq375_BIOID50987    -            123   5.7e-21   74.9   0.0   1   1   4.8e-25   6.5e-21   74.7   0.0     1   116     7   116     7   116 0.90 Endodeoxyribonuclease RusA
Dimer_Tnp_Tn5        PF02281.11   109 seq376_BIOID50987    -            296   1.3e-14   54.0   0.4   1   1   1.9e-18   2.6e-14   53.1   0.3    10   102   204   292   194   295 0.84 Transposase Tn5 dimerisation domain
DHO_dh               PF01180.16   293 seq377_BIOID50987    -            411   6.5e-35  120.4   0.0   1   1   1.8e-38   8.2e-35  120.0   0.0     2   293     6   304     5   304 0.83 Dihydroorotate dehydrogenase
Dus                  PF01207.12   310 seq377_BIOID50987    -            411   6.3e-08   31.6   0.2   1   1   2.6e-11   1.2e-07   30.8   0.1    44   153    92   198    80   203 0.82 Dihydrouridine synthase (Dus)
DnaJ_C               PF01556.13    81 seq380_BIOID50987    -            371   6.8e-34  115.5   0.1   1   1   3.4e-24   1.6e-20   72.6   0.0     1    81   257   335   257   335 0.95 DnaJ C terminal domain
DnaJ                 PF00226.26    64 seq380_BIOID50987    -            371   6.4e-29   99.3   4.4   1   1   2.2e-32     1e-28   98.7   3.1     1    64     5    67     5    67 0.99 DnaJ domain
DnaJ_CXXCXGXG        PF00684.14    66 seq380_BIOID50987    -            371   8.2e-16   57.7  16.9   1   1   3.2e-19   1.5e-15   56.8  11.7     1    66   139   199   139   199 0.97 DnaJ central domain
Phage_integrase      PF00589.17   173 seq382_BIOID50987    -            234   1.9e-23   82.8   0.0   1   1   1.7e-27   2.4e-23   82.5   0.0     6   169    36   195    31   199 0.84 Phage integrase family
Virul_fac_BrkB       PF03631.10   260 seq384_BIOID50987    -            337   3.4e-49  167.4  16.0   1   1     3e-53   4.1e-49  167.1  11.1     4   258    65   325    62   327 0.91 Virulence factor BrkB
Flg_bbr_C            PF06429.8     74 seq385_BIOID50987    -            261   7.9e-27   92.8   2.2   1   1   1.1e-30   7.9e-27   92.8   1.5     1    73   182   259   182   260 0.95 Flagellar basal body rod FlgEFG protein C-terminal
Flg_bb_rod           PF00460.15    31 seq385_BIOID50987    -            261   8.2e-13   47.6   0.6   1   1   4.6e-16   3.1e-12   45.7   0.4     1    31     5    35     5    35 0.98 Flagella basal body rod protein
Baseplate_J          PF04865.9    243 seq386_BIOID50987    -            298   1.9e-48  164.8   2.6   1   1   4.8e-49   6.6e-45  153.2   1.1    96   243   112   258   107   258 0.97 Baseplate J-like protein
Terminase_1          PF03354.10   477 seq387_BIOID50987    -            553   1.9e-37  128.6   0.0   1   1   1.8e-41   2.5e-37  128.3   0.0     6   469    64   534    59   539 0.84 Phage Terminase
Phage_lysis          PF03245.8    125 seq392_BIOID50987    -             82   2.2e-19   69.5   0.1   1   1   1.9e-23   2.6e-19   69.3   0.1    67   124    22    80    17    81 0.97 Bacteriophage lysis protein
Phage_antitermQ      PF06530.7    126 seq394_BIOID50987    -            123     5e-57  190.8   0.1   1   1   4.1e-61   5.6e-57  190.6   0.1     2   121     3   122     2   123 0.99 Phage antitermination protein Q
DUF1391              PF07151.7     49 seq395_BIOID50987    -             50   1.4e-35  120.3   1.0   1   1   1.1e-39   1.5e-35  120.3   0.7     1    48     2    49     2    50 0.97 Protein of unknown function (DUF1391)
IpaB_EvcA            PF03278.8    153 seq396_BIOID50987    -            196   1.7e-58  196.0   4.9   1   1   1.5e-62     2e-58  195.8   3.4     2   152    40   184    39   185 0.98 IpaB/EvcA family
Oxidored_q6          PF01058.17   131 seq397_BIOID50987    -            381     8e-29   99.7   0.3   1   1   9.4e-33   1.3e-28   99.1   0.2     1   130    71   216    71   217 0.95 NADH ubiquinone oxidoreductase, 20 Kd subunit
Cytochrom_C_asm      PF01578.15   214 seq399_BIOID50987    -            288   5.7e-45  153.3  17.3   1   1   4.2e-49   5.7e-45  153.3  12.0     5   212    62   286    58   288 0.97 Cytochrome C assembly protein
DSBA                 PF01323.15   193 seq401_BIOID50987    -            208   6.8e-32  110.4   3.3   1   1   7.9e-35   5.4e-31  107.5   2.3     1   192    40   197    40   198 0.95 DSBA-like thioredoxin domain
Thioredoxin_4        PF13462.1    163 seq401_BIOID50987    -            208   4.4e-10   39.7   0.0   1   1   9.2e-14   6.3e-10   39.1   0.0    16   149    40   180    33   191 0.69 Thioredoxin
Ala_racemase_N       PF01168.15   217 seq403_BIOID50987    -            356   7.1e-59  198.8   0.0   1   1   1.3e-62   9.2e-59  198.5   0.0     2   217    10   217     9   217 0.95 Alanine racemase, N-terminal domain
Ala_racemase_C       PF00842.16   129 seq403_BIOID50987    -            356   2.4e-39  133.5   0.4   1   1   6.2e-43   4.2e-39  132.7   0.3     1   127   232   354   232   356 0.97 Alanine racemase, C-terminal domain
Phage_lambd_GpG      PF06894.6    127 seq406_BIOID50987    -            143   9.1e-57  190.0   0.4   1   1   7.7e-61   1.1e-56  189.8   0.3     1   127     1   127     1   127 0.98 Bacteriophage lambda minor tail protein (GpG)
Ribosomal_L11_N      PF03946.9     60 seq407_BIOID50987    -            142   3.2e-32  109.6   0.3   1   1   8.7e-36   5.9e-32  108.7   0.2     1    60     8    67     8    67 0.99 Ribosomal protein L11, N-terminal domain
Ribosomal_L11        PF00298.14    69 seq407_BIOID50987    -            142   6.6e-29   99.7   2.9   1   1   1.8e-32   1.2e-28   98.8   2.0     1    69    72   140    72   140 0.99 Ribosomal protein L11, RNA binding domain
DicB                 PF05358.6     62 seq408_BIOID50987    -             97   2.7e-40  135.5   0.2   1   1     2e-44   2.7e-40  135.5   0.1     1    62    36    97    36    97 1.00 DicB protein
Phage_AlpA           PF05930.7     51 seq410_BIOID50987    -             74   6.9e-05   22.3   0.2   1   1   6.7e-09   9.2e-05   21.9   0.2    25    51    37    64    14    64 0.81 Prophage CP4-57 regulatory protein (AlpA)
NIF3                 PF01784.13   242 seq411_BIOID50987    -            247     1e-56  192.1   0.0   1   1   9.1e-61   1.2e-56  191.8   0.0     2   240     6   235     5   238 0.95 NIF3 (NGG1p interacting factor 3)
Xan_ur_permease      PF00860.15   389 seq415_BIOID50987    -            485  2.4e-110  368.5  44.5   1   1    2e-114  2.7e-110  368.3  30.8     1   389    41   435    41   435 0.98 Permease family
Abi                  PF02517.11    92 seq416_BIOID50987    -            272   1.9e-13   50.2  33.2   1   1   4.6e-15   6.3e-11   42.1  23.0     6    91   172   258     1   259 0.97 CAAX protease self-immunity
FliG_C               PF01706.11   110 seq417_BIOID50987    -            331   1.8e-39  134.0  15.8   1   1   3.2e-42   2.2e-38  130.5   2.3     2   109   216   323   215   324 0.98 FliG C-terminal domain
DUF1482              PF07358.6     57 seq421_BIOID50987    -             63   1.8e-28   97.7   0.1   1   1   1.4e-32     2e-28   97.6   0.1     1    57     4    62     4    62 0.98 Protein of unknown function (DUF1482)
FlgH                 PF02107.11   180 seq422_BIOID50987    -            246   2.4e-63  212.8   0.1   1   1   2.3e-67   3.1e-63  212.4   0.0     3   180    66   245    64   245 0.97 Flagellar L-ring protein
Phage_ASH            PF10554.4    108 seq423_BIOID50987    -            282   3.3e-32  110.9   0.2   1   1   7.6e-36   5.2e-32  110.2   0.1     1   107    14   109    14   110 0.98 Ash protein family
Phage_pRha           PF09669.5     92 seq423_BIOID50987    -            282   2.6e-31  107.6   0.2   1   1   6.1e-35   4.2e-31  107.0   0.1     1    92   118   206   118   206 0.98 Phage regulatory protein Rha (Phage_pRha)
Phage_tail_T         PF06223.7    103 seq427_BIOID50987    -            137   7.6e-43  145.0   0.5   1   1   1.8e-41   2.4e-37  127.3   0.1     6   100     1    99     1   102 0.88 Minor tail protein T
Tail_P2_I            PF09684.5    139 seq428_BIOID50987    -            176   3.4e-53  178.7   0.0   1   1   2.9e-57     4e-53  178.5   0.0     1   139     6   142     6   142 0.99 Phage tail protein (Tail_P2_I)
Bro-N                PF02498.12    87 seq430_BIOID50987    -            193   2.6e-20   72.3   0.0   1   1   3.8e-24   5.1e-20   71.4   0.0     1    87    34   125    34   125 0.88 BRO family, N-terminal domain
Ribosomal_L1         PF00687.16   221 seq432_BIOID50987    -            234   9.2e-50  168.8   0.2   1   1   7.9e-54   1.1e-49  168.6   0.2    13   220    28   220     8   221 0.90 Ribosomal protein L1p/L10e family
DDE_Tnp_1_assoc      PF13808.1     90 seq435_BIOID50987    -            248   1.2e-32  111.2   0.0   1   1   2.8e-36   1.9e-32  110.6   0.0     1    90     6    95     6    95 0.99 DDE_Tnp_1-associated
DDE_Tnp_1            PF01609.16   211 seq435_BIOID50987    -            248   3.6e-14   52.7   0.0   1   1   7.3e-18     5e-14   52.2   0.0     4   125   103   222   100   243 0.80 Transposase DDE domain
DUF945               PF06097.6    459 seq439_BIOID50987    -            490  3.2e-106  355.7  12.2   1   1  2.8e-110  3.8e-106  355.5   8.5     3   459    18   481    16   481 0.98 Bacterial protein of unknown function (DUF945)
DUF4222              PF13973.1     53 seq440_BIOID50987    -             99   3.8e-16   58.1   0.2   1   1     4e-20   5.5e-16   57.5   0.1     1    51    16    66    16    68 0.96 Domain of unknown function (DUF4222)
DUF262               PF03235.9    221 seq442_BIOID50987    -            385   6.7e-24   84.9   2.5   1   1   2.1e-26   2.9e-22   79.6   1.7    11   216    68   206    54   209 0.81 Protein of unknown function DUF262
ICL                  PF00463.16   526 seq443_BIOID50987    -            439  3.2e-200  665.6   1.7   1   2  4.6e-118  3.2e-114  381.9   0.0     1   255    12   262    12   264 0.99 Isocitrate lyase family
ICL                  PF00463.16   526 seq443_BIOID50987    -            439  3.2e-200  665.6   1.7   2   2   1.5e-88     1e-84  284.5   1.0   353   526   262   439   260   439 0.98 Isocitrate lyase family
PEP_mutase           PF13714.1    238 seq443_BIOID50987    -            439   4.8e-19   68.4   0.0   1   1   2.3e-22   1.6e-18   66.7   0.0    26   198    86   320    74   352 0.86 Phosphoenolpyruvate phosphomutase
DUF21                PF01595.15   183 seq446_BIOID50987    -            420   3.5e-55  186.0   4.7   1   1   1.1e-58   4.9e-55  185.5   3.3     3   175     2   175     1   180 0.98 Domain of unknown function DUF21
CorC_HlyC            PF03471.12    81 seq446_BIOID50987    -            420   2.9e-20   71.7   0.2   1   1     2e-23   9.2e-20   70.1   0.1     2    79   335   410   334   412 0.95 Transporter associated domain
CBS                  PF00571.23    57 seq446_BIOID50987    -            420   9.6e-06   25.0   0.2   1   1   8.6e-08   0.00039   19.9   0.0     8    56   270   318   249   319 0.87 CBS domain
TMP_2                PF06791.8    210 seq448_BIOID50987    -            859   1.6e-68  230.3  12.8   1   1   2.4e-72   1.6e-68  230.3   8.9     2   209    50   257    49   258 0.98 Prophage tail length tape measure protein
Tape_meas_lam_C      PF09718.5     78 seq448_BIOID50987    -            859   2.4e-21   75.2   5.2   1   1   3.6e-25   2.4e-21   75.2   3.6     1    77   632   708   632   709 0.98 Lambda phage tail tape-measure protein (Tape_meas_lam_C)
NiFeSe_Hases         PF00374.14   507 seq449_BIOID50987    -            597  1.2e-243  809.4   0.0   1   1  9.7e-248  1.3e-243  809.2   0.0     1   507    54   582    54   582 0.98 Nickel-dependent hydrogenase
TPP_enzyme_N         PF02776.13   172 seq450_BIOID50987    -            548   1.6e-58  196.8   4.4   1   1   3.8e-62   1.7e-58  196.7   0.2     1   169     1   167     1   170 0.98 Thiamine pyrophosphate enzyme, N-terminal TPP binding domain
TPP_enzyme_C         PF02775.16   153 seq450_BIOID50987    -            548   6.8e-52  174.9   0.4   1   1   5.3e-54   2.4e-50  169.9   0.0     1   153   374   522   374   522 0.98 Thiamine pyrophosphate enzyme, C-terminal TPP binding domain
TPP_enzyme_M         PF00205.17   137 seq450_BIOID50987    -            548     2e-41  140.8   0.1   1   1   1.1e-44   4.9e-41  139.5   0.1     1   137   186   321   186   321 0.98 Thiamine pyrophosphate enzyme, central domain
Pox_D5               PF03288.11    86 seq451_BIOID50987    -            609   1.8e-13   50.4   0.0   1   1   5.3e-17   3.6e-13   49.4   0.0     2    84   496   591   495   593 0.94 Poxvirus D5 protein-like
D5_N                 PF08706.6    150 seq451_BIOID50987    -            609   1.9e-11   44.1   0.2   1   1   1.2e-14   8.4e-11   42.0   0.0     2   147   162   292   161   294 0.84 D5 N terminal like
AHS1                 PF02682.11   202 seq452_BIOID50987    -            218   2.9e-69  232.4   0.0   1   1   2.4e-73   3.3e-69  232.2   0.0     2   202     5   202     4   202 0.95 Allophanate hydrolase subunit 1
Sugar_tr             PF00083.19   451 seq453_BIOID50987    -            440   1.9e-35  122.2  33.9   1   2   1.1e-31   7.8e-28   97.1   5.7     2   203    23   232    22   236 0.89 Sugar (and other) transporter
Sugar_tr             PF00083.19   451 seq453_BIOID50987    -            440   1.9e-35  122.2  33.9   2   2   4.1e-12   2.8e-08   32.6  11.9   241   443   239   439   225   440 0.69 Sugar (and other) transporter
MFS_1                PF07690.11   354 seq453_BIOID50987    -            440     3e-29  101.7  61.5   1   2   4.8e-21   3.3e-17   62.1  18.9     2   239    28   275    27   287 0.71 Major Facilitator Superfamily
MFS_1                PF07690.11   354 seq453_BIOID50987    -            440     3e-29  101.7  61.5   2   2   9.5e-16   6.5e-12   44.7  19.8    27   176   283   435   271   440 0.81 Major Facilitator Superfamily
DUF3751              PF12571.3    159 seq455_BIOID50987    -            182   3.3e-40  137.4   0.1   1   1   2.8e-44   3.8e-40  137.2   0.1     3   159     7   157     1   157 0.97 Phage tail-collar fibre protein
Toxin_15             PF07906.8    284 seq459_BIOID50987    -            172   1.4e-54  185.4   1.5   1   1   1.3e-58   1.8e-54  185.0   1.1    14   159     6   144     3   150 0.98 ShET2 enterotoxin, N-terminal region
FlgI                 PF02119.11   342 seq460_BIOID50987    -            371  2.3e-130  434.1  11.6   1   1  1.9e-134  2.6e-130  433.9   8.0     2   342    30   371    29   371 0.98 Flagellar P-ring protein
FxsA                 PF04186.8    120 seq465_BIOID50987    -            158   1.1e-36  124.9   8.3   1   1   9.6e-41   1.3e-36  124.7   5.7     1   113     6   118     6   127 0.93 FxsA cytoplasmic membrane protein
FliH                 PF02108.11   128 seq466_BIOID50987    -            228   5.2e-40  136.1   0.5   1   1   1.2e-43   5.2e-40  136.1   0.3     5   128    96   219    77   219 0.98 Flagellar assembly protein FliH
HrpE                 PF06188.7    191 seq466_BIOID50987    -            228   3.6e-08   33.2   6.7   1   1   1.6e-11   7.4e-08   32.2   4.7    25   182    48   211    25   222 0.74 HrpE/YscL/FliH and V-type ATPase subunit E
Peptidase_U35        PF04586.12   163 seq467_BIOID50987    -            645   4.3e-30  104.7   0.0   1   1   1.2e-33     8e-30  103.8   0.0     5   159    12   157     8   161 0.91 Caudovirus prohead protease
Phage_capsid         PF05065.8    276 seq467_BIOID50987    -            645   2.4e-26   92.4   0.2   1   1   6.2e-30   4.2e-26   91.6   0.1     8   275   353   635   351   636 0.79 Phage capsid family
DDE_Tnp_1            PF01609.16   211 seq468_BIOID50987    -             66   1.7e-06   27.6   0.2   1   1   1.4e-10   1.9e-06   27.5   0.1   143   197     7    65     2    66 0.94 Transposase DDE domain
Na_H_antiport_1      PF06965.7    378 seq471_BIOID50987    -            388  6.7e-166  551.6  29.2   1   1  5.6e-170  7.6e-166  551.4  20.2     2   378     5   380     4   380 0.99 Na+/H+ antiporter 1
RPAP2_Rtr1           PF04181.8     79 seq472_BIOID50987    -             58   0.00022   21.1   2.0   1   1     5e-08   0.00035   20.5   1.4    22    71     8    53     3    57 0.69 Rtr1/RPAP2 family
RNase_T              PF00929.19   164 seq476_BIOID50987    -            524   6.4e-05   23.1   0.0   1   1   1.2e-08   0.00017   21.8   0.0     2   162   345   508   344   510 0.76 Exonuclease
Ribosomal_L10        PF00466.15   100 seq479_BIOID50987    -            165   2.5e-26   91.3   0.0   1   1   2.6e-30   3.6e-26   90.8   0.0     3   100     5   101     3   101 0.98 Ribosomal protein L10
AHS2                 PF02626.10   272 seq480_BIOID50987    -            310  1.3e-100  336.0   0.0   1   1  1.2e-104  1.6e-100  335.7   0.0     2   272    24   288    23   288 0.98 Allophanate hydrolase subunit 2
Toxin_15             PF07906.8    284 seq484_BIOID50987    -            187   3.7e-11   42.9   0.5   1   1   1.1e-14   1.5e-10   40.9   0.1   218   284     2    64     1    64 0.97 ShET2 enterotoxin, N-terminal region
Amidohydro_1         PF01979.15   333 seq485_BIOID50987    -            439   7.7e-61  206.4   0.0   1   1   2.8e-64   9.5e-61  206.1   0.0     2   332    74   391    73   392 0.97 Amidohydrolase family
Amidohydro_5         PF13594.1     68 seq485_BIOID50987    -            439   1.3e-09   37.6   0.0   1   1   1.3e-12   4.3e-09   35.9   0.0     2    67    41   137    40   138 0.67 Amidohydrolase
Amidohydro_3         PF07969.6    404 seq485_BIOID50987    -            439   1.2e-08   34.4   1.2   1   1   4.4e-09   1.5e-05   24.2   0.0   314   404   308   390   114   390 0.89 Amidohydrolase family
HTH_AraC             PF00165.18    42 seq487_BIOID50987    -            229   7.2e-11   41.4   0.4   1   1   1.8e-08   0.00012   21.6   0.1    14    38   194   219   192   223 0.91 Bacterial regulatory helix-turn-helix proteins, AraC family
HTH_18               PF12833.2     81 seq487_BIOID50987    -            229   1.1e-10   41.3   0.1   1   1   2.6e-14   1.8e-10   40.6   0.0     2    80   147   223   146   224 0.93 Helix-turn-helix domain
DDE_Tnp_1            PF01609.16   211 seq492_BIOID50987    -            353   1.6e-31  109.4   0.3   1   1   3.3e-35   2.3e-31  108.9   0.2     3   211    77   318    75   318 0.93 Transposase DDE domain
DDE_Tnp_1_assoc      PF13808.1     90 seq492_BIOID50987    -            353   1.1e-21   76.1   0.0   1   1   3.4e-25   2.3e-21   75.1   0.0    23    90     3    70     1    70 0.97 DDE_Tnp_1-associated
ATP-synt_ab          PF00006.20   215 seq495_BIOID50987    -            457   3.9e-69  232.3   0.0   1   1     4e-73   5.5e-69  231.8   0.0     1   215   161   373   161   373 1.00 ATP synthase alpha/beta family, nucleotide-binding domain
Phage_GPD            PF05954.6    292 seq500_BIOID50987    -            413   8.9e-56  189.1   0.2   1   1   7.9e-60   1.1e-55  188.8   0.1     1   292    89   394    89   394 0.90 Phage late control gene D protein (GPD)
Exonuc_VIII          PF06630.6    182 seq502_BIOID50987    -            915   3.3e-55  186.1   0.0   1   1     1e-58   7.1e-55  185.0   0.0     1   182     8   197     8   197 0.84 Enterobacterial exodeoxyribonuclease VIII
DUF3799              PF12684.2    237 seq502_BIOID50987    -            915     1e-05   24.9   0.0   1   1   2.9e-09     2e-05   23.9   0.0     3   225   663   898   662   900 0.76 PDDEXK-like domain of unknown function (DUF3799)
Ribosomal_L12        PF00542.14    68 seq503_BIOID50987    -            121   1.8e-31  107.8   8.6   1   1   2.8e-35   3.8e-31  106.7   6.0     1    68    54   121    54   121 0.99 Ribosomal protein L7/L12 C-terminal domain
Rod-binding          PF10135.4     49 seq505_BIOID50987    -             99   1.1e-17   63.6   0.0   1   1   1.4e-21   1.9e-17   62.8   0.0     1    49    42    93    42    93 0.98 Rod binding protein
AceK                 PF06315.6    562 seq507_BIOID50987    -            102   3.6e-11   41.9   0.1   1   1   2.7e-15   3.6e-11   41.9   0.1     1    41     9    49     9    93 0.91 Isocitrate dehydrogenase kinase/phosphatase (AceK)
Dus                  PF01207.12   310 seq511_BIOID50987    -            345     1e-99  333.2   0.0   1   1  8.5e-104   1.2e-99  333.0   0.0     2   308    30   340    29   342 0.98 Dihydrouridine synthase (Dus)
LamB_YcsF            PF03746.11   242 seq514_BIOID50987    -            244  5.6e-103  343.1   0.8   1   1  4.6e-107  6.3e-103  342.9   0.6     1   241     2   237     2   238 0.99 LamB/YcsF family
ACT_5                PF13710.1     63 seq515_BIOID50987    -             87   2.1e-26   91.4   0.1   1   1   1.9e-30   2.6e-26   91.0   0.1     2    63    13    73    12    73 0.98 ACT domain
AceK                 PF06315.6    562 seq516_BIOID50987    -            473  3.8e-200  665.8   0.0   1   1  3.1e-204  4.2e-200  665.6   0.0    99   562     2   463     1   463 0.99 Isocitrate dehydrogenase kinase/phosphatase (AceK)
Flg_bbr_C            PF06429.8     74 seq517_BIOID50987    -            458   2.3e-10   40.1   4.5   1   1   1.7e-14   2.3e-10   40.1   3.1    17    73   397   455   386   456 0.78 Flagellar basal body rod FlgEFG protein C-terminal
HTH_1                PF00126.22    60 seq518_BIOID50987    -            301     5e-16   58.0   0.0   1   1   1.5e-19     1e-15   57.0   0.0     2    60     9    67     8    67 0.97 Bacterial regulatory helix-turn-helix protein, lysR family
LysR_substrate       PF03466.15   209 seq518_BIOID50987    -            301   4.8e-11   42.0   0.0   1   1   9.5e-15   6.5e-11   41.6   0.0     9   200    98   287    92   290 0.94 LysR substrate binding domain
HTH_3                PF01381.17    55 seq519_BIOID50987    -            135   4.2e-14   52.0   0.1   1   1   1.6e-17   7.4e-14   51.2   0.0     3    55    12    64    10    64 0.97 Helix-turn-helix
HTH_31               PF13560.1     64 seq519_BIOID50987    -            135   1.5e-08   34.6   0.1   1   1   6.4e-12   2.9e-08   33.6   0.1     2    58     6    61     5    69 0.96 Helix-turn-helix domain
HTH_19               PF12844.2     64 seq519_BIOID50987    -            135   1.2e-07   31.5   0.0   1   1   6.9e-11   3.2e-07   30.1   0.0     1    63     7    69     7    70 0.96 Helix-turn-helix domain
Cytochrom_B_N        PF00033.14   188 seq523_BIOID50987    -            235   3.1e-37  127.6  22.0   1   1   5.2e-41   3.5e-37  127.4  15.2     2   188    12   220    11   220 0.98 Cytochrome b(N-terminal)/b6/petB
Ni_hydr_CYTB         PF01292.15   182 seq523_BIOID50987    -            235   3.4e-36  124.2  19.8   1   1   5.8e-40     4e-36  124.0  13.7     2   182    14   220    13   220 0.95 Prokaryotic cytochrome b561
Aminotran_4          PF01063.14   231 seq524_BIOID50987    -            331   1.3e-46  158.8   0.0   1   1   1.2e-50   1.6e-46  158.5   0.0     3   231    76   311    74   311 0.96 Aminotransferase class IV
Pox_D5               PF03288.11    86 seq526_BIOID50987    -            601   2.6e-14   53.1   0.0   1   1   7.7e-18   5.2e-14   52.1   0.0     2    84   492   587   491   589 0.94 Poxvirus D5 protein-like
D5_N                 PF08706.6    150 seq526_BIOID50987    -            601   1.1e-11   44.9   0.0   1   1     6e-15   4.1e-11   43.0   0.0     2   147   158   288   157   290 0.85 D5 N terminal like
NAD_kinase           PF01513.16   285 seq528_BIOID50987    -            292   6.2e-73  244.9   0.0   1   1   5.2e-77     7e-73  244.7   0.0     2   284     8   271     7   272 0.98 ATP-NAD kinase
RNA_pol_Rpb2_6       PF00562.23   386 seq529_BIOID50987    -           1342  4.7e-162  539.0   0.0   1   1  3.5e-162  7.9e-159  528.4   0.1     2   386   716  1264   715  1264 0.98 RNA polymerase Rpb2, domain 6
RNA_pol_Rpb2_7       PF04560.15    83 seq529_BIOID50987    -           1342   5.7e-32  109.6   0.1   1   1   8.2e-35   1.9e-31  108.0   0.0     1    82  1266  1341  1266  1342 0.98 RNA polymerase Rpb2, domain 7
RNA_pol_Rpb2_3       PF04565.11    68 seq529_BIOID50987    -           1342   7.1e-30  102.4   0.0   1   1   7.4e-33   1.7e-29  101.2   0.0     1    68   513   582   513   582 0.98 RNA polymerase Rpb2, domain 3
RNA_pol_Rpb2_45      PF10385.4     66 seq529_BIOID50987    -           1342   4.6e-29   99.9   0.3   1   1   1.5e-31   3.5e-28   97.0   0.2     1    66   591   656   591   656 1.00 RNA polymerase beta subunit external 1 domain
RNA_pol_Rpb2_1       PF04563.10   203 seq529_BIOID50987    -           1342   1.5e-26   92.4   0.0   1   1   1.4e-29   3.1e-26   91.4   0.0     2   203    27   509    26   509 0.98 RNA polymerase beta subunit
RNA_pol_Rpb2_2       PF04561.9    190 seq529_BIOID50987    -           1342   1.6e-25   89.5   0.9   1   2   8.4e-11   1.9e-07   30.5   0.0     1    74   151   225   151   276 0.82 RNA polymerase Rpb2, domain 2
RNA_pol_Rpb2_2       PF04561.9    190 seq529_BIOID50987    -           1342   1.6e-25   89.5   0.9   2   2   1.9e-18   4.4e-15   55.4   0.0    80   190   340   454   329   454 0.88 RNA polymerase Rpb2, domain 2
DUF3672              PF12421.3    136 seq531_BIOID50987    -            241   5.1e-42  143.1   0.0   1   1   9.9e-46   6.8e-42  142.7   0.0     1   135    59   199    59   200 0.89 Fibronectin type III protein
DUF1983              PF09327.6     81 seq531_BIOID50987    -            241   2.1e-09   37.1   1.0   1   1   5.4e-13   3.7e-09   36.3   0.1    47    81     1    35     1    35 0.97 Domain of unknown function (DUF1983)
DUF1391              PF07151.7     49 seq532_BIOID50987    -             77   2.5e-34  116.3   0.3   1   1   2.4e-38   3.2e-34  116.0   0.2     1    48    29    76    29    77 0.97 Protein of unknown function (DUF1391)
DUF1076              PF06416.7    113 seq535_BIOID50987    -            215   1.9e-48  162.7   3.3   1   1     2e-52   2.7e-48  162.2   2.3     1   112    94   205    94   206 0.99 Protein of unknown function (DUF1076)
Xan_ur_permease      PF00860.15   389 seq536_BIOID50987    -            455   1.3e-78  264.1  50.1   1   1   1.3e-82   1.8e-78  263.6  34.7     1   388    32   415    32   416 0.98 Permease family
Inositol_P           PF00459.20   271 seq537_BIOID50987    -            267   2.5e-77  259.7   0.0   1   1   2.1e-81   2.8e-77  259.5   0.0     3   268     2   260     1   263 0.97 Inositol monophosphatase family
DUF1233              PF06806.7     72 seq539_BIOID50987    -             83   2.3e-32  110.2   0.1   1   1     2e-36   2.7e-32  110.0   0.1     1    70     4    74     4    77 0.97 Putative excisionase (DUF1233)
DUF1451              PF07295.6    146 seq541_BIOID50987    -            160   7.1e-53  178.2   0.3   1   1   6.1e-57   8.3e-53  177.9   0.2     2   145    12   157    11   158 0.98 Protein of unknown function (DUF1451)
Cpn10                PF00166.16    93 seq543_BIOID50987    -             97   5.2e-29   99.9   1.8   1   1   4.2e-33   5.7e-29   99.7   1.3     1    93     2    95     2    95 0.97 Chaperonin 10 Kd subunit
CsiD                 PF08943.5    297 seq544_BIOID50987    -            325  1.1e-148  493.9   0.0   1   1  1.8e-152  1.2e-148  493.7   0.0     1   297    20   315    20   315 1.00 CsiD
TauD                 PF02668.11   258 seq544_BIOID50987    -            325   3.6e-11   43.0   0.1   1   1   7.3e-15     5e-11   42.6   0.1    33   256    88   309    64   311 0.80 Taurine catabolism dioxygenase TauD, TfdA family
H2TH                 PF06831.9     93 seq545_BIOID50987    -            263   3.4e-17   61.8   0.0   1   1   1.4e-20   6.5e-17   60.9   0.0     1    77   126   205   126   215 0.84 Formamidopyrimidine-DNA glycosylase H2TH domain
Fapy_DNA_glyco       PF01149.19   116 seq545_BIOID50987    -            263   1.4e-14   54.2   0.0   1   1   5.8e-18   2.6e-14   53.4   0.0     1   106     2   104     2   111 0.88 Formamidopyrimidine-DNA glycosylase N-terminal domain
zf-FPG_IleRS         PF06827.9     30 seq545_BIOID50987    -            263   1.4e-07   30.8   3.6   1   1   5.7e-11   2.6e-07   30.0   2.5     1    29   235   263   235   263 0.98 Zinc finger found in FPG and IleRS
Pep_deformylase      PF01327.16   157 seq546_BIOID50987    -            169   8.9e-53  177.7   0.1   1   1   7.8e-57   1.1e-52  177.5   0.1     2   156     4   152     3   153 0.94 Polypeptide deformylase
SSB                  PF00436.20   104 seq547_BIOID50987    -            120   1.1e-13   50.8   0.0   1   1   9.7e-18   1.3e-13   50.5   0.0    12   101     2    88     1    91 0.94 Single-strand binding protein family
FliJ                 PF02050.11   123 seq548_BIOID50987    -            147   2.5e-32  111.3  20.6   1   1   2.3e-36   3.1e-32  111.0  14.3     1   122    19   141    19   142 0.98 Flagellar FliJ protein
YfiO                 PF13525.1    203 seq553_BIOID50987    -            245   1.1e-84  282.8   5.8   1   1   2.8e-88   1.3e-84  282.6   4.0     1   202    28   236    28   238 0.97 Outer membrane lipoprotein
TPR_18               PF13512.1    142 seq553_BIOID50987    -            245   5.1e-65  217.7   7.3   1   1     3e-68   1.4e-64  216.3   1.2     2   142    24   167    23   167 0.98 Tetratricopeptide repeat
PTS_EIIA_2           PF00359.17   142 seq554_BIOID50987    -            637   6.7e-33  113.2   0.0   1   1   2.5e-36   1.1e-32  112.5   0.0     5   140   498   634   495   636 0.95 Phosphoenolpyruvate-dependent sugar phosphotransferase system, EIIA 2
PTS_EIIC             PF02378.13   321 seq554_BIOID50987    -            637   2.5e-19   69.1  33.4   1   1   5.5e-23   2.5e-19   69.1  23.2     1   321    17   277    17   277 0.92 Phosphotransferase system, EIIC
PTS_IIB              PF02302.12    90 seq554_BIOID50987    -            637   1.9e-09   37.7   0.3   1   1   1.1e-12   4.9e-09   36.3   0.0     1    79   379   453   379   458 0.87 PTS system, Lactose/Cellobiose specific IIB subunit
Phage_min_tail       PF05939.8    109 seq555_BIOID50987    -            109   9.3e-37  125.2   0.1   1   1   7.5e-41     1e-36  125.0   0.1     1   109     1   109     1   109 0.99 Phage minor tail protein
HycI                 PF01750.13   130 seq556_BIOID50987    -            195   4.8e-39  132.7   0.0   1   1   4.3e-43   5.8e-39  132.4   0.0     1   129    23   151    23   152 0.99 Hydrogenase maturation protease
DNA_pol_A            PF00476.15   383 seq557_BIOID50987    -            928  2.7e-160  533.0   0.0   1   1  1.1e-163  3.7e-160  532.6   0.0     2   383   548   927   547   927 0.99 DNA polymerase family A
5_3_exonuc_N         PF02739.11   169 seq557_BIOID50987    -            928   3.4e-59  198.8   0.0   1   1   2.3e-62   7.8e-59  197.7   0.0     2   169     8   169     7   169 0.99 5'-3' exonuclease, N-terminal resolvase-like domain
DNA_pol_A_exo1       PF01612.15   174 seq557_BIOID50987    -            928   6.4e-45  152.5   0.1   1   1   3.6e-48   1.2e-44  151.6   0.1     1   174   330   517   330   517 0.97 3'-5' exonuclease
5_3_exonuc           PF01367.15   101 seq557_BIOID50987    -            928     3e-31  107.5   0.0   1   1   2.2e-34   7.5e-31  106.2   0.0     1    99   171   275   171   277 0.97 5'-3' exonuclease, C-terminal SAM fold
DUF3596              PF12167.3     88 seq558_BIOID50987    -            431   9.9e-30  101.8   0.0   1   1   2.7e-33   1.9e-29  100.9   0.0     1    87     9    94     9    95 0.98 Domain of unknown function (DUF3596)
Phage_integrase      PF00589.17   173 seq558_BIOID50987    -            431   7.2e-20   71.2   0.1   1   1   2.4e-23   1.6e-19   70.0   0.0     3   167   205   398   204   403 0.88 Phage integrase family
Phage_portal         PF04860.7    347 seq559_BIOID50987    -            426   2.7e-86  289.2   0.0   1   1   2.4e-90   3.2e-86  289.0   0.0     4   347    39   382    36   382 0.96 Phage portal protein
Phageshock_PspG      PF09583.5     65 seq561_BIOID50987    -             80   1.4e-25   89.0  25.7   1   1   1.1e-29   1.5e-25   88.8  17.8     1    64     1    64     1    65 0.98 Phage shock protein G (Phageshock_PspG)
Cpn60_TCP1           PF00118.19   488 seq563_BIOID50987    -            548  1.2e-126  423.1  10.9   1   1  9.8e-131  1.3e-126  422.9   7.5     1   486    23   523    23   525 0.94 TCP-1/cpn60 chaperonin family
Ail_Lom              PF06316.6    199 seq567_BIOID50987    -            199  1.1e-117  390.4   4.5   1   1  1.8e-121  1.2e-117  390.3   3.1     1   199     1   199     1   199 1.00 Enterobacterial Ail/Lom protein
OMP_b-brl            PF13505.1    176 seq567_BIOID50987    -            199   4.8e-24   85.1   5.2   1   1   8.7e-28   5.9e-24   84.8   3.6     2   176    11   199     8   199 0.86 Outer membrane protein beta-barrel domain
Flg_hook             PF02120.11    85 seq568_BIOID50987    -            375   4.5e-19   67.7   6.8   1   1   6.5e-23   8.8e-19   66.8   4.7     4    84   248   328   245   336 0.91 Flagellar hook-length control protein FliK
SMC_N                PF02463.14   220 seq569_BIOID50987    -            553   8.4e-19   67.5   0.0   1   1   2.4e-22   1.6e-18   66.5   0.0     1   217     1   511     1   514 0.94 RecF/RecN/SMC N terminal domain
AAA_23               PF13476.1    202 seq569_BIOID50987    -            553     2e-18   67.3   4.3   1   1   1.5e-19   9.9e-16   58.5   3.0     1   195     4   215     4   381 0.48 AAA domain
Transposase_mut      PF00872.13   381 seq570_BIOID50987    -            192   6.5e-11   41.2   0.0   1   1     6e-15   8.2e-11   40.9   0.0   332   379   120   167   110   169 0.95 Transposase, Mutator family
Phage_tail_L         PF05100.7    206 seq571_BIOID50987    -             47   1.5e-06   27.3   0.1   1   1   1.1e-10   1.5e-06   27.3   0.0     1    27     9    35     9    44 0.90 Phage minor tail protein L
Formyl_trans_N       PF00551.14   181 seq572_BIOID50987    -            315   3.5e-55  186.2   0.0   1   1   7.4e-59   5.1e-55  185.7   0.0     2   180     6   183     5   184 0.98 Formyl transferase
Formyl_trans_C       PF02911.13   100 seq572_BIOID50987    -            315   1.1e-33  115.1   0.1   1   1   2.5e-37   1.7e-33  114.5   0.0     1    99   207   304   207   305 0.98 Formyl transferase, C-terminal domain
ILVD_EDD             PF00920.16   521 seq573_BIOID50987    -            616  5.4e-195  648.6   1.8   1   1  4.5e-199  6.2e-195  648.4   1.3     1   521    34   607    34   607 0.95 Dehydratase family
PHP                  PF02811.14   175 seq576_BIOID50987    -            293   6.9e-33  113.7   0.1   1   1   6.7e-37   9.1e-33  113.3   0.1     1   169    10   233    10   239 0.92 PHP domain
Phage_tail_L         PF05100.7    206 seq578_BIOID50987    -            165   6.7e-75  250.6   0.0   1   1   5.4e-79   7.4e-75  250.4   0.0    40   206     1   163     1   163 0.99 Phage minor tail protein L
Glu_synthase         PF01645.12   368 seq579_BIOID50987    -           1522  1.5e-158  527.4   0.0   1   1  9.2e-162  3.2e-158  526.3   0.0     1   367   829  1192   829  1193 0.99 Conserved region in glutamate synthase
GATase_2             PF00310.16   361 seq579_BIOID50987    -           1522  5.3e-133  443.0   0.0   1   1  2.1e-136    7e-133  442.6   0.0     1   360    48   410    48   411 0.99 Glutamine amidotransferases class-II
Glu_syn_central      PF04898.9    288 seq579_BIOID50987    -           1522  3.6e-113  377.4   0.0   1   1    2e-116  6.7e-113  376.5   0.0     3   287   492   773   490   774 0.99 Glutamate synthase central domain
GXGXG                PF01493.14   202 seq579_BIOID50987    -           1522   6.6e-67  224.3   4.5   1   1   3.4e-70   1.2e-66  223.5   3.1     3   201  1271  1465  1269  1466 0.98 GXGXG motif
Abhydrolase_5        PF12695.2    142 seq580_BIOID50987    -            293   5.3e-27   94.2   0.0   1   1     3e-30   6.7e-27   93.8   0.0     1   141    89   265    89   266 0.89 Alpha/beta hydrolase family
Abhydrolase_6        PF12697.2    228 seq580_BIOID50987    -            293   2.5e-16   60.1   0.3   1   1   6.6e-15   1.5e-11   44.5   0.0     1   102    90   194    90   212 0.88 Alpha/beta hydrolase family
Abhydrolase_1        PF00561.15   230 seq580_BIOID50987    -            293   5.1e-11   42.4   0.2   1   1   2.2e-09   4.9e-06   26.1   0.0     1    79   115   193   115   217 0.91 alpha/beta hydrolase fold
Peptidase_S9         PF00326.16   213 seq580_BIOID50987    -            293   1.2e-10   40.9   0.0   1   1   3.5e-13   7.9e-10   38.1   0.0     8   212   108   291   103   292 0.71 Prolyl oligopeptidase family
Hydrolase_4          PF12146.3     79 seq580_BIOID50987    -            293   2.1e-07   30.5   0.0   1   1   6.9e-10   1.6e-06   27.7   0.0    11    61    82   132    76   149 0.82 Putative lysophospholipase
Flagellin_N          PF00669.15   139 seq581_BIOID50987    -            309   4.2e-12   45.9   9.8   1   1   6.2e-16   4.2e-12   45.9   6.8     2   137     4   139     3   141 0.97 Bacterial flagellin N-terminal helical region
HyaE                 PF07449.6    107 seq583_BIOID50987    -            132   2.7e-40  136.4   0.0   1   1   2.2e-44   3.1e-40  136.2   0.0     1   107    10   116    10   116 0.99 Hydrogenase-1 expression protein HyaE
Ivy                  PF08816.6    118 seq585_BIOID50987    -            149   5.8e-35  119.7   0.1   1   1   5.1e-39     7e-35  119.4   0.1     1   118    29   144    29   144 0.98 Inhibitor of vertebrate lysozyme (Ivy)
HTH_Tnp_1            PF01527.15    76 seq589_BIOID50987    -            141   6.5e-17   61.1   0.2   1   1   1.7e-20   1.2e-16   60.3   0.0     3    53    10    61     8    99 0.78 Transposase
HTH_23               PF13384.1     50 seq589_BIOID50987    -            141   3.7e-07   29.4   0.0   1   1     1e-10   6.8e-07   28.6   0.0     5    45    17    58    13    64 0.89 Homeodomain-like domain
DAO                  PF01266.19   358 seq590_BIOID50987    -            444   6.9e-63  212.5   0.0   1   1   1.8e-66   8.2e-63  212.3   0.0     1   356    25   412    25   414 0.86 FAD dependent oxidoreductase
SLT                  PF01464.15   121 seq591_BIOID50987    -            203   1.4e-25   89.0   0.1   1   1   1.3e-29   1.8e-25   88.6   0.1     3   120    43   168    41   169 0.95 Transglycosylase SLT domain
HupH_C               PF04809.8    120 seq594_BIOID50987    -            305   1.5e-49  166.6   0.0   1   2   3.8e-11   5.2e-07   29.3   0.0     6    96    70   160    67   175 0.82 HupH hydrogenase expression protein, C-terminal conserved region
HupH_C               PF04809.8    120 seq594_BIOID50987    -            305   1.5e-49  166.6   0.0   2   2   5.3e-44   7.2e-40  135.3   0.0     1   119   183   299   183   300 0.99 HupH hydrogenase expression protein, C-terminal conserved region
Ribosomal_S30AE      PF02482.14    94 seq596_BIOID50987    -            113   3.8e-29  100.7   0.1   1   1   3.5e-33   4.8e-29  100.4   0.1     2    92     3    93     2    95 0.97 Sigma 54 modulation protein / S30EA ribosomal protein
phage_tail_N         PF08400.5    134 seq598_BIOID50987    -            527   2.5e-60  201.8   0.1   1   1   7.4e-64   2.5e-60  201.8   0.1     1   134     1   134     1   134 0.99 Prophage tail fibre N-terminal
Phage_fiber_C        PF06820.7     64 seq598_BIOID50987    -            527   2.9e-55  184.1   1.8   1   2     2e-23     7e-20   70.8   0.0     1    45   363   407   363   416 0.97 Putative prophage tail fibre C-terminus
Phage_fiber_C        PF06820.7     64 seq598_BIOID50987    -            527   2.9e-55  184.1   1.8   2   2   2.1e-36   7.1e-33  112.4   0.4     1    64   466   527   466   527 0.99 Putative prophage tail fibre C-terminus
Collagen             PF01391.13    60 seq598_BIOID50987    -            527   4.2e-18   64.5  69.8   1   2   6.6e-13   2.2e-09   36.5  23.4     1    59   251   309   249   310 0.71 Collagen triple helix repeat (20 copies)
Collagen             PF01391.13    60 seq598_BIOID50987    -            527   4.2e-18   64.5  69.8   2   2   2.1e-12     7e-09   34.9  22.2     1    59   302   360   302   363 0.85 Collagen triple helix repeat (20 copies)
CarboxypepD_reg      PF13620.1     82 seq598_BIOID50987    -            527   1.8e-07   31.0   0.2   1   1   1.2e-10     4e-07   29.8   0.1     1    74     4    82     4    89 0.81 Carboxypeptidase regulatory-like domain
Prok-JAB             PF14464.1    105 seq599_BIOID50987    -            101   1.8e-15   56.2   0.1   1   1   1.5e-19     2e-15   56.1   0.1     3    77     3    79     1    97 0.92 Prokaryotic homologs of the JAB domain
TnpB_IS66            PF05717.8    108 seq604_BIOID50987    -            116   2.2e-41  139.5   0.0   1   1   1.8e-45   2.4e-41  139.3   0.0     2   105     7   108     6   111 0.96 IS66 Orf2 like protein
DicB                 PF05358.6     62 seq605_BIOID50987    -             62   4.5e-38  128.4   0.0   1   1   3.6e-42   4.9e-38  128.3   0.0     1    62     1    62     1    62 0.99 DicB protein
CBM_5_12             PF02839.9     41 seq607_BIOID50987    -            453   3.6e-07   29.5   1.6   1   1   1.1e-09   1.5e-05   24.3   0.3     4    41   404   441   401   441 0.91 Carbohydrate binding domain
Toxin_15             PF07906.8    284 seq609_BIOID50987    -            575   9.2e-99  330.3   0.0   1   1  8.3e-101   1.1e-96  323.5   0.0     7   284   121   396   111   396 0.98 ShET2 enterotoxin, N-terminal region
NLPC_P60             PF00877.14   105 seq611_BIOID50987    -            130   5.8e-14   51.6   0.0   1   1   5.1e-18   6.9e-14   51.4   0.0    14   105     2   107     1   107 0.95 NlpC/P60 family
Sua5_yciO_yrdC       PF01300.13   179 seq612_BIOID50987    -            206   1.2e-47  161.3   0.0   1   1   1.1e-51   1.4e-47  161.0   0.0     2   179    23   198    22   198 0.95 Telomere recombination
Nol1_Nop2_Fmu        PF01189.12   283 seq613_BIOID50987    -            429  7.4e-105  350.2   0.0   1   1  4.8e-108  9.4e-105  349.9   0.0     1   282   164   426   164   427 0.99 NOL1/NOP2/sun family
NusB                 PF01029.13   134 seq613_BIOID50987    -            429   2.2e-26   92.3   0.0   1   1   1.8e-29   3.5e-26   91.6   0.0     1   134     5   127     5   127 0.97 NusB family
Methyltransf_26      PF13659.1    117 seq613_BIOID50987    -            429     4e-11   42.8   0.0   1   1   3.7e-14   7.3e-11   42.0   0.0     2   116   248   375   247   376 0.90 Methyltransferase domain
Methyltransf_18      PF12847.2    112 seq613_BIOID50987    -            429   2.4e-10   40.8   0.0   1   1   2.2e-13   4.2e-10   40.0   0.0     2   112   247   375   246   375 0.84 Methyltransferase domain
Methyltransf_31      PF13847.1    152 seq613_BIOID50987    -            429     2e-09   37.1   0.0   1   1   1.7e-12   3.4e-09   36.3   0.0     2   113   245   381   244   417 0.82 Methyltransferase domain
MTS                  PF05175.9    170 seq613_BIOID50987    -            429   1.1e-06   28.0   0.0   1   1   1.1e-09   2.1e-06   27.1   0.0    24   151   239   385   229   397 0.86 Methyltransferase small domain
FtsJ                 PF01728.14   181 seq613_BIOID50987    -            429   9.1e-05   22.3   0.0   1   1   9.1e-08   0.00018   21.4   0.0    19    99   242   323   233   400 0.60 FtsJ-like methyltransferase
DUF1482              PF07358.6     57 seq614_BIOID50987    -             66   2.5e-28   97.3   0.2   1   1   2.1e-32   2.8e-28   97.1   0.1     1    57     7    65     7    65 0.98 Protein of unknown function (DUF1482)
RecT                 PF03837.9    199 seq615_BIOID50987    -            271   2.3e-58  196.6   0.0   1   1   2.3e-62   3.1e-58  196.2   0.0     1   188    55   246    55   257 0.94 RecT family
DUF1266              PF06889.6    172 seq620_BIOID50987    -            235   1.2e-41  142.2  10.7   1   1   9.8e-46   1.3e-41  142.0   7.4     3   172    40   217    38   217 0.98 Protein of unknown function (DUF1266)
PDT                  PF00800.13   182 seq622_BIOID50987    -            386   2.7e-60  202.9   0.2   1   1   5.8e-64   3.9e-60  202.3   0.2     1   180   106   286   106   288 0.96 Prephenate dehydratase
CM_2                 PF01817.16    81 seq622_BIOID50987    -            386   1.9e-22   79.0   2.0   1   1   6.3e-26   4.3e-22   77.8   1.4     1    80    11    90    11    91 0.99 Chorismate mutase type II
DDE_Tnp_IS66         PF03050.9    271 seq623_BIOID50987    -            537   5.7e-97  324.0   0.1   1   1  1.7e-100   5.7e-97  324.0   0.0     1   271   196   487   196   487 0.98 Transposase IS66 family
DDE_Tnp_IS66_C       PF13817.1     39 seq623_BIOID50987    -            537   4.3e-20   71.3   0.2   1   1   4.2e-23   1.5e-19   69.6   0.1     2    39   494   531   493   531 0.99 IS66 C-terminal element
HTH_Tnp_IS66         PF13005.2     59 seq623_BIOID50987    -            537   1.4e-14   53.5   4.2   1   1   4.1e-18   1.4e-14   53.5   2.9     1    59   134   190   134   190 0.98 putative Helix-turn-helix domain of transposase IS66
LZ_Tnp_IS66          PF13007.2     78 seq623_BIOID50987    -            537   1.4e-12   47.9   9.6   1   1   4.2e-16   1.4e-12   47.9   6.7     1    77    59   131    59   132 0.75 Transposase C of IS166 homeodomain
FliL                 PF03748.9     99 seq624_BIOID50987    -            154   4.3e-23   81.0   0.0   1   1     4e-27   5.5e-23   80.7   0.0     1    98    54   153    54   154 0.94 Flagellar basal body-associated protein FliL
DnaB_C               PF03796.10   265 seq625_BIOID50987    -            471  4.1e-108  360.1   0.2   1   1  1.2e-111  5.4e-108  359.7   0.1     1   263   206   463   206   465 0.97 DnaB-like helicase C terminal domain
DnaB                 PF00772.16   103 seq625_BIOID50987    -            471   8.7e-38  128.2   0.0   1   1   4.2e-41   1.9e-37  127.1   0.0     1   103    26   128    26   128 0.99 DnaB-like helicase N terminal domain
AAA_25               PF13481.1    194 seq625_BIOID50987    -            471     1e-13   51.0   0.1   1   1   3.6e-17   1.6e-13   50.3   0.0    29   190   220   386   179   390 0.84 AAA domain
PRD                  PF00874.15    90 seq626_BIOID50987    -            433   2.3e-25   88.4   0.0   1   2   1.7e-13   2.3e-09   37.1   0.0     2    89   138   224   137   225 0.97 PRD domain
PRD                  PF00874.15    90 seq626_BIOID50987    -            433   2.3e-25   88.4   0.0   2   2   2.6e-17   3.6e-13   49.3   0.0     2    89   247   335   246   336 0.97 PRD domain
Phage_integrase      PF00589.17   173 seq628_BIOID50987    -            356   5.9e-35  120.3   0.0   1   1   2.6e-38   1.2e-34  119.3   0.0     2   170   179   346   178   349 0.97 Phage integrase family
Phage_integ_N        PF09003.5     81 seq628_BIOID50987    -            356   1.3e-26   92.0   0.5   1   1     6e-30   2.7e-26   90.9   0.0     1    81     1    76     1    76 0.97 Bacteriophage lambda integrase, N-terminal domain
Phage_integr_N       PF02899.12    84 seq628_BIOID50987    -            356   1.5e-10   40.9   0.1   1   1   3.4e-13   1.5e-09   37.7   0.0     2    84    81   158    80   158 0.94 Phage integrase, N-terminal SAM-like domain
SSB                  PF00436.20   104 seq629_BIOID50987    -            140   1.1e-16   60.5   0.0   1   1   1.1e-20   1.5e-16   60.0   0.0     3   101     4    99     2   102 0.94 Single-strand binding protein family
Ogr_Delta            PF04606.7     47 seq630_BIOID50987    -             86   3.9e-18   64.7   4.0   1   1   3.8e-22   5.1e-18   64.3   2.8     1    46     3    50     3    51 0.97 Ogr/Delta-like zinc finger
Transposase_mut      PF00872.13   381 seq631_BIOID50987    -            115   1.2e-22   79.8   0.0   1   1   2.3e-26   1.6e-22   79.5   0.0   186   298     2   105     1   112 0.89 Transposase, Mutator family
Mannitol_dh_C        PF08125.8    245 seq632_BIOID50987    -            470   2.3e-71  239.7   0.0   1   1   9.9e-75   4.5e-71  238.7   0.0     1   244   236   461   236   462 0.98 Mannitol dehydrogenase C-terminal domain
Mannitol_dh          PF01232.18   151 seq632_BIOID50987    -            470   9.7e-28   96.8   0.1   1   1   4.1e-31   1.9e-27   95.9   0.1     1   151    89   211    89   211 0.97 Mannitol dehydrogenase Rossmann domain
DUF3521              PF12035.3     35 seq632_BIOID50987    -            470     2e-08   33.7   4.9   1   1     1e-11   4.6e-08   32.6   3.4     4    33    26    58    25    59 0.81 Protein of unknown function (DUF3521)
AsnA                 PF03590.10   244 seq633_BIOID50987    -            330  6.9e-129  428.3   0.0   1   1  1.3e-132  8.7e-129  428.0   0.0     2   244     4   246     3   246 0.99 Aspartate-ammonia ligase
DUF4156              PF13698.1     93 seq635_BIOID50987    -            121   4.1e-32  109.8   0.1   1   1   3.6e-36   4.9e-32  109.5   0.0     2    93    27   119    26   119 0.98 Domain of unknown function (DUF4156)
Bac_Ubq_Cox          PF01654.12   436 seq637_BIOID50987    -            514  1.8e-184  613.0  24.7   1   1  1.8e-188  2.4e-184  612.6  17.1     1   435     7   502     7   503 0.97 Bacterial Cytochrome Ubiquinol Oxidase
FliM                 PF02154.10   192 seq638_BIOID50987    -            349   1.4e-80  269.3   0.2   1   1   3.6e-84   2.5e-80  268.6   0.0     1   192    53   246    53   246 0.99 Flagellar motor switch protein FliM
SpoA                 PF01052.15    77 seq638_BIOID50987    -            349   1.5e-15   56.3   0.0   1   1   4.7e-19   3.2e-15   55.3   0.0     3    75   267   337   265   338 0.96 Surface presentation of antigens (SPOA)
PseudoU_synth_2      PF00849.17   164 seq639_BIOID50987    -            299   3.6e-16   59.3   0.0   1   1     3e-19   2.1e-15   56.8   0.0     2   161    78   208    77   211 0.83 RNA pseudouridylate synthase
S4                   PF01479.20    48 seq639_BIOID50987    -            299   1.1e-11   43.8   0.2   1   1   4.2e-15   2.9e-11   42.5   0.1     2    43    13    52    12    66 0.93 S4 domain
Transposase_mut      PF00872.13   381 seq641_BIOID50987    -             85   4.7e-16   58.2   0.2   1   1   3.8e-20   5.1e-16   58.0   0.1   322   379     3    60     1    62 0.97 Transposase, Mutator family
PfkB                 PF00294.19   301 seq642_BIOID50987    -            337   5.5e-70  235.7   0.0   1   1   4.9e-74   6.7e-70  235.4   0.0     2   297    31   331    30   335 0.97 pfkB family carbohydrate kinase
Aldedh               PF00171.17   462 seq643_BIOID50987    -            482  9.6e-176  584.5   0.1   1   1  7.9e-180  1.1e-175  584.3   0.1     1   461    19   477    19   478 0.99 Aldehyde dehydrogenase family
SmpA_OmlA            PF04355.8     71 seq644_BIOID50987    -            113   5.7e-27   93.0   0.3   1   1   5.1e-31     7e-27   92.7   0.2     1    70    35   104    35   105 0.98 SmpA / OmlA family
HOK_GEF              PF01848.11    43 seq645_BIOID50987    -             46   7.3e-18   63.5   1.7   1   1   5.7e-22   7.8e-18   63.4   1.2     2    43     3    44     2    44 0.96 Hok/gef family
DnaJ                 PF00226.26    64 seq646_BIOID50987    -            475   6.9e-06   25.5   0.1   1   1   2.3e-09   3.2e-05   23.4   0.0     1    52     3    47     3    52 0.93 DnaJ domain
PALP                 PF00291.20   307 seq648_BIOID50987    -            514   9.6e-70  235.0   2.1   1   1   1.9e-73   1.3e-69  234.6   1.5     5   307    29   316    25   316 0.91 Pyridoxal-phosphate dependent enzyme
Thr_dehydrat_C       PF00585.13    91 seq648_BIOID50987    -            514   3.8e-64  212.2   0.0   1   2   3.6e-35   2.4e-31  107.0   0.0     1    91   329   419   329   419 0.98 C-terminal regulatory domain of Threonine dehydratase
Thr_dehydrat_C       PF00585.13    91 seq648_BIOID50987    -            514   3.8e-64  212.2   0.0   2   2   6.7e-34   4.6e-30  102.9   0.0     2    91   425   512   424   512 0.96 C-terminal regulatory domain of Threonine dehydratase
Transgly_assoc       PF04226.8     48 seq651_BIOID50987    -             84     2e-13   50.0  14.1   1   1   1.5e-17     2e-13   50.0   9.8     2    48    34    83    33    83 0.98 Transglycosylase associated protein
DUF1187              PF06688.6     61 seq652_BIOID50987    -             86   8.3e-38  128.2   2.2   1   1     8e-42   1.1e-37  127.8   1.5     1    61    26    86    26    86 0.98 Protein of unknown function (DUF1187)
Phage_connect_1      PF05135.8    102 seq655_BIOID50987    -            108   4.8e-08   32.9   0.0   1   1   4.2e-12   5.8e-08   32.6   0.0     1    78     1    85     1   103 0.83 Phage gp6-like head-tail connector protein
TrkA_N               PF02254.13   116 seq657_BIOID50987    -            458   7.9e-58  193.3   3.7   1   2     9e-33   8.8e-30  102.9   0.0     1   108     3   111     3   125 0.92 TrkA-N domain
TrkA_N               PF02254.13   116 seq657_BIOID50987    -            458   7.9e-58  193.3   3.7   2   2   5.9e-29   5.7e-26   90.6   0.7     1   116   235   350   235   350 0.95 TrkA-N domain
TrkA_C               PF02080.16    71 seq657_BIOID50987    -            458     2e-21   75.2   0.7   1   2   4.7e-13   4.5e-10   38.8   0.0     3    70   157   225   155   226 0.91 TrkA-C domain
TrkA_C               PF02080.16    71 seq657_BIOID50987    -            458     2e-21   75.2   0.7   2   2     2e-11   1.9e-08   33.6   0.2     8    70   390   451   388   452 0.89 TrkA-C domain
F420_oxidored        PF03807.12    96 seq657_BIOID50987    -            458   1.2e-12   47.9   2.5   1   2   7.8e-08   7.6e-05   22.9   0.0     1    52     2    49     2    88 0.87 NADP oxidoreductase coenzyme F420-dependent
F420_oxidored        PF03807.12    96 seq657_BIOID50987    -            458   1.2e-12   47.9   2.5   2   2   1.5e-07   0.00015   22.0   0.3     2    48   235   279   234   355 0.80 NADP oxidoreductase coenzyme F420-dependent
Shikimate_DH         PF01488.15   135 seq657_BIOID50987    -            458     7e-12   45.5   0.7   1   1   5.3e-09   5.2e-06   26.4   0.2    12   102   232   332   222   367 0.77 Shikimate / quinate 5-dehydrogenase
NAD_binding_7        PF13241.1    103 seq657_BIOID50987    -            458   1.2e-11   44.6   3.2   1   1   7.5e-08   7.3e-05   22.8   0.0     8    82   233   319   228   323 0.75 Putative NAD(P)-binding
Exc                  PF07825.6     77 seq658_BIOID50987    -             93   2.9e-14   52.4   0.2   1   1   3.1e-18   4.3e-14   51.9   0.1     3    56     4    58     2    87 0.88 Excisionase-like protein
ProQ                 PF04352.8    115 seq659_BIOID50987    -            198   1.2e-22   79.5   0.1   1   1   8.7e-27   1.2e-22   79.5   0.1     7   113    87   196    82   197 0.95 ProQ/FINO family
CLP_protease         PF00574.18   182 seq661_BIOID50987    -            629   7.9e-40  136.3   0.9   1   1   3.3e-43   1.5e-39  135.4   0.6    46   179    42   173    32   175 0.97 Clp protease
Mu-like_gpT          PF10124.4    291 seq661_BIOID50987    -            629   1.6e-09   37.0   0.0   1   1   8.9e-11   4.1e-07   29.1   0.0   220   289   483   557   478   559 0.84 Mu-like prophage major head subunit gpT
SDH_sah              PF01972.11   286 seq661_BIOID50987    -            629   1.7e-08   33.4   0.6   1   1   6.2e-12   2.8e-08   32.7   0.4    92   153    43   104    31   112 0.92 Serine dehydrogenase proteinase
Phage_H_T_join       PF05521.6     95 seq663_BIOID50987    -            141   4.5e-13   49.1   0.0   1   1     4e-17   5.5e-13   48.9   0.0     3    80    11    95     9   106 0.92 Phage head-tail joining protein
Phage_integ_N        PF09003.5     81 seq664_BIOID50987    -            358   8.3e-22   76.5   1.3   1   1   2.3e-25   1.6e-21   75.7   0.9     3    81     2    76     1    76 0.95 Bacteriophage lambda integrase, N-terminal domain
Phage_integrase      PF00589.17   173 seq664_BIOID50987    -            358   9.5e-14   51.3   0.0   1   1   2.6e-17   1.8e-13   50.4   0.0     8   171   185   352   178   354 0.82 Phage integrase family
SpoA                 PF01052.15    77 seq665_BIOID50987    -            137   2.9e-24   84.3   0.8   1   1   2.7e-28   3.7e-24   84.0   0.6     3    76    55   128    54   129 0.97 Surface presentation of antigens (SPOA)
Ala_racemase_N       PF01168.15   217 seq666_BIOID50987    -            359   3.1e-61  206.5   0.0   1   1   5.7e-65   3.9e-61  206.2   0.0     1   217     8   219     8   219 0.94 Alanine racemase, N-terminal domain
Ala_racemase_C       PF00842.16   129 seq666_BIOID50987    -            359     8e-40  135.1   0.1   1   1   1.8e-43   1.2e-39  134.5   0.1     1   129   234   358   234   358 0.97 Alanine racemase, C-terminal domain
MtlR                 PF05068.7    170 seq671_BIOID50987    -            195   4.1e-76  254.0   0.0   1   1   3.5e-80   4.8e-76  253.8   0.0     5   169    26   188     2   189 0.96 Mannitol repressor
DUF646               PF04883.7    106 seq673_BIOID50987    -            148     6e-21   75.0   0.0   1   1   5.7e-25   7.8e-21   74.7   0.0     2   105    13   131    12   132 0.87 Bacteriophage protein of unknown function (DUF646)
Phage_integrase      PF00589.17   173 seq677_BIOID50987    -            130   3.9e-12   46.0   0.0   1   1     4e-16   5.4e-12   45.5   0.0     2    73    53   119    52   126 0.94 Phage integrase family
SmpB                 PF01668.13    68 seq678_BIOID50987    -            160   1.3e-29  101.6   0.0   1   1   1.5e-33   2.1e-29  100.9   0.0     2    67    13    78    12    80 0.96 SmpB protein
S-methyl_trans       PF02574.11   305 seq679_BIOID50987    -           1232  5.9e-105  350.7   0.1   1   1    4e-108  1.1e-104  349.9   0.1     1   304    21   331    21   332 0.98 Homocysteine S-methyltransferase
Met_synt_B12         PF02965.12   136 seq679_BIOID50987    -           1232   9.2e-54  180.5   0.0   1   1     9e-57   2.4e-53  179.2   0.0     1   136  1060  1197  1060  1197 0.99 Vitamin B12 dependent methionine synthase, activation domain
Pterin_bind          PF00809.17   210 seq679_BIOID50987    -           1232   1.5e-48  164.8   0.4   1   1   1.7e-51   4.6e-48  163.2   0.3     1   210   361   573   361   573 0.98 Pterin binding enzyme
B12-binding_2        PF02607.12    79 seq679_BIOID50987    -           1232   4.3e-21   74.6   0.0   1   1   6.5e-24   1.8e-20   72.6   0.0     4    79   664   739   662   739 0.96 B12 binding domain
B12-binding          PF02310.14   121 seq679_BIOID50987    -           1232   6.2e-20   71.1   0.2   1   1   1.8e-22     5e-19   68.2   0.1     2    94   753   845   752   856 0.93 B12 binding domain
RNA_pol_Rpb1_1       PF04997.7    338 seq680_BIOID50987    -           1407  1.8e-100  336.3   0.1   1   1  1.8e-103  4.8e-100  335.0   0.1     2   338    15   342    14   342 0.95 RNA polymerase Rpb1, domain 1
RNA_pol_Rpb1_5       PF04998.12   277 seq680_BIOID50987    -           1407   1.1e-80  270.7   0.0   1   1     8e-84   2.2e-80  269.7   0.0     1   276   766  1321   766  1322 1.00 RNA polymerase Rpb1, domain 5
RNA_pol_Rpb1_2       PF00623.15   166 seq680_BIOID50987    -           1407     6e-51  172.5   0.0   1   1   5.3e-53   1.5e-49  168.0   0.0     1   166   344   486   344   486 0.95 RNA polymerase Rpb1, domain 2
RNA_pol_Rpb1_3       PF04983.13   157 seq680_BIOID50987    -           1407   1.3e-27   96.3   0.0   1   1   1.2e-30   3.3e-27   95.0   0.0     1   157   489   644   489   644 0.93 RNA polymerase Rpb1, domain 3
RNA_pol_Rpb1_4       PF05000.12   108 seq680_BIOID50987    -           1407   2.5e-18   65.7   0.3   1   1   9.1e-22   2.5e-18   65.7   0.2     2   107   674   763   673   764 0.82 RNA polymerase Rpb1, domain 4
Cyto_ox_2            PF02322.10   328 seq681_BIOID50987    -            378  5.8e-112  373.9  33.8   1   1  4.8e-116  6.6e-112  373.7  23.4     1   328     6   362     6   362 0.99 Cytochrome oxidase subunit II
Aminotran_3          PF00202.16   339 seq685_BIOID50987    -            428  1.2e-121  405.5   0.1   1   1  1.1e-125  1.5e-121  405.3   0.1     2   338    29   362    28   363 0.98 Aminotransferase class-III
SIS_2                PF13580.1    138 seq687_BIOID50987    -            246   3.1e-31  107.8   0.3   1   1   9.4e-35   6.4e-31  106.7   0.2    15   138    78   200    56   200 0.92 SIS domain
SIS                  PF01380.17   131 seq687_BIOID50987    -            246   5.8e-08   32.2   0.0   1   1   2.3e-11   1.6e-07   30.9   0.0    51   104   163   216   152   229 0.91 SIS domain
Xan_ur_permease      PF00860.15   389 seq689_BIOID50987    -            525  5.6e-121  403.5  46.5   1   1  5.7e-125  7.8e-121  403.0  32.2     2   385    72   451    71   455 0.98 Permease family
DUF3168              PF11367.3    121 seq690_BIOID50987    -            114   5.6e-15   55.4   0.1   1   1   5.3e-19   7.2e-15   55.0   0.1    12   121    10   110     4   110 0.85 Protein of unknown function (DUF3168)
Flagellin_N          PF00669.15   139 seq691_BIOID50987    -            326   8.2e-29  100.0  17.9   1   1   1.2e-32   8.2e-29  100.0  12.4     1   135    26   160    26   166 0.98 Bacterial flagellin N-terminal helical region
Flagellin_C          PF00700.16    86 seq691_BIOID50987    -            326   1.3e-20   73.2  11.2   1   1   1.9e-24   1.3e-20   73.2   7.8     1    86   240   325   240   325 0.98 Bacterial flagellin C-terminal helical region
FliP                 PF00813.15   194 seq692_BIOID50987    -            245   4.6e-81  271.0  10.9   1   1   4.8e-85   6.5e-81  270.5   7.5     2   193    48   239    47   240 0.99 FliP family
I-set                PF07679.11    90 seq701_BIOID50987    -            238   6.9e-08   32.1   0.5   1   1   9.8e-11   4.5e-07   29.5   0.1     4    88   150   227   147   231 0.84 Immunoglobulin I-set domain
Ig_2                 PF13895.1     80 seq701_BIOID50987    -            238   1.6e-07   31.2   0.5   1   1   8.2e-11   3.7e-07   30.0   0.1    22    78   170   231   149   233 0.74 Immunoglobulin domain
Ig_3                 PF13927.1     75 seq701_BIOID50987    -            238   3.7e-07   30.4   0.4   1   1   3.4e-10   1.5e-06   28.4   0.0    12    74   159   215   150   216 0.87 Immunoglobulin domain
MscL                 PF01741.13   128 seq702_BIOID50987    -            136     1e-56  190.4   3.2   1   1   8.4e-61   1.1e-56  190.2   2.2     1   128     3   132     3   132 0.98 Large-conductance mechanosensitive channel, MscL
DUF4224              PF13986.1     47 seq703_BIOID50987    -             67   5.6e-19   67.3   0.0   1   1   4.6e-23   6.3e-19   67.1   0.0     1    46     4    49     4    50 0.96 Domain of unknown function (DUF4224)
DUF1266              PF06889.6    172 seq705_BIOID50987    -            235   4.3e-41  140.4   6.3   1   1   3.8e-45   5.1e-41  140.1   4.4     3   172    40   217    38   217 0.96 Protein of unknown function (DUF1266)
Aminotran_1_2        PF00155.16   363 seq706_BIOID50987    -            411   1.5e-86  290.5   0.0   1   1   1.2e-90   1.7e-86  290.3   0.0     2   362    41   406    40   407 0.98 Aminotransferase class I and II
DUF2810              PF10928.3     54 seq707_BIOID50987    -            120   3.1e-32  109.9   2.6   1   1   2.4e-36   3.3e-32  109.8   1.1     1    53    66   118    66   119 0.96 Protein of unknown function (DUF2810)
YihI                 PF04220.7    169 seq708_BIOID50987    -            169   3.4e-56  189.0  15.5   1   1   2.8e-60   3.9e-56  188.9  10.8     3   167     5   165     2   167 0.94 Der GTPase activator (YihI)
DUF1283              PF06932.6     85 seq709_BIOID50987    -            113     1e-46  156.7   6.7   1   1   8.7e-51   1.2e-46  156.5   4.7     1    85    29   113    29   113 0.99 Protein of unknown function (DUF1283)
Phage_integrase      PF00589.17   173 seq710_BIOID50987    -            341   9.5e-12   44.7   0.0   1   1   6.2e-15   4.2e-11   42.6   0.0     3   169   166   320   164   324 0.84 Phage integrase family
Phage_integr_N2      PF13495.1     85 seq710_BIOID50987    -            341   5.3e-07   29.7   0.1   1   1   1.2e-10   8.4e-07   29.1   0.1     2    83    67   145    66   147 0.91 Phage integrase, N-terminal SAM-like domain
Esterase             PF00756.15   251 seq711_BIOID50987    -            278   1.1e-72  244.3   0.0   1   1   3.7e-76   1.3e-72  244.1   0.0     1   251    21   271    21   271 0.99 Putative esterase
Abhydrolase_5        PF12695.2    142 seq711_BIOID50987    -            278   9.7e-08   31.7   0.0   1   1   3.8e-11   1.3e-07   31.3   0.0     6   142    50   257    44   257 0.62 Alpha/beta hydrolase family
Peptidase_S9         PF00326.16   213 seq711_BIOID50987    -            278   9.5e-07   28.1   0.0   1   1   4.3e-10   1.5e-06   27.4   0.0    54   208   127   274   118   278 0.77 Prolyl oligopeptidase family
Bac_export_3         PF01313.14    76 seq712_BIOID50987    -             89   2.3e-30  103.9   9.5   1   1   1.9e-34   2.6e-30  103.8   6.6     2    75     5    78     4    79 0.97 Bacterial export proteins, family 3
Peptidase_S49_N      PF08496.5    155 seq713_BIOID50987    -            349   2.9e-64  215.4   3.5   1   1   6.3e-68   2.9e-64  215.4   2.4     1   155     1   158     1   158 0.98 Peptidase family S49 N-terminal
Peptidase_S49        PF01343.13   154 seq713_BIOID50987    -            349   1.2e-50  171.1   2.2   1   1   3.1e-54   1.4e-50  170.9   0.0     2   153   161   310   160   311 0.98 Peptidase family S49
SDH_sah              PF01972.11   286 seq713_BIOID50987    -            349   1.7e-05   23.6   1.8   1   1   5.1e-09   2.3e-05   23.2   0.0    89   163   133   208   119   225 0.81 Serine dehydrogenase proteinase
PfkB                 PF00294.19   301 seq714_BIOID50987    -            310   3.5e-59  200.2   0.4   1   1   6.4e-63   4.4e-59  199.9   0.2     8   298    15   297     8   300 0.92 pfkB family carbohydrate kinase
Phos_pyr_kin         PF08543.7    246 seq714_BIOID50987    -            310   9.9e-09   34.6   0.3   1   1   3.4e-12   2.4e-08   33.4   0.1   117   223   179   279   156   292 0.86 Phosphomethylpyrimidine kinase
GATase_4             PF13230.1    272 seq716_BIOID50987    -            255  3.2e-107  357.1   0.0   1   1  7.7e-111  3.5e-107  357.0   0.0     1   252     1   252     1   255 0.99 Glutamine amidotransferases class-II
GATase_2             PF00310.16   361 seq716_BIOID50987    -            255   3.3e-17   62.1   0.1   1   1   2.1e-15   9.7e-12   44.1   0.1   189   359    65   215    60   217 0.87 Glutamine amidotransferases class-II
YbgT_YccB            PF08173.6     28 seq717_BIOID50987    -             30   3.4e-12   45.8   4.6   1   1   2.6e-16   3.5e-12   45.7   3.2     1    27     1    27     1    28 0.97 Membrane bound YbgT-like protein
DinI                 PF06183.8     65 seq718_BIOID50987    -             82   1.8e-29  101.4   0.3   1   1   1.6e-33   2.1e-29  101.1   0.2     1    65    15    81    15    81 0.98 DinI-like family
Acetyltransf_3       PF13302.1    142 seq719_BIOID50987    -            186   5.7e-23   81.6   0.0   1   1     4e-26   7.7e-23   81.2   0.0     3   141     8   140     7   141 0.80 Acetyltransferase (GNAT) domain
Acetyltransf_4       PF13420.1    155 seq719_BIOID50987    -            186   7.2e-15   55.1   0.6   1   1   4.7e-18   9.1e-15   54.8   0.4     1   152     9   158     9   160 0.93 Acetyltransferase (GNAT) domain
Acetyltransf_1       PF00583.19    83 seq719_BIOID50987    -            186     6e-15   54.9   0.1   1   1   4.5e-18   8.9e-15   54.3   0.1     2    82    63   140    62   141 0.97 Acetyltransferase (GNAT) family
Acetyltransf_8       PF13523.1    152 seq719_BIOID50987    -            186   1.2e-13   51.1   0.2   1   1   8.2e-17   1.6e-13   50.6   0.2     1   141     9   145     9   157 0.89 Acetyltransferase (GNAT) domain
Acetyltransf_7       PF13508.1     79 seq719_BIOID50987    -            186   3.7e-07   30.1   0.2   1   1   3.4e-10   6.7e-07   29.2   0.1     2    78    56   141    55   142 0.80 Acetyltransferase (GNAT) domain
Acetyltransf_10      PF13673.1    117 seq719_BIOID50987    -            186   1.3e-05   25.1   0.0   1   1   9.3e-09   1.8e-05   24.7   0.0     1   117    16   140    16   140 0.75 Acetyltransferase (GNAT) domain
FR47                 PF08445.5     86 seq719_BIOID50987    -            186   2.1e-05   24.0   0.0   1   1   1.9e-08   3.8e-05   23.2   0.0    26    79    87   142    69   150 0.92 FR47-like protein
His_Phos_2           PF00328.17   347 seq720_BIOID50987    -            442   1.3e-40  139.6   0.0   1   1   1.2e-44   1.6e-40  139.4   0.0     1   345    39   383    39   387 0.85 Histidine phosphatase superfamily (branch 2)
Bac_export_1         PF01311.15   249 seq721_BIOID50987    -            261   1.8e-76  256.5  29.0   1   1   1.5e-80     2e-76  256.4  20.1     1   248     7   251     7   252 0.99 Bacterial export proteins, family 1
Elong-fact-P_C       PF09285.6     56 seq722_BIOID50987    -            188   5.3e-27   92.8   1.0   1   1   2.4e-30   1.1e-26   91.8   0.2     1    56   131   186   131   186 0.99 Elongation factor P, C-terminal
EFP                  PF01132.15    55 seq722_BIOID50987    -            188   3.2e-24   84.2   0.1   1   1   1.2e-27   5.5e-24   83.4   0.0     3    55    71   123    69   123 0.97 Elongation factor P (EF-P) OB domain
EFP_N                PF08207.7     58 seq722_BIOID50987    -            188   5.8e-24   83.6   0.0   1   1   4.5e-27     2e-23   81.8   0.0     3    57     7    61     5    62 0.97 Elongation factor P (EF-P) KOW-like domain
IlvN                 PF07991.7    165 seq724_BIOID50987    -            491   6.6e-61  204.3   0.2   1   1   1.6e-64   1.1e-60  203.6   0.1     2   165    35   204    34   204 0.98 Acetohydroxy acid isomeroreductase, catalytic domain
IlvC                 PF01450.14   145 seq724_BIOID50987    -            491     4e-56  188.8   0.1   1   2   3.3e-21   2.3e-17   63.1   0.0     1   128   210   337   210   345 0.91 Acetohydroxy acid isomeroreductase, catalytic domain
IlvC                 PF01450.14   145 seq724_BIOID50987    -            491     4e-56  188.8   0.1   2   2   7.7e-40   5.3e-36  123.6   0.0    15   145   359   485   349   485 0.93 Acetohydroxy acid isomeroreductase, catalytic domain
Phage_TAC            PF06222.6    127 seq725_BIOID50987    -            124   1.2e-58  196.0   0.2   1   1   9.5e-63   1.3e-58  195.9   0.2     1   127     1   124     1   124 0.99 Phage tail assembly chaperone
FliD_C               PF07195.7    239 seq728_BIOID50987    -            438   7.7e-43  146.3  10.5   1   1   1.1e-46   7.7e-43  146.3   7.3     1   232   209   423   209   431 0.94 Flagellar hook-associated protein 2 C-terminus
FliD_N               PF02465.13    99 seq728_BIOID50987    -            438   1.3e-14   54.2   6.8   1   1   1.8e-18   1.3e-14   54.2   4.7     8    99     6    98     1    98 0.85 Flagellar hook-associated protein 2 C-terminus
FAD_syn              PF06574.7    158 seq731_BIOID50987    -            351   2.8e-57  192.6   0.0   1   1   5.8e-61     4e-57  192.1   0.0     2   158    50   206    49   206 0.98 FAD synthetase
Flavokinase          PF01687.12   125 seq731_BIOID50987    -            351   7.8e-40  135.5   0.0   1   1   1.8e-43   1.2e-39  134.9   0.0     1   124   222   345   222   346 0.97 Riboflavin kinase
Radical_SAM          PF04055.16   166 seq733_BIOID50987    -            457   3.7e-15   56.3   0.0   1   1     8e-19   5.4e-15   55.8   0.0     2   164    57   227    56   229 0.79 Radical SAM superfamily
HemN_C               PF06969.11    66 seq733_BIOID50987    -            457     4e-12   45.8   0.3   1   1   2.7e-15   1.8e-11   43.7   0.0     1    66   363   431   363   431 0.94 HemN C-terminal domain
Pyr_redox_2          PF07992.9    200 seq735_BIOID50987    -            472   2.2e-14   53.7   0.5   1   1   7.4e-09   8.4e-06   25.6   0.0     1    47   148   195   148   270 0.80 Pyridine nucleotide-disulphide oxidoreductase
Pyr_redox            PF00070.22    80 seq735_BIOID50987    -            472   5.6e-12   45.7   4.0   1   1   1.6e-08   1.8e-05   24.9   0.2     1    77   289   364   289   369 0.87 Pyridine nucleotide-disulphide oxidoreductase
NAD_binding_8        PF13450.1     68 seq735_BIOID50987    -            472   1.1e-08   34.7   0.2   1   1   2.6e-11   2.9e-08   33.4   0.2     1    35   151   185   151   189 0.96 NAD(P)-binding Rossmann-like domain
Thi4                 PF01946.12   230 seq735_BIOID50987    -            472   8.8e-07   28.1   1.0   1   1   1.2e-09   1.3e-06   27.5   0.1    18    83   147   213   138   223 0.80 Thi4 family
FAD_binding_3        PF01494.14   356 seq735_BIOID50987    -            472   1.2e-06   27.7   0.1   1   1   1.9e-09   2.1e-06   26.9   0.0     3    34   148   179   147   182 0.95 FAD binding domain
AA_permease          PF00324.16   479 seq736_BIOID50987    -            487    1e-121  406.5  48.0   1   1  1.7e-125  1.2e-121  406.3  33.2     1   476    39   476    39   479 0.98 Amino acid permease
AA_permease_2        PF13520.1    426 seq736_BIOID50987    -            487   1.6e-42  145.4  47.8   1   1   2.9e-46     2e-42  145.1  33.1     5   424    39   460    35   466 0.86 Amino acid permease
Ring_hydroxyl_A      PF00848.14   209 seq739_BIOID50987    -            453   2.4e-32  112.1   0.0   1   1   4.9e-36   3.4e-32  111.6   0.0     2   208   164   433   163   435 0.90 Ring hydroxylating alpha subunit (catalytic domain)
Rieske               PF00355.21    98 seq739_BIOID50987    -            453   2.5e-24   84.5   0.1   1   1   6.3e-28   4.3e-24   83.7   0.1     1    86    42   125    42   142 0.90 Rieske [2Fe-2S] domain
DUF4035              PF13227.1     53 seq743_BIOID50987    -             93   7.7e-24   82.7   0.1   1   1   7.5e-28     1e-23   82.3   0.0     1    53    27    79    27    79 0.98 Protein of unknown function (DUF4035)
Peptidase_M20        PF01546.23   171 seq744_BIOID50987    -            409   1.3e-19   70.2   0.2   1   1   4.2e-23   1.9e-19   69.7   0.1    23   170   139   402    74   403 0.84 Peptidase family M20/M25/M40
M20_dimer            PF07687.9    109 seq744_BIOID50987    -            409   7.2e-12   44.8   0.1   1   1   3.5e-15   1.6e-11   43.7   0.0     2   105   206   302   205   308 0.89 Peptidase dimerisation domain
Peptidase_M42        PF05343.9    292 seq744_BIOID50987    -            409   2.5e-06   26.3   0.0   1   1   3.1e-08   0.00014   20.6   0.0   134   194   140   201   110   234 0.90 M42 glutamyl aminopeptidase
Entericidin          PF08085.6     21 seq745_BIOID50987    -             41   5.3e-09   35.3   0.0   1   1   4.6e-13   6.3e-09   35.1   0.0     1    21    20    40    20    40 0.99 Entericidin EcnA/B family
NUDIX                PF00293.23   135 seq749_BIOID50987    -            182   2.7e-18   65.8   0.0   1   1   2.4e-22   3.3e-18   65.5   0.0     2   131    32   161    31   165 0.83 NUDIX domain
Terminase_GpA        PF05876.7    557 seq750_BIOID50987    -            373   2.4e-89  300.0   0.1   1   1   2.2e-93     3e-89  299.7   0.1   269   557     1   314     1   314 0.96 Phage terminase large subunit (GpA)
DUF2622              PF11080.3     96 seq751_BIOID50987    -             96   3.1e-49  164.6   0.6   1   1   2.5e-53   3.4e-49  164.5   0.4     1    95     1    95     1    96 0.99 Protein of unknown function (DUF2622)
MtfA                 PF06167.7    253 seq752_BIOID50987    -            278     6e-75  251.7   0.1   1   1   5.3e-79   7.2e-75  251.5   0.1    11   253    18   256     9   256 0.95 Phosphoenolpyruvate:glucose-phosphotransferase regulator
Entericidin          PF08085.6     21 seq757_BIOID50987    -             48   1.2e-08   34.2   2.6   1   1   1.2e-12   1.7e-08   33.7   1.8     1    21    23    43    23    43 0.98 Entericidin EcnA/B family
GerE                 PF00196.14    58 seq765_BIOID50987    -            207   3.2e-19   67.8   1.4   1   1   4.6e-23   6.3e-19   66.9   1.0     3    57   137   191   135   192 0.96 Bacterial regulatory proteins, luxR family
Hep_Hag              PF05658.9     28 seq767_BIOID50987    -            896     3e-55  181.9 106.1   1  11   4.4e-08    0.0002   21.3   1.2     4    26    91   113    89   115 0.89 Hep_Hag
Hep_Hag              PF05658.9     28 seq767_BIOID50987    -            896     3e-55  181.9 106.1   2  11   3.5e-08   0.00016   21.6   0.0     1    27   130   156   130   157 0.94 Hep_Hag
Hep_Hag              PF05658.9     28 seq767_BIOID50987    -            896     3e-55  181.9 106.1   3  11   1.9e-09   8.5e-06   25.6   1.5     1    26   158   183   158   185 0.94 Hep_Hag
Hep_Hag              PF05658.9     28 seq767_BIOID50987    -            896     3e-55  181.9 106.1   4  11   3.4e-09   1.5e-05   24.8   1.5     1    27   200   226   200   227 0.95 Hep_Hag
Hep_Hag              PF05658.9     28 seq767_BIOID50987    -            896     3e-55  181.9 106.1   5  11   1.1e-09   4.8e-06   26.4   0.1     1    27   214   240   214   241 0.95 Hep_Hag
Hep_Hag              PF05658.9     28 seq767_BIOID50987    -            896     3e-55  181.9 106.1   6  11   2.1e-09   9.7e-06   25.4   2.4     1    26   228   253   228   255 0.96 Hep_Hag
Hep_Hag              PF05658.9     28 seq767_BIOID50987    -            896     3e-55  181.9 106.1   7  11   2.1e-09   9.4e-06   25.5   2.1     3    27   257   281   256   282 0.94 Hep_Hag
Hep_Hag              PF05658.9     28 seq767_BIOID50987    -            896     3e-55  181.9 106.1   8  11   1.8e-10   8.4e-07   28.8   0.5     1    28   269   296   269   296 0.97 Hep_Hag
Hep_Hag              PF05658.9     28 seq767_BIOID50987    -            896     3e-55  181.9 106.1   9  11     4e-10   1.8e-06   27.7   2.2     1    28   297   324   297   324 0.95 Hep_Hag
Hep_Hag              PF05658.9     28 seq767_BIOID50987    -            896     3e-55  181.9 106.1  10  11   1.3e-09   5.9e-06   26.1   2.4     3    27   327   351   325   352 0.94 Hep_Hag
Hep_Hag              PF05658.9     28 seq767_BIOID50987    -            896     3e-55  181.9 106.1  11  11   6.8e-09   3.1e-05   23.8   2.5     1    27   353   379   353   380 0.96 Hep_Hag
HIM                  PF05662.9     21 seq767_BIOID50987    -            896   4.3e-40  133.7  43.6   1   3   5.4e-10   2.5e-06   26.8   0.2     1    21   382   405   382   405 0.99 Haemagglutinin
HIM                  PF05662.9     21 seq767_BIOID50987    -            896   4.3e-40  133.7  43.6   2   3   2.3e-11     1e-07   31.2   1.2     2    21   570   592   569   592 0.97 Haemagglutinin
HIM                  PF05662.9     21 seq767_BIOID50987    -            896   4.3e-40  133.7  43.6   3   3   1.1e-11   4.9e-08   32.2   0.9     2    21   655   677   654   677 0.97 Haemagglutinin
ESPR                 PF13018.1     24 seq767_BIOID50987    -            896   4.7e-10   38.5   1.3   1   1   1.2e-12   5.4e-09   35.2   0.2     1    24     1    24     1    24 0.98 Extended Signal Peptide of Type V secretion system
Fructosamin_kin      PF03881.9    288 seq768_BIOID50987    -            286  7.5e-111  369.6   0.0   1   1  1.2e-114  8.3e-111  369.4   0.0     1   287     1   285     1   286 0.99 Fructosamine kinase
APH                  PF01636.18   239 seq768_BIOID50987    -            286     3e-21   76.1   3.1   1   1   5.8e-25     4e-21   75.7   2.2     4   223    23   239    21   251 0.87 Phosphotransferase enzyme family
Multi_Drug_Res       PF00893.14    93 seq769_BIOID50987    -            105   5.3e-33  113.2  10.3   1   1   4.9e-37   6.7e-33  112.9   7.2     1    93     1    93     1    93 0.99 Small Multidrug Resistance protein
K_trans              PF02705.11   534 seq772_BIOID50987    -            622  2.8e-206  685.8  25.6   1   1  2.4e-210  3.3e-206  685.6  17.8     2   534    14   544    13   544 0.99 K+ potassium transporter
tRNA-synt_1          PF00133.17   601 seq773_BIOID50987    -            938  9.3e-233  773.4   0.0   1   1  5.8e-236  1.1e-232  773.2   0.0     2   601    28   641    27   641 0.98 tRNA synthetases class I (I, L, M and V)
Anticodon_1          PF08264.8    153 seq773_BIOID50987    -            938   5.8e-29  100.7   0.0   1   1   5.7e-32   1.1e-28   99.8   0.0     1   152   685   841   685   842 0.89 Anticodon-binding domain of tRNA
tRNA-synt_1g         PF09334.6    391 seq773_BIOID50987    -            938   4.7e-21   74.7   0.2   1   2     7e-14   1.4e-10   40.3   0.0     8    69    58   119    56   246 0.63 tRNA synthetases class I (M)
tRNA-synt_1g         PF09334.6    391 seq773_BIOID50987    -            938   4.7e-21   74.7   0.2   2   2   2.4e-08   4.8e-05   22.0   0.0   310   356   584   631   566   650 0.81 tRNA synthetases class I (M)
zf-FPG_IleRS         PF06827.9     30 seq773_BIOID50987    -            938   1.1e-09   37.6   3.5   1   1   5.4e-13   1.1e-09   37.6   2.4     1    29   898   926   898   927 0.96 Zinc finger found in FPG and IleRS
tRNA-synt_1e         PF01406.14   301 seq773_BIOID50987    -            938     3e-08   33.0   0.0   1   1   2.2e-09   4.2e-06   25.9   0.0   227   299   575   648   548   650 0.83 tRNA synthetases class I (C) catalytic domain
tRNA-synt_1_2        PF13603.1    185 seq773_BIOID50987    -            938   8.1e-07   28.3   0.0   1   1   7.7e-10   1.5e-06   27.5   0.0    12   141   224   358   219   368 0.78 Leucyl-tRNA synthetase, Domain 2
tRNA-synt_1f         PF01921.13   360 seq773_BIOID50987    -            938   2.9e-06   26.1   0.0   1   1     6e-09   1.2e-05   24.1   0.0   241   340   562   659   545   675 0.81 tRNA synthetases class I (K)
DUF1161              PF06649.7     52 seq774_BIOID50987    -            102   1.3e-25   88.9   0.0   1   1   1.2e-29   1.6e-25   88.6   0.0     1    52    27    80    27    80 0.99 Protein of unknown function (DUF1161)
DNA_pol3_theta       PF06440.6     75 seq775_BIOID50987    -             82   1.8e-38  129.8   0.3   1   1   1.5e-42   2.1e-38  129.6   0.2     3    74     9    80     7    81 0.97 DNA polymerase III, theta subunit
Topoisom_bac         PF01131.15   403 seq777_BIOID50987    -            879  4.3e-131  437.3   0.7   1   1  2.2e-134  7.7e-131  436.5   0.5     2   403   171   579   170   579 0.93 DNA topoisomerase
Topo_Zn_Ribbon       PF08272.6     42 seq777_BIOID50987    -            879   1.1e-39  133.3   0.7   1   2   1.5e-19   5.2e-16   57.6   0.0     2    42   772   811   771   811 0.96 Topoisomerase I zinc-ribbon-like
Topo_Zn_Ribbon       PF08272.6     42 seq777_BIOID50987    -            879   1.1e-39  133.3   0.7   2   2   7.4e-24   2.5e-20   71.4   1.8     1    42   838   879   838   879 0.98 Topoisomerase I zinc-ribbon-like
Toprim               PF01751.17    88 seq777_BIOID50987    -            879   3.4e-26   90.8   0.0   1   1   2.1e-29   7.1e-26   89.7   0.0     2    88    19   156    18   156 0.98 Toprim domain
zf-C4_Topoisom       PF01396.14    39 seq777_BIOID50987    -            879   4.7e-19   67.4  17.1   1   2   3.7e-09   1.3e-05   24.5   0.3     3    27   612   636   610   653 0.84 Topoisomerase DNA binding C4 zinc finger
zf-C4_Topoisom       PF01396.14    39 seq777_BIOID50987    -            879   4.7e-19   67.4  17.1   2   2   6.9e-15   2.4e-11   42.8   1.9     2    38   723   758   722   759 0.94 Topoisomerase DNA binding C4 zinc finger
FliS                 PF02561.9    122 seq781_BIOID50987    -            130   2.8e-23   81.9   0.0   1   1   2.5e-27   3.4e-23   81.6   0.0     2   118     5   125     4   128 0.94 Flagellar protein FliS
CN_hydrolase         PF00795.17   184 seq786_BIOID50987    -            218   3.8e-14   52.3   0.0   1   1   3.4e-18   4.7e-14   52.0   0.0     1   119     5   114     5   150 0.92 Carbon-nitrogen hydrolase
Ring_hydroxyl_B      PF00866.13   145 seq788_BIOID50987    -            172   2.4e-47  160.1   5.2   1   1     2e-51   2.7e-47  159.9   3.6     1   145    19   166    19   166 0.98 Ring hydroxylating beta subunit
FCD                  PF07729.7    125 seq789_BIOID50987    -            226   5.6e-18   65.3  11.5   1   1   1.3e-21   8.7e-18   64.7   8.0     1   124    82   213    82   214 0.85 FCD domain
GntR                 PF00392.16    64 seq789_BIOID50987    -            226     1e-12   47.1   0.0   1   1   3.3e-16   2.2e-12   46.0   0.0     7    64    16    72    12    72 0.96 Bacterial regulatory proteins, gntR family
Molybdopterin        PF00384.17   432 seq790_BIOID50987    -            808   4.1e-96  322.2   0.0   1   1   1.1e-99   5.1e-96  321.9   0.0     1   432   111   566   111   566 0.92 Molybdopterin oxidoreductase
Molydop_binding      PF01568.16   109 seq790_BIOID50987    -            808   1.1e-27   95.8   0.0   1   1   5.8e-31   2.6e-27   94.6   0.0     1   107   687   800   687   802 0.96 Molydopterin dinucleotide binding domain
Molybdop_Fe4S4       PF04879.11    55 seq790_BIOID50987    -            808   2.2e-14   52.8   0.8   1   1   8.4e-18   3.8e-14   52.1   0.5     1    55    49   108    49   108 0.97 Molybdopterin oxidoreductase Fe4S4 domain
Acid_phosphat_B      PF03767.9    230 seq792_BIOID50987    -            135     6e-20   71.4   0.0   1   1   5.2e-24   7.2e-20   71.2   0.0     2   130    11   128    10   130 0.96 HAD superfamily, subfamily IIIB (Acid phosphatase)
DUF1016              PF06250.6    320 seq794_BIOID50987    -            123   4.9e-38  130.7   0.0   1   1   4.2e-42   5.8e-38  130.5   0.0     1   101    15   116    15   120 0.96 Protein of unknown function (DUF1016)
Peptidase_S24        PF00717.18    70 seq797_BIOID50987    -            229   5.2e-16   57.9   0.0   1   1   3.1e-19   1.4e-15   56.5   0.0     3    69   140   205   138   206 0.91 Peptidase S24-like
HTH_19               PF12844.2     64 seq797_BIOID50987    -            229   3.3e-09   36.5   0.0   1   1   1.3e-12     6e-09   35.7   0.0     2    60     9    67     9    70 0.96 Helix-turn-helix domain
HTH_3                PF01381.17    55 seq797_BIOID50987    -            229   9.7e-08   31.6   0.0   1   1   3.7e-11   1.7e-07   30.8   0.0     1    43    11    53    11    61 0.88 Helix-turn-helix
Phage_integrase      PF00589.17   173 seq799_BIOID50987    -            395   1.3e-26   93.1   0.3   1   1   4.1e-30   2.8e-26   92.0   0.0     2   171   178   362   177   364 0.95 Phage integrase family
DUF4102              PF13356.1     89 seq799_BIOID50987    -            395   5.6e-16   58.1   0.1   1   1   1.9e-19   1.3e-15   56.9   0.0    30    86     2    58     1    61 0.95 Domain of unknown function (DUF4102)
Phage_portal_2       PF05136.8    355 seq800_BIOID50987    -            500   2.1e-98  329.0   0.5   1   1  1.9e-102   2.6e-98  328.7   0.3     3   355    33   371    31   371 0.97 Phage portal protein, lambda family
DUF2525              PF10733.4     58 seq801_BIOID50987    -             76   5.4e-38  128.5   4.1   1   1   5.1e-42     7e-38  128.1   2.9     1    58    19    76    19    76 0.99 Protein of unknown function (DUF2525)
NLPC_P60             PF00877.14   105 seq803_BIOID50987    -            257   2.6e-31  107.4   0.0   1   1   6.8e-35   4.6e-31  106.6   0.0     1   105   139   249   139   249 0.98 NlpC/P60 family
Flg_hook             PF02120.11    85 seq804_BIOID50987    -            353   1.4e-18   66.2   4.8   1   1   2.5e-22   3.5e-18   64.9   3.3     3    85   239   321   237   322 0.94 Flagellar hook-length control protein FliK
Rieske               PF00355.21    98 seq806_BIOID50987    -            106   1.7e-17   62.6   0.0   1   1   2.8e-21   1.9e-17   62.4   0.0     3    97     4    94     2    95 0.85 Rieske [2Fe-2S] domain
Rieske_2             PF13806.1    104 seq806_BIOID50987    -            106   1.9e-12   46.6   0.0   1   1   3.3e-16   2.2e-12   46.4   0.0    18   103    17    99     4   100 0.82 Rieske-like [2Fe-2S] domain
Acid_phosphat_B      PF03767.9    230 seq807_BIOID50987    -            102   9.9e-19   67.5   0.1   1   1   8.1e-23   1.1e-18   67.3   0.0   139   229     2    85     1    86 0.95 HAD superfamily, subfamily IIIB (Acid phosphatase)
RNase_T              PF00929.19   164 seq814_BIOID50987    -            220     4e-18   66.1   0.0   1   1   7.2e-22   9.8e-18   64.8   0.0     2   164     4   147     3   147 0.91 Exonuclease
DUF1016              PF06250.6    320 seq815_BIOID50987    -            182   4.9e-76  255.6   0.0   1   1     4e-80   5.5e-76  255.4   0.0   151   319     2   170     1   171 0.98 Protein of unknown function (DUF1016)
DUF2594              PF10769.4     74 seq816_BIOID50987    -             74   1.4e-42  143.4   2.3   1   1   1.1e-46   1.6e-42  143.3   1.6     1    74     1    74     1    74 1.00 Protein of unknown function (DUF2594)
Na_Pi_cotrans        PF02690.10   142 seq817_BIOID50987    -            543   1.6e-44  150.9  30.2   1   2   1.4e-39   9.5e-36  122.5   7.0     1   140    13   148    13   150 0.98 Na+/Pi-cotransporter
Na_Pi_cotrans        PF02690.10   142 seq817_BIOID50987    -            543   1.6e-44  150.9  30.2   2   2   1.6e-13   1.1e-09   38.0  10.2     1   123   139   265   139   284 0.90 Na+/Pi-cotransporter
adh_short            PF00106.20   167 seq818_BIOID50987    -            270   2.1e-22   79.7   0.3   1   1   7.4e-26   3.4e-22   79.0   0.2     2   166     8   174     7   175 0.87 short chain dehydrogenase
adh_short_C2         PF13561.1    243 seq818_BIOID50987    -            270   1.8e-13   50.7   0.0   1   1   4.6e-17   2.1e-13   50.5   0.0     6   225    16   238    13   257 0.75 Enoyl-(Acyl carrier protein) reductase
KR                   PF08659.5    181 seq818_BIOID50987    -            270   2.1e-06   27.4   0.0   1   1   1.2e-09   5.5e-06   26.0   0.0     4   103    10   103     8   122 0.84 KR domain
Hydrolase_3          PF08282.7    254 seq820_BIOID50987    -            271   8.8e-16   58.1   0.0   1   1   6.6e-18   4.5e-14   52.5   0.0     1   229    10   233    10   241 0.76 haloacid dehalogenase-like hydrolase
S6PP                 PF05116.8    247 seq820_BIOID50987    -            271   7.7e-08   31.8   0.0   1   1   5.5e-09   3.7e-05   23.0   0.0   119   245   144   267   119   268 0.76 Sucrose-6F-phosphate phosphohydrolase
Methyltransf_30      PF05430.6    124 seq821_BIOID50987    -            688   3.8e-51  171.8   0.0   1   1   1.6e-54   7.1e-51  170.9   0.0     1   123   138   264   138   265 0.98 S-adenosyl-L-methionine-dependent methyltransferase
DAO                  PF01266.19   358 seq821_BIOID50987    -            688   1.7e-46  158.6   0.2   1   1   1.8e-49   8.3e-46  156.4   0.1     2   357   287   652   286   653 0.87 FAD dependent oxidoreductase
UPF0047              PF01894.12   118 seq822_BIOID50987    -            138   4.5e-39  132.8   0.0   1   1   3.7e-43   5.1e-39  132.6   0.0     1   117    17   135    17   136 0.97 Uncharacterised protein family UPF0047
UvrD_C               PF13361.1    319 seq825_BIOID50987    -            690   8.9e-93  311.1   0.0   1   1   3.7e-95   8.4e-92  307.9   0.0     1   318   288   630   288   631 0.97 UvrD-like helicase C-terminal domain
UvrD-helicase        PF00580.16   315 seq825_BIOID50987    -            690   2.2e-74  250.5   0.4   1   1   1.4e-76   3.1e-73  246.6   0.3     1   314    20   282    20   283 0.94 UvrD/REP helicase N-terminal domain
AAA_19               PF13245.1     76 seq825_BIOID50987    -            690   2.2e-13   49.6   0.6   1   1   2.1e-16   4.9e-13   48.5   0.4     8    75    32   104    25   105 0.82 Part of AAA domain
UvrD_C_2             PF13538.1    104 seq825_BIOID50987    -            690   2.2e-10   40.4   0.0   1   1   5.8e-13   1.3e-09   37.9   0.0    54   103   563   626   513   627 0.80 Family description
HAD_2                PF13419.1    176 seq826_BIOID50987    -            222   9.8e-23   81.1   0.0   1   1   2.5e-26   1.1e-22   80.9   0.0     2   176    11   191    10   191 0.91 Haloacid dehalogenase-like hydrolase
Hydrolase            PF00702.21   204 seq826_BIOID50987    -            222   5.1e-13   49.9   0.0   1   1   3.1e-16   1.4e-12   48.4   0.0     3   203     9   184     7   185 0.83 haloacid dehalogenase-like hydrolase
Hydrolase_like       PF13242.1     75 seq826_BIOID50987    -            222   2.7e-05   23.6   0.0   1   1   9.2e-09   4.2e-05   23.0   0.0     2    49   146   192   145   209 0.91 HAD-hyrolase-like
DUF419               PF04237.8     92 seq830_BIOID50987    -            118   6.1e-23   80.8   0.1   1   1   5.4e-27   7.3e-23   80.6   0.0     1    91    10   102    10   103 0.98 Protein of unknown function (DUF419)
Methyltransf_23      PF13489.1    162 seq833_BIOID50987    -            240   2.6e-24   85.6   0.0   1   1   3.1e-27   3.3e-24   85.3   0.0    23   121    57   182    13   212 0.78 Methyltransferase domain
Methyltransf_31      PF13847.1    152 seq833_BIOID50987    -            240   7.8e-20   70.8   0.0   1   1   9.3e-23   9.8e-20   70.5   0.0     4   112    57   161    56   210 0.88 Methyltransferase domain
Methyltransf_11      PF08241.7     95 seq833_BIOID50987    -            240   2.3e-19   69.5   0.1   1   1   3.4e-22   3.6e-19   68.9   0.1     1    95    61   157    61   157 0.96 Methyltransferase domain
Methyltransf_12      PF08242.7     99 seq833_BIOID50987    -            240   3.2e-14   53.0   0.0   1   1     5e-17   5.2e-14   52.3   0.0     1    98    61   154    61   155 0.84 Methyltransferase domain
Methyltransf_18      PF12847.2    112 seq833_BIOID50987    -            240   1.2e-13   51.4   0.0   1   1   1.9e-16     2e-13   50.8   0.0     2   110    57   158    57   160 0.90 Methyltransferase domain
Methyltransf_25      PF13649.1    101 seq833_BIOID50987    -            240     4e-12   46.2   0.1   1   1     6e-15   6.3e-12   45.6   0.1     1   101    60   153    60   153 0.92 Methyltransferase domain
Ubie_methyltran      PF01209.13   233 seq833_BIOID50987    -            240   9.8e-10   37.8   0.0   1   1   1.1e-12   1.2e-09   37.5   0.0    38   151    47   157    13   183 0.87 ubiE/COQ5 methyltransferase family
Methyltransf_26      PF13659.1    117 seq833_BIOID50987    -            240   2.9e-09   36.8   0.1   1   1   6.3e-12   6.6e-09   35.6   0.1     1   115    57   159    57   161 0.89 Methyltransferase domain
CMAS                 PF02353.15   273 seq833_BIOID50987    -            240   2.1e-08   33.4   0.0   1   1   2.4e-11   2.5e-08   33.2   0.0    63   193    57   184    37   216 0.81 Mycolic acid cyclopropane synthetase
NodS                 PF05401.6    201 seq833_BIOID50987    -            240   6.5e-08   32.0   0.0   1   1   7.5e-11   7.9e-08   31.8   0.0    46   175    59   188    14   196 0.83 Nodulation protein S (NodS)
MTS                  PF05175.9    170 seq833_BIOID50987    -            240   7.4e-07   28.5   0.0   1   1     1e-09   1.1e-06   28.0   0.0    32   104    57   128    47   170 0.89 Methyltransferase small domain
Methyltransf_9       PF08003.6    315 seq833_BIOID50987    -            240   8.5e-06   24.5   0.0   1   1   1.1e-08   1.1e-05   24.1   0.0   114   229    55   169    46   204 0.80 Protein of unknown function (DUF1698)
PrmA                 PF06325.8    295 seq833_BIOID50987    -            240   1.8e-05   23.9   0.0   1   1   2.3e-08   2.4e-05   23.4   0.0   162   258    57   158    51   175 0.79 Ribosomal protein L11 methyltransferase (PrmA)
FliL                 PF03748.9     99 seq835_BIOID50987    -            155   2.4e-12   46.5   0.3   1   1   2.3e-16   3.1e-12   46.2   0.2     2    99    54   155    53   155 0.89 Flagellar basal body-associated protein FliL
RbsD_FucU            PF05025.8    142 seq836_BIOID50987    -            143   7.8e-51  172.0   0.4   1   1   6.4e-55   8.7e-51  171.8   0.3     1   142     5   143     5   143 0.99 RbsD / FucU transport protein family
HTH_5                PF01022.15    47 seq837_BIOID50987    -             99   1.2e-14   53.5   0.1   1   1   7.3e-18     2e-14   52.8   0.1     1    47    23    70    23    70 0.97 Bacterial regulatory protein, arsR family
HTH_20               PF12840.2     61 seq837_BIOID50987    -             99   2.4e-11   43.1   0.4   1   1   1.3e-14   3.5e-11   42.6   0.3     2    58    16    72    15    75 0.96 Helix-turn-helix domain
MarR_2               PF12802.2     62 seq837_BIOID50987    -             99     2e-09   36.8   0.1   1   1   1.2e-12   3.3e-09   36.1   0.1     5    60    24    75    19    77 0.89 MarR family
HTH_24               PF13412.1     48 seq837_BIOID50987    -             99     2e-08   33.3   0.0   1   1   1.9e-11   5.1e-08   32.0   0.0     5    47    26    68    24    69 0.96 Winged helix-turn-helix DNA-binding
MarR                 PF01047.17    59 seq837_BIOID50987    -             99   6.7e-06   25.6   0.0   1   1   4.6e-09   1.3e-05   24.7   0.0     5    53    26    74    23    75 0.95 MarR family
Pyr_redox_2          PF07992.9    200 seq839_BIOID50987    -            400   2.7e-28   99.0   0.0   1   1   1.2e-30   1.7e-27   96.5   0.0     2   196     6   277     5   281 0.89 Pyridine nucleotide-disulphide oxidoreductase
Pyr_redox            PF00070.22    80 seq839_BIOID50987    -            400   7.9e-20   70.9   1.2   1   1   4.2e-20   5.8e-17   61.7   0.1     1    77   146   222   146   226 0.92 Pyridine nucleotide-disulphide oxidoreductase
CLP_protease         PF00574.18   182 seq846_BIOID50987    -            674   1.6e-46  158.1   0.3   1   1   5.6e-50   2.5e-46  157.4   0.2    29   179    46   191    31   194 0.96 Clp protease
Mu-like_gpT          PF10124.4    291 seq846_BIOID50987    -            674   5.9e-10   38.4   0.2   1   1   9.3e-09   4.3e-05   22.5   0.1   230   287   541   603   534   607 0.80 Mu-like prophage major head subunit gpT
SDH_sah              PF01972.11   286 seq846_BIOID50987    -            674     9e-09   34.3   0.5   1   1   1.1e-11     5e-08   31.9   0.3    92   152    61   121    44   128 0.93 Serine dehydrogenase proteinase
DUF457               PF04307.9    157 seq848_BIOID50987    -            196   5.2e-30  103.7   7.1   1   1   4.8e-34   6.6e-30  103.4   4.9     3   152     5   161     3   166 0.86 Predicted membrane-bound metal-dependent hydrolase (DUF457)
Rhodanese            PF00581.15   113 seq850_BIOID50987    -            174   2.1e-11   44.0   0.0   1   1   4.8e-15   3.3e-11   43.4   0.0     2   112     8    98     7    99 0.82 Rhodanese-like domain
DUF2892              PF11127.3     66 seq850_BIOID50987    -            174   3.2e-11   42.7   3.2   1   1     7e-15   4.8e-11   42.2   2.2    10    60   115   170   112   174 0.88 Protein of unknown function (DUF2892)
ABC_tran             PF00005.22   118 seq851_BIOID50987    -            501   1.8e-34  118.5   0.0   1   2   2.1e-21   9.6e-18   64.5   0.0     1   117    44   169    44   170 0.91 ABC transporter
ABC_tran             PF00005.22   118 seq851_BIOID50987    -            501   1.8e-34  118.5   0.0   2   2   1.9e-17   8.5e-14   51.8   0.0     3   117   294   423   292   424 0.77 ABC transporter
Sigma70_r4           PF04545.11    50 seq853_BIOID50987    -            238   5.2e-14   51.1   0.6   1   1   2.7e-17   1.2e-13   49.9   0.4     1    50   184   233   184   233 0.98 Sigma-70, region 4
Sigma70_r2           PF04542.9     71 seq853_BIOID50987    -            238   1.2e-12   47.1   0.7   1   1   4.1e-16   1.8e-12   46.5   0.1     2    71    26    97    25    97 0.94 Sigma-70 region 2
Sigma70_r4_2         PF08281.7     54 seq853_BIOID50987    -            238   9.1e-08   31.3   1.7   1   1   6.6e-11     3e-07   29.6   1.2     2    41   179   218   178   220 0.95 Sigma-70, region 4
Sigma54_activat      PF00158.21   168 seq856_BIOID50987    -            642   3.5e-36  124.1   0.0   1   1   2.7e-39   6.3e-36  123.2   0.0     5   168   334   494   330   494 0.96 Sigma-54 interaction domain
PAS                  PF00989.19   113 seq856_BIOID50987    -            642   4.4e-14   52.1   0.0   1   1     6e-17   1.4e-13   50.5   0.0     2   113   207   309   206   309 0.97 PAS fold
HTH_8                PF02954.14    42 seq856_BIOID50987    -            642   1.7e-13   49.7   0.1   1   1   7.4e-17   1.7e-13   49.7   0.1     2    42   591   631   590   631 0.96 Bacterial regulatory protein, Fis family
GAF                  PF01590.21   154 seq856_BIOID50987    -            642   3.1e-06   27.2   0.2   1   1   3.6e-09   8.2e-06   25.9   0.2     4   151    58   189    56   192 0.92 GAF domain
PAS_8                PF13188.1     64 seq856_BIOID50987    -            642   0.00012   21.6   0.0   1   1   1.4e-07   0.00032   20.3   0.0     2    46   207   255   206   276 0.70 PAS domain
HicB                 PF05534.7     51 seq860_BIOID50987    -            115   8.9e-21   73.0   0.0   1   1   1.9e-24   1.3e-20   72.6   0.0     1    51    54   104    54   104 0.99 HicB family
RHH_1                PF01402.16    39 seq860_BIOID50987    -            115   2.3e-05   23.9   0.1   1   1   1.1e-08   7.2e-05   22.3   0.0     2    37    73   108    72   109 0.95 Ribbon-helix-helix protein, copG family
HIM                  PF05662.9     21 seq863_BIOID50987    -            632   8.2e-44  145.5  39.0   1   5   8.6e-12   2.9e-08   32.9   0.7     3    21    44    65    42    65 0.97 Haemagglutinin
HIM                  PF05662.9     21 seq863_BIOID50987    -            632   8.2e-44  145.5  39.0   2   5   3.6e-10   1.2e-06   27.8   0.0     1    21   199   219   199   219 0.98 Haemagglutinin
HIM                  PF05662.9     21 seq863_BIOID50987    -            632   8.2e-44  145.5  39.0   3   5     1e-12   3.4e-09   35.9   1.9     1    21   335   355   335   355 0.98 Haemagglutinin
HIM                  PF05662.9     21 seq863_BIOID50987    -            632   8.2e-44  145.5  39.0   4   5   5.2e-14   1.8e-10   40.0   1.8     1    21   456   476   456   476 0.98 Haemagglutinin
HIM                  PF05662.9     21 seq863_BIOID50987    -            632   8.2e-44  145.5  39.0   5   5   1.7e-10   5.8e-07   28.8   1.5     1    21   509   529   509   529 0.96 Haemagglutinin
YadA                 PF03895.10    78 seq863_BIOID50987    -            632   2.2e-24   85.1  10.1   1   1   6.5e-28   2.2e-24   85.1   7.0     2    78   555   632   554   632 0.98 YadA-like C-terminal region
Hep_Hag              PF05658.9     28 seq863_BIOID50987    -            632     1e-21   75.9  71.4   1   4   9.4e-11   3.2e-07   30.1   3.9     1    27   115   141   115   142 0.95 Hep_Hag
Hep_Hag              PF05658.9     28 seq863_BIOID50987    -            632     1e-21   75.9  71.4   2   4   3.4e-08   0.00012   22.0   4.4     1    28   275   302   275   302 0.96 Hep_Hag
Hep_Hag              PF05658.9     28 seq863_BIOID50987    -            632     1e-21   75.9  71.4   3   4   7.2e-11   2.5e-07   30.5   4.4     1    28   413   440   413   440 0.96 Hep_Hag
Hep_Hag              PF05658.9     28 seq863_BIOID50987    -            632     1e-21   75.9  71.4   4   4   2.5e-08   8.4e-05   22.5   2.2     1    27   427   453   427   454 0.93 Hep_Hag
Peptidase_A8         PF01252.13   150 seq864_BIOID50987    -            164   1.8e-44  150.8   6.9   1   1   1.6e-48   2.2e-44  150.6   4.8     2   147    15   160    13   164 0.92 Signal peptidase (SPase) II
Sdh_cyt              PF01127.17   121 seq868_BIOID50987    -            134   5.2e-30  103.6   5.0   1   1   4.4e-34   6.1e-30  103.4   3.5     2   120    11   128    10   129 0.90 Succinate dehydrogenase/Fumarate reductase transmembrane subunit
LysR_substrate       PF03466.15   209 seq869_BIOID50987    -            324   1.8e-44  151.2   0.0   1   1   3.5e-48   2.4e-44  150.8   0.0     5   206    92   293    90   296 0.96 LysR substrate binding domain
HTH_1                PF00126.22    60 seq869_BIOID50987    -            324   5.4e-16   57.9   0.0   1   1   1.4e-19   9.6e-16   57.1   0.0     1    60     3    64     3    64 0.97 Bacterial regulatory helix-turn-helix protein, lysR family
SDF                  PF00375.13   390 seq872_BIOID50987    -            463  1.5e-102  343.1  34.3   1   1  1.4e-106  1.9e-102  342.8  23.8     1   390    29   443    29   443 0.96 Sodium:dicarboxylate symporter family
Molybdopterin        PF00384.17   432 seq873_BIOID50987    -            808   1.8e-88  297.0   0.0   1   1   4.8e-92   2.2e-88  296.7   0.0     1   432   115   566   115   566 0.93 Molybdopterin oxidoreductase
Molydop_binding      PF01568.16   109 seq873_BIOID50987    -            808   5.3e-27   93.6   0.0   1   1   2.2e-30     1e-26   92.7   0.0     1   107   687   800   687   802 0.97 Molydopterin dinucleotide binding domain
Molybdop_Fe4S4       PF04879.11    55 seq873_BIOID50987    -            808   2.7e-13   49.4   0.9   1   1     1e-16   4.7e-13   48.6   0.6     1    55    53   112    53   112 0.96 Molybdopterin oxidoreductase Fe4S4 domain
MotA_ExbB            PF01618.11   139 seq875_BIOID50987    -            287   6.9e-08   32.0   0.3   1   1     8e-12   1.1e-07   31.4   0.2    26   134   133   238   115   242 0.87 MotA/TolQ/ExbB proton channel family
Sdh_cyt              PF01127.17   121 seq878_BIOID50987    -            115   8.9e-12   44.7  15.1   1   1   7.9e-16   1.1e-11   44.5  10.5    18   120    11   104     2   113 0.83 Succinate dehydrogenase/Fumarate reductase transmembrane subunit
DoxX                 PF07681.7     85 seq879_BIOID50987    -            155   9.8e-17   61.0  14.4   1   1   2.5e-20   1.7e-16   60.2  10.0     1    85    31   113    31   113 0.98 DoxX
SURF4                PF02077.10   267 seq879_BIOID50987    -            155   4.6e-08   32.6   5.5   1   1   2.9e-11     2e-07   30.5   3.8   154   262    30   154    23   155 0.74 SURF4 family
FKBP_C               PF00254.23    94 seq880_BIOID50987    -            149   1.2e-16   60.3   0.0   1   1   1.3e-20   1.7e-16   59.8   0.0     4    94     4   141     2   141 0.87 FKBP-type peptidyl-prolyl cis-trans isomerase
FAD_binding_2        PF00890.19   421 seq886_BIOID50987    -            588  2.6e-117  392.1   6.1   1   1    7e-121  3.2e-117  391.8   4.2     1   421     9   405     9   405 0.98 FAD binding domain
Succ_DH_flav_C       PF02910.15   129 seq886_BIOID50987    -            588   2.6e-38  130.6   0.1   1   1   1.1e-41   5.1e-38  129.7   0.1     1   129   460   588   460   588 0.96 Fumarate reductase flavoprotein C-term
DUF3521              PF12035.3     35 seq888_BIOID50987    -             51   1.7e-14   53.2   0.6   1   1   1.5e-18     2e-14   52.9   0.4     1    33     6    38     6    40 0.94 Protein of unknown function (DUF3521)
UPF0150              PF03681.10    48 seq890_BIOID50987    -             99     4e-13   48.6   0.2   1   1     5e-17   6.8e-13   47.9   0.2     2    48     3    55     2    55 0.96 Uncharacterised protein family (UPF0150)
LYTB                 PF02401.13   281 seq891_BIOID50987    -            316  4.5e-120  399.6   0.2   1   1  3.8e-124  5.2e-120  399.5   0.1     1   280     3   284     3   285 0.99 LytB protein
BPD_transp_2         PF02653.11   267 seq893_BIOID50987    -            321   8.2e-53  178.9  42.6   1   1   9.2e-57   1.3e-52  178.3  29.6     1   267    45   314    45   314 0.95 Branched-chain amino acid transport system / permease component
BATS                 PF06968.8     92 seq894_BIOID50987    -            346   1.7e-29  101.3   0.0   1   1   5.5e-33   3.7e-29  100.2   0.0     1    92   220   312   220   312 0.99 Biotin and Thiamin Synthesis associated domain
Radical_SAM          PF04055.16   166 seq894_BIOID50987    -            346   3.9e-19   69.3   0.0   1   1   4.6e-22   3.2e-18   66.3   0.0     4   160    50   203    47   209 0.92 Radical SAM superfamily
DUF1144              PF06610.8    143 seq895_BIOID50987    -            149   3.1e-70  234.3   7.3   1   1   2.5e-74   3.4e-70  234.2   5.1     4   143     3   142     1   142 0.98 Protein of unknown function (DUF1144)
MotB_plug            PF13677.1     58 seq897_BIOID50987    -            307   1.9e-18   65.3   0.1   1   1   6.1e-22   4.2e-18   64.3   0.1     3    55    17    71    15    74 0.88 Membrane MotB of proton-channel complex MotA/MotB
OmpA                 PF00691.15    97 seq897_BIOID50987    -            307   5.1e-15   55.5   0.1   1   1   2.6e-18   1.8e-14   53.7   0.0     1    94   166   260   166   263 0.83 OmpA family
Cons_hypoth698       PF03601.9    305 seq899_BIOID50987    -            349  3.8e-117  390.1  25.3   1   1  3.3e-121  4.4e-117  389.9  17.5     1   305    18   326    18   326 0.98 Conserved hypothetical protein 698
DUF2190              PF09956.4    106 seq903_BIOID50987    -            108     4e-29  100.3   7.0   1   1   3.3e-33   4.6e-29  100.1   4.8     1   106     2   107     2   107 0.94 Uncharacterized conserved protein (DUF2190)
Ead_Ea22             PF13935.1    139 seq904_BIOID50987    -            114   1.7e-09   37.9   1.3   1   1   1.7e-13   2.3e-09   37.6   0.9     1    87     2    73     2   111 0.79 Ead/Ea22-like protein
DUF550               PF04447.7    101 seq909_BIOID50987    -            214   1.7e-44  149.4   0.4   1   1   3.9e-48   2.7e-44  148.8   0.2     1    99    49   146    49   148 0.98 Protein of unknown function (DUF550)
DUF551               PF04448.7     69 seq909_BIOID50987    -            214   1.2e-14   54.6   0.2   1   1   4.7e-18   3.2e-14   53.2   0.1     1    69   152   210   152   210 0.99 Protein of unknown function (DUF551)
IU_nuc_hydro         PF01156.14   314 seq914_BIOID50987    -            304     6e-93  311.4   0.0   1   1   4.9e-97   6.7e-93  311.2   0.0     3   312     4   302     2   304 0.96 Inosine-uridine preferring nucleoside hydrolase
Peripla_BP_4         PF13407.1    258 seq915_BIOID50987    -            296   9.7e-59  198.6  12.1   1   1   3.4e-62   1.1e-58  198.4   8.4     1   258    29   281    29   281 0.97 Periplasmic binding protein domain
Peripla_BP_1         PF00532.16   279 seq915_BIOID50987    -            296   4.4e-27   94.8   2.4   1   1   1.6e-30   5.4e-27   94.6   1.7     2   250    27   268    26   289 0.86 Periplasmic binding proteins and sugar binding domain of LacI family
Peripla_BP_3         PF13377.1    160 seq915_BIOID50987    -            296   1.7e-15   57.2   0.0   1   1   2.4e-18   8.1e-15   55.0   0.0    19   145   158   284   148   296 0.81 Periplasmic binding protein-like domain
Peripla_BP_6         PF13458.1    343 seq915_BIOID50987    -            296   2.2e-12   46.9   4.2   1   1     8e-16   2.7e-12   46.5   2.9    44   235    58   249    19   283 0.86 Periplasmic binding protein
Aconitase            PF00330.15   465 seq916_BIOID50987    -            891  1.3e-186  620.5   0.0   1   1  2.3e-190  1.6e-186  620.2   0.0     1   465    57   562    57   562 0.99 Aconitase family (aconitate hydratase)
Aconitase_C          PF00694.14   131 seq916_BIOID50987    -            891   8.6e-49  164.8   0.0   1   1   3.1e-52   2.1e-48  163.6   0.0     3   130   691   818   689   819 0.98 Aconitase C-terminal domain
DUF883               PF05957.8     94 seq917_BIOID50987    -            113   6.8e-27   93.5   1.2   1   1   5.9e-31   8.1e-27   93.3   0.9     1    94    19   111    19   111 0.97 Bacterial protein of unknown function (DUF883)
Aminotran_1_2        PF00155.16   363 seq918_BIOID50987    -            384     2e-68  230.9   0.0   1   1   4.9e-72   2.2e-68  230.7   0.0     2   363    40   380    39   380 0.96 Aminotransferase class I and II
Beta_elim_lyase      PF01212.16   290 seq918_BIOID50987    -            384   4.6e-07   29.1   0.0   1   1     4e-10   1.8e-06   27.1   0.0    27    95    82   147    67   206 0.74 Beta-eliminating lyase
Cys_Met_Meta_PP      PF01053.15   386 seq918_BIOID50987    -            384   1.2e-05   23.6   0.0   1   1   4.1e-09   1.9e-05   23.0   0.0    57   185    86   212    82   215 0.87 Cys/Met metabolism PLP-dependent enzyme
IMS                  PF00817.15   148 seq919_BIOID50987    -            351   9.7e-48  161.6   0.0   1   1   3.4e-51   1.6e-47  160.9   0.0     1   148     7   154     7   154 0.98 impB/mucB/samB family
IMS_C                PF11799.3    137 seq919_BIOID50987    -            351   2.1e-09   37.7   0.1   1   1   8.2e-13   3.7e-09   36.9   0.0     3    99   211   309   210   327 0.85 impB/mucB/samB family C-terminal
IMS_HHH              PF11798.3     32 seq919_BIOID50987    -            351   1.3e-08   34.2   0.0   1   1   7.1e-12   3.2e-08   33.0   0.0     1    32   166   197   166   197 0.96 IMS family HHH motif
Lactate_perm         PF02652.9    522 seq920_BIOID50987    -            560  6.8e-234  777.0  41.5   1   1  5.7e-238  7.8e-234  776.8  28.8     1   522    25   551    25   551 0.99 L-lactate permease
AP_endonuc_2         PF01261.19   211 seq921_BIOID50987    -            285   7.7e-39  133.0   0.3   1   1   7.7e-43   1.1e-38  132.6   0.2     3   211    20   239    19   239 0.93 Xylose isomerase-like TIM barrel
SSB                  PF00436.20   104 seq922_BIOID50987    -            178   8.4e-43  144.3   0.5   1   1   7.4e-47     1e-42  144.1   0.4     1   103     6   112     6   113 0.97 Single-strand binding protein family
GTP_EFTU             PF00009.22   188 seq923_BIOID50987    -            607     1e-56  191.2   0.0   1   1   7.2e-60     2e-56  190.3   0.0     2   187     4   195     3   196 0.96 Elongation factor Tu GTP binding domain
EFG_C                PF00679.19    89 seq923_BIOID50987    -            607   1.9e-21   75.6   0.0   1   1   1.6e-24   4.3e-21   74.4   0.0     3    83   397   477   395   483 0.96 Elongation factor G C-terminus
GTP_EFTU_D2          PF03144.20    74 seq923_BIOID50987    -            607   7.4e-10   38.6   3.2   1   1   8.1e-13   2.2e-09   37.1   2.2     1    74   219   289   219   289 0.94 Elongation factor Tu domain 2
MMR_HSR1             PF01926.18   114 seq923_BIOID50987    -            607   1.3e-05   25.0   0.2   1   1   1.5e-08   4.1e-05   23.4   0.0     2   113     8   128     7   129 0.55 50S ribosome-binding GTPase
EamA                 PF00892.15   126 seq925_BIOID50987    -            306   9.2e-37  125.7  35.6   1   2   1.9e-25   2.6e-21   75.8   7.2     1   125    18   140    18   141 0.93 EamA-like transporter family
EamA                 PF00892.15   126 seq925_BIOID50987    -            306   9.2e-37  125.7  35.6   2   2   3.1e-19   4.2e-15   55.7  12.0     1   125   160   284   160   285 0.87 EamA-like transporter family
DUF4222              PF13973.1     53 seq927_BIOID50987    -             80   6.5e-16   57.3   1.2   1   1   5.7e-20   7.8e-16   57.1   0.8     2    53     4    54     3    54 0.97 Domain of unknown function (DUF4222)
Fer4_11              PF13247.1     99 seq928_BIOID50987    -            205   1.2e-31  108.4  10.9   1   1   8.5e-35   1.2e-31  108.4   7.5     3    97    60   153    58   155 0.97 4Fe-4S dicluster domain
Fer4_2               PF12797.2     22 seq928_BIOID50987    -            205   1.1e-13   50.0  30.8   1   1   6.7e-10   9.1e-07   28.3   0.6     2    20     6    24     5    33 0.89 4Fe-4S binding domain
Fer4                 PF00037.22    24 seq928_BIOID50987    -            205   9.1e-13   47.1  35.1   1   1   8.5e-11   1.2e-07   30.9   3.3     1    23    92   114    92   115 0.94 4Fe-4S binding domain
Fer4_7               PF12838.2     52 seq928_BIOID50987    -            205   2.4e-12   46.9  28.1   1   1   9.2e-10   1.3e-06   28.6   7.3     2    50    99   147    98   149 0.87 4Fe-4S dicluster domain
Fer4_9               PF13187.1     55 seq928_BIOID50987    -            205   8.2e-12   45.0  26.6   1   1   5.5e-10   7.5e-07   29.2   7.4     2    53    99   148    98   150 0.95 4Fe-4S dicluster domain
Fer4_10              PF13237.1     52 seq928_BIOID50987    -            205   4.5e-11   42.2  30.2   1   1   8.2e-09   1.1e-05   24.9   8.0     2    52    92   146    91   146 0.76 4Fe-4S dicluster domain
Fer4_4               PF12800.2     17 seq928_BIOID50987    -            205   1.7e-10   40.2  32.5   1   3     3e-05      0.04   14.1   2.3     1    15    11    25    11    29 0.90 4Fe-4S binding domain
Fer4_4               PF12800.2     17 seq928_BIOID50987    -            205   1.7e-10   40.2  32.5   2   3   3.3e-05     0.045   13.9   2.0     2    16    65    81    64    85 0.86 4Fe-4S binding domain
Fer4_4               PF12800.2     17 seq928_BIOID50987    -            205   1.7e-10   40.2  32.5   3   3   2.9e-07    0.0004   20.3   2.0     2    17    97   112    96   112 0.91 4Fe-4S binding domain
Fer4_6               PF12837.2     24 seq928_BIOID50987    -            205   2.4e-10   39.7  39.6   1   1   3.1e-09   4.2e-06   26.2   3.2     1    23    91   113    91   114 0.95 4Fe-4S binding domain
Fer4_3               PF12798.2     15 seq928_BIOID50987    -            205   7.3e-07   29.1  40.1   1   2   9.4e-06     0.013   15.9   4.2     1    15    67    83    67    83 0.98 4Fe-4S binding domain
Fer4_3               PF12798.2     15 seq928_BIOID50987    -            205   7.3e-07   29.1  40.1   2   2   4.8e-05     0.065   13.7   1.6     1    13   126   147   126   149 0.94 4Fe-4S binding domain
Fer2_3               PF13085.1    110 seq930_BIOID50987    -            238   3.8e-31  107.0   0.0   1   1   1.6e-34   5.5e-31  106.5   0.0     2   109     5   111     4   112 0.93 2Fe-2S iron-sulfur cluster binding domain
Fer4_17              PF13534.1     61 seq930_BIOID50987    -            238     2e-10   40.7   0.8   1   1   1.1e-13   3.9e-10   39.8   0.5     1    61   148   221   148   221 0.80 4Fe-4S dicluster domain
Fer4_8               PF13183.1     57 seq930_BIOID50987    -            238   1.3e-09   37.8   1.5   1   1     8e-13   2.7e-09   36.7   1.0     2    56   146   219   145   220 0.71 4Fe-4S dicluster domain
Fer4_18              PF13746.1     69 seq930_BIOID50987    -            238   3.2e-07   30.5   1.1   1   1     1e-09   3.5e-06   27.2   0.1     2    67   155   221   154   223 0.97 4Fe-4S dicluster domain
Glutaredoxin         PF00462.19    60 seq933_BIOID50987    -             81   3.3e-13   49.2   0.0   1   1   2.8e-17   3.8e-13   49.0   0.0     1    57     3    58     3    61 0.95 Glutaredoxin
tRNA-synt_2          PF00152.15   335 seq935_BIOID50987    -            335   5.4e-70  235.6   0.0   1   1     5e-74   6.9e-70  235.3   0.0    21   333    25   333    14   335 0.88 tRNA synthetases class II (D, K and N)
Flavodoxin_NdrI      PF07972.6    122 seq937_BIOID50987    -            136   5.1e-47  158.6   0.0   1   1   4.3e-51   5.8e-47  158.4   0.0     1   122     5   123     5   123 0.97 NrdI Flavodoxin like
DmsC                 PF04976.7    276 seq938_BIOID50987    -            364  6.9e-116  386.2  20.0   1   1  6.1e-120  8.3e-116  385.9  13.9     1   276    81   354    81   354 0.99 DMSO reductase anchor subunit (DmsC)
ATP-grasp            PF02222.17   172 seq939_BIOID50987    -            392   3.1e-56  189.3   0.0   1   1   1.8e-59   4.8e-56  188.6   0.0     2   171   123   294   122   295 0.98 ATP-grasp domain
ATP-grasp_4          PF13535.1    184 seq939_BIOID50987    -            392   7.3e-19   68.1   0.0   1   1   5.6e-22   1.5e-18   67.0   0.0    10   179   120   284   110   289 0.86 ATP-grasp domain
Dala_Dala_lig_C      PF07478.8    203 seq939_BIOID50987    -            392   2.1e-08   33.6   0.0   1   1   1.6e-10   4.4e-07   29.3   0.0    24   175   138   284   112   295 0.75 D-ala D-ala ligase C-terminus
ATP-grasp_3          PF02655.9    161 seq939_BIOID50987    -            392   1.7e-07   31.1   0.0   1   1   1.9e-10   5.2e-07   29.5   0.0     9   159   118   285   113   287 0.83 ATP-grasp domain
CPSase_L_D2          PF02786.12   211 seq939_BIOID50987    -            392   2.1e-06   27.0   0.0   1   1   1.3e-09   3.6e-06   26.3   0.0    14    89   125   198   114   218 0.82 Carbamoyl-phosphate synthase L chain, ATP binding domain
CesT                 PF05932.8    119 seq940_BIOID50987    -             62   5.1e-06   26.2   0.1   1   1   3.9e-10   5.3e-06   26.1   0.1     1    48     4    50     4    60 0.86 Tir chaperone protein (CesT) family
PfkB                 PF00294.19   301 seq942_BIOID50987    -            314   3.8e-75  252.6   3.3   1   1   6.4e-79   4.4e-75  252.4   2.3     3   300    11   302     9   303 0.95 pfkB family carbohydrate kinase
Phos_pyr_kin         PF08543.7    246 seq942_BIOID50987    -            314   1.9e-15   56.6   0.4   1   1   3.9e-19   2.6e-15   56.1   0.2   104   231   170   290   132   299 0.82 Phosphomethylpyrimidine kinase
Catalase             PF00199.14   384 seq944_BIOID50987    -            753  2.6e-170  566.1   0.1   1   1    5e-174  3.4e-170  565.7   0.1     1   382    81   467    81   469 0.99 Catalase
Catalase-rel         PF06628.7     68 seq944_BIOID50987    -            753     4e-20   71.3   0.0   1   1   1.3e-23   8.7e-20   70.2   0.0     1    68   495   563   495   563 0.98 Catalase-related immune-responsive
DapB_C               PF05173.9    132 seq945_BIOID50987    -            273   4.7e-47  158.9   0.3   1   1   9.8e-51   6.7e-47  158.4   0.2     1   132   132   268   132   268 0.98 Dihydrodipicolinate reductase, C-terminus
DapB_N               PF01113.15   124 seq945_BIOID50987    -            273     5e-42  142.6   0.6   1   1   3.3e-45   2.2e-41  140.5   0.1     1   124     6   129     6   129 0.99 Dihydrodipicolinate reductase, N-terminus
CesT                 PF05932.8    119 seq948_BIOID50987    -             50   3.7e-05   23.4   0.0   1   1   2.8e-09   3.8e-05   23.3   0.0    77   118     3    44     1    45 0.92 Tir chaperone protein (CesT) family
Acetyltransf_10      PF13673.1    117 seq949_BIOID50987    -            150   1.4e-20   73.4   0.0   1   1   5.1e-24   1.7e-20   73.1   0.0     1   117    13   124    13   124 0.92 Acetyltransferase (GNAT) domain
Acetyltransf_7       PF13508.1     79 seq949_BIOID50987    -            150     7e-10   38.8   0.0   1   1   4.1e-13   1.4e-09   37.8   0.0     3    78    56   125    54   126 0.90 Acetyltransferase (GNAT) domain
Acetyltransf_9       PF13527.1    128 seq949_BIOID50987    -            150   1.6e-07   31.1   0.0   1   1   8.1e-10   2.8e-06   27.1   0.0     1   128     5   127     5   127 0.93 Acetyltransferase (GNAT) domain
Acetyltransf_1       PF00583.19    83 seq949_BIOID50987    -            150     7e-07   29.0   0.0   1   1   5.2e-10   1.8e-06   27.7   0.0    25    83    75   125    34   125 0.77 Acetyltransferase (GNAT) family
HTH_24               PF13412.1     48 seq950_BIOID50987    -             42     7e-07   28.4   0.8   1   1   5.5e-11   7.5e-07   28.3   0.6     1    32     1    32     1    34 0.96 Winged helix-turn-helix DNA-binding
Methyltransf_11      PF08241.7     95 seq952_BIOID50987    -            251   2.5e-24   85.4   0.0   1   1   3.2e-27   4.4e-24   84.6   0.0     1    95    47   138    47   138 0.98 Methyltransferase domain
Methyltransf_23      PF13489.1    162 seq952_BIOID50987    -            251   1.8e-15   56.9   0.1   1   1   1.9e-18   2.6e-15   56.3   0.0     4   151    25   174    17   181 0.78 Methyltransferase domain
Methyltransf_31      PF13847.1    152 seq952_BIOID50987    -            251   9.2e-15   54.4   0.0   1   1   8.7e-18   1.2e-14   54.0   0.0     5   118    44   147    40   196 0.84 Methyltransferase domain
Methyltransf_12      PF08242.7     99 seq952_BIOID50987    -            251   2.3e-11   43.9   0.0   1   1   3.3e-14   4.6e-11   42.9   0.0     1    98    47   135    47   136 0.86 Methyltransferase domain
Methyltransf_18      PF12847.2    112 seq952_BIOID50987    -            251     1e-09   38.8   0.0   1   1   1.4e-12   1.9e-09   37.9   0.0     4   110    45   139    42   141 0.79 Methyltransferase domain
Methyltransf_25      PF13649.1    101 seq952_BIOID50987    -            251   3.4e-09   36.8   0.0   1   1     8e-12   1.1e-08   35.2   0.0     1   101    46   134    46   134 0.87 Methyltransferase domain
Ubie_methyltran      PF01209.13   233 seq952_BIOID50987    -            251   2.4e-09   36.5   0.0   1   1   2.4e-12   3.2e-09   36.1   0.0    44   168    39   155     9   169 0.85 ubiE/COQ5 methyltransferase family
Methyltransf_8       PF05148.10   219 seq952_BIOID50987    -            251   3.8e-06   26.5   0.0   1   1   4.1e-09   5.6e-06   26.0   0.0    58   156    29   138    16   158 0.77 Hypothetical methyltransferase
MTS                  PF05175.9    170 seq952_BIOID50987    -            251   6.4e-05   22.2   0.0   1   1   7.2e-08   9.9e-05   21.6   0.0    19    74    30    83    22   108 0.83 Methyltransferase small domain
PfkB                 PF00294.19   301 seq953_BIOID50987    -            337   9.2e-58  195.6   0.0   1   1   8.1e-62   1.1e-57  195.3   0.0     2   293    33   319    32   327 0.92 pfkB family carbohydrate kinase
Ribonuc_red_lgC      PF02867.10   537 seq954_BIOID50987    -            714  8.8e-152  506.3   0.0   1   1  8.7e-154    4e-150  500.8   0.0     1   537   175   694   175   694 0.96 Ribonucleotide reductase, barrel domain
RNR_N                PF08343.5     82 seq954_BIOID50987    -            714     3e-29  100.5   0.1   1   1   1.7e-32   7.8e-29   99.2   0.1     1    82    16    97    16    97 0.99 Ribonucleotide reductase N-terminal
Ribonuc_red_lgN      PF00317.16    83 seq954_BIOID50987    -            714   3.9e-12   45.6   0.0   1   1   2.2e-15     1e-11   44.3   0.0     2    82    99   171    98   172 0.95 Ribonucleotide reductase, all-alpha domain
Flavodoxin_1         PF00258.20   143 seq956_BIOID50987    -            173     1e-27   96.7   0.0   1   1   8.7e-32   1.2e-27   96.5   0.0     1   143     5   160     5   160 0.94 Flavodoxin
DUF3596              PF12167.3     88 seq962_BIOID50987    -            126   6.6e-31  105.6   0.0   1   1     6e-35   8.2e-31  105.3   0.0     1    88     7    93     7    93 0.98 Domain of unknown function (DUF3596)
Transket_pyr         PF02779.19   178 seq965_BIOID50987    -            933   5.3e-67  224.6   0.0   1   1   1.3e-70     9e-67  223.8   0.0     3   178   591   785   589   785 0.99 Transketolase, pyrimidine binding domain
E1_dh                PF00676.15   300 seq965_BIOID50987    -            933   1.7e-46  158.1   0.0   1   1   5.4e-50   3.7e-46  157.1   0.0    15   282   219   511   207   516 0.84 Dehydrogenase E1 component
Thioredoxin          PF00085.15   104 seq968_BIOID50987    -            109   3.5e-34  116.5   0.0   1   1   8.4e-38   3.8e-34  116.3   0.0     2   103     5   106     4   107 0.98 Thioredoxin
Thioredoxin_2        PF13098.1    112 seq968_BIOID50987    -            109   1.6e-10   41.0   0.1   1   1   3.2e-13   1.4e-09   37.9   0.0     7   112    23   104    17   104 0.90 Thioredoxin-like domain
EAL                  PF00563.15   236 seq969_BIOID50987    -            528   7.1e-66  221.9   0.4   1   1   1.5e-69     1e-65  221.3   0.3     2   235   273   505   272   506 0.96 EAL domain
CSS-motif            PF12792.2    208 seq969_BIOID50987    -            528   2.2e-38  131.5   1.0   1   1   4.6e-42   3.2e-38  131.0   0.7     2   207    37   246    36   247 0.91 CSS motif domain associated with EAL
Phage_integrase      PF00589.17   173 seq970_BIOID50987    -            290   9.1e-20   70.9   0.1   1   1   9.5e-24   1.3e-19   70.4   0.1     3   166    65   258    63   264 0.86 Phage integrase family
FCD                  PF07729.7    125 seq971_BIOID50987    -            258   3.1e-23   82.3   2.7   1   1   4.6e-27   3.1e-23   82.3   1.9     1   124   100   223   100   224 0.90 FCD domain
GntR                 PF00392.16    64 seq971_BIOID50987    -            258   2.1e-22   78.2   0.4   1   1   6.1e-26   4.2e-22   77.2   0.3     1    64     8    71     8    71 0.98 Bacterial regulatory proteins, gntR family
UPF0027              PF01139.12   420 seq972_BIOID50987    -            388   6.5e-98  328.3   0.0   1   2   1.1e-28   1.5e-24   86.6   0.0     6    98    23   115    19   124 0.94 Uncharacterized protein family UPF0027
UPF0027              PF01139.12   420 seq972_BIOID50987    -            388   6.5e-98  328.3   0.0   2   2   2.9e-75     4e-71  240.1   0.0   144   419   127   381   113   382 0.90 Uncharacterized protein family UPF0027
AA_permease_2        PF13520.1    426 seq973_BIOID50987    -            514   1.2e-32  112.8  60.8   1   1   2.4e-36   1.6e-32  112.4  42.2     2   419    23   482    22   496 0.77 Amino acid permease
AA_permease          PF00324.16   479 seq973_BIOID50987    -            514   3.2e-14   52.0  53.5   1   1     3e-17     2e-13   49.3  37.1    12   446    33   479    22   499 0.70 Amino acid permease
Rhomboid             PF01694.17   146 seq974_BIOID50987    -            265   5.7e-30  104.1  11.7   1   1   4.2e-34   5.7e-30  104.1   8.1     4   142    58   202    55   205 0.93 Rhomboid family
Peripla_BP_3         PF13377.1    160 seq975_BIOID50987    -            330   1.3e-42  145.4   0.0   1   1   4.3e-45   1.5e-41  141.9   0.0     2   159   170   329   169   330 0.92 Periplasmic binding protein-like domain
Peripla_BP_1         PF00532.16   279 seq975_BIOID50987    -            330   7.6e-35  120.3   0.0   1   1   2.9e-38   9.7e-35  119.9   0.0     1   272    59   321    59   327 0.91 Periplasmic binding proteins and sugar binding domain of LacI family
LacI                 PF00356.16    46 seq975_BIOID50987    -            330   2.7e-21   74.8   0.9   1   1   1.3e-24   4.4e-21   74.0   0.6     1    46     3    48     3    48 0.99 Bacterial regulatory proteins, lacI family
Peripla_BP_4         PF13407.1    258 seq975_BIOID50987    -            330   3.7e-19   68.9   0.0   1   1   1.7e-22   5.7e-19   68.3   0.0     1   251    62   305    62   310 0.90 Periplasmic binding protein domain
AAA_26               PF13500.1    199 seq976_BIOID50987    -            225   7.2e-42  143.1   0.0   1   1   1.9e-45   8.5e-42  142.9   0.0     1   193     3   208     3   213 0.95 AAA domain
CbiA                 PF01656.18   195 seq976_BIOID50987    -            225   3.5e-20   72.1   0.0   1   1   9.2e-24   4.2e-20   71.8   0.0     2   180     6   199     5   217 0.78 CobQ/CobB/MinD/ParA nucleotide binding domain
Nitrate_red_del      PF02613.10   136 seq978_BIOID50987    -            204     4e-31  107.5   1.1   1   1   4.1e-35   5.6e-31  107.0   0.7     7   134    41   164    19   166 0.93 Nitrate reductase delta subunit
Ribonuc_red_lgC      PF02867.10   537 seq981_BIOID50987    -            761  6.7e-135  450.5   0.0   1   1  3.2e-137  1.5e-133  446.1   0.0     1   536   222   731   222   732 0.95 Ribonucleotide reductase, barrel domain
ATP-cone             PF03477.11    90 seq981_BIOID50987    -            761   5.9e-15   55.3   0.1   1   1   2.8e-18   1.3e-14   54.2   0.1     3    90     7    92     5    92 0.97 ATP cone domain
Ribonuc_red_lgN      PF00317.16    83 seq981_BIOID50987    -            761   1.5e-12   47.0   1.0   1   1     5e-16   2.3e-12   46.4   0.1     2    82   142   219   141   220 0.93 Ribonucleotide reductase, all-alpha domain
ATP-synt_ab          PF00006.20   215 seq982_BIOID50987    -            443   5.9e-42  143.4   0.0   1   1   2.9e-45   7.9e-42  143.0   0.0     3   214   183   388   181   389 0.95 ATP synthase alpha/beta family, nucleotide-binding domain
Rho_RNA_bind         PF07497.7     78 seq982_BIOID50987    -            443   6.5e-42  140.9   0.1   1   1   4.2e-45   1.1e-41  140.1   0.0     1    78    73   150    73   150 0.98 Rho termination factor, RNA-binding domain
Rho_N                PF07498.7     43 seq982_BIOID50987    -            443   8.2e-18   63.7   0.8   1   1   1.7e-20   4.8e-17   61.3   0.2     1    43    29    71    29    71 0.98 Rho termination factor, N-terminal domain
NACHT                PF05729.7    167 seq982_BIOID50987    -            443   8.9e-05   22.0   0.0   1   1   6.2e-08   0.00017   21.1   0.0    12    96   207   297   203   311 0.80 NACHT domain
CPSase_sm_chain      PF00988.17   131 seq983_BIOID50987    -            391   1.7e-56  189.1   0.1   1   1   6.1e-60   2.8e-56  188.5   0.0     2   131    13   142    12   142 0.99 Carbamoyl-phosphate synthase small chain, CPSase domain
GATase               PF00117.23   192 seq983_BIOID50987    -            391   1.3e-49  168.1   0.0   1   1   5.8e-53   2.6e-49  167.1   0.0     3   191   206   381   203   382 0.95 Glutamine amidotransferase class-I
Peptidase_C26        PF07722.8    217 seq983_BIOID50987    -            391   1.2e-08   34.5   0.1   1   1     1e-10   4.8e-07   29.3   0.1    93   217   258   364   247   364 0.80 Peptidase C26
UTRA                 PF07702.8    141 seq984_BIOID50987    -            236   3.7e-20   71.8   0.0   1   1   9.6e-24   6.6e-20   71.0   0.0     1   140    91   230    91   231 0.97 UTRA domain
GntR                 PF00392.16    64 seq984_BIOID50987    -            236   6.4e-20   70.2   0.0   1   1   1.4e-23   9.4e-20   69.7   0.0     2    64     8    70     7    70 0.97 Bacterial regulatory proteins, gntR family
FMN_dh               PF01070.13   357 seq990_BIOID50987    -            396  3.2e-125  417.5   0.0   1   1  1.3e-128  4.4e-125  417.1   0.0     1   355    13   375    13   377 0.96 FMN-dependent dehydrogenase
NMO                  PF03060.10   330 seq990_BIOID50987    -            396     3e-05   23.1   2.9   1   1   1.3e-08   4.5e-05   22.6   2.0   138   225   248   335   244   372 0.87 Nitronate monooxygenase
DcuC                 PF03606.10   463 seq991_BIOID50987    -            455  6.2e-128  426.8  48.3   1   1  5.1e-132    7e-128  426.6  33.5     1   462     2   454     2   455 0.97 C4-dicarboxylate anaerobic carrier
MerR_1               PF13411.1     69 seq992_BIOID50987    -            215   4.2e-09   35.9   0.2   1   1   2.7e-12   3.6e-08   32.9   0.0    26    68     2    44     1    45 0.96 MerR HTH family regulatory protein
GCV_T                PF01571.16   211 seq993_BIOID50987    -            326     6e-28   97.5   0.3   1   1   6.8e-32   9.4e-28   96.9   0.2     4   209    24   217    21   219 0.90 Aminomethyltransferase folate-binding domain
Voltage_CLC          PF00654.15   355 seq996_BIOID50987    -            438   1.7e-72  244.2  32.8   1   1   1.3e-76   1.7e-72  244.2  22.7     5   354    83   422    79   423 0.91 Voltage gated chloride channel
Lactonase            PF10282.4    344 seq997_BIOID50987    -            326   2.3e-07   30.0   0.2   1   1   2.1e-10   2.9e-06   26.5   0.1   197   318     2   122     1   126 0.82 Lactonase, 7-bladed beta-propeller
RF-1                 PF00472.15   114 seq1001_BIOID50987   -            204     3e-23   81.6   1.3   1   1   3.9e-27   5.3e-23   80.8   0.9     9   103   103   196    97   200 0.86 RF-1 domain
HTH_Tnp_1            PF01527.15    76 seq1006_BIOID50987   -            108   5.5e-11   42.1   1.3   1   1   1.6e-14   2.2e-10   40.2   0.9     1    74     1    87     1    88 0.86 Transposase
AP_endonuc_2         PF01261.19   211 seq1007_BIOID50987   -            326   3.2e-14   52.6   0.1   1   1   3.4e-18   4.7e-14   52.0   0.1     1   204    41   222    41   229 0.91 Xylose isomerase-like TIM barrel
UvrB                 PF12344.3     44 seq1009_BIOID50987   -            673   6.7e-23   79.8   0.9   1   1   1.3e-25   2.9e-22   77.7   0.1     1    43   552   594   552   595 0.97 Ultra-violet resistance protein B
Helicase_C           PF00271.26    78 seq1009_BIOID50987   -            673   1.2e-15   57.0   0.0   1   1   1.2e-18   2.8e-15   55.8   0.0     2    77   465   545   464   546 0.98 Helicase conserved C-terminal domain
ResIII               PF04851.10   184 seq1009_BIOID50987   -            673   1.1e-11   44.8   0.0   1   1     3e-14   6.9e-11   42.1   0.0     4    94    13   101    10   134 0.79 Type III restriction enzyme, res subunit
UVR                  PF02151.14    36 seq1009_BIOID50987   -            673   5.2e-07   28.8   1.1   1   1     7e-10   1.6e-06   27.3   0.8     2    35   634   667   633   668 0.93 UvrB/uvrC motif
MobC                 PF05713.6     48 seq1013_BIOID50987   -            113   1.4e-12   47.2   1.9   1   1   3.6e-16   2.5e-12   46.4   1.3     1    48    62   106    62   113 0.81 Bacterial mobilisation protein (MobC)
RHH_1                PF01402.16    39 seq1013_BIOID50987   -            113   2.6e-05   23.7   0.5   1   1   1.6e-08   0.00011   21.8   0.0     2    32    11    41    10    48 0.93 Ribbon-helix-helix protein, copG family
Smr                  PF01713.16    83 seq1014_BIOID50987   -            183     2e-17   63.0   0.3   1   1   2.8e-21   3.8e-17   62.1   0.2     1    82    98   172    98   173 0.98 Smr domain
Ribonuc_red_sm       PF00268.16   281 seq1015_BIOID50987   -            319   6.2e-81  271.3   0.1   1   1   5.2e-85   7.2e-81  271.1   0.0     1   280     1   280     1   281 0.97 Ribonucleotide reductase, small chain
rve                  PF00665.21   120 seq1019_BIOID50987   -            296   4.9e-26   91.0   0.1   1   1   3.8e-29   1.3e-25   89.7   0.0     2   119   126   240   125   241 0.97 Integrase core domain
HTH_21               PF13276.1     60 seq1019_BIOID50987   -            296   1.6e-16   59.9   2.9   1   1   1.1e-19   3.9e-16   58.7   2.0     3    60    48   104    45   104 0.93 HTH-like domain
rve_3                PF13683.1     67 seq1019_BIOID50987   -            296   2.7e-11   42.7   0.0   1   1   1.8e-14   6.1e-11   41.5   0.0     6    67   217   278   212   278 0.92 Integrase core domain
rve_2                PF13333.1     52 seq1019_BIOID50987   -            296   2.6e-06   27.2   0.0   1   1   1.6e-09   5.5e-06   26.2   0.0     1    44   231   277   231   284 0.88 Integrase core domain
CPSase_L_D2          PF02786.12   211 seq1021_BIOID50987   -           1073  4.9e-118  391.8   2.5   1   2     1e-80   1.6e-77  259.4   0.0     1   210   128   334   128   335 0.99 Carbamoyl-phosphate synthase L chain, ATP binding domain
CPSase_L_D2          PF02786.12   211 seq1021_BIOID50987   -           1073  4.9e-118  391.8   2.5   2   2   1.1e-41   1.7e-38  131.9   0.4     1   210   674   876   674   877 0.95 Carbamoyl-phosphate synthase L chain, ATP binding domain
CPSase_L_chain       PF00289.17   110 seq1021_BIOID50987   -           1073   5.3e-47  158.3   0.0   1   2   7.6e-26   1.1e-22   80.0   0.0     1   110     6   123     6   123 0.97 Carbamoyl-phosphate synthase L chain, N-terminal domain
CPSase_L_chain       PF00289.17   110 seq1021_BIOID50987   -           1073   5.3e-47  158.3   0.0   2   2     2e-24     3e-21   75.4   0.0     3   110   560   669   558   669 0.97 Carbamoyl-phosphate synthase L chain, N-terminal domain
ATP-grasp_4          PF13535.1    184 seq1021_BIOID50987   -           1073   3.3e-42  144.2   0.3   1   2   6.7e-22     1e-18   67.6   0.0     4   182   128   307   125   309 0.91 ATP-grasp domain
ATP-grasp_4          PF13535.1    184 seq1021_BIOID50987   -           1073   3.3e-42  144.2   0.3   2   2   9.2e-24   1.4e-20   73.7   0.1     2   180   672   847   671   849 0.91 ATP-grasp domain
CPSase_L_D3          PF02787.14   121 seq1021_BIOID50987   -           1073   2.6e-42  143.2   0.1   1   1   5.8e-45   8.8e-42  141.5   0.0     2   121   425   547   424   547 0.98 Carbamoyl-phosphate synthetase large chain, oligomerisation domain
MGS                  PF02142.17    95 seq1021_BIOID50987   -           1073     3e-19   68.6   0.1   1   1   1.4e-21   2.2e-18   65.8   0.0     2    94   957  1041   956  1042 0.97 MGS-like domain
ATP-grasp            PF02222.17   172 seq1021_BIOID50987   -           1073   1.2e-14   53.9   0.4   1   2   1.6e-08   2.5e-05   23.5   0.0     2   161   137   304   136   312 0.82 ATP-grasp domain
ATP-grasp            PF02222.17   172 seq1021_BIOID50987   -           1073   1.2e-14   53.9   0.4   2   2     7e-10   1.1e-06   28.0   0.1     3   161   684   846   682   849 0.86 ATP-grasp domain
ATP-grasp_3          PF02655.9    161 seq1021_BIOID50987   -           1073   4.9e-11   42.6   0.8   1   1   2.6e-10     4e-07   29.9   0.0     8   158   679   846   672   849 0.79 ATP-grasp domain
Dala_Dala_lig_C      PF07478.8    203 seq1021_BIOID50987   -           1073     6e-11   42.0   0.3   1   1   1.5e-09   2.3e-06   27.0   0.1    14   173   694   844   681   864 0.78 D-ala D-ala ligase C-terminus
PAP2                 PF01569.16   129 seq1022_BIOID50987   -            254   2.5e-28   98.2   1.2   1   1   1.8e-32   2.5e-28   98.2   0.9     6   126    78   232    73   234 0.89 PAP2 superfamily
MerR-DNA-bind        PF09278.6     65 seq1026_BIOID50987   -            154     7e-15   55.0   0.1   1   1   2.6e-18   1.2e-14   54.3   0.0     2    65    55   119    54   119 0.96 MerR, DNA binding
MerR                 PF00376.18    38 seq1026_BIOID50987   -            154   4.6e-14   51.5   0.3   1   1   2.5e-17   1.1e-13   50.3   0.1     1    38    13    49    13    49 0.98 MerR family regulatory protein
MerR_1               PF13411.1     69 seq1026_BIOID50987   -            154   2.8e-12   46.1   0.0   1   1     1e-15   4.6e-12   45.4   0.0     2    65    13    76    12    78 0.96 MerR HTH family regulatory protein
Iso_dh               PF00180.15   348 seq1028_BIOID50987   -            416  7.1e-116  386.8   0.0   1   1    6e-120  8.2e-116  386.6   0.0     2   348    29   412    28   412 0.98 Isocitrate/isopropylmalate dehydrogenase
Glycos_transf_4      PF00953.16   159 seq1029_BIOID50987   -            367   1.1e-28   99.9  21.3   1   1   7.8e-33   1.1e-28   99.9  14.8     3   157    75   233    73   235 0.94 Glycosyl transferase family 4
DUF2645              PF10840.3    103 seq1030_BIOID50987   -            104   4.6e-47  158.3   8.5   1   1   3.7e-51     5e-47  158.1   5.9     1   103     1   103     1   103 1.00 Protein of unknown function (DUF2645)
CSD                  PF00313.17    66 seq1032_BIOID50987   -             70   2.6e-33  113.5   0.3   1   1   4.1e-37   2.8e-33  113.3   0.2     1    65     5    69     5    70 0.98 'Cold-shock' DNA-binding domain
OB_RNB               PF08206.6     58 seq1032_BIOID50987   -             70   1.5e-05   24.2   0.3   1   1   3.5e-09   2.4e-05   23.6   0.2     7    28    15    36    11    40 0.87 Ribonuclease B OB domain
SpoU_methylase       PF00588.14   142 seq1033_BIOID50987   -            157   2.4e-34  118.0   0.0   1   1     2e-38   2.7e-34  117.9   0.0     1   142     1   142     1   142 0.95 SpoU rRNA Methylase family
NUDIX                PF00293.23   135 seq1034_BIOID50987   -            257   1.9e-21   75.9   0.1   1   1   1.3e-24     6e-21   74.3   0.0     6   125   132   240   127   249 0.90 NUDIX domain
zf-NADH-PPase        PF09297.6     32 seq1034_BIOID50987   -            257   2.8e-10   39.4   5.4   1   1     1e-13   4.8e-10   38.6   3.8     1    32    93   124    93   124 0.98 NADH pyrophosphatase zinc ribbon domain
NUDIX-like           PF09296.6     98 seq1034_BIOID50987   -            257   3.7e-06   27.0   0.1   1   1   1.6e-09   7.3e-06   26.1   0.1     2    97    11    90    10    91 0.96 NADH pyrophosphatase-like rudimentary NUDIX domain
MobA_MobL            PF03389.10   216 seq1035_BIOID50987   -            412   1.4e-29  102.9   7.9   1   1   6.6e-33   9.1e-29  100.2   0.9    60   210     2   132     1   136 0.94 MobA/MobL family
Sigma54_activat      PF00158.21   168 seq1036_BIOID50987   -            328   3.2e-63  212.0   0.1   1   1   9.3e-67   4.2e-63  211.6   0.0     3   168     6   173     4   173 0.96 Sigma-54 interaction domain
HTH_8                PF02954.14    42 seq1036_BIOID50987   -            328   1.6e-08   33.8   0.5   1   1   3.5e-12   1.6e-08   33.8   0.3     7    40   284   317   280   319 0.92 Bacterial regulatory protein, Fis family
MFS_1                PF07690.11   354 seq1038_BIOID50987   -            421   5.4e-23   81.1  40.2   1   1   5.8e-27   7.9e-23   80.6  23.2    22   351    33   365    25   366 0.79 Major Facilitator Superfamily
2-oxoacid_dh         PF00198.18   231 seq1042_BIOID50987   -            405   7.8e-82  273.8   0.0   1   1   2.2e-85     1e-81  273.5   0.0     3   231   175   403   173   403 0.98 2-oxoacid dehydrogenases acyltransferase (catalytic domain)
Biotin_lipoyl        PF00364.17    74 seq1042_BIOID50987   -            405   6.9e-18   63.9   0.3   1   1   3.6e-21   1.6e-17   62.7   0.2     2    73     5    76     4    77 0.96 Biotin-requiring enzyme
E3_binding           PF02817.12    39 seq1042_BIOID50987   -            405     4e-15   55.0   2.3   1   1     1e-18   4.6e-15   54.8   0.1     5    39   114   148   111   148 0.96 e3 binding domain
DUF1049              PF06305.6     68 seq1044_BIOID50987   -            102   1.3e-25   88.5   0.7   1   1   9.6e-30   1.3e-25   88.5   0.5     1    66    22    87    22    89 0.97 Protein of unknown function (DUF1049)
GnsAB                PF08178.6     54 seq1046_BIOID50987   -             57   6.1e-33  112.1   4.2   1   1     5e-37   6.8e-33  111.9   2.9     1    54     1    54     1    54 1.00 GnsA/GnsB family
ABC_tran             PF00005.22   118 seq1047_BIOID50987   -            467   5.4e-26   91.1   0.0   1   1   3.3e-29   1.1e-25   90.1   0.0     1   117   135   259   135   260 0.97 ABC transporter
CBS                  PF00571.23    57 seq1047_BIOID50987   -            467   2.8e-06   26.7   0.0   1   1   4.2e-07    0.0014   18.0   0.0    32    55   436   459   413   461 0.86 CBS domain
Ribonuc_red_sm       PF00268.16   281 seq1049_BIOID50987   -            376   7.3e-30  103.8   2.5   1   2   4.3e-17   5.8e-13   48.3   0.3    13   143    31   158    22   165 0.91 Ribonucleotide reductase, small chain
Ribonuc_red_sm       PF00268.16   281 seq1049_BIOID50987   -            376   7.3e-30  103.8   2.5   2   2   2.8e-19   3.9e-15   55.5   0.1   155   274   200   329   182   336 0.89 Ribonucleotide reductase, small chain
Xan_ur_permease      PF00860.15   389 seq1051_BIOID50987   -            449   1.7e-88  296.6  48.3   1   1   1.6e-92   2.1e-88  296.3  33.5     1   388    26   409    26   410 0.99 Permease family
cNMP_binding         PF00027.24    91 seq1052_BIOID50987   -            232   1.2e-13   50.5   0.0   1   1   1.5e-17     2e-13   49.8   0.0     3    83    35   115    33   121 0.95 Cyclic nucleotide-binding domain
TPR_7                PF13176.1     36 seq1053_BIOID50987   -            389     1e-13   49.8  11.5   1   1   1.8e-05     0.025   14.2   0.0     1    27    71    97    71   106 0.82 Tetratricopeptide repeat
TPR_2                PF07719.12    34 seq1053_BIOID50987   -            389   1.8e-12   46.0   7.2   1   1   1.4e-05     0.019   14.7   0.0     5    32   218   245   214   247 0.88 Tetratricopeptide repeat
Apc3                 PF12895.2     84 seq1053_BIOID50987   -            389   7.3e-10   38.7   1.4   1   1   1.3e-09   1.8e-06   27.8   0.1     4    83   156   239   153   240 0.89 Anaphase-promoting complex, cyclosome, subunit 3
TPR_1                PF00515.23    34 seq1053_BIOID50987   -            389   4.6e-09   35.3   2.5   1   1   2.6e-05     0.035   13.5   0.0     7    32   220   245   214   247 0.89 Tetratricopeptide repeat
TPR_8                PF13181.1     34 seq1053_BIOID50987   -            389   1.4e-07   30.6   1.1   1   1   1.7e-05     0.024   14.3   0.0     5    29   218   242   214   246 0.89 Tetratricopeptide repeat
URO-D                PF01208.12   343 seq1056_BIOID50987   -            354  1.7e-139  464.4   0.0   1   1  1.4e-143  1.9e-139  464.2   0.0     2   342     5   347     4   348 0.98 Uroporphyrinogen decarboxylase (URO-D)
Wzz                  PF02706.10   152 seq1058_BIOID50987   -            348   4.9e-15   55.5   2.0   1   1   7.6e-19     1e-14   54.4   1.4     1   113    15   188    15   244 0.69 Chain length determinant protein
Porin_1              PF00267.16   337 seq1060_BIOID50987   -            387  1.2e-132  442.2  31.1   1   1  1.9e-136  1.3e-132  442.0  21.5     1   337    27   387    27   387 0.98 Gram-negative porin
Porin_4              PF13609.1    311 seq1060_BIOID50987   -            387   1.6e-14   54.0  49.8   1   1   3.4e-18   2.3e-14   53.5  32.8     6   304    12   357     6   366 0.77 Gram-negative porin
Glyco_hydro_1        PF00232.13   455 seq1065_BIOID50987   -            479  4.3e-131  437.1   1.8   1   1  3.7e-135    5e-131  436.9   1.2     3   454     6   476     4   477 0.92 Glycosyl hydrolase family 1
FliE                 PF02049.13    97 seq1066_BIOID50987   -            113   1.4e-23   82.6   5.3   1   1   1.9e-27   2.5e-23   81.7   3.7     5    97    21   113    10   113 0.93 Flagellar hook-basal body complex protein FliE
PseudoU_synth_2      PF00849.17   164 seq1067_BIOID50987   -            290     1e-15   57.8   0.1   1   1   6.3e-18   4.3e-14   52.5   0.1     2   164    69   195    68   195 0.87 RNA pseudouridylate synthase
S4                   PF01479.20    48 seq1067_BIOID50987   -            290     3e-14   52.0   1.3   1   1   1.5e-17     1e-13   50.3   0.0     1    48     7    52     7    52 0.97 S4 domain
Pribosyltran         PF00156.22   125 seq1069_BIOID50987   -            152   2.2e-11   43.4   0.0   1   1   2.3e-15   3.2e-11   42.9   0.0     2   112     4   105     3   112 0.87 Phosphoribosyl transferase domain
DUF2583              PF10762.4     89 seq1072_BIOID50987   -             92     1e-51  172.9   1.0   1   1   8.5e-56   1.2e-51  172.7   0.7     1    89     1    89     1    89 0.99 Protein of unknown function (DUF2583)
YscJ_FliF            PF01514.12   207 seq1074_BIOID50987   -            548   1.2e-47  161.6   1.4   1   1   2.4e-51   1.6e-47  161.2   0.3     9   201    32   225    21   232 0.91 Secretory protein of YscJ/FliF family
YscJ_FliF_C          PF08345.6    160 seq1074_BIOID50987   -            548   3.8e-38  130.8   0.2   1   1     1e-41     7e-38  129.9   0.1     1   160   259   418   259   418 0.88 Flagellar M-ring protein C-terminal
ATP-grasp_2          PF08442.5    202 seq1079_BIOID50987   -            388   2.9e-83  278.0   0.0   1   1   1.2e-86   4.1e-83  277.6   0.0     1   202     2   203     2   203 1.00 ATP-grasp domain
Ligase_CoA           PF00549.14   153 seq1079_BIOID50987   -            388     1e-24   86.7   3.4   1   1   5.1e-28   1.8e-24   86.0   2.4     1   153   262   382   262   382 0.98 CoA-ligase
ATP-grasp_5          PF13549.1    222 seq1079_BIOID50987   -            388   9.8e-14   50.9   0.1   1   1   6.2e-17   2.1e-13   49.8   0.0    10   219     3   215     1   217 0.79 ATP-grasp domain
ATP-grasp_4          PF13535.1    184 seq1079_BIOID50987   -            388   8.9e-08   31.9   0.2   1   1   5.9e-11     2e-07   30.8   0.0     7   100     7   115     4   200 0.80 ATP-grasp domain
Fer2                 PF00111.22    78 seq1080_BIOID50987   -             84   9.2e-11   41.2   2.6   1   1   7.5e-15     1e-10   41.0   1.8     7    78    10    77     4    77 0.83 2Fe-2S iron-sulfur cluster binding domain
Endonuclease_5       PF04493.9    206 seq1082_BIOID50987   -            223   1.1e-70  237.0   0.0   1   1   9.3e-75   1.3e-70  236.8   0.0     1   205     9   208     9   209 0.99 Endonuclease V
BPD_transp_1         PF00528.17   185 seq1083_BIOID50987   -            354   2.5e-26   92.2  16.2   1   1   1.8e-30   2.5e-26   92.2  11.2     1   176   163   324   163   332 0.91 Binding-protein-dependent transport system inner membrane component
FliD_C               PF07195.7    239 seq1084_BIOID50987   -            316   5.3e-57  192.7  15.9   1   1   3.9e-61   5.3e-57  192.7  11.0     1   239    72   301    72   301 0.97 Flagellar hook-associated protein 2 C-terminus
DUF1100              PF06500.6    411 seq1085_BIOID50987   -            414  1.2e-221  735.4   0.0   1   1  2.8e-225  1.3e-221  735.2   0.0     1   411     1   414     1   414 0.99 Alpha/beta hydrolase of unknown function (DUF1100)
Abhydrolase_5        PF12695.2    142 seq1085_BIOID50987   -            414   2.3e-08   33.7   0.0   1   1   9.2e-12   4.2e-08   32.9   0.0     1   121   196   375   196   392 0.75 Alpha/beta hydrolase family
Abhydrolase_6        PF12697.2    228 seq1085_BIOID50987   -            414   2.1e-06   27.6   0.5   1   1   9.1e-10   4.2e-06   26.7   0.1    12   107   208   326   197   390 0.70 Alpha/beta hydrolase family
Epimerase_2          PF02350.14   346 seq1087_BIOID50987   -            376  1.2e-126  422.0   0.0   1   1    1e-130  1.4e-126  421.8   0.0     2   346    22   370    21   370 0.97 UDP-N-acetylglucosamine 2-epimerase
OMPdecase            PF00215.19   226 seq1089_BIOID50987   -            265     3e-54  183.6   0.0   1   1   2.6e-58   3.5e-54  183.4   0.0     1   226    35   257    35   257 0.96 Orotidine 5'-phosphate decarboxylase / HUMPS family
Na_H_Exchanger       PF00999.16   384 seq1091_BIOID50987   -            549   3.4e-72  242.9  43.6   1   1   3.1e-76   4.2e-72  242.6  30.2     2   383     8   421     5   422 0.91 Sodium/hydrogen exchanger family
DUF416               PF04222.7    191 seq1093_BIOID50987   -            196   3.7e-87  290.2   0.1   1   1     3e-91   4.2e-87  290.1   0.0     1   189     4   192     4   194 0.99 Protein of unknown function (DUF416)
Mob_synth_C          PF06463.8    128 seq1095_BIOID50987   -            352     7e-36  122.6   0.0   1   1   3.6e-39   1.2e-35  121.8   0.0     1   127   209   335   209   336 0.98 Molybdenum Cofactor Synthesis C
Radical_SAM          PF04055.16   166 seq1095_BIOID50987   -            352   6.9e-27   94.5   0.0   1   1   2.7e-30   9.4e-27   94.0   0.0     2   166    42   204    41   204 0.97 Radical SAM superfamily
Fer4_12              PF13353.1    139 seq1095_BIOID50987   -            352   1.6e-07   31.4   0.0   1   1   8.7e-11     3e-07   30.5   0.0    15   116    47   148    36   154 0.84 4Fe-4S single cluster domain
Fer4_14              PF13394.1    117 seq1095_BIOID50987   -            352   5.9e-07   29.4   0.0   1   1   5.8e-10     2e-06   27.7   0.0     6    90    45   127    38   148 0.70 4Fe-4S single cluster domain
HTH_6                PF01418.12    77 seq1096_BIOID50987   -            135   2.1e-33  113.7   0.0   1   1   2.2e-37     3e-33  113.2   0.0     1    76     1    76     1    77 0.99 Helix-turn-helix domain, rpiR family
DJ-1_PfpI            PF01965.19   147 seq1097_BIOID50987   -            283   4.2e-12   45.6   0.0   1   1   5.2e-16   7.1e-12   44.8   0.0    22   143   125   274   108   278 0.81 DJ-1/PfpI family
SUI1                 PF01253.17    83 seq1099_BIOID50987   -            108   1.6e-22   78.9   1.9   1   1   1.4e-26   1.9e-22   78.7   1.3     2    82    28   104    27   105 0.95 Translation initiation factor SUI1
Band_7               PF01145.20   179 seq1100_BIOID50987   -            375   1.3e-24   86.9   0.2   1   1   4.1e-27   5.6e-23   81.6   0.2     2   178   147   318   146   320 0.94 SPFH domain / Band 7 family
CoA_binding          PF02629.14    96 seq1101_BIOID50987   -            289   1.7e-30  105.2   0.7   1   1   3.7e-34   1.7e-30  105.2   0.5     1    96     6    99     6    99 0.99 CoA binding domain
Ligase_CoA           PF00549.14   153 seq1101_BIOID50987   -            289   2.5e-20   72.5   0.5   1   1   9.3e-24   4.2e-20   71.7   0.3     1   152   151   271   151   272 0.96 CoA-ligase
Succ_CoA_lig         PF13607.1    138 seq1101_BIOID50987   -            289   1.7e-11   43.7   0.0   1   1   6.5e-15     3e-11   42.9   0.0     1   138   145   284   145   287 0.81 Succinyl-CoA ligase like flavodoxin domain
FliS                 PF02561.9    122 seq1102_BIOID50987   -            136   2.2e-44  150.1   0.8   1   1   1.8e-48   2.4e-44  149.9   0.6     4   121     6   128     2   129 0.96 Flagellar protein FliS
OpuAC                PF04069.7    257 seq1107_BIOID50987   -            344   3.7e-56  190.2   3.6   1   1   3.3e-60   4.5e-56  189.9   2.5     2   256    44   326    43   327 0.94 Substrate binding domain of ABC-type glycine betaine transport system
FliG_C               PF01706.11   110 seq1109_BIOID50987   -            336   2.8e-31  107.6  14.2   1   1   4.6e-34   3.2e-30  104.2   2.4     1   110   219   328   219   328 0.99 FliG C-terminal domain
SIS                  PF01380.17   131 seq1110_BIOID50987   -            143   1.3e-19   70.0   0.1   1   1   2.2e-23   1.5e-19   69.7   0.1    26   130     3   106     1   107 0.94 SIS domain
SIS_2                PF13580.1    138 seq1110_BIOID50987   -            143   9.5e-09   34.9   0.1   1   1   2.4e-12   1.6e-08   34.2   0.0    99   138    25    64    12    64 0.89 SIS domain
UDPG_MGDP_dh_N       PF03721.9    185 seq1112_BIOID50987   -            420   3.6e-61  205.6   0.2   1   1     1e-62   3.5e-59  199.2   0.0     2   183     5   189     4   191 0.96 UDP-glucose/GDP-mannose dehydrogenase family, NAD binding domain
UDPG_MGDP_dh         PF00984.14    96 seq1112_BIOID50987   -            420     4e-30  103.7   0.0   1   1   2.3e-33     8e-30  102.7   0.0     2    93   206   292   205   296 0.88 UDP-glucose/GDP-mannose dehydrogenase family, central domain
UDPG_MGDP_dh_C       PF03720.10   106 seq1112_BIOID50987   -            420   7.4e-19   67.7   0.0   1   1   5.7e-22   1.9e-18   66.4   0.0     1   104   324   419   324   420 0.91 UDP-glucose/GDP-mannose dehydrogenase family, UDP binding domain
NAD_binding_2        PF03446.10   162 seq1112_BIOID50987   -            420     7e-07   29.1   0.1   1   1   2.1e-09   7.1e-06   25.8   0.0     2   110     4   136     3   141 0.76 NAD binding domain of 6-phosphogluconate dehydrogenase
Crl                  PF07417.7    127 seq1113_BIOID50987   -            133     1e-54  183.5   0.1   1   1   8.7e-59   1.2e-54  183.3   0.1     2   122     3   123     2   131 0.96 Transcriptional regulator Crl
MFS_1                PF07690.11   354 seq1114_BIOID50987   -            417   5.8e-39  133.7  62.6   1   2   3.2e-31   2.2e-27   95.6  18.9     1   224    41   261    40   270 0.82 Major Facilitator Superfamily
MFS_1                PF07690.11   354 seq1114_BIOID50987   -            417   5.8e-39  133.7  62.6   2   2   9.1e-15   6.2e-11   41.5  23.0     7   168   249   407   247   415 0.82 Major Facilitator Superfamily
Sugar_tr             PF00083.19   451 seq1114_BIOID50987   -            417   2.8e-14   52.4  34.3   1   1   9.1e-18   6.2e-14   51.2   7.0    46   197    71   217    11   223 0.90 Sugar (and other) transporter
FliT                 PF05400.8     84 seq1115_BIOID50987   -            121   6.3e-17   61.6   4.2   1   1   6.9e-21   9.4e-17   61.0   2.9     1    84    21   106    21   106 0.98 Flagellar protein FliT
Bac_DNA_binding      PF00216.16    90 seq1118_BIOID50987   -             90   3.2e-33  113.4   1.4   1   1   2.6e-37   3.6e-33  113.3   1.0     1    90     1    90     1    90 0.99 Bacterial DNA-binding protein
PK                   PF00224.16   348 seq1122_BIOID50987   -            527  8.8e-144  478.2   4.6   1   1  1.8e-147  1.2e-143  477.8   3.2     2   345    53   394    52   397 0.98 Pyruvate kinase, barrel domain
PK_C                 PF02887.11   117 seq1122_BIOID50987   -            527   1.7e-31  108.0   1.5   1   1   7.7e-35   5.3e-31  106.4   1.1     2   116   410   524   409   525 0.98 Pyruvate kinase, alpha/beta domain
SepZ                 PF06066.6     99 seq1123_BIOID50987   -             98   1.8e-47  159.2   8.0   1   1   1.5e-51     2e-47  159.1   5.6     1    99     1    98     1    98 0.99 SepZ
DUF1481              PF07356.7    195 seq1124_BIOID50987   -            211   1.1e-70  236.9   0.6   1   1   9.3e-75   1.3e-70  236.7   0.4     1   195    22   207    22   207 0.99 Protein of unknown function (DUF1481)
Alpha-amylase        PF00128.19   316 seq1125_BIOID50987   -            495   5.6e-26   91.5   0.4   1   1   2.1e-29   1.4e-25   90.2   0.3     8   304    26   367    21   376 0.69 Alpha amylase, catalytic domain
Glyco_hydro_70       PF02324.11   809 seq1125_BIOID50987   -            495   1.4e-13   49.5   0.2   1   1   2.9e-10     2e-06   25.8   0.0   589   698    24   132    22   143 0.86 Glycosyl hydrolase family 70
MoCF_biosynth        PF00994.19   144 seq1127_BIOID50987   -            170   5.8e-31  106.7   0.0   1   1   5.3e-35   7.2e-31  106.4   0.0     1   143    14   156    12   157 0.92 Probable molybdopterin binding domain
MxiH                 PF09392.5     90 seq1129_BIOID50987   -            142   2.6e-12   47.0   0.9   1   1     3e-16   4.1e-12   46.3   0.6     2    90    56   141    55   141 0.96 Type III secretion needle MxiH like
DUF1043              PF06295.7    128 seq1130_BIOID50987   -            134   2.2e-57  192.1   0.0   1   1   1.8e-61   2.4e-57  191.9   0.0     1   127     7   132     7   133 0.99 Protein of unknown function (DUF1043)
Nuc-transf           PF10127.4    247 seq1132_BIOID50987   -            263   6.6e-98  326.8   0.0   1   1  5.4e-102   7.4e-98  326.6   0.0     1   246    10   256    10   257 0.99 Predicted nucleotidyltransferase
ROK                  PF00480.15   179 seq1134_BIOID50987   -            397   1.2e-27   96.8   0.0   1   1   1.2e-31   1.6e-27   96.3   0.0    26   179   111   267    85   267 0.89 ROK family
Metalloenzyme        PF01676.13   262 seq1135_BIOID50987   -            514  1.6e-101  338.8   0.5   1   1  4.2e-105  1.9e-101  338.6   0.3     1   261     6   507     6   508 0.99 Metalloenzyme superfamily
iPGM_N               PF06415.8    223 seq1135_BIOID50987   -            514   6.9e-89  296.9   0.6   1   1   2.2e-92     1e-88  296.3   0.4     2   223    85   308    84   308 0.99 BPG-independent PGAM N-terminus (iPGM_N)
Phosphodiest         PF01663.17   364 seq1135_BIOID50987   -            514   2.3e-05   23.7   0.0   1   1   7.6e-09   3.5e-05   23.2   0.0   104   246   303   449   259   491 0.73 Type I phosphodiesterase / nucleotide pyrophosphatase
FliH                 PF02108.11   128 seq1137_BIOID50987   -            236   1.2e-30  105.9   0.1   1   1   2.3e-34   1.6e-30  105.5   0.1     2   128    97   221    96   221 0.97 Flagellar assembly protein FliH
DUF2819              PF10995.3    317 seq1138_BIOID50987   -            523  2.7e-129  430.4   0.0   1   1  2.5e-133  3.4e-129  430.0   0.0     2   317   163   474   162   474 0.99 Protein of unknown function (DUF2819)
MFS_1                PF07690.11   354 seq1139_BIOID50987   -            394   1.4e-36  125.9  55.0   1   2   1.2e-29   8.2e-26   90.4  16.5     2   188    17   198    16   216 0.88 Major Facilitator Superfamily
MFS_1                PF07690.11   354 seq1139_BIOID50987   -            394   1.4e-36  125.9  55.0   2   2   9.5e-15   6.5e-11   41.4  16.0     3   175   218   387   216   394 0.89 Major Facilitator Superfamily
Sugar_tr             PF00083.19   451 seq1139_BIOID50987   -            394   6.3e-12   44.6  16.2   1   1   9.3e-16   6.3e-12   44.6  11.2    43   188    39   181    11   184 0.83 Sugar (and other) transporter
MoaC                 PF01967.16   136 seq1140_BIOID50987   -            161   1.5e-60  202.6   1.3   1   1   1.3e-64   1.7e-60  202.4   0.9     1   136    15   150    15   150 1.00 MoaC family
YscJ_FliF            PF01514.12   207 seq1141_BIOID50987   -            190   8.5e-59  198.0   5.3   1   1   7.4e-63     1e-58  197.8   3.7     1   196     1   185     1   189 0.97 Secretory protein of YscJ/FliF family
Epimerase            PF01370.16   236 seq1142_BIOID50987   -            355   5.6e-79  264.7   0.0   1   1     3e-82   6.9e-79  264.4   0.0     1   236     4   252     4   252 0.97 NAD dependent epimerase/dehydratase family
RmlD_sub_bind        PF04321.12   287 seq1142_BIOID50987   -            355   2.8e-17   62.4   0.0   1   1   1.7e-20   3.9e-17   61.9   0.0     2   254     3   296     1   333 0.79 RmlD substrate binding domain
Polysacc_synt_2      PF02719.10   294 seq1142_BIOID50987   -            355     2e-16   59.6   0.0   1   1   1.5e-19   3.3e-16   58.9   0.0     1   117     4   114     4   135 0.92 Polysaccharide biosynthesis protein
NAD_binding_4        PF07993.7    249 seq1142_BIOID50987   -            355     3e-15   55.7   0.1   1   1   2.9e-14   6.5e-11   41.5   0.0    87   197    74   189    62   250 0.85 Male sterility protein
3Beta_HSD            PF01073.14   280 seq1142_BIOID50987   -            355     3e-15   55.5   0.0   1   1   2.1e-18   4.7e-15   54.9   0.0     1   229     5   240     5   250 0.82 3-beta hydroxysteroid dehydrogenase/isomerase family
adh_short            PF00106.20   167 seq1142_BIOID50987   -            355   3.8e-08   33.3   0.3   1   1   2.7e-10   6.1e-07   29.3   0.0     3    96     4    91     2   126 0.79 short chain dehydrogenase
PDZ                  PF00595.19    81 seq1143_BIOID50987   -            455   5.7e-29   99.9   6.3   1   2   7.2e-19   2.5e-15   56.3   0.0     5    80   261   345   257   346 0.94 PDZ domain (Also known as DHR or GLGF)
PDZ                  PF00595.19    81 seq1143_BIOID50987   -            455   5.7e-29   99.9   6.3   2   2   5.6e-15   1.9e-11   43.8   0.8    12    80   376   443   366   444 0.87 PDZ domain (Also known as DHR or GLGF)
PDZ_2                PF13180.1     82 seq1143_BIOID50987   -            455   9.5e-29   99.0   0.6   1   2   3.1e-21   1.1e-17   63.5   0.0     7    82   273   358   267   358 0.89 PDZ domain
PDZ_2                PF13180.1     82 seq1143_BIOID50987   -            455   9.5e-29   99.0   0.6   2   2     1e-11   3.4e-08   33.1   0.1    13    59   389   435   375   451 0.86 PDZ domain
Trypsin_2            PF13365.1    120 seq1143_BIOID50987   -            455   6.1e-20   71.2   0.3   1   1   3.1e-23     1e-19   70.5   0.2     1   120    92   228    92   228 0.80 Trypsin-like peptidase domain
Trypsin              PF00089.21   220 seq1143_BIOID50987   -            455   1.1e-16   60.9   0.0   1   1   5.4e-20   1.9e-16   60.2   0.0    28   215    93   250    84   254 0.82 Trypsin
Peripla_BP_1         PF00532.16   279 seq1147_BIOID50987   -            342   3.5e-94  315.0   0.0   1   1   5.9e-98     4e-94  314.8   0.0     1   279    44   337    44   337 0.98 Periplasmic binding proteins and sugar binding domain of LacI family
Peripla_BP_4         PF13407.1    258 seq1147_BIOID50987   -            342   1.6e-19   70.1   0.0   1   1     3e-23     2e-19   69.8   0.0     5   257    51   296    49   297 0.87 Periplasmic binding protein domain
PTS_EIIA_2           PF00359.17   142 seq1148_BIOID50987   -            658   2.4e-31  108.2   0.0   1   1   8.9e-35     4e-31  107.5   0.0     5   141    29   170    25   171 0.95 Phosphoenolpyruvate-dependent sugar phosphotransferase system, EIIA 2
PTS_IIB              PF02302.12    90 seq1148_BIOID50987   -            658   1.4e-15   57.3   0.1   1   1   5.6e-19   2.6e-15   56.5   0.1     2    90   188   279   187   279 0.95 PTS system, Lactose/Cellobiose specific IIB subunit
PTS_EIIC             PF02378.13   321 seq1148_BIOID50987   -            658   2.1e-11   43.1  35.1   1   1   4.6e-14   2.1e-10   39.8  24.3     2   268   312   562   311   638 0.73 Phosphotransferase system, EIIC
ThiS                 PF02597.15    78 seq1151_BIOID50987   -             81     5e-22   77.9   0.0   1   1   4.1e-26   5.6e-22   77.8   0.0     1    78     4    81     4    81 0.99 ThiS family
Peptidase_A24        PF01478.13   106 seq1152_BIOID50987   -            155   2.3e-23   82.2   8.7   1   1   1.7e-27   2.3e-23   82.2   6.0     2   103    10   116     8   121 0.88 Type IV leader peptidase family
ATP-synt_ab          PF00006.20   215 seq1154_BIOID50987   -            445   2.5e-63  213.3   0.0   1   1   2.4e-67   3.3e-63  212.9   0.0     2   215   147   357   146   357 0.99 ATP synthase alpha/beta family, nucleotide-binding domain
Asr                  PF06392.6     19 seq1158_BIOID50987   -            111   7.1e-07   29.3  23.9   1   1   5.2e-11   7.1e-07   29.3  16.6     1    19    53    71    53    71 0.99 Acid shock protein repeat
Sugar_tr             PF00083.19   451 seq1160_BIOID50987   -            243   1.2e-21   76.7  12.0   1   1   2.1e-25   1.4e-21   76.4   8.3     6   199    27   227    23   239 0.85 Sugar (and other) transporter
MFS_1                PF07690.11   354 seq1160_BIOID50987   -            243   3.8e-15   55.3  19.4   1   1   7.9e-19   5.4e-15   54.8  13.5    37   173    69   215    23   240 0.74 Major Facilitator Superfamily
AA_kinase            PF00696.23   241 seq1161_BIOID50987   -            396   4.4e-43  147.4   2.1   1   1   8.2e-47   5.6e-43  147.1   1.5     2   240    35   263    34   264 0.93 Amino acid kinase family
PUA                  PF01472.15    74 seq1161_BIOID50987   -            396     1e-22   79.4   0.1   1   1   4.6e-26   3.1e-22   77.9   0.1     1    74   305   379   305   379 0.98 PUA domain
MoaE                 PF02391.12   117 seq1162_BIOID50987   -            150   2.5e-40  136.7   0.0   1   1   2.2e-44     3e-40  136.5   0.0     2   116     6   121     5   122 0.97 MoaE protein
HATPase_c            PF02518.21   111 seq1163_BIOID50987   -            458   1.6e-28   98.5   0.8   1   1   6.1e-32   4.2e-28   97.1   0.1     2   110   346   449   345   450 0.98 Histidine kinase-, DNA gyrase B-, and HSP90-like ATPase
HisKA                PF00512.20    68 seq1163_BIOID50987   -            458   1.8e-14   53.3   0.0   1   1     8e-18   5.5e-14   51.7   0.0     2    65   238   300   237   302 0.91 His Kinase A (phospho-acceptor) domain
YmgB                 PF10798.3     61 seq1165_BIOID50987   -             78   3.6e-05   23.3   0.0   1   1     4e-09   5.4e-05   22.7   0.0     4    35    27    58    25    63 0.93 Biofilm development protein YmgB/AriR
Secretin             PF00263.16   165 seq1170_BIOID50987   -            512   1.8e-32  111.9   3.4   1   1   2.6e-36   1.8e-32  111.9   2.4     1   162   336   504   336   507 0.93 Bacterial type II and III secretion system protein
Secretin_N           PF03958.12    82 seq1170_BIOID50987   -            512   2.5e-24   85.1   2.8   1   1   1.6e-22   1.1e-18   67.0   0.2     1    82   180   275   180   275 0.99 Bacterial type II/III secretion system short domain
Bax1-I               PF01027.15   205 seq1171_BIOID50987   -            261   7.3e-59  198.6  36.9   1   1   6.3e-63   8.6e-59  198.4  25.6     2   205    46   257    45   257 0.91 Inhibitor of apoptosis-promoting Bax1
NTP_transferase      PF00483.18   248 seq1172_BIOID50987   -            293   1.2e-72  244.0   0.0   1   1   2.1e-76   1.4e-72  243.8   0.0     1   246     2   238     2   240 0.98 Nucleotidyl transferase
NTP_transf_3         PF12804.2    179 seq1172_BIOID50987   -            293   1.1e-08   35.3   0.0   1   1     2e-12   1.4e-08   35.0   0.0     1   120     3   133     3   188 0.83 MobA-like NTP transferase domain
Trypsin              PF00089.21   220 seq1173_BIOID50987   -            273   1.3e-11   44.4   0.0   1   1     6e-15   4.1e-11   42.7   0.0     9   198    50   244    44   266 0.74 Trypsin
Trypsin_2            PF13365.1    120 seq1173_BIOID50987   -            273   1.3e-07   31.5   0.0   1   1   3.1e-11   2.1e-07   30.8   0.0     1   120    69   240    69   240 0.67 Trypsin-like peptidase domain
AzlC                 PF03591.9    143 seq1174_BIOID50987   -            245   7.3e-42  142.5  10.2   1   1   5.3e-46   7.3e-42  142.5   7.1     1   141    23   165    23   167 0.97 AzlC protein
Peptidase_M23        PF01551.17    96 seq1176_BIOID50987   -            427   2.2e-25   88.4   0.2   1   1   3.6e-29     5e-25   87.2   0.1     3    96   328   421   327   421 0.98 Peptidase family M23
NAD_synthase         PF02540.12   242 seq1177_BIOID50987   -            275   8.4e-79  263.7   0.0   1   1   7.1e-83   9.8e-79  263.5   0.0     2   242    23   265    22   265 0.98 NAD synthase
RNase_T              PF00929.19   164 seq1178_BIOID50987   -            204   4.9e-34  117.8   0.0   1   1   4.2e-38   5.7e-34  117.6   0.0     1   163    32   193    32   194 0.97 Exonuclease
FAD_binding_3        PF01494.14   356 seq1179_BIOID50987   -            391   1.2e-28  100.1   0.0   1   1   5.7e-32   1.6e-28   99.7   0.0     2   345     6   338     5   342 0.81 FAD binding domain
Lycopene_cycl        PF05834.7    374 seq1179_BIOID50987   -            391   4.8e-11   42.0   6.1   1   1   7.5e-12     2e-08   33.4   4.2     2   308     8   335     7   360 0.78 Lycopene cyclase protein
DAO                  PF01266.19   358 seq1179_BIOID50987   -            391   7.8e-10   38.0   0.8   1   1   3.8e-10     1e-06   27.7   0.1     2    34     8    40     7    95 0.89 FAD dependent oxidoreductase
SE                   PF08491.5    276 seq1179_BIOID50987   -            391   1.7e-05   23.7   0.0   1   1   1.3e-08   3.7e-05   22.5   0.0   124   206   275   357   240   387 0.85 Squalene epoxidase
MFS_1                PF07690.11   354 seq1181_BIOID50987   -            173   1.5e-13   50.1  19.2   1   1   2.4e-17   1.6e-13   50.0  13.3    22   173    11   166     1   173 0.78 Major Facilitator Superfamily
Sugar_tr             PF00083.19   451 seq1181_BIOID50987   -            173   1.9e-06   26.6  16.1   1   1   3.3e-10   2.3e-06   26.3  11.1   281   418    14   143     3   168 0.76 Sugar (and other) transporter
DUF2636              PF11120.3     62 seq1182_BIOID50987   -             63   5.2e-33  112.2   0.6   1   1   4.2e-37   5.7e-33  112.1   0.4     1    62     2    63     2    63 0.99 Protein of unknown function (DUF2636)
YmgB                 PF10798.3     61 seq1183_BIOID50987   -             88   5.3e-29   99.7   2.6   1   1   3.8e-33   5.3e-29   99.7   1.8     1    61    28    88    28    88 0.98 Biofilm development protein YmgB/AriR
Transthyretin        PF00576.16   112 seq1184_BIOID50987   -            137   2.1e-42  143.4   0.1   1   1   1.8e-46   2.5e-42  143.1   0.1     2   112    28   136    27   136 0.98 HIUase/Transthyretin family
Sulf_transp          PF04143.9     43 seq1185_BIOID50987   -            401   3.2e-19   68.5  35.9   1   2     6e-14   8.2e-10   38.4   5.6     3    41   114   153   112   155 0.94 Sulphur transport
Sulf_transp          PF04143.9     43 seq1185_BIOID50987   -            401   3.2e-19   68.5  35.9   2   2   1.2e-15   1.6e-11   43.8   5.0     3    42   290   329   288   336 0.93 Sulphur transport
DAO                  PF01266.19   358 seq1186_BIOID50987   -            542   1.2e-56  192.0   2.9   1   1   5.5e-60   1.9e-56  191.4   2.0     1   344    10   343    10   367 0.86 FAD dependent oxidoreductase
FAD_binding_2        PF00890.19   421 seq1186_BIOID50987   -            542     5e-08   32.0   8.6   1   1     3e-10     1e-06   27.7   6.0     1   206    10   215    10   234 0.78 FAD binding domain
FAD_binding_3        PF01494.14   356 seq1186_BIOID50987   -            542   1.3e-06   27.5   3.7   1   1   4.2e-09   1.4e-05   24.1   2.7     2   173     9   214     8   225 0.85 FAD binding domain
Fer2_BFD             PF04324.10    55 seq1186_BIOID50987   -            542   2.2e-06   27.4   2.4   1   1   6.5e-10   2.2e-06   27.4   1.7     2    45   432   480   431   486 0.87 BFD-like [2Fe-2S] binding domain
DUF3260              PF11658.3    518 seq1189_BIOID50987   -            559  4.9e-234  777.1   0.0   1   1  4.1e-238  5.6e-234  776.9   0.0     2   518    24   554    23   554 0.99 Protein of unknown function (DUF3260)
Trypsin              PF00089.21   220 seq1190_BIOID50987   -            355   6.1e-17   61.8   0.0   1   1   3.8e-20   1.3e-16   60.7   0.0    23   214    72   239    50   245 0.79 Trypsin
Trypsin_2            PF13365.1    120 seq1190_BIOID50987   -            355   9.9e-17   60.9   0.5   1   1   4.5e-20   1.5e-16   60.3   0.4     1   120    80   215    80   215 0.82 Trypsin-like peptidase domain
PDZ_2                PF13180.1     82 seq1190_BIOID50987   -            355   8.9e-14   51.0   0.5   1   1     1e-16   3.5e-13   49.1   0.1     3    82   259   348   257   348 0.87 PDZ domain
PDZ                  PF00595.19    81 seq1190_BIOID50987   -            355   4.3e-11   42.7   1.4   1   1   1.2e-14   4.3e-11   42.7   0.9    10    80   257   335   248   336 0.77 PDZ domain (Also known as DHR or GLGF)
Lact-deh-memb        PF09330.6    291 seq1191_BIOID50987   -            571  9.4e-154  510.8   1.9   1   1  1.7e-157  1.2e-153  510.5   1.3     1   291   278   567   278   567 1.00 D-lactate dehydrogenase, membrane binding
FAD_binding_4        PF01565.18   139 seq1191_BIOID50987   -            571   2.5e-08   33.3   0.0   1   1   6.1e-12   4.2e-08   32.6   0.0     2   115    47   166    46   186 0.84 FAD binding domain
Aldedh               PF00171.17   462 seq1195_BIOID50987   -            417   6.8e-21   74.0   3.4   1   1   1.3e-20   1.7e-16   59.4   1.0    37   298     8   282     2   304 0.82 Aldehyde dehydrogenase family
FliJ                 PF02050.11   123 seq1196_BIOID50987   -            144   4.5e-09   36.2   2.6   1   1   3.3e-13   4.5e-09   36.2   1.8    37   122    51   136    41   137 0.92 Flagellar FliJ protein
GlutR_N              PF05201.10   152 seq1198_BIOID50987   -            484   5.8e-57  191.4   0.1   1   1   3.1e-60   1.4e-56  190.1   0.0     1   152    72   223    72   223 0.99 Glutamyl-tRNAGlu reductase, N-terminal domain
Shikimate_DH         PF01488.15   135 seq1198_BIOID50987   -            484   3.9e-43  146.6   0.5   1   1   1.5e-46   6.7e-43  145.9   0.3     2   135   238   372   237   372 0.96 Shikimate / quinate 5-dehydrogenase
GlutR_dimer          PF00745.15   101 seq1198_BIOID50987   -            484   1.9e-27   95.0   2.6   1   1   4.1e-31   1.9e-27   95.0   1.8     2   100   386   483   385   484 0.97 Glutamyl-tRNAGlu reductase, dimerisation domain
AMNp_N               PF10423.4    160 seq1199_BIOID50987   -            536   9.8e-51  171.3   0.1   1   1   2.1e-54   1.5e-50  170.8   0.1     2   158    64   222    63   224 0.96 Bacterial AMP nucleoside phosphorylase N-terminus
PNP_UDP_1            PF01048.15   234 seq1199_BIOID50987   -            536   5.7e-20   71.1   0.0   1   1   1.4e-23   9.5e-20   70.4   0.0    33   200   314   481   282   504 0.83 Phosphorylase superfamily
AzlD                 PF05437.7     99 seq1201_BIOID50987   -            111   1.8e-12   46.9   5.7   1   1   1.5e-16   2.1e-12   46.7   4.0     1    98     5   104     5   105 0.92 Branched-chain amino acid transport protein (AzlD)
Oxidored_molyb       PF00174.14   169 seq1202_BIOID50987   -            334   8.3e-41  139.1   0.0   1   1   9.6e-45   1.3e-40  138.4   0.0    11   168   108   268    97   269 0.94 Oxidoreductase molybdopterin binding domain
Acetyltransf_1       PF00583.19    83 seq1203_BIOID50987   -            224   6.6e-06   25.9   0.4   1   1   3.1e-09   2.1e-05   24.3   0.3    39    78   170   209   144   214 0.93 Acetyltransferase (GNAT) family
Acetyltransf_10      PF13673.1    117 seq1203_BIOID50987   -            224   1.8e-05   24.7   0.4   1   1   4.3e-09   2.9e-05   24.0   0.3     1   114    92   207    92   212 0.80 Acetyltransferase (GNAT) domain
Sigma54_activat      PF00158.21   168 seq1204_BIOID50987   -            441   9.6e-72  239.7   0.1   1   1   5.7e-75   1.6e-71  239.1   0.1     1   168   141   308   141   308 0.99 Sigma-54 interaction domain
Response_reg         PF00072.19   112 seq1204_BIOID50987   -            441   1.6e-29  102.0   0.2   1   1   1.2e-32   3.3e-29  101.0   0.1     1   111     8   117     8   118 0.98 Response regulator receiver domain
HTH_8                PF02954.14    42 seq1204_BIOID50987   -            441     2e-14   52.7   0.6   1   1   7.2e-18     2e-14   52.7   0.4     3    39   403   439   401   441 0.93 Bacterial regulatory protein, Fis family
AAA_5                PF07728.9    139 seq1204_BIOID50987   -            441   4.3e-08   32.8   0.0   1   1   3.1e-11   8.5e-08   31.9   0.0     2   123   165   283   164   301 0.87 AAA domain (dynein-related subfamily)
AAA                  PF00004.24   132 seq1204_BIOID50987   -            441   1.9e-05   24.7   0.0   1   1   1.5e-08     4e-05   23.6   0.0     1   126   165   296   165   302 0.71 ATPase family associated with various cellular activities (AAA)
Bax1-I               PF01027.15   205 seq1205_BIOID50987   -            237   5.4e-12   45.6  24.8   1   1     5e-16   6.8e-12   45.3  17.2     3   201    19   220    17   225 0.82 Inhibitor of apoptosis-promoting Bax1
Cytochrom_NNT        PF03264.9    174 seq1206_BIOID50987   -            390   2.9e-65  218.8   7.6   1   1   4.6e-68   3.1e-64  215.4   4.3     2   174    11   184    10   184 0.98 NapC/NirT cytochrome c family, N-terminal region
CTP_transf_2         PF01467.21   157 seq1208_BIOID50987   -            131   3.6e-12   46.4   0.0   1   1   7.3e-16     5e-12   46.0   0.0     1   117     5   115     5   126 0.81 Cytidylyltransferase
MarR                 PF01047.17    59 seq1210_BIOID50987   -            176   1.6e-17   62.8   2.8   1   1   1.3e-20     6e-17   60.9   0.1     1    58    53   112    53   113 0.98 MarR family
MarR_2               PF12802.2     62 seq1210_BIOID50987   -            176     1e-08   34.5   0.1   1   1   4.8e-12   2.2e-08   33.5   0.0     5    61    55   111    51   112 0.90 MarR family
HTH_27               PF13463.1     68 seq1210_BIOID50987   -            176   3.6e-07   30.3   0.1   1   1   1.8e-10   8.1e-07   29.1   0.0    17    68    70   121    54   121 0.86 Winged helix DNA-binding domain
Glyco_hydro_38       PF01074.17   277 seq1211_BIOID50987   -            877   1.4e-43  149.0   0.0   1   1   4.8e-47   2.2e-43  148.4   0.0     2   263     7   263     6   274 0.88 Glycosyl hydrolases family 38 N-terminal domain
Glyco_hydro_38C      PF07748.8    458 seq1211_BIOID50987   -            877     1e-29  103.5   0.0   1   1   3.3e-33   1.5e-29  102.9   0.0     2   417   386   843   385   862 0.80 Glycosyl hydrolases family 38 C-terminal domain
Alpha-mann_mid       PF09261.6     80 seq1211_BIOID50987   -            877   1.2e-06   28.4   0.0   1   1   6.3e-10   2.9e-06   27.2   0.0     2    79   280   356   279   357 0.88 Alpha mannosidase, middle domain
GIY-YIG              PF01541.19    80 seq1212_BIOID50987   -            295   2.9e-05   24.2   0.0   1   1   4.2e-09   5.8e-05   23.2   0.0     2    76    35   104    34   109 0.76 GIY-YIG catalytic domain
EAL                  PF00563.15   236 seq1213_BIOID50987   -            521   4.8e-63  212.6   0.0   1   1   1.2e-66   8.4e-63  211.8   0.0     2   236   265   500   264   500 0.96 EAL domain
CSS-motif            PF12792.2    208 seq1213_BIOID50987   -            521     8e-30  103.6   0.0   1   1   1.6e-33   1.1e-29  103.1   0.0     3   207    44   238    42   239 0.90 CSS motif domain associated with EAL
Globin               PF00042.17   108 seq1214_BIOID50987   -            403   3.4e-15   56.1   0.0   1   1   1.7e-18   7.7e-15   55.0   0.0     2   107    14   109    13   110 0.96 Globin
NAD_binding_1        PF00175.16   109 seq1214_BIOID50987   -            403   1.8e-14   54.0   0.0   1   1   7.5e-18   3.4e-14   53.2   0.0     1   108   271   379   271   380 0.82 Oxidoreductase NAD-binding domain
FAD_binding_6        PF00970.19    99 seq1214_BIOID50987   -            403     1e-13   51.0   0.0   1   1   4.8e-17   2.2e-13   50.0   0.0     2    97   162   259   161   261 0.90 Oxidoreductase FAD-binding domain
Polysacc_deac_2      PF04748.8    213 seq1215_BIOID50987   -            319   9.7e-81  269.7   0.4   1   1   8.6e-85   1.2e-80  269.4   0.3     1   212    28   238    28   239 0.99 Divergent polysaccharide deacetylase
TPR_3                PF07720.7     36 seq1218_BIOID50987   -            151   7.6e-10   38.2   0.2   1   1   5.5e-14   7.6e-10   38.2   0.2     1    36    32    65    32    65 0.96 Tetratricopeptide repeat
DegT_DnrJ_EryC1      PF01041.12   363 seq1220_BIOID50987   -            376   3.7e-87  292.6   0.0   1   1   9.7e-91   4.4e-87  292.3   0.0     7   361    13   370     9   372 0.93 DegT/DnrJ/EryC1/StrS aminotransferase family
Aminotran_1_2        PF00155.16   363 seq1220_BIOID50987   -            376   7.6e-11   41.4   0.1   1   1   3.7e-14   1.7e-10   40.3   0.0    67   189    46   154     9   187 0.88 Aminotransferase class I and II
Aminotran_5          PF00266.14   371 seq1220_BIOID50987   -            376   4.7e-08   32.0   0.1   1   1   1.6e-11   7.5e-08   31.3   0.0    62   182    47   159    33   204 0.90 Aminotransferase class-V
SirA                 PF01206.12    70 seq1221_BIOID50987   -             77   2.4e-20   71.7   0.0   1   1   1.9e-24   2.7e-20   71.6   0.0     2    70     9    77     8    77 0.98 SirA-like protein
HlyD                 PF00529.15   306 seq1224_BIOID50987   -            390   3.6e-79  266.1  15.0   1   1   1.3e-82   4.5e-79  265.8  10.4     1   306    60   343    60   343 0.99 HlyD family secretion protein
HlyD_2               PF12700.2    328 seq1224_BIOID50987   -            390   2.2e-17   63.1   1.3   1   1   9.2e-21   3.1e-17   62.6   0.9    20   234    60   290    51   316 0.77 HlyD family secretion protein
HlyD_3               PF13437.1    105 seq1224_BIOID50987   -            390   5.2e-16   58.7   3.5   1   1   1.4e-16   4.9e-13   49.2   0.2     2   105   218   338   217   338 0.79 HlyD family secretion protein
Biotin_lipoyl_2      PF13533.1     50 seq1224_BIOID50987   -            390   1.1e-08   34.4   1.6   1   1   5.4e-11   1.9e-07   30.5   0.1     2    49    61   108    60   109 0.91 Biotin-lipoyl like
Ferric_reduct        PF01794.14   125 seq1225_BIOID50987   -            211   2.9e-13   49.9  11.3   1   1   2.1e-17   2.9e-13   49.9   7.8     5   124    51   161    18   162 0.90 Ferric reductase like transmembrane component
DUF159               PF02586.9    208 seq1226_BIOID50987   -            223   7.8e-47  159.3   0.0   1   1   6.4e-51   8.8e-47  159.2   0.0     1   207     1   215     1   216 0.90 Uncharacterised ACR, COG2135
UPF0118              PF01594.11   327 seq1229_BIOID50987   -            344   5.1e-74  249.0  42.7   1   1   4.2e-78   5.8e-74  248.8  29.6     2   326    14   328    13   329 0.99 Domain of unknown function DUF20
FAD_binding_2        PF00890.19   421 seq1230_BIOID50987   -            419   2.5e-56  191.2   0.0   1   1   4.1e-60   2.8e-56  191.0   0.0     1   421     4   399     4   399 0.95 FAD binding domain
PCRF                 PF03462.13   116 seq1232_BIOID50987   -            360   2.6e-43  146.2   0.4   1   1   8.7e-47     6e-43  145.1   0.3     3   116    65   178    63   178 0.98 PCRF domain
RF-1                 PF00472.15   114 seq1232_BIOID50987   -            360   3.2e-39  133.1   0.0   1   1   4.7e-43   3.2e-39  133.1   0.0     9   114   216   321   208   321 0.97 RF-1 domain
Molybdopterin        PF00384.17   432 seq1233_BIOID50987   -            848  8.7e-106  354.1   0.0   1   1  1.5e-109  1.1e-105  353.8   0.0     1   431    99   572    99   573 0.95 Molybdopterin oxidoreductase
Molydop_binding      PF01568.16   109 seq1233_BIOID50987   -            848   1.8e-23   82.3   0.0   1   1   5.3e-27   3.6e-23   81.3   0.0     1   108   690   811   690   812 0.95 Molydopterin dinucleotide binding domain
DUF4102              PF13356.1     89 seq1236_BIOID50987   -            148   2.7e-28   97.5   0.6   1   1   2.8e-32   3.9e-28   97.0   0.4     1    88     3    89     3    90 0.97 Domain of unknown function (DUF4102)
PGI                  PF00342.14   486 seq1237_BIOID50987   -            549  1.2e-234  779.1   0.1   1   1  9.8e-239  1.3e-234  778.9   0.0     1   486    52   541    52   541 0.99 Phosphoglucose isomerase
Phage_integrase      PF00589.17   173 seq1241_BIOID50987   -            298   9.6e-28   96.8   0.0   1   1   9.8e-32   1.3e-27   96.4   0.0     2   171   100   265    99   267 0.95 Phage integrase family
Transcrip_reg        PF01709.15   234 seq1243_BIOID50987   -            238   4.2e-84  281.2   1.0   1   1   3.5e-88   4.7e-84  281.0   0.7     1   233     3   235     3   236 0.98 Transcriptional regulator
Polysacc_synt        PF01943.12   273 seq1244_BIOID50987   -            416   2.5e-13   49.7  19.2   1   1   1.8e-17   2.5e-13   49.7  13.3     1   272     3   283     3   284 0.83 Polysaccharide biosynthesis protein
YodA                 PF09223.6    182 seq1245_BIOID50987   -            223   1.8e-86  288.3   5.1   1   1   1.6e-90   2.1e-86  288.0   3.5     2   182    43   223    42   223 0.99 YodA lipocalin-like domain
Trp_Tyr_perm         PF03222.8    394 seq1246_BIOID50987   -            444   4.2e-05   22.4  38.4   1   1   5.5e-09   7.6e-05   21.5  26.6     7   374    42   425    38   436 0.76 Tryptophan/tyrosine permease family
Carb_kinase          PF01256.12   242 seq1248_BIOID50987   -            515   6.1e-83  277.6   4.2   1   1   5.5e-86   3.7e-82  275.1   1.2     2   242   258   496   257   496 0.99 Carbohydrate kinase
YjeF_N               PF03853.10   173 seq1248_BIOID50987   -            515   7.8e-47  158.9   0.1   1   1     2e-50   1.4e-46  158.1   0.0     2   173    35   199    34   199 0.98 YjeF-related protein N-terminus
Arg_repressor        PF01316.16    70 seq1254_BIOID50987   -            156   3.1e-26   90.5   0.1   1   1   7.1e-30   4.9e-26   89.9   0.0     2    69     6    74     5    75 0.97 Arginine repressor, DNA binding domain
Arg_repressor_C      PF02863.13    70 seq1254_BIOID50987   -            156   2.1e-24   84.6   0.1   1   1   5.1e-28   3.5e-24   83.9   0.1     2    69    82   150    81   151 0.96 Arginine repressor, C-terminal domain
MFS_1                PF07690.11   354 seq1255_BIOID50987   -            512   5.7e-55  186.3  38.3   1   1   4.2e-59   5.7e-55  186.3  26.5     1   353    19   413    19   414 0.89 Major Facilitator Superfamily
CCG                  PF02754.11    85 seq1259_BIOID50987   -            396   2.2e-33  113.9   0.6   1   2     3e-19   8.3e-16   57.6   0.0     1    85   163   249   163   249 0.94 Cysteine-rich domain
CCG                  PF02754.11    85 seq1259_BIOID50987   -            396   2.2e-33  113.9   0.6   2   2   2.5e-18     7e-15   54.7   0.0     1    84   293   376   293   377 0.95 Cysteine-rich domain
Fer4_8               PF13183.1     57 seq1259_BIOID50987   -            396   6.4e-10   38.8   5.9   1   1   2.3e-13   6.4e-10   38.8   4.1     2    57     6    70     5    71 0.81 4Fe-4S dicluster domain
Fer4_17              PF13534.1     61 seq1259_BIOID50987   -            396     3e-07   30.5   6.3   1   1   1.1e-10     3e-07   30.5   4.4     1    60     8    70     8    71 0.78 4Fe-4S dicluster domain
Methyltransf_31      PF13847.1    152 seq1260_BIOID50987   -            277   1.8e-21   76.1   0.0   1   1   2.1e-24   2.6e-21   75.6   0.0     2   117   108   242   107   268 0.85 Methyltransferase domain
MTS                  PF05175.9    170 seq1260_BIOID50987   -            277   1.7e-20   72.9   0.0   1   1   2.4e-23     3e-20   72.1   0.0    26   138   105   236    94   253 0.87 Methyltransferase small domain
Methyltransf_18      PF12847.2    112 seq1260_BIOID50987   -            277   2.1e-16   60.3   0.1   1   1   3.9e-19   4.9e-16   59.1   0.1     4   110   112   237   109   239 0.73 Methyltransferase domain
Methyltransf_26      PF13659.1    117 seq1260_BIOID50987   -            277   5.8e-16   58.4   0.1   1   1   1.2e-18   1.5e-15   57.1   0.0     3   114   112   237   110   240 0.89 Methyltransferase domain
Methyltransf_4       PF02390.12   197 seq1260_BIOID50987   -            277   1.1e-08   34.2   0.0   1   1   1.4e-11   1.8e-08   33.5   0.0    22    77   112   167    90   183 0.88 Putative methyltransferase
PrmA                 PF06325.8    295 seq1260_BIOID50987   -            277   2.3e-06   26.8   0.0   1   1   2.9e-09   3.7e-06   26.1   0.0   153   232   101   183    94   184 0.78 Ribosomal protein L11 methyltransferase (PrmA)
UPF0020              PF01170.13   180 seq1260_BIOID50987   -            277   6.6e-06   25.6   0.0   1   1   8.7e-09   1.1e-05   25.0   0.0    38   116   117   186   102   195 0.81 Putative RNA methylase family UPF0020
PCMT                 PF01135.14   210 seq1260_BIOID50987   -            277   6.6e-06   25.6   0.0   1   1   7.7e-09   9.6e-06   25.1   0.0    53   132    87   167    71   175 0.82 Protein-L-isoaspartate(D-aspartate) O-methyltransferase (PCMT)
Cons_hypoth95        PF03602.10   183 seq1260_BIOID50987   -            277   9.5e-06   25.0   0.0   1   1   1.6e-08     2e-05   23.9   0.0    42   128   109   190    92   198 0.85 Conserved hypothetical protein 95
Methyltransf_11      PF08241.7     95 seq1260_BIOID50987   -            277   3.4e-05   24.1   0.0   1   1   4.7e-08   5.8e-05   23.3   0.0     1    46   114   163   114   236 0.89 Methyltransferase domain
Methyltransf_16      PF10294.4    174 seq1260_BIOID50987   -            277   4.3e-05   22.9   0.0   1   1   5.4e-08   6.8e-05   22.2   0.0    45   111   108   172    96   184 0.84 Putative methyltransferase
SLT                  PF01464.15   121 seq1263_BIOID50987   -            152   6.1e-33  112.7   0.9   1   1   5.4e-37   7.4e-33  112.5   0.6     1   120    19   138    19   139 0.97 Transglycosylase SLT domain
Cytochrom_B_N        PF00033.14   188 seq1266_BIOID50987   -            176   9.1e-22   77.2  12.1   1   1   1.5e-25     1e-21   77.0   8.4     2   187     2   173     1   174 0.96 Cytochrome b(N-terminal)/b6/petB
Ni_hydr_CYTB         PF01292.15   182 seq1266_BIOID50987   -            176   5.5e-18   64.8  11.3   1   1   9.6e-22   6.6e-18   64.6   7.8     1   181     3   173     3   174 0.85 Prokaryotic cytochrome b561
DUF1471              PF07338.8     56 seq1267_BIOID50987   -            104     1e-22   79.3   0.2   1   1   1.2e-26   1.6e-22   78.7   0.1     2    56    51   104    50   104 0.97 Protein of unknown function (DUF1471)
MFS_1                PF07690.11   354 seq1268_BIOID50987   -            393   8.8e-40  136.4  62.4   1   1   1.5e-41     2e-37  128.6  27.4     2   353    21   356    20   357 0.90 Major Facilitator Superfamily
Y1_Tnp               PF01797.11   121 seq1269_BIOID50987   -             95   1.4e-25   89.3   0.0   1   1   1.2e-29   1.6e-25   89.1   0.0     2    77    20    95    19    95 0.97 Transposase IS200 like
Autotransporter      PF03797.14   265 seq1272_BIOID50987   -            773     9e-44  149.6  18.0   1   1   1.3e-47     9e-44  149.6  12.5     3   265   488   759   486   762 0.95 Autotransporter beta-domain
Pertactin            PF03212.9    121 seq1272_BIOID50987   -            773   2.9e-09   36.5   1.1   1   1   4.2e-13   2.9e-09   36.5   0.8     1   120   297   422   297   423 0.83 Pertactin
Glyco_transf_56      PF07429.6    361 seq1274_BIOID50987   -            359  4.5e-193  640.9   0.0   1   1  3.7e-197    5e-193  640.7   0.0     1   359     1   357     1   359 0.99 4-alpha-L-fucosyltransferase glycosyl transferase group 56
HTH_Tnp_1            PF01527.15    76 seq1275_BIOID50987   -             68   1.3e-07   31.3   0.1   1   1   4.4e-11     6e-07   29.2   0.1     1    48     1    55     1    62 0.86 Transposase
SirB                 PF04247.7    123 seq1277_BIOID50987   -            130     1e-38  131.7   8.6   1   1   8.4e-43   1.1e-38  131.5   6.0     2   123     4   129     3   129 0.97 Invasion gene expression up-regulator, SirB
SNARE_assoc          PF09335.6    123 seq1278_BIOID50987   -            192   3.1e-18   66.0   1.9   1   1   2.3e-22   3.1e-18   66.0   1.3     3   122    23   143    21   144 0.92 SNARE associated Golgi protein
UPF0079              PF02367.12   123 seq1282_BIOID50987   -            153   3.3e-45  152.5   0.0   1   1   2.8e-49   3.9e-45  152.3   0.0     1   121    14   134    14   136 0.98 Uncharacterised P-loop hydrolase UPF0079
HTH_21               PF13276.1     60 seq1285_BIOID50987   -            101   1.3e-08   34.5   2.0   1   1   2.1e-12   2.8e-08   33.5   1.4     2    40    46    83    43    84 0.89 HTH-like domain
Transglut_core2      PF13369.1    153 seq1287_BIOID50987   -            269     9e-38  129.0   0.0   1   1   1.8e-41   1.2e-37  128.5   0.0     2   152    33   184    32   185 0.97 Transglutaminase-like superfamily
TPR_9                PF13371.1     73 seq1287_BIOID50987   -            269   4.4e-28   96.8   0.2   1   1   1.4e-31   9.4e-28   95.7   0.1     1    73   187   259   187   259 0.99 Tetratricopeptide repeat
rve                  PF00665.21   120 seq1290_BIOID50987   -            210   5.9e-25   87.5   0.0   1   1     2e-28   9.2e-25   86.9   0.0     2   119    40   154    39   155 0.97 Integrase core domain
rve_3                PF13683.1     67 seq1290_BIOID50987   -            210   2.1e-11   43.0   0.0   1   1   7.2e-15   3.3e-11   42.4   0.0     6    67   131   192   126   192 0.92 Integrase core domain
rve_2                PF13333.1     52 seq1290_BIOID50987   -            210   1.8e-06   27.8   0.0   1   1   6.9e-10   3.1e-06   27.0   0.0     1    44   145   191   145   198 0.88 Integrase core domain
Cytochrom_C552       PF02335.10   435 seq1291_BIOID50987   -            441  9.2e-173  574.8   8.0   1   1  1.7e-176  1.1e-172  574.5   5.5     3   433     6   435     4   437 0.98 Cytochrome c552
Transposase_31       PF04754.7    205 seq1292_BIOID50987   -            300   1.7e-81  272.3   0.1   1   1   1.7e-85   2.4e-81  271.9   0.1     2   204     9   209     8   210 0.99 Putative transposase, YhgA-like
Bac_Ubq_Cox          PF01654.12   436 seq1294_BIOID50987   -            523  1.2e-183  610.3  21.3   1   1    1e-187  1.4e-183  610.1  14.7     1   435     8   503     8   504 0.98 Bacterial Cytochrome Ubiquinol Oxidase
Nitrate_red_del      PF02613.10   136 seq1295_BIOID50987   -            199   1.4e-21   76.6   1.6   1   1   1.9e-25   2.7e-21   75.7   1.1     3   135    41   171    14   173 0.87 Nitrate reductase delta subunit
DUF2886              PF11102.3    200 seq1296_BIOID50987   -            212   9.8e-56  188.3   1.3   1   1     8e-60   1.1e-55  188.2   0.9     1   199    13   206    13   207 0.98 Protein of unknown function (DUF2886)
Amidase_3            PF01520.13   175 seq1297_BIOID50987   -            445   3.7e-49  166.7   0.0   1   1   9.5e-53   6.5e-49  165.9   0.0     1   174   194   413   194   414 0.99 N-acetylmuramoyl-L-alanine amidase
YbhQ                 PF11076.3    135 seq1298_BIOID50987   -            136   4.3e-79  262.5  13.2   1   1   3.7e-83   5.1e-79  262.3   9.1     1   134     1   132     1   134 0.98 Putative inner membrane protein YbhQ
WzyE                 PF06899.6    449 seq1299_BIOID50987   -            450    3e-277  919.3  44.7   1   1  2.4e-281  3.3e-277  919.1  31.0     1   448     1   449     1   450 1.00 WzyE protein
DAHP_synth_1         PF00793.15   272 seq1304_BIOID50987   -            284   5.8e-82  274.3   0.0   1   1     5e-86   6.8e-82  274.0   0.0     9   271    10   275     2   276 0.97 DAHP synthetase I family
Caps_synth_GfcC      PF06251.6    229 seq1305_BIOID50987   -            245   4.5e-92  307.2   0.0   1   1   3.7e-96   5.1e-92  307.0   0.0     2   229    20   245    19   245 0.99 Capsule biosynthesis GfcC
ETF                  PF01012.16   164 seq1307_BIOID50987   -            277   6.2e-33  113.7   3.0   1   1   6.5e-37   8.8e-33  113.2   2.1     9   164    51   208    45   208 0.91 Electron transfer flavoprotein domain
Paired_CXXCH_1       PF09699.5     41 seq1310_BIOID50987   -            188   6.2e-08   31.9  26.0   1   1   1.9e-08   6.6e-05   22.2   3.7     4    40   133   171   129   172 0.78 Doubled CXXCH motif (Paired_CXXCH_1)
DUF940               PF06082.6    658 seq1311_BIOID50987   -            698  4.2e-258  858.1  13.4   1   1  3.5e-262  4.8e-258  857.9   9.3     1   658    29   693    29   693 0.97 Bacterial putative lipoprotein (DUF940)
DNA_mis_repair       PF01119.14   119 seq1313_BIOID50987   -            615   5.3e-37  125.8   0.0   1   1   2.5e-40   8.6e-37  125.1   0.0     2   118   213   330   212   331 0.95 DNA mismatch repair protein, C-terminal domain
MutL_C               PF08676.6    144 seq1313_BIOID50987   -            615     2e-22   79.2   1.6   1   1   6.1e-26   2.1e-22   79.1   0.1     2   134   435   563   434   572 0.92 MutL C terminal dimerisation domain
HATPase_c_3          PF13589.1    137 seq1313_BIOID50987   -            615   1.1e-13   50.9   0.0   1   1   5.6e-17   1.9e-13   50.1   0.0     4   103    24   123    21   142 0.81 Histidine kinase-, DNA gyrase B-, and HSP90-like ATPase
HATPase_c            PF02518.21   111 seq1313_BIOID50987   -            615   5.7e-11   42.0   0.0   1   1   3.8e-14   1.3e-10   40.8   0.0     2    72    19    87    18   147 0.79 Histidine kinase-, DNA gyrase B-, and HSP90-like ATPase
Mannitol_dh_C        PF08125.8    245 seq1314_BIOID50987   -            488   1.7e-96  322.0   0.0   1   1  3.4e-100   2.3e-96  321.5   0.0     1   245   216   462   216   462 0.99 Mannitol dehydrogenase C-terminal domain
Mannitol_dh          PF01232.18   151 seq1314_BIOID50987   -            488   5.6e-54  182.0   0.0   1   1   1.9e-57   1.3e-53  180.8   0.0     2   151    26   188    25   188 0.99 Mannitol dehydrogenase Rossmann domain
PfkB                 PF00294.19   301 seq1315_BIOID50987   -            300   3.2e-63  213.5   0.5   1   1   2.7e-67   3.6e-63  213.3   0.3     3   299     5   287     3   289 0.93 pfkB family carbohydrate kinase
Cyto_ox_2            PF02322.10   328 seq1316_BIOID50987   -            379  7.9e-121  403.1  36.0   1   1  6.7e-125  9.2e-121  402.8  25.0     2   327     7   362     6   363 0.99 Cytochrome oxidase subunit II
Glyco_tran_WecB      PF03808.8    172 seq1318_BIOID50987   -            246   3.1e-56  189.3   0.1   1   1   3.1e-60   4.2e-56  188.9   0.1     2   172    61   231    60   231 0.96 Glycosyl transferase WecB/TagA/CpsF family
ETF_alpha            PF00766.14    86 seq1320_BIOID50987   -            313   6.6e-32  108.8   0.1   1   1   2.2e-35   1.5e-31  107.7   0.1     2    86   190   275   189   275 0.97 Electron transfer flavoprotein FAD-binding domain
ETF                  PF01012.16   164 seq1320_BIOID50987   -            313   3.6e-19   68.9   0.5   1   1   9.4e-23   6.4e-19   68.1   0.1    19   163    19   153     6   154 0.91 Electron transfer flavoprotein domain
DUF1471              PF07338.8     56 seq1321_BIOID50987   -            314   4.1e-62  205.5   5.4   1   3   2.8e-22   3.9e-18   64.7   0.0     2    56    34    90    33    90 0.98 Protein of unknown function (DUF1471)
DUF1471              PF07338.8     56 seq1321_BIOID50987   -            314   4.1e-62  205.5   5.4   2   3     3e-22   4.1e-18   64.6   0.1     3    56   119   174   117   174 0.98 Protein of unknown function (DUF1471)
DUF1471              PF07338.8     56 seq1321_BIOID50987   -            314   4.1e-62  205.5   5.4   3   3   3.1e-26   4.3e-22   77.3   0.1     2    56   259   314   258   314 0.99 Protein of unknown function (DUF1471)
Fer4_11              PF13247.1     99 seq1322_BIOID50987   -            223   1.4e-26   92.1  10.8   1   1     1e-29   1.4e-26   92.1   7.5     2    98    84   181    83   182 0.95 4Fe-4S dicluster domain
Fer4_7               PF12838.2     52 seq1322_BIOID50987   -            223     4e-17   62.2  26.6   1   2   2.1e-12   2.9e-09   37.0   5.6     2    52    46   108    45   108 0.75 4Fe-4S dicluster domain
Fer4_7               PF12838.2     52 seq1322_BIOID50987   -            223     4e-17   62.2  26.6   2   2   1.5e-09   2.1e-06   27.9   8.5     2    52   125   176   124   176 0.81 4Fe-4S dicluster domain
Fer4_9               PF13187.1     55 seq1322_BIOID50987   -            223   1.2e-15   57.3  25.1   1   2   4.7e-10   6.4e-07   29.4   4.8     2    54    46   108    45   111 0.87 4Fe-4S dicluster domain
Fer4_9               PF13187.1     55 seq1322_BIOID50987   -            223   1.2e-15   57.3  25.1   2   2     2e-11   2.8e-08   33.7   7.1     2    54   125   176   124   177 0.96 4Fe-4S dicluster domain
Fer4                 PF00037.22    24 seq1322_BIOID50987   -            223   3.5e-13   48.4  40.5   1   1   2.7e-09   3.7e-06   26.1   2.2     2    21   119   138   118   141 0.90 4Fe-4S binding domain
Fer4_10              PF13237.1     52 seq1322_BIOID50987   -            223   3.3e-12   45.8  50.0   1   2   7.1e-09   9.7e-06   25.1   8.5     7    52    90   136    84   136 0.93 4Fe-4S dicluster domain
Fer4_10              PF13237.1     52 seq1322_BIOID50987   -            223   3.3e-12   45.8  50.0   2   2   2.1e-09   2.9e-06   26.8   7.1     4    52   120   173   117   173 0.85 4Fe-4S dicluster domain
Fer4_2               PF12797.2     22 seq1322_BIOID50987   -            223     4e-10   38.8  36.2   1   1   9.6e-09   1.3e-05   24.6   1.2     2    20    38    56    37    64 0.89 4Fe-4S binding domain
Fer4_3               PF12798.2     15 seq1322_BIOID50987   -            223   1.6e-09   37.5  44.1   1   3   2.8e-05     0.039   14.4   5.2     1    15    92   108    92   108 0.98 4Fe-4S binding domain
Fer4_3               PF12798.2     15 seq1322_BIOID50987   -            223   1.6e-09   37.5  44.1   2   3   0.00027      0.37   11.3   3.7     1    13   125   137   125   139 0.94 4Fe-4S binding domain
Fer4_3               PF12798.2     15 seq1322_BIOID50987   -            223   1.6e-09   37.5  44.1   3   3   2.6e-07   0.00036   20.7   1.5     1    15   152   176   152   176 0.98 4Fe-4S binding domain
Fer4_4               PF12800.2     17 seq1322_BIOID50987   -            223   4.8e-07   29.4  37.0   1   3    0.0002      0.27   11.5   1.9     3    15    45    57    43    61 0.90 4Fe-4S binding domain
Fer4_4               PF12800.2     17 seq1322_BIOID50987   -            223   4.8e-07   29.4  37.0   2   3   0.00016      0.22   11.8   3.0     2    17    90   107    89   107 0.86 4Fe-4S binding domain
Fer4_4               PF12800.2     17 seq1322_BIOID50987   -            223   4.8e-07   29.4  37.0   3   3   1.9e-06    0.0026   17.8   2.4     2    17   123   138   122   138 0.91 4Fe-4S binding domain
Toluene_X            PF03349.11   427 seq1323_BIOID50987   -            448  1.9e-147  490.9  17.5   1   1  1.6e-151  2.2e-147  490.7  12.1     2   427    19   448    18   448 0.98 Outer membrane protein transport protein (OMPP1/FadL/TodX)
DeoRC                PF00455.17   162 seq1331_BIOID50987   -            268   2.4e-50  170.1   1.3   1   1   2.7e-53   3.1e-50  169.8   0.9     2   161    85   244    84   245 0.99 DeoR C terminal sensor domain
HTH_DeoR             PF08220.7     57 seq1331_BIOID50987   -            268   5.8e-23   80.0   0.9   1   1   5.1e-26   5.8e-23   80.0   0.6     1    56    18    73    18    74 0.97 DeoR-like helix-turn-helix domain
HTH_11               PF08279.7     55 seq1331_BIOID50987   -            268   6.4e-10   38.4   0.1   1   1     1e-12   1.2e-09   37.5   0.1     4    44    21    60    18    67 0.87 HTH domain
MarR_2               PF12802.2     62 seq1331_BIOID50987   -            268   3.5e-07   29.6   0.1   1   1   7.3e-10   8.3e-07   28.4   0.1     5    61    17    70    11    71 0.88 MarR family
MarR                 PF01047.17    59 seq1331_BIOID50987   -            268   4.7e-07   29.2   0.1   1   1   8.8e-10     1e-06   28.2   0.0     8    50    22    64    16    66 0.94 MarR family
HTH_27               PF13463.1     68 seq1331_BIOID50987   -            268   5.2e-06   26.5   0.1   1   1   1.1e-08   1.2e-05   25.4   0.0     2    53    16    66    16    77 0.89 Winged helix DNA-binding domain
GntR                 PF00392.16    64 seq1331_BIOID50987   -            268   8.6e-06   24.9   0.0   1   1   1.7e-08   1.9e-05   23.8   0.0    27    60    34    67    26    70 0.93 Bacterial regulatory proteins, gntR family
HTH_24               PF13412.1     48 seq1331_BIOID50987   -            268   2.2e-05   23.6   0.1   1   1   4.6e-08   5.2e-05   22.4   0.1     7    48    21    62    16    62 0.95 Winged helix-turn-helix DNA-binding
NrfD                 PF03916.9    313 seq1333_BIOID50987   -            318  1.6e-111  372.6  32.3   1   1  1.3e-115  1.8e-111  372.4  22.4     2   313     5   318     4   318 0.99 Polysulphide reductase, NrfD
Epimerase            PF01370.16   236 seq1335_BIOID50987   -            310   6.2e-50  169.7   0.0   1   1   2.8e-53   7.7e-50  169.3   0.0     1   236     2   236     2   236 0.92 NAD dependent epimerase/dehydratase family
3Beta_HSD            PF01073.14   280 seq1335_BIOID50987   -            310   1.7e-12   46.5   0.0   1   1   8.5e-16   2.3e-12   46.0   0.0     1   223     3   219     3   224 0.79 3-beta hydroxysteroid dehydrogenase/isomerase family
RmlD_sub_bind        PF04321.12   287 seq1335_BIOID50987   -            310   7.2e-10   38.1   0.0   1   1   7.5e-13   2.1e-09   36.6   0.0     3   155     2   174     1   267 0.79 RmlD substrate binding domain
NAD_binding_4        PF07993.7    249 seq1335_BIOID50987   -            310   1.8e-07   30.2   0.0   1   1   3.6e-08   9.9e-05   21.2   0.0    86   210    67   184    47   220 0.84 Male sterility protein
AA_permease          PF00324.16   479 seq1336_BIOID50987   -            461   4.9e-99  331.7  55.9   1   1  9.1e-103   6.2e-99  331.3  38.8     1   435    16   427    16   455 0.94 Amino acid permease
AA_permease_2        PF13520.1    426 seq1336_BIOID50987   -            461   1.6e-43  148.7  59.1   1   1   3.1e-47   2.1e-43  148.3  41.0     9   425    20   440    15   441 0.88 Amino acid permease
DAO                  PF01266.19   358 seq1337_BIOID50987   -            428   2.8e-23   82.3   3.2   1   2   4.7e-10   4.6e-07   28.9   0.3     1    39     7    45     7    86 0.82 FAD dependent oxidoreductase
DAO                  PF01266.19   358 seq1337_BIOID50987   -            428   2.8e-23   82.3   3.2   2   2   1.2e-17   1.2e-14   53.8   0.1   146   356   107   328    99   330 0.74 FAD dependent oxidoreductase
FAD_binding_3        PF01494.14   356 seq1337_BIOID50987   -            428   4.5e-12   45.5   6.5   1   1   3.4e-14   3.3e-11   42.7   4.5     3   197     7   189     6   311 0.66 FAD binding domain
FAD_oxidored         PF12831.2    428 seq1337_BIOID50987   -            428   8.5e-10   38.1   1.2   1   1   8.8e-13   8.5e-10   38.1   0.8     1   143     7   157     7   172 0.77 FAD dependent oxidoreductase
Thi4                 PF01946.12   230 seq1337_BIOID50987   -            428   2.7e-09   36.3   1.5   1   1   2.3e-09   2.2e-06   26.8   0.3    18    64     6    52     2    57 0.94 Thi4 family
NAD_binding_8        PF13450.1     68 seq1337_BIOID50987   -            428   4.8e-09   35.9   1.3   1   1   4.1e-11     4e-08   33.0   0.4     1    34    10    43    10    74 0.75 NAD(P)-binding Rossmann-like domain
FAD_binding_2        PF00890.19   421 seq1337_BIOID50987   -            428   4.3e-09   35.6   7.8   1   1   4.6e-09   4.5e-06   25.6   3.0     1    35     7    41     7    54 0.91 FAD binding domain
HI0933_like          PF03486.9    409 seq1337_BIOID50987   -            428   6.1e-09   34.7   4.1   1   1   2.3e-11   2.2e-08   32.8   2.9     2   167     7   165     6   185 0.86 HI0933-like protein
Pyr_redox_2          PF07992.9    200 seq1337_BIOID50987   -            428   1.3e-07   31.6   0.2   1   1   2.6e-10   2.6e-07   30.6   0.1     1   124     7   167     7   201 0.84 Pyridine nucleotide-disulphide oxidoreductase
GIDA                 PF01134.17   392 seq1337_BIOID50987   -            428   7.5e-08   31.5   0.8   1   1   7.7e-11   7.5e-08   31.5   0.6     1   150     7   162     7   194 0.82 Glucose inhibited division protein A
Trp_halogenase       PF04820.9    454 seq1337_BIOID50987   -            428   1.1e-07   30.8   3.9   1   1   9.5e-08   9.3e-05   21.1   0.0   140   216    90   169    61   186 0.83 Tryptophan halogenase
YbgT_YccB            PF08173.6     28 seq1338_BIOID50987   -             37   6.1e-16   57.8   4.2   1   1   4.9e-20   6.7e-16   57.6   2.9     1    28     1    28     1    28 0.97 Membrane bound YbgT-like protein
Cyd_oper_YbgE        PF09600.5     82 seq1339_BIOID50987   -             97   1.5e-33  114.6   7.9   1   1   1.4e-37   1.9e-33  114.3   5.5     1    81    16    96    16    97 0.97 Cyd operon protein YbgE (Cyd_oper_YbgE)
Autotransporter      PF03797.14   265 seq1341_BIOID50987   -            108   3.1e-09   36.4   0.1   1   1   2.5e-13   3.4e-09   36.3   0.1   168   262     3    91     1    94 0.93 Autotransporter beta-domain
ZapA                 PF05164.8     89 seq1342_BIOID50987   -            109   2.1e-20   72.3   0.6   1   1     2e-24   2.7e-20   72.0   0.4     2    89     6    91     5    91 0.98 Cell division protein ZapA
AA_permease_2        PF13520.1    426 seq1343_BIOID50987   -            460   1.4e-79  267.5  39.9   1   1   1.2e-83   1.6e-79  267.2  27.7     1   420     5   441     5   449 0.91 Amino acid permease
cobW                 PF02492.14   178 seq1345_BIOID50987   -            328   9.6e-36  122.7   0.0   1   1   1.9e-39   1.3e-35  122.3   0.0     4   168     6   170     3   180 0.91 CobW/HypB/UreG, nucleotide-binding domain
CobW_C               PF07683.9     94 seq1345_BIOID50987   -            328     2e-06   27.2   0.4   1   1   6.4e-10   4.4e-06   26.2   0.0     2    92   241   321   240   323 0.90 Cobalamin synthesis protein cobW C-terminal domain
LysR_substrate       PF03466.15   209 seq1348_BIOID50987   -            309     7e-38  129.7   0.0   1   1   1.3e-41   9.1e-38  129.3   0.0     4   207    90   291    87   293 0.95 LysR substrate binding domain
HTH_1                PF00126.22    60 seq1348_BIOID50987   -            309   2.1e-20   72.0   0.7   1   1   5.1e-24   3.5e-20   71.3   0.5     1    60     4    63     4    63 0.97 Bacterial regulatory helix-turn-helix protein, lysR family
PerC                 PF06069.6     90 seq1351_BIOID50987   -             93     2e-30  104.5   0.6   1   1   1.7e-34   2.3e-30  104.3   0.4     1    85     1    85     1    90 0.98 PerC transcriptional activator
4HBT                 PF03061.17    79 seq1352_BIOID50987   -            134     8e-19   67.4   0.4   1   1   2.4e-22   1.1e-18   66.9   0.3     1    77    20   103    20   105 0.98 Thioesterase superfamily
4HBT_2               PF13279.1    121 seq1352_BIOID50987   -            134   2.7e-12   47.0   0.2   1   1   7.1e-16   3.2e-12   46.8   0.1     3   117    14   128    12   132 0.88 Thioesterase-like superfamily
Acyl-ACP_TE          PF01643.12   249 seq1352_BIOID50987   -            134   1.3e-05   24.2   0.1   1   1   3.1e-09   1.4e-05   24.0   0.0    31   132    33   132     4   134 0.79 Acyl-ACP thioesterase
IPPT                 PF01715.12   253 seq1353_BIOID50987   -            316  2.9e-107  357.2   0.0   1   1  4.9e-111  3.4e-107  357.0   0.0     2   252    45   297    44   298 0.99 IPP transferase
IPT                  PF01745.11   233 seq1353_BIOID50987   -            316   6.5e-07   28.6   0.0   1   1   1.7e-08   0.00012   21.2   0.0     5   100    14   109    10   120 0.80 Isopentenyl transferase
5-FTHF_cyc-lig       PF01812.15   186 seq1354_BIOID50987   -            248   1.3e-43  148.8   0.0   1   1   1.2e-47   1.7e-43  148.4   0.0     2   186    62   242    61   242 0.98 5-formyltetrahydrofolate cyclo-ligase family
HAD_2                PF13419.1    176 seq1355_BIOID50987   -            199     6e-29  101.4   0.1   1   1     2e-32     7e-29  101.2   0.1     2   176     4   184     3   184 0.84 Haloacid dehalogenase-like hydrolase
Hydrolase_like       PF13242.1     75 seq1355_BIOID50987   -            199   2.5e-08   33.3   0.0   1   1   1.6e-11   5.5e-08   32.2   0.0     2    50   139   186   138   198 0.93 HAD-hyrolase-like
Hydrolase            PF00702.21   204 seq1355_BIOID50987   -            199   2.1e-06   28.3   0.0   1   1   6.7e-10   2.3e-06   28.1   0.0   111   203    75   177     8   178 0.77 haloacid dehalogenase-like hydrolase
SlyX                 PF04102.7     69 seq1357_BIOID50987   -             72   4.1e-26   91.0   2.4   1   1   3.4e-30   4.6e-26   90.8   1.7     1    69     5    72     5    72 0.99 SlyX
Glyco_transf_9       PF01075.12   247 seq1359_BIOID50987   -            348   1.3e-89  299.5   0.0   1   1   1.1e-93   1.5e-89  299.3   0.0     1   247    69   324    69   324 0.98 Glycosyltransferase family 9 (heptosyltransferase)
NUDIX                PF00293.23   135 seq1360_BIOID50987   -            141   4.3e-21   74.8   0.1   1   1   3.7e-25   5.1e-21   74.6   0.0     2   130     3   136     2   140 0.88 NUDIX domain
Cytochrom_C_asm      PF01578.15   214 seq1361_BIOID50987   -            552   1.1e-49  168.8  21.0   1   1   7.9e-54   1.1e-49  168.8  14.5     1   212    72   279    72   281 0.97 Cytochrome C assembly protein
MotA_ExbB            PF01618.11   139 seq1364_BIOID50987   -            230   6.2e-47  158.6   0.2   1   1     6e-51   8.1e-47  158.2   0.1     2   138    74   210    73   211 0.98 MotA/TolQ/ExbB proton channel family
His_Phos_2           PF00328.17   347 seq1368_BIOID50987   -            413   1.7e-39  135.9   0.0   1   1   1.5e-43   2.1e-39  135.7   0.0     1   344    30   359    30   364 0.85 Histidine phosphatase superfamily (branch 2)
ChaC                 PF04752.7    177 seq1370_BIOID50987   -            238   5.2e-53  179.5   0.0   1   1   4.7e-57   6.4e-53  179.2   0.0     1   176    54   222    54   223 0.95 ChaC-like protein
Virul_fac_BrkB       PF03631.10   260 seq1371_BIOID50987   -            290     1e-55  188.8  24.6   1   1   8.7e-60   1.2e-55  188.6  17.0     2   258    29   274    28   276 0.88 Virulence factor BrkB
PRiA4_ORF3           PF07929.6    179 seq1373_BIOID50987   -            180   7.7e-43  145.8   0.0   1   1   6.3e-47   8.6e-43  145.6   0.0     4   178     1   172     1   173 0.90 Plasmid pRiA4b ORF-3-like protein
PAP2                 PF01569.16   129 seq1374_BIOID50987   -            249   5.3e-17   61.5   4.5   1   1   3.9e-21   5.3e-17   61.5   3.2     3   122   105   227   103   233 0.89 PAP2 superfamily
Hexapep              PF00132.19    36 seq1377_BIOID50987   -            318     6e-25   85.4  47.2   1   4   2.1e-12   2.9e-08   32.7   2.0     1    34   107   140   107   140 0.95 Bacterial transferase hexapeptide (six repeats)
Hexapep              PF00132.19    36 seq1377_BIOID50987   -            318     6e-25   85.4  47.2   2   4   8.1e-10   1.1e-05   24.5   5.9     2    35   132   165   131   166 0.93 Bacterial transferase hexapeptide (six repeats)
Hexapep              PF00132.19    36 seq1377_BIOID50987   -            318     6e-25   85.4  47.2   3   4   8.7e-12   1.2e-07   30.8   1.4     1    34   209   242   209   244 0.93 Bacterial transferase hexapeptide (six repeats)
Hexapep              PF00132.19    36 seq1377_BIOID50987   -            318     6e-25   85.4  47.2   4   4   6.3e-08   0.00086   18.5   3.1     1    35   245   279   245   280 0.95 Bacterial transferase hexapeptide (six repeats)
PsiE                 PF06146.7     69 seq1378_BIOID50987   -            136   1.8e-16   59.9   5.7   1   1   1.3e-20   1.8e-16   59.9   3.9     5    69    62   123    58   123 0.95 Phosphate-starvation-inducible E
PTS_EIIC             PF02378.13   321 seq1380_BIOID50987   -            648     5e-71  239.0  33.0   1   1   1.1e-74     5e-71  239.0  22.9     2   321    12   300    11   300 0.94 Phosphotransferase system, EIIC
PTS_EIIA_1           PF00358.15   133 seq1380_BIOID50987   -            648   1.6e-52  176.4   0.6   1   1   5.5e-56   2.5e-52  175.8   0.4     4   131   499   626   496   628 0.98 phosphoenolpyruvate-dependent sugar phosphotransferase system, EIIA 1
PTS_EIIB             PF00367.15    35 seq1380_BIOID50987   -            648   1.2e-12   46.6   0.9   1   1   5.3e-16   2.4e-12   45.7   0.7     1    35   393   427   393   427 0.97 phosphotransferase system, EIIB
Sugar_tr             PF00083.19   451 seq1382_BIOID50987   -            443   6.2e-52  176.5  26.6   1   1   1.1e-55   7.9e-52  176.2  18.4     9   449    26   434    21   436 0.92 Sugar (and other) transporter
MFS_1                PF07690.11   354 seq1382_BIOID50987   -            443   4.1e-37  127.6  63.2   1   1   1.6e-38   1.1e-34  119.6  23.5     6   353    28   386    25   387 0.83 Major Facilitator Superfamily
LSM                  PF01423.17    68 seq1383_BIOID50987   -            102   7.6e-09   34.8   0.2   1   1   1.1e-12   1.4e-08   33.9   0.1     6    68    17    64    10    64 0.85 LSM domain
adh_short            PF00106.20   167 seq1384_BIOID50987   -            240   4.5e-16   59.1   0.2   1   1   1.3e-19     6e-16   58.6   0.1     3   166     9   170     8   171 0.87 short chain dehydrogenase
adh_short_C2         PF13561.1    243 seq1384_BIOID50987   -            240   8.1e-08   32.2   0.0   1   1   2.2e-11     1e-07   31.9   0.0     8   192    18   193    13   238 0.73 Enoyl-(Acyl carrier protein) reductase
KR                   PF08659.5    181 seq1384_BIOID50987   -            240   2.9e-07   30.2   0.5   1   1   1.1e-10   5.1e-07   29.4   0.3     4   172    10   175     8   184 0.85 KR domain
ExbD                 PF02472.11   130 seq1385_BIOID50987   -            142   3.7e-23   81.8   0.1   1   1     3e-27   4.1e-23   81.6   0.1     2   129    10   141     9   142 0.89 Biopolymer transport protein ExbD/TolR
Glyco_transf_9       PF01075.12   247 seq1387_BIOID50987   -            330   8.1e-84  280.5   0.1   1   1   7.3e-88     1e-83  280.2   0.1     1   245    75   315    75   317 0.98 Glycosyltransferase family 9 (heptosyltransferase)
Radical_SAM          PF04055.16   166 seq1388_BIOID50987   -            411   6.1e-13   49.1   0.0   1   1     3e-16     1e-12   48.4   0.0     6   160    20   182    16   208 0.84 Radical SAM superfamily
DUF4008              PF13186.1     64 seq1388_BIOID50987   -            411     2e-12   47.1   0.6   1   1   1.3e-15   4.3e-12   46.0   0.4     4    64   282   343   276   343 0.90 Domain of unknown function (DUF4008)
Fer4_12              PF13353.1    139 seq1388_BIOID50987   -            411   4.8e-07   29.8   0.0   1   1   2.7e-10   9.1e-07   28.9   0.0    13   115    19   126    17   150 0.60 4Fe-4S single cluster domain
MMR_HSR1             PF01926.18   114 seq1389_BIOID50987   -            426   3.4e-21   75.2   0.1   1   1   3.3e-24   9.1e-21   73.8   0.1     2   114   200   318   199   318 0.83 50S ribosome-binding GTPase
GTP-bdg_N            PF13167.1     95 seq1389_BIOID50987   -            426   1.6e-15   56.9   0.0   1   1   1.4e-18   3.8e-15   55.6   0.0     8    95    25   112    18   112 0.96 GTP-binding GTPase N-terminal
FeoB_N               PF02421.13   189 seq1389_BIOID50987   -            426     1e-08   34.5   0.1   1   1   7.5e-12   2.1e-08   33.5   0.0     2   168   199   369   198   390 0.81 Ferrous iron transport protein B
Arf                  PF00025.16   175 seq1389_BIOID50987   -            426   1.2e-05   24.4   0.6   1   1   2.8e-08   7.6e-05   21.9   0.4    19   132   202   326   190   360 0.79 ADP-ribosylation factor family
Tyr_Deacylase        PF02580.11   145 seq1391_BIOID50987   -            145   6.3e-55  185.0   0.1   1   1   5.1e-59     7e-55  184.8   0.0     2   144     3   144     2   145 0.99 D-Tyr-tRNA(Tyr) deacylase
TolA                 PF06519.6     96 seq1392_BIOID50987   -            406   2.1e-38  130.0   0.0   1   1   3.1e-42   2.1e-38  130.0   0.0     1    96   310   404   310   404 0.98 TolA C-terminal
TonB_2               PF13103.1     85 seq1392_BIOID50987   -            406     3e-05   23.8   0.0   1   1   1.3e-08   8.9e-05   22.3   0.0     2    73   323   390   322   399 0.86 TonB C terminal
DegT_DnrJ_EryC1      PF01041.12   363 seq1393_BIOID50987   -            385  3.7e-132  440.6   0.1   1   1  1.5e-135  4.1e-132  440.5   0.0     3   363    18   380    16   380 0.98 DegT/DnrJ/EryC1/StrS aminotransferase family
Aminotran_1_2        PF00155.16   363 seq1393_BIOID50987   -            385   9.8e-09   34.5   0.1   1   1   1.3e-11   3.6e-08   32.6   0.0    46   197    41   170    24   215 0.89 Aminotransferase class I and II
Cys_Met_Meta_PP      PF01053.15   386 seq1393_BIOID50987   -            385   2.7e-07   29.1   0.1   1   1   1.4e-10   3.8e-07   28.6   0.1    54   193    38   176    36   258 0.81 Cys/Met metabolism PLP-dependent enzyme
Beta_elim_lyase      PF01212.16   290 seq1393_BIOID50987   -            385   3.6e-06   26.2   0.0   1   1   2.3e-09   6.2e-06   25.4   0.0    29   235    39   245    32   302 0.71 Beta-eliminating lyase
Aminotran_5          PF00266.14   371 seq1393_BIOID50987   -            385   5.3e-06   25.3   0.2   1   1   2.7e-09   7.3e-06   24.8   0.1    56   296    49   282    42   326 0.80 Aminotransferase class-V
DUF3442              PF11924.3    280 seq1395_BIOID50987   -            464   2.4e-89  299.5   9.1   1   1   2.1e-93   2.9e-89  299.2   6.3     1   280    57   341    57   341 0.98 Protein of unknown function (DUF3442)
NLPC_P60             PF00877.14   105 seq1397_BIOID50987   -            188   1.2e-34  118.1   0.1   1   1   1.3e-38   1.7e-34  117.6   0.0     1   105    79   183    79   183 0.98 NlpC/P60 family
CcmH                 PF03918.9    148 seq1398_BIOID50987   -            127   5.8e-47  158.2   0.8   1   1     5e-51   6.8e-47  158.0   0.6     4   125     7   126     4   127 0.91 Cytochrome C biogenesis protein
YiiD_Cterm           PF09500.5    144 seq1399_BIOID50987   -            329   6.7e-49  165.0   0.0   1   1   2.9e-52   9.9e-49  164.4   0.0     1   143   174   313   174   314 0.99 Putative thioesterase (yiiD_Cterm)
Acetyltransf_7       PF13508.1     79 seq1399_BIOID50987   -            329   4.5e-13   49.0   0.0   1   1   2.4e-16   8.3e-13   48.1   0.0     3    78    60   139    58   140 0.87 Acetyltransferase (GNAT) domain
Acetyltransf_1       PF00583.19    83 seq1399_BIOID50987   -            329   2.5e-12   46.5   0.0   1   1   2.1e-15   7.1e-12   45.0   0.0     2    82    66   138    65   139 0.96 Acetyltransferase (GNAT) family
Acetyltransf_10      PF13673.1    117 seq1399_BIOID50987   -            329   1.6e-08   34.5   0.0   1   1   7.8e-12   2.7e-08   33.8   0.0    38   117    55   138    16   138 0.81 Acetyltransferase (GNAT) domain
Exo_endo_phos        PF03372.18   251 seq1402_BIOID50987   -            272     2e-26   93.3   0.0   1   1   1.7e-30   2.3e-26   93.0   0.0     1   251     8   263     8   263 0.80 Endonuclease/Exonuclease/phosphatase family
HNH                  PF01844.18    47 seq1403_BIOID50987   -            219   3.6e-11   42.6   0.2   1   1   2.6e-15   3.6e-11   42.6   0.2     1    45   115   160   115   162 0.94 HNH endonuclease
Response_reg         PF00072.19   112 seq1404_BIOID50987   -            253   2.8e-20   72.2   0.1   1   1   6.3e-24   4.3e-20   71.6   0.0     2   111    17   124    16   125 0.97 Response regulator receiver domain
Trans_reg_C          PF00486.23    77 seq1404_BIOID50987   -            253   3.6e-12   45.9   0.2   1   1   2.1e-15   1.4e-11   43.9   0.0     2    58   170   226   169   237 0.93 Transcriptional regulatory protein, C terminal
Wzy_C                PF04932.10   163 seq1407_BIOID50987   -            402     6e-18   65.0   9.6   1   1   8.7e-22     6e-18   65.0   6.6     3   162   196   337   193   338 0.82 O-Antigen ligase
O-antigen_lig        PF13425.1    137 seq1407_BIOID50987   -            402   3.8e-16   59.2  13.8   1   1   5.5e-20   3.8e-16   59.2   9.6     2   136   190   340   171   341 0.87 O-antigen ligase like membrane protein
TPR_11               PF13414.1     69 seq1408_BIOID50987   -            198   3.6e-15   55.2   9.6   1   1   2.2e-15     1e-11   44.1   4.9     1    68    71   140    71   141 0.90 TPR repeat
TPR_2                PF07719.12    34 seq1408_BIOID50987   -            198     2e-06   27.1  11.9   1   2   6.1e-07    0.0028   17.3   1.1     2    32    74   104    73   106 0.90 Tetratricopeptide repeat
TPR_2                PF07719.12    34 seq1408_BIOID50987   -            198     2e-06   27.1  11.9   2   2   4.4e-06      0.02   14.6   0.0     3    31   146   174   144   176 0.93 Tetratricopeptide repeat
TPR_1                PF00515.23    34 seq1408_BIOID50987   -            198   6.2e-06   25.4   9.1   1   1   1.7e-07   0.00075   18.8   0.7     2    32    74   104    73   106 0.91 Tetratricopeptide repeat
Flavodoxin_2         PF02525.12   199 seq1410_BIOID50987   -            176   2.7e-41  141.1   0.0   1   1   4.8e-45   3.3e-41  140.8   0.0     3   199     2   167     1   167 0.90 Flavodoxin-like fold
FMN_red              PF03358.10   152 seq1410_BIOID50987   -            176   5.3e-08   32.3   0.0   1   1   1.1e-11   7.4e-08   31.9   0.0    58   125    43   117     2   135 0.76 NADPH-dependent FMN reductase
ABC_tran             PF00005.22   118 seq1411_BIOID50987   -            375   8.1e-22   77.7   0.0   1   1   6.5e-25   2.2e-21   76.2   0.0     1   117    44   162    44   163 0.92 ABC transporter
TOBE                 PF03459.12    64 seq1411_BIOID50987   -            375     6e-07   29.3   0.0   1   1   4.6e-08   0.00016   21.6   0.0     4    64   305   362   303   362 0.96 TOBE domain
TOBE_2               PF08402.5     75 seq1411_BIOID50987   -            375   4.3e-06   26.5   0.0   1   1   3.1e-09   1.1e-05   25.2   0.0     2    75   290   363   289   363 0.89 TOBE domain
Form_Nir_trans       PF01226.12   250 seq1413_BIOID50987   -            310   9.1e-53  178.5  18.0   1   1   7.6e-57     1e-52  178.3  12.5     3   249    39   279    37   280 0.97 Formate/nitrite transporter
EAL                  PF00563.15   236 seq1414_BIOID50987   -            518   1.3e-61  208.0   0.0   1   1   3.1e-65   2.1e-61  207.3   0.0     4   236   268   500   265   500 0.96 EAL domain
CSS-motif            PF12792.2    208 seq1414_BIOID50987   -            518   1.9e-44  151.4   0.0   1   1     4e-48   2.7e-44  150.8   0.0     3   206    39   243    37   245 0.97 CSS motif domain associated with EAL
Glycos_transf_2      PF00535.21   169 seq1416_BIOID50987   -            322   1.1e-30  106.4   0.0   1   1   3.2e-34   1.4e-30  106.0   0.0     1   165    11   171    11   175 0.85 Glycosyl transferase family 2
Glyco_tranf_2_3      PF13641.1    230 seq1416_BIOID50987   -            322   3.5e-12   46.5   0.0   1   1   1.2e-15   5.4e-12   45.9   0.0     2   132     9   135     8   205 0.81 Glycosyltransferase like family 2
Glyco_tranf_2_2      PF10111.4    281 seq1416_BIOID50987   -            322   9.6e-06   24.7   0.0   1   1   3.1e-09   1.4e-05   24.2   0.0     1   104    11   108    11   120 0.81 Glycosyltransferase like family 2
Band_7               PF01145.20   179 seq1418_BIOID50987   -            419   4.9e-33  114.4   1.1   1   1   1.2e-36   8.4e-33  113.6   0.7     1   178    98   271    98   272 0.96 SPFH domain / Band 7 family
HflK_N               PF12221.3     42 seq1418_BIOID50987   -            419   7.8e-17   60.6  18.5   1   1   4.1e-20   2.8e-16   58.8  12.8     1    42     1    60     1    60 0.96 Bacterial membrane protein N terminal
Na_H_Exchanger       PF00999.16   384 seq1420_BIOID50987   -            644   7.1e-64  215.5  46.4   1   1   1.5e-67     1e-63  215.0  32.1     2   378    35   399    34   403 0.93 Sodium/hydrogen exchanger family
TrkA_N               PF02254.13   116 seq1420_BIOID50987   -            644   5.8e-27   93.8   0.0   1   1   2.2e-30   1.5e-26   92.5   0.0     1   111   426   536   426   538 0.97 TrkA-N domain
PD40                 PF07676.7     39 seq1422_BIOID50987   -            431   1.2e-35  120.5   5.0   1   4   2.5e-08   8.6e-05   21.9   0.0    11    34   203   224   198   227 0.82 WD40-like Beta Propeller Repeat
PD40                 PF07676.7     39 seq1422_BIOID50987   -            431   1.2e-35  120.5   5.0   2   4   8.4e-13   2.9e-09   36.2   0.0     2    39   238   273   237   273 0.95 WD40-like Beta Propeller Repeat
PD40                 PF07676.7     39 seq1422_BIOID50987   -            431   1.2e-35  120.5   5.0   3   4   6.4e-13   2.2e-09   36.6   0.1     2    38   282   316   281   317 0.96 WD40-like Beta Propeller Repeat
PD40                 PF07676.7     39 seq1422_BIOID50987   -            431   1.2e-35  120.5   5.0   4   4   4.2e-07    0.0014   18.0   0.0     3    30   370   397   368   403 0.93 WD40-like Beta Propeller Repeat
TolB_N               PF04052.8    105 seq1422_BIOID50987   -            431   9.2e-32  109.1   0.0   1   1   7.2e-35   2.5e-31  107.7   0.0     1    99    24   122    24   127 0.97 TolB amino-terminal domain
DPPIV_N              PF00930.16   353 seq1422_BIOID50987   -            431   1.6e-13   49.8   0.0   1   1   2.3e-13     8e-10   37.7   0.0   239   348   249   353   220   358 0.87 Dipeptidyl peptidase IV (DPP IV) N-terminal region
KGG                  PF10685.4     23 seq1423_BIOID50987   -             67   4.9e-20   70.8  18.2   1   2   7.7e-14     1e-09   37.9   4.3     1    23    20    41    20    41 0.98 Stress-induced bacterial acidophilic repeat motif
KGG                  PF10685.4     23 seq1423_BIOID50987   -             67   4.9e-20   70.8  18.2   2   2   3.4e-14   4.7e-10   39.0   2.8     1    23    42    63    42    63 0.99 Stress-induced bacterial acidophilic repeat motif
HATPase_c            PF02518.21   111 seq1425_BIOID50987   -            433   1.9e-22   78.9   0.0   1   1   8.1e-26   3.7e-22   78.0   0.0     6   110   320   423   316   424 0.96 Histidine kinase-, DNA gyrase B-, and HSP90-like ATPase
HisKA                PF00512.20    68 seq1425_BIOID50987   -            433   6.3e-08   32.3   1.3   1   1   3.7e-11   1.7e-07   30.9   0.9     1    67   211   270   211   271 0.90 His Kinase A (phospho-acceptor) domain
HAMP                 PF00672.20    70 seq1425_BIOID50987   -            433   1.6e-06   28.0   0.0   1   1   3.6e-10   1.6e-06   28.0   0.0     3    69   140   206   139   207 0.90 HAMP domain
tRNA-synt_1c         PF00749.16   314 seq1426_BIOID50987   -            554  1.6e-124  414.5   0.0   1   1  2.9e-128    2e-124  414.2   0.0     2   313    28   337    27   338 0.99 tRNA synthetases class I (E and Q), catalytic domain
tRNA-synt_1c_C       PF03950.13   174 seq1426_BIOID50987   -            554   1.1e-63  213.8   0.0   1   1   3.5e-67   2.4e-63  212.8   0.0     1   174   340   528   340   528 0.97 tRNA synthetases class I (E and Q), anti-codon binding domain
DEAD                 PF00270.24   173 seq1427_BIOID50987   -            454   4.1e-49  166.2   0.1   1   1   5.9e-52   2.7e-48  163.5   0.0     1   172    25   196    25   197 0.94 DEAD/DEAH box helicase
Helicase_C           PF00271.26    78 seq1427_BIOID50987   -            454   3.8e-24   84.2   0.0   1   1   2.3e-27     1e-23   82.8   0.0     2    77   264   339   263   340 0.98 Helicase conserved C-terminal domain
SNARE_assoc          PF09335.6    123 seq1428_BIOID50987   -            236   1.1e-27   96.5   6.3   1   1   7.9e-32   1.1e-27   96.5   4.4     1   121    63   180    63   182 0.98 SNARE associated Golgi protein
SDF                  PF00375.13   390 seq1429_BIOID50987   -            470  2.8e-120  401.5  38.4   1   1  2.4e-124  3.2e-120  401.3  26.6     1   390    49   452    49   452 0.97 Sodium:dicarboxylate symporter family
SBP_bac_3            PF00497.15   225 seq1432_BIOID50987   -            518   1.1e-30  106.5   0.0   1   1   4.4e-34     2e-30  105.6   0.0    10   224    52   267    45   268 0.91 Bacterial extracellular solute-binding proteins, family 3
SLT                  PF01464.15   121 seq1432_BIOID50987   -            518   4.8e-27   93.7   0.1   1   1   1.7e-30     8e-27   93.0   0.1     5   118   295   404   292   407 0.95 Transglycosylase SLT domain
Lysozyme_like        PF13702.1    160 seq1432_BIOID50987   -            518   1.5e-06   27.7   0.0   1   1   1.2e-09   5.3e-06   25.8   0.0     8   100   291   391   283   448 0.65 Lysozyme-like
YcgL                 PF05166.8     74 seq1437_BIOID50987   -             97   2.1e-33  114.1   0.1   1   1     2e-37   2.8e-33  113.7   0.1     1    74     3    76     3    76 0.99 YcgL domain
Epimerase            PF01370.16   236 seq1438_BIOID50987   -            660   1.7e-41  142.1   0.0   1   1     8e-45   2.7e-41  141.4   0.0     1   236   318   566   318   566 0.91 NAD dependent epimerase/dehydratase family
Formyl_trans_N       PF00551.14   181 seq1438_BIOID50987   -            660   5.4e-25   87.8   0.0   1   1   2.4e-28   8.1e-25   87.2   0.0    67   178    63   174    20   177 0.90 Formyl transferase
Formyl_trans_C       PF02911.13   100 seq1438_BIOID50987   -            660   2.3e-20   72.4   0.0   1   1   1.2e-23   4.3e-20   71.5   0.0     3    98   202   295   200   297 0.95 Formyl transferase, C-terminal domain
3Beta_HSD            PF01073.14   280 seq1438_BIOID50987   -            660   5.8e-06   25.0   0.0   1   1   2.4e-09   8.2e-06   24.5   0.0     1   157   319   474   319   504 0.79 3-beta hydroxysteroid dehydrogenase/isomerase family
ABC_tran             PF00005.22   118 seq1440_BIOID50987   -            637   1.1e-36  125.6   1.2   1   2   2.4e-18   3.3e-15   56.3   0.0     1   118    41   178    41   178 0.87 ABC transporter
ABC_tran             PF00005.22   118 seq1440_BIOID50987   -            637   1.1e-36  125.6   1.2   2   2   2.6e-21   3.6e-18   65.9   0.0     1   118   352   459   352   459 0.92 ABC transporter
ABC_tran_2           PF12848.2     85 seq1440_BIOID50987   -            637   6.6e-29   99.4   4.3   1   1   4.8e-32   6.6e-29   99.4   3.0     1    83   217   298   217   302 0.93 ABC transporter
Phage_integrase      PF00589.17   173 seq1443_BIOID50987   -            385   1.1e-31  109.6   0.0   1   1   2.4e-35   1.7e-31  109.1   0.0     2   171   199   365   198   367 0.97 Phage integrase family
DUF4102              PF13356.1     89 seq1443_BIOID50987   -            385     2e-25   88.4   0.1   1   1   6.1e-29   4.2e-25   87.3   0.1     1    87     2    87     2    89 0.97 Domain of unknown function (DUF4102)
TrmB                 PF01978.14    68 seq1444_BIOID50987   -            284   1.7e-18   65.9   0.1   1   1   6.2e-22   4.2e-18   64.6   0.1     3    68    25    90    23    90 0.98 Sugar-specific transcriptional regulator TrmB
Regulator_TrmB       PF11495.3    234 seq1444_BIOID50987   -            284   1.3e-08   34.0   0.0   1   1   2.8e-12   1.9e-08   33.4   0.0     2   109   123   225   122   259 0.87 Archaeal transcriptional regulator TrmB
HTH_1                PF00126.22    60 seq1445_BIOID50987   -            319   1.7e-19   69.2   1.3   1   1   4.7e-23   3.2e-19   68.3   0.1     2    60    29    86    28    86 0.97 Bacterial regulatory helix-turn-helix protein, lysR family
LysR_substrate       PF03466.15   209 seq1445_BIOID50987   -            319   2.6e-12   46.1   1.1   1   1   7.3e-16     5e-12   45.2   0.8     8   206   115   310   110   312 0.89 LysR substrate binding domain
Band_7               PF01145.20   179 seq1446_BIOID50987   -            334   1.4e-37  129.2   0.7   1   1   1.5e-41   2.1e-37  128.6   0.5     2   178    22   243    21   245 0.97 SPFH domain / Band 7 family
FAA_hydrolase        PF01557.13   217 seq1447_BIOID50987   -            219   3.8e-56  189.8   0.0   1   1   3.6e-60   4.9e-56  189.4   0.0     1   206    18   209    18   218 0.94 Fumarylacetoacetate (FAA) hydrolase family
OmpA                 PF00691.15    97 seq1450_BIOID50987   -            173   1.1e-19   70.5   0.0   1   1   1.4e-23     2e-19   69.6   0.0     1    97    72   167    72   167 0.95 OmpA family
SBP_bac_5            PF00496.17   374 seq1451_BIOID50987   -            604   3.6e-67  226.6  10.1   1   1   3.7e-71   5.1e-67  226.2   7.0     2   369    98   503    97   508 0.93 Bacterial extracellular solute-binding proteins, family 5 Middle
Ter                  PF05472.6    290 seq1454_BIOID50987   -            309  9.8e-115  382.5   6.8   1   1    8e-119  1.1e-114  382.3   4.7     2   290     9   307     8   307 0.99 DNA replication terminus site-binding protein (Ter protein)
DUF3521              PF12035.3     35 seq1455_BIOID50987   -             79     6e-13   48.2   4.4   1   1     8e-17   1.1e-12   47.4   3.1     3    34    15    49    14    50 0.88 Protein of unknown function (DUF3521)
HTH_31               PF13560.1     64 seq1456_BIOID50987   -             96   6.8e-11   42.0   0.0   1   1   7.9e-14   3.6e-10   39.7   0.0     4    46    35    76    34    93 0.82 Helix-turn-helix domain
HTH_3                PF01381.17    55 seq1456_BIOID50987   -             96   3.2e-09   36.3   0.1   1   1     2e-12   9.2e-09   34.9   0.0     1    38    37    74    37    85 0.96 Helix-turn-helix
HTH_19               PF12844.2     64 seq1456_BIOID50987   -             96     2e-08   34.0   0.0   1   1   2.1e-11   9.4e-08   31.8   0.0     3    55    36    87    36    95 0.83 Helix-turn-helix domain
SNARE_assoc          PF09335.6    123 seq1457_BIOID50987   -            235   1.2e-24   86.7   8.0   1   1   8.7e-29   1.2e-24   86.7   5.5     1   122    80   197    78   198 0.96 SNARE associated Golgi protein
FliB                 PF03692.10    85 seq1459_BIOID50987   -            189   1.5e-08   34.8  10.3   1   1   2.8e-12   3.8e-08   33.5   7.1     2    85    65   133    64   133 0.97 Flagellin N-methylase
TPR_6                PF13174.1     33 seq1460_BIOID50987   -            263   1.8e-22   78.0   1.7   1   3   2.8e-07   0.00047   20.3   0.0     4    33   146   176   145   176 0.86 Tetratricopeptide repeat
TPR_6                PF13174.1     33 seq1460_BIOID50987   -            263   1.8e-22   78.0   1.7   2   3   2.2e-08   3.8e-05   23.7   0.1     3    33   183   213   181   213 0.95 Tetratricopeptide repeat
TPR_6                PF13174.1     33 seq1460_BIOID50987   -            263   1.8e-22   78.0   1.7   3   3   7.2e-11   1.2e-07   31.5   0.0     1    33   218   250   218   250 0.96 Tetratricopeptide repeat
TPR_16               PF13432.1     65 seq1460_BIOID50987   -            263   6.3e-12   45.7   0.0   1   1   1.6e-09   2.7e-06   27.7   0.0     2    65   147   214   146   214 0.92 Tetratricopeptide repeat
TPR_2                PF07719.12    34 seq1460_BIOID50987   -            263   1.1e-09   37.3   0.2   1   2   2.1e-06    0.0035   17.0   0.1     2    33   181   212   180   213 0.93 Tetratricopeptide repeat
TPR_2                PF07719.12    34 seq1460_BIOID50987   -            263   1.1e-09   37.3   0.2   2   2   5.3e-06    0.0091   15.7   0.0     1    33   217   249   217   250 0.95 Tetratricopeptide repeat
TPR_8                PF13181.1     34 seq1460_BIOID50987   -            263   2.9e-06   26.5   0.9   1   2   0.00027      0.46   10.2   0.2     2    29   181   208   180   213 0.89 Tetratricopeptide repeat
TPR_8                PF13181.1     34 seq1460_BIOID50987   -            263   2.9e-06   26.5   0.9   2   2   2.7e-05     0.046   13.3   0.0     5    29   221   245   217   250 0.85 Tetratricopeptide repeat
DUF957               PF06117.6     65 seq1462_BIOID50987   -             80   2.1e-35  119.9   0.5   1   1   1.7e-39   2.3e-35  119.8   0.4     1    65    16    80    16    80 0.99 Enterobacterial protein of unknown function (DUF957)
DUF1680              PF07944.7    520 seq1464_BIOID50987   -            622   8.6e-36  123.1   6.9   1   1   3.7e-39     5e-35  120.6   4.8    48   520    65   534    48   534 0.81 Putative glycosyl hydrolase of unknown function (DUF1680)
DHFR_1               PF00186.14   161 seq1465_BIOID50987   -            196   1.2e-58  197.0   0.0   1   1   1.1e-62   1.5e-58  196.8   0.0     1   161    38   195    38   195 0.97 Dihydrofolate reductase
DUF2065              PF09838.4     57 seq1467_BIOID50987   -             65   9.4e-23   79.5   3.3   1   1   7.6e-27     1e-22   79.4   2.3     1    57     5    61     5    61 0.98 Uncharacterized protein conserved in bacteria (DUF2065)
OprD                 PF03573.8    391 seq1468_BIOID50987   -            468   1.8e-25   89.4  11.9   1   1   1.7e-29   2.3e-25   89.0   8.3     1   365    33   431    33   443 0.83 outer membrane porin, OprD family
Methyltransf_27      PF13708.1    194 seq1469_BIOID50987   -            280   9.8e-73  243.7   0.3   1   1     1e-76   1.4e-72  243.2   0.2     2   194    86   278    85   278 0.99 Methyltransferase domain
Helicase_C_2         PF13307.1    167 seq1470_BIOID50987   -            761   4.8e-26   91.5   0.0   1   1   2.3e-29   7.7e-26   90.9   0.0     8   165   578   733   571   735 0.93 Helicase C-terminal domain
DEAD                 PF00270.24   173 seq1470_BIOID50987   -            761   3.4e-09   36.2   0.1   1   1     2e-09   6.9e-06   25.5   0.0    12    78    88   153    73   170 0.73 DEAD/DEAH box helicase
DEAD_2               PF06733.10   174 seq1470_BIOID50987   -            761   2.9e-07   29.9   0.0   1   1   1.5e-10   5.2e-07   29.1   0.0   104   167   246   308   196   314 0.88 DEAD_2
MM_CoA_mutase        PF01642.17   516 seq1471_BIOID50987   -            714  6.3e-256  849.3   1.4   1   1  1.1e-259  7.4e-256  849.1   0.9     2   516    28   542    27   542 1.00 Methylmalonyl-CoA mutase
B12-binding          PF02310.14   121 seq1471_BIOID50987   -            714   3.4e-15   55.8   0.5   1   1   1.5e-18     1e-14   54.3   0.0     2   117   586   699   585   703 0.92 B12 binding domain
CMD                  PF02627.15    85 seq1472_BIOID50987   -            182   6.6e-09   35.3   0.2   1   1   3.2e-12   4.4e-08   32.7   0.0    14    85    52   122    43   122 0.91 Carboxymuconolactone decarboxylase family
RHH_1                PF01402.16    39 seq1475_BIOID50987   -             81   4.8e-11   41.9   0.5   1   1   5.7e-15   7.7e-11   41.2   0.4     2    39    15    52    14    52 0.96 Ribbon-helix-helix protein, copG family
Acyl_transf_3        PF01757.17   340 seq1477_BIOID50987   -            223   5.7e-09   35.1  19.2   1   1   5.3e-13   7.2e-09   34.8  13.3   132   309    28   205    10   217 0.79 Acyltransferase family
Adenylsucc_synt      PF00709.16   421 seq1479_BIOID50987   -            432  3.4e-177  589.2   0.0   1   1  2.8e-181  3.9e-177  588.9   0.0     2   420     5   424     4   425 0.99 Adenylosuccinate synthetase
Polysacc_deac_1      PF01522.16   124 seq1481_BIOID50987   -            296   2.5e-14   52.8   0.0   1   1   4.5e-18   6.1e-14   51.6   0.0    16   123    15   169     6   170 0.93 Polysaccharide deacetylase
Abhydrolase_1        PF00561.15   230 seq1482_BIOID50987   -            340   3.4e-26   92.1   0.0   1   1   2.6e-29     9e-26   90.7   0.0     4   218   105   312   102   315 0.96 alpha/beta hydrolase fold
Abhydrolase_6        PF12697.2    228 seq1482_BIOID50987   -            340     3e-16   59.9   0.7   1   1   1.2e-19   4.2e-16   59.4   0.5     1   219    75   312    75   320 0.70 Alpha/beta hydrolase family
Abhydrolase_5        PF12695.2    142 seq1482_BIOID50987   -            340   7.6e-11   41.8   0.4   1   1   7.2e-14   2.5e-10   40.1   0.2     2   141    75   308    74   309 0.65 Alpha/beta hydrolase family
SBP_bac_8            PF13416.1    281 seq1484_BIOID50987   -            388   8.2e-30  104.3   0.2   1   1     2e-33   1.4e-29  103.6   0.0    10   265    60   342    52   353 0.83 Bacterial extracellular solute-binding protein
SBP_bac_1            PF01547.20   314 seq1484_BIOID50987   -            388   2.8e-05   23.9   1.9   1   1   5.8e-09     4e-05   23.3   0.8    19   313    57   326    45   327 0.79 Bacterial extracellular solute-binding protein
MFS_1                PF07690.11   354 seq1487_BIOID50987   -            463   1.3e-16   60.2  60.6   1   1   9.3e-21   1.3e-16   60.2  42.0     2   354    45   422    44   422 0.77 Major Facilitator Superfamily
BPD_transp_1         PF00528.17   185 seq1488_BIOID50987   -            364     4e-41  140.4  14.1   1   1   2.9e-45     4e-41  140.4   9.8     2   183   152   359   151   361 0.99 Binding-protein-dependent transport system inner membrane component
SIS                  PF01380.17   131 seq1490_BIOID50987   -            306   1.7e-30  105.2   0.5   1   1   4.3e-34     3e-30  104.4   0.3     1   131   152   282   152   282 0.99 SIS domain
HTH_6                PF01418.12    77 seq1490_BIOID50987   -            306   1.1e-29  101.9   0.2   1   1   3.1e-33   2.1e-29  100.9   0.1     1    76    25   100    25   101 0.98 Helix-turn-helix domain, rpiR family
PMT                  PF02366.13   245 seq1492_BIOID50987   -            550   1.4e-54  184.9  21.1   1   1   2.1e-58   1.4e-54  184.9  14.7     3   245     5   237     3   237 0.98 Dolichyl-phosphate-mannose-protein mannosyltransferase
PMT_2                PF13231.1    159 seq1492_BIOID50987   -            550   6.8e-12   45.4  22.0   1   1     1e-15   6.8e-12   45.4  15.3     2   159    61   222    60   222 0.80 Dolichyl-phosphate-mannose-protein mannosyltransferase
YbfN                 PF13982.1     89 seq1493_BIOID50987   -            108   6.2e-50  167.2   6.7   1   1   5.2e-54   7.2e-50  166.9   4.6     1    89    19   107    19   107 0.99 YbfN-like lipoprotein
UPF0270              PF06794.7     70 seq1494_BIOID50987   -             72   9.2e-36  121.3   0.1   1   1   7.4e-40     1e-35  121.2   0.0     1    70     1    70     1    70 0.99 Uncharacterised protein family (UPF0270)
Peptidase_S24        PF00717.18    70 seq1495_BIOID50987   -            139   5.9e-13   48.1   0.0   1   1   6.4e-17   8.7e-13   47.5   0.0     2    68    56   120    55   122 0.90 Peptidase S24-like
Glyco_hydro_38       PF01074.17   277 seq1496_BIOID50987   -            334   3.5e-15   55.9   0.1   1   1   3.9e-19   5.3e-15   55.3   0.0     2    70   250   316   249   324 0.95 Glycosyl hydrolases family 38 N-terminal domain
BPD_transp_1         PF00528.17   185 seq1498_BIOID50987   -            511   4.7e-07   29.3  16.8   1   1   3.5e-11   4.7e-07   29.3  11.7    26   183   346   503   344   505 0.92 Binding-protein-dependent transport system inner membrane component
Rrf2                 PF02082.15    83 seq1499_BIOID50987   -            141   1.1e-24   86.2   0.1   1   1   1.3e-28   1.7e-24   85.5   0.1     1    82     1    82     1    83 0.99 Transcriptional regulator
PRK                  PF00485.13   194 seq1500_BIOID50987   -            289     3e-74  248.6   0.0   1   1   2.7e-78   3.6e-74  248.4   0.0     1   194     7   214     7   214 0.99 Phosphoribulokinase / Uridine kinase family
NadA                 PF02445.11   296 seq1502_BIOID50987   -            347  2.3e-105  351.5   0.0   1   1  1.9e-109  2.6e-105  351.3   0.0     2   295    31   340    30   341 0.98 Quinolinate synthetase A protein
IMS                  PF00817.15   148 seq1503_BIOID50987   -            174   1.6e-39  134.9   0.0   1   1   1.4e-43   1.9e-39  134.7   0.0     1   147     5   150     5   151 0.96 impB/mucB/samB family
BPD_transp_1         PF00528.17   185 seq1505_BIOID50987   -            341     2e-28   99.0  11.7   1   1   2.7e-32   3.7e-28   98.1   8.1     1   182   158   338   155   341 0.89 Binding-protein-dependent transport system inner membrane component
Fer4_10              PF13237.1     52 seq1506_BIOID50987   -             86   4.7e-13   48.5  11.7   1   1   2.4e-16   6.4e-13   48.1   8.1     4    52     5    55     2    55 0.88 4Fe-4S dicluster domain
Fer4_7               PF12838.2     52 seq1506_BIOID50987   -             86   2.2e-08   34.2  10.7   1   1     1e-11   2.8e-08   33.9   7.4     1    49     8    55     8    70 0.90 4Fe-4S dicluster domain
Fer4_9               PF13187.1     55 seq1506_BIOID50987   -             86   3.4e-07   30.3  11.0   1   1   1.7e-10   4.6e-07   29.8   7.7     1    51     8    55     8    72 0.94 4Fe-4S dicluster domain
Fer4                 PF00037.22    24 seq1506_BIOID50987   -             86   9.1e-07   28.1  17.0   1   1   1.3e-09   3.5e-06   26.2   1.9     5    24     6    25     3    25 0.92 4Fe-4S binding domain
ABC_tran             PF00005.22   118 seq1507_BIOID50987   -            401   5.6e-22   78.2   0.0   1   1   3.6e-25   1.2e-21   77.0   0.0     1   117    73   191    73   192 0.92 ABC transporter
TOBE_2               PF08402.5     75 seq1507_BIOID50987   -            401   9.6e-12   44.6   0.3   1   1   1.2e-14   4.2e-11   42.5   0.1     1    75   313   385   313   385 0.95 TOBE domain
ArgK                 PF03308.11   267 seq1508_BIOID50987   -            331  1.3e-114  381.3   0.2   1   1  3.3e-118  1.5e-114  381.1   0.1     1   266    22   294    22   295 0.99 ArgK protein
CbiA                 PF01656.18   195 seq1508_BIOID50987   -            331   2.6e-07   30.1   0.0   1   1   9.9e-11   4.5e-07   29.3   0.0     8   104    63   156    59   224 0.77 CobQ/CobB/MinD/ParA nucleotide binding domain
cobW                 PF02492.14   178 seq1508_BIOID50987   -            331     4e-07   29.5   1.1   1   1     7e-10   3.2e-06   26.5   0.8     3   157    57   208    55   225 0.69 CobW/HypB/UreG, nucleotide-binding domain
RNB                  PF00773.14   325 seq1509_BIOID50987   -            800  5.2e-105  351.1   0.0   1   1    2e-108  6.7e-105  350.8   0.0     1   325   274   602   274   602 0.97 RNB domain
OB_RNB               PF08206.6     58 seq1509_BIOID50987   -            800   1.7e-29  101.0   9.9   1   2   2.3e-25   7.7e-22   76.4   0.1     1    58   101   158   101   158 0.99 Ribonuclease B OB domain
OB_RNB               PF08206.6     58 seq1509_BIOID50987   -            800   1.7e-29  101.0   9.9   2   2   1.9e-09   6.4e-06   25.4   0.0     6    58   172   227   170   227 0.96 Ribonuclease B OB domain
S1                   PF00575.18    74 seq1509_BIOID50987   -            800   8.2e-20   70.5   0.4   1   1   6.6e-23   2.3e-19   69.1   0.3     2    73   655   738   654   739 0.98 S1 RNA binding domain
HTH_12               PF08461.5     66 seq1509_BIOID50987   -            800   1.7e-13   50.0   0.8   1   1   1.1e-16   3.7e-13   48.8   0.5     2    64    37    97    36    99 0.93 Ribonuclease R winged-helix domain
Glycos_trans_3N      PF02885.12    66 seq1511_BIOID50987   -            320   2.8e-15   55.5   0.0   1   1   3.6e-19     5e-15   54.7   0.0     2    65     3    70     2    71 0.97 Glycosyl transferase family, helical bundle domain
Peptidase_C26        PF07722.8    217 seq1520_BIOID50987   -            254   3.3e-69  232.5   0.0   1   1   5.6e-73   3.8e-69  232.3   0.0     1   217     8   224     8   224 0.96 Peptidase C26
GATase               PF00117.23   192 seq1520_BIOID50987   -            254   8.2e-12   44.8   0.0   1   1   1.6e-15   1.1e-11   44.4   0.0    43   190    62   241    31   243 0.69 Glutamine amidotransferase class-I
Glyco_hydro_38C      PF07748.8    458 seq1522_BIOID50987   -            677   1.1e-52  179.2   0.0   1   1   4.6e-56   2.1e-52  178.3   0.0    71   458   309   674   272   674 0.85 Glycosyl hydrolases family 38 C-terminal domain
Glyco_hydro_38       PF01074.17   277 seq1522_BIOID50987   -            677   5.3e-33  114.4   0.0   1   1   1.9e-36   8.7e-33  113.7   0.0   103   261     2   152     1   162 0.96 Glycosyl hydrolases family 38 N-terminal domain
Alpha-mann_mid       PF09261.6     80 seq1522_BIOID50987   -            677   1.5e-21   76.2   0.1   1   1   9.4e-25   4.3e-21   74.7   0.1     1    80   167   243   167   243 0.95 Alpha mannosidase, middle domain
Molybdopterin        PF00384.17   432 seq1524_BIOID50987   -           1247  1.7e-197  656.3   0.0   1   1  3.1e-201  2.1e-197  655.9   0.0     1   432   108   833   108   833 1.00 Molybdopterin oxidoreductase
Molydop_binding      PF01568.16   109 seq1524_BIOID50987   -           1247   3.3e-23   81.4   0.0   1   1   3.6e-26   2.5e-22   78.6   0.0     1   105  1087  1202  1087  1206 0.95 Molydopterin dinucleotide binding domain
Adenylate_cycl       PF01295.13   605 seq1525_BIOID50987   -            848    9e-275  912.5   0.0   1   1  1.6e-278  1.1e-274  912.3   0.0     1   601   228   826   228   830 0.98 Adenylate cyclase, class-I
Adenyl_cycl_N        PF12633.2    204 seq1525_BIOID50987   -            848   3.3e-87  291.1   0.0   1   1   2.2e-86   1.5e-82  275.9   0.0     1   203     1   200     1   201 0.96 Adenylate cyclase NT domain
NMN_transporter      PF04973.7    182 seq1526_BIOID50987   -            239   1.2e-46  158.2  27.0   1   1   1.2e-48   1.6e-44  151.4  18.7     1   180    23   227    23   229 0.94 Nicotinamide mononucleotide transporter
ABC_tran             PF00005.22   118 seq1527_BIOID50987   -            529   4.8e-44  149.4   0.2   1   2   3.8e-22   7.5e-19   68.1   0.0    15   118    68   185    51   185 0.87 ABC transporter
ABC_tran             PF00005.22   118 seq1527_BIOID50987   -            529   4.8e-44  149.4   0.2   2   2   1.7e-25   3.4e-22   78.9   0.0     6   118   331   454   326   454 0.90 ABC transporter
AAA_21               PF13304.1    303 seq1527_BIOID50987   -            529   8.9e-22   78.2   5.0   1   2   1.3e-10   2.5e-07   30.8   0.0   233   302   153   220   148   221 0.95 AAA domain
AAA_21               PF13304.1    303 seq1527_BIOID50987   -            529   8.9e-22   78.2   5.0   2   2   1.3e-11   2.6e-08   34.0   0.3   227   302   416   489   372   490 0.83 AAA domain
oligo_HPY            PF08352.7     64 seq1527_BIOID50987   -            529   2.3e-12   46.9   0.1   1   2   1.4e-10   2.8e-07   30.6   0.1     1    32   236   267   236   280 0.90 Oligopeptide/dipeptide transporter, C-terminal region
oligo_HPY            PF08352.7     64 seq1527_BIOID50987   -            529   2.3e-12   46.9   0.1   2   2   2.5e-05     0.049   13.8   0.0     1    23   505   527   505   529 0.96 Oligopeptide/dipeptide transporter, C-terminal region
EamA                 PF00892.15   126 seq1528_BIOID50987   -            111   3.2e-10   40.0   8.9   1   1   8.4e-14   3.8e-10   39.7   6.2    24   124     3   107     1   109 0.84 EamA-like transporter family
Multi_Drug_Res       PF00893.14    93 seq1528_BIOID50987   -            111   3.4e-08   33.7   4.9   1   1     1e-11   4.6e-08   33.2   3.4     1    93     1   100     1   100 0.87 Small Multidrug Resistance protein
EII-GUT              PF03608.8    168 seq1529_BIOID50987   -            187     7e-77  256.8   0.7   1   1   5.9e-81     8e-77  256.6   0.5     2   168     5   171     4   171 0.99 PTS system enzyme II sorbitol-specific factor
ECH                  PF00378.15   245 seq1531_BIOID50987   -            261   5.4e-43  146.7   0.0   1   1   4.4e-47   6.1e-43  146.5   0.0     6   245    12   253     7   253 0.93 Enoyl-CoA hydratase/isomerase family
ABC_tran             PF00005.22   118 seq1535_BIOID50987   -            228   1.8e-19   70.1   0.0   1   1   1.8e-23   2.4e-19   69.7   0.0     1   117    52   172    52   173 0.86 ABC transporter
LamB                 PF02264.10   398 seq1536_BIOID50987   -            446  8.4e-169  561.7  25.0   1   1  6.9e-173  9.5e-169  561.5  17.3     1   398    28   446    28   446 0.97 LamB porin
Ldh_2                PF02615.9    335 seq1537_BIOID50987   -            361  2.1e-138  460.5   0.0   1   1  1.8e-142  2.4e-138  460.3   0.0     1   334     5   340     5   341 0.99 Malate/L-lactate dehydrogenase
PMI_typeI            PF01238.16   373 seq1538_BIOID50987   -            417  2.9e-124  414.7   0.1   1   1  3.3e-127  2.3e-123  411.7   0.0     1   373    27   383    27   383 0.98 Phosphomannose isomerase type I
Cupin_2              PF07883.6     71 seq1541_BIOID50987   -            185     9e-18   63.4   0.1   1   1   5.2e-21   1.4e-17   62.8   0.1     2    69   111   178   110   180 0.94 Cupin domain
HTH_3                PF01381.17    55 seq1541_BIOID50987   -            185   1.1e-14   53.9   0.4   1   1   5.9e-18   1.6e-14   53.3   0.2     2    55    13    66    12    66 0.97 Helix-turn-helix
HTH_31               PF13560.1     64 seq1541_BIOID50987   -            185     1e-10   41.4   0.0   1   1     6e-14   1.6e-10   40.8   0.0     3    60     9    65     7    68 0.95 Helix-turn-helix domain
HTH_19               PF12844.2     64 seq1541_BIOID50987   -            185   1.7e-10   40.6   0.0   1   1     1e-13   2.7e-10   40.0   0.0     1    62     9    70     9    72 0.96 Helix-turn-helix domain
cNMP_binding         PF00027.24    91 seq1542_BIOID50987   -            210   8.9e-24   83.0   0.0   1   1     4e-27   1.4e-23   82.4   0.0     3    90    23   111    21   112 0.97 Cyclic nucleotide-binding domain
Crp                  PF00325.15    32 seq1542_BIOID50987   -            210   2.1e-15   55.7   0.4   1   1   1.1e-18   3.9e-15   54.8   0.3     1    32   166   197   166   197 0.98 Bacterial regulatory proteins, crp family
HTH_Crp_2            PF13545.1     76 seq1542_BIOID50987   -            210   2.2e-11   43.2   0.1   1   1   1.5e-14     5e-11   42.1   0.1     1    67   142   206   142   207 0.94 Crp-like helix-turn-helix domain
EIIBC-GUT_N          PF03612.9    183 seq1545_BIOID50987   -            319   9.6e-72  240.3   1.8   1   1   2.7e-75   1.8e-71  239.3   1.3     2   183     3   171     2   171 0.95 Sorbitol phosphotransferase enzyme II N-terminus
EIIBC-GUT_C          PF07663.6     93 seq1545_BIOID50987   -            319   6.4e-48  160.7   5.0   1   1   9.3e-52   6.4e-48  160.7   3.5     1    93   226   318   226   318 0.99 Sorbitol phosphotransferase enzyme II C-terminus
TetR_C_3             PF08362.6    143 seq1546_BIOID50987   -            212   5.4e-59  197.9   0.0   1   1     1e-62   7.1e-59  197.5   0.0     1   143    70   212    70   212 0.99 YcdC-like protein, C-terminal region
TetR_N               PF00440.18    47 seq1546_BIOID50987   -            212   1.3e-16   59.8   0.2   1   1   2.9e-20     2e-16   59.2   0.1     1    47    23    69    23    69 0.98 Bacterial regulatory proteins, tetR family
DUF932               PF06067.6    239 seq1548_BIOID50987   -            273   7.9e-63  211.8   0.0   1   1   6.7e-67   9.1e-63  211.6   0.0     2   239    38   262    37   262 0.99 Domain of unknown function (DUF932)
AcetylCoA_hydro      PF02550.10   198 seq1549_BIOID50987   -            492   8.3e-76  254.0   0.0   1   1   2.6e-79   1.2e-75  253.5   0.0     1   198     1   213     1   213 0.99 Acetyl-CoA hydrolase/transferase N-terminal domain
AcetylCoA_hyd_C      PF13336.1    154 seq1549_BIOID50987   -            492   5.6e-40  136.4   0.0   1   1   2.1e-43   9.5e-40  135.6   0.0     3   153   317   461   316   462 0.98 Acetyl-CoA hydrolase/transferase C-terminal domain
CitF                 PF04223.7    466 seq1549_BIOID50987   -            492   2.3e-05   23.1   0.1   1   1   8.7e-09   3.9e-05   22.3   0.1   291   403   312   431   284   439 0.74 Citrate lyase, alpha subunit (CitF)
Rhodanese            PF00581.15   113 seq1550_BIOID50987   -            440   4.4e-29  100.9   0.2   1   2   8.1e-15   1.1e-10   41.7   0.0    22   112   183   268   161   269 0.81 Rhodanese-like domain
Rhodanese            PF00581.15   113 seq1550_BIOID50987   -            440   4.4e-29  100.9   0.2   2   2   8.6e-15   1.2e-10   41.6   0.0     5   112   304   423   300   424 0.83 Rhodanese-like domain
FUSC-like            PF12805.2    284 seq1552_BIOID50987   -            696     3e-72  242.8   3.3   1   1   8.7e-76     3e-72  242.8   2.3     2   280    63   335    62   340 0.95 FUSC-like inner membrane protein yccS
FUSC_2               PF13515.1    128 seq1552_BIOID50987   -            696   8.6e-20   70.8  11.0   1   1   2.5e-23   8.6e-20   70.8   7.6     2   126   377   498   375   500 0.90 Fusaric acid resistance protein-like
FUSC                 PF04632.7    650 seq1552_BIOID50987   -            696   5.1e-08   31.7   4.2   1   1   1.5e-11   5.1e-08   31.7   2.9     7   280   369   659   363   690 0.80 Fusaric acid resistance protein family
ALMT                 PF11744.3    406 seq1552_BIOID50987   -            696   1.5e-05   23.7   1.9   1   1   1.7e-08   5.7e-05   21.8   1.0    41   193   389   528   373   594 0.80 Aluminium activated malate transporter
Aldedh               PF00171.17   462 seq1554_BIOID50987   -            527  2.8e-170  566.5   0.0   1   1  2.3e-174  3.1e-170  566.3   0.0     4   462    63   521    60   521 0.97 Aldehyde dehydrogenase family
Arc                  PF03869.9     50 seq1555_BIOID50987   -             83   2.2e-30  103.9   0.2   1   1   5.7e-34   3.9e-30  103.1   0.1     1    50     2    51     2    51 0.98 Arc-like DNA binding domain
Repressor_Mnt        PF11423.3     30 seq1555_BIOID50987   -             83     3e-20   71.0   2.0   1   1   4.4e-24     3e-20   71.0   1.4     1    29    53    81    53    82 0.99 Regulatory protein Mnt
SeqA                 PF03925.8    189 seq1557_BIOID50987   -            181   4.1e-71  238.4   0.1   1   1   3.4e-75   4.6e-71  238.3   0.1     1   189     1   181     1   181 0.91 SeqA protein
PTSIIA_gutA          PF03829.8    117 seq1559_BIOID50987   -            123   7.6e-45  151.2   0.0   1   1   6.7e-49   9.1e-45  150.9   0.0     1   116     1   116     1   118 0.98 PTS system glucitol/sorbitol-specific IIA component
Antirestrict         PF03230.8     94 seq1560_BIOID50987   -            159   8.7e-39  131.2   0.2   1   1   8.2e-43   1.1e-38  130.9   0.1     1    94    62   159    62   159 0.98 Antirestriction protein
DUF945               PF06097.6    459 seq1563_BIOID50987   -            502  4.7e-150  500.2  18.0   1   1  3.9e-154  5.3e-150  500.0  12.5     1   459     1   482     1   482 0.99 Bacterial protein of unknown function (DUF945)
SpoU_methylase       PF00588.14   142 seq1564_BIOID50987   -            243   9.9e-42  142.0   0.0   1   1   2.7e-45   1.8e-41  141.2   0.0     2   142    96   236    95   236 0.96 SpoU rRNA Methylase family
SpoU_sub_bind        PF08032.7     76 seq1564_BIOID50987   -            243   3.1e-19   68.8   0.1   1   1   2.9e-22     2e-18   66.2   0.0     1    72     4    76     4    80 0.96 RNA 2'-O ribose methyltransferase substrate binding
MalM                 PF07148.7    136 seq1568_BIOID50987   -            306   2.3e-50  169.4   0.1   1   1   2.4e-54   3.3e-50  168.9   0.0     2   136    75   210    74   210 0.98 Maltose operon periplasmic protein precursor (MalM)
adh_short            PF00106.20   167 seq1569_BIOID50987   -            259     4e-26   91.7   1.6   1   1   1.1e-29   4.9e-26   91.5   1.1     2   166     4   172     3   173 0.94 short chain dehydrogenase
adh_short_C2         PF13561.1    243 seq1569_BIOID50987   -            259   2.6e-16   60.0   0.0   1   1   8.4e-20   3.8e-16   59.4   0.0     7   241    13   255     9   256 0.87 Enoyl-(Acyl carrier protein) reductase
PGM_PMM_I            PF02878.11   138 seq1572_BIOID50987   -            546   8.2e-36  122.4   0.2   1   1   9.4e-39   3.2e-35  120.4   0.1     2   134    40   180    39   183 0.97 Phosphoglucomutase/phosphomannomutase, alpha/beta/alpha domain I
PGM_PMM_III          PF02880.11   111 seq1572_BIOID50987   -            546   1.8e-27   95.4   0.0   1   1     1e-30   3.6e-27   94.5   0.0     1   111   320   440   320   440 0.93 Phosphoglucomutase/phosphomannomutase, alpha/beta/alpha domain III
PGM_PMM_II           PF02879.11   104 seq1572_BIOID50987   -            546   3.5e-13   49.6   0.0   1   1   3.2e-16   1.1e-12   48.0   0.0     2   104   210   317   209   317 0.90 Phosphoglucomutase/phosphomannomutase, alpha/beta/alpha domain II
PGM_PMM_IV           PF00408.15    73 seq1572_BIOID50987   -            546   3.6e-13   49.1   0.0   1   1   3.2e-16   1.1e-12   47.6   0.0    12    72   479   539   465   542 0.90 Phosphoglucomutase/phosphomannomutase, C-terminal domain
RadC                 PF04002.10   123 seq1573_BIOID50987   -            158   4.9e-47  158.5   0.0   1   1   4.6e-51   6.2e-47  158.1   0.0     2   123    37   158    36   158 0.98 RadC-like JAB domain
DAHP_synth_1         PF00793.15   272 seq1574_BIOID50987   -            350  1.3e-105  351.8   0.0   1   1  1.1e-109  1.5e-105  351.6   0.0     8   271    40   338    25   339 0.96 DAHP synthetase I family
DUF2170              PF09938.4    140 seq1577_BIOID50987   -            133   1.5e-42  144.1   1.5   1   1   1.2e-46   1.7e-42  143.9   1.0     3   139     2   132     1   133 0.96 Uncharacterized protein conserved in bacteria (DUF2170)
Glycos_transf_N      PF04413.11   186 seq1580_BIOID50987   -            425   4.5e-75  250.8   0.0   1   1   6.1e-78   4.2e-74  247.6   0.0     1   185    31   212    31   213 0.98 3-Deoxy-D-manno-octulosonic-acid transferase (kdotransferase)
Glycos_transf_1      PF00534.15   172 seq1580_BIOID50987   -            425   3.5e-10   39.4   0.0   1   1   9.8e-14   6.7e-10   38.5   0.0    65   169   291   398   231   401 0.75 Glycosyl transferases group 1
DUF987               PF06174.6     66 seq1581_BIOID50987   -             73   1.7e-43  145.8   0.2   1   1   1.4e-47   1.9e-43  145.6   0.1     1    66     1    66     1    66 0.99 Protein of unknown function (DUF987)
DAO                  PF01266.19   358 seq1584_BIOID50987   -            426   1.6e-72  244.2   0.2   1   1   8.1e-76   1.8e-72  244.0   0.1     1   358    29   381    29   381 0.96 FAD dependent oxidoreductase
Thi4                 PF01946.12   230 seq1584_BIOID50987   -            426   1.7e-07   30.4   0.2   1   1   1.4e-10   3.1e-07   29.6   0.1     9    64    19    75    12   102 0.91 Thi4 family
NAD_binding_8        PF13450.1     68 seq1584_BIOID50987   -            426   2.2e-06   27.4   0.7   1   1   3.9e-09   8.8e-06   25.5   0.5     1    42    32    71    32    88 0.82 NAD(P)-binding Rossmann-like domain
FAD_binding_3        PF01494.14   356 seq1584_BIOID50987   -            426     7e-06   25.2   0.6   1   1   3.1e-09     7e-06   25.2   0.4     2    33    28    59    27    68 0.94 FAD binding domain
FAD_binding_2        PF00890.19   421 seq1584_BIOID50987   -            426   2.1e-05   23.4   0.6   1   1   1.5e-08   3.4e-05   22.7   0.5     1    43    29    71    29    82 0.85 FAD binding domain
GutM                 PF06923.6    109 seq1587_BIOID50987   -            119   6.1e-37  125.5   0.0   1   1   5.1e-41   6.9e-37  125.3   0.0     2   109     3   110     2   110 0.98 Glucitol operon activator protein (GutM)
NUDIX                PF00293.23   135 seq1588_BIOID50987   -            135   2.3e-21   75.7   0.2   1   1   2.2e-25     3e-21   75.3   0.2     5   132     6   125     3   128 0.83 NUDIX domain
DUF3442              PF11924.3    280 seq1589_BIOID50987   -            504  2.8e-106  355.0   0.5   1   1  2.9e-110  3.9e-106  354.5   0.3     2   280    71   350    70   350 0.99 Protein of unknown function (DUF3442)
YagB_YeeU_YfjZ       PF06154.6    105 seq1591_BIOID50987   -            122   3.8e-52  174.8   0.0   1   1   3.3e-56   4.5e-52  174.6   0.0     2   104    16   118    15   119 0.98 YagB/YeeU/YfjZ family
PspA_IM30            PF04012.7    221 seq1592_BIOID50987   -            232   4.3e-57  192.8  28.8   1   1   3.5e-61   4.8e-57  192.7  20.0     1   221     2   232     2   232 0.97 PspA/IM30 family
SopA                 PF13981.1    135 seq1597_BIOID50987   -            442   2.4e-30  105.2   5.7   1   1   6.9e-34   2.4e-30  105.2   3.9     3   135   209   342   207   342 0.97 SopA-like central domain
Pentapeptide_4       PF13599.1     78 seq1597_BIOID50987   -            442   2.8e-18   65.3  19.6   1   1     1e-17   3.5e-14   52.2   5.1     6    78    90   165    85   168 0.93 Pentapeptide repeats (9 copies)
Pentapeptide_3       PF13576.1     48 seq1597_BIOID50987   -            442   1.4e-12   47.2  19.1   1   1   1.5e-11   5.2e-08   32.5   1.4     1    47   102   148   102   149 0.90 Pentapeptide repeats (9 copies)
DeoRC                PF00455.17   162 seq1599_BIOID50987   -            257   6.9e-53  178.4   0.6   1   1   2.4e-56   1.1e-52  177.8   0.3     3   161    74   232    72   233 0.97 DeoR C terminal sensor domain
HTH_DeoR             PF08220.7     57 seq1599_BIOID50987   -            257     9e-22   76.2   0.1   1   1   3.8e-25   1.7e-21   75.3   0.1     1    56     6    61     6    62 0.98 DeoR-like helix-turn-helix domain
HTH_11               PF08279.7     55 seq1599_BIOID50987   -            257   5.3e-09   35.4   0.1   1   1   3.9e-12   1.8e-08   33.8   0.0     1    46     6    50     6    56 0.92 HTH domain
DUF1219              PF06755.7    117 seq1601_BIOID50987   -             87   1.7e-39  133.8   0.0   1   1   1.4e-43   1.9e-39  133.6   0.0     1    73     1    73     1    81 0.97 Protein of unknown function (DUF1219)
Fer4_11              PF13247.1     99 seq1602_BIOID50987   -            512   1.5e-40  136.9   6.0   1   1   4.5e-44   1.5e-40  136.9   4.2     2    98   176   272   175   273 0.98 4Fe-4S dicluster domain
Fer4_7               PF12838.2     52 seq1602_BIOID50987   -            512   4.4e-09   36.4  16.7   1   1   5.7e-10   1.9e-06   28.0   4.0     2    50   184   229   183   231 0.90 4Fe-4S dicluster domain
Fer4_10              PF13237.1     52 seq1602_BIOID50987   -            512   7.4e-09   35.1  18.0   1   1   1.9e-09   6.5e-06   25.7   3.7     4    52   179   228   176   228 0.93 4Fe-4S dicluster domain
DUF2491              PF10679.4    212 seq1603_BIOID50987   -            219   3.5e-70  235.1   0.0   1   1   2.9e-74   3.9e-70  235.0   0.0     2   212     5   217     1   217 0.98 Protein of unknown function (DUF2491)
ELFV_dehydrog        PF00208.16   244 seq1605_BIOID50987   -            447   3.4e-88  295.2   2.1   1   1     8e-92   5.5e-88  294.5   1.5     1   244   202   445   202   445 0.96 Glutamate/Leucine/Phenylalanine/Valine dehydrogenase
ELFV_dehydrog_N      PF02812.13   131 seq1605_BIOID50987   -            447   8.3e-47  157.9   0.0   1   1   3.5e-50   2.4e-46  156.4   0.0     1   130    57   186    57   187 0.99 Glu/Leu/Phe/Val dehydrogenase, dimerisation domain
FdhD-NarQ            PF02634.10   236 seq1606_BIOID50987   -            277   7.6e-73  244.7   0.0   1   1   6.6e-77     9e-73  244.4   0.0     1   235    38   275    38   276 0.92 FdhD/NarQ family
CTP_transf_2         PF01467.21   157 seq1607_BIOID50987   -            159   6.5e-25   87.9   0.1   1   1   1.1e-28   7.8e-25   87.6   0.0     1   156     6   134     6   135 0.98 Cytidylyltransferase
Citrate_ly_lig       PF08218.6    182 seq1607_BIOID50987   -            159   1.1e-06   28.0   0.1   1   1   2.7e-10   1.9e-06   27.3   0.0     9   106    12   113    10   117 0.81 Citrate lyase ligase C-terminal domain
Aminotran_3          PF00202.16   339 seq1611_BIOID50987   -            421  2.8e-108  361.6   0.6   1   1    5e-112  3.5e-108  361.3   0.4     3   338    27   359    25   360 0.97 Aminotransferase class-III
Aminotran_1_2        PF00155.16   363 seq1611_BIOID50987   -            421   3.8e-05   22.6   0.1   1   1   3.5e-08   0.00024   20.0   0.0   125   274   159   319    40   341 0.59 Aminotransferase class I and II
SIS                  PF01380.17   131 seq1612_BIOID50987   -            321   3.8e-27   94.3   0.0   1   1   9.9e-31   6.8e-27   93.5   0.0     2   130    39   169    38   170 0.98 SIS domain
CBS                  PF00571.23    57 seq1612_BIOID50987   -            321   2.9e-15   55.5   0.0   1   2   1.9e-08   0.00013   21.4   0.0     1    56   199   256   199   257 0.92 CBS domain
CBS                  PF00571.23    57 seq1612_BIOID50987   -            321   2.9e-15   55.5   0.0   2   2   1.9e-10   1.3e-06   27.8   0.0     2    51   266   315   265   318 0.89 CBS domain
ResIII               PF04851.10   184 seq1615_BIOID50987   -            586   4.7e-32  111.1   0.0   1   1   1.7e-35   7.8e-32  110.4   0.0     2   184     3   155     2   155 0.95 Type III restriction enzyme, res subunit
Helicase_C           PF00271.26    78 seq1615_BIOID50987   -            586   7.6e-12   44.8   0.0   1   1   6.6e-15     3e-11   42.9   0.0    10    76   277   343   273   345 0.96 Helicase conserved C-terminal domain
DEAD                 PF00270.24   173 seq1615_BIOID50987   -            586   2.2e-11   43.4   0.0   1   1   1.2e-13   5.7e-10   38.8   0.0     2   166     7   153     6   157 0.81 DEAD/DEAH box helicase
Adenine_glyco        PF03352.8    179 seq1616_BIOID50987   -            223   3.5e-84  280.6   0.0   1   1     3e-88   4.1e-84  280.4   0.0     1   177    42   218    42   220 0.99 Methyladenine glycosylase
DUF350               PF03994.9     54 seq1618_BIOID50987   -            132   1.6e-31  107.6  11.9   1   2   2.3e-22   3.1e-18   65.1   0.4     1    53    13    65    13    66 0.98 Domain of Unknown Function (DUF350)
DUF350               PF03994.9     54 seq1618_BIOID50987   -            132   1.6e-31  107.6  11.9   2   2   8.5e-17   1.2e-12   47.2   3.4     1    54    78   130    78   130 0.99 Domain of Unknown Function (DUF350)
PduV-EutP            PF10662.4    143 seq1619_BIOID50987   -            118   4.6e-15   55.2   0.0   1   1     5e-19   6.9e-15   54.6   0.0    86   142    57   112    42   113 0.92 Ethanolamine utilisation - propanediol utilisation
Big_1                PF02369.11   100 seq1620_BIOID50987   -            901   2.7e-55  184.3 105.2   1   3   2.5e-18   1.1e-14   53.9   8.5     5    97   478   570   474   572 0.86 Bacterial Ig-like domain (group 1)
Big_1                PF02369.11   100 seq1620_BIOID50987   -            901   2.7e-55  184.3 105.2   2   3     6e-17   2.7e-13   49.5   3.2    14    97   588   671   574   676 0.85 Bacterial Ig-like domain (group 1)
Big_1                PF02369.11   100 seq1620_BIOID50987   -            901   2.7e-55  184.3 105.2   3   3   7.5e-17   3.4e-13   49.2   9.9     4    95   679   771   675   776 0.84 Bacterial Ig-like domain (group 1)
Chor_lyase           PF04345.8    168 seq1623_BIOID50987   -            165   6.6e-31  106.8   0.0   1   1   5.8e-35     8e-31  106.6   0.0    13   163    18   165    12   165 0.90 Chorismate lyase
DUF1190              PF06693.6    165 seq1624_BIOID50987   -            212   3.8e-36  124.4   3.2   1   1   3.5e-40   4.8e-36  124.1   2.2     1   165    63   212    63   212 0.91 Protein of unknown function (DUF1190)
DUF3829              PF12889.2    277 seq1625_BIOID50987   -            346   1.3e-79  267.1  11.7   1   1   1.1e-83   1.5e-79  266.9   8.1     2   277    66   346    65   346 0.97 Protein of unknown function (DUF3829)
Nitrate_red_del      PF02613.10   136 seq1628_BIOID50987   -            236   5.2e-27   94.2   7.1   1   1   3.9e-31   5.3e-27   94.1   4.4     5   126     7   148     3   165 0.87 Nitrate reductase delta subunit
Acetyltransf_10      PF13673.1    117 seq1630_BIOID50987   -            146   3.4e-14   52.8   0.0   1   1   1.3e-17   4.3e-14   52.5   0.0     7   117    12   120     8   120 0.81 Acetyltransferase (GNAT) domain
Acetyltransf_7       PF13508.1     79 seq1630_BIOID50987   -            146   1.2e-13   50.8   0.1   1   1   4.7e-17   1.6e-13   50.4   0.1     3    78    48   121    46   122 0.92 Acetyltransferase (GNAT) domain
Acetyltransf_1       PF00583.19    83 seq1630_BIOID50987   -            146   1.5e-12   47.2   0.1   1   1   7.5e-16   2.6e-12   46.5   0.1     1    83    53   121    53   121 0.97 Acetyltransferase (GNAT) family
ABC_tran             PF00005.22   118 seq1632_BIOID50987   -            251   3.4e-21   75.6   0.0   1   1   8.5e-25   5.8e-21   74.9   0.0     1   118    44   149    44   149 0.90 ABC transporter
AAA_21               PF13304.1    303 seq1632_BIOID50987   -            251   2.8e-10   40.5   0.0   1   1   4.8e-11   3.3e-07   30.4   0.0     4   302    35   184    32   186 0.87 AAA domain
ADH_zinc_N           PF00107.21   130 seq1634_BIOID50987   -            324   5.1e-17   61.5   0.1   1   1   1.9e-20   8.5e-17   60.8   0.0     1   128   158   282   158   284 0.91 Zinc-binding dehydrogenase
ADH_N                PF08240.7    109 seq1634_BIOID50987   -            324   3.9e-06   26.4   0.1   1   1   6.4e-09   2.9e-05   23.6   0.0     2    61    28    85    27    92 0.89 Alcohol dehydrogenase GroES-like domain
AlaDh_PNT_C          PF01262.16   168 seq1634_BIOID50987   -            324   4.9e-05   22.8   0.2   1   1   2.4e-08   0.00011   21.7   0.1    17    69   142   197   127   210 0.82 Alanine dehydrogenase/PNT, C-terminal domain
UbiA                 PF01040.13   257 seq1635_BIOID50987   -            290   8.5e-41  139.7  25.0   1   1   7.6e-45     1e-40  139.4  17.3     2   256    26   277    25   283 0.85 UbiA prenyltransferase family
GSP_synth            PF03738.9     97 seq1638_BIOID50987   -            387   1.3e-25   89.3   0.0   1   1   3.1e-29   4.3e-25   87.6   0.0     2    97   172   263   171   263 0.92 Glutathionylspermidine synthase preATP-grasp
Glyco_hydro_32N      PF00251.15   308 seq1642_BIOID50987   -            477   1.9e-99  332.8   0.8   1   1  3.5e-103   2.4e-99  332.4   0.6     1   308    29   330    29   330 0.95 Glycosyl hydrolases family 32 N-terminal domain
Glyco_hydro_32C      PF08244.7     86 seq1642_BIOID50987   -            477     4e-09   36.6   0.0   1   1   1.1e-12   7.2e-09   35.7   0.0    23    86   384   440   368   440 0.87 Glycosyl hydrolases family 32 C terminal
DnaJ                 PF00226.26    64 seq1644_BIOID50987   -            271   2.8e-14   52.4   0.2   1   1   7.4e-18     5e-14   51.6   0.1     4    56   208   266   205   269 0.94 DnaJ domain
TerB                 PF05099.8    140 seq1644_BIOID50987   -            271   2.5e-09   36.8   0.7   1   1   3.7e-13   2.5e-09   36.8   0.5    14   137    44   170    32   173 0.89 Tellurite resistance protein TerB
Nitrate_red_gam      PF02665.9    223 seq1645_BIOID50987   -            225   3.7e-88  294.5  11.3   1   1   3.1e-92   4.2e-88  294.3   7.8     2   222     4   224     3   225 0.99 Nitrate reductase gamma subunit
SSF                  PF00474.12   406 seq1646_BIOID50987   -            502  3.8e-148  493.3  30.0   1   1  4.3e-152  5.9e-148  492.7  20.8     1   406    35   437    35   437 0.99 Sodium:solute symporter family
ABC-3                PF00950.12   258 seq1647_BIOID50987   -            261   1.6e-87  292.9  26.0   1   1   2.6e-91   1.8e-87  292.7  18.0     2   257     2   257     1   258 0.99 ABC 3 transport family
FecCD                PF01032.13   311 seq1647_BIOID50987   -            261   8.9e-07   27.9  27.7   1   1   1.3e-10   8.9e-07   27.9  19.2   103   309    56   255    29   257 0.76 FecCD transport family
Ribosomal_L25p       PF01386.14    88 seq1649_BIOID50987   -             94   3.9e-30  103.6   0.3   1   1   3.2e-34   4.4e-30  103.5   0.2     1    88     4    91     4    91 0.99 Ribosomal L25p family
Methyltransf_10      PF05971.7    299 seq1650_BIOID50987   -            335  1.1e-153  510.5   0.0   1   1  1.9e-157  1.3e-153  510.3   0.0     2   299    30   323    29   323 0.99 Protein of unknown function (DUF890)
MTS                  PF05175.9    170 seq1650_BIOID50987   -            335     4e-05   22.9   0.0   1   1   1.3e-08   8.7e-05   21.8   0.0    30   115   128   222   114   229 0.77 Methyltransferase small domain
DUF1444              PF07285.6    266 seq1651_BIOID50987   -            276   4.2e-10   39.3   0.0   1   1   6.8e-14   9.2e-10   38.1   0.0    15   255    28   270    15   272 0.82 Protein of unknown function (DUF1444)
PspA_IM30            PF04012.7    221 seq1653_BIOID50987   -            222   6.9e-48  162.8  32.6   1   1     6e-52   8.2e-48  162.5  22.6     1   220     2   217     2   219 0.97 PspA/IM30 family
Acyl-CoA_dh_1        PF00441.19   150 seq1656_BIOID50987   -            546   1.2e-32  112.9   0.8   1   1   2.2e-35     1e-31  109.9   0.3     1   148   290   443   290   445 0.97 Acyl-CoA dehydrogenase, C-terminal domain
Acyl-CoA_dh_M        PF02770.14    52 seq1656_BIOID50987   -            546   4.8e-14   51.4   0.0   1   1     2e-17   8.9e-14   50.6   0.0     1    51   186   236   186   238 0.96 Acyl-CoA dehydrogenase, middle domain
Acyl-CoA_dh_2        PF08028.6    134 seq1656_BIOID50987   -            546   2.1e-08   34.3   0.2   1   1   1.3e-11   5.8e-08   32.9   0.0    10   123   314   423   308   432 0.86 Acyl-CoA dehydrogenase, C-terminal domain
Lactamase_B          PF00753.22   194 seq1657_BIOID50987   -            479   5.4e-28   97.8   0.2   1   1   1.6e-31   7.4e-28   97.4   0.1     2   158    31   179    30   246 0.90 Metallo-beta-lactamase superfamily
Rubredoxin           PF00301.15    47 seq1657_BIOID50987   -            479   1.2e-19   69.8   2.7   1   1   4.7e-23   2.2e-19   68.9   1.9     1    47   425   471   425   471 0.98 Rubredoxin
Flavodoxin_1         PF00258.20   143 seq1657_BIOID50987   -            479     1e-11   44.9   0.0   1   1   3.8e-15   1.7e-11   44.1   0.0     1   142   256   388   256   389 0.78 Flavodoxin
LacAB_rpiB           PF02502.13   140 seq1659_BIOID50987   -            105   3.4e-11   42.8   0.1   1   1   6.3e-12   8.6e-08   31.8   0.0   102   139    60    97    59    98 0.96 Ribose/Galactose Isomerase
LPAM_2               PF13627.1     24 seq1661_BIOID50987   -             67   2.1e-08   33.5   2.0   1   1     2e-12   2.7e-08   33.1   1.4     1    24     6    29     6    29 0.93 Prokaryotic lipoprotein-attachment site
MFS_1                PF07690.11   354 seq1662_BIOID50987   -            393     2e-24   85.8  58.2   1   1   1.3e-26   1.8e-22   79.4  34.4     2   328    14   320    10   327 0.84 Major Facilitator Superfamily
DFP                  PF04127.10   183 seq1663_BIOID50987   -            382   1.1e-71  240.2   0.2   1   1   1.5e-75   1.1e-71  240.2   0.1     2   182   163   347   162   348 0.97 DNA / pantothenate metabolism flavoprotein
Flavoprotein         PF02441.14   129 seq1663_BIOID50987   -            382   2.6e-22   78.7   0.3   1   1   8.7e-26   5.9e-22   77.5   0.2    21   128     2   109     1   110 0.88 Flavoprotein
DAP_epimerase        PF01678.14   121 seq1665_BIOID50987   -            275   1.3e-77  257.4   0.7   1   2   1.8e-43   1.2e-39  134.8   0.0     1   120     4   124     4   125 0.98 Diaminopimelate epimerase
DAP_epimerase        PF01678.14   121 seq1665_BIOID50987   -            275   1.3e-77  257.4   0.7   2   2   2.5e-39   1.7e-35  121.4   0.1     2   121   153   268   152   268 0.97 Diaminopimelate epimerase
PhzC-PhzF            PF02567.11   282 seq1665_BIOID50987   -            275   3.6e-05   23.0   0.0   1   1   7.7e-09   5.2e-05   22.5   0.0    45   224    51   224    46   229 0.86 Phenazine biosynthesis-like protein
PspB                 PF06667.7     75 seq1668_BIOID50987   -             74   7.7e-32  108.9   0.4   1   1   6.1e-36   8.4e-32  108.8   0.3     1    74     1    73     1    74 0.97 Phage shock protein B
PspC                 PF04024.7     61 seq1671_BIOID50987   -            119   4.5e-19   67.5   0.4   1   1   4.2e-23   5.7e-19   67.2   0.2     1    60     7    68     7    69 0.92 PspC domain
DUF1414              PF07208.6     44 seq1674_BIOID50987   -             75   2.5e-25   87.7   0.9   1   1   2.5e-29   3.4e-25   87.3   0.6     1    44    26    69    26    69 0.99 Protein of unknown function (DUF1414)
Phageshock_PspD      PF09584.5     66 seq1675_BIOID50987   -             73   2.2e-31  107.2   4.5   1   1   1.8e-35   2.4e-31  107.0   3.1     1    64    10    71    10    73 0.98 Phage shock protein PspD (Phageshock_PspD)
DUF484               PF04340.7    225 seq1677_BIOID50987   -            235   1.1e-89  299.6   0.4   1   1   9.5e-94   1.3e-89  299.4   0.3     1   224    10   232    10   233 0.99 Protein of unknown function, DUF484
FTR1                 PF03239.9    306 seq1679_BIOID50987   -            276   1.8e-76  256.9  18.6   1   1   1.4e-80     2e-76  256.7  12.9     1   304     1   274     1   276 0.98 Iron permease FTR1 family
OmpA                 PF00691.15    97 seq1680_BIOID50987   -            219   1.2e-23   83.2   0.1   1   1     4e-27   1.8e-23   82.6   0.1     1    97   115   210   115   210 0.97 OmpA family
Gly-zipper_Omp       PF13488.1     46 seq1680_BIOID50987   -            219   1.2e-12   47.1  16.5   1   1   2.7e-16   1.2e-12   47.1  11.4     1    46    37    85    37    85 0.95 Glycine zipper
Gly-zipper_YMGG      PF13441.1     45 seq1680_BIOID50987   -            219   6.8e-09   34.9  18.1   1   1   1.5e-12   6.8e-09   34.9  12.5     5    45    33    80    29    80 0.81 YMGG-like Gly-zipper
Biotin_lipoyl        PF00364.17    74 seq1681_BIOID50987   -            156   5.4e-27   93.1   0.5   1   1   7.9e-31   5.4e-27   93.1   0.4     2    74    82   155    81   155 0.98 Biotin-requiring enzyme
dUTPase              PF00692.14   129 seq1682_BIOID50987   -            152   1.2e-41  141.0   0.0   1   1   9.9e-46   1.4e-41  140.9   0.0     2   129    17   150    16   150 0.98 dUTPase
DUF3413              PF11893.3    253 seq1683_BIOID50987   -            586  3.3e-109  363.5  10.1   1   1  1.1e-112  5.1e-109  362.8   7.0     1   252     1   253     1   254 0.99 Domain of unknown function (DUF3413)
Sulfatase            PF00884.18   379 seq1683_BIOID50987   -            586   2.7e-36  125.2   1.8   1   1   5.9e-40   2.7e-36  125.2   1.3     1   330   260   541   260   573 0.81 Sulfatase
Pyr_redox_2          PF07992.9    200 seq1685_BIOID50987   -            377   9.1e-27   94.1   0.0   1   1   2.1e-29   3.1e-26   92.3   0.0     2   198     5   277     4   279 0.90 Pyridine nucleotide-disulphide oxidoreductase
Pyr_redox            PF00070.22    80 seq1685_BIOID50987   -            377   2.9e-18   65.8   0.0   1   1   4.2e-20   6.4e-17   61.6   0.0     1    75   143   216   143   223 0.95 Pyridine nucleotide-disulphide oxidoreductase
Pyr_redox_3          PF13738.1    203 seq1685_BIOID50987   -            377   3.9e-11   43.2   0.0   1   1   5.7e-10   8.6e-07   29.0   0.0    66   199    38   173     8   177 0.76 Pyridine nucleotide-disulphide oxidoreductase
K_oxygenase          PF13434.1    341 seq1685_BIOID50987   -            377     1e-09   37.6   0.1   1   1   2.9e-09   4.5e-06   25.7   0.0   139   216    91   167    68   187 0.85 L-lysine 6-monooxygenase (NADPH-requiring)
Rhodanese            PF00581.15   113 seq1686_BIOID50987   -            104   1.2e-14   54.5   0.0   1   1   1.1e-18   1.5e-14   54.1   0.0    16   109    23    96    20    99 0.88 Rhodanese-like domain
Pyr_redox_2          PF07992.9    200 seq1690_BIOID50987   -            847     2e-36  125.6   0.0   1   1   3.9e-39   8.8e-36  123.5   0.0     1   198     5   285     5   287 0.95 Pyridine nucleotide-disulphide oxidoreductase
NIR_SIR              PF01077.17   157 seq1690_BIOID50987   -            847   2.6e-27   94.9   0.1   1   1   3.2e-30   7.3e-27   93.5   0.0     2   150   632   770   631   776 0.94 Nitrite and sulphite reductase 4Fe-4S domain
Fer2_BFD             PF04324.10    55 seq1690_BIOID50987   -            847   2.8e-21   75.2   4.8   1   1     7e-19   1.6e-15   56.7   2.0     2    53   423   472   422   474 0.93 BFD-like [2Fe-2S] binding domain
Pyr_redox            PF00070.22    80 seq1690_BIOID50987   -            847   1.5e-15   57.2   0.7   1   1   6.4e-19   1.5e-15   57.2   0.5     2    72   148   219   147   229 0.91 Pyridine nucleotide-disulphide oxidoreductase
NIR_SIR_ferr         PF03460.12    69 seq1690_BIOID50987   -            847   4.4e-12   45.3   0.0   1   1     4e-15   9.1e-12   44.3   0.0     3    68   560   622   558   623 0.95 Nitrite/Sulfite reductase ferredoxin-like half domain
Pyr_redox_3          PF13738.1    203 seq1690_BIOID50987   -            847     2e-08   34.3   0.4   1   1   1.5e-09   3.5e-06   27.1   0.0    78   196    55   174    42   179 0.83 Pyridine nucleotide-disulphide oxidoreductase
GntP_permease        PF02447.11   441 seq1691_BIOID50987   -             72   3.2e-21   75.2   0.5   1   1   2.5e-25   3.4e-21   75.1   0.3   372   441     2    71     1    71 0.96 GntP family permease
Aldo_ket_red         PF00248.16   283 seq1693_BIOID50987   -            294   2.6e-46  157.5   0.1   1   1   2.3e-50   3.2e-46  157.3   0.0     2   281    20   267    19   269 0.92 Aldo/keto reductase family
CPSase_L_D2          PF02786.12   211 seq1695_BIOID50987   -            449   1.5e-86  288.9   0.0   1   1   1.3e-89   2.2e-86  288.4   0.0     1   210   115   323   115   324 0.99 Carbamoyl-phosphate synthase L chain, ATP binding domain
CPSase_L_chain       PF00289.17   110 seq1695_BIOID50987   -            449   4.7e-41  139.2   0.1   1   1   5.6e-44   9.7e-41  138.2   0.1     1   110     1   110     1   110 0.99 Carbamoyl-phosphate synthase L chain, N-terminal domain
Biotin_carb_C        PF02785.14   107 seq1695_BIOID50987   -            449   5.6e-38  129.0   0.0   1   1   6.7e-41   1.2e-37  128.0   0.0     1   107   336   441   336   441 0.99 Biotin carboxylase C-terminal domain
ATP-grasp_4          PF13535.1    184 seq1695_BIOID50987   -            449   7.3e-13   48.5   0.0   1   1   1.8e-15     3e-12   46.5   0.0     4   179   115   293   112   294 0.76 ATP-grasp domain
ATP-grasp_3          PF02655.9    161 seq1695_BIOID50987   -            449   1.6e-07   31.2   0.0   1   1   1.6e-10   2.8e-07   30.4   0.0     2   159   114   294   113   296 0.87 ATP-grasp domain
Dala_Dala_lig_C      PF07478.8    203 seq1695_BIOID50987   -            449   1.8e-07   30.6   0.0   1   1   3.1e-10   5.3e-07   29.1   0.0    25   173   145   291   123   292 0.80 D-ala D-ala ligase C-terminus
ATP-grasp            PF02222.17   172 seq1695_BIOID50987   -            449   1.1e-06   28.0   0.0   1   1   1.2e-09   2.1e-06   27.0   0.0    18   160   143   292   138   294 0.81 ATP-grasp domain
PALP                 PF00291.20   307 seq1697_BIOID50987   -            442   7.9e-43  146.6   0.0   1   1     8e-47   1.1e-42  146.2   0.0    15   289    92   399    73   409 0.84 Pyridoxal-phosphate dependent enzyme
DUF830               PF05708.7    158 seq1698_BIOID50987   -            267   7.1e-44  149.4   0.0   1   1   6.8e-48   9.3e-44  149.0   0.0     2   158    76   252    75   252 0.98 Orthopoxvirus protein of unknown function (DUF830)
Exonuc_X-T_C         PF08411.5    269 seq1699_BIOID50987   -            491    3e-104  347.6   0.1   1   1  5.5e-108  3.8e-104  347.3   0.1     1   268   228   489   228   490 0.99 Exonuclease C-terminal
RNase_T              PF00929.19   164 seq1699_BIOID50987   -            491     1e-25   90.8   0.0   1   1   2.9e-29     2e-25   89.9   0.0     2   162    29   208    28   210 0.95 Exonuclease
TetR_N               PF00440.18    47 seq1700_BIOID50987   -            198   2.9e-11   42.7   0.0   1   1   3.4e-15   4.6e-11   42.0   0.0     3    46    18    61    16    62 0.94 Bacterial regulatory proteins, tetR family
Phage_integrase      PF00589.17   173 seq1701_BIOID50987   -            298   4.6e-50  169.5   0.0   1   1   1.1e-53   7.7e-50  168.8   0.0     3   172   114   281   112   282 0.97 Phage integrase family
Phage_integr_N       PF02899.12    84 seq1701_BIOID50987   -            298   7.9e-27   93.1   0.7   1   1   2.9e-30     2e-26   91.8   0.5     1    83     8    90     8    91 0.98 Phage integrase, N-terminal SAM-like domain
Alpha-amylase        PF00128.19   316 seq1703_BIOID50987   -            139     6e-05   22.5   0.2   1   1   6.9e-09   9.4e-05   21.8   0.1    21    81    84   138    71   139 0.83 Alpha amylase, catalytic domain
2-Hacid_dh_C         PF02826.14   178 seq1704_BIOID50987   -            324   1.4e-62  209.9   0.0   1   1   4.8e-66   2.2e-62  209.2   0.0     1   178   108   287   108   287 0.97 D-isomer specific 2-hydroxyacid dehydrogenase, NAD binding domain
2-Hacid_dh           PF00389.25   133 seq1704_BIOID50987   -            324   1.6e-31  108.4   0.1   1   1     4e-35   1.8e-31  108.2   0.1     1   133     5   319     5   319 0.97 D-isomer specific 2-hydroxyacid dehydrogenase, catalytic domain
NAD_binding_2        PF03446.10   162 seq1704_BIOID50987   -            324     3e-05   23.8   0.1   1   1   2.9e-08   0.00013   21.7   0.0     2   116   146   259   145   267 0.85 NAD binding domain of 6-phosphogluconate dehydrogenase
Patatin              PF01734.17   204 seq1705_BIOID50987   -            314   1.9e-24   86.6   0.5   1   1   2.5e-28   3.4e-24   85.8   0.1     1   201    21   178    21   180 0.95 Patatin-like phospholipase
Peptidase_M75        PF09375.5    285 seq1707_BIOID50987   -            375   3.3e-52  177.4   5.4   1   1   6.5e-56   4.5e-52  177.0   3.7     1   285   135   368   135   368 0.96 Imelysin
Cupredoxin_1         PF13473.1    104 seq1707_BIOID50987   -            375   4.7e-25   87.3   0.1   1   1   1.1e-28   7.8e-25   86.6   0.1     4   104    13   115    10   115 0.95 Cupredoxin-like domain
DAGK_prokar          PF01219.14   104 seq1709_BIOID50987   -            122   5.5e-39  131.8   8.1   1   1   4.6e-43   6.3e-39  131.6   5.6     2   104    16   118    15   118 0.99 Prokaryotic diacylglycerol kinase
Lactamase_B_2        PF12706.2    194 seq1711_BIOID50987   -            294   1.8e-27   96.0   0.0   1   1   4.4e-31     3e-27   95.3   0.0     3   193    24   259    23   260 0.82 Beta-lactamase superfamily domain
Lactamase_B          PF00753.22   194 seq1711_BIOID50987   -            294   2.7e-14   53.1   0.2   1   1   5.1e-17   3.5e-13   49.5   0.0     3   128     5   131     3   138 0.92 Metallo-beta-lactamase superfamily
Abhydrolase_5        PF12695.2    142 seq1715_BIOID50987   -            249   1.5e-18   66.8   0.0   1   1   8.5e-22   1.9e-18   66.4   0.0     2   130    30   215    29   231 0.78 Alpha/beta hydrolase family
Abhydrolase_6        PF12697.2    228 seq1715_BIOID50987   -            249   3.8e-16   59.5   1.9   1   1   7.7e-19   1.8e-15   57.3   1.3     1   205    30   215    30   242 0.66 Alpha/beta hydrolase family
Peptidase_S9         PF00326.16   213 seq1715_BIOID50987   -            249   5.3e-11   42.0   0.0   1   1     3e-14   6.8e-11   41.6   0.0    44   190    87   234    44   249 0.78 Prolyl oligopeptidase family
DLH                  PF01738.13   218 seq1715_BIOID50987   -            249   1.3e-06   27.7   0.0   1   1   3.9e-09   8.9e-06   25.0   0.0     2   188    13   231    12   235 0.84 Dienelactone hydrolase family
BAAT_C               PF08840.6    213 seq1715_BIOID50987   -            249   1.7e-05   24.5   0.0   1   1   6.8e-08   0.00015   21.4   0.0    21   164   106   234    98   242 0.76 BAAT / Acyl-CoA thioester hydrolase C terminal
LexA_DNA_bind        PF01726.11    65 seq1716_BIOID50987   -            202   6.6e-32  108.7   0.1   1   1   1.5e-35   1.1e-31  108.1   0.1     1    65     1    65     1    65 0.99 LexA DNA binding domain
Peptidase_S24        PF00717.18    70 seq1716_BIOID50987   -            202   8.9e-17   60.3   0.8   1   1   1.9e-20   1.3e-16   59.8   0.5     1    68   114   180   114   182 0.96 Peptidase S24-like
HAD_2                PF13419.1    176 seq1717_BIOID50987   -            238   8.5e-20   71.6   0.1   1   1   2.4e-23   1.1e-19   71.2   0.0     1   176    13   207    13   207 0.76 Haloacid dehalogenase-like hydrolase
Hydrolase_like       PF13242.1     75 seq1717_BIOID50987   -            238   4.5e-09   35.7   0.0   1   1   2.2e-12   9.9e-09   34.6   0.0     2    50   161   209   160   223 0.93 HAD-hyrolase-like
Hydrolase            PF00702.21   204 seq1717_BIOID50987   -            238   1.3e-08   35.4   0.0   1   1   4.1e-12   1.9e-08   34.9   0.0     1   202    10   199    10   201 0.71 haloacid dehalogenase-like hydrolase
FAD_binding_2        PF00890.19   421 seq1719_BIOID50987   -            540  2.8e-107  359.0   1.8   1   1  9.8e-111  3.3e-107  358.8   1.3     1   421    10   392    10   392 0.95 FAD binding domain
Succ_DH_flav_C       PF02910.15   129 seq1719_BIOID50987   -            540   3.1e-19   68.9   0.2   1   1   1.6e-22   5.5e-19   68.1   0.1     2    88   441   521   440   526 0.96 Fumarate reductase flavoprotein C-term
Pyr_redox_2          PF07992.9    200 seq1719_BIOID50987   -            540   4.1e-11   43.0   3.3   1   1   3.6e-12   1.2e-08   34.9   2.3     1   196    10   377    10   380 0.79 Pyridine nucleotide-disulphide oxidoreductase
Response_reg         PF00072.19   112 seq1720_BIOID50987   -            337   1.5e-28   98.9   0.3   1   1   2.8e-32   3.8e-28   97.6   0.0     1   111    10   120    10   121 0.97 Response regulator receiver domain
Dyp_perox            PF04261.7    313 seq1721_BIOID50987   -            423  8.3e-111  369.5   0.0   1   1    7e-115  9.6e-111  369.3   0.0     1   312    61   410    61   411 0.98 Dyp-type peroxidase family
MatE                 PF01554.13   162 seq1722_BIOID50987   -            441   4.5e-39  133.5  30.5   1   2   7.8e-35   1.1e-30  106.3   5.9     1   161    17   177    17   178 0.99 MatE
MatE                 PF01554.13   162 seq1722_BIOID50987   -            441   4.5e-39  133.5  30.5   2   2   2.3e-13   3.2e-09   36.5   6.9     2   143   241   382   241   404 0.91 MatE
DUF296               PF03479.10   120 seq1723_BIOID50987   -            143     1e-26   92.8   0.2   1   1   8.4e-31   1.2e-26   92.6   0.2     2   119    13   125    12   126 0.95 Domain of unknown function (DUF296)
Peptidase_S49        PF01343.13   154 seq1724_BIOID50987   -            666  4.3e-102  338.2   0.1   1   2   3.6e-49   2.5e-45  153.9   0.0     2   152   189   342   188   344 0.98 Peptidase family S49
Peptidase_S49        PF01343.13   154 seq1724_BIOID50987   -            666  4.3e-102  338.2   0.1   2   2   8.2e-58   5.6e-54  181.9   0.0     2   154   440   591   439   591 0.98 Peptidase family S49
UvrD_C               PF13361.1    319 seq1726_BIOID50987   -            738   1.3e-99  333.6   0.0   1   1  7.5e-103   1.7e-99  333.2   0.0     1   318   295   634   295   635 0.98 UvrD-like helicase C-terminal domain
UvrD-helicase        PF00580.16   315 seq1726_BIOID50987   -            738   2.1e-76  257.0   0.0   1   1   2.7e-79   6.1e-76  255.6   0.0     1   314    28   289    28   290 0.98 UvrD/REP helicase N-terminal domain
AAA_19               PF13245.1     76 seq1726_BIOID50987   -            738   5.6e-14   51.5   0.2   1   1   8.5e-17   1.9e-13   49.8   0.1     1    75    34   111    34   112 0.85 Part of AAA domain
UvrD_C_2             PF13538.1    104 seq1726_BIOID50987   -            738   7.3e-11   42.0   0.0   1   1   7.4e-14   1.7e-10   40.8   0.0    54   103   561   630   509   631 0.77 Family description
SBP_bac_1            PF01547.20   314 seq1727_BIOID50987   -            430   2.3e-38  132.5   4.0   1   1   4.6e-42   3.1e-38  132.1   2.7     7   310    43   325    36   329 0.88 Bacterial extracellular solute-binding protein
SBP_bac_8            PF13416.1    281 seq1727_BIOID50987   -            430   3.9e-30  105.4   9.7   1   1   7.7e-34   5.2e-30  105.0   6.7     1   276    48   355    48   360 0.77 Bacterial extracellular solute-binding protein
DUF3816              PF12822.2    172 seq1730_BIOID50987   -            192   1.1e-12   48.0  24.7   1   1   9.5e-17   1.3e-12   47.8  17.2     2   171    10   173     9   174 0.91 Protein of unknown function (DUF3816)
YicC_N               PF03755.8    159 seq1732_BIOID50987   -            287   2.6e-49  167.0   0.1   1   1   3.8e-53   2.6e-49  167.0   0.1     1   158     2   154     2   155 0.96 YicC-like family, N-terminal region
DUF1732              PF08340.6     87 seq1732_BIOID50987   -            287     2e-34  117.1   7.3   1   1   2.9e-38     2e-34  117.1   5.0     1    87   202   287   202   287 0.97 Domain of unknown function (DUF1732)
PTS_EIIC             PF02378.13   321 seq1733_BIOID50987   -            598     8e-83  277.8  29.3   1   1   1.2e-86     8e-83  277.8  20.3     1   321    87   429    87   429 0.94 Phosphotransferase system, EIIC
PTS_EIIB             PF00367.15    35 seq1733_BIOID50987   -            598   1.4e-16   59.2   0.1   1   1   4.6e-20   3.1e-16   58.1   0.1     3    35   522   554   520   554 0.97 phosphotransferase system, EIIB
Rieske_2             PF13806.1    104 seq1734_BIOID50987   -            108   2.3e-40  136.3   0.0   1   1   1.9e-44   2.6e-40  136.2   0.0     1   103     3   106     3   107 0.98 Rieske-like [2Fe-2S] domain
HTH_3                PF01381.17    55 seq1735_BIOID50987   -             96   8.2e-06   25.4   0.0   1   1   8.4e-10   1.2e-05   24.9   0.0     1    43    38    80    38    82 0.95 Helix-turn-helix
NTP_transferase      PF00483.18   248 seq1736_BIOID50987   -            302   4.3e-26   91.6   0.0   1   1   8.1e-30   5.5e-26   91.2   0.0     1   241    10   275    10   280 0.87 Nucleotidyl transferase
NTP_transf_3         PF12804.2    179 seq1736_BIOID50987   -            302     1e-07   32.1   0.0   1   1   2.8e-11   1.9e-07   31.3   0.0     1   116    11   164    11   179 0.75 MobA-like NTP transferase domain
Peptidase_C48        PF02902.14   216 seq1737_BIOID50987   -            123   9.9e-13   48.0   0.4   1   1   8.9e-17   1.2e-12   47.7   0.3   136   215     1    82     1    83 0.96 Ulp1 protease family, C-terminal catalytic domain
Form_Nir_trans       PF01226.12   250 seq1740_BIOID50987   -            293   5.9e-62  208.6  28.2   1   1   5.4e-66   7.4e-62  208.3  19.5    16   249    45   273    28   274 0.92 Formate/nitrite transporter
CSD                  PF00313.17    66 seq1743_BIOID50987   -             70   3.6e-33  113.0   0.2   1   1   5.8e-37   3.9e-33  112.9   0.1     1    65     5    69     5    70 0.98 'Cold-shock' DNA-binding domain
OB_RNB               PF08206.6     58 seq1743_BIOID50987   -             70   9.9e-06   24.8   0.4   1   1     2e-09   1.4e-05   24.4   0.3     7    29    15    37     7    39 0.86 Ribonuclease B OB domain
CsbD                 PF05532.7     53 seq1744_BIOID50987   -             69   1.5e-21   75.6   8.3   1   1   1.3e-25   1.8e-21   75.4   5.8     1    53     4    56     4    56 0.97 CsbD-like
DUF2592              PF10766.4     41 seq1746_BIOID50987   -             49     1e-26   91.8   4.7   1   1   8.2e-31   1.1e-26   91.7   3.3     1    41     4    44     4    44 0.98 Protein of unknown function (DUF2592)
BPD_transp_1         PF00528.17   185 seq1748_BIOID50987   -            293   7.9e-24   84.0  16.9   1   1   5.8e-28   7.9e-24   84.0  11.7     2   171    88   282    87   285 0.88 Binding-protein-dependent transport system inner membrane component
PhoH                 PF02562.11   205 seq1749_BIOID50987   -            307     6e-76  254.1   0.0   1   1   5.6e-80   7.7e-76  253.7   0.0     2   204   102   306   101   307 0.98 PhoH-like protein
Bro-N                PF02498.12    87 seq1750_BIOID50987   -            278   2.2e-07   30.9   0.0   1   1   5.3e-11   7.2e-07   29.2   0.0     1    75    14   105    14   113 0.74 BRO family, N-terminal domain
ABC_tran             PF00005.22   118 seq1751_BIOID50987   -            225     1e-14   54.7   0.0   1   1     1e-18   1.4e-14   54.3   0.0     1   117    42   170    42   171 0.87 ABC transporter
Cupin_6              PF12852.2    186 seq1753_BIOID50987   -            284   2.4e-26   92.4   0.5   1   1   1.6e-29   7.2e-26   90.8   0.4     1   186     2   162     2   162 0.93 Cupin
HTH_18               PF12833.2     81 seq1753_BIOID50987   -            284   1.6e-20   72.8   0.2   1   1   2.3e-23     1e-19   70.2   0.1     1    81   199   278   199   278 0.97 Helix-turn-helix domain
HTH_AraC             PF00165.18    42 seq1753_BIOID50987   -            284   3.2e-15   55.2   0.0   1   2   1.4e-08   6.2e-05   22.5   0.0     7    41   192   226   188   227 0.94 Bacterial regulatory helix-turn-helix proteins, AraC family
HTH_AraC             PF00165.18    42 seq1753_BIOID50987   -            284   3.2e-15   55.2   0.0   2   2   4.5e-11   2.1e-07   30.4   0.0    13    41   247   276   238   277 0.92 Bacterial regulatory helix-turn-helix proteins, AraC family
SBP_bac_11           PF13531.1    231 seq1754_BIOID50987   -            204   2.4e-46  158.1   2.1   1   1   3.9e-50   2.6e-46  157.9   1.4    27   231     2   202     1   202 0.93 Bacterial extracellular solute-binding protein
SBP_bac_1            PF01547.20   314 seq1754_BIOID50987   -            204   4.5e-12   46.2   4.1   1   1   8.5e-16   5.8e-12   45.8   2.8    31   313     7   193     2   194 0.87 Bacterial extracellular solute-binding protein
TP_methylase         PF00590.15   210 seq1755_BIOID50987   -            457   9.3e-50  169.1   0.1   1   1   3.3e-53   1.5e-49  168.4   0.0     2   209   218   426   217   427 0.92 Tetrapyrrole (Corrin/Porphyrin) Methylases
NAD_binding_7        PF13241.1    103 seq1755_BIOID50987   -            457   5.8e-28   97.0   0.1   1   1   2.3e-29     1e-25   89.8   0.0     1   103     6   115     6   115 0.89 Putative NAD(P)-binding
CysG_dimeriser       PF10414.4     60 seq1755_BIOID50987   -            457   2.3e-20   71.6   0.9   1   1   1.6e-23   7.4e-20   70.0   0.6     2    60   150   209   149   209 0.97 Sirohaem synthase dimerisation region
DEAD                 PF00270.24   173 seq1756_BIOID50987   -            444   1.3e-45  154.7   0.0   1   1   1.1e-48   5.1e-45  152.8   0.0     1   171    28   197    28   199 0.92 DEAD/DEAH box helicase
Helicase_C           PF00271.26    78 seq1756_BIOID50987   -            444   5.9e-27   93.2   0.0   1   1   2.5e-30   1.1e-26   92.3   0.0     3    78   268   343   266   343 0.98 Helicase conserved C-terminal domain
ResIII               PF04851.10   184 seq1756_BIOID50987   -            444   8.1e-05   22.4   0.2   1   1   3.8e-08   0.00017   21.3   0.0    31   183    47   192    18   193 0.73 Type III restriction enzyme, res subunit
Asparaginase         PF00710.15   313 seq1759_BIOID50987   -            338  2.1e-112  374.9   0.0   1   1  1.8e-116  2.4e-112  374.7   0.0     2   313     6   323     5   323 0.97 Asparaginase
EIIC-GAT             PF03611.9    415 seq1760_BIOID50987   -            484  9.8e-131  436.2  44.9   1   1  7.2e-135  9.8e-131  436.2  31.1     1   395    31   426    31   445 0.97 PTS system sugar-specific permease component
ABC_tran             PF00005.22   118 seq1761_BIOID50987   -            236   7.3e-14   52.0   0.1   1   1   1.4e-17   9.6e-14   51.6   0.1     1   117    54   175    54   176 0.89 ABC transporter
BPD_transp_1         PF00528.17   185 seq1763_BIOID50987   -            280   2.2e-17   63.0  17.9   1   1   1.6e-21   2.2e-17   63.0  12.4     2   178    89   267    88   271 0.81 Binding-protein-dependent transport system inner membrane component
Aminotran_1_2        PF00155.16   363 seq1765_BIOID50987   -            390   2.1e-58  197.9   0.0   1   1   1.7e-62   2.4e-58  197.7   0.0     3   360    30   379    28   382 0.94 Aminotransferase class I and II
BPD_transp_1         PF00528.17   185 seq1766_BIOID50987   -            229     4e-22   78.5  13.4   1   1   3.7e-26     5e-22   78.1   9.3     2   175    26   215    25   227 0.78 Binding-protein-dependent transport system inner membrane component
DUF2713              PF10897.3    246 seq1768_BIOID50987   -            109   1.5e-72  243.7   3.2   1   1   1.2e-76   1.7e-72  243.5   2.2     1   109     1   109     1   109 1.00 Protein of unknown function (DUF2713)
UPF0126              PF03458.8     81 seq1770_BIOID50987   -            205   1.5e-44  149.3  24.6   1   2   3.2e-25   4.3e-21   74.1   4.6     2    78     4    80     3    83 0.96 UPF0126 domain
UPF0126              PF03458.8     81 seq1770_BIOID50987   -            205   1.5e-44  149.3  24.6   2   2   1.8e-28   2.5e-24   84.5   4.1     1    79    89   166    89   168 0.97 UPF0126 domain
Response_reg         PF00072.19   112 seq1771_BIOID50987   -            215   1.2e-30  105.6   0.4   1   1   5.3e-34   1.8e-30  105.0   0.3     1   112     9   121     9   121 0.99 Response regulator receiver domain
GerE                 PF00196.14    58 seq1771_BIOID50987   -            215   4.1e-25   86.7   0.5   1   1   2.5e-28   8.5e-25   85.7   0.4     2    57   152   207   151   208 0.96 Bacterial regulatory proteins, luxR family
Sigma70_r4_2         PF08281.7     54 seq1771_BIOID50987   -            215   1.4e-07   30.7   0.1   1   1   8.1e-11   2.8e-07   29.7   0.0    25    54   167   196   154   196 0.93 Sigma-70, region 4
HTH_24               PF13412.1     48 seq1771_BIOID50987   -            215   1.6e-05   24.0   1.1   1   1   1.8e-08   6.1e-05   22.2   0.3     6    43   159   194   154   195 0.80 Winged helix-turn-helix DNA-binding
TK                   PF00265.13   176 seq1773_BIOID50987   -            205   2.6e-64  215.9   0.0   1   1   2.2e-68   2.9e-64  215.7   0.0     1   176     2   186     2   186 0.99 Thymidine kinase
Response_reg         PF00072.19   112 seq1775_BIOID50987   -            204   3.2e-26   91.4   0.4   1   1   6.8e-30   4.6e-26   90.8   0.3     2   111     4   113     3   114 0.98 Response regulator receiver domain
GerE                 PF00196.14    58 seq1775_BIOID50987   -            204   3.1e-22   77.5   0.1   1   1   1.1e-25   7.8e-22   76.2   0.0     2    58   142   198   141   198 0.97 Bacterial regulatory proteins, luxR family
DUF2726              PF10881.3    126 seq1777_BIOID50987   -            228   2.6e-22   78.6   0.0   1   1   3.4e-26   4.6e-22   77.8   0.0     4   116    91   206    88   215 0.93 Protein of unknown function (DUF2726)
DUF2713              PF10897.3    246 seq1778_BIOID50987   -            107   4.7e-66  222.4   2.0   1   1   3.8e-70   5.1e-66  222.3   1.4   141   246     2   107     1   107 0.99 Protein of unknown function (DUF2713)
Isochorismatase      PF00857.15   174 seq1779_BIOID50987   -            219   4.5e-37  127.5   0.0   1   1   3.9e-41   5.4e-37  127.2   0.0     3   174    12   213    10   213 0.95 Isochorismatase family
Isochorismatase      PF00857.15   174 seq1780_BIOID50987   -            188   1.7e-38  132.1   0.0   1   1   1.5e-42     2e-38  131.9   0.0     1   173     9   182     9   183 0.90 Isochorismatase family
CCG                  PF02754.11    85 seq1782_BIOID50987   -            239   9.7e-30  102.3   0.2   1   2   2.2e-17   3.1e-13   49.4   0.0     1    84     3    84     3    85 0.95 Cysteine-rich domain
CCG                  PF02754.11    85 seq1782_BIOID50987   -            239   9.7e-30  102.3   0.2   2   2   6.3e-18   8.6e-14   51.2   0.0     2    84   133   216   132   217 0.92 Cysteine-rich domain
Peptidase_M28        PF04389.12   176 seq1784_BIOID50987   -            323   3.7e-21   75.5   0.0   1   1   5.4e-25   7.4e-21   74.5   0.0     2   175   107   308   106   309 0.76 Peptidase family M28
ABC_tran             PF00005.22   118 seq1785_BIOID50987   -            352   6.3e-26   90.9   0.0   1   1   2.9e-29   1.3e-25   89.9   0.0     1   117    38   156    38   157 0.91 ABC transporter
TOBE                 PF03459.12    64 seq1785_BIOID50987   -            352   3.2e-18   65.4   0.0   1   1   1.8e-19   8.2e-16   57.7   0.0     1    62   290   350   290   352 0.97 TOBE domain
ADH_zinc_N           PF00107.21   130 seq1786_BIOID50987   -            350   1.2e-25   89.4   0.0   1   1   1.4e-29   1.9e-25   88.7   0.0     1   101   168   269   168   297 0.89 Zinc-binding dehydrogenase
DUF4223              PF13978.1     56 seq1789_BIOID50987   -             55   1.2e-36  124.0   0.7   1   1   9.5e-41   1.3e-36  123.9   0.5     1    55     1    55     1    55 0.99 Protein of unknown function (DUF4223)
SBP_bac_3            PF00497.15   225 seq1790_BIOID50987   -           1197   1.6e-41  141.8   0.0   1   2   5.1e-16   1.4e-12   47.2   0.0    15   223    73   276    59   278 0.87 Bacterial extracellular solute-binding proteins, family 3
SBP_bac_3            PF00497.15   225 seq1790_BIOID50987   -           1197   1.6e-41  141.8   0.0   2   2   1.3e-29   3.6e-26   91.6   0.0     2   224   305   520   304   521 0.93 Bacterial extracellular solute-binding proteins, family 3
Response_reg         PF00072.19   112 seq1790_BIOID50987   -           1197   4.5e-30  103.8   0.1   1   1   2.8e-32   7.7e-29   99.8   0.0     1   111   961  1070   961  1071 0.98 Response regulator receiver domain
HATPase_c            PF02518.21   111 seq1790_BIOID50987   -           1197   3.5e-25   87.7   0.1   1   1   2.4e-28   6.6e-25   86.8   0.1     2   110   825   936   824   937 0.91 Histidine kinase-, DNA gyrase B-, and HSP90-like ATPase
HisKA                PF00512.20    68 seq1790_BIOID50987   -           1197   1.2e-16   60.3   0.0   1   1   1.3e-19   3.4e-16   58.8   0.0     1    68   711   777   711   777 0.98 His Kinase A (phospho-acceptor) domain
Hpt                  PF01627.18    90 seq1790_BIOID50987   -           1197   1.2e-08   34.7   0.5   1   1   1.3e-11   3.4e-08   33.2   0.4     1    89  1104  1187  1104  1188 0.95 Hpt domain
CorA                 PF01544.13   292 seq1791_BIOID50987   -            316   4.9e-56  189.7   0.4   1   1   4.4e-60     6e-56  189.5   0.2     4   292    26   312    24   312 0.95 CorA-like Mg2+ transporter protein
PTS_IIB              PF02302.12    90 seq1792_BIOID50987   -            101   3.8e-14   52.7   0.1   1   1   3.2e-18   4.4e-14   52.5   0.1     1    79     4    79     4    89 0.90 PTS system, Lactose/Cellobiose specific IIB subunit
PTS_EIIC             PF02378.13   321 seq1793_BIOID50987   -            485   3.7e-42  144.1  31.5   1   1   9.9e-46   6.8e-42  143.3  21.9     3   321   113   396   111   396 0.92 Phosphotransferase system, EIIC
PTS_EIIB             PF00367.15    35 seq1793_BIOID50987   -            485   1.5e-16   59.2   0.2   1   1   3.6e-20   2.4e-16   58.5   0.1     1    35     9    43     9    43 0.98 phosphotransferase system, EIIB
A_deaminase          PF00962.17   330 seq1794_BIOID50987   -            333  6.3e-101  337.5   0.0   1   1  5.2e-105  7.1e-101  337.3   0.0     2   329     6   328     5   329 0.99 Adenosine/AMP deaminase
DUF72                PF01904.13   230 seq1795_BIOID50987   -            272   1.1e-52  178.9   0.8   1   1   9.6e-57   1.3e-52  178.7   0.5    11   229    21   251    11   252 0.90 Protein of unknown function DUF72
DUF162               PF02589.10   189 seq1797_BIOID50987   -            475   1.5e-51  174.5   0.1   1   1   1.3e-54     2e-51  174.0   0.1     3   189    72   294    70   294 0.99 Uncharacterised ACR, YkgG family COG1556
Fer4_8               PF13183.1     57 seq1797_BIOID50987   -            475   1.5e-11   44.0   2.3   1   1   2.2e-14   3.3e-11   42.9   1.6     2    57   309   376   308   376 0.79 4Fe-4S dicluster domain
DUF3390              PF11870.3     93 seq1797_BIOID50987   -            475   4.4e-10   39.2   0.6   1   1   7.1e-13   1.1e-09   37.9   0.4    13    92   387   470   379   471 0.83 Domain of unknown function (DUF3390)
Fer4_9               PF13187.1     55 seq1797_BIOID50987   -            475     6e-09   35.9   0.4   1   1   1.1e-11   1.7e-08   34.4   0.3     1    53   311   375   311   376 0.95 4Fe-4S dicluster domain
Fer4_10              PF13237.1     52 seq1797_BIOID50987   -            475   4.5e-08   32.6   3.5   1   1   8.4e-11   1.3e-07   31.2   2.4     7    52   310   373   305   373 0.76 4Fe-4S dicluster domain
Fer4_17              PF13534.1     61 seq1797_BIOID50987   -            475   1.4e-07   31.6   2.2   1   1   2.8e-10   4.3e-07   30.0   1.5     1    60   311   376   311   377 0.71 4Fe-4S dicluster domain
Fer4_7               PF12838.2     52 seq1797_BIOID50987   -            475     2e-07   31.1   4.4   1   1   3.6e-10   5.5e-07   29.7   3.1     1    51   311   375   311   376 0.77 4Fe-4S dicluster domain
PTS_EIIA_2           PF00359.17   142 seq1799_BIOID50987   -            154   3.8e-34  117.3   0.0   1   1   3.1e-38   4.3e-34  117.1   0.0     2   140     7   148     6   150 0.96 Phosphoenolpyruvate-dependent sugar phosphotransferase system, EIIA 2
AA_permease_2        PF13520.1    426 seq1800_BIOID50987   -            462   2.8e-59  200.6  45.4   1   1     5e-63   3.5e-59  200.3  31.5     1   405    27   427    27   448 0.85 Amino acid permease
AA_permease          PF00324.16   479 seq1800_BIOID50987   -            462     5e-36  123.9  40.9   1   1   1.2e-39   8.5e-36  123.1  28.3     2   475    32   457    31   461 0.83 Amino acid permease
OMP_b-brl            PF13505.1    176 seq1804_BIOID50987   -            171   3.9e-27   95.2  13.5   1   1   6.8e-31   4.7e-27   94.9   9.3     2   176     9   171     6   171 0.87 Outer membrane protein beta-barrel domain
Ail_Lom              PF06316.6    199 seq1804_BIOID50987   -            171   1.5e-23   83.2   4.7   1   2   2.2e-18   1.5e-14   53.8   0.9     1   126     1   115     1   127 0.77 Enterobacterial Ail/Lom protein
Ail_Lom              PF06316.6    199 seq1804_BIOID50987   -            171   1.5e-23   83.2   4.7   2   2   2.2e-11   1.5e-07   31.0   0.1   154   199   126   171   120   171 0.93 Enterobacterial Ail/Lom protein
DUF4102              PF13356.1     89 seq1805_BIOID50987   -            358   7.5e-18   64.0   0.0   1   1   1.9e-21   1.3e-17   63.3   0.0     1    88     4    93     4    94 0.91 Domain of unknown function (DUF4102)
Phage_integrase      PF00589.17   173 seq1805_BIOID50987   -            358   1.6e-17   63.6   0.0   1   1   4.1e-21   2.8e-17   62.8   0.0    23   148   233   354   215   358 0.90 Phage integrase family
DUF1877              PF08974.5    167 seq1806_BIOID50987   -            167     3e-45  153.7   0.0   1   1   2.4e-49   3.3e-45  153.6   0.0     1   167     1   165     1   165 0.99 Domain of unknown function (DUF1877)
OMPdecase            PF00215.19   226 seq1807_BIOID50987   -            267   1.3e-30  106.3   0.6   1   1   1.1e-34   1.5e-30  106.1   0.4     2   225    56   257    55   258 0.94 Orotidine 5'-phosphate decarboxylase / HUMPS family
AP_endonuc_2         PF01261.19   211 seq1808_BIOID50987   -            111   4.9e-09   35.7   0.0   1   1   4.1e-13   5.7e-09   35.4   0.0     1    87    19    96    19   103 0.90 Xylose isomerase-like TIM barrel
LysE                 PF01810.13   191 seq1810_BIOID50987   -            195   3.7e-14   52.3  17.2   1   1   3.1e-18   4.3e-14   52.1  11.9     1   188    14   194    14   195 0.81 LysE type translocator
MAPEG                PF01124.13   129 seq1811_BIOID50987   -            131   2.1e-26   91.9   9.4   1   1   1.7e-30   2.4e-26   91.7   6.5     1   129     3   120     3   120 0.98 MAPEG family
AP_endonuc_2         PF01261.19   211 seq1813_BIOID50987   -            151   2.9e-11   42.9   0.4   1   1   2.4e-15   3.3e-11   42.8   0.3   101   210     6   107     2   132 0.88 Xylose isomerase-like TIM barrel
Methyltransf_18      PF12847.2    112 seq1817_BIOID50987   -            247   7.1e-15   55.4   0.0   1   1   7.3e-18   1.1e-14   54.8   0.0     2   110    57   163    56   165 0.92 Methyltransferase domain
Methyltransf_11      PF08241.7     95 seq1817_BIOID50987   -            247   6.9e-12   45.5   0.0   1   1   9.1e-15   1.4e-11   44.6   0.0     2    95    62   162    61   162 0.95 Methyltransferase domain
Methyltransf_31      PF13847.1    152 seq1817_BIOID50987   -            247   1.5e-10   40.7   0.0   1   1   1.3e-13     2e-10   40.3   0.0     3   110    56   164    54   215 0.86 Methyltransferase domain
Methyltransf_25      PF13649.1    101 seq1817_BIOID50987   -            247   1.2e-09   38.3   0.0   1   1   1.6e-12   2.4e-09   37.3   0.0     1   101    60   158    60   158 0.89 Methyltransferase domain
Methyltransf_12      PF08242.7     99 seq1817_BIOID50987   -            247   3.7e-09   36.8   0.0   1   1     4e-12     6e-09   36.1   0.0     2    99    62   160    61   160 0.91 Methyltransferase domain
Methyltransf_23      PF13489.1    162 seq1817_BIOID50987   -            247   3.3e-07   30.0   0.0   1   1   3.4e-10   5.2e-07   29.3   0.0    14   131    51   181    36   228 0.68 Methyltransferase domain
MTS                  PF05175.9    170 seq1817_BIOID50987   -            247   1.7e-05   24.1   0.0   1   1   1.6e-08   2.4e-05   23.6   0.0    23   166    49   190    44   194 0.78 Methyltransferase small domain
Ubie_methyltran      PF01209.13   233 seq1817_BIOID50987   -            247   1.9e-05   23.7   0.0   1   1   2.3e-08   3.5e-05   22.9   0.0    45   154    54   165    48   240 0.80 ubiE/COQ5 methyltransferase family
Gp_dh_C              PF02800.15   157 seq1818_BIOID50987   -            331   4.2e-75  250.3   0.1   1   1   8.7e-79   5.9e-75  249.8   0.0     1   157   155   312   155   312 1.00 Glyceraldehyde 3-phosphate dehydrogenase, C-terminal domain
Gp_dh_N              PF00044.19   151 seq1818_BIOID50987   -            331   3.1e-60  202.3   0.6   1   1     8e-64   5.5e-60  201.5   0.1     1   151     3   150     3   150 0.99 Glyceraldehyde 3-phosphate dehydrogenase, NAD binding domain
AP_endonuc_2         PF01261.19   211 seq1819_BIOID50987   -            284   2.2e-28   98.9   0.0   1   1   2.9e-32   3.9e-28   98.0   0.0     1   210    25   229    25   230 0.96 Xylose isomerase-like TIM barrel
GFO_IDH_MocA         PF01408.17   120 seq1820_BIOID50987   -            351   9.4e-32  109.9   0.0   1   1   4.7e-35   2.1e-31  108.7   0.0     1   118    10   128    10   130 0.97 Oxidoreductase family, NAD-binding Rossmann fold
GFO_IDH_MocA_C       PF02894.12   115 seq1820_BIOID50987   -            351   1.9e-12   46.8   0.0   1   1   8.1e-16   3.7e-12   45.9   0.0     1   112   142   250   142   253 0.94 Oxidoreductase family, C-terminal alpha/beta domain
Glyco_hydro_1        PF00232.13   455 seq1821_BIOID50987   -            476    2e-132  441.5   0.3   1   1  1.8e-136  2.5e-132  441.2   0.2     4   454     5   472     2   473 0.92 Glycosyl hydrolase family 1
Lactonase            PF10282.4    344 seq1823_BIOID50987   -            331   5.9e-87  291.8   0.0   1   1   1.6e-90   7.5e-87  291.4   0.0     2   343     5   327     4   328 0.95 Lactonase, 7-bladed beta-propeller
DUF162               PF02589.10   189 seq1824_BIOID50987   -            231   1.4e-36  125.7   0.1   1   1   1.5e-40     2e-36  125.1   0.0    19   189    65   228    47   228 0.91 Uncharacterised ACR, YkgG family COG1556
Guanylate_kin        PF00625.16   183 seq1825_BIOID50987   -            207   1.6e-70  236.1   0.0   1   1   1.3e-74   1.8e-70  235.9   0.0     2   183     4   186     3   186 0.98 Guanylate kinase
SIS                  PF01380.17   131 seq1826_BIOID50987   -            347   3.1e-21   75.2   0.0   1   2   1.2e-12   1.6e-08   34.0   0.0     5   122    51   170    48   175 0.87 SIS domain
SIS                  PF01380.17   131 seq1826_BIOID50987   -            347   3.1e-21   75.2   0.0   2   2     3e-14   4.1e-10   39.2   0.0     4    87   214   299   211   305 0.93 SIS domain
Acyl_transf_3        PF01757.17   340 seq1829_BIOID50987   -            331   4.2e-34  117.7  34.9   1   1   3.8e-38   5.2e-34  117.4  24.2     2   339     6   318     5   322 0.87 Acyltransferase family
Methyltransf_9       PF08003.6    315 seq1831_BIOID50987   -            323  7.9e-174  576.5   0.1   1   1  3.9e-177  8.9e-174  576.4   0.0     1   315     7   322     7   322 1.00 Protein of unknown function (DUF1698)
Methyltransf_23      PF13489.1    162 seq1831_BIOID50987   -            323   4.2e-11   42.6   0.0   1   1   3.3e-14   7.6e-11   41.8   0.0    12   159   114   269   103   272 0.71 Methyltransferase domain
Methyltransf_18      PF12847.2    112 seq1831_BIOID50987   -            323   7.8e-08   32.7   0.0   1   1   7.1e-11   1.6e-07   31.7   0.0     2   111   123   226   122   227 0.86 Methyltransferase domain
Methyltransf_31      PF13847.1    152 seq1831_BIOID50987   -            323   1.2e-07   31.2   0.0   1   1     1e-10   2.3e-07   30.3   0.0     5   112   124   228   121   276 0.90 Methyltransferase domain
Methyltransf_11      PF08241.7     95 seq1831_BIOID50987   -            323   2.6e-05   24.4   0.0   1   1   2.2e-08   4.9e-05   23.6   0.0     1    94   127   223   127   224 0.81 Methyltransferase domain
CMAS                 PF02353.15   273 seq1831_BIOID50987   -            323   6.6e-05   22.0   0.0   1   1   5.5e-08   0.00012   21.0   0.0    50   172   110   232   105   269 0.79 Mycolic acid cyclopropane synthetase
HisG                 PF01634.13   163 seq1832_BIOID50987   -            299   8.2e-55  184.7   0.0   1   1   1.7e-58   1.2e-54  184.1   0.0     1   163    53   221    53   221 0.94 ATP phosphoribosyltransferase
HisG_C               PF08029.6     75 seq1832_BIOID50987   -            299   5.6e-28   96.5   0.1   1   1   2.2e-31   1.5e-27   95.2   0.0     1    75   222   297   222   297 0.98 HisG, C-terminal domain
UDG                  PF03167.14   152 seq1833_BIOID50987   -            229   3.2e-30  104.4   0.1   1   1   3.4e-34   4.6e-30  103.9   0.0     6   152    54   211    50   211 0.96 Uracil DNA glycosylase superfamily
DUF2517              PF10725.4     63 seq1834_BIOID50987   -             68   1.6e-36  123.7   1.7   1   1   1.3e-40   1.7e-36  123.5   1.2     1    62     3    64     3    65 0.98 Protein of unknown function (DUF2517)
Aldolase_II          PF00596.16   183 seq1835_BIOID50987   -            228   7.3e-47  159.2   0.2   1   1   6.9e-51   9.4e-47  158.9   0.1     1   182     6   193     6   194 0.88 Class II Aldolase and Adducin N-terminal domain
RNA_pol_Rpb6         PF01192.17    57 seq1837_BIOID50987   -             91     1e-17   63.4   0.1   1   1   9.7e-22   1.3e-17   63.1   0.1     1    56     7    62     7    63 0.95 RNA polymerase Rpb6
CorA                 PF01544.13   292 seq1840_BIOID50987   -             39   1.6e-08   33.8   1.3   1   1   1.3e-12   1.8e-08   33.7   0.9   256   292     1    35     1    35 0.98 CorA-like Mg2+ transporter protein
Aldose_epim          PF01263.15   301 seq1841_BIOID50987   -            301   1.2e-46  159.0   0.1   1   1   1.1e-50   1.5e-46  158.7   0.1     1   284    34   281    34   294 0.90 Aldose 1-epimerase
Glyco_hydro_65N      PF03636.10   255 seq1844_BIOID50987   -            260   2.2e-64  217.1   0.0   1   1   1.8e-68   2.5e-64  216.9   0.0     1   255     6   241     6   241 0.96 Glycosyl hydrolase family 65, N-terminal domain
HTH_18               PF12833.2     81 seq1845_BIOID50987   -            278   1.4e-25   89.0   2.0   1   1   5.2e-29   1.8e-25   88.7   0.7     1    80   193   271   193   272 0.97 Helix-turn-helix domain
AraC_binding         PF02311.14   136 seq1845_BIOID50987   -            278   9.3e-24   83.5   1.9   1   1   2.7e-27   9.3e-24   83.5   1.3     4   136    16   154    14   154 0.96 AraC-like ligand binding domain
HTH_AraC             PF00165.18    42 seq1845_BIOID50987   -            278   2.5e-21   74.7   0.1   1   2   1.9e-11   6.5e-08   32.0   0.0     1    42   180   221   180   221 0.97 Bacterial regulatory helix-turn-helix proteins, AraC family
HTH_AraC             PF00165.18    42 seq1845_BIOID50987   -            278   2.5e-21   74.7   0.1   2   2   3.8e-14   1.3e-10   40.6   0.0     1    42   232   271   232   271 0.93 Bacterial regulatory helix-turn-helix proteins, AraC family
HD_4                 PF13328.1    153 seq1847_BIOID50987   -            702   6.5e-54  181.6   1.2   1   1   2.4e-57   6.5e-54  181.6   0.8     2   152    27   175    26   176 0.97 HD domain
RelA_SpoT            PF04607.12   116 seq1847_BIOID50987   -            702   1.1e-36  125.2   0.5   1   1   1.1e-39   3.1e-36  123.7   0.0     1   115   235   345   235   346 0.98 Region found in RelA / SpoT proteins
TGS                  PF02824.16    60 seq1847_BIOID50987   -            702   6.9e-22   76.9   0.0   1   1   6.1e-25   1.7e-21   75.7   0.0     1    60   388   447   388   447 0.99 TGS domain
ACT_4                PF13291.1     80 seq1847_BIOID50987   -            702   2.2e-18   66.2   2.5   1   1   2.1e-21   5.7e-18   64.9   1.0     2    80   622   699   621   699 0.97 ACT domain
HD                   PF01966.17   122 seq1847_BIOID50987   -            702   1.3e-13   50.8   1.9   1   1   1.7e-16   4.7e-13   49.0   0.3     1   122    45   144    45   144 0.81 HD domain
DeoRC                PF00455.17   162 seq1849_BIOID50987   -            276     2e-16   59.9   0.0   1   1   6.7e-20     3e-16   59.3   0.0     5   137    87   219    84   242 0.88 DeoR C terminal sensor domain
HTH_DeoR             PF08220.7     57 seq1849_BIOID50987   -            276   2.1e-14   52.6   0.0   1   1   1.1e-17   4.9e-14   51.4   0.0     1    52    16    67    16    70 0.96 DeoR-like helix-turn-helix domain
HTH_11               PF08279.7     55 seq1849_BIOID50987   -            276   9.5e-07   28.2   0.0   1   1   4.1e-10   1.9e-06   27.3   0.0     1    44    16    58    16    76 0.91 HTH domain
HHA                  PF05321.6     57 seq1850_BIOID50987   -             71   3.8e-25   87.6   0.0   1   1   3.2e-29   4.3e-25   87.4   0.0     1    57     8    68     8    68 0.97 Haemolysin expression modulating protein
AP_endonuc_2         PF01261.19   211 seq1851_BIOID50987   -            276   8.2e-32  110.1   0.0   1   1   7.5e-36     1e-31  109.7   0.0     1   210    19   225    19   226 0.97 Xylose isomerase-like TIM barrel
DUF2569              PF10754.4    149 seq1854_BIOID50987   -            146     4e-48  163.2  10.5   1   1   3.3e-52   4.5e-48  163.1   7.3     2   149     4   145     3   145 0.99 Protein of unknown function (DUF2569)
Histidinol_dh        PF00815.15   413 seq1855_BIOID50987   -            434  5.8e-182  604.7   1.5   1   1  4.9e-186  6.7e-182  604.5   1.0     2   413    18   428    17   428 0.99 Histidinol dehydrogenase
Fe_dep_repr_C        PF02742.10    71 seq1858_BIOID50987   -            155   1.4e-13   50.2   0.9   1   1   1.5e-16   2.9e-13   49.1   0.6     1    57    95   150    95   154 0.95 Iron dependent repressor, metal binding and dimerisation domain
Fe_dep_repress       PF01325.14    60 seq1858_BIOID50987   -            155   6.9e-11   41.8   0.0   1   1   6.3e-14   1.2e-10   40.9   0.0     6    60    38    92    35    92 0.95 Iron dependent repressor, N-terminal DNA binding domain
HTH_24               PF13412.1     48 seq1858_BIOID50987   -            155   1.2e-07   30.9   0.0   1   1     9e-11   1.8e-07   30.3   0.0     3    48    40    85    38    85 0.90 Winged helix-turn-helix DNA-binding
MarR                 PF01047.17    59 seq1858_BIOID50987   -            155   1.7e-06   27.4   0.0   1   1   1.6e-09   3.1e-06   26.6   0.0    11    48    48    85    47    87 0.95 MarR family
AraC_binding         PF02311.14   136 seq1859_BIOID50987   -            309   1.3e-25   89.5   0.5   1   1   3.8e-29   1.3e-25   89.5   0.3     4   136    40   177    37   177 0.91 AraC-like ligand binding domain
HTH_AraC             PF00165.18    42 seq1859_BIOID50987   -            309   3.2e-22   77.5   0.0   1   2   1.6e-12   5.6e-09   35.4   0.0     2    41   204   244   203   245 0.91 Bacterial regulatory helix-turn-helix proteins, AraC family
HTH_AraC             PF00165.18    42 seq1859_BIOID50987   -            309   3.2e-22   77.5   0.0   2   2   1.9e-13   6.5e-10   38.4   0.0     1    41   256   294   256   295 0.96 Bacterial regulatory helix-turn-helix proteins, AraC family
HTH_18               PF12833.2     81 seq1859_BIOID50987   -            309   2.9e-19   68.8   0.5   1   1   2.3e-22   7.9e-19   67.4   0.0     1    80   217   295   217   296 0.97 Helix-turn-helix domain
AraC_binding         PF02311.14   136 seq1861_BIOID50987   -            312   7.2e-23   80.6   2.0   1   1   2.4e-26   8.3e-23   80.4   0.4     7   124    52   170    48   186 0.89 AraC-like ligand binding domain
HTH_18               PF12833.2     81 seq1861_BIOID50987   -            312   8.2e-22   77.0   0.1   1   1   5.5e-25   1.9e-21   75.8   0.1     2    79   229   305   228   307 0.97 Helix-turn-helix domain
HTH_AraC             PF00165.18    42 seq1861_BIOID50987   -            312   1.4e-20   72.2   0.2   1   2   3.2e-10   1.1e-06   28.1   0.0     2    42   216   256   215   256 0.93 Bacterial regulatory helix-turn-helix proteins, AraC family
HTH_AraC             PF00165.18    42 seq1861_BIOID50987   -            312   1.4e-20   72.2   0.2   2   2   1.6e-14   5.3e-11   41.8   0.0     2    42   268   306   267   306 0.94 Bacterial regulatory helix-turn-helix proteins, AraC family
Cupin_2              PF07883.6     71 seq1861_BIOID50987   -            312   1.4e-06   27.5   0.1   1   1   8.3e-10   2.8e-06   26.6   0.1     7    60    57   109    53   116 0.92 Cupin domain
Glyco_hydro_65m      PF03632.10   370 seq1862_BIOID50987   -            449  8.3e-126  419.4   0.0   1   1  1.4e-129  9.6e-126  419.2   0.0    11   370     2   371     1   371 0.97 Glycosyl hydrolase family 65 central catalytic domain
Glyco_hydro_65C      PF03633.10    54 seq1862_BIOID50987   -            449   1.3e-13   50.7   0.0   1   1   3.6e-17   2.5e-13   49.7   0.0     1    50   375   421   375   425 0.95 Glycosyl hydrolase family 65, C-terminal domain
PfkB                 PF00294.19   301 seq1864_BIOID50987   -            336   5.8e-47  160.1   0.0   1   1   5.3e-51   7.3e-47  159.8   0.0    31   295    49   320    21   325 0.90 pfkB family carbohydrate kinase
Rnf-Nqr              PF02508.9    190 seq1867_BIOID50987   -            193   3.8e-71  238.5  20.8   1   1   3.1e-75   4.2e-71  238.3  14.4     1   189     1   191     1   192 0.99 Rnf-Nqr subunit, membrane protein
PfkB                 PF00294.19   301 seq1868_BIOID50987   -            261   1.1e-36  126.4   0.1   1   1   1.1e-40   1.5e-36  126.0   0.1    34   294    22   260     7   261 0.87 pfkB family carbohydrate kinase
CitMHS               PF03600.11   349 seq1869_BIOID50987   -            372   2.1e-28   98.7  20.9   1   1   3.1e-32   2.1e-28   98.7  14.5    41   321    32   306    12   330 0.89 Citrate transporter
Na_sulph_symp        PF00939.14   471 seq1869_BIOID50987   -            372   1.1e-07   31.0   5.8   1   1   1.6e-11   1.1e-07   31.0   4.0   320   449    41   166    35   184 0.80 Sodium:sulfate symporter transmembrane region
Ribosomal_S6         PF01250.12    92 seq1870_BIOID50987   -            131   3.4e-33  113.2   0.1   1   1   3.2e-37   4.4e-33  112.8   0.0     1    91     2    91     2    92 0.98 Ribosomal protein S6
SSB                  PF00436.20   104 seq1873_BIOID50987   -            104   2.9e-13   49.4   0.0   1   1   2.3e-17   3.2e-13   49.3   0.0     2    96     3    92     2   100 0.89 Single-strand binding protein family
FeS                  PF04060.8     35 seq1874_BIOID50987   -            192     1e-14   53.6   5.2   1   1   1.9e-17   2.8e-14   52.2   3.6     1    35    43    77    43    77 0.97 Putative Fe-S cluster
Fer4                 PF00037.22    24 seq1874_BIOID50987   -            192   8.5e-13   47.2  25.0   1   2     1e-10   1.5e-07   30.5   4.8     2    23   111   132   110   133 0.95 4Fe-4S binding domain
Fer4                 PF00037.22    24 seq1874_BIOID50987   -            192   8.5e-13   47.2  25.0   2   2   2.5e-09   3.8e-06   26.1   2.4     2    24   141   163   140   163 0.91 4Fe-4S binding domain
Fer4_9               PF13187.1     55 seq1874_BIOID50987   -            192   2.3e-10   40.4  32.0   1   1     1e-10   1.6e-07   31.3  10.2     1    55   116   162   116   162 0.95 4Fe-4S dicluster domain
Fer4_6               PF12837.2     24 seq1874_BIOID50987   -            192   2.9e-08   33.0  28.2   1   1   4.9e-10   7.5e-07   28.6   4.5     1    24   109   132   109   132 0.96 4Fe-4S binding domain
Fer4_10              PF13237.1     52 seq1874_BIOID50987   -            192   3.3e-08   33.0  25.8   1   1   1.2e-10   1.8e-07   30.7   9.6     3    52   111   158   109   158 0.86 4Fe-4S dicluster domain
Fer4_2               PF12797.2     22 seq1874_BIOID50987   -            192   1.6e-07   30.6  20.1   1   1   8.7e-09   1.3e-05   24.6   2.9     3    22   110   129   108   129 0.93 4Fe-4S binding domain
Thioredoxin          PF00085.15   104 seq1875_BIOID50987   -            139   4.4e-30  103.3   0.9   1   1   2.9e-32   6.6e-29   99.5   0.0     2   102    37   136    36   138 0.94 Thioredoxin
Thioredoxin_2        PF13098.1    112 seq1875_BIOID50987   -            139   1.4e-12   47.6   0.0   1   1     4e-15     9e-12   45.0   0.0     7   112    54   135    49   135 0.88 Thioredoxin-like domain
Thioredoxin_7        PF13899.1     82 seq1875_BIOID50987   -            139   5.9e-08   32.5   0.4   1   1     3e-10   6.7e-07   29.1   0.0     7    81    42   114    36   115 0.82 Thioredoxin-like
Redoxin              PF08534.5    146 seq1875_BIOID50987   -            139   2.6e-06   26.9   0.0   1   1     4e-08     9e-05   21.9   0.0    28    73    52    95    34   103 0.87 Redoxin
HyaE                 PF07449.6    107 seq1875_BIOID50987   -            139   8.6e-05   22.2   0.0   1   1   6.1e-08   0.00014   21.6   0.0    52   100    76   124    67   129 0.87 Hydrogenase-1 expression protein HyaE
DDE_Tnp_IS1          PF03400.8    131 seq1878_BIOID50987   -            145     5e-52  175.3   0.1   1   1   4.6e-56   6.2e-52  175.0   0.1     1   125     2   125     2   130 0.96 IS1 transposase
MarC                 PF01914.12   203 seq1879_BIOID50987   -            215   1.5e-74  249.3  11.2   1   1   1.3e-78   1.7e-74  249.2   7.7     2   203     9   210     8   210 0.99 MarC family integral membrane protein
SNARE_assoc          PF09335.6    123 seq1880_BIOID50987   -            254   4.9e-20   71.8   2.7   1   1   3.6e-24   4.9e-20   71.8   1.9     1   121    36   159    36   161 0.93 SNARE associated Golgi protein
Ribosomal_S18        PF01084.15    54 seq1881_BIOID50987   -             75   2.7e-25   87.8   0.5   1   1   2.4e-29   3.3e-25   87.5   0.3     2    54    16    68    15    68 0.96 Ribosomal protein S18
Aminotran_1_2        PF00155.16   363 seq1882_BIOID50987   -            359   7.8e-67  225.6   0.0   1   1     7e-71   9.6e-67  225.3   0.0    31   363    49   354    33   354 0.93 Aminotransferase class I and II
UTRA                 PF07702.8    141 seq1883_BIOID50987   -            265     2e-32  111.6   0.0   1   1   9.8e-36   4.5e-32  110.5   0.0     1   140   118   256   118   257 0.99 UTRA domain
GntR                 PF00392.16    64 seq1883_BIOID50987   -            265   8.6e-24   82.6   0.0   1   1   2.9e-27   1.3e-23   82.0   0.0     1    64    34    97    34    97 0.99 Bacterial regulatory proteins, gntR family
[truncated: 1,452,649 more chars]
