# Supplementary material for: A domain sequence approach to pangenomics: applications to Escherichia coli
Source: F1000Res. 2013 May 29;1:19. Originally published 2012 Oct 1. [Version 2] doi: 10.12688/f1000research.1-19.v2 (PMC3901455; doi:10.12688/f1000research.1-19.v2)
Supplement: The 347 text files show the results from scanning each of the fasta-files against the Pfam-A database [file f1000research-1-1101-s0002.tgz › Escherichia_coli_DEC9A_BIOID50989.txt]

#                                                                            --- full sequence --- -------------- this domain -------------   hmm coord   ali coord   env coord
# target name        accession   tlen query name           accession   qlen   E-value  score  bias   #  of  c-Evalue  i-Evalue  score  bias  from    to  from    to  from    to  acc description of target
#------------------- ---------- ----- -------------------- ---------- ----- --------- ------ ----- --- --- --------- --------- ------ ----- ----- ----- ----- ----- ----- ----- ---- ---------------------
FliE                 PF02049.13    97 seq3_BIOID50989      -            113   1.4e-23   82.6   5.3   1   1   1.9e-27   2.5e-23   81.7   3.7     5    97    21   113    10   113 0.93 Flagellar hook-basal body complex protein FliE
DUF2799              PF10973.3     89 seq5_BIOID50989      -            120   2.6e-17   62.4   0.9   1   1   2.4e-21   3.2e-17   62.2   0.6     1    88    30   112    30   113 0.93 Protein of unknown function (DUF2799)
rve                  PF00665.21   120 seq7_BIOID50989      -            263   1.2e-23   83.4   0.0   1   1   3.7e-27   1.7e-23   82.9   0.0     3   119    85   205    83   206 0.97 Integrase core domain
HTH_21               PF13276.1     60 seq7_BIOID50989      -            263   3.5e-17   62.0   1.4   1   1   6.6e-19     3e-15   55.8   0.4     6    57    11    68     7    71 0.79 HTH-like domain
rve_3                PF13683.1     67 seq7_BIOID50989      -            263   4.3e-17   61.2   0.1   1   1   3.2e-20   1.5e-16   59.5   0.0     2    67   178   243   177   243 0.97 Integrase core domain
KilA-N               PF04383.8    111 seq11_BIOID50989     -            265   2.8e-24   84.7   0.0   1   1   3.2e-28   4.4e-24   84.1   0.0     6   108     8   104     4   107 0.93 KilA-N domain
Transposase_20       PF02371.11    87 seq12_BIOID50989     -            164   3.2e-28   97.5   0.4   1   1   3.3e-32   4.5e-28   97.0   0.3     2    85    34   118    33   120 0.96 Transposase IS116/IS110/IS902 family
Prok-JAB             PF14464.1    105 seq13_BIOID50989     -            101   9.3e-21   73.2   0.1   1   1   7.2e-25   9.9e-21   73.1   0.1     3    96     3    98     1   101 0.93 Prokaryotic homologs of the JAB domain
Phage_tail_U         PF06141.6    133 seq15_BIOID50989     -            133     1e-67  226.0   0.2   1   1   8.4e-72   1.2e-67  225.9   0.1     1   133     1   133     1   133 0.99 Phage minor tail protein U
Phage_GPO            PF05929.6    276 seq16_BIOID50989     -            289   8.5e-66  221.9   0.2   1   1   7.3e-70     1e-65  221.6   0.1     2   275    21   288    20   289 0.91 Phage capsid scaffolding protein (GPO) serine peptidase
DUF1482              PF07358.6     57 seq17_BIOID50989     -             64   4.3e-25   86.9   0.0   1   1   3.5e-29   4.8e-25   86.7   0.0     1    57     6    64     6    64 0.98 Protein of unknown function (DUF1482)
AA_permease          PF00324.16   479 seq18_BIOID50989     -            466  8.6e-122  406.7  48.0   1   1  1.4e-125  9.7e-122  406.5  33.2     1   476    18   455    18   458 0.98 Amino acid permease
AA_permease_2        PF13520.1    426 seq18_BIOID50989     -            466   1.4e-42  145.6  47.8   1   1   2.5e-46   1.7e-42  145.3  33.1     5   424    18   439    14   445 0.86 Amino acid permease
Phage_tail_L         PF05100.7    206 seq19_BIOID50989     -            165   6.1e-75  250.7   0.0   1   1   4.9e-79   6.8e-75  250.6   0.0    40   206     1   163     1   163 0.99 Phage minor tail protein L
Plasmid_stab_B       PF10784.4     72 seq21_BIOID50989     -            103   7.2e-24   83.0   0.1   1   1   6.7e-28   9.2e-24   82.7   0.0     1    66     6    71     6    77 0.94 Plasmid stability protein
SDF                  PF00375.13   390 seq23_BIOID50989     -            414   1.5e-63  214.8  34.9   1   1   1.3e-67   1.8e-63  214.5  24.2     1   385    18   397    18   401 0.89 Sodium:dicarboxylate symporter family
Phage_GPA            PF05840.8    371 seq28_BIOID50989     -            744  1.4e-152  507.6   0.0   1   1  1.8e-156  2.4e-152  506.8   0.0     1   371    10   395    10   395 0.99 Bacteriophage replication gene A protein (GPA)
YscJ_FliF            PF01514.12   207 seq30_BIOID50989     -            548   1.7e-47  161.1   1.3   1   1   3.4e-51   2.4e-47  160.6   0.3     9   201    32   225    21   232 0.91 Secretory protein of YscJ/FliF family
YscJ_FliF_C          PF08345.6    160 seq30_BIOID50989     -            548   3.8e-38  130.8   0.2   1   1     1e-41     7e-38  129.9   0.1     1   160   259   418   259   418 0.88 Flagellar M-ring protein C-terminal
Exonuc_VIII          PF06630.6    182 seq32_BIOID50989     -            847   1.3e-50  171.2   0.2   1   1   9.2e-55   1.3e-50  171.2   0.1     2   182     9   207     8   207 0.82 Enterobacterial exodeoxyribonuclease VIII
Phage_AlpA           PF05930.7     51 seq33_BIOID50989     -             92   8.8e-20   70.0   0.1   1   1   1.7e-23   1.2e-19   69.6   0.1     1    51    34    83    34    83 0.98 Prophage CP4-57 regulatory protein (AlpA)
HTH_17               PF12728.2     51 seq33_BIOID50989     -             92   2.1e-07   30.9   0.0   1   1   4.3e-11   2.9e-07   30.5   0.0     9    50    44    86    39    87 0.90 Helix-turn-helix domain
Autotransporter      PF03797.14   265 seq34_BIOID50989     -           1064   1.1e-56  192.0  17.1   1   1   1.6e-60   1.1e-56  192.0  11.8     2   265   764  1048   763  1048 0.98 Autotransporter beta-domain
ESPR                 PF13018.1     24 seq34_BIOID50989     -           1064   3.3e-08   32.6   0.1   1   1   1.1e-11   7.8e-08   31.4   0.1     2    24    31    53    31    53 0.96 Extended Signal Peptide of Type V secretion system
DUF2335              PF10097.4     50 seq35_BIOID50989     -            155   4.8e-13   48.3   0.0   1   1   7.4e-17     1e-12   47.3   0.0     1    34    55    88    55   100 0.92 Predicted membrane protein (DUF2335)
NLPC_P60             PF00877.14   105 seq36_BIOID50989     -            130   1.7e-13   50.1   0.0   1   1   1.5e-17     2e-13   49.9   0.0    14   105     2   107     1   107 0.94 NlpC/P60 family
Big_2                PF02368.13    79 seq37_BIOID50989     -            270   1.4e-09   37.5  10.1   1   1     1e-13   1.4e-09   37.5   7.0     2    72   184   257   183   264 0.88 Bacterial Ig-like domain (group 2)
DUF4154              PF13689.1    145 seq42_BIOID50989     -            172     6e-33  113.3   0.0   1   1   5.4e-37   7.3e-33  113.0   0.0     6   145    32   168    27   168 0.95 Domain of unknown function (DUF4154)
RHH_1                PF01402.16    39 seq43_BIOID50989     -            280     2e-07   30.4   0.0   1   1   2.8e-11   3.8e-07   29.6   0.0     3    37   190   224   188   226 0.93 Ribbon-helix-helix protein, copG family
DUF1287              PF06940.6    164 seq45_BIOID50989     -            205   9.7e-78  259.1   0.0   1   1   1.7e-81   1.1e-77  258.8   0.0     1   164    39   202    39   202 0.99 Domain of unknown function (DUF1287)
Amidase_6            PF12671.2    157 seq45_BIOID50989     -            205   0.00011   22.1   0.0   1   1   2.1e-08   0.00014   21.7   0.0    18   123    53   168    33   189 0.82 Putative amidase domain
Baseplate_J          PF04865.9    243 seq47_BIOID50989     -            298   4.1e-49  166.9   2.1   1   1   1.1e-49   1.5e-45  155.3   0.8    96   243   112   258   107   258 0.97 Baseplate J-like protein
Prok-JAB             PF14464.1    105 seq48_BIOID50989     -            204   1.3e-20   72.7   0.3   1   1   1.5e-24     2e-20   72.1   0.2     3    99     3    99     1   108 0.91 Prokaryotic homologs of the JAB domain
HTH_24               PF13412.1     48 seq51_BIOID50989     -             81   9.3e-07   28.0   0.0   1   1   1.1e-10   1.5e-06   27.4   0.0     8    45     3    40     1    42 0.97 Winged helix-turn-helix DNA-binding
Autotransporter      PF03797.14   265 seq53_BIOID50989     -            567   7.8e-43  146.6  29.1   1   1   1.1e-46   7.8e-43  146.6  20.2     3   259   308   547   306   559 0.95 Autotransporter beta-domain
Pertactin            PF03212.9    121 seq53_BIOID50989     -            567   5.4e-05   22.7   3.1   1   1   7.9e-09   5.4e-05   22.7   2.2    30   115   180   262   167   267 0.76 Pertactin
Band_7               PF01145.20   179 seq54_BIOID50989     -            375   1.3e-24   86.9   0.2   1   1   4.1e-27   5.6e-23   81.6   0.2     2   178   147   318   146   320 0.94 SPFH domain / Band 7 family
Lambda_tail_I        PF06805.7     82 seq55_BIOID50989     -            226   8.5e-22   76.6   0.0   1   1     1e-25   1.4e-21   75.9   0.0     2    82    14    97    13    97 0.98 Bacteriophage lambda tail assembly protein I
DEAD                 PF00270.24   173 seq58_BIOID50989     -            756   7.3e-19   67.7   0.0   1   1   5.3e-22   2.4e-18   66.0   0.0     4   168   227   386   224   391 0.83 DEAD/DEAH box helicase
Helicase_C           PF00271.26    78 seq58_BIOID50989     -            756   6.5e-11   41.8   0.0   1   1   1.8e-11   8.2e-08   31.8   0.0     8    78   529   613   524   613 0.79 Helicase conserved C-terminal domain
ResIII               PF04851.10   184 seq58_BIOID50989     -            756   3.6e-10   39.8   0.0   1   1   2.1e-13   9.7e-10   38.4   0.0     3   182   222   383   220   385 0.79 Type III restriction enzyme, res subunit
Phage_fiber_C        PF06820.7     64 seq59_BIOID50989     -            102   3.5e-35  119.8   0.7   1   1   3.6e-39   4.9e-35  119.3   0.5     1    64    41   102    41   102 0.99 Putative prophage tail fibre C-terminus
Acyl_transf_1        PF00698.16   318 seq60_BIOID50989     -            309     3e-42  144.9   3.8   1   1   2.7e-46   3.6e-42  144.6   2.6     2   281     6   290     5   306 0.90 Acyl transferase domain
DUF968               PF06147.6    200 seq61_BIOID50989     -            331     2e-78  262.7   0.0   1   1     2e-82   2.7e-78  262.3   0.0     2   200   131   328   130   328 0.99 Protein of unknown function (DUF968)
TerB                 PF05099.8    140 seq63_BIOID50989     -            143   1.4e-14   53.8   7.2   1   1   1.9e-18   2.6e-14   53.0   5.0     8   131    10   138     3   141 0.81 Tellurite resistance protein TerB
Phage_cap_P2         PF05125.7    333 seq65_BIOID50989     -            350  2.8e-106  355.0   0.4   1   1  2.3e-110  3.1e-106  354.9   0.3     2   329    11   343    10   347 0.95 Phage major capsid protein, P2 family
GGDEF                PF00990.16   161 seq66_BIOID50989     -            408   5.3e-45  152.7   0.5   1   1   6.1e-49   8.4e-45  152.1   0.3     1   159   249   403   249   405 0.96 GGDEF domain
His_Phos_1           PF00300.17   158 seq68_BIOID50989     -            215   1.1e-38  132.7   0.2   1   1   9.5e-43   1.3e-38  132.4   0.1     1   157     3   156     3   157 0.91 Histidine phosphatase superfamily (branch 1)
Phage_min_tail       PF05939.8    109 seq69_BIOID50989     -             91   3.1e-27   94.5   0.0   1   1   2.6e-31   3.5e-27   94.3   0.0     1    83     4    87     4    90 0.96 Phage minor tail protein
Sugar-bind           PF04198.8    255 seq70_BIOID50989     -            343   2.1e-77  259.3   0.0   1   1   5.9e-81   2.7e-77  259.0   0.0     2   255    86   343    85   343 0.97 Putative sugar-binding domain
HTH_38               PF13936.1     44 seq70_BIOID50989     -            343   1.1e-07   31.2   0.9   1   1   6.7e-11   3.1e-07   29.7   0.6    12    44    40    73    36    73 0.90 Helix-turn-helix domain
HTH_28               PF13518.1     52 seq70_BIOID50989     -            343   3.3e-05   23.6   0.3   1   1   1.8e-08   8.4e-05   22.3   0.2     4    41    40    78    39    82 0.84 Helix-turn-helix domain
GST_N_3              PF13417.1     75 seq73_BIOID50989     -            202   5.7e-16   58.4   0.0   1   1   2.7e-19   9.2e-16   57.7   0.0     1    68     3    71     3    78 0.95 Glutathione S-transferase, N-terminal domain
GST_N_2              PF13409.1     70 seq73_BIOID50989     -            202   2.2e-10   40.2   0.0   1   1   1.1e-13   3.8e-10   39.5   0.0     2    68     9    71     8    72 0.92 Glutathione S-transferase, N-terminal domain
GST_C                PF00043.20    95 seq73_BIOID50989     -            202   1.3e-09   37.8   0.0   1   1   5.1e-13   1.7e-09   37.3   0.0     2    95    97   192    96   192 0.96 Glutathione S-transferase, C-terminal domain
GST_N                PF02798.15    76 seq73_BIOID50989     -            202   1.4e-06   28.3   0.0   1   1     1e-09   3.5e-06   26.9   0.0    11    75    11    71     2    71 0.87 Glutathione S-transferase, N-terminal domain
DUF1076              PF06416.7    113 seq82_BIOID50989     -            191   4.8e-45  151.7   0.1   1   1   5.5e-49   7.5e-45  151.1   0.1     7   113    87   189    79   189 0.93 Protein of unknown function (DUF1076)
Lambda_tail_I        PF06805.7     82 seq83_BIOID50989     -             83   4.2e-16   58.4   0.0   1   1   3.7e-20     5e-16   58.1   0.0     2    63    14    79    13    82 0.94 Bacteriophage lambda tail assembly protein I
DUF3927              PF13064.1     46 seq89_BIOID50989     -             55   1.6e-25   88.2  11.3   1   1   1.3e-29   1.7e-25   88.0   7.8     1    46     3    48     3    48 0.98 Protein of unknown function (DUF3927)
Ail_Lom              PF06316.6    199 seq91_BIOID50989     -            219   5.8e-51  172.7   0.5   1   1     1e-54   6.8e-51  172.4   0.4     1   199    13   219    13   219 0.94 Enterobacterial Ail/Lom protein
OMP_b-brl            PF13505.1    176 seq91_BIOID50989     -            219   4.7e-20   72.1   2.8   1   1   8.6e-24   5.9e-20   71.8   1.9     4   176    25   219    19   219 0.74 Outer membrane protein beta-barrel domain
Tail_P2_I            PF09684.5    139 seq92_BIOID50989     -            202     2e-55  186.0   0.1   1   1   1.9e-59   2.6e-55  185.6   0.1     1   139     6   142     6   142 0.99 Phage tail protein (Tail_P2_I)
FCD                  PF07729.7    125 seq95_BIOID50989     -            220   5.2e-18   65.4  11.5   1   1   1.2e-21   8.1e-18   64.8   8.0     1   124    76   207    76   208 0.85 FCD domain
GntR                 PF00392.16    64 seq95_BIOID50989     -            220   9.6e-13   47.2   0.0   1   1   3.1e-16   2.1e-12   46.1   0.0     7    64    10    66     6    66 0.96 Bacterial regulatory proteins, gntR family
Lysis_S              PF04971.7     68 seq99_BIOID50989     -             68   4.3e-46  154.3   0.6   1   1   3.4e-50   4.7e-46  154.2   0.4     1    68     1    68     1    68 1.00 Lysis protein S
Phage-tail_3         PF13550.1    164 seq101_BIOID50989    -            524   1.9e-37  128.4   0.0   1   1   2.3e-41   3.2e-37  127.7   0.0     1   163   330   499   330   500 0.95 Putative phage tail protein
SLT                  PF01464.15   121 seq102_BIOID50989    -            124   1.7e-28   98.4   0.1   1   1   1.4e-32   1.9e-28   98.2   0.1    11   119     3   117     1   119 0.95 Transglycosylase SLT domain
Phage_GPD            PF05954.6    292 seq103_BIOID50989    -            247   1.5e-43  149.0   0.1   1   1   1.2e-47   1.7e-43  148.8   0.1    79   292     2   228     1   228 0.90 Phage late control gene D protein (GPD)
Phage_tail_T         PF06223.7    103 seq105_BIOID50989    -            109   1.3e-54  182.8   0.3   1   1     1e-58   1.4e-54  182.6   0.2     1   103     6   108     6   108 0.99 Minor tail protein T
UxuA                 PF03786.8    351 seq106_BIOID50989    -            394  4.2e-163  541.7   0.2   1   1    7e-167  4.8e-163  541.6   0.1     1   350     1   388     1   389 0.99 D-mannonate dehydratase (UxuA)
AP_endonuc_2         PF01261.19   211 seq106_BIOID50989    -            394     1e-08   34.6   0.0   1   1   8.1e-12   5.6e-08   32.2   0.0     3   189    18   299    16   320 0.82 Xylose isomerase-like TIM barrel
AAA_21               PF13304.1    303 seq107_BIOID50989    -            381   1.4e-43  149.8   1.5   1   1   2.8e-47   1.9e-43  149.3   1.0     2   302    48   357    47   358 0.95 AAA domain
NLPC_P60             PF00877.14   105 seq109_BIOID50989    -            275   1.2e-33  114.9   0.0   1   1   7.2e-37   3.3e-33  113.5   0.0     1   105   157   267   157   267 0.98 NlpC/P60 family
SelA                 PF03841.8    367 seq110_BIOID50989    -            463  7.8e-176  584.1   0.0   1   1  1.4e-179  9.2e-176  583.8   0.0     1   366    83   451    83   452 0.99 L-seryl-tRNA selenium transferase
Se-cys_synth_N       PF12390.3     40 seq110_BIOID50989    -            463   2.8e-10   40.0   0.5   1   1   4.1e-14   2.8e-10   40.0   0.4     1    40     9    48     9    48 0.99 Selenocysteine synthase N terminal
adh_short            PF00106.20   167 seq111_BIOID50989    -            244   6.4e-40  136.6   1.7   1   1     4e-43   1.1e-39  135.9   1.2     1   166     6   169     6   170 0.92 short chain dehydrogenase
adh_short_C2         PF13561.1    243 seq111_BIOID50989    -            244   3.5e-33  115.2   1.9   1   1   1.6e-36   4.3e-33  115.0   1.3     5   242    14   241    12   242 0.94 Enoyl-(Acyl carrier protein) reductase
KR                   PF08659.5    181 seq111_BIOID50989    -            244   2.9e-21   75.8   0.9   1   1   1.7e-24   4.6e-21   75.1   0.6     3   174     8   180     7   196 0.84 KR domain
NAD_binding_10       PF13460.1    183 seq111_BIOID50989    -            244   2.8e-06   27.3   0.3   1   1   2.4e-09   6.6e-06   26.1   0.2     2   125     9   156     8   194 0.72 NADH(P)-binding
Epimerase            PF01370.16   236 seq111_BIOID50989    -            244     3e-05   23.4   0.2   1   1   1.6e-08   4.3e-05   22.9   0.2     1   118     8   141     8   192 0.77 NAD dependent epimerase/dehydratase family
Nuc-transf           PF10127.4    247 seq113_BIOID50989    -            263   6.6e-98  326.8   0.0   1   1  5.4e-102   7.4e-98  326.6   0.0     1   246    10   256    10   257 0.99 Predicted nucleotidyltransferase
DUF3296              PF11726.3    180 seq116_BIOID50989    -            204   5.2e-53  179.1   0.0   1   1   4.3e-57   5.9e-53  178.9   0.0     2   179    18   202    17   203 0.97 Protein of unknown function (DUF3296)
Phage_antitermQ      PF06530.7    126 seq117_BIOID50989    -            113   5.3e-39  132.5   0.0   1   1   8.6e-43   5.9e-39  132.4   0.0     1   113     1   113     1   113 0.99 Phage antitermination protein Q
Sigma70_ECF          PF07638.6    185 seq117_BIOID50989    -            113   9.6e-05   22.0   0.0   1   1   1.7e-08   0.00012   21.7   0.0   118   175    45   102    27   107 0.92 ECF sigma factor
FliG_C               PF01706.11   110 seq122_BIOID50989    -            336   2.8e-31  107.6  14.2   1   1   4.6e-34   3.2e-30  104.2   2.4     1   110   219   328   219   328 0.99 FliG C-terminal domain
Arc                  PF03869.9     50 seq124_BIOID50989    -             86   1.5e-14   53.1   0.1   1   1   5.7e-18   2.6e-14   52.4   0.1     4    46     7    49     4    52 0.94 Arc-like DNA binding domain
Repressor_Mnt        PF11423.3     30 seq124_BIOID50989    -             86   2.7e-14   52.0   4.3   1   1   1.2e-17   5.4e-14   51.0   2.9     2    29    56    83    56    84 0.98 Regulatory protein Mnt
HicB                 PF05534.7     51 seq124_BIOID50989    -             86   1.8e-07   30.5   0.3   1   1   6.2e-11   2.8e-07   29.8   0.2    18    48     8    38     2    41 0.86 HicB family
DUF1737              PF08410.5     54 seq125_BIOID50989    -            236   1.1e-18   66.6   0.0   1   1   2.8e-22   1.9e-18   65.8   0.0     1    53     1    50     1    51 0.98 Domain of unknown function (DUF1737)
DUF303               PF03629.13   255 seq125_BIOID50989    -            236     1e-16   60.8   0.0   1   1   1.8e-20   1.2e-16   60.5   0.0     1   142    64   218    64   231 0.73 Domain of unknown function (DUF303)
Phage_term_smal      PF05944.7    132 seq127_BIOID50989    -            266     3e-42  143.3   0.2   1   1   6.1e-46   8.4e-42  141.8   0.0     2   132    36   170    35   170 0.95 Phage small terminase subunit
DUF1076              PF06416.7    113 seq128_BIOID50989    -            193   2.9e-41  139.5   0.1   1   1   4.1e-45   5.7e-41  138.6   0.0    12   113    90   191    82   191 0.96 Protein of unknown function (DUF1076)
DUF3751              PF12571.3    159 seq129_BIOID50989    -            463   1.1e-47  161.7   0.2   1   1   7.7e-52   1.1e-47  161.7   0.1     1   159     1   153     1   153 0.99 Phage tail-collar fibre protein
phage_tail_N         PF08400.5    134 seq131_BIOID50989    -            453   8.5e-61  203.4   0.1   1   1   2.5e-64   8.5e-61  203.4   0.1     1   134    17   150    17   150 0.99 Prophage tail fibre N-terminal
Phage_fiber_C        PF06820.7     64 seq131_BIOID50989    -            453   6.5e-35  118.9   0.3   1   1   2.9e-38     1e-34  118.3   0.2     1    64   379   442   379   442 0.99 Putative prophage tail fibre C-terminus
Collagen             PF01391.13    60 seq131_BIOID50989    -            453   2.5e-18   65.2  70.4   1   2   5.2e-13   1.8e-09   36.8  23.8     1    59   267   325   265   326 0.73 Collagen triple helix repeat (20 copies)
Collagen             PF01391.13    60 seq131_BIOID50989    -            453   2.5e-18   65.2  70.4   2   2   1.5e-12     5e-09   35.4  22.7     1    59   318   376   318   379 0.91 Collagen triple helix repeat (20 copies)
CarboxypepD_reg      PF13620.1     82 seq131_BIOID50989    -            453   1.2e-07   31.5   0.2   1   1   8.1e-11   2.8e-07   30.4   0.2     1    74    20    98    20   105 0.82 Carboxypeptidase regulatory-like domain
adh_short            PF00106.20   167 seq134_BIOID50989    -            268   8.6e-30  103.7   0.8   1   1   5.1e-33   1.7e-29  102.7   0.6     1   166    10   179    10   180 0.86 short chain dehydrogenase
adh_short_C2         PF13561.1    243 seq134_BIOID50989    -            268     2e-25   89.8   0.0   1   1   8.3e-29   2.8e-25   89.4   0.0     6   241    19   264    16   266 0.85 Enoyl-(Acyl carrier protein) reductase
KR                   PF08659.5    181 seq134_BIOID50989    -            268   2.7e-11   43.3   2.7   1   1   3.8e-11   1.3e-07   31.3   0.0    58   165    57   177    50   196 0.82 KR domain
Epimerase            PF01370.16   236 seq134_BIOID50989    -            268   5.5e-06   25.8   0.0   1   1   2.4e-09   8.3e-06   25.2   0.0     1   160    12   181    12   194 0.75 NAD dependent epimerase/dehydratase family
IMPDH                PF00478.20   351 seq137_BIOID50989    -            347  2.7e-113  378.3   0.2   1   1  2.4e-117  3.3e-113  378.0   0.2     3   346     9   342     7   346 0.94 IMP dehydrogenase / GMP reductase domain
HTH_Tnp_IS1          PF12759.2     50 seq138_BIOID50989    -             75   9.3e-31  104.9   0.1   1   1   1.8e-34   1.2e-30  104.5   0.0     1    50    23    72    23    72 0.99 InsA C-terminal domain
Zn_Tnp_IS1           PF03811.8     36 seq138_BIOID50989    -             75   7.9e-09   34.7   2.2   1   1   1.2e-12   7.9e-09   34.7   1.5    18    36     2    20     1    20 0.96 InsA N-terminal domain
OmpA                 PF00691.15    97 seq140_BIOID50989    -            160   3.6e-18   65.6   0.1   1   1     4e-22   5.5e-18   65.0   0.1     1    97    55   151    55   151 0.95 OmpA family
Ogr_Delta            PF04606.7     47 seq148_BIOID50989    -             86     4e-18   64.6   4.0   1   1   3.8e-22   5.1e-18   64.3   2.8     1    46     3    50     3    51 0.97 Ogr/Delta-like zinc finger
DUF3296              PF11726.3    180 seq150_BIOID50989    -            188   5.8e-08   32.3   0.0   1   1   5.1e-12     7e-08   32.1   0.0    36   133    52   145    21   166 0.83 Protein of unknown function (DUF3296)
DDE_Tnp_IS1          PF03400.8    131 seq151_BIOID50989    -            125   2.8e-70  234.3   2.4   1   1   2.3e-74   3.2e-70  234.1   1.6     7   131     1   125     1   125 1.00 IS1 transposase
Phage_lysozyme       PF00959.14   110 seq153_BIOID50989    -            177   4.8e-29  100.7   0.0   1   1   4.5e-33   6.2e-29  100.3   0.0     1   110    48   166    48   166 0.97 Phage lysozyme
TMP_2                PF06791.8    210 seq156_BIOID50989    -            441   2.7e-59  200.1   5.7   1   1     2e-63   2.7e-59  200.1   3.9     5   209    40   239    37   240 0.98 Prophage tail length tape measure protein
DUF303               PF03629.13   255 seq158_BIOID50989    -            406   1.3e-08   34.2   0.0   1   1   1.4e-12   1.9e-08   33.7   0.0   138   200    10    85     5   152 0.82 Domain of unknown function (DUF303)
StbA                 PF06406.6    318 seq160_BIOID50989    -            319    1e-151  504.2   0.0   1   1  1.7e-155  1.2e-151  504.0   0.0     1   318     1   316     1   316 0.99 StbA protein
Sod_Fe_C             PF02777.13   106 seq162_BIOID50989    -            193   1.9e-45  152.9   1.9   1   1   1.5e-48     1e-44  150.5   0.1     1   105    87   190    87   191 0.98 Iron/manganese superoxide dismutases, C-terminal domain
Sod_Fe_N             PF00081.17    82 seq162_BIOID50989    -            193     3e-35  120.2   0.6   1   1   7.4e-39   5.1e-35  119.5   0.4     1    82     2    82     2    82 0.98 Iron/manganese superoxide dismutases, alpha-hairpin domain
PP-binding           PF00550.20    67 seq163_BIOID50989    -             78   2.7e-16   59.4   0.4   1   1   4.4e-20     3e-16   59.3   0.3     1    67     6    73     6    73 0.96 Phosphopantetheine attachment site
DUF1493              PF07377.7    111 seq163_BIOID50989    -             78   0.00024   21.0   0.4   1   1   4.1e-08   0.00028   20.8   0.3     1    59     1    55     1    62 0.91 Protein of unknown function (DUF1493)
DUF1076              PF06416.7    113 seq164_BIOID50989    -            211   3.1e-46  155.6   0.5   1   1     3e-50     4e-46  155.2   0.3     2   112    98   208    97   209 0.97 Protein of unknown function (DUF1076)
CreA                 PF05981.7    129 seq165_BIOID50989    -            157     1e-57  193.0   0.0   1   1   8.6e-62   1.2e-57  192.8   0.0     1   128    24   156    24   157 0.96 CreA protein
DUF905               PF06006.7     71 seq168_BIOID50989    -             77   1.3e-34  117.2   0.0   1   1   1.1e-38   1.5e-34  117.0   0.0     2    71     7    76     6    76 0.97 Bacterial protein of unknown function (DUF905)
Abhydrolase_3        PF07859.8    211 seq170_BIOID50989    -            327   1.1e-66  224.3   0.1   1   1     3e-70   1.3e-66  224.0   0.1     1   210   100   305   100   306 0.97 alpha/beta hydrolase fold
COesterase           PF00135.23   538 seq170_BIOID50989    -            327   3.6e-08   32.4   0.1   1   1   2.3e-11     1e-07   30.9   0.0   110   225    84   187    71   200 0.88 Carboxylesterase family
DUF2424              PF10340.4    374 seq170_BIOID50989    -            327   5.8e-05   21.7   0.0   1   1     2e-08   9.1e-05   21.1   0.0   114   240    90   214    67   248 0.77 Protein of unknown function (DUF2424)
Elong-fact-P_C       PF09285.6     56 seq173_BIOID50989    -            188   5.3e-27   92.8   1.0   1   1   2.4e-30   1.1e-26   91.8   0.2     1    56   131   186   131   186 0.99 Elongation factor P, C-terminal
EFP                  PF01132.15    55 seq173_BIOID50989    -            188   3.2e-24   84.2   0.1   1   1   1.2e-27   5.5e-24   83.4   0.0     3    55    71   123    69   123 0.97 Elongation factor P (EF-P) OB domain
EFP_N                PF08207.7     58 seq173_BIOID50989    -            188   5.8e-24   83.6   0.0   1   1   4.5e-27     2e-23   81.8   0.0     3    57     7    61     5    62 0.97 Elongation factor P (EF-P) KOW-like domain
HOK_GEF              PF01848.11    43 seq177_BIOID50989    -             46   1.7e-17   62.3   1.3   1   1   1.3e-21   1.8e-17   62.2   0.9     2    43     3    44     2    44 0.96 Hok/gef family
DJ-1_PfpI            PF01965.19   147 seq179_BIOID50989    -            231   3.8e-12   45.7   0.0   1   1   4.4e-16     6e-12   45.1   0.0    24   143    75   222    56   226 0.80 DJ-1/PfpI family
Fimbrial             PF00419.15   145 seq180_BIOID50989    -            180     8e-20   71.4   7.7   1   1     7e-24   9.6e-20   71.1   5.3     1   145    30   180    30   180 0.87 Fimbrial protein
FliH                 PF02108.11   128 seq182_BIOID50989    -            236   1.2e-30  105.9   0.1   1   1   2.3e-34   1.6e-30  105.5   0.1     2   128    97   221    96   221 0.97 Flagellar assembly protein FliH
Mannitol_dh_C        PF08125.8    245 seq183_BIOID50989    -            486   1.8e-96  321.9   0.0   1   1  3.6e-100   2.5e-96  321.4   0.0     1   245   216   463   216   463 0.99 Mannitol dehydrogenase C-terminal domain
Mannitol_dh          PF01232.18   151 seq183_BIOID50989    -            486   2.9e-54  182.9   0.0   1   1   7.2e-58   4.9e-54  182.2   0.0     2   151    24   188    23   188 0.99 Mannitol dehydrogenase Rossmann domain
EIIA-man             PF03610.11   116 seq184_BIOID50989    -            135   2.3e-28   98.4   0.1   1   1     2e-32   2.7e-28   98.2   0.0     2   115     4   114     3   115 0.97 PTS system fructose IIA component
Phage_GPL            PF05926.6    140 seq185_BIOID50989    -            164   4.3e-51  172.3   0.1   1   1   3.6e-55   4.9e-51  172.1   0.1     2   140    26   164    25   164 0.99 Phage head completion protein (GPL)
DUF4224              PF13986.1     47 seq186_BIOID50989    -             67   5.6e-19   67.3   0.0   1   1   4.6e-23   6.3e-19   67.1   0.0     1    46     4    49     4    50 0.96 Domain of unknown function (DUF4224)
RloB                 PF13707.1    182 seq188_BIOID50989    -            226   2.2e-34  118.5   1.0   1   1   1.9e-38   2.6e-34  118.3   0.7     2   181    36   223    35   224 0.93 RloB-like protein
HTH_5                PF01022.15    47 seq189_BIOID50989    -             99   1.2e-14   53.5   0.1   1   1   7.3e-18     2e-14   52.8   0.1     1    47    23    70    23    70 0.97 Bacterial regulatory protein, arsR family
HTH_20               PF12840.2     61 seq189_BIOID50989    -             99   2.4e-11   43.1   0.4   1   1   1.3e-14   3.5e-11   42.6   0.3     2    58    16    72    15    75 0.96 Helix-turn-helix domain
MarR_2               PF12802.2     62 seq189_BIOID50989    -             99     2e-09   36.8   0.1   1   1   1.2e-12   3.3e-09   36.1   0.1     5    60    24    75    19    77 0.89 MarR family
HTH_24               PF13412.1     48 seq189_BIOID50989    -             99     2e-08   33.3   0.0   1   1   1.9e-11   5.1e-08   32.0   0.0     5    47    26    68    24    69 0.96 Winged helix-turn-helix DNA-binding
MarR                 PF01047.17    59 seq189_BIOID50989    -             99   6.7e-06   25.6   0.0   1   1   4.6e-09   1.3e-05   24.7   0.0     5    53    26    74    23    75 0.95 MarR family
ketoacyl-synt        PF00109.21   255 seq190_BIOID50989    -            413     6e-60  202.7   1.1   1   1   1.7e-63     6e-60  202.7   0.8     2   255     4   247     3   247 0.93 Beta-ketoacyl synthase, N-terminal domain
Ketoacyl-synt_C      PF02801.17   119 seq190_BIOID50989    -            413   2.5e-39  133.6   1.7   1   1   1.4e-42   4.7e-39  132.7   1.2     1   119   255   370   255   370 0.97 Beta-ketoacyl synthase, C-terminal domain
Thiolase_N           PF00108.18   264 seq190_BIOID50989    -            413   1.2e-06   27.6   0.1   1   1   8.7e-10     3e-06   26.3   0.0    80   120   156   196   145   216 0.93 Thiolase, N-terminal domain
ABC_tran             PF00005.22   118 seq192_BIOID50989    -            637     1e-36  125.7   1.1   1   2   2.4e-18   3.3e-15   56.3   0.0     1   118    41   178    41   178 0.87 ABC transporter
ABC_tran             PF00005.22   118 seq192_BIOID50989    -            637     1e-36  125.7   1.1   2   2   2.6e-21   3.6e-18   65.9   0.0     1   118   352   459   352   459 0.92 ABC transporter
ABC_tran_2           PF12848.2     85 seq192_BIOID50989    -            637   6.6e-29   99.4   4.3   1   1   4.8e-32   6.6e-29   99.4   3.0     1    83   217   298   217   302 0.93 ABC transporter
DUF932               PF06067.6    239 seq194_BIOID50989    -            272   8.1e-63  211.7   0.0   1   1   6.8e-67   9.3e-63  211.5   0.0     1   239    36   261    36   261 0.99 Domain of unknown function (DUF932)
GTP_EFTU             PF00009.22   188 seq196_BIOID50989    -            614   1.6e-37  128.6   0.0   1   1     1e-40   2.8e-37  127.8   0.0     5   184     2   163     1   166 0.95 Elongation factor Tu GTP binding domain
SelB-wing_3          PF09107.6     50 seq196_BIOID50989    -            614   9.2e-20   69.6   0.6   1   1   9.4e-23   2.6e-19   68.2   0.4     1    50   557   606   557   606 0.96 Elongation factor SelB, winged helix
SelB-wing_2          PF09106.6     59 seq196_BIOID50989    -            614   3.3e-19   68.4   1.1   1   1   4.4e-22   1.2e-18   66.6   0.8     1    59   423   480   423   480 0.99 Elongation factor SelB, winged helix
GTP_EFTU_D2          PF03144.20    74 seq196_BIOID50989    -            614   5.6e-09   35.8   0.0   1   1   6.6e-12   1.8e-08   34.2   0.0     1    73   189   256   189   257 0.94 Elongation factor Tu domain 2
MMR_HSR1             PF01926.18   114 seq196_BIOID50989    -            614   1.3e-05   25.0   0.0   1   1   1.5e-08   4.1e-05   23.4   0.0     2   113     3   112     2   113 0.71 50S ribosome-binding GTPase
Phage_integrase      PF00589.17   173 seq199_BIOID50989    -            341   1.2e-11   44.5   0.0   1   1   6.2e-15   4.2e-11   42.6   0.0     3   169   166   320   164   324 0.84 Phage integrase family
Phage_integr_N2      PF13495.1     85 seq199_BIOID50989    -            341   5.2e-07   29.7   0.1   1   1   1.2e-10   8.4e-07   29.1   0.1     2    83    67   145    66   147 0.91 Phage integrase, N-terminal SAM-like domain
DUF3672              PF12421.3    136 seq200_BIOID50989    -            638     4e-42  143.4   0.1   1   1   3.2e-45   1.1e-41  142.0   0.1     1   135   456   596   456   597 0.89 Fibronectin type III protein
DUF1983              PF09327.6     81 seq200_BIOID50989    -            638   2.3e-27   94.6   1.6   1   1   1.9e-30   6.4e-27   93.2   1.1     1    81   352   432   352   432 0.99 Domain of unknown function (DUF1983)
Peripla_BP_3         PF13377.1    160 seq202_BIOID50989    -            343   2.5e-44  150.9   0.0   1   1   1.4e-47   4.9e-44  150.0   0.0     1   160   178   339   178   339 0.95 Periplasmic binding protein-like domain
Peripla_BP_1         PF00532.16   279 seq202_BIOID50989    -            343   2.1e-36  125.4   0.0   1   1   8.3e-40   2.8e-36  125.0   0.0     2   259    70   317    69   335 0.91 Periplasmic binding proteins and sugar binding domain of LacI family
LacI                 PF00356.16    46 seq202_BIOID50989    -            343   1.6e-19   69.0   0.9   1   1     8e-23   2.7e-19   68.3   0.6     1    46    13    58    13    58 0.98 Bacterial regulatory proteins, lacI family
Peripla_BP_4         PF13407.1    258 seq202_BIOID50989    -            343   3.5e-14   52.6   0.0   1   1   5.9e-17     2e-13   50.1   0.0     1   257    72   320    72   321 0.86 Periplasmic binding protein domain
Response_reg         PF00072.19   112 seq203_BIOID50989    -            229   4.1e-26   91.0   0.0   1   1   9.1e-30   6.2e-26   90.4   0.0     1   111     6   115     6   116 0.98 Response regulator receiver domain
Trans_reg_C          PF00486.23    77 seq203_BIOID50989    -            229   7.3e-23   80.1   0.0   1   1   1.9e-26   1.3e-22   79.3   0.0     2    77   151   226   150   226 0.94 Transcriptional regulatory protein, C terminal
Rhodanese            PF00581.15   113 seq206_BIOID50989    -            174   2.1e-11   44.0   0.0   1   1   4.8e-15   3.3e-11   43.4   0.0     2   112     8    98     7    99 0.82 Rhodanese-like domain
DUF2892              PF11127.3     66 seq206_BIOID50989    -            174   3.2e-11   42.7   3.2   1   1     7e-15   4.8e-11   42.2   2.2    10    60   115   170   112   174 0.88 Protein of unknown function (DUF2892)
PTSIIB_sorb          PF03830.10   151 seq207_BIOID50989    -            164   1.8e-55  186.8   0.4   1   1   1.5e-59     2e-55  186.6   0.3     1   150     2   151     2   152 0.99 PTS system sorbose subfamily IIB component
Phage_lysis          PF03245.8    125 seq208_BIOID50989    -            155   5.1e-49  165.3   8.9   1   1   4.2e-53   5.8e-49  165.1   6.2     2   124    30   153    29   154 0.99 Bacteriophage lysis protein
RES                  PF08808.6    170 seq209_BIOID50989    -            277   3.3e-14   53.2   0.0   1   1   6.6e-18     9e-14   51.8   0.0    14   156    67   236    54   250 0.78 RES domain
Phage_fiber_C        PF06820.7     64 seq212_BIOID50989    -            102   1.2e-34  118.1   0.5   1   1   1.2e-38   1.6e-34  117.7   0.3     1    64    41   102    41   102 0.99 Putative prophage tail fibre C-terminus
Phage_tail_X         PF05489.7     60 seq213_BIOID50989    -             68   1.3e-21   75.7   0.0   1   1   9.9e-26   1.4e-21   75.6   0.0     1    57     3    58     3    61 0.95 Phage Tail Protein X
Entericidin          PF08085.6     21 seq215_BIOID50989    -             41   5.3e-09   35.3   0.0   1   1   4.6e-13   6.3e-09   35.1   0.0     1    21    20    40    20    40 0.99 Entericidin EcnA/B family
Rz1                  PF06085.6     40 seq218_BIOID50989    -             61     8e-23   79.4  10.5   1   1   7.2e-27   9.8e-23   79.1   7.3     1    39    20    60    20    61 0.97 Lipoprotein Rz1 precursor
Plasmid_stab_B       PF10784.4     72 seq219_BIOID50989    -            103   9.4e-25   85.9   0.1   1   1   8.8e-29   1.2e-24   85.5   0.1     1    71     6    76     6    77 0.97 Plasmid stability protein
ATP-synt_ab          PF00006.20   215 seq220_BIOID50989    -            445   2.5e-63  213.3   0.0   1   1   2.4e-67   3.3e-63  212.9   0.0     2   215   147   357   146   357 0.99 ATP synthase alpha/beta family, nucleotide-binding domain
Phage_holin_3        PF05106.7    100 seq222_BIOID50989    -            107   2.9e-18   65.5   0.8   1   1   2.5e-22   3.4e-18   65.3   0.5     6   100     7   101     2   101 0.95 Phage holin family (Lysis protein S)
Pili_assembly_N      PF00345.15   122 seq223_BIOID50989    -            230   1.6e-35  121.4   0.1   1   1   6.3e-39   4.3e-35  120.0   0.0     1   117    26   141    26   146 0.91 Gram-negative pili assembly chaperone, N-terminal domain
Pili_assembly_C      PF02753.12    68 seq223_BIOID50989    -            230     2e-16   59.4   0.3   1   1   5.2e-20   3.6e-16   58.6   0.2     1    65   165   223   165   226 0.96 Gram-negative pili assembly chaperone, C-terminal domain
Entericidin          PF08085.6     21 seq224_BIOID50989    -             48   1.2e-08   34.2   2.6   1   1   1.2e-12   1.7e-08   33.7   1.8     1    21    23    43    23    43 0.98 Entericidin EcnA/B family
Ureidogly_hydro      PF04115.7    165 seq230_BIOID50989    -            160   1.7e-52  177.0   0.0   1   1   1.4e-56   1.9e-52  176.8   0.0     3   159     2   153     1   158 0.95 Ureidoglycolate hydrolase
HATPase_c            PF02518.21   111 seq233_BIOID50989    -            474   8.5e-22   76.8   0.0   1   1   3.2e-25   1.4e-21   76.1   0.0     5   109   367   470   363   472 0.92 Histidine kinase-, DNA gyrase B-, and HSP90-like ATPase
HisKA                PF00512.20    68 seq233_BIOID50989    -            474   4.1e-13   48.9   0.3   1   1   2.8e-16   1.3e-12   47.4   0.2     6    67   260   319   256   320 0.91 His Kinase A (phospho-acceptor) domain
HAMP                 PF00672.20    70 seq233_BIOID50989    -            474   2.4e-11   43.5  10.9   1   1   2.9e-13   1.3e-09   37.9   0.1     2    69   185   251   184   252 0.88 HAMP domain
EII-Sor              PF03609.9    237 seq235_BIOID50989    -            265   2.1e-84  282.4  29.6   1   1   1.7e-88   2.3e-84  282.2  20.5     1   237     1   238     1   238 0.99 PTS system sorbose-specific iic component
Antirestrict         PF03230.8     94 seq237_BIOID50989    -            161   4.8e-39  132.1   0.2   1   1   4.7e-43   6.4e-39  131.7   0.1     1    94    64   161    64   161 0.98 Antirestriction protein
Peptidase_M15_4      PF13539.1     67 seq238_BIOID50989    -            130   2.4e-14   53.3   0.2   1   1   2.6e-18   3.6e-14   52.8   0.1     4    67    58   123    55   123 0.71 D-alanyl-D-alanine carboxypeptidase
Multi_Drug_Res       PF00893.14    93 seq240_BIOID50989    -            105   5.3e-33  113.2  10.3   1   1   4.9e-37   6.7e-33  112.9   7.2     1    93     1    93     1    93 0.99 Small Multidrug Resistance protein
Lambda_Bor           PF06291.6     97 seq242_BIOID50989    -            113   6.3e-62  205.3   2.6   1   1   5.3e-66   7.3e-62  205.1   1.8     1    97    17   113    17   113 1.00 Bor protein
Lysis_S              PF04971.7     68 seq245_BIOID50989    -             68   9.4e-46  153.2   0.7   1   1   7.5e-50     1e-45  153.1   0.5     1    68     1    68     1    68 1.00 Lysis protein S
DUF1440              PF07274.7    136 seq248_BIOID50989    -            204   3.9e-55  185.4   2.3   1   1   3.4e-59   4.7e-55  185.1   1.6     1   136    26   182    26   182 0.99 Protein of unknown function (DUF1440)
Tape_meas_lam_C      PF09718.5     78 seq250_BIOID50989    -            286   4.5e-29  100.0  10.0   1   1   5.9e-33   8.1e-29   99.2   6.9     1    78    72   149    72   149 0.99 Lambda phage tail tape-measure protein (Tape_meas_lam_C)
HTH_AraC             PF00165.18    42 seq251_BIOID50989    -            237   6.9e-15   54.2   1.7   1   2   1.6e-09   1.1e-05   24.9   0.0     1    35   141   175   141   181 0.89 Bacterial regulatory helix-turn-helix proteins, AraC family
HTH_AraC             PF00165.18    42 seq251_BIOID50989    -            237   6.9e-15   54.2   1.7   2   2     3e-10   2.1e-06   27.2   0.4    14    38   202   227   200   231 0.91 Bacterial regulatory helix-turn-helix proteins, AraC family
HTH_18               PF12833.2     81 seq251_BIOID50989    -            237   1.7e-09   37.5   0.1   1   1   4.7e-13   3.2e-09   36.6   0.1     2    80   155   231   154   232 0.91 Helix-turn-helix domain
PerC                 PF06069.6     90 seq253_BIOID50989    -            104     4e-44  148.4   2.0   1   1   3.4e-48   4.6e-44  148.2   1.4     1    89     1    89     1    90 0.99 PerC transcriptional activator
IclR                 PF01614.13   129 seq257_BIOID50989    -            271   1.9e-40  137.3   0.0   1   1   4.5e-44   3.1e-40  136.7   0.0     2   128   140   263   139   264 0.98 Bacterial transcriptional regulator
HTH_IclR             PF09339.5     52 seq257_BIOID50989    -            271   1.2e-12   47.1   0.1   1   1   5.9e-16     4e-12   45.4   0.0     1    51    23    73    23    74 0.98 IclR helix-turn-helix domain
SPOR                 PF05036.8     76 seq258_BIOID50989    -            319   3.8e-17   62.1   0.4   1   1   1.3e-20   1.8e-16   59.9   0.0     3    72   246   312   244   315 0.91 Sporulation related domain
MMR_HSR1             PF01926.18   114 seq259_BIOID50989    -            303   1.5e-13   50.6   0.0   1   1   2.3e-16   6.3e-13   48.6   0.0     2   111    52   163    51   166 0.74 50S ribosome-binding GTPase
DUF258               PF03193.11   161 seq259_BIOID50989    -            303   1.1e-06   27.8   0.0   1   1   6.7e-10   1.8e-06   27.1   0.0    24   103    37   113    17   130 0.72 Protein of unknown function, DUF258
DUF2570              PF10828.3    110 seq262_BIOID50989    -            135     3e-05   23.4   0.0   1   1   2.6e-09   3.5e-05   23.2   0.0     3   100     3    99     1   108 0.85 Protein of unknown function (DUF2570)
Usher                PF00577.15   552 seq263_BIOID50989    -            869  1.3e-207  690.7  23.1   1   1  3.5e-211  1.6e-207  690.5  16.0     5   552   202   777   198   777 0.99 Type VII secretion system (T7SS), usher protein
PapC_N               PF13954.1    146 seq263_BIOID50989    -            869   6.9e-48  161.8   0.0   1   1   2.7e-51   1.2e-47  160.9   0.0     2   146    38   189    37   189 0.98 PapC N-terminal domain
PapC_C               PF13953.1     68 seq263_BIOID50989    -            869   1.1e-21   76.0   0.0   1   1   6.9e-25   3.2e-21   74.6   0.0     1    67   787   852   787   853 0.95 PapC C-terminal domain
MtfA                 PF06167.7    253 seq264_BIOID50989    -            278   4.9e-75  252.0   0.1   1   1   4.4e-79     6e-75  251.7   0.1    11   253    18   256     9   256 0.95 Phosphoenolpyruvate:glucose-phosphotransferase regulator
Aminotran_4          PF01063.14   231 seq265_BIOID50989    -            269   1.2e-42  145.8   0.0   1   1   1.1e-46   1.5e-42  145.5   0.0     2   225    38   259    37   266 0.85 Aminotransferase class IV
RadC                 PF04002.10   123 seq268_BIOID50989    -            163   5.9e-47  158.2   0.0   1   1   5.3e-51   7.2e-47  157.9   0.0     2   123    42   163    41   163 0.98 RadC-like JAB domain
Phage_GPO            PF05929.6    276 seq271_BIOID50989    -            289   1.1e-67  228.0   0.7   1   1   9.7e-72   1.3e-67  227.8   0.5     2   275    21   288    20   289 0.91 Phage capsid scaffolding protein (GPO) serine peptidase
SbmA_BacA            PF05992.7    315 seq273_BIOID50989    -            406  1.9e-164  546.2  12.2   1   1  4.1e-168  2.8e-164  545.7   8.5     1   314    80   393    80   394 1.00 SbmA/BacA-like family
ABC_membrane_2       PF06472.10   282 seq273_BIOID50989    -            406   5.9e-13   48.4   8.4   1   1   5.2e-16   3.6e-12   45.8   5.8    20   214    79   284    70   343 0.87 ABC transporter transmembrane region 2
GntR                 PF00392.16    64 seq278_BIOID50989    -            257   1.8e-23   81.5   1.4   1   1     7e-27   3.2e-23   80.8   0.2     1    64    10    73    10    73 0.99 Bacterial regulatory proteins, gntR family
FCD                  PF07729.7    125 seq278_BIOID50989    -            257   3.9e-21   75.5   7.6   1   1   1.3e-24   5.8e-21   74.9   5.3     1   125    97   226    97   226 0.92 FCD domain
Rrf2                 PF02082.15    83 seq278_BIOID50989    -            257   5.4e-05   23.1   0.1   1   1   2.9e-08   0.00013   21.8   0.0    28    69    36    76    23    82 0.88 Transcriptional regulator
HTH_3                PF01381.17    55 seq280_BIOID50989    -            135   1.9e-14   53.0   0.0   1   1   7.9e-18   3.6e-14   52.2   0.0     3    55    12    64    10    64 0.97 Helix-turn-helix
HTH_31               PF13560.1     64 seq280_BIOID50989    -            135   1.2e-11   44.5   1.2   1   1   4.4e-15     2e-11   43.7   0.8     2    58     6    61     5    71 0.95 Helix-turn-helix domain
HTH_19               PF12844.2     64 seq280_BIOID50989    -            135   1.7e-09   37.5   0.0   1   1   6.8e-13   3.1e-09   36.6   0.0     1    63     7    69     7    70 0.97 Helix-turn-helix domain
EIID-AGA             PF03613.9    264 seq283_BIOID50989    -            274  1.3e-107  358.5   2.9   1   1    1e-111  1.4e-107  358.4   2.0     2   264     5   273     4   273 0.99 PTS system mannose/fructose/sorbose family IID component
BATS                 PF06968.8     92 seq285_BIOID50989    -            346   1.7e-29  101.3   0.0   1   1   5.5e-33   3.7e-29  100.2   0.0     1    92   220   312   220   312 0.99 Biotin and Thiamin Synthesis associated domain
Radical_SAM          PF04055.16   166 seq285_BIOID50989    -            346   3.9e-19   69.3   0.0   1   1   4.6e-22   3.2e-18   66.3   0.0     4   160    50   203    47   209 0.92 Radical SAM superfamily
zf-ribbon_3          PF13248.1     26 seq287_BIOID50989    -             49   7.9e-07   27.9   3.0   1   1   6.8e-11   9.3e-07   27.7   2.1     3    26     4    27     2    27 0.92 zinc-ribbon domain
Resolvase            PF00239.16   141 seq289_BIOID50989    -            198   1.3e-51  174.0   0.1   1   1   4.5e-55   3.1e-51  172.8   0.0     2   140     5   137     4   138 0.98 Resolvase, N terminal domain
HTH_7                PF02796.10    45 seq289_BIOID50989    -            198   4.1e-11   42.4   0.5   1   1   1.4e-14   9.4e-11   41.2   0.3     1    43   140   182   140   183 0.98 Helix-turn-helix domain of resolvase
Methyltransf_10      PF05971.7    299 seq291_BIOID50989    -            335  4.8e-154  511.7   0.0   1   1  8.2e-158  5.6e-154  511.4   0.0     2   299    30   323    29   323 0.99 Protein of unknown function (DUF890)
MTS                  PF05175.9    170 seq291_BIOID50989    -            335   3.9e-05   22.9   0.0   1   1   1.2e-08   8.3e-05   21.9   0.0    30   115   128   222   114   232 0.77 Methyltransferase small domain
P2_Phage_GpR         PF06891.6    135 seq292_BIOID50989    -            155   4.2e-37  126.8   0.0   1   1   3.5e-41   4.8e-37  126.6   0.0     1   135     1   130     1   130 0.98 P2 phage tail completion protein R (GpR)
FliJ                 PF02050.11   123 seq294_BIOID50989    -            144   4.5e-09   36.2   2.6   1   1   3.3e-13   4.5e-09   36.2   1.8    37   122    51   136    41   137 0.92 Flagellar FliJ protein
DUF1144              PF06610.8    143 seq295_BIOID50989    -            149   3.1e-70  234.3   7.3   1   1   2.5e-74   3.4e-70  234.2   5.1     4   143     3   142     1   142 0.98 Protein of unknown function (DUF1144)
Abhydrolase_1        PF00561.15   230 seq296_BIOID50989    -            340   5.1e-26   91.5   0.0   1   1   3.9e-29   1.3e-25   90.1   0.0     4   218   105   312   102   315 0.96 alpha/beta hydrolase fold
Abhydrolase_6        PF12697.2    228 seq296_BIOID50989    -            340   8.2e-16   58.4   0.6   1   1   3.4e-19   1.2e-15   57.9   0.4     1   219    75   312    75   320 0.70 Alpha/beta hydrolase family
Abhydrolase_5        PF12695.2    142 seq296_BIOID50989    -            340   1.1e-10   41.3   0.3   1   1   9.9e-14   3.4e-10   39.7   0.2     2   141    75   308    74   309 0.65 Alpha/beta hydrolase family
DUF987               PF06174.6     66 seq297_BIOID50989    -             73   1.7e-43  145.8   0.2   1   1   1.4e-47   1.9e-43  145.6   0.1     1    66     1    66     1    66 0.99 Protein of unknown function (DUF987)
Phage_min_tail       PF05939.8    109 seq298_BIOID50989    -            109   1.6e-37  127.6   0.0   1   1   1.3e-41   1.7e-37  127.5   0.0     1   109     1   109     1   109 0.99 Phage minor tail protein
DUF1019              PF06254.6     89 seq301_BIOID50989    -            141   2.7e-23   81.8   0.2   1   1   2.8e-27   3.8e-23   81.3   0.2     1    88    46   120    46   121 0.95 Protein of unknown function (DUF1019)
DUF3121              PF11319.3    183 seq302_BIOID50989    -            297   5.2e-18   65.0   5.2   1   1   6.3e-13   8.7e-09   35.0   0.0     2   183   114   290   113   290 0.75 Protein of unknown function (DUF3121)
TPP_enzyme_N         PF02776.13   172 seq303_BIOID50989    -            623   2.4e-54  183.2   2.8   1   1   4.8e-56   2.2e-52  176.9   0.9     1   170    34   203    34   205 0.98 Thiamine pyrophosphate enzyme, N-terminal TPP binding domain
TPP_enzyme_C         PF02775.16   153 seq303_BIOID50989    -            623   7.3e-36  122.9   0.3   1   1   1.6e-37   7.5e-34  116.4   0.0     2   153   423   583   422   583 0.96 Thiamine pyrophosphate enzyme, C-terminal TPP binding domain
TPP_enzyme_M         PF00205.17   137 seq303_BIOID50989    -            623     1e-34  119.1   0.6   1   1   4.8e-38   2.2e-34  118.0   0.0     1   136   223   358   223   359 0.94 Thiamine pyrophosphate enzyme, central domain
Fe-ADH               PF00465.14   366 seq304_BIOID50989    -            401  4.2e-121  403.9   9.5   1   1  6.9e-125  4.7e-121  403.7   6.6     2   366    28   393    27   393 0.97 Iron-containing alcohol dehydrogenase
Fe-ADH_2             PF13685.1    250 seq304_BIOID50989    -            401   2.5e-19   69.4   5.2   1   1   1.4e-20   9.7e-17   60.9   3.6     2   246    32   296    31   298 0.91 Iron-containing alcohol dehydrogenase
Peripla_BP_3         PF13377.1    160 seq305_BIOID50989    -            341   9.6e-43  145.8   0.0   1   1   9.5e-46   3.2e-42  144.1   0.0     2   160   171   331   170   331 0.92 Periplasmic binding protein-like domain
Peripla_BP_1         PF00532.16   279 seq305_BIOID50989    -            341   8.6e-35  120.1   0.0   1   1     3e-38     1e-34  119.9   0.0     2   275    60   325    59   329 0.93 Periplasmic binding proteins and sugar binding domain of LacI family
LacI                 PF00356.16    46 seq305_BIOID50989    -            341   3.7e-21   74.3   0.8   1   1   2.1e-24   7.1e-21   73.4   0.6     1    46     3    48     3    48 0.99 Bacterial regulatory proteins, lacI family
Peripla_BP_4         PF13407.1    258 seq305_BIOID50989    -            341   2.6e-20   72.7   0.0   1   1   1.1e-23   3.6e-20   72.3   0.0     1   253    62   308    62   313 0.89 Periplasmic binding protein domain
Ail_Lom              PF06316.6    199 seq306_BIOID50989    -            199  7.9e-118  390.9   4.5   1   1  1.3e-121  8.8e-118  390.8   3.1     1   199     1   199     1   199 1.00 Enterobacterial Ail/Lom protein
OMP_b-brl            PF13505.1    176 seq306_BIOID50989    -            199   2.4e-24   86.0   5.5   1   1   4.4e-28     3e-24   85.7   3.8     2   176    11   199     8   199 0.86 Outer membrane protein beta-barrel domain
Hexapep              PF00132.19    36 seq307_BIOID50989    -            293   8.6e-19   66.0   6.7   1   3   1.6e-09   2.2e-05   23.5   0.0     2    36   122   156   121   156 0.96 Bacterial transferase hexapeptide (six repeats)
Hexapep              PF00132.19    36 seq307_BIOID50989    -            293   8.6e-19   66.0   6.7   2   3   2.3e-10   3.1e-06   26.3   0.7     3    33   191   220   189   221 0.94 Bacterial transferase hexapeptide (six repeats)
Hexapep              PF00132.19    36 seq307_BIOID50989    -            293   8.6e-19   66.0   6.7   3   3   1.8e-11   2.5e-07   29.7   0.6     1    34   206   239   206   241 0.95 Bacterial transferase hexapeptide (six repeats)
Phage_lysozyme       PF00959.14   110 seq309_BIOID50989    -            111   1.4e-24   86.3   0.0   1   1   1.2e-28   1.7e-24   86.1   0.0    18   110     2   100     1   100 0.96 Phage lysozyme
YceG                 PF02618.11   297 seq310_BIOID50989    -            340     4e-95  318.1   0.0   1   1   3.4e-99   4.6e-95  317.9   0.0     3   297    42   330    40   330 0.94 YceG-like family
Phage_Nu1            PF07471.7    164 seq312_BIOID50989    -            203   5.9e-27   94.0   0.0   1   1   1.1e-30   1.5e-26   92.7   0.0     3   163    40   184    38   185 0.88 Phage DNA packaging protein Nu1
DUF1391              PF07151.7     49 seq313_BIOID50989    -             51   2.8e-34  116.2   0.5   1   1   2.2e-38     3e-34  116.1   0.4     1    48     2    49     2    50 0.97 Protein of unknown function (DUF1391)
DUF1768              PF08719.6    157 seq314_BIOID50989    -            149   3.8e-46  156.5   0.1   1   1   3.1e-50   4.3e-46  156.4   0.1     1   155     6   145     6   147 0.97 Domain of unknown function (DUF1768)
MFS_1                PF07690.11   354 seq318_BIOID50989    -            472   1.5e-56  191.5  44.9   1   2   5.4e-52   7.4e-48  162.9  16.1     2   269    56   327    55   340 0.89 Major Facilitator Superfamily
MFS_1                PF07690.11   354 seq318_BIOID50989    -            472   1.5e-56  191.5  44.9   2   2   1.3e-12   1.8e-08   33.4  10.6    59   178   340   456   328   470 0.85 Major Facilitator Superfamily
Phage_tail_S         PF05069.8    148 seq320_BIOID50989    -            214   7.8e-28   96.9   4.0   1   2   2.6e-15   3.6e-11   42.9   1.2     4    61     9    68     6    91 0.85 Phage virion morphogenesis family
Phage_tail_S         PF05069.8    148 seq320_BIOID50989    -            214   7.8e-28   96.9   4.0   2   2   6.9e-19   9.4e-15   54.5   0.0    59   144   124   206   116   210 0.85 Phage virion morphogenesis family
Phage_tail_L         PF05100.7    206 seq321_BIOID50989    -            232   4.5e-97  323.0   0.3   1   1  3.8e-101   5.3e-97  322.8   0.2     1   206    29   230    29   230 0.99 Phage minor tail protein L
Proteasome           PF00227.21   190 seq322_BIOID50989    -            176   1.5e-25   89.4   0.2   1   1     2e-29   2.8e-25   88.6   0.1     5   186     2   168     2   172 0.94 Proteasome subunit
CreD                 PF06123.7    430 seq323_BIOID50989    -            450  2.2e-157  523.9   0.0   1   1  1.8e-161  2.5e-157  523.7   0.0     2   430     5   428     4   428 0.99 Inner membrane protein CreD
MurB_C               PF02873.11   105 seq324_BIOID50989    -            342   5.3e-42  141.7   0.0   1   1   1.3e-45   9.1e-42  140.9   0.0     1   105   203   330   203   330 0.99 UDP-N-acetylenolpyruvoylglucosamine reductase, C-terminal domain
FAD_binding_4        PF01565.18   139 seq324_BIOID50989    -            342   7.3e-28   96.6   0.0   1   1   8.6e-31   5.9e-27   93.7   0.0     2   138    18   149    17   150 0.91 FAD binding domain
YagB_YeeU_YfjZ       PF06154.6    105 seq325_BIOID50989    -            122   3.2e-52  175.0   0.0   1   1   2.8e-56   3.9e-52  174.8   0.0     2   104    16   118    15   119 0.98 YagB/YeeU/YfjZ family
CTP_transf_2         PF01467.21   157 seq326_BIOID50989    -            131   3.6e-12   46.4   0.0   1   1   7.3e-16     5e-12   46.0   0.0     1   117     5   115     5   126 0.81 Cytidylyltransferase
FCD                  PF07729.7    125 seq327_BIOID50989    -            230   1.6e-19   70.3   1.7   1   1   3.4e-23   1.6e-19   70.3   1.2     3   124   108   226   105   227 0.94 FCD domain
GntR                 PF00392.16    64 seq327_BIOID50989    -            230   2.2e-19   68.5   0.5   1   1   9.5e-23   4.3e-19   67.5   0.3     5    64    18    77    14    77 0.97 Bacterial regulatory proteins, gntR family
IpaB_EvcA            PF03278.8    153 seq330_BIOID50989    -            196   1.8e-63  212.2   4.2   1   1   1.5e-67   2.1e-63  211.9   2.9     1   152    39   184    39   185 0.99 IpaB/EvcA family
Aldo_ket_red         PF00248.16   283 seq332_BIOID50989    -            267   5.5e-58  195.8   0.6   1   1   5.2e-62     7e-58  195.5   0.4     2   281     6   250     5   251 0.95 Aldo/keto reductase family
Phage_integrase      PF00589.17   173 seq333_BIOID50989    -            308   8.6e-27   93.7   0.0   1   1   8.9e-31   1.2e-26   93.2   0.0    12   171   101   272    90   274 0.87 Phage integrase family
DUF4102              PF13356.1     89 seq335_BIOID50989    -             53   5.2e-10   38.9   0.0   1   1     4e-14   5.4e-10   38.9   0.0     1    41     3    42     3    50 0.93 Domain of unknown function (DUF4102)
PGI                  PF00342.14   486 seq336_BIOID50989    -            549  9.1e-235  779.4   0.1   1   1  7.6e-239    1e-234  779.3   0.0     1   486    52   541    52   541 0.99 Phosphoglucose isomerase
ADH_zinc_N           PF00107.21   130 seq337_BIOID50989    -            413   1.2e-09   37.7   0.0   1   1   4.5e-13   3.1e-09   36.3   0.0     1   129   191   329   191   330 0.95 Zinc-binding dehydrogenase
ADH_N                PF08240.7    109 seq337_BIOID50989    -            413   5.6e-06   25.9   0.0   1   1   1.6e-09   1.1e-05   25.0   0.0     4    66    33   102    30   131 0.75 Alcohol dehydrogenase GroES-like domain
Aminotran_1_2        PF00155.16   363 seq343_BIOID50989    -            384     2e-68  230.9   0.0   1   1   4.9e-72   2.2e-68  230.7   0.0     2   363    40   380    39   380 0.96 Aminotransferase class I and II
Beta_elim_lyase      PF01212.16   290 seq343_BIOID50989    -            384   4.6e-07   29.1   0.0   1   1     4e-10   1.8e-06   27.1   0.0    27    95    82   147    67   206 0.74 Beta-eliminating lyase
Cys_Met_Meta_PP      PF01053.15   386 seq343_BIOID50989    -            384   1.2e-05   23.6   0.0   1   1   4.1e-09   1.9e-05   23.0   0.0    57   185    86   212    82   215 0.87 Cys/Met metabolism PLP-dependent enzyme
DUF303               PF03629.13   255 seq344_BIOID50989    -            645   1.7e-29  102.7   0.0   1   1   3.4e-33   2.3e-29  102.2   0.0     3   210    80   330    78   381 0.78 Domain of unknown function (DUF303)
DUF1737              PF08410.5     54 seq344_BIOID50989    -            645     2e-18   65.8   0.0   1   1   1.4e-21   9.8e-18   63.5   0.0     1    53     1    50     1    51 0.97 Domain of unknown function (DUF1737)
Terminase_GpA        PF05876.7    557 seq345_BIOID50989    -            126   5.1e-13   48.1   0.0   1   1   5.5e-17   7.5e-13   47.5   0.0     1    70    51   118    51   121 0.94 Phage terminase large subunit (GpA)
DUF1615              PF07759.7    319 seq346_BIOID50989    -            364  1.4e-148  493.7   0.0   1   1  1.2e-152  1.6e-148  493.5   0.0     2   318    49   363    48   364 0.99 Protein of unknown function (DUF1615)
phage_tail_N         PF08400.5    134 seq347_BIOID50989    -            269   7.8e-61  203.5   0.1   1   1   1.1e-64   7.8e-61  203.5   0.1     1   134     1   134     1   134 0.99 Prophage tail fibre N-terminal
CarboxypepD_reg      PF13620.1     82 seq347_BIOID50989    -            269   4.3e-08   32.9   0.2   1   1   1.6e-11   1.1e-07   31.6   0.2     1    74     4    82     4    89 0.82 Carboxypeptidase regulatory-like domain
DUF1219              PF06755.7    117 seq350_BIOID50989    -            125   5.2e-59  196.7   0.0   1   1   4.4e-63   6.1e-59  196.5   0.0     1   113     1   113     1   123 0.98 Protein of unknown function (DUF1219)
Transthyretin        PF00576.16   112 seq351_BIOID50989    -            137   1.9e-42  143.5   0.1   1   1   1.6e-46   2.2e-42  143.3   0.1     2   112    28   136    27   136 0.98 HIUase/Transthyretin family
AAA_2                PF07724.9    171 seq353_BIOID50989    -            443   5.3e-52  176.0   0.7   1   2   6.4e-10   1.5e-06   28.1   0.0     5    66    52   113    49   115 0.92 AAA domain (Cdc48 subfamily)
AAA_2                PF07724.9    171 seq353_BIOID50989    -            443   5.3e-52  176.0   0.7   2   2   3.9e-46   8.9e-43  146.0   0.1    10   171   188   329   170   329 0.89 AAA domain (Cdc48 subfamily)
AAA                  PF00004.24   132 seq353_BIOID50989    -            443     2e-16   60.2   0.1   1   2   2.2e-10   5.1e-07   29.8   0.0     1    57    53   107    53   142 0.72 ATPase family associated with various cellular activities (AAA)
AAA                  PF00004.24   132 seq353_BIOID50989    -            443     2e-16   60.2   0.1   2   2   9.6e-10   2.2e-06   27.7   0.0    39   130   226   332   188   334 0.73 ATPase family associated with various cellular activities (AAA)
AAA_5                PF07728.9    139 seq353_BIOID50989    -            443   7.8e-08   32.0   0.3   1   1   1.4e-09   3.3e-06   26.7   0.0     1    99    52   149    52   206 0.77 AAA domain (dynein-related subfamily)
ClpB_D2-small        PF10431.4     81 seq353_BIOID50989    -            443   2.3e-06   27.3   0.8   1   1     7e-09   1.6e-05   24.6   0.0     1    62   335   405   335   411 0.90 C-terminal, D2-small domain, of ClpB protein
DUF883               PF05957.8     94 seq354_BIOID50989    -            113   6.8e-27   93.5   1.2   1   1   5.9e-31   8.1e-27   93.3   0.9     1    94    19   111    19   111 0.97 Bacterial protein of unknown function (DUF883)
Phage_lysis          PF03245.8    125 seq355_BIOID50989    -            152   1.1e-48  164.2   4.9   1   1   8.8e-53   1.2e-48  164.1   3.4     1   124    26   150    26   151 0.99 Bacteriophage lysis protein
Phage_base_V         PF04717.7     79 seq356_BIOID50989    -            193   2.1e-25   88.3   0.5   1   1   3.4e-29   4.7e-25   87.2   0.4     1    78    16    90    16    91 0.97 Phage-related baseplate assembly protein
UPF0270              PF06794.7     70 seq357_BIOID50989    -             72   9.2e-36  121.3   0.1   1   1   7.4e-40     1e-35  121.2   0.0     1    70     1    70     1    70 0.99 Uncharacterised protein family (UPF0270)
Prok-JAB             PF14464.1    105 seq359_BIOID50989    -            247     1e-19   69.9   0.2   1   1   2.6e-23   1.8e-19   69.1   0.1     4    96     4    98     1   109 0.93 Prokaryotic homologs of the JAB domain
NLPC_P60             PF00877.14   105 seq359_BIOID50989    -            247   5.7e-14   51.6   0.0   1   1   1.2e-17     8e-14   51.2   0.0     1   104   111   223   111   224 0.92 NlpC/P60 family
MFS_1                PF07690.11   354 seq361_BIOID50989    -            475   2.6e-52  177.6  54.6   1   1   1.8e-51   1.3e-47  162.2  32.0     2   353    17   406    16   407 0.91 Major Facilitator Superfamily
MFS_3                PF05977.8    524 seq361_BIOID50989    -            475   7.5e-07   27.5  26.7   1   1   1.8e-08   0.00012   20.2   7.9    30   176    31   172    10   192 0.83 Transmembrane secretion effector
ShlB                 PF03865.8    404 seq362_BIOID50989    -            579   3.3e-43  147.8   1.9   1   1   6.3e-47   4.3e-43  147.4   1.3    10   343   190   521   181   553 0.91 Haemolysin secretion/activation protein ShlB/FhaC/HecB
POTRA_2              PF08479.6     76 seq362_BIOID50989    -            579   1.3e-24   85.5   0.0   1   1   3.9e-28   2.7e-24   84.5   0.0     1    76    94   170    94   170 0.99 POTRA domain, ShlB-type
Terminase_GpA        PF05876.7    557 seq363_BIOID50989    -            528  2.2e-151  504.8   0.3   1   1    2e-155  2.7e-151  504.5   0.2    79   547     1   487     1   495 0.98 Phage terminase large subunit (GpA)
Thymidylate_kin      PF02223.12   186 seq364_BIOID50989    -            213   1.2e-60  203.9   0.0   1   1   9.8e-65   1.3e-60  203.8   0.0     1   186     8   200     8   200 0.98 Thymidylate kinase
PRK                  PF00485.13   194 seq368_BIOID50989    -            289     3e-74  248.6   0.0   1   1   2.7e-78   3.6e-74  248.4   0.0     1   194     7   214     7   214 0.99 Phosphoribulokinase / Uridine kinase family
Aldedh               PF00171.17   462 seq371_BIOID50989    -            558  3.6e-162  539.7   0.0   1   1    3e-166  4.2e-162  539.5   0.0     1   460    79   544    79   546 0.96 Aldehyde dehydrogenase family
DUF413               PF04219.7     94 seq372_BIOID50989    -            112   1.5e-38  130.2   0.1   1   1   1.4e-42   1.9e-38  129.9   0.1     1    90    10    99    10   102 0.97 Protein of unknown function, DUF
PTS_IIB              PF02302.12    90 seq373_BIOID50989    -            106   5.2e-21   74.7   1.5   1   1   4.5e-25   6.1e-21   74.5   1.0     2    88     6    95     5    97 0.94 PTS system, Lactose/Cellobiose specific IIB subunit
Oxidored_molyb       PF00174.14   169 seq374_BIOID50989    -            334   8.3e-41  139.0   0.0   1   1   9.6e-45   1.3e-40  138.4   0.0    11   168   108   268    97   269 0.94 Oxidoreductase molybdopterin binding domain
BPL_LplA_LipB        PF03099.14   125 seq375_BIOID50989    -            321   5.1e-21   74.8   0.0   1   1   1.7e-24   7.6e-21   74.2   0.0     4   125    86   208    83   208 0.89 Biotin/lipoate A/B protein ligase family
HTH_11               PF08279.7     55 seq375_BIOID50989    -            321   8.4e-13   47.6   0.0   1   1   4.4e-16     2e-12   46.4   0.0     4    54     9    58     8    59 0.92 HTH domain
BPL_C                PF02237.12    48 seq375_BIOID50989    -            321   1.6e-11   43.5   0.2   1   1   8.9e-15   4.1e-11   42.2   0.1     1    48   271   317   271   317 0.97 Biotin protein ligase C terminal domain
NAD_synthase         PF02540.12   242 seq378_BIOID50989    -            275   8.4e-79  263.7   0.0   1   1   7.1e-83   9.8e-79  263.5   0.0     2   242    23   265    22   265 0.98 NAD synthase
DicB                 PF05358.6     62 seq379_BIOID50989    -             62   5.3e-41  137.8   0.2   1   1   4.3e-45   5.8e-41  137.6   0.1     1    62     1    62     1    62 1.00 DicB protein
Cytochrom_C_asm      PF01578.15   214 seq380_BIOID50989    -            288   5.7e-45  153.3  17.3   1   1   4.2e-49   5.7e-45  153.3  12.0     5   212    62   286    58   288 0.97 Cytochrome C assembly protein
Glutaredoxin         PF00462.19    60 seq382_BIOID50989    -             81   7.9e-14   51.2   0.0   1   1   6.6e-18     9e-14   51.0   0.0     1    57     3    58     3    61 0.95 Glutaredoxin
DUF3458              PF11940.3    367 seq385_BIOID50989    -            870  1.1e-141  471.8   5.1   1   1    4e-145  1.8e-141  471.1   3.6     2   367   458   827   457   827 0.99 Domain of unknown function (DUF3458)
Peptidase_M1         PF01433.15   390 seq385_BIOID50989    -            870   7.4e-67  226.0   0.0   1   1   3.8e-70   1.7e-66  224.7   0.0   122   390   112   384    19   384 0.89 Peptidase family M1
Peptidase_MA_2       PF13485.1    128 seq385_BIOID50989    -            870   4.8e-18   65.3   0.1   1   1   3.2e-21   1.5e-17   63.7   0.0    16   128   282   407   262   407 0.80 Peptidase MA superfamily
GPW_gp25             PF04965.9     99 seq386_BIOID50989    -            116   1.3e-20   72.6   0.0   1   1   1.2e-24   1.7e-20   72.3   0.0     5    92    17   104    14   112 0.91 Gene 25-like lysozyme
DUF1482              PF07358.6     57 seq387_BIOID50989    -             63   6.7e-25   86.3   0.2   1   1   5.4e-29   7.3e-25   86.2   0.1     1    57     4    62     4    62 0.96 Protein of unknown function (DUF1482)
Usher                PF00577.15   552 seq388_BIOID50989    -            824    1e-222  740.6  25.5   1   1  2.7e-226  1.2e-222  740.3  17.7     1   552   154   736   154   736 0.99 Type VII secretion system (T7SS), usher protein
PapC_C               PF13953.1     68 seq388_BIOID50989    -            824   1.4e-27   94.9   0.1   1   1   9.8e-31   4.5e-27   93.3   0.1     1    67   746   811   746   812 0.97 PapC C-terminal domain
PapC_N               PF13954.1    146 seq388_BIOID50989    -            824     2e-23   82.4   0.0   1   1   1.2e-26   5.7e-23   80.9   0.0    63   146    56   140    39   140 0.96 PapC N-terminal domain
DUF977               PF06163.6    127 seq391_BIOID50989    -            152   1.2e-62  209.1   0.2   1   1     1e-66   1.4e-62  208.9   0.2     1   126     1   135     1   136 0.99 Bacterial protein of unknown function (DUF977)
Peptidase_S24        PF00717.18    70 seq392_BIOID50989    -            235   6.7e-12   44.7   0.1   1   1   2.2e-15     1e-11   44.2   0.1     1    67   147   213   147   216 0.92 Peptidase S24-like
HTH_19               PF12844.2     64 seq392_BIOID50989    -            235   1.3e-07   31.3   0.0   1   1   9.4e-11   4.3e-07   29.7   0.0     2    62     6    65     5    67 0.91 Helix-turn-helix domain
HTH_3                PF01381.17    55 seq392_BIOID50989    -            235   1.4e-06   27.9   0.0   1   1   6.6e-10     3e-06   26.8   0.0     8    55    15    61     8    61 0.94 Helix-turn-helix
PFL                  PF02901.10   648 seq395_BIOID50989    -            765  3.7e-205  683.0   0.0   1   1  6.7e-209  4.6e-205  682.7   0.0     1   648     1   626     1   626 0.98 Pyruvate formate lyase
Gly_radical          PF01228.16   106 seq395_BIOID50989    -            765   2.6e-25   88.6   0.0   1   1   9.7e-29   6.6e-25   87.4   0.0     3   106   645   747   643   747 0.97 Glycine radical
Phage_fiber_C        PF06820.7     64 seq397_BIOID50989    -             92   8.7e-37  124.9   0.3   1   1   7.6e-41     1e-36  124.7   0.2     1    64    18    81    18    81 0.99 Putative prophage tail fibre C-terminus
Flavodoxin_NdrI      PF07972.6    122 seq398_BIOID50989    -            136   5.1e-47  158.6   0.0   1   1   4.3e-51   5.8e-47  158.4   0.0     1   122     5   123     5   123 0.97 NrdI Flavodoxin like
Lambda_tail_I        PF06805.7     82 seq399_BIOID50989    -            180   3.8e-13   48.9   0.0   1   1   4.6e-17   6.3e-13   48.2   0.0    25    82     2    64     1    64 0.98 Bacteriophage lambda tail assembly protein I
DNA_pol3_delta2      PF13177.1    162 seq401_BIOID50989    -            334   6.4e-39  133.0   0.0   1   1   1.7e-42   1.2e-38  132.2   0.0     8   156    13   162     9   167 0.97 DNA polymerase III, delta subunit
DNApol3-delta_C      PF09115.5    119 seq401_BIOID50989    -            334     2e-37  127.7   0.1   1   1   4.5e-41   3.1e-37  127.1   0.1     2   119   207   323   206   323 0.98 DNA polymerase III, delta subunit, C terminal
GerE                 PF00196.14    58 seq402_BIOID50989    -            143   1.5e-07   30.4   0.0   1   1   1.7e-11   2.4e-07   29.8   0.0     2    51    94   142    93   143 0.93 Bacterial regulatory proteins, luxR family
Methyltransf_11      PF08241.7     95 seq403_BIOID50989    -            251   2.5e-24   85.4   0.0   1   1   3.2e-27   4.4e-24   84.6   0.0     1    95    47   138    47   138 0.98 Methyltransferase domain
Methyltransf_23      PF13489.1    162 seq403_BIOID50989    -            251   1.8e-15   56.9   0.1   1   1   1.9e-18   2.6e-15   56.3   0.0     4   151    25   174    17   181 0.78 Methyltransferase domain
Methyltransf_31      PF13847.1    152 seq403_BIOID50989    -            251   9.2e-15   54.4   0.0   1   1   8.7e-18   1.2e-14   54.0   0.0     5   118    44   147    40   196 0.84 Methyltransferase domain
Methyltransf_12      PF08242.7     99 seq403_BIOID50989    -            251   2.3e-11   43.9   0.0   1   1   3.3e-14   4.6e-11   42.9   0.0     1    98    47   135    47   136 0.86 Methyltransferase domain
Methyltransf_18      PF12847.2    112 seq403_BIOID50989    -            251     1e-09   38.8   0.0   1   1   1.4e-12   1.9e-09   37.9   0.0     4   110    45   139    42   141 0.79 Methyltransferase domain
Methyltransf_25      PF13649.1    101 seq403_BIOID50989    -            251   3.4e-09   36.8   0.0   1   1     8e-12   1.1e-08   35.2   0.0     1   101    46   134    46   134 0.87 Methyltransferase domain
Ubie_methyltran      PF01209.13   233 seq403_BIOID50989    -            251   2.4e-09   36.5   0.0   1   1   2.4e-12   3.2e-09   36.1   0.0    44   168    39   155     9   169 0.85 ubiE/COQ5 methyltransferase family
Methyltransf_8       PF05148.10   219 seq403_BIOID50989    -            251   3.8e-06   26.5   0.0   1   1   4.1e-09   5.6e-06   26.0   0.0    58   156    29   138    16   158 0.77 Hypothetical methyltransferase
MTS                  PF05175.9    170 seq403_BIOID50989    -            251   6.4e-05   22.2   0.0   1   1   7.2e-08   9.9e-05   21.6   0.0    19    74    30    83    22   108 0.83 Methyltransferase small domain
Baseplate_J          PF04865.9    243 seq407_BIOID50989    -            298   8.2e-49  166.0   2.4   1   1   1.1e-49   1.5e-45  155.3   0.8    96   243   112   258   107   258 0.97 Baseplate J-like protein
AP_endonuc_2         PF01261.19   211 seq409_BIOID50989    -            258   6.7e-33  113.6   0.2   1   1   5.9e-37   8.1e-33  113.3   0.1     1   211    21   219    21   219 0.95 Xylose isomerase-like TIM barrel
GPW_gp25             PF04965.9     99 seq411_BIOID50989    -            130   4.4e-12   45.2   0.0   1   1   4.3e-16   5.9e-12   44.8   0.0     5    94    20   108    16   113 0.89 Gene 25-like lysozyme
Phage_fiber_C        PF06820.7     64 seq412_BIOID50989    -             89   1.5e-34  117.8   0.6   1   1   1.4e-38   1.9e-34  117.4   0.4     1    64    28    89    28    89 0.99 Putative prophage tail fibre C-terminus
Fimbrial             PF00419.15   145 seq413_BIOID50989    -            325     8e-19   68.1   0.1   1   1   9.2e-23   1.3e-18   67.5   0.0     2   145   178   325   177   325 0.92 Fimbrial protein
DUF1019              PF06254.6     89 seq415_BIOID50989    -            141   2.6e-24   85.0   0.2   1   1   2.7e-28   3.6e-24   84.6   0.1     1    88    46   120    46   121 0.97 Protein of unknown function (DUF1019)
Ribonuc_red_lgC      PF02867.10   537 seq416_BIOID50989    -            714  1.5e-151  505.5   0.0   1   1  1.4e-153  6.6e-150  500.1   0.0     1   537   175   694   175   694 0.96 Ribonucleotide reductase, barrel domain
RNR_N                PF08343.5     82 seq416_BIOID50989    -            714     3e-29  100.5   0.1   1   1   1.7e-32   7.8e-29   99.2   0.1     1    82    16    97    16    97 0.99 Ribonucleotide reductase N-terminal
Ribonuc_red_lgN      PF00317.16    83 seq416_BIOID50989    -            714     4e-12   45.6   0.0   1   1   2.2e-15     1e-11   44.3   0.0     2    82    99   171    98   172 0.95 Ribonucleotide reductase, all-alpha domain
MFS_1                PF07690.11   354 seq418_BIOID50989    -            403   1.5e-43  148.8  41.6   1   1   2.1e-47   1.5e-43  148.8  28.8     4   347    14   341    11   348 0.86 Major Facilitator Superfamily
Sugar_tr             PF00083.19   451 seq418_BIOID50989    -            403   4.4e-09   35.3   4.8   1   1   6.5e-13   4.4e-09   35.3   3.3    44   123    39   115    16   185 0.88 Sugar (and other) transporter
Peptidase_S51        PF03575.12   153 seq419_BIOID50989    -            229   2.8e-44  150.4   0.0   1   1   2.4e-48   3.3e-44  150.1   0.0     1   151    49   200    49   202 0.98 Peptidase family S51
UbiA                 PF01040.13   257 seq420_BIOID50989    -            308   7.6e-37  126.7  21.2   1   1   7.3e-41     1e-36  126.4  14.7     1   225    21   273    21   306 0.76 UbiA prenyltransferase family
Ferric_reduct        PF01794.14   125 seq422_BIOID50989    -            211   1.3e-13   50.9   9.6   1   1   9.8e-18   1.3e-13   50.9   6.7     5   124    51   161    46   162 0.89 Ferric reductase like transmembrane component
DUF21                PF01595.15   183 seq423_BIOID50989    -            420   3.5e-55  186.0   4.7   1   1   1.1e-58   4.9e-55  185.5   3.3     3   175     2   175     1   180 0.98 Domain of unknown function DUF21
CorC_HlyC            PF03471.12    81 seq423_BIOID50989    -            420   2.9e-20   71.7   0.2   1   1     2e-23   9.2e-20   70.1   0.1     2    79   335   410   334   412 0.95 Transporter associated domain
CBS                  PF00571.23    57 seq423_BIOID50989    -            420   9.6e-06   25.0   0.2   1   1   8.6e-08   0.00039   19.9   0.0     8    56   270   318   249   319 0.87 CBS domain
S-AdoMet_synt_C      PF02773.11   138 seq425_BIOID50989    -            384   3.7e-76  253.3   0.0   1   1   1.2e-79   5.6e-76  252.7   0.0     1   138   233   370   233   370 1.00 S-adenosylmethionine synthetase, C-terminal domain
S-AdoMet_synt_M      PF02772.11   120 seq425_BIOID50989    -            384   5.5e-51  171.4   0.0   1   1   3.7e-54   1.7e-50  169.8   0.0     2   120   114   231   113   231 0.99 S-adenosylmethionine synthetase, central domain
S-AdoMet_synt_N      PF00438.15   100 seq425_BIOID50989    -            384     2e-43  146.5   0.1   1   1   8.4e-47   3.8e-43  145.6   0.1     2   100     3   101     2   101 0.99 S-adenosylmethionine synthetase, N-terminal domain
Transposase_20       PF02371.11    87 seq426_BIOID50989    -            115   9.5e-12   44.7   0.1   1   1   9.3e-16   1.3e-11   44.3   0.0    24    81     6    64     1    70 0.85 Transposase IS116/IS110/IS902 family
InvH                 PF04741.7    147 seq428_BIOID50989    -             97   8.2e-08   32.1   0.6   1   1   8.1e-12   1.1e-07   31.6   0.5    90   144    41    95    18    97 0.89 InvH outer membrane lipoprotein
Amidase_2            PF01510.20   132 seq432_BIOID50989    -            183   8.6e-28   96.8   0.0   1   1   8.5e-32   1.2e-27   96.4   0.0     3   132    22   168    20   168 0.85 N-acetylmuramoyl-L-alanine amidase
Exo_endo_phos        PF03372.18   251 seq435_BIOID50989    -            259   5.8e-12   45.9   0.4   1   1   7.6e-16     1e-11   45.1   0.3     2   251    41   245    40   245 0.65 Endonuclease/Exonuclease/phosphatase family
GIY-YIG              PF01541.19    80 seq437_BIOID50989    -            295   2.9e-05   24.2   0.0   1   1   4.2e-09   5.8e-05   23.2   0.0     2    76    35   104    34   109 0.76 GIY-YIG catalytic domain
HNH                  PF01844.18    47 seq438_BIOID50989    -            121   3.7e-10   39.3   3.1   1   1   3.8e-14   5.2e-10   38.9   2.2     1    47    49    94    49    94 0.97 HNH endonuclease
FxsA                 PF04186.8    120 seq440_BIOID50989    -            158   1.1e-36  124.9   8.3   1   1   9.6e-41   1.3e-36  124.7   5.7     1   113     6   118     6   127 0.93 FxsA cytoplasmic membrane protein
HTH_36               PF13730.1     55 seq442_BIOID50989    -            322   5.5e-07   29.5   0.0   1   1   6.9e-11   9.4e-07   28.7   0.0     9    55    24    71    19    71 0.90 Helix-turn-helix domain
DUF2754              PF10953.3     70 seq444_BIOID50989    -             44   4.4e-27   93.8   1.0   1   1   3.4e-31   4.7e-27   93.7   0.7    28    70     2    44     1    44 0.97 Protein of unknown function (DUF2754)
AAA_26               PF13500.1    199 seq445_BIOID50989    -            225     8e-41  139.7   0.0   1   1   2.1e-44   9.4e-41  139.4   0.0     1   193     3   208     3   213 0.95 AAA domain
CbiA                 PF01656.18   195 seq445_BIOID50989    -            225   8.5e-20   70.8   0.0   1   1   2.2e-23     1e-19   70.6   0.0     2   180     6   199     5   217 0.78 CobQ/CobB/MinD/ParA nucleotide binding domain
GFO_IDH_MocA         PF01408.17   120 seq446_BIOID50989    -            366   1.6e-23   83.3   0.0   1   1     2e-27   2.8e-23   82.6   0.0     2   119    10   126     9   127 0.96 Oxidoreductase family, NAD-binding Rossmann fold
YjbE                 PF11106.3     80 seq448_BIOID50989    -             80   1.5e-43  146.4  27.9   1   1   1.2e-47   1.7e-43  146.3  19.3     1    80     1    80     1    80 0.99 Exopolysaccharide production protein YjbE
gpW                  PF02831.10    68 seq451_BIOID50989    -             68   3.9e-34  115.8   1.8   1   1   3.1e-38   4.3e-34  115.7   1.3     1    68     1    68     1    68 0.99 gpW
PadR                 PF03551.9     75 seq452_BIOID50989    -            207   6.7e-16   57.7   0.1   1   1   8.1e-20   1.1e-15   57.0   0.1     1    74    67   136    67   137 0.93 Transcriptional regulator PadR-like family
Tail_P2_I            PF09684.5    139 seq453_BIOID50989    -            176   5.5e-53  178.1   0.0   1   1   4.7e-57   6.5e-53  177.9   0.0     1   139     6   142     6   142 0.99 Phage tail protein (Tail_P2_I)
Phage-tail_3         PF13550.1    164 seq454_BIOID50989    -           1131   5.2e-40  136.7   0.0   1   1   3.7e-43   1.3e-39  135.5   0.0     1   161   330   497   330   500 0.94 Putative phage tail protein
DUF3672              PF12421.3    136 seq454_BIOID50989    -           1131   6.9e-40  136.2   0.0   1   1   4.9e-43   1.7e-39  134.9   0.0     1   135   949  1089   949  1090 0.89 Fibronectin type III protein
DUF1983              PF09327.6     81 seq454_BIOID50989    -           1131   7.4e-28   96.2   0.1   1   1   5.5e-31   1.9e-27   94.9   0.0     2    81   846   925   845   925 0.98 Domain of unknown function (DUF1983)
HTH_3                PF01381.17    55 seq455_BIOID50989    -             91   8.1e-06   25.4   0.0   1   1   7.7e-10   1.1e-05   25.1   0.0     8    49    10    51     4    58 0.94 Helix-turn-helix
DUF1378              PF07125.6     59 seq456_BIOID50989    -             59   1.1e-39  134.0   0.0   1   1   8.7e-44   1.2e-39  133.9   0.0     1    59     1    59     1    59 0.99 Protein of unknown function (DUF1378)
HlyC                 PF02794.11   134 seq457_BIOID50989    -            175   5.4e-48  161.8   0.5   1   1   4.8e-52   6.6e-48  161.6   0.4     1   133    22   154    22   163 0.98 RTX toxin acyltransferase family
NAD_binding_2        PF03446.10   162 seq458_BIOID50989    -            292   6.5e-49  165.8   0.7   1   1   2.2e-52   1.5e-48  164.6   0.3     2   161     1   160     1   162 0.97 NAD binding domain of 6-phosphogluconate dehydrogenase
F420_oxidored        PF03807.12    96 seq458_BIOID50989    -            292   1.9e-07   31.2   0.2   1   1   1.3e-10   9.2e-07   29.0   0.1     1    93     2    92     2    94 0.81 NADP oxidoreductase coenzyme F420-dependent
TatD_DNase           PF01026.16   255 seq459_BIOID50989    -            265   1.2e-76  257.2   0.0   1   1   9.8e-81   1.3e-76  257.0   0.0     1   255     4   255     4   255 0.96 TatD related DNase
cNMP_binding         PF00027.24    91 seq460_BIOID50989    -            210   8.9e-24   83.0   0.0   1   1     4e-27   1.4e-23   82.4   0.0     3    90    23   111    21   112 0.97 Cyclic nucleotide-binding domain
Crp                  PF00325.15    32 seq460_BIOID50989    -            210   2.1e-15   55.7   0.4   1   1   1.1e-18   3.9e-15   54.8   0.3     1    32   166   197   166   197 0.98 Bacterial regulatory proteins, crp family
HTH_Crp_2            PF13545.1     76 seq460_BIOID50989    -            210   2.2e-11   43.2   0.1   1   1   1.5e-14     5e-11   42.1   0.1     1    67   142   206   142   207 0.94 Crp-like helix-turn-helix domain
Phage_portal_2       PF05136.8    355 seq462_BIOID50989    -            530  1.2e-107  359.4   0.1   1   1    1e-111  1.4e-107  359.1   0.1     1   355    26   398    26   398 0.98 Phage portal protein, lambda family
PduV-EutP            PF10662.4    143 seq464_BIOID50989    -            121   1.5e-14   53.5   0.0   1   1   2.1e-18   2.9e-14   52.6   0.0    86   142    60   115    47   116 0.93 Ethanolamine utilisation - propanediol utilisation
Fimbrial             PF00419.15   145 seq465_BIOID50989    -            171   1.3e-15   57.8   0.1   1   1   1.1e-19   1.5e-15   57.5   0.1     1   145    29   171    27   171 0.87 Fimbrial protein
DUF2886              PF11102.3    200 seq466_BIOID50989    -            212   8.1e-56  188.6   1.4   1   1   6.6e-60   9.1e-56  188.4   1.0     1   199    13   206    13   207 0.98 Protein of unknown function (DUF2886)
DUF826               PF05696.6     78 seq467_BIOID50989    -             90   5.6e-41  138.4   4.9   1   1   4.7e-45   6.4e-41  138.2   3.4     1    78     1    84     1    84 0.99 Protein of unknown function (DUF826)
DUF1019              PF06254.6     89 seq468_BIOID50989    -            141   2.6e-23   81.8   0.2   1   1   2.7e-27   3.7e-23   81.3   0.1     1    88    46   120    46   121 0.95 Protein of unknown function (DUF1019)
SpoU_methylase       PF00588.14   142 seq470_BIOID50989    -            228   3.5e-33  114.3   0.0   1   1   3.6e-37   4.9e-33  113.8   0.0     2   142     3   153     2   153 0.87 SpoU rRNA Methylase family
DUF1398              PF07166.6    125 seq471_BIOID50989    -            141   1.8e-59  199.0   8.6   1   1   1.5e-63     2e-59  198.8   6.0     1   125     8   132     8   132 0.99 Protein of unknown function (DUF1398)
Terminase_2          PF03592.11   144 seq473_BIOID50989    -            178   1.4e-09   38.3   3.0   1   1   1.6e-13   2.3e-09   37.6   2.0     1    57     2    58     2   176 0.91 Terminase small subunit
Methyltransf_6       PF03737.10   154 seq481_BIOID50989    -            161   4.3e-55  185.6   0.4   1   1   3.5e-59   4.8e-55  185.5   0.2     1   153     1   152     1   153 0.99 Demethylmenaquinone methyltransferase
Phage_fiber_2        PF03406.8     44 seq484_BIOID50989    -            710   3.5e-42  141.6  22.3   1   2   5.7e-26   2.6e-22   78.0   3.1     1    44   173   216   173   216 0.98 Phage tail fibre repeat
Phage_fiber_2        PF03406.8     44 seq484_BIOID50989    -            710   3.5e-42  141.6  22.3   2   2   3.6e-23   1.6e-19   69.1   6.8     1    44   217   260   217   260 0.98 Phage tail fibre repeat
DUF3751              PF12571.3    159 seq484_BIOID50989    -            710   4.6e-39  133.6   0.3   1   1   1.8e-42   8.2e-39  132.8   0.2     3   158     7   156     1   157 0.96 Phage tail-collar fibre protein
Collar               PF07484.7     57 seq484_BIOID50989    -            710     1e-11   44.3   0.2   1   1     5e-15   2.3e-11   43.2   0.1     1    56   511   557   511   558 0.97 Phage Tail Collar Domain
Methyltransf_11      PF08241.7     95 seq485_BIOID50989    -            256     1e-24   86.7   0.0   1   1   1.7e-27   1.7e-24   86.0   0.0     1    95    49   145    49   145 0.97 Methyltransferase domain
Methyltransf_31      PF13847.1    152 seq485_BIOID50989    -            256   1.1e-20   73.6   0.0   1   1   1.4e-23   1.4e-20   73.3   0.0     4   113    45   155    43   233 0.86 Methyltransferase domain
Methyltransf_23      PF13489.1    162 seq485_BIOID50989    -            256     6e-20   71.4   0.0   1   1   8.5e-23   8.3e-20   70.9   0.0     7   159    31   191    26   194 0.85 Methyltransferase domain
Ubie_methyltran      PF01209.13   233 seq485_BIOID50989    -            256   2.2e-18   66.1   0.0   1   1   2.9e-21   2.9e-18   65.7   0.0    32   158    27   152     2   162 0.84 ubiE/COQ5 methyltransferase family
Methyltransf_18      PF12847.2    112 seq485_BIOID50989    -            256   5.4e-17   62.2   0.0   1   1   9.9e-20   9.7e-17   61.4   0.0     1   109    44   145    44   148 0.92 Methyltransferase domain
Methyltransf_12      PF08242.7     99 seq485_BIOID50989    -            256   1.1e-13   51.3   0.0   1   1   1.8e-16   1.8e-13   50.7   0.0     1    99    49   143    49   143 0.88 Methyltransferase domain
Methyltransf_25      PF13649.1    101 seq485_BIOID50989    -            256   8.3e-13   48.4   0.1   1   1   1.8e-15   1.7e-12   47.4   0.0     1   101    48   141    48   141 0.91 Methyltransferase domain
Methyltransf_26      PF13659.1    117 seq485_BIOID50989    -            256     5e-11   42.5   0.9   1   1   9.4e-14   9.2e-11   41.6   0.3     2   113    46   145    45   147 0.93 Methyltransferase domain
MTS                  PF05175.9    170 seq485_BIOID50989    -            256   5.8e-09   35.4   0.0   1   1   1.1e-11   1.1e-08   34.5   0.0    25   145    38   151    31   175 0.79 Methyltransferase small domain
Methyltransf_8       PF05148.10   219 seq485_BIOID50989    -            256   4.2e-08   32.9   0.0   1   1   2.8e-10   2.7e-07   30.3   0.0    73   164    45   153     8   181 0.69 Hypothetical methyltransferase
Methyltransf_29      PF03141.11   506 seq485_BIOID50989    -            256   1.1e-07   30.4   0.1   1   1   1.5e-10   1.4e-07   30.1   0.0   115   217    42   145     8   169 0.75 Putative S-adenosyl-L-methionine-dependent methyltransferase
Methyltransf_9       PF08003.6    315 seq485_BIOID50989    -            256   6.8e-06   24.8   0.0   1   1   9.6e-09   9.4e-06   24.4   0.0   100   224    29   152    23   162 0.84 Protein of unknown function (DUF1698)
TehB                 PF03848.9    192 seq485_BIOID50989    -            256   2.1e-05   23.6   0.0   1   1   3.7e-08   3.6e-05   22.8   0.0    32   135    46   149    17   186 0.80 Tellurite resistance protein TehB
PrmA                 PF06325.8    295 seq485_BIOID50989    -            256   7.6e-05   21.8   0.0   1   1   1.1e-07    0.0001   21.4   0.0   161   262    44   150    29   188 0.75 Ribosomal protein L11 methyltransferase (PrmA)
Fil_haemagg_2        PF13332.1    170 seq488_BIOID50989    -           3011   3.1e-57  192.9  97.2   1   5   4.6e-11   1.3e-07   31.5   9.9    47   164  1839  1954  1829  1965 0.82 Haemagluttinin repeat
Fil_haemagg_2        PF13332.1    170 seq488_BIOID50989    -           3011   3.1e-57  192.9  97.2   2   5   4.9e-09   1.3e-05   24.8   6.9     7    94  1968  2059  1960  2065 0.64 Haemagluttinin repeat
Fil_haemagg_2        PF13332.1    170 seq488_BIOID50989    -           3011   3.1e-57  192.9  97.2   3   5   7.9e-07    0.0022   17.7  13.3     2   138  2054  2189  2053  2198 0.69 Haemagluttinin repeat
Fil_haemagg_2        PF13332.1    170 seq488_BIOID50989    -           3011   3.1e-57  192.9  97.2   4   5   2.6e-53   7.1e-50  168.9  20.6     2   170  2203  2378  2202  2378 0.97 Haemagluttinin repeat
Fil_haemagg_2        PF13332.1    170 seq488_BIOID50989    -           3011   3.1e-57  192.9  97.2   5   5   2.2e-06     0.006   16.2   4.5    73   141  2373  2439  2372  2453 0.89 Haemagluttinin repeat
Haemagg_act          PF05860.8    121 seq488_BIOID50989    -           3011     3e-37  126.9   6.3   1   1   1.1e-40     3e-37  126.9   4.4     3   120    75   207    73   208 0.96 haemagglutination activity domain
PT-VENN              PF04829.8     56 seq488_BIOID50989    -           3011   1.2e-18   66.2   6.4   1   1   4.5e-22   1.2e-18   66.2   4.4     2    52  2723  2773  2722  2777 0.95 Pre-toxin domain with VENN motif
Fil_haemagg          PF05594.9     77 seq488_BIOID50989    -           3011   8.9e-12   45.0  89.1   1  20   3.8e-07     0.001   19.2   2.5     1    77   255   333   238   333 0.92 Haemagluttinin repeat
Fil_haemagg          PF05594.9     77 seq488_BIOID50989    -           3011   8.9e-12   45.0  89.1   2  20   1.6e-06    0.0045   17.1   5.9    16    76   344   415   334   416 0.92 Haemagluttinin repeat
Fil_haemagg          PF05594.9     77 seq488_BIOID50989    -           3011   8.9e-12   45.0  89.1   3  20     0.015        41    4.4  12.1     1    77   407   484   402   484 0.90 Haemagluttinin repeat
Fil_haemagg          PF05594.9     77 seq488_BIOID50989    -           3011   8.9e-12   45.0  89.1   4  20     2e-06    0.0055   16.8   7.7     6    76   492   568   491   569 0.92 Haemagluttinin repeat
Fil_haemagg          PF05594.9     77 seq488_BIOID50989    -           3011   8.9e-12   45.0  89.1   5  20     0.048   1.3e+02    2.8   8.6     3    75   554   609   552   620 0.76 Haemagluttinin repeat
Fil_haemagg          PF05594.9     77 seq488_BIOID50989    -           3011   8.9e-12   45.0  89.1   6  20   0.00022      0.61   10.3   5.8     1    76   594   650   594   651 0.95 Haemagluttinin repeat
Fil_haemagg          PF05594.9     77 seq488_BIOID50989    -           3011   8.9e-12   45.0  89.1   7  20   2.1e-06    0.0058   16.8  10.8     2    76   616   709   615   710 0.91 Haemagluttinin repeat
Fil_haemagg          PF05594.9     77 seq488_BIOID50989    -           3011   8.9e-12   45.0  89.1   8  20   0.00026      0.71   10.1   2.5    25    62   698   735   688   735 0.64 Haemagluttinin repeat
Fil_haemagg          PF05594.9     77 seq488_BIOID50989    -           3011   8.9e-12   45.0  89.1   9  20   6.7e-08   0.00018   21.6   4.6     2    59   702   752   701   753 0.93 Haemagluttinin repeat
Fil_haemagg          PF05594.9     77 seq488_BIOID50989    -           3011   8.9e-12   45.0  89.1  10  20   8.4e-10   2.3e-06   27.7   6.8     7    73   727   786   724   788 0.97 Haemagluttinin repeat
Fil_haemagg          PF05594.9     77 seq488_BIOID50989    -           3011   8.9e-12   45.0  89.1  11  20   3.2e-09   8.7e-06   25.8   6.7     1    64   801   858   801   866 0.93 Haemagluttinin repeat
Fil_haemagg          PF05594.9     77 seq488_BIOID50989    -           3011   8.9e-12   45.0  89.1  12  20   1.4e-05     0.038   14.1   4.3    24    67   862   905   858   908 0.88 Haemagluttinin repeat
Fil_haemagg          PF05594.9     77 seq488_BIOID50989    -           3011   8.9e-12   45.0  89.1  13  20    0.0014       3.7    7.8   6.9    16    77   894   943   892   943 0.86 Haemagluttinin repeat
Fil_haemagg          PF05594.9     77 seq488_BIOID50989    -           3011   8.9e-12   45.0  89.1  14  20   7.9e-06     0.022   14.9   5.3    16    63   935   982   931   983 0.91 Haemagluttinin repeat
Fil_haemagg          PF05594.9     77 seq488_BIOID50989    -           3011   8.9e-12   45.0  89.1  15  20   1.8e-05      0.05   13.8   4.6    10    64   972  1024   965  1039 0.80 Haemagluttinin repeat
Fil_haemagg          PF05594.9     77 seq488_BIOID50989    -           3011   8.9e-12   45.0  89.1  16  20   4.5e-06     0.012   15.7   5.3    10    70  1056  1119  1050  1124 0.85 Haemagluttinin repeat
Fil_haemagg          PF05594.9     77 seq488_BIOID50989    -           3011   8.9e-12   45.0  89.1  17  20    0.0073        20    5.4   0.1    25    57  1406  1438  1403  1447 0.85 Haemagluttinin repeat
Fil_haemagg          PF05594.9     77 seq488_BIOID50989    -           3011   8.9e-12   45.0  89.1  18  20    0.0092        25    5.1   7.8    19    73  1742  1789  1721  1820 0.78 Haemagluttinin repeat
Fil_haemagg          PF05594.9     77 seq488_BIOID50989    -           3011   8.9e-12   45.0  89.1  19  20     0.017        47    4.3   1.7    45    74  1842  1888  1834  1891 0.75 Haemagluttinin repeat
Fil_haemagg          PF05594.9     77 seq488_BIOID50989    -           3011   8.9e-12   45.0  89.1  20  20     0.019        53    4.1   5.4     6    75  1893  1944  1890  1949 0.77 Haemagluttinin repeat
Lysis_S              PF04971.7     68 seq489_BIOID50989    -             71   1.4e-47  159.0   0.5   1   1   1.2e-51   1.6e-47  158.9   0.3     1    68     4    71     4    71 1.00 Lysis protein S
HTH_Tnp_1            PF01527.15    76 seq491_BIOID50989    -            136   4.5e-19   68.0   0.6   1   1   1.2e-22     8e-19   67.2   0.4     2    74    23   102    22   104 0.89 Transposase
HTH_28               PF13518.1     52 seq491_BIOID50989    -            136   2.1e-06   27.4   0.5   1   1   6.5e-10   4.4e-06   26.4   0.0     1    43    32    75    32    78 0.93 Helix-turn-helix domain
Peptidase_M20        PF01546.23   171 seq494_BIOID50989    -            409   1.3e-19   70.2   0.2   1   1   4.2e-23   1.9e-19   69.7   0.1    23   170   139   402    74   403 0.84 Peptidase family M20/M25/M40
M20_dimer            PF07687.9    109 seq494_BIOID50989    -            409   7.2e-12   44.8   0.1   1   1   3.5e-15   1.6e-11   43.7   0.0     2   105   206   302   205   308 0.89 Peptidase dimerisation domain
Peptidase_M42        PF05343.9    292 seq494_BIOID50989    -            409   2.5e-06   26.3   0.0   1   1   3.1e-08   0.00014   20.6   0.0   134   194   140   201   110   234 0.90 M42 glutamyl aminopeptidase
IstB_IS21            PF01695.12   178 seq496_BIOID50989    -            248   2.8e-20   72.3   0.1   1   1   8.3e-24   3.8e-20   71.9   0.0     4   160    55   216    52   226 0.85 IstB-like ATP binding protein
Bac_DnaA             PF00308.13   219 seq496_BIOID50989    -            248   2.3e-08   33.8   0.0   1   1   6.3e-12   2.9e-08   33.5   0.0     6   123    72   189    67   224 0.87 Bacterial dnaA  protein
ArsA_ATPase          PF02374.10   305 seq496_BIOID50989    -            248   4.4e-06   25.8   0.1   1   1   1.4e-09   6.2e-06   25.3   0.1     4    90   104   196   101   222 0.74 Anion-transporting ATPase
DUF3302              PF11742.3     78 seq497_BIOID50989    -            107   1.7e-45  152.6   8.2   1   1   1.5e-49     2e-45  152.4   5.7     1    78     3    80     3    80 0.99 Protein of unknown function (DUF3302)
FUSC-like            PF12805.2    284 seq498_BIOID50989    -            696     3e-72  242.8   3.3   1   1   8.7e-76     3e-72  242.8   2.3     2   280    63   335    62   340 0.95 FUSC-like inner membrane protein yccS
FUSC_2               PF13515.1    128 seq498_BIOID50989    -            696   8.6e-20   70.8  11.0   1   1   2.5e-23   8.6e-20   70.8   7.6     2   126   377   498   375   500 0.90 Fusaric acid resistance protein-like
FUSC                 PF04632.7    650 seq498_BIOID50989    -            696   5.1e-08   31.7   4.2   1   1   1.5e-11   5.1e-08   31.7   2.9     7   280   369   659   363   690 0.80 Fusaric acid resistance protein family
ALMT                 PF11744.3    406 seq498_BIOID50989    -            696   1.5e-05   23.7   1.9   1   1   1.7e-08   5.7e-05   21.8   1.0    41   193   389   528   373   594 0.80 Aluminium activated malate transporter
Phage_lysozyme       PF00959.14   110 seq502_BIOID50989    -            177   3.9e-29  101.0   0.0   1   1   3.9e-33   5.3e-29  100.6   0.0     1   110    48   166    48   166 0.97 Phage lysozyme
CMAS                 PF02353.15   273 seq504_BIOID50989    -            382  1.8e-106  355.1   0.2   1   1  1.6e-109  2.4e-106  354.6   0.2     2   273   108   368   107   368 0.98 Mycolic acid cyclopropane synthetase
Methyltransf_23      PF13489.1    162 seq504_BIOID50989    -            382   1.5e-14   53.9   0.0   1   1   1.6e-17   2.4e-14   53.2   0.0    14   135   157   287   144   315 0.73 Methyltransferase domain
Methyltransf_11      PF08241.7     95 seq504_BIOID50989    -            382   8.7e-13   48.4   0.0   1   1   1.1e-15   1.6e-12   47.5   0.0     1    94   172   264   172   265 0.97 Methyltransferase domain
Methyltransf_18      PF12847.2    112 seq504_BIOID50989    -            382   8.2e-11   42.3   0.0   1   1   1.4e-13   2.1e-10   41.0   0.0     1   111   167   267   167   268 0.91 Methyltransferase domain
Methyltransf_31      PF13847.1    152 seq504_BIOID50989    -            382   5.2e-11   42.2   0.0   1   1   5.6e-14   8.6e-11   41.5   0.0     2   112   166   269   165   329 0.85 Methyltransferase domain
Methyltransf_12      PF08242.7     99 seq504_BIOID50989    -            382   4.1e-08   33.4   0.0   1   1   5.5e-11   8.4e-08   32.4   0.0     1    99   172   263   172   263 0.83 Methyltransferase domain
Methyltransf_25      PF13649.1    101 seq504_BIOID50989    -            382   2.1e-07   31.0   0.0   1   1   2.8e-10   4.2e-07   30.1   0.0     1   101   171   261   171   261 0.90 Methyltransferase domain
PCMT                 PF01135.14   210 seq504_BIOID50989    -            382   3.9e-06   26.4   0.0   1   1   3.8e-09   5.7e-06   25.8   0.0    61   123   155   215   135   230 0.82 Protein-L-isoaspartate(D-aspartate) O-methyltransferase (PCMT)
MTS                  PF05175.9    170 seq504_BIOID50989    -            382   3.8e-05   23.0   0.0   1   1     4e-08   6.1e-05   22.3   0.0    22   104   158   234   152   265 0.81 Methyltransferase small domain
Caps_synth_GfcC      PF06251.6    229 seq505_BIOID50989    -            245   4.5e-92  307.2   0.0   1   1   3.7e-96   5.1e-92  307.0   0.0     2   229    20   245    19   245 0.99 Capsule biosynthesis GfcC
NAD_binding_2        PF03446.10   162 seq506_BIOID50989    -            298   5.3e-47  159.6   1.4   1   1   2.1e-50   7.3e-47  159.1   1.0     1   160     1   162     1   164 0.98 NAD binding domain of 6-phosphogluconate dehydrogenase
F420_oxidored        PF03807.12    96 seq506_BIOID50989    -            298   9.6e-09   35.4   0.0   1   1   6.1e-12   2.1e-08   34.3   0.0     2    74     4    70     3    96 0.81 NADP oxidoreductase coenzyme F420-dependent
Terminase_1          PF03354.10   477 seq507_BIOID50989    -            241   1.9e-13   49.5   0.0   1   1   1.6e-17   2.2e-13   49.3   0.0     6   159    64   219    59   235 0.83 Phage Terminase
Thioesterase         PF00975.15   229 seq510_BIOID50989    -            267     3e-58  197.6   0.4   1   1   8.2e-62   3.8e-58  197.3   0.3     2   223    20   246    19   251 0.93 Thioesterase domain
Abhydrolase_6        PF12697.2    228 seq510_BIOID50989    -            267   1.9e-10   40.8   3.6   1   1   6.2e-14   2.8e-10   40.3   2.5     2   222    22   237    21   243 0.69 Alpha/beta hydrolase family
Abhydrolase_5        PF12695.2    142 seq510_BIOID50989    -            267   2.1e-09   37.1   0.0   1   1   6.6e-13     3e-09   36.6   0.0     2   142    21   231    20   231 0.70 Alpha/beta hydrolase family
rve                  PF00665.21   120 seq513_BIOID50989    -            301     1e-23   83.6   0.1   1   1   5.1e-27   2.3e-23   82.4   0.0     3   119   123   243   121   244 0.97 Integrase core domain
HTH_21               PF13276.1     60 seq513_BIOID50989    -            301   4.1e-17   61.8   1.4   1   1   8.3e-19   3.8e-15   55.5   0.4     6    57    49   106    45   109 0.79 HTH-like domain
rve_3                PF13683.1     67 seq513_BIOID50989    -            301   5.5e-17   60.9   0.1   1   1   4.1e-20   1.9e-16   59.2   0.0     2    67   216   281   215   281 0.97 Integrase core domain
TPP_enzyme_N         PF02776.13   172 seq514_BIOID50989    -            548   1.6e-58  196.8   4.4   1   1   3.8e-62   1.7e-58  196.7   0.2     1   169     1   167     1   170 0.98 Thiamine pyrophosphate enzyme, N-terminal TPP binding domain
TPP_enzyme_C         PF02775.16   153 seq514_BIOID50989    -            548   6.8e-52  174.9   0.4   1   1   5.3e-54   2.4e-50  169.9   0.0     1   153   374   522   374   522 0.98 Thiamine pyrophosphate enzyme, C-terminal TPP binding domain
TPP_enzyme_M         PF00205.17   137 seq514_BIOID50989    -            548     2e-41  140.8   0.1   1   1   1.1e-44   4.9e-41  139.5   0.1     1   137   186   321   186   321 0.98 Thiamine pyrophosphate enzyme, central domain
HlyD                 PF00529.15   306 seq517_BIOID50989    -            378   3.2e-59  200.6  12.2   1   1   1.1e-62   3.6e-59  200.4   8.5     3   306    64   349    62   349 0.98 HlyD family secretion protein
HlyD_3               PF13437.1    105 seq517_BIOID50989    -            378   3.8e-11   43.1   0.7   1   1   9.5e-12   3.3e-08   33.7   0.0     2    80   222   301   221   335 0.87 HlyD family secretion protein
Biotin_lipoyl_2      PF13533.1     50 seq517_BIOID50989    -            378   2.7e-09   36.4   1.0   1   1   1.3e-09   4.4e-06   26.1   0.2     4    49    65   110    61   113 0.93 Biotin-lipoyl like
HlyD_2               PF12700.2    328 seq517_BIOID50989    -            378   8.6e-09   34.8   0.2   1   1   4.5e-12   1.5e-08   34.0   0.2    26   240    68   301    63   319 0.75 HlyD family secretion protein
UvrB                 PF12344.3     44 seq518_BIOID50989    -            673   6.7e-23   79.8   0.9   1   1   1.3e-25   2.9e-22   77.7   0.1     1    43   552   594   552   595 0.97 Ultra-violet resistance protein B
Helicase_C           PF00271.26    78 seq518_BIOID50989    -            673   1.2e-15   57.0   0.0   1   1   1.2e-18   2.8e-15   55.8   0.0     2    77   465   545   464   546 0.98 Helicase conserved C-terminal domain
ResIII               PF04851.10   184 seq518_BIOID50989    -            673   1.1e-11   44.8   0.0   1   1     3e-14   6.9e-11   42.1   0.0     4    94    13   101    10   134 0.79 Type III restriction enzyme, res subunit
UVR                  PF02151.14    36 seq518_BIOID50989    -            673   5.2e-07   28.8   1.1   1   1     7e-10   1.6e-06   27.3   0.8     2    35   634   667   633   668 0.93 UvrB/uvrC motif
Transp_cyt_pur       PF02133.10   439 seq519_BIOID50989    -            484  8.7e-141  469.3  43.4   1   1  7.3e-145    1e-140  469.1  30.1     1   439    19   457    19   457 0.99 Permease for cytosine/purines, uracil, thiamine, allantoin
PTS_EIIC             PF02378.13   321 seq521_BIOID50989    -            477   1.4e-80  270.4  33.4   1   1   2.1e-84   1.4e-80  270.4  23.2     1   321    13   320    13   320 0.94 Phosphotransferase system, EIIC
PTS_EIIB             PF00367.15    35 seq521_BIOID50989    -            477   7.7e-14   50.5   0.1   1   1     2e-17   1.3e-13   49.7   0.0     3    35   404   436   402   436 0.95 phosphotransferase system, EIIB
Sugar_tr             PF00083.19   451 seq522_BIOID50989    -            464  3.2e-138  460.9  29.0   1   1    8e-142  3.6e-138  460.7  20.1     1   449    18   449    18   451 0.97 Sugar (and other) transporter
MFS_1                PF07690.11   354 seq522_BIOID50989    -            464   5.7e-42  143.6  43.8   1   2     9e-34   4.1e-30  104.6  13.1     2   241    23   284    22   287 0.82 Major Facilitator Superfamily
MFS_1                PF07690.11   354 seq522_BIOID50989    -            464   5.7e-42  143.6  43.8   2   2   1.5e-16   6.7e-13   48.0  13.2     3   186   258   449   256   460 0.85 Major Facilitator Superfamily
Radical_SAM          PF04055.16   166 seq523_BIOID50989    -            292   1.9e-22   80.0   0.0   1   1   5.8e-26   2.6e-22   79.6   0.0     1   157    41   222    41   231 0.94 Radical SAM superfamily
Fer4_12              PF13353.1    139 seq523_BIOID50989    -            292   1.1e-10   41.6   0.1   1   1   9.2e-14   4.2e-10   39.7   0.1     2    82    34   145    33   186 0.81 4Fe-4S single cluster domain
Fer4_14              PF13394.1    117 seq523_BIOID50989    -            292     1e-06   28.6   0.6   1   1     6e-09   2.7e-05   24.0   0.4     3   103    42   171    40   183 0.83 4Fe-4S single cluster domain
Leader_Thr           PF08254.6     22 seq527_BIOID50989    -             21   4.9e-09   35.2  12.5   1   1   3.8e-13   5.2e-09   35.2   8.7     1    22     1    21     1    21 0.99 Threonine leader peptide
Fimbrial             PF00419.15   145 seq529_BIOID50989    -            176   3.7e-21   75.7   3.8   1   1   3.2e-25   4.4e-21   75.4   2.6     1   145    27   176    27   176 0.93 Fimbrial protein
Homoserine_dh        PF00742.14   179 seq531_BIOID50989    -            820   6.1e-52  175.7   0.0   1   1   5.9e-55   1.6e-51  174.3   0.0     1   179   614   811   614   811 0.98 Homoserine dehydrogenase
AA_kinase            PF00696.23   241 seq531_BIOID50989    -            820   2.9e-44  151.3   0.5   1   1   1.7e-46   4.5e-43  147.4   0.1     3   241     2   284     1   284 0.81 Amino acid kinase family
NAD_binding_3        PF03447.11   117 seq531_BIOID50989    -            820   3.4e-31  107.9   0.0   1   1   3.9e-34   1.1e-30  106.3   0.0     1   116   472   605   472   606 0.97 Homoserine dehydrogenase, NAD binding domain
ACT_7                PF13840.1     65 seq531_BIOID50989    -            820   2.2e-20   71.7   1.5   1   2   1.3e-11   3.5e-08   32.7   0.0     5    63   314   374   312   376 0.91 Family description
ACT_7                PF13840.1     65 seq531_BIOID50989    -            820   2.2e-20   71.7   1.5   2   2   4.9e-13   1.3e-09   37.2   0.3     3    62   393   454   391   457 0.93 Family description
ACT                  PF01842.20    66 seq531_BIOID50989    -            820   4.2e-17   61.1   0.3   1   2   4.9e-10   1.4e-06   27.5   0.0     6    63   324   376   320   379 0.86 ACT domain
ACT                  PF01842.20    66 seq531_BIOID50989    -            820   4.2e-17   61.1   0.3   2   2     8e-11   2.2e-07   30.1   0.4     2    53   401   447   400   457 0.79 ACT domain
GTP_EFTU             PF00009.22   188 seq533_BIOID50989    -            394   1.1e-60  204.1   0.0   1   1   3.4e-64   1.6e-60  203.7   0.0     1   187    10   201    10   202 0.93 Elongation factor Tu GTP binding domain
GTP_EFTU_D3          PF03143.12    97 seq533_BIOID50989    -            394   2.4e-34  117.3   0.1   1   1   1.4e-37   6.6e-34  115.9   0.0     1    96   298   392   298   393 0.98 Elongation factor Tu C-terminal domain
GTP_EFTU_D2          PF03144.20    74 seq533_BIOID50989    -            394     3e-18   65.5   6.3   1   1   1.2e-21   5.5e-18   64.7   3.9     1    74   225   294   225   294 0.96 Elongation factor Tu domain 2
Anti-adapt_IraP      PF10796.4     87 seq535_BIOID50989    -             86   1.7e-37  127.5   2.4   1   1   1.3e-41   1.8e-37  127.4   1.7     1    87     1    86     1    86 0.99 Sigma-S stabilisation anti-adaptor protein
Ribonuc_red_sm       PF00268.16   281 seq536_BIOID50989    -            319   9.9e-81  270.7   0.1   1   1   8.4e-85   1.1e-80  270.4   0.0     1   280     1   280     1   281 0.97 Ribonucleotide reductase, small chain
DUF1627              PF07789.7    155 seq537_BIOID50989    -            238   8.9e-88  291.5   0.1   1   1   9.2e-92   1.3e-87  291.0   0.1     1   155    76   230    76   230 1.00 Protein of unknown function (DUF1627)
HTH_Tnp_1            PF01527.15    76 seq538_BIOID50989    -             99   7.6e-09   35.2   2.9   1   1   7.1e-13   9.7e-09   34.9   2.0     3    76    11    79     9    79 0.90 Transposase
NAD_kinase           PF01513.16   285 seq542_BIOID50989    -            292   6.2e-73  244.9   0.0   1   1   5.2e-77     7e-73  244.7   0.0     2   284     8   271     7   272 0.98 ATP-NAD kinase
Terminase_1          PF03354.10   477 seq543_BIOID50989    -            324   1.6e-18   66.2   0.0   1   1   1.4e-22   1.9e-18   66.0   0.0   209   469    43   305     1   310 0.81 Phage Terminase
DUF940               PF06082.6    658 seq545_BIOID50989    -            698  4.2e-258  858.1  13.4   1   1  3.5e-262  4.8e-258  857.9   9.3     1   658    29   693    29   693 0.97 Bacterial putative lipoprotein (DUF940)
ECH                  PF00378.15   245 seq546_BIOID50989    -            771   1.9e-78  262.8   0.0   1   1   1.1e-81   4.9e-78  261.5   0.0     3   244    54   308    52   309 0.99 Enoyl-CoA hydratase/isomerase family
3HCDH_N              PF02737.13   180 seq546_BIOID50989    -            771   1.3e-60  204.0   0.3   1   1   7.7e-64   3.5e-60  202.6   0.1     2   180   358   536   357   536 0.99 3-hydroxyacyl-CoA dehydrogenase, NAD binding domain
3HCDH                PF00725.17    97 seq546_BIOID50989    -            771   1.9e-35  121.0   2.7   1   2   8.1e-30   3.7e-26   91.2   0.1     1    97   538   634   538   634 0.97 3-hydroxyacyl-CoA dehydrogenase, C-terminal domain
3HCDH                PF00725.17    97 seq546_BIOID50989    -            771   1.9e-35  121.0   2.7   2   2   1.2e-09   5.4e-06   26.6   0.0     4    62   670   732   669   753 0.86 3-hydroxyacyl-CoA dehydrogenase, C-terminal domain
DUF1233              PF06806.7     72 seq548_BIOID50989    -             83   2.3e-32  110.2   0.1   1   1     2e-36   2.7e-32  110.0   0.1     1    70     4    74     4    77 0.97 Putative excisionase (DUF1233)
MIP                  PF00230.15   227 seq551_BIOID50989    -            281   1.8e-76  256.4  12.9   1   1   1.5e-80     2e-76  256.2   9.0     2   227     2   251     1   251 0.97 Major intrinsic protein
Cpn10                PF00166.16    93 seq552_BIOID50989    -             97   5.2e-29   99.9   1.8   1   1   4.2e-33   5.7e-29   99.7   1.3     1    93     2    95     2    95 0.97 Chaperonin 10 Kd subunit
AMP-binding          PF00501.23   418 seq553_BIOID50989    -            521   2.1e-88  296.3   0.0   1   1   3.6e-92   2.4e-88  296.1   0.0     1   418    37   443    37   443 0.95 AMP-binding enzyme
DUF932               PF06067.6    239 seq556_BIOID50989    -            272   1.5e-59  201.1   0.0   1   1   1.3e-63   1.7e-59  200.9   0.0     2   239    37   261    36   261 0.99 Domain of unknown function (DUF932)
Alk_phosphatase      PF00245.15   421 seq557_BIOID50989    -            494  1.3e-145  485.2   3.2   1   1  2.9e-146  1.3e-142  475.2   2.2     1   421    87   493    87   493 0.99 Alkaline phosphatase
Metalloenzyme        PF01676.13   262 seq557_BIOID50989    -            494   1.3e-07   31.0   3.8   1   1   8.9e-10   4.1e-06   26.1   0.8   136   228   345   470   324   491 0.84 Metalloenzyme superfamily
Phosphodiest         PF01663.17   364 seq557_BIOID50989    -            494   4.4e-05   22.8   0.0   1   1   1.5e-08   6.8e-05   22.2   0.0   160   254   338   430   248   471 0.72 Type I phosphodiesterase / nucleotide pyrophosphatase
DeoC                 PF01791.4    236 seq558_BIOID50989    -            292   2.1e-45  154.7   0.0   1   1   1.8e-49   2.4e-45  154.5   0.0     2   235    17   257    16   258 0.97 DeoC/LacD family aldolase
rve                  PF00665.21   120 seq559_BIOID50989    -            288   8.9e-30  103.1   0.0   1   1   6.7e-33   1.8e-29  102.1   0.0     3   119   126   240   124   241 0.96 Integrase core domain
rve_2                PF13333.1     52 seq559_BIOID50989    -            288   1.3e-20   73.1   1.5   1   1   1.5e-22     4e-19   68.3   0.1     1    52   231   287   231   287 0.98 Integrase core domain
rve_3                PF13683.1     67 seq559_BIOID50989    -            288   1.9e-15   55.9   0.0   1   1   1.4e-18   3.8e-15   55.0   0.0     4    67   215   279   212   279 0.96 Integrase core domain
HTH_21               PF13276.1     60 seq559_BIOID50989    -            288     2e-10   40.4   0.1   1   1   3.2e-13   8.8e-10   38.3   0.0     4    59    47   101    44   102 0.90 HTH-like domain
DDE_Tnp_IS240        PF13610.1    140 seq559_BIOID50989    -            288   3.6e-10   39.8   0.0   1   1   2.3e-13   6.3e-10   39.0   0.0     2   129   130   260   129   272 0.88 DDE domain
Fimbrial             PF00419.15   145 seq560_BIOID50989    -            169   1.7e-09   37.9   8.2   1   1   1.6e-13   2.1e-09   37.6   5.7     1   144    30   168    30   169 0.76 Fimbrial protein
ANT                  PF03374.9    112 seq561_BIOID50989    -            156   3.3e-32  110.7   0.0   1   1   3.2e-36   4.4e-32  110.3   0.0     1   109    49   152    49   155 0.96 Phage antirepressor protein KilAC domain
YodA                 PF09223.6    182 seq563_BIOID50989    -            182   3.2e-84  280.9   2.9   1   1   2.9e-88   3.9e-84  280.7   2.0     8   182     8   182     4   182 0.99 YodA lipocalin-like domain
DUF3596              PF12167.3     88 seq565_BIOID50989    -            431   9.8e-30  101.8   0.0   1   1   2.7e-33   1.9e-29  100.9   0.0     1    87     9    94     9    95 0.98 Domain of unknown function (DUF3596)
Phage_integrase      PF00589.17   173 seq565_BIOID50989    -            431     1e-19   70.7   0.1   1   1   3.5e-23   2.4e-19   69.5   0.0     3   167   205   398   204   403 0.88 Phage integrase family
tRNA-synt_2          PF00152.15   335 seq566_BIOID50989    -            335   5.4e-70  235.6   0.0   1   1     5e-74   6.9e-70  235.3   0.0    21   333    25   333    14   335 0.88 tRNA synthetases class II (D, K and N)
MetJ                 PF01340.15   104 seq569_BIOID50989    -            105   9.5e-70  230.8   0.1   1   1   7.7e-74     1e-69  230.6   0.1     1   104     2   105     2   105 1.00 Met Apo-repressor, MetJ
PTS_IIB              PF02302.12    90 seq570_BIOID50989    -            113   7.1e-13   48.6   0.0   1   1   6.3e-17   8.6e-13   48.4   0.0     2    87     6    94     5    97 0.92 PTS system, Lactose/Cellobiose specific IIB subunit
Cpn60_TCP1           PF00118.19   488 seq571_BIOID50989    -            548  1.2e-126  423.1  10.9   1   1  9.8e-131  1.3e-126  422.9   7.5     1   486    23   523    23   525 0.94 TCP-1/cpn60 chaperonin family
Pep_deformylase      PF01327.16   157 seq573_BIOID50989    -            169   8.9e-53  177.7   0.1   1   1   7.8e-57   1.1e-52  177.5   0.1     2   156     4   152     3   153 0.94 Polypeptide deformylase
YfiO                 PF13525.1    203 seq574_BIOID50989    -            245   1.1e-84  282.8   5.8   1   1   2.8e-88   1.3e-84  282.6   4.0     1   202    28   236    28   238 0.97 Outer membrane lipoprotein
TPR_18               PF13512.1    142 seq574_BIOID50989    -            245   5.1e-65  217.7   7.3   1   1     3e-68   1.4e-64  216.3   1.2     2   142    24   167    23   167 0.98 Tetratricopeptide repeat
Methyltransf_30      PF05430.6    124 seq576_BIOID50989    -            688   3.7e-51  171.8   0.0   1   1   1.6e-54   7.1e-51  170.9   0.0     1   123   138   264   138   265 0.98 S-adenosyl-L-methionine-dependent methyltransferase
DAO                  PF01266.19   358 seq576_BIOID50989    -            688   8.4e-47  159.6   0.2   1   1   8.8e-50     4e-46  157.4   0.1     2   357   287   652   286   653 0.87 FAD dependent oxidoreductase
DUF1627              PF07789.7    155 seq582_BIOID50989    -            256   1.2e-90  300.8   0.5   1   1   1.3e-94   1.8e-90  300.2   0.3     1   155    91   245    91   245 1.00 Protein of unknown function (DUF1627)
FimH_man-bind        PF09160.5    147 seq584_BIOID50989    -            303   5.8e-57  191.5   0.2   1   1   1.5e-60     1e-56  190.7   0.1     1   147    27   171    27   171 0.99 FimH, mannose binding
Fimbrial             PF00419.15   145 seq584_BIOID50989    -            303   1.1e-09   38.4   7.6   1   1   1.7e-13   1.1e-09   38.4   5.3     7   145   176   303   170   303 0.85 Fimbrial protein
DUF830               PF05708.7    158 seq588_BIOID50989    -            202   5.2e-45  153.1   0.0   1   1   4.3e-49   5.8e-45  152.9   0.0     2   157    21   193    20   194 0.97 Orthopoxvirus protein of unknown function (DUF830)
Aminotran_3          PF00202.16   339 seq589_BIOID50989    -            496  4.6e-103  344.5   0.0   1   1    5e-107  6.9e-103  343.9   0.0     8   338   111   433   106   434 0.95 Aminotransferase class-III
DUF4406              PF14359.1     92 seq591_BIOID50989    -            101   5.6e-36  122.3   0.0   1   1   9.3e-40   6.3e-36  122.2   0.0     1    91     5    93     5    94 0.98 Domain of unknown function (DUF4406)
SMC_N                PF02463.14   220 seq592_BIOID50989    -            553   8.4e-19   67.5   0.0   1   1   2.4e-22   1.6e-18   66.5   0.0     1   217     1   511     1   514 0.94 RecF/RecN/SMC N terminal domain
AAA_23               PF13476.1    202 seq592_BIOID50989    -            553     2e-18   67.3   4.3   1   1   1.5e-19   9.9e-16   58.5   3.0     1   195     4   215     4   381 0.48 AAA domain
Phage_lysis          PF03245.8    125 seq593_BIOID50989    -            152   1.7e-50  170.0  12.0   1   1   1.4e-54     2e-50  169.8   8.3     1   125    26   151    26   151 0.99 Bacteriophage lysis protein
FGGY_N               PF00370.16   245 seq595_BIOID50989    -            509   6.6e-93  310.4   0.2   1   1   1.4e-96   9.2e-93  309.9   0.1     1   245    13   260    13   260 0.99 FGGY family of carbohydrate kinases, N-terminal domain
FGGY_C               PF02782.11   197 seq595_BIOID50989    -            509   9.6e-63  211.2   0.5   1   1     4e-66   2.8e-62  209.7   0.7     1   197   269   459   269   459 0.96 FGGY family of carbohydrate kinases, C-terminal domain
Amidohydro_4         PF13147.1    304 seq597_BIOID50989    -            453   4.8e-30  105.4   0.2   1   1   3.9e-33   1.3e-29  103.9   0.2     1   304    45   389    45   389 0.86 Amidohydrolase
Amidohydro_1         PF01979.15   333 seq597_BIOID50989    -            453   5.1e-19   68.9   0.0   1   1   3.3e-21   1.1e-17   64.5   0.0     1   332    50   391    50   392 0.68 Amidohydrolase family
Amidohydro_5         PF13594.1     68 seq597_BIOID50989    -            453   4.2e-17   61.6   0.9   1   1   2.9e-20   9.8e-17   60.4   0.6     1    68    23    88    23    88 0.84 Amidohydrolase
ABC_tran             PF00005.22   118 seq598_BIOID50989    -            467   5.4e-26   91.1   0.0   1   1   3.3e-29   1.1e-25   90.1   0.0     1   117   135   259   135   260 0.97 ABC transporter
CBS                  PF00571.23    57 seq598_BIOID50989    -            467   2.8e-06   26.7   0.0   1   1   4.2e-07    0.0014   18.0   0.0    32    55   436   459   413   461 0.86 CBS domain
SprT-like            PF10263.4    157 seq599_BIOID50989    -            165   1.5e-25   89.6   0.7   1   1   2.6e-29   1.8e-25   89.3   0.5     3   154    20   163    18   165 0.86 SprT-like family
Peptidase_U35        PF04586.12   163 seq600_BIOID50989    -            152   1.1e-29  103.4   0.0   1   1   9.1e-34   1.2e-29  103.2   0.0     5   151    12   150     8   152 0.91 Caudovirus prohead protease
Formyl_trans_N       PF00551.14   181 seq601_BIOID50989    -            315   3.5e-55  186.2   0.0   1   1   7.4e-59   5.1e-55  185.7   0.0     2   180     6   183     5   184 0.98 Formyl transferase
Formyl_trans_C       PF02911.13   100 seq601_BIOID50989    -            315   1.1e-33  115.1   0.1   1   1   2.5e-37   1.7e-33  114.5   0.0     1    99   207   304   207   305 0.98 Formyl transferase, C-terminal domain
ACT_5                PF13710.1     63 seq602_BIOID50989    -             87   2.1e-26   91.4   0.1   1   1   1.9e-30   2.6e-26   91.0   0.1     2    63    13    73    12    73 0.98 ACT domain
Caudo_TAP            PF02413.12   130 seq604_BIOID50989    -            192   4.4e-37  127.0   0.5   1   1   4.1e-41   5.6e-37  126.6   0.4     1   130    72   192    72   192 0.97 Caudovirales tail fibre assembly protein
GlcNAc_2-epim        PF07221.6    346 seq605_BIOID50989    -            418  2.8e-123  411.2  12.1   1   1  2.4e-127  3.3e-123  411.0   8.4     2   346    37   392    36   392 0.99 N-acylglucosamine 2-epimerase (GlcNAc 2-epimerase)
Antirestrict         PF03230.8     94 seq607_BIOID50989    -            161   4.1e-39  132.3   0.2   1   1     4e-43   5.5e-39  131.9   0.1     1    94    64   161    64   161 0.98 Antirestriction protein
cIII                 PF08134.6     44 seq610_BIOID50989    -             44   6.8e-37  124.6   3.0   1   1   5.3e-41   7.3e-37  124.5   2.1     1    44     1    44     1    44 1.00 cIII protein family
Rz1                  PF06085.6     40 seq611_BIOID50989    -             61   5.1e-21   73.6  11.4   1   1   4.6e-25   6.2e-21   73.4   7.9     1    40    20    61    20    61 0.97 Lipoprotein Rz1 precursor
HOK_GEF              PF01848.11    43 seq615_BIOID50989    -             70   3.2e-19   67.8   4.6   1   1   2.8e-23   3.8e-19   67.6   3.2     1    43    24    66    24    66 0.99 Hok/gef family
Lambda_Kil           PF06301.6     43 seq616_BIOID50989    -             50   4.6e-29   99.4   1.7   1   1   3.9e-33   5.3e-29   99.2   1.2     1    43     8    50     8    50 0.99 Bacteriophage lambda Kil protein
SecE                 PF00584.15    57 seq617_BIOID50989    -            127   2.4e-21   74.9   1.0   1   1   1.8e-25   2.4e-21   74.9   0.7     2    56    68   122    67   123 0.97 SecE/Sec61-gamma subunits of protein translocation complex
MatE                 PF01554.13   162 seq618_BIOID50989    -            457   2.3e-73  245.0  36.2   1   2   1.4e-41   1.9e-37  128.2   3.8     1   162    17   177    17   177 0.98 MatE
MatE                 PF01554.13   162 seq618_BIOID50989    -            457   2.3e-73  245.0  36.2   2   2   3.8e-42   5.2e-38  130.0   8.5     1   162   244   405   244   405 1.00 MatE
Aminotran_4          PF01063.14   231 seq620_BIOID50989    -            309   1.1e-46  159.0   0.0   1   1   9.6e-51   1.3e-46  158.8   0.0     3   231    54   289    52   289 0.96 Aminotransferase class IV
GntR                 PF00392.16    64 seq624_BIOID50989    -            254   5.4e-26   89.6   0.4   1   1   1.8e-29   1.2e-25   88.5   0.3     2    64    12    74    11    74 0.97 Bacterial regulatory proteins, gntR family
FCD                  PF07729.7    125 seq624_BIOID50989    -            254   1.2e-16   60.9  11.2   1   1   3.5e-20   2.4e-16   60.0   7.8     1   124    99   226    99   227 0.90 FCD domain
DUF977               PF06163.6    127 seq628_BIOID50989    -            140   3.6e-65  217.3   0.3   1   1   2.9e-69     4e-65  217.1   0.2     1   127     1   136     1   136 1.00 Bacterial protein of unknown function (DUF977)
AA_permease_2        PF13520.1    426 seq633_BIOID50989    -            514   1.2e-32  112.8  60.6   1   1   2.5e-36   1.7e-32  112.4  42.0     2   419    23   482    22   496 0.77 Amino acid permease
AA_permease          PF00324.16   479 seq633_BIOID50989    -            514   2.7e-14   52.2  53.2   1   1   2.5e-17   1.7e-13   49.6  36.9    12   446    33   479    22   501 0.70 Amino acid permease
PTS_2-RNA            PF01885.11   186 seq635_BIOID50989    -            184   6.2e-53  178.7   0.0   1   1   5.5e-57   7.5e-53  178.4   0.0     2   180     6   175     5   180 0.96 RNA 2'-phosphotransferase, Tpt1 / KptA family
Ribosomal_S30AE      PF02482.14    94 seq636_BIOID50989    -            113   3.8e-29  100.7   0.1   1   1   3.5e-33   4.8e-29  100.4   0.1     2    92     3    93     2    95 0.97 Sigma 54 modulation protein / S30EA ribosomal protein
RadC                 PF04002.10   123 seq638_BIOID50989    -            163   4.9e-47  158.5   0.0   1   1   4.9e-51   6.6e-47  158.1   0.0     2   123    42   163    41   163 0.98 RadC-like JAB domain
Phage_pRha           PF09669.5     92 seq639_BIOID50989    -            183   1.8e-25   89.0   0.2   1   1   6.9e-29   4.7e-25   87.6   0.0     1    90    24   114    24   116 0.96 Phage regulatory protein Rha (Phage_pRha)
ORF11CD3             PF10549.4     57 seq639_BIOID50989    -            183   1.7e-23   81.9   0.1   1   1   5.7e-27   3.9e-23   80.8   0.1     4    56   123   176   121   177 0.97 ORF11CD3 domain
Endonuclease_1       PF04231.8    218 seq640_BIOID50989    -            235   6.7e-79  264.6   6.5   1   1   5.8e-83   7.9e-79  264.3   4.5    34   218    39   230    20   230 0.94 Endonuclease I
NusG                 PF02357.14    92 seq643_BIOID50989    -            181   5.3e-25   87.3   0.0   1   1   1.1e-28   7.7e-25   86.8   0.0     1    92     7   106     7   106 0.93 Transcription termination factor nusG
KOW                  PF00467.24    32 seq643_BIOID50989    -            181   1.3e-08   33.9   0.1   1   1   9.1e-12   6.2e-08   31.7   0.0     1    28   130   161   130   165 0.86 KOW motif
ERF                  PF04404.7    160 seq644_BIOID50989    -            201   8.1e-37  126.0   1.3   1   1   7.5e-41     1e-36  125.7   0.9     1   149     5   146     5   172 0.86 ERF superfamily
HTH_Tnp_IS1          PF12759.2     50 seq645_BIOID50989    -             90   6.8e-29   98.9   0.0   1   1   1.3e-32   8.6e-29   98.6   0.0     1    50    38    87    38    87 0.99 InsA C-terminal domain
Zn_Tnp_IS1           PF03811.8     36 seq645_BIOID50989    -             90   1.1e-16   59.8   7.3   1   1   2.7e-20   1.8e-16   59.1   5.0     1    36     1    35     1    35 0.99 InsA N-terminal domain
MipA                 PF06629.7    226 seq648_BIOID50989    -            246   4.4e-73  245.3   1.7   1   1   3.6e-77     5e-73  245.1   1.2     2   226    24   246    23   246 0.99 MltA-interacting protein MipA
Phage_integrase      PF00589.17   173 seq656_BIOID50989    -            415   3.6e-22   78.7   0.2   1   1   1.2e-25   8.1e-22   77.5   0.0     1   171   219   381   219   383 0.89 Phage integrase family
DUF4102              PF13356.1     89 seq656_BIOID50989    -            415   1.2e-20   73.0   0.0   1   1   1.5e-23     1e-19   70.1   0.0     1    84    14   102    14   107 0.88 Domain of unknown function (DUF4102)
Ail_Lom              PF06316.6    199 seq657_BIOID50989    -            199  2.7e-120  398.9   5.6   1   1  6.7e-124    3e-120  398.8   3.9     1   199     1   199     1   199 1.00 Enterobacterial Ail/Lom protein
OMP_b-brl            PF13505.1    176 seq657_BIOID50989    -            199   1.5e-25   90.0   6.3   1   1   3.9e-29   1.8e-25   89.7   4.4     2   176    11   199     8   199 0.86 Outer membrane protein beta-barrel domain
OmpA_membrane        PF01389.12   183 seq657_BIOID50989    -            199   0.00011   21.6   0.3   1   1   3.7e-08   0.00017   21.0   0.2    14   148    23   178    17   182 0.80 OmpA-like transmembrane domain
TonB_dep_Rec         PF00593.19   276 seq658_BIOID50989    -            673   9.8e-27   94.4  13.9   1   1   1.4e-30   9.8e-27   94.4   9.6     3   273   434   668   432   671 0.87 TonB dependent receptor
Plug                 PF07715.10   108 seq658_BIOID50989    -            673   4.2e-15   55.8   1.8   1   1   1.3e-18   8.8e-15   54.8   1.3     6   108    48   149    42   149 0.92 TonB-dependent Receptor Plug Domain
DUF968               PF06147.6    200 seq659_BIOID50989    -            349   3.6e-79  265.2   0.0   1   1   4.3e-83   5.8e-79  264.5   0.0     2   199   130   345   129   346 0.99 Protein of unknown function (DUF968)
DDE_Tnp_1            PF01609.16   211 seq660_BIOID50989    -            338   6.3e-33  114.0   0.0   1   1   5.6e-36   1.5e-32  112.7   0.1     5   210   150   324   148   325 0.90 Transposase DDE domain
DUF772               PF05598.6     77 seq660_BIOID50989    -            338   2.4e-20   72.0   0.3   1   1   8.8e-24   2.4e-20   72.0   0.2     1    77    63   138    63   138 0.99 Transposase domain (DUF772)
DDE_Tnp_1_3          PF13612.1    155 seq660_BIOID50989    -            338   2.2e-08   33.8   0.1   1   1   1.6e-11   4.3e-08   32.9   0.0     5   151   149   304   146   308 0.72 Transposase DDE domain
DDE_Tnp_1_6          PF13751.1    125 seq660_BIOID50989    -            338   6.6e-07   29.3   0.2   1   1   6.9e-10   1.9e-06   27.8   0.2    64   123   270   326   256   327 0.80 Transposase DDE domain
Methyltransf_11      PF08241.7     95 seq661_BIOID50989    -            240   8.6e-12   45.2   0.0   1   1   9.9e-16   1.3e-11   44.6   0.0    45    95    69   125    50   125 0.84 Methyltransferase domain
Nol1_Nop2_Fmu        PF01189.12   283 seq665_BIOID50989    -            429  7.4e-105  350.2   0.0   1   1  4.8e-108  9.4e-105  349.9   0.0     1   282   164   426   164   427 0.99 NOL1/NOP2/sun family
NusB                 PF01029.13   134 seq665_BIOID50989    -            429   2.2e-26   92.3   0.0   1   1   1.8e-29   3.5e-26   91.6   0.0     1   134     5   127     5   127 0.97 NusB family
Methyltransf_26      PF13659.1    117 seq665_BIOID50989    -            429     4e-11   42.8   0.0   1   1   3.7e-14   7.3e-11   42.0   0.0     2   116   248   375   247   376 0.90 Methyltransferase domain
Methyltransf_18      PF12847.2    112 seq665_BIOID50989    -            429   2.4e-10   40.8   0.0   1   1   2.2e-13   4.2e-10   40.0   0.0     2   112   247   375   246   375 0.84 Methyltransferase domain
Methyltransf_31      PF13847.1    152 seq665_BIOID50989    -            429     2e-09   37.1   0.0   1   1   1.7e-12   3.4e-09   36.3   0.0     2   113   245   381   244   417 0.82 Methyltransferase domain
MTS                  PF05175.9    170 seq665_BIOID50989    -            429   1.1e-06   28.0   0.0   1   1   1.1e-09   2.1e-06   27.1   0.0    24   151   239   385   229   397 0.86 Methyltransferase small domain
FtsJ                 PF01728.14   181 seq665_BIOID50989    -            429   9.1e-05   22.3   0.0   1   1   9.1e-08   0.00018   21.4   0.0    19    99   242   323   233   400 0.60 FtsJ-like methyltransferase
Flg_bbr_C            PF06429.8     74 seq667_BIOID50989    -            143   1.5e-09   37.5   0.1   1   1   2.2e-13   1.5e-09   37.5   0.1    32    74    98   140    68   140 0.88 Flagellar basal body rod FlgEFG protein C-terminal
Flg_bb_rod           PF00460.15    31 seq667_BIOID50989    -            143   3.2e-06   26.6   4.5   1   1   4.6e-10   3.2e-06   26.6   3.1     3    26     9    32     8    34 0.93 Flagella basal body rod protein
DUF987               PF06174.6     66 seq668_BIOID50989    -             73   1.3e-42  142.9   0.3   1   1   1.1e-46   1.5e-42  142.8   0.2     1    66     1    66     1    66 0.99 Protein of unknown function (DUF987)
PDT                  PF00800.13   182 seq669_BIOID50989    -            386     7e-61  204.8   0.3   1   1   1.5e-64     1e-60  204.2   0.2     1   180   106   286   106   288 0.96 Prephenate dehydratase
CM_2                 PF01817.16    81 seq669_BIOID50989    -            386   1.9e-22   79.0   2.0   1   1   6.3e-26   4.3e-22   77.8   1.4     1    80    11    90    11    91 0.99 Chorismate mutase type II
GGDEF                PF00990.16   161 seq671_BIOID50989    -            371   9.2e-48  161.7   0.0   1   1   1.8e-51   1.2e-47  161.3   0.0     2   161   211   366   210   366 0.97 GGDEF domain
MASE2                PF05230.6     91 seq671_BIOID50989    -            371   1.8e-32  111.0   9.9   1   1     7e-36   4.8e-32  109.6   3.5     1    91    39   129    39   129 0.99 MASE2 domain
GHMP_kinases_N       PF00288.21    67 seq672_BIOID50989    -            310   1.7e-17   63.1   0.3   1   1   5.7e-21   3.9e-17   61.9   0.2     2    67    84   150    83   150 0.95 GHMP kinases N terminal domain
GHMP_kinases_C       PF08544.8     85 seq672_BIOID50989    -            310     1e-11   44.7   1.8   1   1   1.9e-15   1.3e-11   44.3   0.0     2    83   211   287   210   289 0.92 GHMP kinases C terminal
DUF4156              PF13698.1     93 seq674_BIOID50989    -            121   4.1e-32  109.8   0.1   1   1   3.6e-36   4.9e-32  109.5   0.0     2    93    27   119    26   119 0.98 Domain of unknown function (DUF4156)
Transketolase_N      PF00456.16   333 seq676_BIOID50989    -            887   1.4e-22   79.8   0.1   1   2   3.1e-18   4.2e-14   51.9   0.0     7   217    84   297    78   306 0.76 Transketolase, thiamine diphosphate binding domain
Transketolase_N      PF00456.16   333 seq676_BIOID50989    -            887   1.4e-22   79.8   0.1   2   2   3.4e-10   4.6e-06   25.5   0.1   213   281   361   431   351   475 0.79 Transketolase, thiamine diphosphate binding domain
ILVD_EDD             PF00920.16   521 seq677_BIOID50989    -            616  5.4e-195  648.6   1.8   1   1  4.5e-199  6.2e-195  648.4   1.3     1   521    34   607    34   607 0.95 Dehydratase family
Thiolase_N           PF00108.18   264 seq679_BIOID50989    -            387   1.7e-92  309.0   2.0   1   1   5.1e-96   2.3e-92  308.5   1.4     1   264     1   254     1   254 0.97 Thiolase, N-terminal domain
Thiolase_C           PF02803.13   123 seq679_BIOID50989    -            387   1.3e-49  166.5   1.6   1   1   2.9e-53   1.3e-49  166.5   0.1     1   123   261   386   261   386 0.98 Thiolase, C-terminal domain
ketoacyl-synt        PF00109.21   255 seq679_BIOID50989    -            387   3.6e-05   23.2   1.1   1   1     8e-09   3.6e-05   23.2   0.8   169   218    83   132    76   146 0.85 Beta-ketoacyl synthase, N-terminal domain
Ribosomal_L11_N      PF03946.9     60 seq680_BIOID50989    -            142   3.2e-32  109.6   0.3   1   1   8.7e-36   5.9e-32  108.7   0.2     1    60     8    67     8    67 0.99 Ribosomal protein L11, N-terminal domain
Ribosomal_L11        PF00298.14    69 seq680_BIOID50989    -            142   6.6e-29   99.7   2.9   1   1   1.8e-32   1.2e-28   98.8   2.0     1    69    72   140    72   140 0.99 Ribosomal protein L11, RNA binding domain
Methyltrans_RNA      PF04452.9    225 seq681_BIOID50989    -            252   1.1e-73  246.9   0.0   1   1   9.2e-78   1.3e-73  246.7   0.0     3   225    29   246    27   246 0.98 RNA methyltransferase
BPD_transp_1         PF00528.17   185 seq683_BIOID50989    -            354   2.5e-26   92.2  16.2   1   1   1.8e-30   2.5e-26   92.2  11.2     1   176   163   324   163   332 0.91 Binding-protein-dependent transport system inner membrane component
Xan_ur_permease      PF00860.15   389 seq684_BIOID50989    -            433   6.3e-98  327.6  32.7   1   1  5.5e-102   7.5e-98  327.4  22.7     2   387     9   394     8   396 0.97 Permease family
YagB_YeeU_YfjZ       PF06154.6    105 seq686_BIOID50989    -            124   7.8e-54  180.2   0.0   1   1   6.8e-58   9.3e-54  180.0   0.0     2   103    16   117    15   119 0.98 YagB/YeeU/YfjZ family
Aldose_epim          PF01263.15   301 seq687_BIOID50989    -            308   4.4e-54  183.5   0.0   1   1   3.5e-58   4.8e-54  183.3   0.0     2   296    20   299    19   304 0.92 Aldose 1-epimerase
TonB                 PF03544.9     79 seq688_BIOID50989    -            113     7e-15   54.8   0.0   1   1   6.4e-19   8.8e-15   54.5   0.0     3    59    39    95    37   107 0.96 Gram-negative bacterial tonB protein
FBPase_glpX          PF03320.8    309 seq692_BIOID50989    -            379  8.4e-135  448.2   7.6   1   1  7.1e-139  9.8e-135  448.0   5.3     2   309    46   365    45   365 0.99 Bacterial fructose-1,6-bisphosphatase, glpX-encoded
phage_tail_N         PF08400.5    134 seq693_BIOID50989    -            437     4e-61  204.4   0.1   1   1   1.2e-64     4e-61  204.4   0.1     1   134     1   134     1   134 0.99 Prophage tail fibre N-terminal
Phage_fiber_C        PF06820.7     64 seq693_BIOID50989    -            437   2.5e-36  123.5   0.2   1   1   1.1e-39   3.8e-36  122.9   0.1     1    64   363   426   363   426 0.99 Putative prophage tail fibre C-terminus
Collagen             PF01391.13    60 seq693_BIOID50989    -            437   2.1e-18   65.4  70.3   1   2   4.9e-13   1.7e-09   36.9  23.8     1    59   251   309   249   310 0.73 Collagen triple helix repeat (20 copies)
Collagen             PF01391.13    60 seq693_BIOID50989    -            437   2.1e-18   65.4  70.3   2   2   1.3e-12   4.6e-09   35.5  22.7     1    59   302   360   302   363 0.91 Collagen triple helix repeat (20 copies)
CarboxypepD_reg      PF13620.1     82 seq693_BIOID50989    -            437   1.1e-07   31.6   0.2   1   1   7.6e-11   2.6e-07   30.4   0.2     1    74     4    82     4    89 0.82 Carboxypeptidase regulatory-like domain
FlgD                 PF03963.9     82 seq694_BIOID50989    -            237   1.1e-16   60.4   9.5   1   1   4.3e-20     2e-16   59.7   6.6     9    79    12    81     2    84 0.76 Flagellar hook capping protein - N-terminal region
FLgD_tudor           PF13861.1     61 seq694_BIOID50989    -            237   5.3e-13   48.6   0.7   1   1     2e-16     9e-13   47.9   0.5     2    60    91   227    90   228 0.97 FlgD Tudor-like domain
FlgD_ig              PF13860.1     81 seq694_BIOID50989    -            237   1.1e-08   34.5   0.4   1   1   5.3e-12   2.4e-08   33.4   0.3     8    80   112   185   106   186 0.82 FlgD Ig-like domain
DUF2856              PF11043.3     97 seq696_BIOID50989    -             97   6.2e-61  202.4   0.6   1   1     5e-65   6.9e-61  202.2   0.4     1    97     1    97     1    97 1.00 Protein of unknown function (DUF2856)
PsiE                 PF06146.7     69 seq697_BIOID50989    -            136   1.8e-16   59.9   5.7   1   1   1.3e-20   1.8e-16   59.9   3.9     5    69    62   123    58   123 0.95 Phosphate-starvation-inducible E
Exonuc_X-T_C         PF08411.5    269 seq698_BIOID50989    -            491  5.1e-104  346.9   0.1   1   1  9.1e-108  6.2e-104  346.6   0.1     1   268   228   489   228   490 0.99 Exonuclease C-terminal
RNase_T              PF00929.19   164 seq698_BIOID50989    -            491   3.2e-25   89.2   0.0   1   1   8.9e-29   6.1e-25   88.2   0.0     2   162    29   208    28   210 0.95 Exonuclease
SmpA_OmlA            PF04355.8     71 seq700_BIOID50989    -            113   5.7e-27   93.0   0.3   1   1   5.1e-31     7e-27   92.7   0.2     1    70    35   104    35   105 0.98 SmpA / OmlA family
Ribosomal_L1         PF00687.16   221 seq701_BIOID50989    -            234   9.2e-50  168.8   0.2   1   1   7.9e-54   1.1e-49  168.6   0.2    13   220    28   220     8   221 0.90 Ribosomal protein L1p/L10e family
GntR                 PF00392.16    64 seq702_BIOID50989    -            258   6.7e-23   79.7   0.2   1   1   1.9e-26   1.3e-22   78.8   0.1     1    64     9    72     9    72 0.99 Bacterial regulatory proteins, gntR family
FCD                  PF07729.7    125 seq702_BIOID50989    -            258   9.3e-19   67.8   5.0   1   1   2.1e-22   1.4e-18   67.2   3.5     1   125    96   220    96   220 0.90 FCD domain
DUF1219              PF06755.7    117 seq703_BIOID50989    -            125   3.7e-59  197.2   0.0   1   1   3.1e-63   4.2e-59  197.0   0.0     1   113     1   113     1   123 0.97 Protein of unknown function (DUF1219)
RusA                 PF05866.6    116 seq707_BIOID50989    -            118   3.3e-21   75.7   0.0   1   1   2.7e-25   3.7e-21   75.6   0.0     1   116     7   116     7   116 0.89 Endodeoxyribonuclease RusA
Mob_synth_C          PF06463.8    128 seq708_BIOID50989    -            352     7e-36  122.6   0.0   1   1   3.6e-39   1.2e-35  121.8   0.0     1   127   209   335   209   336 0.98 Molybdenum Cofactor Synthesis C
Radical_SAM          PF04055.16   166 seq708_BIOID50989    -            352   6.9e-27   94.5   0.0   1   1   2.7e-30   9.4e-27   94.0   0.0     2   166    42   204    41   204 0.97 Radical SAM superfamily
Fer4_12              PF13353.1    139 seq708_BIOID50989    -            352   1.6e-07   31.4   0.0   1   1   8.7e-11     3e-07   30.5   0.0    15   116    47   148    36   154 0.84 4Fe-4S single cluster domain
Fer4_14              PF13394.1    117 seq708_BIOID50989    -            352   5.9e-07   29.4   0.0   1   1   5.8e-10     2e-06   27.7   0.0     6    90    45   127    38   148 0.70 4Fe-4S single cluster domain
Peripla_BP_3         PF13377.1    160 seq709_BIOID50989    -            327   3.5e-32  111.4   0.0   1   1   1.8e-35   8.3e-32  110.2   0.0     2   160   167   326   166   326 0.94 Periplasmic binding protein-like domain
LacI                 PF00356.16    46 seq709_BIOID50989    -            327   7.5e-18   63.7   0.1   1   1     3e-21   1.4e-17   62.9   0.1     1    45     3    49     3    50 0.95 Bacterial regulatory proteins, lacI family
Peripla_BP_1         PF00532.16   279 seq709_BIOID50989    -            327     1e-07   31.3   0.0   1   1   1.9e-10   8.8e-07   28.2   0.0     2   261    63   306    62   321 0.81 Periplasmic binding proteins and sugar binding domain of LacI family
GSH-S_ATP            PF02955.11   174 seq713_BIOID50989    -            316   7.6e-77  256.2   0.0   1   1   2.4e-80   1.1e-76  255.6   0.0     1   171   124   295   124   298 0.99 Prokaryotic glutathione synthetase, ATP-grasp domain
GSH-S_N              PF02951.9    119 seq713_BIOID50989    -            316   1.8e-48  163.1   0.0   1   1     6e-52   2.7e-48  162.5   0.0     1   119     2   120     2   120 0.99 Prokaryotic glutathione synthetase, N-terminal domain
RimK                 PF08443.6    190 seq713_BIOID50989    -            316   1.6e-11   43.9   0.0   1   1   4.8e-15   2.2e-11   43.4   0.0    18   156   135   277   131   309 0.81 RimK-like ATP-grasp domain
PALP                 PF00291.20   307 seq714_BIOID50989    -            428   1.9e-33  115.8   0.0   1   1     2e-37   2.7e-33  115.3   0.0    30   289    96   366    94   374 0.81 Pyridoxal-phosphate dependent enzyme
HNH                  PF01844.18    47 seq716_BIOID50989    -            121   3.3e-11   42.7   3.3   1   1   3.6e-15   4.9e-11   42.2   2.3     1    47    49    94    49    94 0.97 HNH endonuclease
RNase_T              PF00929.19   164 seq718_BIOID50989    -            246     5e-40  137.3   0.4   1   1   9.7e-44   1.3e-39  135.9   0.1     1   164    12   178    12   178 0.93 Exonuclease
Fic                  PF02661.13    97 seq721_BIOID50989    -            161   1.7e-10   41.3   0.0   1   1   2.7e-14   3.7e-10   40.2   0.0     1    97    10    93    10    93 0.78 Fic/DOC family
FlaE                 PF07559.9    130 seq722_BIOID50989    -            400   4.2e-26   92.0  13.6   1   1   9.1e-30   4.2e-26   92.0   9.5     1   130   170   281   170   281 0.96 Flagellar basal body protein FlaE
Flg_bbr_C            PF06429.8     74 seq722_BIOID50989    -            400   5.4e-17   61.3   0.1   1   1   1.2e-20   5.4e-17   61.3   0.0     2    72   322   397   321   399 0.87 Flagellar basal body rod FlgEFG protein C-terminal
Flg_bb_rod           PF00460.15    31 seq722_BIOID50989    -            400   1.8e-06   27.4   2.4   1   1   3.9e-10   1.8e-06   27.4   1.7     3    31     5    33     4    33 0.97 Flagella basal body rod protein
Antiterm             PF03589.8     95 seq725_BIOID50989    -            273     2e-55  184.7   4.9   1   2   6.5e-27   8.9e-23   80.0   0.0     2    95    15   111    14   111 0.97 Antitermination protein
Antiterm             PF03589.8     95 seq725_BIOID50989    -            273     2e-55  184.7   4.9   2   2   3.9e-35   5.4e-31  106.4   0.3     2    95   178   270   177   270 0.98 Antitermination protein
TrkA_N               PF02254.13   116 seq727_BIOID50989    -            458   4.2e-58  194.2   3.5   1   2   5.4e-33   5.3e-30  103.6   0.0     1   108     3   111     3   125 0.92 TrkA-N domain
TrkA_N               PF02254.13   116 seq727_BIOID50989    -            458   4.2e-58  194.2   3.5   2   2   5.9e-29   5.7e-26   90.6   0.7     1   116   235   350   235   350 0.95 TrkA-N domain
TrkA_C               PF02080.16    71 seq727_BIOID50989    -            458   1.9e-21   75.3   0.7   1   2   4.7e-13   4.5e-10   38.8   0.0     3    70   157   225   155   226 0.91 TrkA-C domain
TrkA_C               PF02080.16    71 seq727_BIOID50989    -            458   1.9e-21   75.3   0.7   2   2     2e-11   1.9e-08   33.6   0.2     8    70   390   451   388   452 0.89 TrkA-C domain
F420_oxidored        PF03807.12    96 seq727_BIOID50989    -            458   1.9e-12   47.2   2.2   1   2   1.5e-07   0.00015   22.0   0.0     1    52     2    49     2    88 0.87 NADP oxidoreductase coenzyme F420-dependent
F420_oxidored        PF03807.12    96 seq727_BIOID50989    -            458   1.9e-12   47.2   2.2   2   2   1.5e-07   0.00015   22.0   0.3     2    48   235   279   234   355 0.80 NADP oxidoreductase coenzyme F420-dependent
NAD_binding_7        PF13241.1    103 seq727_BIOID50989    -            458   1.2e-11   44.6   3.0   1   1   7.5e-08   7.3e-05   22.8   0.0     8    82   233   319   228   323 0.75 Putative NAD(P)-binding
Shikimate_DH         PF01488.15   135 seq727_BIOID50989    -            458   1.4e-11   44.4   0.6   1   1   5.3e-09   5.2e-06   26.4   0.2    12   102   232   332   222   367 0.77 Shikimate / quinate 5-dehydrogenase
DUF2645              PF10840.3    103 seq729_BIOID50989    -            104   4.6e-47  158.3   8.5   1   1   3.7e-51     5e-47  158.1   5.9     1   103     1   103     1   103 1.00 Protein of unknown function (DUF2645)
DUF4014              PF13198.1     72 seq730_BIOID50989    -             72   1.1e-37  128.1   1.5   1   1   8.7e-42   1.2e-37  128.0   1.0     1    72     1    72     1    72 0.99 Protein of unknown function (DUF4014)
OpuAC                PF04069.7    257 seq731_BIOID50989    -            344   3.7e-56  190.2   3.6   1   1   3.3e-60   4.5e-56  189.9   2.5     2   256    44   326    43   327 0.94 Substrate binding domain of ABC-type glycine betaine transport system
OMP_b-brl            PF13505.1    176 seq733_BIOID50989    -            171   3.9e-27   95.2  13.5   1   1   6.8e-31   4.7e-27   94.9   9.3     2   176     9   171     6   171 0.87 Outer membrane protein beta-barrel domain
Ail_Lom              PF06316.6    199 seq733_BIOID50989    -            171   1.5e-23   83.2   4.7   1   2   2.2e-18   1.5e-14   53.8   0.9     1   126     1   115     1   127 0.77 Enterobacterial Ail/Lom protein
Ail_Lom              PF06316.6    199 seq733_BIOID50989    -            171   1.5e-23   83.2   4.7   2   2   2.2e-11   1.5e-07   31.0   0.1   154   199   126   171   120   171 0.93 Enterobacterial Ail/Lom protein
HIT                  PF01230.18    98 seq734_BIOID50989    -            125   9.1e-30  102.9   0.0   1   1   1.6e-33   1.1e-29  102.7   0.0     1    97    18   115    18   116 0.97 HIT domain
DcpS_C               PF11969.3    116 seq734_BIOID50989    -            125   2.7e-25   88.7   0.0   1   1   4.3e-29     3e-25   88.6   0.0     2   103    11   112    10   123 0.96 Scavenger mRNA decapping enzyme C-term binding
HTH_18               PF12833.2     81 seq735_BIOID50989    -            319     2e-18   66.1   0.5   1   1     3e-22     2e-18   66.1   0.3     1    80   239   317   239   318 0.97 Helix-turn-helix domain
HTH_AraC             PF00165.18    42 seq735_BIOID50989    -            319     4e-07   29.5   0.0   1   1   2.8e-10   1.9e-06   27.3   0.0     8    38   282   313   278   317 0.89 Bacterial regulatory helix-turn-helix proteins, AraC family
Glyco_hydro_31       PF01055.21   451 seq737_BIOID50989    -            678   4.4e-95  318.8   3.0   1   1   4.2e-99   5.8e-95  318.4   2.1     5   449   229   666   225   668 0.93 Glycosyl hydrolases family 31
DUF957               PF06117.6     65 seq740_BIOID50989    -             80     1e-33  114.5   0.8   1   1   8.4e-38   1.1e-33  114.3   0.6     1    65    16    80    16    80 0.97 Enterobacterial protein of unknown function (DUF957)
Ead_Ea22             PF13935.1    139 seq744_BIOID50989    -            222   1.1e-34  119.6   1.8   1   1   1.3e-38   1.8e-34  118.9   1.2     1   130     2   154     2   165 0.77 Ead/Ea22-like protein
Gly_kinase           PF02595.10   378 seq745_BIOID50989    -            381  1.4e-183  609.7  19.5   1   1  1.2e-187  1.6e-183  609.5  13.5     1   377     1   377     1   378 1.00 Glycerate kinase family
NAD_binding_1        PF00175.16   109 seq747_BIOID50989    -            248   5.6e-17   62.1   0.0   1   1   1.2e-20   8.1e-17   61.6   0.0     1   109   111   223   111   223 0.89 Oxidoreductase NAD-binding domain
FAD_binding_6        PF00970.19    99 seq747_BIOID50989    -            248   3.1e-10   39.9   0.0   1   1     9e-14   6.1e-10   38.9   0.0     9    90    14    90     6    98 0.85 Oxidoreductase FAD-binding domain
Phage_fiber_C        PF06820.7     64 seq750_BIOID50989    -            102   2.2e-35  120.5   0.5   1   1   2.5e-39   3.4e-35  119.8   0.3     1    64    41   102    41   102 0.99 Putative prophage tail fibre C-terminus
Terminase_2          PF03592.11   144 seq752_BIOID50989    -            187   2.1e-09   37.6   3.3   1   1   2.6e-13   3.5e-09   36.9   2.3     1    57     2    58     2   169 0.92 Terminase small subunit
SNARE_assoc          PF09335.6    123 seq754_BIOID50989    -            220   1.6e-22   79.8   5.4   1   1   1.2e-26   1.6e-22   79.8   3.7     1   123    48   174    48   174 0.96 SNARE associated Golgi protein
DUF1425              PF07233.7     94 seq755_BIOID50989    -            125   8.5e-24   82.8   0.0   1   1   7.2e-28   9.8e-24   82.6   0.0     2    93    34   124    33   125 0.98 Protein of unknown function (DUF1425)
DUF551               PF04448.7     69 seq756_BIOID50989    -            289   2.3e-19   69.7   4.9   1   1   4.2e-23   5.7e-19   68.5   3.4     1    69   220   285   220   285 0.98 Protein of unknown function (DUF551)
Glyco_hydro_2_C      PF02836.12   298 seq759_BIOID50989    -           1081  1.1e-115  385.4   2.2   1   1  6.8e-119  2.3e-115  384.4   1.5     1   298   371   655   371   655 0.98 Glycosyl hydrolases family 2, TIM barrel domain
Bgal_small_N         PF02929.12   276 seq759_BIOID50989    -           1081   3.7e-85  285.1   0.1   1   1   1.9e-88   6.5e-85  284.3   0.1     1   275   778  1048   778  1049 0.99 Beta galactosidase small chain
Glyco_hydro_2_N      PF02837.13   167 seq759_BIOID50989    -           1081   7.1e-51  171.9   0.2   1   1   4.5e-54   1.5e-50  170.8   0.1     4   164    92   255    89   258 0.94 Glycosyl hydrolases family 2, sugar binding domain
Glyco_hydro_2        PF00703.16   110 seq759_BIOID50989    -           1081   2.8e-20   72.6   0.0   1   1   3.8e-23   1.3e-19   70.5   0.0     1   110   260   369   260   369 0.96 Glycosyl hydrolases family 2
Methyltransf_27      PF13708.1    194 seq760_BIOID50989    -            280   1.4e-73  246.5   0.2   1   1   1.3e-77   1.8e-73  246.1   0.1     2   194    86   278    85   278 0.99 Methyltransferase domain
MoCF_biosynth        PF00994.19   144 seq761_BIOID50989    -            170   5.8e-31  106.7   0.0   1   1   5.3e-35   7.2e-31  106.4   0.0     1   143    14   156    12   157 0.92 Probable molybdopterin binding domain
SmpB                 PF01668.13    68 seq762_BIOID50989    -            160   1.3e-29  101.6   0.0   1   1   1.5e-33   2.1e-29  100.9   0.0     2    67    13    78    12    80 0.96 SmpB protein
DUF179               PF02622.10   161 seq763_BIOID50989    -            211   4.9e-53  178.9   0.0   1   1   4.2e-57   5.8e-53  178.7   0.0     1   161    35   198    35   198 0.94 Uncharacterized ACR, COG1678
DUF968               PF06147.6    200 seq764_BIOID50989    -            349   1.6e-80  269.6   0.0   1   1     2e-84   2.7e-80  268.8   0.0     2   199   130   345   129   346 0.99 Protein of unknown function (DUF968)
PALP                 PF00291.20   307 seq766_BIOID50989    -            514   9.6e-70  235.0   2.1   1   1   1.9e-73   1.3e-69  234.6   1.5     5   307    29   316    25   316 0.91 Pyridoxal-phosphate dependent enzyme
Thr_dehydrat_C       PF00585.13    91 seq766_BIOID50989    -            514   3.8e-64  212.2   0.0   1   2   3.6e-35   2.4e-31  107.0   0.0     1    91   329   419   329   419 0.98 C-terminal regulatory domain of Threonine dehydratase
Thr_dehydrat_C       PF00585.13    91 seq766_BIOID50989    -            514   3.8e-64  212.2   0.0   2   2   6.7e-34   4.6e-30  102.9   0.0     2    91   425   512   424   512 0.96 C-terminal regulatory domain of Threonine dehydratase
IclR                 PF01614.13   129 seq768_BIOID50989    -            287   7.8e-41  138.6   0.0   1   1   3.4e-44   1.6e-40  137.6   0.0     2   127   158   280   156   282 0.97 Bacterial transcriptional regulator
HTH_IclR             PF09339.5     52 seq768_BIOID50989    -            287   3.2e-19   68.1   0.8   1   1   1.5e-22   6.9e-19   67.0   0.3     1    52    39    90    39    90 0.98 IclR helix-turn-helix domain
DUF188               PF02639.9    130 seq770_BIOID50989    -            152     1e-50  170.3   0.0   1   1   8.8e-55   1.2e-50  170.1   0.0     1   127    17   143    17   146 0.98 Uncharacterized BCR, YaiI/YqxD family COG1671
DUF3897              PF13036.1    180 seq772_BIOID50989    -            213   7.9e-53  178.6   0.0   1   1     7e-57   9.5e-53  178.3   0.0     1   180    10   210    10   210 0.92 Protein of unknown function (DUF3897)
Terminase_1          PF03354.10   477 seq774_BIOID50989    -            253   5.3e-13   48.0   0.0   1   1   4.4e-17   6.1e-13   47.8   0.0     6   138    64   194    59   225 0.88 Phage Terminase
Ribosomal_L12        PF00542.14    68 seq775_BIOID50989    -            121   1.8e-31  107.8   8.6   1   1   2.8e-35   3.8e-31  106.7   6.0     1    68    54   121    54   121 0.99 Ribosomal protein L7/L12 C-terminal domain
Flg_bbr_C            PF06429.8     74 seq777_BIOID50989    -            245   3.3e-18   65.2   2.2   1   1   4.8e-22   3.3e-18   65.2   1.5     2    74   170   241   169   241 0.96 Flagellar basal body rod FlgEFG protein C-terminal
Flg_bb_rod           PF00460.15    31 seq777_BIOID50989    -            245   3.1e-07   29.8   3.7   1   1   1.3e-10   8.6e-07   28.4   2.6     1    31     5    35     5    35 0.97 Flagella basal body rod protein
MoaC                 PF01967.16   136 seq779_BIOID50989    -            161   1.5e-60  202.6   1.3   1   1   1.3e-64   1.7e-60  202.4   0.9     1   136    15   150    15   150 1.00 MoaC family
ydhR                 PF08803.6     97 seq781_BIOID50989    -            101   1.1e-43  147.1   0.0   1   1   8.6e-48   1.2e-43  146.9   0.0     1    97     4   100     4   100 0.99 Putative mono-oxygenase ydhR
SecD-TM1             PF13721.1    101 seq783_BIOID50989    -            127   2.7e-16   59.5   0.0   1   1   2.6e-20   3.6e-16   59.1   0.0    11   101    17   105     8   105 0.91 SecD export protein N-terminal TM region
DUF2502              PF10697.4     82 seq788_BIOID50989    -             98   8.4e-25   86.5  15.4   1   1   7.3e-29     1e-24   86.3  10.7     1    82    25    97    25    97 0.96 Protein of unknown function (DUF2502)
MFS_1                PF07690.11   354 seq793_BIOID50989    -            394   1.4e-36  125.9  55.0   1   2   1.2e-29   8.2e-26   90.4  16.5     2   188    17   198    16   216 0.88 Major Facilitator Superfamily
MFS_1                PF07690.11   354 seq793_BIOID50989    -            394   1.4e-36  125.9  55.0   2   2   9.5e-15   6.5e-11   41.4  16.0     3   175   218   387   216   394 0.89 Major Facilitator Superfamily
Sugar_tr             PF00083.19   451 seq793_BIOID50989    -            394   6.3e-12   44.6  16.2   1   1   9.3e-16   6.3e-12   44.6  11.2    43   188    39   181    11   184 0.83 Sugar (and other) transporter
DUF1283              PF06932.6     85 seq795_BIOID50989    -            113     1e-46  156.7   6.7   1   1   8.7e-51   1.2e-46  156.5   4.7     1    85    29   113    29   113 0.99 Protein of unknown function (DUF1283)
UPF0081              PF03652.10   135 seq796_BIOID50989    -            138   3.7e-44  150.0   0.0   1   1     3e-48   4.1e-44  149.8   0.0     2   135     4   136     3   136 0.98 Uncharacterised protein family (UPF0081)
MscL                 PF01741.13   128 seq799_BIOID50989    -            136     1e-56  190.4   3.2   1   1   8.4e-61   1.1e-56  190.2   2.2     1   128     3   132     3   132 0.98 Large-conductance mechanosensitive channel, MscL
SKI                  PF01202.17   158 seq800_BIOID50989    -            174   4.8e-48  162.8   0.0   1   1   1.6e-51   5.5e-48  162.7   0.0     1   157    11   168    11   169 0.98 Shikimate kinase
AAA_17               PF13207.1    121 seq800_BIOID50989    -            174   1.9e-06   28.5   0.0   1   1   1.3e-09   4.3e-06   27.4   0.0     3    66     6    67     5   172 0.67 AAA domain
AAA                  PF00004.24   132 seq800_BIOID50989    -            174   2.2e-06   27.7   0.0   1   1   3.1e-08   0.00011   22.3   0.0     2    30     6    34     5    95 0.86 ATPase family associated with various cellular activities (AAA)
APH                  PF01636.18   239 seq802_BIOID50989    -            274   1.9e-19   70.2   7.4   1   1   2.8e-23   1.9e-19   70.2   5.1     2   237    25   233    24   235 0.78 Phosphotransferase enzyme family
Choline_kinase       PF01633.15   211 seq802_BIOID50989    -            274   5.8e-06   25.9   0.0   1   1   1.3e-09   8.6e-06   25.3   0.0   142   194   158   212   140   235 0.78 Choline/ethanolamine kinase
MFS_1                PF07690.11   354 seq804_BIOID50989    -            393     2e-24   85.8  58.2   1   1   1.3e-26   1.8e-22   79.4  34.4     2   328    14   320    10   327 0.84 Major Facilitator Superfamily
2-oxoacid_dh         PF00198.18   231 seq805_BIOID50989    -            630   3.4e-78  261.9   0.0   1   1   3.2e-81   4.8e-78  261.4   0.0     3   230   399   629   397   630 0.98 2-oxoacid dehydrogenases acyltransferase (catalytic domain)
Biotin_lipoyl        PF00364.17    74 seq805_BIOID50989    -            630     1e-66  220.3  35.1   1   3   1.3e-24     2e-21   75.3   4.6     2    73     4    73     3    74 0.97 Biotin-requiring enzyme
Biotin_lipoyl        PF00364.17    74 seq805_BIOID50989    -            630     1e-66  220.3  35.1   2   3   2.8e-26   4.3e-23   80.6   3.8     2    73   107   176   106   177 0.96 Biotin-requiring enzyme
Biotin_lipoyl        PF00364.17    74 seq805_BIOID50989    -            630     1e-66  220.3  35.1   3   3   4.5e-25   6.9e-22   76.7   4.9     1    73   207   277   207   278 0.97 Biotin-requiring enzyme
E3_binding           PF02817.12    39 seq805_BIOID50989    -            630   3.6e-16   58.4   0.1   1   1   2.3e-19   3.6e-16   58.4   0.1     3    39   327   363   325   363 0.97 e3 binding domain
NAD_binding_9        PF13454.1    156 seq806_BIOID50989    -            534   5.7e-33  113.7   0.2   1   1   8.7e-37   1.2e-32  112.7   0.0     1   155     5   164     5   165 0.90 FAD-NAD(P)-binding
ThiS                 PF02597.15    78 seq807_BIOID50989    -             81     5e-22   77.9   0.0   1   1   4.1e-26   5.6e-22   77.8   0.0     1    78     4    81     4    81 0.99 ThiS family
DUF3927              PF13064.1     46 seq808_BIOID50989    -             43   2.7e-19   68.2   3.0   1   1   2.1e-23   2.9e-19   68.1   2.0    11    46     2    37     1    37 0.97 Protein of unknown function (DUF3927)
Acetyltransf_3       PF13302.1    142 seq810_BIOID50989    -            186   5.7e-23   81.6   0.0   1   1     4e-26   7.7e-23   81.2   0.0     3   141     8   140     7   141 0.80 Acetyltransferase (GNAT) domain
Acetyltransf_4       PF13420.1    155 seq810_BIOID50989    -            186   7.2e-15   55.1   0.6   1   1   4.7e-18   9.1e-15   54.8   0.4     1   152     9   158     9   160 0.93 Acetyltransferase (GNAT) domain
Acetyltransf_1       PF00583.19    83 seq810_BIOID50989    -            186     6e-15   54.9   0.1   1   1   4.5e-18   8.9e-15   54.3   0.1     2    82    63   140    62   141 0.97 Acetyltransferase (GNAT) family
Acetyltransf_8       PF13523.1    152 seq810_BIOID50989    -            186   1.2e-13   51.1   0.2   1   1   8.2e-17   1.6e-13   50.6   0.2     1   141     9   145     9   157 0.89 Acetyltransferase (GNAT) domain
Acetyltransf_7       PF13508.1     79 seq810_BIOID50989    -            186   3.7e-07   30.1   0.2   1   1   3.4e-10   6.7e-07   29.2   0.1     2    78    56   141    55   142 0.80 Acetyltransferase (GNAT) domain
Acetyltransf_10      PF13673.1    117 seq810_BIOID50989    -            186   1.3e-05   25.1   0.0   1   1   9.3e-09   1.8e-05   24.7   0.0     1   117    16   140    16   140 0.75 Acetyltransferase (GNAT) domain
FR47                 PF08445.5     86 seq810_BIOID50989    -            186   2.1e-05   24.0   0.0   1   1   1.9e-08   3.8e-05   23.2   0.0    26    79    87   142    69   150 0.92 FR47-like protein
DUF1090              PF06476.7    115 seq811_BIOID50989    -            122   6.8e-38  128.7  16.9   1   1   6.2e-42   8.4e-38  128.4  11.7     2   114     7   116     5   117 0.92 Protein of unknown function (DUF1090)
RNA_pol_Rpb2_6       PF00562.23   386 seq814_BIOID50989    -           1342  1.8e-161  537.0   0.0   1   1  1.3e-161  3.1e-158  526.4   0.1     2   386   716  1264   715  1264 0.98 RNA polymerase Rpb2, domain 6
RNA_pol_Rpb2_7       PF04560.15    83 seq814_BIOID50989    -           1342   5.7e-32  109.6   0.1   1   1   8.2e-35   1.9e-31  108.0   0.0     1    82  1266  1341  1266  1342 0.98 RNA polymerase Rpb2, domain 7
RNA_pol_Rpb2_3       PF04565.11    68 seq814_BIOID50989    -           1342   7.1e-30  102.4   0.0   1   1   7.4e-33   1.7e-29  101.2   0.0     1    68   513   582   513   582 0.98 RNA polymerase Rpb2, domain 3
RNA_pol_Rpb2_45      PF10385.4     66 seq814_BIOID50989    -           1342   4.4e-29   99.9   0.2   1   1   1.5e-31   3.5e-28   97.0   0.2     1    66   591   656   591   656 1.00 RNA polymerase beta subunit external 1 domain
RNA_pol_Rpb2_1       PF04563.10   203 seq814_BIOID50989    -           1342   1.5e-26   92.4   0.0   1   1   1.4e-29   3.1e-26   91.4   0.0     2   203    27   509    26   509 0.98 RNA polymerase beta subunit
RNA_pol_Rpb2_2       PF04561.9    190 seq814_BIOID50989    -           1342   1.6e-25   89.5   0.9   1   2   8.4e-11   1.9e-07   30.5   0.0     1    74   151   225   151   276 0.82 RNA polymerase Rpb2, domain 2
RNA_pol_Rpb2_2       PF04561.9    190 seq814_BIOID50989    -           1342   1.6e-25   89.5   0.9   2   2   1.9e-18   4.4e-15   55.4   0.0    80   190   340   454   329   454 0.88 RNA polymerase Rpb2, domain 2
Terminase_1          PF03354.10   477 seq815_BIOID50989    -            300   5.7e-18   64.4   0.0   1   1   5.7e-22   7.8e-18   64.0   0.0   209   469    19   281    16   286 0.82 Phage Terminase
Pili_assembly_N      PF00345.15   122 seq816_BIOID50989    -            233   1.1e-36  125.1   0.0   1   1   2.4e-40   1.6e-36  124.6   0.0     1   122    31   149    31   149 0.93 Gram-negative pili assembly chaperone, N-terminal domain
Pili_assembly_C      PF02753.12    68 seq816_BIOID50989    -            233   2.9e-21   74.9   1.2   1   1   7.4e-25   5.1e-21   74.1   0.9     2    66   169   228   168   230 0.96 Gram-negative pili assembly chaperone, C-terminal domain
DUF551               PF04448.7     69 seq817_BIOID50989    -            195   1.1e-15   57.9   5.2   1   1   8.3e-20   1.1e-15   57.9   3.6     1    69   134   191   134   191 0.98 Protein of unknown function (DUF551)
HOK_GEF              PF01848.11    43 seq818_BIOID50989    -             70   3.1e-19   67.8   4.6   1   1   2.8e-23   3.8e-19   67.6   3.2     1    43    24    66    24    66 0.99 Hok/gef family
RusA                 PF05866.6    116 seq820_BIOID50989    -            119   3.2e-20   72.5   0.0   1   1   2.6e-24   3.6e-20   72.4   0.0     1   116     7   116     7   116 0.90 Endodeoxyribonuclease RusA
DEDD_Tnp_IS110       PF01548.12   144 seq821_BIOID50989    -            326   4.2e-44  149.5   0.2   1   1   2.4e-47   1.7e-43  147.6   0.1     1   144     7   151     7   151 0.99 Transposase
Transposase_20       PF02371.11    87 seq821_BIOID50989    -            326   1.1e-27   95.7   0.4   1   1     3e-31     2e-27   94.9   0.3     2    85   196   280   195   282 0.96 Transposase IS116/IS110/IS902 family
MoaE                 PF02391.12   117 seq825_BIOID50989    -            150   2.5e-40  136.7   0.0   1   1   2.2e-44     3e-40  136.5   0.0     2   116     6   121     5   122 0.97 MoaE protein
Flg_bbr_C            PF06429.8     74 seq827_BIOID50989    -            261   7.9e-27   92.8   2.2   1   1   1.1e-30   7.9e-27   92.8   1.5     1    73   182   259   182   260 0.95 Flagellar basal body rod FlgEFG protein C-terminal
Flg_bb_rod           PF00460.15    31 seq827_BIOID50989    -            261   8.2e-13   47.6   0.6   1   1   4.6e-16   3.1e-12   45.7   0.4     1    31     5    35     5    35 0.98 Flagella basal body rod protein
Big_1                PF02369.11   100 seq829_BIOID50989    -            420     2e-87  287.4  58.8   1   5     5e-15   2.3e-11   43.3   1.5    50    99     2    50     1    51 0.91 Bacterial Ig-like domain (group 1)
Big_1                PF02369.11   100 seq829_BIOID50989    -            420     2e-87  287.4  58.8   2   5   5.3e-24   2.4e-20   72.1   3.9     2    97    53   145    52   148 0.96 Bacterial Ig-like domain (group 1)
Big_1                PF02369.11   100 seq829_BIOID50989    -            420     2e-87  287.4  58.8   3   5   2.8e-23   1.3e-19   69.8   5.6     7    96   157   245   151   248 0.86 Bacterial Ig-like domain (group 1)
Big_1                PF02369.11   100 seq829_BIOID50989    -            420     2e-87  287.4  58.8   4   5   2.7e-24   1.2e-20   73.1   5.7    17   100   262   343   249   343 0.90 Bacterial Ig-like domain (group 1)
Big_1                PF02369.11   100 seq829_BIOID50989    -            420     2e-87  287.4  58.8   5   5   1.9e-18   8.8e-15   54.3   2.4     5    73   350   418   346   420 0.93 Bacterial Ig-like domain (group 1)
Toxin_15             PF07906.8    284 seq832_BIOID50989    -            524   1.2e-97  326.7   1.3   1   1  1.5e-101   2.1e-97  325.9   0.9     7   284   116   379   106   379 0.96 ShET2 enterotoxin, N-terminal region
DUF883               PF05957.8     94 seq834_BIOID50989    -            101   1.1e-31  108.9   1.7   1   1   9.3e-36   1.3e-31  108.7   1.2     2    94     9   101     8   101 0.99 Bacterial protein of unknown function (DUF883)
DUF4222              PF13973.1     53 seq835_BIOID50989    -             99   9.1e-24   82.5   5.4   1   1   8.3e-28   1.1e-23   82.2   3.7     2    53    17    68    16    68 0.96 Domain of unknown function (DUF4222)
Phage_antiter_Q      PF06323.6    230 seq838_BIOID50989    -            227  1.5e-101  338.4   3.7   1   1  1.2e-105  1.7e-101  338.3   2.6     1   226     1   225     1   227 0.98 Phage antitermination protein Q
MFS_2                PF13347.1    427 seq839_BIOID50989    -            468  8.5e-103  343.8  26.8   1   1  1.4e-106  9.6e-103  343.7  18.6     2   427    25   451    24   451 0.97 MFS/sugar transport protein
MFS_1                PF07690.11   354 seq839_BIOID50989    -            468     1e-10   40.8  48.8   1   1     1e-13     7e-10   38.0  21.0    71   352   109   396   107   398 0.75 Major Facilitator Superfamily
Bax1-I               PF01027.15   205 seq844_BIOID50989    -            261   5.2e-59  199.1  36.8   1   1   4.5e-63   6.1e-59  198.9  25.5     2   205    46   257    45   257 0.92 Inhibitor of apoptosis-promoting Bax1
Glyco_hydro_3        PF00933.16   299 seq845_BIOID50989    -            341     4e-72  242.6   0.0   1   1   3.6e-76     5e-72  242.2   0.0     3   294     7   319     5   320 0.94 Glycosyl hydrolase family 3 N terminal domain
DUF1469              PF07332.6    121 seq847_BIOID50989    -            134     1e-25   89.6   7.5   1   1   8.4e-30   1.1e-25   89.5   5.2     6   120    19   129    14   130 0.97 Protein of unknown function (DUF1469)
AAA_25               PF13481.1    194 seq848_BIOID50989    -            466   9.5e-41  139.2   0.0   1   1   1.5e-44   2.1e-40  138.1   0.0    18   193   147   315   130   316 0.88 AAA domain
DUF968               PF06147.6    200 seq849_BIOID50989    -            351   7.5e-76  254.3   0.1   1   1   9.1e-80   1.2e-75  253.6   0.1     2   198   130   343   129   345 0.99 Protein of unknown function (DUF968)
Usher                PF00577.15   552 seq850_BIOID50989    -            866  1.5e-211  703.8  28.0   1   1  3.8e-215  1.7e-211  703.5  19.4     1   552   200   777   200   777 0.99 Type VII secretion system (T7SS), usher protein
PapC_N               PF13954.1    146 seq850_BIOID50989    -            866   7.3e-47  158.4   0.0   1   1   3.2e-50   1.5e-46  157.4   0.0     2   145    38   183    37   184 0.98 PapC N-terminal domain
PapC_C               PF13953.1     68 seq850_BIOID50989    -            866   1.7e-19   69.0   0.2   1   1   1.4e-22   6.5e-19   67.2   0.0     5    67   790   853   787   854 0.92 PapC C-terminal domain
AroM                 PF07302.6    221 seq852_BIOID50989    -            225   1.3e-86  289.3   3.1   1   1   1.1e-90   1.5e-86  289.2   2.2     2   220     5   224     4   225 0.99 AroM protein
Phage_Cox            PF10743.4     87 seq853_BIOID50989    -             95   5.8e-28   96.6   0.1   1   1     5e-32   6.8e-28   96.4   0.0     3    87    10    95     9    95 0.98 Regulatory phage protein cox
DUF1454              PF07305.7    200 seq854_BIOID50989    -            199  1.4e-111  370.1   1.7   1   1  1.2e-115  1.6e-111  369.9   1.2     1   200     1   199     1   199 1.00 Protein of unknown function (DUF1454)
DUF1737              PF08410.5     54 seq855_BIOID50989    -            214   5.5e-19   67.5   0.0   1   1   1.4e-22   9.6e-19   66.8   0.0     1    53     6    55     6    56 0.98 Domain of unknown function (DUF1737)
DUF303               PF03629.13   255 seq855_BIOID50989    -            214   9.5e-06   24.8   0.0   1   1   1.9e-09   1.3e-05   24.4   0.0     1    77    69   161    69   167 0.70 Domain of unknown function (DUF303)
AzlC                 PF03591.9    143 seq856_BIOID50989    -            245   7.3e-42  142.5  10.2   1   1   5.3e-46   7.3e-42  142.5   7.1     1   141    23   165    23   167 0.97 AzlC protein
DUF3442              PF11924.3    280 seq857_BIOID50989    -           1417  3.3e-105  351.5   0.5   1   1  7.3e-109  3.3e-105  351.5   0.3     2   280    71   350    70   350 0.99 Protein of unknown function (DUF3442)
Big_1                PF02369.11   100 seq857_BIOID50989    -           1417   3.3e-55  184.0 105.6   1   3   4.4e-18     2e-14   53.1   8.5     5    97   994  1086   990  1088 0.86 Bacterial Ig-like domain (group 1)
Big_1                PF02369.11   100 seq857_BIOID50989    -           1417   3.3e-55  184.0 105.6   2   3   8.5e-17   3.9e-13   49.0   2.9    14    97  1104  1187  1090  1189 0.85 Bacterial Ig-like domain (group 1)
Big_1                PF02369.11   100 seq857_BIOID50989    -           1417   3.3e-55  184.0 105.6   3   3   1.1e-16   5.2e-13   48.6   9.7     4    95  1195  1287  1192  1292 0.84 Bacterial Ig-like domain (group 1)
FlgH                 PF02107.11   180 seq858_BIOID50989    -            246   2.4e-63  212.8   0.1   1   1   2.3e-67   3.1e-63  212.4   0.0     3   180    66   245    64   245 0.97 Flagellar L-ring protein
NusG                 PF02357.14    92 seq860_BIOID50989    -            162   3.6e-22   78.2   0.0   1   1   3.7e-26     5e-22   77.8   0.0     2    91     3    90     2    91 0.92 Transcription termination factor nusG
Peptidase_U35        PF04586.12   163 seq861_BIOID50989    -            116   1.7e-17   63.8   0.0   1   1   1.4e-21   1.9e-17   63.6   0.0     5   111    12   114     8   116 0.89 Caudovirus prohead protease
AAA_5                PF07728.9    139 seq863_BIOID50989    -            498   5.9e-25   87.5   0.0   1   1     4e-28   1.1e-24   86.6   0.0     1   139    41   171    41   171 0.92 AAA domain (dynein-related subfamily)
DUF3763              PF12592.3     57 seq863_BIOID50989    -            498   4.1e-22   77.4   1.3   1   1   4.1e-25   1.1e-21   76.0   0.9     3    57   444   498   442   498 0.97 Protein of unknown function (DUF3763)
Fe_dep_repr_C        PF02742.10    71 seq866_BIOID50989    -            155   1.4e-13   50.2   0.9   1   1   1.5e-16   2.9e-13   49.1   0.6     1    57    95   150    95   154 0.95 Iron dependent repressor, metal binding and dimerisation domain
Fe_dep_repress       PF01325.14    60 seq866_BIOID50989    -            155   6.9e-11   41.8   0.0   1   1   6.3e-14   1.2e-10   40.9   0.0     6    60    38    92    35    92 0.95 Iron dependent repressor, N-terminal DNA binding domain
HTH_24               PF13412.1     48 seq866_BIOID50989    -            155   1.2e-07   30.9   0.0   1   1     9e-11   1.8e-07   30.3   0.0     3    48    40    85    38    85 0.90 Winged helix-turn-helix DNA-binding
MarR                 PF01047.17    59 seq866_BIOID50989    -            155   1.7e-06   27.4   0.0   1   1   1.6e-09   3.1e-06   26.6   0.0    11    48    48    85    47    87 0.95 MarR family
Ala_racemase_N       PF01168.15   217 seq867_BIOID50989    -            234   1.3e-49  168.5   0.2   1   1   1.1e-53   1.5e-49  168.3   0.1     2   217     7   230     6   230 0.90 Alanine racemase, N-terminal domain
Pyr_redox_2          PF07992.9    200 seq869_BIOID50989    -            847     2e-36  125.6   0.0   1   1   3.9e-39   8.8e-36  123.5   0.0     1   198     5   285     5   287 0.95 Pyridine nucleotide-disulphide oxidoreductase
NIR_SIR              PF01077.17   157 seq869_BIOID50989    -            847   2.8e-27   94.8   0.1   1   1   3.5e-30     8e-27   93.4   0.0     2   150   632   770   631   776 0.94 Nitrite and sulphite reductase 4Fe-4S domain
Fer2_BFD             PF04324.10    55 seq869_BIOID50989    -            847   2.8e-21   75.1   4.8   1   1     7e-19   1.6e-15   56.7   2.0     2    53   423   472   422   474 0.93 BFD-like [2Fe-2S] binding domain
Pyr_redox            PF00070.22    80 seq869_BIOID50989    -            847   1.5e-15   57.2   0.7   1   1   6.4e-19   1.5e-15   57.2   0.5     2    72   148   219   147   229 0.91 Pyridine nucleotide-disulphide oxidoreductase
NIR_SIR_ferr         PF03460.12    69 seq869_BIOID50989    -            847   4.4e-12   45.3   0.0   1   1     4e-15   9.1e-12   44.3   0.0     3    68   560   622   558   623 0.95 Nitrite/Sulfite reductase ferredoxin-like half domain
Pyr_redox_3          PF13738.1    203 seq869_BIOID50989    -            847     2e-08   34.3   0.4   1   1   1.5e-09   3.5e-06   27.1   0.0    78   196    55   174    42   179 0.83 Pyridine nucleotide-disulphide oxidoreductase
Phage_capsid         PF05065.8    276 seq870_BIOID50989    -            551   1.1e-26   93.5   0.2   1   1   9.6e-30   6.6e-26   91.0   0.2     8   275   259   541   257   542 0.78 Phage capsid family
Peptidase_U35        PF04586.12   163 seq870_BIOID50989    -            551   2.1e-05   24.4   0.0   1   1   7.1e-09   4.9e-05   23.3   0.0   121   151    30    56     8    65 0.75 Caudovirus prohead protease
DUF1161              PF06649.7     52 seq873_BIOID50989    -            102   1.3e-25   88.9   0.0   1   1   1.2e-29   1.6e-25   88.6   0.0     1    52    27    80    27    80 0.99 Protein of unknown function (DUF1161)
DoxX                 PF07681.7     85 seq877_BIOID50989    -            160   6.2e-18   64.8  12.8   1   1   1.5e-21   1.1e-17   64.1   8.9     2    84    39   117    38   118 0.98 DoxX
DUF303               PF03629.13   255 seq880_BIOID50989    -            415   5.1e-11   42.1   0.1   1   1   5.2e-15   7.1e-11   41.6   0.0   130   200     4    94     2   160 0.83 Domain of unknown function (DUF303)
Ald_Xan_dh_C2        PF02738.13   543 seq882_BIOID50989    -            765  4.2e-174  579.7   0.0   1   1  7.8e-178  5.3e-174  579.4   0.0    12   543   159   700   147   700 0.98 Molybdopterin-binding domain of aldehyde dehydrogenase
Ald_Xan_dh_C         PF01315.17   111 seq882_BIOID50989    -            765     3e-34  117.3   0.0   1   1   9.6e-38   6.5e-34  116.2   0.0     1   111    23   139    23   139 0.92 Aldehyde oxidase and xanthine dehydrogenase, a/b hammerhead domain
DUF1255              PF06865.6     94 seq883_BIOID50989    -             94   5.4e-35  119.4   0.0   1   1   4.3e-39   5.9e-35  119.3   0.0     1    94     1    94     1    94 0.98 Protein of unknown function (DUF1255)
TIM                  PF00121.13   244 seq884_BIOID50989    -            255   3.2e-93  311.1   1.0   1   1   2.6e-97   3.6e-93  311.0   0.7     1   243     4   245     4   246 0.97 Triosephosphate isomerase
CitMHS               PF03600.11   349 seq887_BIOID50989    -            372   2.1e-28   98.7  20.9   1   1   3.1e-32   2.1e-28   98.7  14.5    41   321    32   306    12   330 0.89 Citrate transporter
Na_sulph_symp        PF00939.14   471 seq887_BIOID50989    -            372   1.1e-07   31.0   5.8   1   1   1.6e-11   1.1e-07   31.0   4.0   320   449    41   166    35   184 0.80 Sodium:sulfate symporter transmembrane region
AzlD                 PF05437.7     99 seq888_BIOID50989    -            111   1.8e-12   46.9   5.7   1   1   1.5e-16   2.1e-12   46.7   4.0     1    98     5   104     5   105 0.92 Branched-chain amino acid transport protein (AzlD)
Bax1-I               PF01027.15   205 seq889_BIOID50989    -            237   5.4e-12   45.6  24.8   1   1     5e-16   6.8e-12   45.3  17.2     3   201    19   220    17   225 0.82 Inhibitor of apoptosis-promoting Bax1
Phage_AlpA           PF05930.7     51 seq890_BIOID50989    -             66   0.00011   21.7   0.0   1   1   9.1e-09   0.00013   21.5   0.0     3    38    10    45     8    52 0.88 Prophage CP4-57 regulatory protein (AlpA)
UPF0227              PF05728.7    187 seq892_BIOID50989    -             87   2.5e-32  112.0   0.0   1   1     2e-36   2.7e-32  111.9   0.0     1    80     1    81     1    86 0.97 Uncharacterised protein family (UPF0227)
N6_N4_Mtase          PF01555.13   231 seq893_BIOID50989    -            352   4.7e-44  150.4   0.0   1   1   1.7e-47   1.2e-43  149.1   0.0     1   229    29   340    29   342 0.83 DNA methylase
Methyltransf_26      PF13659.1    117 seq893_BIOID50989    -            352   4.1e-12   46.0   0.0   1   1   3.2e-11   2.2e-07   30.7   0.0    53   116    11    82     5    83 0.82 Methyltransferase domain
IlvN                 PF07991.7    165 seq894_BIOID50989    -            491   6.6e-61  204.3   0.2   1   1   1.6e-64   1.1e-60  203.6   0.1     2   165    35   204    34   204 0.98 Acetohydroxy acid isomeroreductase, catalytic domain
IlvC                 PF01450.14   145 seq894_BIOID50989    -            491     4e-56  188.8   0.1   1   2   3.3e-21   2.3e-17   63.1   0.0     1   128   210   337   210   345 0.91 Acetohydroxy acid isomeroreductase, catalytic domain
IlvC                 PF01450.14   145 seq894_BIOID50989    -            491     4e-56  188.8   0.1   2   2   7.7e-40   5.3e-36  123.6   0.0    15   145   359   485   349   485 0.93 Acetohydroxy acid isomeroreductase, catalytic domain
FlgI                 PF02119.11   342 seq895_BIOID50989    -            371  2.3e-130  434.1  11.6   1   1  1.9e-134  2.6e-130  433.9   8.0     2   342    30   371    29   371 0.98 Flagellar P-ring protein
RusA                 PF05866.6    116 seq897_BIOID50989    -            121   1.1e-19   70.8   0.0   1   1   9.5e-24   1.3e-19   70.6   0.0     1   115     9   117     9   118 0.89 Endodeoxyribonuclease RusA
Molybdopterin        PF00384.17   432 seq898_BIOID50989    -            492   9.2e-76  255.1   0.0   1   1   1.7e-79   1.2e-75  254.8   0.0     1   335   111   475   111   481 0.90 Molybdopterin oxidoreductase
Molybdop_Fe4S4       PF04879.11    55 seq898_BIOID50989    -            492   1.2e-14   53.7   0.8   1   1   2.9e-18     2e-14   53.0   0.5     1    55    49   108    49   108 0.97 Molybdopterin oxidoreductase Fe4S4 domain
Exo_endo_phos        PF03372.18   251 seq899_BIOID50989    -            272     2e-26   93.3   0.0   1   1   1.7e-30   2.3e-26   93.0   0.0     1   251     8   263     8   263 0.80 Endonuclease/Exonuclease/phosphatase family
UPF0227              PF05728.7    187 seq903_BIOID50989    -             95   3.8e-30  104.9   0.2   1   1   3.1e-34   4.2e-30  104.7   0.1    86   187     2    93     1    93 0.98 Uncharacterised protein family (UPF0227)
YGGT                 PF02325.12    75 seq904_BIOID50989    -            188   1.3e-41  140.2  21.6   1   2   8.4e-26   1.1e-21   76.3   3.0     1    73     8    80     8    82 0.97 YGGT family
YGGT                 PF02325.12    75 seq904_BIOID50989    -            188   1.3e-41  140.2  21.6   2   2   8.2e-24   1.1e-19   69.9   6.5     3    73   101   170    88   172 0.93 YGGT family
MFS_2                PF13347.1    427 seq905_BIOID50989    -            467  2.8e-103  345.4  36.8   1   1  4.6e-107  3.2e-103  345.3  25.5     2   426    16   437    14   438 0.97 MFS/sugar transport protein
Histone_HNS          PF00816.16    93 seq906_BIOID50989    -            129     1e-19   70.7   0.4   1   1   9.5e-24   1.3e-19   70.3   0.2     2    92    21   110    20   112 0.83 H-NS histone family
GST_N_2              PF13409.1     70 seq907_BIOID50989    -            328   1.5e-23   82.4   0.0   1   1   9.4e-27   3.2e-23   81.3   0.0     1    70    62   159    62   159 0.85 Glutathione S-transferase, N-terminal domain
GST_C_2              PF13410.1     69 seq907_BIOID50989    -            328   3.9e-14   52.1   0.0   1   1   2.3e-17     8e-14   51.1   0.0     1    54   203   256   203   280 0.89 Glutathione S-transferase, C-terminal domain
GST_C                PF00043.20    95 seq907_BIOID50989    -            328   8.7e-07   28.7   0.0   1   1   4.2e-10   1.4e-06   28.0   0.0    20    67   200   247   167   281 0.76 Glutathione S-transferase, C-terminal domain
Pyr_redox_2          PF07992.9    200 seq908_BIOID50989    -            485   1.6e-44  152.1   1.7   1   1   1.9e-47   2.5e-44  151.4   1.2     1   198    19   328    19   330 0.94 Pyridine nucleotide-disulphide oxidoreductase
Pyr_redox_dim        PF02852.17   110 seq908_BIOID50989    -            485   9.1e-35  118.9   0.0   1   1   1.6e-37   2.2e-34  117.6   0.0     1   109   358   466   358   467 0.98 Pyridine nucleotide-disulphide oxidoreductase, dimerisation domain
Pyr_redox            PF00070.22    80 seq908_BIOID50989    -            485   2.7e-15   56.4   0.8   1   1   1.9e-18   2.7e-15   56.4   0.5     1    78   188   264   188   267 0.94 Pyridine nucleotide-disulphide oxidoreductase
GIDA                 PF01134.17   392 seq908_BIOID50989    -            485   1.9e-08   33.4   1.1   1   1   9.3e-11   1.3e-07   30.7   0.4     1    60    19    81    19    94 0.91 Glucose inhibited division protein A
FAD_oxidored         PF12831.2    428 seq908_BIOID50989    -            485   2.9e-08   33.0   0.9   1   1   4.5e-11   6.2e-08   32.0   0.6     1    38    19    56    19    74 0.94 FAD dependent oxidoreductase
FAD_binding_2        PF00890.19   421 seq908_BIOID50989    -            485   1.5e-06   27.2   0.7   1   1   3.4e-08   4.6e-05   22.3   0.2     2    35    20    53    19    58 0.90 FAD binding domain
Thi4                 PF01946.12   230 seq908_BIOID50989    -            485   1.5e-05   24.1   0.1   1   1   2.7e-08   3.7e-05   22.8   0.1    11    63    11    63     4    95 0.79 Thi4 family
MarR                 PF01047.17    59 seq909_BIOID50989    -            176   1.6e-17   62.8   2.8   1   1   1.3e-20     6e-17   60.9   0.1     1    58    53   112    53   113 0.98 MarR family
MarR_2               PF12802.2     62 seq909_BIOID50989    -            176     1e-08   34.5   0.1   1   1   4.8e-12   2.2e-08   33.5   0.0     5    61    55   111    51   112 0.90 MarR family
HTH_27               PF13463.1     68 seq909_BIOID50989    -            176   3.6e-07   30.3   0.1   1   1   1.8e-10   8.1e-07   29.1   0.0    17    68    70   121    54   121 0.86 Winged helix DNA-binding domain
DUF386               PF04074.7    153 seq912_BIOID50989    -            149   1.3e-39  135.0   1.4   1   1     1e-43   1.4e-39  134.9   1.0     1   153     1   142     1   142 0.98 Domain of unknown function (DUF386)
DUF2773              PF10971.3     81 seq913_BIOID50989    -             57     6e-34  115.7   0.3   1   1   4.8e-38   6.6e-34  115.6   0.2    25    81     1    57     1    57 0.99 Protein of unknown function (DUF2773)
DUF1133              PF06576.6    176 seq914_BIOID50989    -            180   1.9e-98  326.6   0.6   1   1  1.6e-102   2.2e-98  326.5   0.4     1   175     1   175     1   176 0.99 Protein of unknown function (DUF1133)
Peptidase_S24        PF00717.18    70 seq917_BIOID50989    -            216     7e-18   63.9   0.1   1   1   3.7e-21     1e-17   63.4   0.0     2    70   128   200   127   200 0.97 Peptidase S24-like
HTH_3                PF01381.17    55 seq917_BIOID50989    -            216   2.9e-17   62.1   0.1   1   1   1.5e-20   4.2e-17   61.6   0.1     1    55    10    64    10    64 0.99 Helix-turn-helix
HTH_19               PF12844.2     64 seq917_BIOID50989    -            216   1.2e-11   44.4   0.0   1   1   6.9e-15   1.9e-11   43.7   0.0     1    63     7    69     7    70 0.98 Helix-turn-helix domain
HTH_31               PF13560.1     64 seq917_BIOID50989    -            216   6.3e-10   38.9   0.1   1   1   3.6e-13   9.9e-10   38.3   0.1     2    59     6    62     5    66 0.96 Helix-turn-helix domain
Smr                  PF01713.16    83 seq923_BIOID50989    -            183     2e-17   63.0   0.3   1   1   2.8e-21   3.8e-17   62.1   0.2     1    82    98   172    98   173 0.98 Smr domain
DUF167               PF02594.11    78 seq927_BIOID50989    -             96   6.3e-29   99.6   0.1   1   1   5.3e-33   7.2e-29   99.4   0.1     2    77     8    82     7    83 0.97 Uncharacterised ACR, YggU family COG1872
SSB                  PF00436.20   104 seq930_BIOID50989    -            136   3.3e-17   62.1   0.0   1   1   3.3e-21   4.5e-17   61.7   0.0     3   101     4    99     2   101 0.94 Single-strand binding protein family
VWA_CoxE             PF05762.9    222 seq931_BIOID50989    -            483   3.5e-12   45.8   0.2   1   1   8.4e-16   1.1e-11   44.1   0.0    56   196   319   459   284   465 0.82 VWA domain containing CoxE-like protein
Pyr_redox_2          PF07992.9    200 seq932_BIOID50989    -            434   1.8e-33  116.0   0.0   1   1   1.6e-36   4.3e-33  114.7   0.0     1   197     7   318     7   320 0.91 Pyridine nucleotide-disulphide oxidoreductase
Pyr_redox            PF00070.22    80 seq932_BIOID50989    -            434   2.5e-19   69.3   3.8   1   2     5e-08   0.00014   22.0   0.1     1    36     7    48     7    93 0.86 Pyridine nucleotide-disulphide oxidoreductase
Pyr_redox            PF00070.22    80 seq932_BIOID50989    -            434   2.5e-19   69.3   3.8   2   2     1e-15   2.8e-12   46.7   0.5     1    68   172   254   172   265 0.91 Pyridine nucleotide-disulphide oxidoreductase
DAO                  PF01266.19   358 seq932_BIOID50989    -            434   2.7e-11   42.8  10.3   1   1   1.2e-09   3.4e-06   26.1   0.0   147   236   226   308   223   336 0.80 FAD dependent oxidoreductase
AA_permease_2        PF13520.1    426 seq933_BIOID50989    -            477   2.5e-37  128.3  62.3   1   1   4.4e-41     3e-37  128.0  43.2     2   418    10   434     9   449 0.86 Amino acid permease
AA_permease          PF00324.16   479 seq933_BIOID50989    -            477   8.9e-20   70.3  49.5   1   1   1.9e-23   1.3e-19   69.8  34.3    25   466    34   448    21   470 0.85 Amino acid permease
CesA                 PF11439.3     95 seq935_BIOID50989    -            104   8.1e-55  182.6   4.6   1   1   6.9e-59   9.5e-55  182.3   3.2     5    95     2    92     1    92 0.99 Type III secretion system filament chaperone CesA
HlyD                 PF00529.15   306 seq937_BIOID50989    -            390   3.6e-79  266.1  15.0   1   1   1.3e-82   4.5e-79  265.8  10.4     1   306    60   343    60   343 0.99 HlyD family secretion protein
HlyD_2               PF12700.2    328 seq937_BIOID50989    -            390   2.2e-17   63.1   1.3   1   1   9.2e-21   3.1e-17   62.6   0.9    20   234    60   290    51   316 0.77 HlyD family secretion protein
HlyD_3               PF13437.1    105 seq937_BIOID50989    -            390   5.2e-16   58.7   3.5   1   1   1.4e-16   4.9e-13   49.2   0.2     2   105   218   338   217   338 0.79 HlyD family secretion protein
Biotin_lipoyl_2      PF13533.1     50 seq937_BIOID50989    -            390   1.1e-08   34.4   1.6   1   1   5.4e-11   1.9e-07   30.5   0.1     2    49    61   108    60   109 0.91 Biotin-lipoyl like
FlxA                 PF14282.1    106 seq938_BIOID50989    -            110   5.8e-16   58.2  14.4   1   1     5e-20   6.9e-16   58.0   9.9     5   100    10   102     3   107 0.81 FlxA-like protein
Ham1p_like           PF01725.11   189 seq939_BIOID50989    -            197   1.3e-64  216.9   0.0   1   1   1.1e-68   1.5e-64  216.7   0.0     1   188     4   193     4   194 0.97 Ham1 family
Rod-binding          PF10135.4     49 seq940_BIOID50989    -             99   1.1e-17   63.6   0.0   1   1   1.4e-21   1.9e-17   62.8   0.0     1    49    42    93    42    93 0.98 Rod binding protein
SNARE_assoc          PF09335.6    123 seq942_BIOID50989    -            236   1.1e-27   96.5   6.3   1   1   7.9e-32   1.1e-27   96.5   4.4     1   121    63   180    63   182 0.98 SNARE associated Golgi protein
HTH_24               PF13412.1     48 seq943_BIOID50989    -             81   8.4e-07   28.1   0.0   1   1   9.5e-11   1.3e-06   27.5   0.0     8    45     3    40     1    42 0.97 Winged helix-turn-helix DNA-binding
Semialdhyde_dh       PF01118.19   121 seq944_BIOID50989    -            334   7.5e-33  113.2   0.0   1   1   1.9e-36   1.3e-32  112.5   0.0     3   121     5   146     3   146 0.97 Semialdehyde dehydrogenase, NAD binding domain
Semialdhyde_dhC      PF02774.13   184 seq944_BIOID50989    -            334   2.3e-19   69.8   0.0   1   1   5.1e-23   3.5e-19   69.2   0.0     1   184   163   311   163   311 0.95 Semialdehyde dehydrogenase, dimerisation domain
Phage_GPD            PF05954.6    292 seq945_BIOID50989    -            413     8e-56  189.2   0.1   1   1     7e-60   9.6e-56  188.9   0.1     1   292    89   394    89   394 0.90 Phage late control gene D protein (GPD)
DUF596               PF04591.7     70 seq946_BIOID50989    -            119   3.7e-25   87.5   0.5   1   1   3.8e-29   5.2e-25   87.0   0.3     1    70    56   119    56   119 0.95 Protein of unknown function, DUF596
PerC                 PF06069.6     90 seq948_BIOID50989    -             99   5.1e-43  144.9   0.4   1   1   4.2e-47   5.7e-43  144.7   0.3     1    89    10    98    10    99 0.99 PerC transcriptional activator
Dus                  PF01207.12   310 seq949_BIOID50989    -            345     1e-99  333.2   0.0   1   1  8.5e-104   1.2e-99  333.0   0.0     2   308    30   340    29   342 0.98 Dihydrouridine synthase (Dus)
T3SS_LEE_assoc       PF13327.1    163 seq950_BIOID50989    -            199   5.1e-52  175.6   0.1   1   1   4.8e-56   6.6e-52  175.2   0.0     3   163    10   172     9   172 0.99 Type III secretion system subunit
Lysis_S              PF04971.7     68 seq958_BIOID50989    -             68   7.9e-46  153.5   0.5   1   1   6.3e-50   8.7e-46  153.3   0.3     1    68     1    68     1    68 1.00 Lysis protein S
Flg_bbr_C            PF06429.8     74 seq960_BIOID50989    -            458   2.3e-10   40.1   4.5   1   1   1.7e-14   2.3e-10   40.1   3.1    17    73   397   455   386   456 0.78 Flagellar basal body rod FlgEFG protein C-terminal
Ligase_CoA           PF00549.14   153 seq961_BIOID50989    -            555   2.4e-51  173.2   0.7   1   1   6.1e-55   4.2e-51  172.4   0.0     1   152   336   491   336   492 0.98 CoA-ligase
CoA_binding          PF02629.14    96 seq961_BIOID50989    -            555   6.6e-17   61.6   0.0   1   1   1.4e-19   9.6e-16   57.9   0.1     3    96   193   288   191   288 0.96 CoA binding domain
DUF805               PF05656.9    117 seq962_BIOID50989    -            121   1.4e-37  127.9   4.7   1   1   1.2e-41   1.6e-37  127.8   3.3     1   116    10   118    10   119 0.98 Protein of unknown function (DUF805)
N6_N4_Mtase          PF01555.13   231 seq964_BIOID50989    -            349   3.7e-44  150.8   0.0   1   1   1.5e-47     1e-43  149.3   0.0     1   229    29   340    29   342 0.82 DNA methylase
Methyltransf_26      PF13659.1    117 seq964_BIOID50989    -            349   2.4e-12   46.8   0.0   1   1     4e-12   2.7e-08   33.7   0.0    51   116     9    82     5    83 0.82 Methyltransferase domain
Fimbrial             PF00419.15   145 seq965_BIOID50989    -            356   2.6e-19   69.7   3.2   1   1   1.5e-22   2.1e-18   66.8   0.5     3   144   211   355   209   356 0.90 Fimbrial protein
Radical_SAM          PF04055.16   166 seq966_BIOID50989    -            378   1.3e-16   61.1   0.0   1   1   3.1e-20   2.1e-16   60.4   0.0     2   158    11   175    10   180 0.75 Radical SAM superfamily
HemN_C               PF06969.11    66 seq966_BIOID50989    -            378   2.7e-07   30.4   0.0   1   1     9e-11   6.2e-07   29.2   0.0     4    66   305   366   302   366 0.92 HemN C-terminal domain
KdgM                 PF06178.8    218 seq967_BIOID50989    -            242     5e-87  290.8  10.2   1   1   8.4e-91   5.7e-87  290.6   7.1     2   218    27   242    26   242 0.99 Oligogalacturonate-specific porin protein (KdgM)
DUF1597              PF07642.6    344 seq967_BIOID50989    -            242   3.7e-07   29.3   8.4   1   1   1.9e-10   1.3e-06   27.6   5.8   151   326    59   231    26   241 0.78 Outer membrane protein family (DUF1597)
ROK                  PF00480.15   179 seq969_BIOID50989    -            331   1.1e-58  197.8   0.2   1   1     3e-62   1.4e-58  197.5   0.1     1   179    33   222    33   222 0.96 ROK family
Glucokinase          PF02685.11   316 seq969_BIOID50989    -            331     5e-10   38.5   0.0   1   1   2.1e-13   9.5e-10   37.6   0.0     4   236    35   267    32   276 0.82 Glucokinase
HTH_38               PF13936.1     44 seq977_BIOID50989    -            383   5.7e-23   80.0   2.1   1   1   5.6e-21   1.9e-17   62.4   0.9     4    44    58    98    55    98 0.97 Helix-turn-helix domain
rve                  PF00665.21   120 seq977_BIOID50989    -            383   9.9e-17   61.0   0.0   1   1   6.5e-20   2.2e-16   59.9   0.0     3   120   228   337   226   337 0.94 Integrase core domain
MFS_1                PF07690.11   354 seq978_BIOID50989    -            438   2.1e-27   95.7  51.2   1   2   1.7e-19   1.1e-15   57.1  17.6    38   258    70   296    27   302 0.68 Major Facilitator Superfamily
MFS_1                PF07690.11   354 seq978_BIOID50989    -            438   2.1e-27   95.7  51.2   2   2   2.9e-15     2e-11   43.1  15.8    22   172   276   430   264   437 0.78 Major Facilitator Superfamily
Sugar_tr             PF00083.19   451 seq978_BIOID50989    -            438   1.4e-26   92.9  35.4   1   1   1.2e-28     8e-25   87.2  24.5     6   414    27   410    23   433 0.75 Sugar (and other) transporter
Transaldolase        PF00923.14   287 seq980_BIOID50989    -            338  2.6e-104  348.2   0.3   1   1  2.2e-108    3e-104  348.0   0.2     1   287    35   334    35   334 0.95 Transaldolase
Rieske_2             PF13806.1    104 seq981_BIOID50989    -            108   2.3e-40  136.3   0.0   1   1   1.9e-44   2.6e-40  136.2   0.0     1   103     3   106     3   107 0.98 Rieske-like [2Fe-2S] domain
FAD_binding_5        PF00941.16   171 seq984_BIOID50989    -            292   1.7e-50  170.7   0.0   1   1   3.4e-54   2.4e-50  170.2   0.0     4   170     6   173     3   174 0.98 FAD binding domain in molybdopterin dehydrogenase
CO_deh_flav_C        PF03450.12   103 seq984_BIOID50989    -            292   4.8e-25   87.3   0.1   1   1   2.5e-28   1.7e-24   85.6   0.0     2   103   183   283   182   283 0.97 CO dehydrogenase flavoprotein C-terminal domain
MFS_1                PF07690.11   354 seq988_BIOID50989    -            512   5.7e-55  186.3  38.3   1   1   4.2e-59   5.7e-55  186.3  26.5     1   353    19   413    19   414 0.89 Major Facilitator Superfamily
AA_kinase            PF00696.23   241 seq989_BIOID50989    -            258   5.8e-40  137.2   2.1   1   1   4.8e-44   6.5e-40  137.0   1.4     3   240     5   235     3   236 0.93 Amino acid kinase family
DUF805               PF05656.9    117 seq990_BIOID50989    -            118   1.5e-35  121.4   2.5   1   1   1.3e-39   1.8e-35  121.2   1.7     1   116    10   114    10   115 0.98 Protein of unknown function (DUF805)
ABC_tran             PF00005.22   118 seq991_BIOID50989    -            530   1.4e-36  125.3   0.0   1   2   1.1e-18   1.9e-15   57.1   0.0     1   118    41   184    41   184 0.98 ABC transporter
ABC_tran             PF00005.22   118 seq991_BIOID50989    -            530   1.4e-36  125.3   0.0   2   2   2.2e-21   3.7e-18   65.8   0.0     1   118   359   467   359   467 0.95 ABC transporter
ABC_tran_2           PF12848.2     85 seq991_BIOID50989    -            530   3.4e-23   81.1   3.0   1   1   1.8e-23     3e-20   71.7   1.4     2    85   224   309   223   309 0.91 ABC transporter
ABC_tran             PF00005.22   118 seq992_BIOID50989    -            401   5.6e-22   78.2   0.0   1   1   3.6e-25   1.2e-21   77.0   0.0     1   117    73   191    73   192 0.92 ABC transporter
TOBE_2               PF08402.5     75 seq992_BIOID50989    -            401   9.6e-12   44.6   0.3   1   1   1.2e-14   4.2e-11   42.5   0.1     1    75   313   385   313   385 0.95 TOBE domain
Phage_cap_E          PF03864.10   329 seq994_BIOID50989    -            351   1.4e-64  218.0   0.1   1   1   1.1e-68   1.5e-64  217.8   0.0    15   329    26   350     8   350 0.91 Phage major capsid protein E
RNase_T              PF00929.19   164 seq998_BIOID50989    -            204   4.9e-34  117.8   0.0   1   1   4.2e-38   5.7e-34  117.6   0.0     1   163    32   193    32   194 0.97 Exonuclease
RNA_pol_Rpb1_1       PF04997.7    338 seq999_BIOID50989    -           1407  1.8e-100  336.3   0.1   1   1  1.8e-103  4.8e-100  335.0   0.1     2   338    15   342    14   342 0.95 RNA polymerase Rpb1, domain 1
RNA_pol_Rpb1_5       PF04998.12   277 seq999_BIOID50989    -           1407   1.1e-80  270.7   0.0   1   1     8e-84   2.2e-80  269.7   0.0     1   276   766  1321   766  1322 1.00 RNA polymerase Rpb1, domain 5
RNA_pol_Rpb1_2       PF00623.15   166 seq999_BIOID50989    -           1407   6.1e-51  172.5   0.0   1   1   5.3e-53   1.5e-49  168.0   0.0     1   166   344   486   344   486 0.95 RNA polymerase Rpb1, domain 2
RNA_pol_Rpb1_3       PF04983.13   157 seq999_BIOID50989    -           1407   1.4e-27   96.2   0.0   1   1   1.2e-30   3.3e-27   95.0   0.0     1   157   489   644   489   644 0.93 RNA polymerase Rpb1, domain 3
RNA_pol_Rpb1_4       PF05000.12   108 seq999_BIOID50989    -           1407   2.5e-18   65.7   0.3   1   1   9.1e-22   2.5e-18   65.7   0.2     2   107   674   763   673   764 0.82 RNA polymerase Rpb1, domain 4
Phageshock_PspG      PF09583.5     65 seq1000_BIOID50989   -             80   1.4e-25   89.0  25.7   1   1   1.1e-29   1.5e-25   88.8  17.8     1    64     1    64     1    65 0.98 Phage shock protein G (Phageshock_PspG)
Rick_17kDa_Anti      PF05433.10    42 seq1001_BIOID50989   -            179   1.7e-11   43.4  15.7   1   1   5.1e-15   1.7e-11   43.4  10.9     2    42    73   113    72   113 0.96 Glycine zipper 2TM domain
Gly-zipper_OmpA      PF13436.1    118 seq1001_BIOID50989   -            179   5.2e-09   35.6   3.0   1   1   1.5e-12   5.2e-09   35.6   2.1     5   112    28   134    24   136 0.78 Glycine-zipper containing OmpA-like membrane domain
Gly-zipper_YMGG      PF13441.1     45 seq1001_BIOID50989   -            179   3.6e-08   32.6  12.7   1   1     1e-11   3.6e-08   32.6   8.8     2    45    69   111    68   111 0.97 YMGG-like Gly-zipper
Gly-zipper_Omp       PF13488.1     46 seq1001_BIOID50989   -            179   1.8e-05   24.1  13.8   1   1   5.3e-09   1.8e-05   24.1   9.6     2    42    73   112    72   118 0.82 Glycine zipper
Form_Nir_trans       PF01226.12   250 seq1003_BIOID50989   -            268   3.5e-62  209.4  27.9   1   1   3.1e-66   4.2e-62  209.1  19.3    16   249    20   248     4   249 0.92 Formate/nitrite transporter
DDE_Tnp_ISL3         PF01610.12   248 seq1004_BIOID50989   -            407   4.5e-37  127.8   0.0   1   2   2.5e-23   3.3e-19   69.2   0.0     1   139    28   162    28   229 0.80 Transposase
DDE_Tnp_ISL3         PF01610.12   248 seq1004_BIOID50989   -            407   4.5e-37  127.8   0.0   2   2   1.6e-19   2.2e-15   56.7   0.1   122   248   282   402   256   402 0.86 Transposase
SNARE_assoc          PF09335.6    123 seq1005_BIOID50989   -            235   1.2e-24   86.7   8.0   1   1   8.7e-29   1.2e-24   86.7   5.5     1   122    80   197    78   198 0.96 SNARE associated Golgi protein
UvrD_C               PF13361.1    319 seq1009_BIOID50989   -            690   8.9e-93  311.1   0.0   1   1   3.7e-95   8.4e-92  307.9   0.0     1   318   288   630   288   631 0.97 UvrD-like helicase C-terminal domain
UvrD-helicase        PF00580.16   315 seq1009_BIOID50989   -            690   2.2e-74  250.5   0.4   1   1   1.4e-76   3.1e-73  246.6   0.3     1   314    20   282    20   283 0.94 UvrD/REP helicase N-terminal domain
AAA_19               PF13245.1     76 seq1009_BIOID50989   -            690   2.2e-13   49.6   0.6   1   1   2.1e-16   4.9e-13   48.5   0.4     8    75    32   104    25   105 0.82 Part of AAA domain
UvrD_C_2             PF13538.1    104 seq1009_BIOID50989   -            690   2.2e-10   40.4   0.0   1   1   5.8e-13   1.3e-09   37.9   0.0    54   103   563   626   513   627 0.80 Family description
FliP                 PF00813.15   194 seq1011_BIOID50989   -            161   6.3e-50  169.4   6.1   1   1   5.2e-54   7.1e-50  169.3   4.2    41   193     1   157     1   158 0.93 FliP family
Fimbrial             PF00419.15   145 seq1015_BIOID50989   -            180   4.3e-14   52.8   2.5   1   1   3.6e-18     5e-14   52.6   1.8     2   145    32   180    31   180 0.85 Fimbrial protein
Transposase_31       PF04754.7    205 seq1016_BIOID50989   -            318   6.5e-83  277.0   0.2   1   1   5.9e-87   8.1e-83  276.6   0.1     1   204     8   210     8   211 0.98 Putative transposase, YhgA-like
DUF2528              PF10800.3    102 seq1020_BIOID50989   -            122   3.1e-47  159.0   0.3   1   1   2.7e-51   3.6e-47  158.8   0.2     2   101    15   121    14   122 0.98 Protein of unknown function (DUF2528)
Flagellin_N          PF00669.15   139 seq1022_BIOID50989   -            309   4.2e-12   45.9   9.8   1   1   6.2e-16   4.2e-12   45.9   6.8     2   137     4   139     3   141 0.97 Bacterial flagellin N-terminal helical region
Lyase_1              PF00206.15   312 seq1023_BIOID50989   -            457  1.3e-101  339.8   0.0   1   1  4.8e-105  6.5e-101  337.4   0.0     1   312     6   301     6   301 0.99 Lyase
Glyco_hydro_32N      PF00251.15   308 seq1025_BIOID50989   -            477   1.9e-99  332.8   0.8   1   1  3.5e-103   2.4e-99  332.4   0.6     1   308    29   330    29   330 0.95 Glycosyl hydrolases family 32 N-terminal domain
Glyco_hydro_32C      PF08244.7     86 seq1025_BIOID50989   -            477     4e-09   36.6   0.0   1   1   1.1e-12   7.2e-09   35.7   0.0    23    86   384   440   368   440 0.87 Glycosyl hydrolases family 32 C terminal
SBP_bac_7            PF03480.8    286 seq1026_BIOID50989   -            328   1.2e-83  280.3   1.2   1   1   1.1e-87   1.5e-83  280.1   0.8     1   285    33   312    33   313 0.99 Bacterial extracellular solute-binding protein, family 7
Bac_export_3         PF01313.14    76 seq1027_BIOID50989   -             89   1.2e-26   92.0  11.6   1   1   1.1e-30   1.5e-26   91.7   8.1     3    74     6    77     4    78 0.97 Bacterial export proteins, family 3
MoCF_biosynth        PF00994.19   144 seq1028_BIOID50989   -            195   9.4e-28   96.2   0.0   1   1   8.5e-32   1.2e-27   95.9   0.0     2   138     8   147     7   152 0.88 Probable molybdopterin binding domain
Fimbrial             PF00419.15   145 seq1030_BIOID50989   -            187   8.7e-17   61.5   0.1   1   1     8e-21   1.1e-16   61.2   0.1     1   144    43   186    43   187 0.89 Fimbrial protein
CMD                  PF02627.15    85 seq1032_BIOID50989   -            182   6.6e-09   35.3   0.2   1   1   3.2e-12   4.4e-08   32.7   0.0    14    85    52   122    43   122 0.91 Carboxymuconolactone decarboxylase family
rve                  PF00665.21   120 seq1034_BIOID50989   -            248   6.5e-28   97.1   0.0   1   1   4.3e-31   1.2e-27   96.3   0.0     2   120    76   192    75   192 0.98 Integrase core domain
rve_3                PF13683.1     67 seq1034_BIOID50989   -            248   7.4e-15   54.1   0.3   1   1   5.9e-18   1.6e-14   53.0   0.2     2    67   164   230   163   230 0.96 Integrase core domain
DDE_Tnp_IS240        PF13610.1    140 seq1034_BIOID50989   -            248   1.4e-12   47.6   0.0   1   1   7.5e-16   2.1e-12   47.1   0.0     2   139    81   222    80   223 0.90 DDE domain
rve_2                PF13333.1     52 seq1034_BIOID50989   -            248   4.3e-10   39.3   0.2   1   1     3e-13   8.3e-10   38.4   0.1     1    50   182   236   182   237 0.90 Integrase core domain
HTH_21               PF13276.1     60 seq1034_BIOID50989   -            248   7.2e-09   35.4   0.1   1   1     6e-12   1.6e-08   34.2   0.0     9    58     4    52     2    56 0.90 HTH-like domain
DUF1116              PF06545.6    216 seq1035_BIOID50989   -            419   3.3e-99  330.2   1.3   1   1  3.3e-103   4.5e-99  329.7   0.9     1   216    87   303    87   303 0.99 Protein of unknown function (DUF1116)
AMNp_N               PF10423.4    160 seq1036_BIOID50989   -            519   9.2e-51  171.4   0.1   1   1     2e-54   1.4e-50  170.9   0.1     2   158    47   205    46   207 0.96 Bacterial AMP nucleoside phosphorylase N-terminus
PNP_UDP_1            PF01048.15   234 seq1036_BIOID50989   -            519   5.3e-20   71.2   0.0   1   1   1.2e-23   8.5e-20   70.6   0.0    33   200   297   464   264   487 0.83 Phosphorylase superfamily
Lambda_CIII          PF02061.11    45 seq1037_BIOID50989   -             54   9.1e-31  105.4   0.1   1   1   7.8e-35   1.1e-30  105.2   0.1     1    45     1    43     1    43 1.00 Lambda Phage CIII
TP_methylase         PF00590.15   210 seq1038_BIOID50989   -            457   9.2e-50  169.1   0.1   1   1   3.2e-53   1.5e-49  168.4   0.1     2   209   218   426   217   427 0.92 Tetrapyrrole (Corrin/Porphyrin) Methylases
NAD_binding_7        PF13241.1    103 seq1038_BIOID50989   -            457     1e-27   96.2   0.1   1   1   2.3e-29     1e-25   89.8   0.0     1   103     6   115     6   115 0.89 Putative NAD(P)-binding
CysG_dimeriser       PF10414.4     60 seq1038_BIOID50989   -            457   2.3e-20   71.6   0.9   1   1   1.6e-23   7.4e-20   70.0   0.6     2    60   150   209   149   209 0.97 Sirohaem synthase dimerisation region
Lambda_Kil           PF06301.6     43 seq1040_BIOID50989   -            115   8.7e-27   92.1   1.2   1   1   8.6e-31   1.2e-26   91.7   0.9     1    43    43    85    43    85 0.98 Bacteriophage lambda Kil protein
HisG                 PF01634.13   163 seq1041_BIOID50989   -            299   8.2e-55  184.7   0.0   1   1   1.7e-58   1.2e-54  184.1   0.0     1   163    53   221    53   221 0.94 ATP phosphoribosyltransferase
HisG_C               PF08029.6     75 seq1041_BIOID50989   -            299   5.6e-28   96.5   0.1   1   1   2.2e-31   1.5e-27   95.2   0.0     1    75   222   297   222   297 0.98 HisG, C-terminal domain
HDPD                 PF02924.9    118 seq1043_BIOID50989   -            111   3.7e-16   58.8   0.0   1   1   3.3e-20   4.5e-16   58.5   0.0    14   113     9   102     6   106 0.90 Bacteriophage lambda head decoration protein D
Bac_export_1         PF01311.15   249 seq1044_BIOID50989   -            258   2.9e-51  174.0  24.6   1   1   2.5e-55   3.4e-51  173.8  17.0     2   240     3   242     2   248 0.95 Bacterial export proteins, family 1
AsnC_trans_reg       PF01037.16    74 seq1046_BIOID50989   -            152   1.6e-18   66.0   0.1   1   1   8.4e-22   2.9e-18   65.2   0.1     4    73    75   143    72   144 0.92 AsnC family
HTH_AsnC-type        PF13404.1     42 seq1046_BIOID50989   -            152   1.5e-13   49.9   0.0   1   1   8.8e-17     3e-13   48.9   0.0     1    42     6    47     6    47 0.97 AsnC-type helix-turn-helix domain
HTH_24               PF13412.1     48 seq1046_BIOID50989   -            152   2.6e-13   49.0   0.0   1   1   1.2e-16   4.2e-13   48.3   0.0     1    48     6    53     6    53 0.97 Winged helix-turn-helix DNA-binding
HTH_11               PF08279.7     55 seq1046_BIOID50989   -            152   1.6e-05   24.3   0.0   1   1   9.9e-09   3.4e-05   23.2   0.0    17    54    24    66    11    67 0.87 HTH domain
LamB                 PF02264.10   398 seq1048_BIOID50989   -            446  8.4e-169  561.7  25.0   1   1  6.9e-173  9.5e-169  561.5  17.3     1   398    28   446    28   446 0.97 LamB porin
Trehalase            PF01204.13   512 seq1050_BIOID50989   -            783   9.1e-12   44.2   0.1   1   1   1.2e-14   5.6e-11   41.5   0.1   179   488   414   764   408   770 0.83 Trehalase
DUF608               PF04685.8    365 seq1050_BIOID50989   -            783   5.4e-08   31.8   0.7   1   1   1.1e-10   4.9e-07   28.6   0.4   110   221   424   632   417   645 0.89 Protein of unknown function, DUF608
Pirin                PF02678.11   107 seq1053_BIOID50989   -            233   3.9e-21   74.8   0.0   1   1   5.3e-25   7.2e-21   73.9   0.0     2   107     4   119     3   119 0.95 Pirin
Gam                  PF06064.6     98 seq1054_BIOID50989   -             98   5.5e-63  209.0   5.4   1   1   4.4e-67     6e-63  208.9   3.8     1    98     1    98     1    98 0.99 Host-nuclease inhibitor protein Gam
YbhQ                 PF11076.3    135 seq1055_BIOID50989   -            136   4.3e-79  262.5  13.2   1   1   3.7e-83   5.1e-79  262.3   9.1     1   134     1   132     1   134 0.98 Putative inner membrane protein YbhQ
Pili_assembly_N      PF00345.15   122 seq1058_BIOID50989   -             97   4.6e-06   26.3   0.0   1   1   4.1e-10   5.6e-06   26.0   0.0     1    38    36    73    36    87 0.89 Gram-negative pili assembly chaperone, N-terminal domain
SBP_bac_8            PF13416.1    281 seq1059_BIOID50989   -            388   2.2e-30  106.2   0.6   1   1   4.6e-34   3.2e-30  105.7   0.2    10   265    60   342    52   353 0.84 Bacterial extracellular solute-binding protein
SBP_bac_1            PF01547.20   314 seq1059_BIOID50989   -            388   1.2e-05   25.0   2.8   1   1   2.9e-09     2e-05   24.3   1.8    19   313    57   326    33   327 0.82 Bacterial extracellular solute-binding protein
DnaB_C               PF03796.10   265 seq1062_BIOID50989   -            471  4.1e-108  360.1   0.2   1   1  1.2e-111  5.4e-108  359.7   0.1     1   263   206   463   206   465 0.97 DnaB-like helicase C terminal domain
DnaB                 PF00772.16   103 seq1062_BIOID50989   -            471   8.7e-38  128.2   0.0   1   1   4.2e-41   1.9e-37  127.1   0.0     1   103    26   128    26   128 0.99 DnaB-like helicase N terminal domain
AAA_25               PF13481.1    194 seq1062_BIOID50989   -            471     1e-13   51.0   0.1   1   1   3.6e-17   1.6e-13   50.3   0.0    29   190   220   386   179   390 0.84 AAA domain
Aconitase_2_N        PF06434.8    204 seq1064_BIOID50989   -            916   1.5e-95  318.2   0.0   1   1   5.4e-99   2.4e-95  317.6   0.0     1   204   219   433   219   433 0.99 Aconitate hydratase 2 N-terminus
Aconitase_B_N        PF11791.3    154 seq1064_BIOID50989   -            916   9.2e-68  226.7   0.1   1   1   3.6e-71   1.6e-67  225.9   0.1     1   154    55   207    55   207 1.00 Aconitate B N-terminal domain
Aconitase            PF00330.15   465 seq1064_BIOID50989   -            916   2.7e-25   88.6   0.1   1   2   1.1e-12   5.2e-09   34.9   0.0   102   305   524   749   515   752 0.75 Aconitase family (aconitate hydratase)
Aconitase            PF00330.15   465 seq1064_BIOID50989   -            916   2.7e-25   88.6   0.1   2   2   2.1e-17   9.6e-14   50.5   0.0   337   465   750   869   746   869 0.90 Aconitase family (aconitate hydratase)
DUF1471              PF07338.8     56 seq1065_BIOID50989   -             85   8.5e-20   70.0   0.1   1   1   8.2e-24   1.1e-19   69.6   0.0     2    56    33    85    32    85 0.98 Protein of unknown function (DUF1471)
RecT                 PF03837.9    199 seq1068_BIOID50989   -            261   1.1e-28   99.8   0.0   1   1   1.6e-30   2.2e-26   92.2   0.0     5   195    24   182    22   190 0.91 RecT family
Flavodoxin_1         PF00258.20   143 seq1069_BIOID50989   -            147   3.6e-21   75.5   0.0   1   1     3e-25     4e-21   75.3   0.0     2   143     7   138     6   138 0.92 Flavodoxin
Pili_assembly_C      PF02753.12    68 seq1070_BIOID50989   -            161   2.6e-17   62.2   0.0   1   1   7.4e-21     5e-17   61.3   0.0     2    66    95   155    94   157 0.95 Gram-negative pili assembly chaperone, C-terminal domain
Pili_assembly_N      PF00345.15   122 seq1070_BIOID50989   -            161   1.5e-16   60.1   0.4   1   1   9.9e-20   6.8e-16   58.0   0.0    48   121     3    74     1    75 0.90 Gram-negative pili assembly chaperone, N-terminal domain
DEDD_Tnp_IS110       PF01548.12   144 seq1072_BIOID50989   -            326   4.2e-44  149.5   0.2   1   1   2.4e-47   1.7e-43  147.6   0.1     1   144     7   151     7   151 0.99 Transposase
Transposase_20       PF02371.11    87 seq1072_BIOID50989   -            326   1.1e-27   95.7   0.4   1   1     3e-31     2e-27   94.9   0.3     2    85   196   280   195   282 0.96 Transposase IS116/IS110/IS902 family
DctQ                 PF04290.7    133 seq1075_BIOID50989   -            167   4.1e-28   97.6   7.5   1   1     3e-32   4.1e-28   97.6   5.2     1   131    25   156    25   158 0.93 Tripartite ATP-independent periplasmic transporters, DctQ component
Bac_export_2         PF01312.14   343 seq1077_BIOID50989   -            345  1.6e-100  336.1   3.9   1   1  1.3e-104  1.8e-100  336.0   2.7     1   341     1   339     1   341 0.99 FlhB HrpN YscU SpaS Family
IclR                 PF01614.13   129 seq1078_BIOID50989   -            282     3e-44  149.7   0.0   1   1   6.5e-48   4.5e-44  149.1   0.0     2   128   143   268   142   269 0.97 Bacterial transcriptional regulator
HTH_IclR             PF09339.5     52 seq1078_BIOID50989   -            282   1.8e-14   52.9   0.0   1   1   5.2e-18   3.5e-14   51.9   0.0     1    50    25    74    25    76 0.96 IclR helix-turn-helix domain
Histidinol_dh        PF00815.15   413 seq1081_BIOID50989   -            434    1e-182  607.2   1.5   1   1  8.8e-187  1.2e-182  607.0   1.0     2   413    18   428    17   428 0.99 Histidinol dehydrogenase
Phage_Nu1            PF07471.7    164 seq1084_BIOID50989   -            180   8.2e-30  103.3   0.6   1   1   1.3e-33   1.7e-29  102.2   0.4     3   163     6   149     4   150 0.86 Phage DNA packaging protein Nu1
DUF2877              PF11392.3    111 seq1086_BIOID50989   -            271   1.9e-28   98.7   0.0   1   1   3.1e-32   4.2e-28   97.6   0.0     1   110   158   265   158   266 0.88 Protein of unknown function (DUF2877)
DHO_dh               PF01180.16   293 seq1087_BIOID50989   -            336   6.6e-92  307.5   0.2   1   1   5.9e-96     8e-92  307.2   0.1     4   288    47   335    45   336 0.97 Dihydroorotate dehydrogenase
LysR_substrate       PF03466.15   209 seq1088_BIOID50989   -            315   9.6e-55  184.8   0.6   1   1   1.9e-58   1.3e-54  184.3   0.4     4   208    99   303    96   304 0.99 LysR substrate binding domain
HTH_1                PF00126.22    60 seq1088_BIOID50989   -            315   8.8e-22   76.4   0.5   1   1   2.5e-25   1.7e-21   75.5   0.1     1    59    13    71    13    72 0.98 Bacterial regulatory helix-turn-helix protein, lysR family
DctM                 PF06808.7    416 seq1089_BIOID50989   -            433  3.8e-115  384.6  54.2   1   1  3.1e-119  4.3e-115  384.4  37.6     1   416    10   422    10   422 0.98 DctM-like transporters
Aldo_ket_red         PF00248.16   283 seq1090_BIOID50989   -            294     1e-46  158.8   0.0   1   1   9.4e-51   1.3e-46  158.6   0.0     2   281    20   267    19   269 0.92 Aldo/keto reductase family
YqaJ                 PF09588.5    152 seq1092_BIOID50989   -            225   7.7e-26   90.7   0.0   1   1   2.1e-29   1.4e-25   89.8   0.0     2   150    24   166    23   168 0.85 YqaJ-like viral recombinase domain
GIDA                 PF01134.17   392 seq1093_BIOID50989   -            629  5.1e-171  568.7   0.0   1   1  2.9e-174  6.7e-171  568.3   0.0     1   391     8   398     8   399 0.99 Glucose inhibited division protein A
GIDA_assoc_3         PF13932.1     72 seq1093_BIOID50989   -            629     4e-31  106.7   0.1   1   1   6.2e-34   1.4e-30  105.0   0.1     1    72   546   617   546   617 0.99 GidA associated domain 3
FAD_oxidored         PF12831.2    428 seq1093_BIOID50989   -            629   3.1e-08   33.0   4.1   1   1   2.9e-11   6.6e-08   31.9   2.9     1   142     8   151     8   152 0.72 FAD dependent oxidoreductase
Pyr_redox_2          PF07992.9    200 seq1093_BIOID50989   -            629   2.4e-06   27.4   0.6   1   1   2.2e-09     5e-06   26.4   0.4     1   118     8   156     8   162 0.62 Pyridine nucleotide-disulphide oxidoreductase
BPD_transp_1         PF00528.17   185 seq1097_BIOID50989   -            511   4.7e-07   29.3  16.8   1   1   3.5e-11   4.7e-07   29.3  11.7    26   183   346   503   344   505 0.92 Binding-protein-dependent transport system inner membrane component
Carb_kinase          PF01256.12   242 seq1098_BIOID50989   -            515   6.1e-83  277.6   4.2   1   1   5.5e-86   3.7e-82  275.1   1.2     2   242   258   496   257   496 0.99 Carbohydrate kinase
YjeF_N               PF03853.10   173 seq1098_BIOID50989   -            515   7.8e-47  158.9   0.1   1   1     2e-50   1.4e-46  158.1   0.0     2   173    35   199    34   199 0.98 YjeF-related protein N-terminus
DUF4223              PF13978.1     56 seq1099_BIOID50989   -             55   1.2e-36  124.0   0.7   1   1   9.5e-41   1.3e-36  123.9   0.5     1    55     1    55     1    55 0.99 Protein of unknown function (DUF4223)
MalM                 PF07148.7    136 seq1100_BIOID50989   -            306   2.3e-50  169.4   0.1   1   1   2.4e-54   3.3e-50  168.9   0.0     2   136    75   210    74   210 0.98 Maltose operon periplasmic protein precursor (MalM)
Fer4_11              PF13247.1     99 seq1102_BIOID50989   -            157   1.6e-17   63.1  23.4   1   1   3.6e-20   4.9e-17   61.5  12.1     7    98    55   143    50   144 0.88 4Fe-4S dicluster domain
Fer4                 PF00037.22    24 seq1102_BIOID50989   -            157   8.8e-14   50.3  40.2   1   1   2.5e-10   3.4e-07   29.4   0.9     3    23    84   104    82   105 0.89 4Fe-4S binding domain
Fer4_7               PF12838.2     52 seq1102_BIOID50989   -            157   3.3e-13   49.6  57.8   1   1   2.8e-10   3.8e-07   30.2   8.0     1    52    88   138    88   138 0.85 4Fe-4S dicluster domain
Fer4_9               PF13187.1     55 seq1102_BIOID50989   -            157     5e-13   48.9  29.6   1   1   6.7e-11   9.2e-08   32.1   6.3     1    54    88   138    88   139 0.88 4Fe-4S dicluster domain
Fer4_10              PF13237.1     52 seq1102_BIOID50989   -            157   4.8e-10   38.9  32.1   1   1   2.8e-10   3.8e-07   29.6   7.1     2    52    82   135    81   135 0.83 4Fe-4S dicluster domain
Fer4_2               PF12797.2     22 seq1102_BIOID50989   -            157   1.3e-09   37.3  40.9   1   1   2.2e-09     3e-06   26.7   1.0     2    21    81   100    80   101 0.93 4Fe-4S binding domain
Fer4_3               PF12798.2     15 seq1102_BIOID50989   -            157   1.8e-08   34.2  48.1   1   2   2.2e-06     0.003   17.8   2.9     1    15    89   103    89   103 0.98 4Fe-4S binding domain
Fer4_3               PF12798.2     15 seq1102_BIOID50989   -            157   1.8e-08   34.2  48.1   2   2   2.2e-07    0.0003   21.0   2.7     1    15   118   138   118   138 0.98 4Fe-4S binding domain
Fer4_4               PF12800.2     17 seq1102_BIOID50989   -            157   1.7e-05   24.6  42.5   1   2   0.00011      0.15   12.3   3.1     2    14    10    22     9    25 0.91 4Fe-4S binding domain
Fer4_4               PF12800.2     17 seq1102_BIOID50989   -            157   1.7e-05   24.6  42.5   2   2   1.7e-07   0.00023   21.1   1.9     1    17    86   102    86   102 0.92 4Fe-4S binding domain
Transcrip_reg        PF01709.15   234 seq1104_BIOID50989   -            238   9.7e-83  276.7   0.8   1   1     8e-87   1.1e-82  276.5   0.6     1   233     3   235     3   236 0.98 Transcriptional regulator
AA_kinase            PF00696.23   241 seq1107_BIOID50989   -            297   8.8e-25   87.5   0.0   1   1   1.7e-28   2.3e-24   86.1   0.0     1   239     2   277     2   279 0.79 Amino acid kinase family
Ala_racemase_N       PF01168.15   217 seq1109_BIOID50989   -            359   3.1e-61  206.6   0.0   1   1   5.7e-65   3.9e-61  206.2   0.0     1   217     8   219     8   219 0.94 Alanine racemase, N-terminal domain
Ala_racemase_C       PF00842.16   129 seq1109_BIOID50989   -            359   1.7e-39  134.0   0.1   1   1   3.8e-43   2.6e-39  133.4   0.1     1   129   234   358   234   358 0.97 Alanine racemase, C-terminal domain
AA_permease_2        PF13520.1    426 seq1110_BIOID50989   -            462   2.8e-59  200.6  45.4   1   1     5e-63   3.5e-59  200.3  31.5     1   405    27   427    27   448 0.85 Amino acid permease
AA_permease          PF00324.16   479 seq1110_BIOID50989   -            462     5e-36  123.9  40.9   1   1   1.2e-39   8.5e-36  123.1  28.3     2   475    32   457    31   461 0.83 Amino acid permease
DUF1317              PF07026.6     60 seq1113_BIOID50989   -             60   3.8e-39  132.2   0.1   1   1     3e-43   4.1e-39  132.1   0.0     1    60     1    60     1    60 0.99 Protein of unknown function (DUF1317)
DUF1127              PF06568.6     40 seq1117_BIOID50989   -             59   5.5e-13   47.9   5.7   1   1     4e-17   5.5e-13   47.9   4.0     2    39    22    59    21    59 0.96 Domain of unknown function (DUF1127)
Aminotran_1_2        PF00155.16   363 seq1118_BIOID50989   -            356   9.5e-69  231.9   0.0   1   1   1.7e-72   1.1e-68  231.6   0.0    31   363    46   351    30   351 0.94 Aminotransferase class I and II
Aminotran_5          PF00266.14   371 seq1118_BIOID50989   -            356   3.4e-06   25.9   0.0   1   1   1.2e-09     8e-06   24.7   0.0    49   177    64   186    46   187 0.82 Aminotransferase class-V
Sod_Cu               PF00080.15   142 seq1119_BIOID50989   -            219   1.2e-30  106.4   0.2   1   1   1.1e-34   1.5e-30  106.1   0.1     9   142    77   218    59   218 0.90 Copper/zinc superoxide dismutase (SODC)
DUF1382              PF07131.6     61 seq1120_BIOID50989   -             63   8.3e-40  134.6   0.6   1   1   6.7e-44   9.1e-40  134.4   0.4     1    61     1    61     1    61 0.99 Protein of unknown function (DUF1382)
Response_reg         PF00072.19   112 seq1124_BIOID50989   -            232   5.1e-29  100.4   0.4   1   1   1.2e-32     8e-29   99.8   0.3     1   112     4   112     4   112 0.98 Response regulator receiver domain
Trans_reg_C          PF00486.23    77 seq1124_BIOID50989   -            232   1.4e-21   76.0   0.0   1   1   5.1e-25   3.5e-21   74.7   0.0     1    77   152   228   152   228 0.95 Transcriptional regulatory protein, C terminal
OTCace               PF00185.19   158 seq1126_BIOID50989   -            396   1.1e-34  119.5   0.0   1   1   2.7e-38   1.8e-34  118.7   0.0     1   156   187   373   187   374 0.91 Aspartate/ornithine carbamoyltransferase, Asp/Orn binding domain
OTCace_N             PF02729.16   142 seq1126_BIOID50989   -            396   3.3e-28   98.0   0.0   1   1     2e-31   1.4e-27   95.9   0.0     1   142    22   179    22   179 0.88 Aspartate/ornithine carbamoyltransferase, carbamoyl-P binding domain
GntP_permease        PF02447.11   441 seq1127_BIOID50989   -             72   3.2e-21   75.2   0.5   1   1   2.5e-25   3.4e-21   75.1   0.3   372   441     2    71     1    71 0.96 GntP family permease
DUF1379              PF07126.7    154 seq1128_BIOID50989   -            180   1.9e-56  189.6   0.0   1   1   1.8e-60   2.5e-56  189.2   0.0     1   149    21   170    21   175 0.98 Protein of unknown function (DUF1379)
HSP70                PF00012.15   602 seq1134_BIOID50989   -            638  4.8e-270  896.5  15.9   1   1  4.1e-274  5.7e-270  896.3  11.0     1   600     4   602     4   604 0.99 Hsp70 protein
PALP                 PF00291.20   307 seq1135_BIOID50989   -            442   3.1e-42  144.7   0.0   1   1   3.1e-46   4.2e-42  144.2   0.0    15   289    92   399    73   409 0.84 Pyridoxal-phosphate dependent enzyme
Penicil_amidase      PF01804.13   735 seq1136_BIOID50989   -            846  2.8e-213  710.9  22.6   1   1  2.4e-217  3.3e-213  710.7  15.7     4   734    34   837    31   838 0.94 Penicillin amidase
zf-dskA_traR         PF01258.12    36 seq1138_BIOID50989   -             73   8.4e-09   34.9   7.4   1   1     8e-13   1.1e-08   34.5   5.1     4    35    33    64    30    65 0.93 Prokaryotic dksA/traR C4-type zinc finger
Oxidored_FMN         PF00724.15   341 seq1140_BIOID50989   -            672  8.6e-104  347.0   0.0   1   1  6.4e-107  1.1e-103  346.7   0.0     2   341     6   331     5   331 0.97 NADH:flavin oxidoreductase / NADH oxidase family
Pyr_redox_3          PF13738.1    203 seq1140_BIOID50989   -            672   1.7e-13   50.9   0.3   1   1   1.5e-09   2.6e-06   27.4   0.3     1    41   378   417   378   422 0.93 Pyridine nucleotide-disulphide oxidoreductase
Pyr_redox_2          PF07992.9    200 seq1140_BIOID50989   -            672   1.7e-12   47.5   0.0   1   1   1.6e-12   2.7e-09   37.0   0.0     2   159   377   535   376   577 0.68 Pyridine nucleotide-disulphide oxidoreductase
NAD_binding_8        PF13450.1     68 seq1140_BIOID50989   -            672   1.2e-09   37.8   0.3   1   1   4.2e-12   7.1e-09   35.4   0.0     1    36   379   414   379   435 0.89 NAD(P)-binding Rossmann-like domain
HI0933_like          PF03486.9    409 seq1140_BIOID50989   -            672   4.8e-07   28.4   1.6   1   1   5.2e-10     9e-07   27.5   0.2     2    42   376   416   375   418 0.93 HI0933-like protein
FAD_binding_2        PF00890.19   421 seq1140_BIOID50989   -            672   3.6e-05   22.6   1.0   1   1   5.1e-08   8.7e-05   21.4   0.7     3    41   378   416   376   419 0.91 FAD binding domain
DUF1401              PF07180.6    146 seq1141_BIOID50989   -            152   1.2e-70  235.8   1.8   1   1   9.6e-75   1.3e-70  235.6   1.2     1   146    16   152    16   152 0.97 Protein of unknown function (DUF1401)
Flagellin_N          PF00669.15   139 seq1143_BIOID50989   -            304   2.7e-29  101.6  18.6   1   1   3.9e-33   2.7e-29  101.6  12.9     1   135     4   138     4   144 0.98 Bacterial flagellin N-terminal helical region
Flagellin_C          PF00700.16    86 seq1143_BIOID50989   -            304   1.1e-20   73.4  11.2   1   1   1.6e-24   1.1e-20   73.4   7.8     1    86   218   303   218   303 0.98 Bacterial flagellin C-terminal helical region
Acyl_transf_3        PF01757.17   340 seq1145_BIOID50989   -            377   1.7e-24   86.2  35.5   1   1   1.2e-28   1.7e-24   86.2  24.6     3   338    40   350    39   352 0.91 Acyltransferase family
HATPase_c            PF02518.21   111 seq1146_BIOID50989   -            457     1e-25   89.4   0.0   1   1   2.3e-28   7.9e-25   86.6   0.0     2   110   346   453   345   454 0.97 Histidine kinase-, DNA gyrase B-, and HSP90-like ATPase
HisKA                PF00512.20    68 seq1146_BIOID50989   -            457   9.8e-15   54.1   3.5   1   1   2.9e-18   9.8e-15   54.1   2.4     1    67   238   299   238   300 0.95 His Kinase A (phospho-acceptor) domain
HAMP                 PF00672.20    70 seq1146_BIOID50989   -            457   8.2e-13   48.2   0.1   1   1   2.4e-16   8.2e-13   48.2   0.1     2    70   165   234   164   234 0.96 HAMP domain
HATPase_c_3          PF13589.1    137 seq1146_BIOID50989   -            457   5.7e-07   29.1   0.0   1   1   3.4e-10   1.2e-06   28.1   0.0     3    82   350   424   348   430 0.88 Histidine kinase-, DNA gyrase B-, and HSP90-like ATPase
Ead_Ea22             PF13935.1    139 seq1147_BIOID50989   -            201   1.1e-31  109.8   6.9   1   1   3.2e-34   4.4e-30  104.7   4.8     1   139     2   101     2   101 0.94 Ead/Ea22-like protein
Acetyltransf_10      PF13673.1    117 seq1148_BIOID50989   -            147   2.1e-12   47.0   0.0   1   1   7.6e-16   2.6e-12   46.7   0.0     5   117    16   122    13   122 0.80 Acetyltransferase (GNAT) domain
Acetyltransf_1       PF00583.19    83 seq1148_BIOID50989   -            147   4.2e-11   42.6   0.0   1   1   3.5e-14   1.2e-10   41.1   0.0    27    83    72   123    56   123 0.89 Acetyltransferase (GNAT) family
Acetyltransf_7       PF13508.1     79 seq1148_BIOID50989   -            147   2.2e-10   40.4   0.0   1   1   1.1e-13   3.9e-10   39.6   0.0     6    79    54   124    49   124 0.89 Acetyltransferase (GNAT) domain
Acetyltransf_6       PF13480.1    142 seq1148_BIOID50989   -            147   4.7e-05   23.2   0.1   1   1   1.9e-08   6.6e-05   22.7   0.0    29   125    11   101     3   105 0.83 Acetyltransferase (GNAT) domain
ABC_tran             PF00005.22   118 seq1149_BIOID50989   -            228   1.8e-19   70.1   0.0   1   1   1.8e-23   2.4e-19   69.7   0.0     1   117    52   172    52   173 0.86 ABC transporter
Ogr_Delta            PF04606.7     47 seq1150_BIOID50989   -             86   3.6e-18   64.8   4.0   1   1   3.8e-22   5.1e-18   64.3   2.8     1    46     3    50     3    51 0.97 Ogr/Delta-like zinc finger
UPF0079              PF02367.12   123 seq1152_BIOID50989   -            153   3.3e-45  152.5   0.0   1   1   2.8e-49   3.9e-45  152.3   0.0     1   121    14   134    14   136 0.98 Uncharacterised P-loop hydrolase UPF0079
SopA                 PF13981.1    135 seq1153_BIOID50989   -            442   2.4e-30  105.2   5.7   1   1   6.9e-34   2.4e-30  105.2   3.9     3   135   209   342   207   342 0.97 SopA-like central domain
Pentapeptide_4       PF13599.1     78 seq1153_BIOID50989   -            442   2.8e-18   65.3  19.6   1   1     1e-17   3.5e-14   52.2   5.1     6    78    90   165    85   168 0.93 Pentapeptide repeats (9 copies)
Pentapeptide_3       PF13576.1     48 seq1153_BIOID50989   -            442   1.4e-12   47.2  19.1   1   1   1.5e-11   5.2e-08   32.5   1.4     1    47   102   148   102   149 0.90 Pentapeptide repeats (9 copies)
PK                   PF00224.16   348 seq1154_BIOID50989   -            542  3.9e-150  499.1   9.5   1   1  7.1e-154  4.9e-150  498.8   6.6     1   345    73   414    73   417 0.98 Pyruvate kinase, barrel domain
PK_C                 PF02887.11   117 seq1154_BIOID50989   -            542   6.9e-28   96.4   3.0   1   1   1.3e-31   8.9e-28   96.0   0.6     1   116   427   540   427   541 0.97 Pyruvate kinase, alpha/beta domain
IGPD                 PF00475.13   145 seq1155_BIOID50989   -            355   1.2e-64  216.3   0.3   1   1   6.7e-68   2.3e-64  215.5   0.2     1   145   196   338   196   338 0.99 Imidazoleglycerol-phosphate dehydratase
HAD_2                PF13419.1    176 seq1155_BIOID50989   -            355   5.5e-07   29.9   0.0   1   1   5.3e-09   1.8e-05   24.9   0.0    76   173    30   145    19   148 0.81 Haloacid dehalogenase-like hydrolase
PNK3P                PF08645.6    158 seq1155_BIOID50989   -            355   7.5e-07   28.6   0.0   1   1   5.7e-10   1.9e-06   27.2   0.0     5   129     8   134     4   166 0.76 Polynucleotide kinase 3 phosphatase
Hydrolase_like       PF13242.1     75 seq1155_BIOID50989   -            355   1.8e-06   27.4   0.0   1   1   1.1e-09   3.8e-06   26.4   0.0     1    44   102   144   102   149 0.90 HAD-hyrolase-like
Aminotran_1_2        PF00155.16   363 seq1156_BIOID50989   -            411   1.5e-86  290.5   0.0   1   1   1.2e-90   1.7e-86  290.3   0.0     2   362    41   406    40   407 0.98 Aminotransferase class I and II
SIS                  PF01380.17   131 seq1157_BIOID50989   -            347   3.1e-21   75.2   0.0   1   2   1.2e-12   1.6e-08   34.0   0.0     5   122    51   170    48   175 0.87 SIS domain
SIS                  PF01380.17   131 seq1157_BIOID50989   -            347   3.1e-21   75.2   0.0   2   2     3e-14   4.1e-10   39.2   0.0     4    87   214   299   211   305 0.93 SIS domain
GidB                 PF02527.10   184 seq1158_BIOID50989   -            207   7.4e-67  223.9   0.0   1   1   1.3e-70     9e-67  223.6   0.0     1   184    20   200    20   200 0.98 rRNA small subunit methyltransferase G
Methyltransf_31      PF13847.1    152 seq1158_BIOID50989   -            207   9.4e-10   38.1   0.0   1   1   5.5e-13   3.8e-09   36.2   0.0     4    94    66   149    64   195 0.82 Methyltransferase domain
UPF0231              PF06062.6    121 seq1159_BIOID50989   -            136   2.9e-41  140.0   2.4   1   1   2.4e-45   3.3e-41  139.8   1.6     1   121    17   134    17   134 0.99 Uncharacterised protein family (UPF0231)
HOK_GEF              PF01848.11    43 seq1161_BIOID50989   -             46   1.7e-17   62.3   1.3   1   1   1.3e-21   1.8e-17   62.2   0.9     2    43     3    44     2    44 0.96 Hok/gef family
Amidase_3            PF01520.13   175 seq1162_BIOID50989   -            445   3.7e-49  166.7   0.0   1   1   9.5e-53   6.5e-49  165.9   0.0     1   174   194   413   194   414 0.99 N-acetylmuramoyl-L-alanine amidase
DUF551               PF04448.7     69 seq1163_BIOID50989   -            116   4.3e-14   52.8   0.2   1   1   4.6e-18   6.3e-14   52.3   0.2     1    69    51   109    51   109 0.99 Protein of unknown function (DUF551)
PALP                 PF00291.20   307 seq1164_BIOID50989   -            398   1.1e-44  152.7   0.2   1   1     1e-48   1.4e-44  152.4   0.1     4   305    41   374    39   377 0.81 Pyridoxal-phosphate dependent enzyme
Rhodanese            PF00581.15   113 seq1165_BIOID50989   -            440   4.4e-29  100.9   0.2   1   2   8.1e-15   1.1e-10   41.7   0.0    22   112   183   268   161   269 0.81 Rhodanese-like domain
Rhodanese            PF00581.15   113 seq1165_BIOID50989   -            440   4.4e-29  100.9   0.2   2   2   8.6e-15   1.2e-10   41.6   0.0     5   112   304   423   300   424 0.83 Rhodanese-like domain
TetR_N               PF00440.18    47 seq1167_BIOID50989   -            234   3.3e-13   48.9   1.6   1   1   5.1e-17     7e-13   47.8   0.1     1    46    34    80    34    81 0.95 Bacterial regulatory proteins, tetR family
FliD_C               PF07195.7    239 seq1169_BIOID50989   -            438   7.7e-43  146.3  10.5   1   1   1.1e-46   7.7e-43  146.3   7.3     1   232   209   423   209   431 0.94 Flagellar hook-associated protein 2 C-terminus
FliD_N               PF02465.13    99 seq1169_BIOID50989   -            438   1.3e-14   54.2   6.8   1   1   1.8e-18   1.3e-14   54.2   4.7     8    99     6    98     1    98 0.85 Flagellar hook-associated protein 2 C-terminus
DUF4222              PF13973.1     53 seq1170_BIOID50989   -             80   6.9e-16   57.2   0.0   1   1   6.2e-20   8.4e-16   56.9   0.0     2    53     4    54     3    54 0.97 Domain of unknown function (DUF4222)
UPF0020              PF01170.13   180 seq1175_BIOID50989   -            702   2.5e-62  209.5   0.0   1   1     6e-60   9.2e-57  191.4   0.0     1   179   162   375   162   376 0.96 Putative RNA methylase family UPF0020
Methyltransf_26      PF13659.1    117 seq1175_BIOID50989   -            702   1.1e-26   93.0   0.0   1   2   2.9e-19   4.4e-16   58.8   0.0     4    94   193   326   190   353 0.92 Methyltransferase domain
Methyltransf_26      PF13659.1    117 seq1175_BIOID50989   -            702   1.1e-26   93.0   0.0   2   2   6.7e-11     1e-07   31.8   0.0    11   114   549   655   520   658 0.80 Methyltransferase domain
Methyltrans_SAM      PF10672.4    286 seq1175_BIOID50989   -            702   7.2e-21   74.1   0.1   1   1   7.8e-24   1.2e-20   73.4   0.1    24   240   437   658   427   681 0.83 S-adenosylmethionine-dependent methyltransferase
THUMP                PF02926.12    93 seq1175_BIOID50989   -            702   2.2e-14   53.1   0.0   1   1   2.7e-17   4.1e-14   52.3   0.0     2    92    57   153    56   154 0.95 THUMP domain
Cons_hypoth95        PF03602.10   183 seq1175_BIOID50989   -            702   3.9e-14   52.3   0.0   1   1   2.9e-12   4.4e-09   35.8   0.0    39   140   536   635   530   671 0.85 Conserved hypothetical protein 95
GATase               PF00117.23   192 seq1176_BIOID50989   -            196   3.9e-28   98.0   0.0   1   1   1.3e-31   4.5e-28   97.8   0.0     1   189     4   194     4   196 0.82 Glutamine amidotransferase class-I
GATase_3             PF07685.9    158 seq1176_BIOID50989   -            196   9.5e-06   25.1   0.0   1   1   4.1e-09   1.4e-05   24.6   0.0     8    80    39   101    32   107 0.87 CobB/CobQ-like glutamine amidotransferase domain
Thioredoxin          PF00085.15   104 seq1177_BIOID50989   -            109   3.5e-34  116.5   0.0   1   1   8.4e-38   3.8e-34  116.3   0.0     2   103     5   106     4   107 0.98 Thioredoxin
Thioredoxin_2        PF13098.1    112 seq1177_BIOID50989   -            109   1.6e-10   41.0   0.1   1   1   3.2e-13   1.4e-09   37.9   0.0     7   112    23   104    17   104 0.90 Thioredoxin-like domain
AP_endonuc_2         PF01261.19   211 seq1178_BIOID50989   -            305   1.1e-31  109.7   0.0   1   1     1e-35   1.4e-31  109.3   0.0     1   210    48   254    48   255 0.97 Xylose isomerase-like TIM barrel
DLH                  PF01738.13   218 seq1182_BIOID50989   -            289   4.8e-76  254.7   0.0   1   1   2.2e-79   5.9e-76  254.4   0.0     1   217    60   283    60   284 0.99 Dienelactone hydrolase family
Abhydrolase_5        PF12695.2    142 seq1182_BIOID50989   -            289   1.5e-15   57.0   0.1   1   1   8.2e-19   2.2e-15   56.5   0.0     2   142    77   255    76   255 0.76 Alpha/beta hydrolase family
Abhydrolase_6        PF12697.2    228 seq1182_BIOID50989   -            289     3e-12   46.8   2.3   1   1   1.5e-09     4e-06   26.7   0.0   162   221   192   260   180   266 0.74 Alpha/beta hydrolase family
BAAT_C               PF08840.6    213 seq1182_BIOID50989   -            289   1.5e-08   34.5   0.1   1   1   4.8e-09   1.3e-05   24.9   0.2   109   178   204   271   190   287 0.78 BAAT / Acyl-CoA thioester hydrolase C terminal
Peptidase_S9         PF00326.16   213 seq1182_BIOID50989   -            289   9.3e-07   28.1   0.0   1   1   1.6e-08   4.4e-05   22.6   0.0   136   210   202   284   194   287 0.78 Prolyl oligopeptidase family
DUF1422              PF07226.6    118 seq1184_BIOID50989   -            119   1.1e-54  183.0   1.2   1   1   9.1e-59   1.2e-54  182.9   0.9     3   116     2   115     1   117 0.97 Protein of unknown function (DUF1422)
Molybdopterin        PF00384.17   432 seq1185_BIOID50989   -            223   1.9e-18   66.3   0.1   1   1   1.8e-22   2.5e-18   65.9   0.1   340   432    28   127     9   127 0.93 Molybdopterin oxidoreductase
Gln-synt_C           PF00120.19   259 seq1186_BIOID50989   -            469  2.1e-106  354.7   0.0   1   1    4e-110  2.7e-106  354.3   0.0     2   259   103   379   102   379 0.98 Glutamine synthetase, catalytic domain
Gln-synt_N           PF03951.14    84 seq1186_BIOID50989   -            469   2.1e-31  107.1   0.1   1   1   6.2e-35   4.2e-31  106.2   0.1     1    84    14    95    14    95 0.98 Glutamine synthetase, beta-Grasp domain
ATP_synt_I           PF03899.10   100 seq1187_BIOID50989   -            130   4.8e-14   52.2  13.1   1   1   4.9e-18   6.7e-14   51.7   9.1     1    99    17   112    17   113 0.95 ATP synthase I chain
DnaJ_C               PF01556.13    81 seq1190_BIOID50989   -            376   7.3e-34  115.4   0.1   1   1   3.5e-24   1.6e-20   72.6   0.0     1    81   262   340   262   340 0.95 DnaJ C terminal domain
DnaJ                 PF00226.26    64 seq1190_BIOID50989   -            376   6.5e-29   99.3   4.4   1   1   2.3e-32     1e-28   98.6   3.1     1    64     5    67     5    67 0.99 DnaJ domain
DnaJ_CXXCXGXG        PF00684.14    66 seq1190_BIOID50989   -            376   8.4e-16   57.6  16.9   1   1   3.3e-19   1.5e-15   56.8  11.7     1    66   144   204   144   204 0.97 DnaJ central domain
Cupin_6              PF12852.2    186 seq1193_BIOID50989   -            284   1.8e-26   92.7   0.5   1   1   1.2e-29   5.6e-26   91.1   0.4     1   186     2   162     2   162 0.93 Cupin
HTH_18               PF12833.2     81 seq1193_BIOID50989   -            284   1.5e-20   72.9   0.2   1   1   2.3e-23     1e-19   70.2   0.1     1    81   199   278   199   278 0.97 Helix-turn-helix domain
HTH_AraC             PF00165.18    42 seq1193_BIOID50989   -            284   2.6e-15   55.5   0.0   1   2   1.1e-08   4.9e-05   22.9   0.0     7    41   192   226   188   227 0.94 Bacterial regulatory helix-turn-helix proteins, AraC family
HTH_AraC             PF00165.18    42 seq1193_BIOID50989   -            284   2.6e-15   55.5   0.0   2   2   4.5e-11   2.1e-07   30.4   0.0    13    41   247   276   238   277 0.92 Bacterial regulatory helix-turn-helix proteins, AraC family
Peptidase_M20        PF01546.23   171 seq1194_BIOID50989   -            403   3.4e-20   72.2   0.0   1   1   8.1e-24   5.5e-20   71.5   0.0     1   168    77   395    77   398 0.94 Peptidase family M20/M25/M40
M20_dimer            PF07687.9    109 seq1194_BIOID50989   -            403   2.4e-17   62.5   0.0   1   1   6.5e-21   4.5e-17   61.6   0.0     2   100   183   282   182   290 0.96 Peptidase dimerisation domain
DNA_mis_repair       PF01119.14   119 seq1196_BIOID50989   -            615   5.3e-37  125.8   0.0   1   1   2.5e-40   8.6e-37  125.1   0.0     2   118   213   330   212   331 0.95 DNA mismatch repair protein, C-terminal domain
MutL_C               PF08676.6    144 seq1196_BIOID50989   -            615     2e-22   79.2   1.6   1   1   6.1e-26   2.1e-22   79.1   0.1     2   134   435   563   434   572 0.92 MutL C terminal dimerisation domain
HATPase_c_3          PF13589.1    137 seq1196_BIOID50989   -            615   1.1e-13   50.9   0.0   1   1   5.6e-17   1.9e-13   50.1   0.0     4   103    24   123    21   142 0.81 Histidine kinase-, DNA gyrase B-, and HSP90-like ATPase
HATPase_c            PF02518.21   111 seq1196_BIOID50989   -            615   5.7e-11   42.0   0.0   1   1   3.8e-14   1.3e-10   40.8   0.0     2    72    19    87    18   147 0.79 Histidine kinase-, DNA gyrase B-, and HSP90-like ATPase
His_biosynth         PF00977.16   228 seq1197_BIOID50989   -            245   5.2e-76  254.7   0.2   1   1   1.7e-79   5.8e-76  254.6   0.1     1   228     1   234     1   234 0.98 Histidine biosynthesis protein
Trp_syntA            PF00290.15   259 seq1197_BIOID50989   -            245   1.6e-06   26.6   0.7   1   1     1e-08   3.6e-05   22.2   0.0   174   232    51   108    33   114 0.89 Tryptophan synthase alpha chain
ATP-synt_ab          PF00006.20   215 seq1198_BIOID50989   -            443   5.9e-42  143.4   0.0   1   1   2.9e-45   7.9e-42  143.0   0.0     3   214   183   388   181   389 0.95 ATP synthase alpha/beta family, nucleotide-binding domain
Rho_RNA_bind         PF07497.7     78 seq1198_BIOID50989   -            443   6.5e-42  140.9   0.1   1   1   4.2e-45   1.1e-41  140.1   0.0     1    78    73   150    73   150 0.98 Rho termination factor, RNA-binding domain
Rho_N                PF07498.7     43 seq1198_BIOID50989   -            443   8.2e-18   63.7   0.8   1   1   1.7e-20   4.8e-17   61.3   0.2     1    43    29    71    29    71 0.98 Rho termination factor, N-terminal domain
NACHT                PF05729.7    167 seq1198_BIOID50989   -            443   8.9e-05   22.0   0.0   1   1   6.2e-08   0.00017   21.1   0.0    12    96   207   297   203   311 0.80 NACHT domain
ATP-synt_A           PF00119.15   215 seq1200_BIOID50989   -            271   1.6e-64  217.1  20.5   1   1   1.4e-68   1.9e-64  216.9  14.2     1   214    39   265    39   266 0.97 ATP synthase A chain
LPP                  PF04728.8     11 seq1202_BIOID50989   -             78   5.8e-11   41.3  16.8   1   2   4.2e-10   5.8e-06   25.7   1.0     1    11    24    34    24    34 0.99 Repeated sequence found in lipoprotein LPP
LPP                  PF04728.8     11 seq1202_BIOID50989   -             78   5.8e-11   41.3  16.8   2   2   6.3e-10   8.6e-06   25.1   2.1     1    11    38    48    38    48 0.99 Repeated sequence found in lipoprotein LPP
Phage_integrase      PF00589.17   173 seq1203_BIOID50989   -            356   5.9e-35  120.3   0.0   1   1   2.6e-38   1.2e-34  119.3   0.0     2   170   179   346   178   349 0.97 Phage integrase family
Phage_integ_N        PF09003.5     81 seq1203_BIOID50989   -            356   1.3e-26   92.0   0.5   1   1     6e-30   2.7e-26   90.9   0.0     1    81     1    76     1    76 0.97 Bacteriophage lambda integrase, N-terminal domain
Phage_integr_N       PF02899.12    84 seq1203_BIOID50989   -            356   1.5e-10   40.9   0.1   1   1   3.4e-13   1.5e-09   37.7   0.0     2    84    81   158    80   158 0.94 Phage integrase, N-terminal SAM-like domain
Molydop_binding      PF01568.16   109 seq1205_BIOID50989   -            146   5.4e-29  100.0   0.0   1   1   4.7e-33   6.4e-29   99.8   0.0     1   107    25   138    25   140 0.96 Molydopterin dinucleotide binding domain
PfkB                 PF00294.19   301 seq1206_BIOID50989   -            261   3.7e-37  127.9   0.2   1   1   3.8e-41   5.1e-37  127.4   0.1    34   294    22   260     7   261 0.87 pfkB family carbohydrate kinase
Response_reg         PF00072.19   112 seq1207_BIOID50989   -            229   1.1e-29  102.5   0.0   1   1   2.4e-33   1.6e-29  102.0   0.0     1   112     5   117     5   117 0.97 Response regulator receiver domain
Trans_reg_C          PF00486.23    77 seq1207_BIOID50989   -            229   5.8e-28   96.5   0.0   1   1   1.4e-31   9.6e-28   95.8   0.0     2    77   151   225   149   225 0.95 Transcriptional regulatory protein, C terminal
FliS                 PF02561.9    122 seq1208_BIOID50989   -            130   2.8e-23   81.9   0.0   1   1   2.5e-27   3.4e-23   81.6   0.0     2   118     5   125     4   128 0.94 Flagellar protein FliS
Acid_phosphat_B      PF03767.9    230 seq1210_BIOID50989   -            237   3.8e-50  170.2   0.0   1   1   3.2e-54   4.3e-50  170.0   0.0     2   229    11   220    10   221 0.96 HAD superfamily, subfamily IIIB (Acid phosphatase)
His_biosynth         PF00977.16   228 seq1211_BIOID50989   -            258     1e-78  263.6   0.6   1   1   3.3e-82   1.1e-78  263.4   0.4     1   227     5   239     5   240 0.96 Histidine biosynthesis protein
Molybdopterin        PF00384.17   432 seq1212_BIOID50989   -            808   1.8e-88  297.0   0.0   1   1   4.8e-92   2.2e-88  296.7   0.0     1   432   115   566   115   566 0.93 Molybdopterin oxidoreductase
Molydop_binding      PF01568.16   109 seq1212_BIOID50989   -            808   5.3e-27   93.6   0.0   1   1   2.2e-30     1e-26   92.7   0.0     1   107   687   800   687   802 0.97 Molydopterin dinucleotide binding domain
Molybdop_Fe4S4       PF04879.11    55 seq1212_BIOID50989   -            808   2.7e-13   49.4   0.9   1   1     1e-16   4.7e-13   48.6   0.6     1    55    53   112    53   112 0.96 Molybdopterin oxidoreductase Fe4S4 domain
NUDIX                PF00293.23   135 seq1214_BIOID50989   -            135   2.3e-21   75.7   0.2   1   1   2.2e-25     3e-21   75.3   0.2     5   132     6   125     3   128 0.83 NUDIX domain
ATP-synt_C           PF00137.16    66 seq1218_BIOID50989   -             79   1.1e-16   60.3  13.8   1   1   9.3e-21   1.3e-16   60.1   9.6     2    66     9    77     8    77 0.98 ATP synthase subunit C
DUF3329              PF11808.3     90 seq1220_BIOID50989   -            431   1.1e-31  108.6   6.1   1   1   8.1e-35   1.8e-31  107.9   4.2     2    90     4    92     3    92 0.98 Domain of unknown function (DUF3329)
HATPase_c            PF02518.21   111 seq1220_BIOID50989   -            431   3.5e-30  103.8   0.0   1   1   2.9e-33   6.7e-30  102.9   0.0     2   110   314   423   313   424 0.98 Histidine kinase-, DNA gyrase B-, and HSP90-like ATPase
HisKA                PF00512.20    68 seq1220_BIOID50989   -            431   1.7e-20   72.6   1.4   1   1   1.4e-23   3.3e-20   71.7   0.3     2    67   204   268   203   269 0.97 His Kinase A (phospho-acceptor) domain
PAS                  PF00989.19   113 seq1220_BIOID50989   -            431   7.7e-11   41.6   0.0   1   1   7.5e-14   1.7e-10   40.5   0.0     2   113    99   194    98   194 0.95 PAS fold
HATPase_c_2          PF13581.1    125 seq1220_BIOID50989   -            431   5.8e-08   32.4   0.0   1   1   4.8e-11   1.1e-07   31.5   0.0    30   114   316   408   282   420 0.83 Histidine kinase-like ATPase domain
HATPase_c_3          PF13589.1    137 seq1220_BIOID50989   -            431   4.6e-06   26.2   0.0   1   1   3.4e-09   7.8e-06   25.4   0.0     3    93   318   410   316   429 0.79 Histidine kinase-, DNA gyrase B-, and HSP90-like ATPase
Flg_hook             PF02120.11    85 seq1221_BIOID50989   -            353   1.4e-18   66.2   4.8   1   1   2.5e-22   3.5e-18   64.9   3.3     3    85   239   321   237   322 0.94 Flagellar hook-length control protein FliK
UTRA                 PF07702.8    141 seq1223_BIOID50989   -            265     2e-32  111.6   0.0   1   1   9.8e-36   4.5e-32  110.5   0.0     1   140   118   256   118   257 0.99 UTRA domain
GntR                 PF00392.16    64 seq1223_BIOID50989   -            265   8.6e-24   82.6   0.0   1   1   2.9e-27   1.3e-23   82.0   0.0     1    64    34    97    34    97 0.99 Bacterial regulatory proteins, gntR family
HTH_DeoR             PF08220.7     57 seq1223_BIOID50989   -            265   7.7e-05   22.0   0.0   1   1   3.8e-08   0.00017   20.9   0.0    18    54    61    97    46   100 0.88 DeoR-like helix-turn-helix domain
Cu-oxidase_3         PF07732.10   120 seq1224_BIOID50989   -            516   9.7e-32  109.1   0.1   1   1   5.8e-35   2.7e-31  107.6   0.1     5   119    55   166    51   167 0.93 Multicopper oxidase
Cu-oxidase_2         PF07731.9    138 seq1224_BIOID50989   -            516   1.5e-20   72.9  10.5   1   1     1e-22   4.6e-19   68.1   7.0    16   134   396   516   373   516 0.76 Multicopper oxidase
Cu-oxidase           PF00394.17   159 seq1224_BIOID50989   -            516   1.7e-09   37.6   0.0   1   1   1.7e-09   7.9e-06   25.7   0.0    54   130   203   292   167   312 0.77 Multicopper oxidase
Amidohydro_4         PF13147.1    304 seq1225_BIOID50989   -            461   1.9e-28  100.1   0.7   1   1     7e-32   2.4e-28   99.8   0.5     1   304    45   392    45   392 0.90 Amidohydrolase
Amidohydro_1         PF01979.15   333 seq1225_BIOID50989   -            461   7.7e-13   48.6   0.0   1   1   3.8e-15   1.3e-11   44.6   0.0     1   333    50   395    50   395 0.73 Amidohydrolase family
Amidohydro_5         PF13594.1     68 seq1225_BIOID50989   -            461   1.7e-11   43.6   0.6   1   1   2.3e-14   7.9e-11   41.5   0.4     2    68    22    90     3    90 0.76 Amidohydrolase
Glucosaminidase      PF01832.15   134 seq1226_BIOID50989   -            274   1.8e-24   86.3   1.5   1   1   1.3e-28   1.8e-24   86.3   1.0     8   133   142   267   135   268 0.83 Mannosyl-glycoprotein endo-beta-N-acetylglucosaminidase
ATP-synt_B           PF00430.13   132 seq1228_BIOID50989   -            156   3.3e-35  120.6  18.3   1   1   2.8e-39   3.9e-35  120.4  12.7     1   132     6   137     6   137 0.98 ATP synthase B/B' CF(0)
CCG                  PF02754.11    85 seq1230_BIOID50989   -            239   9.7e-30  102.3   0.2   1   2   2.2e-17   3.1e-13   49.4   0.0     1    84     3    84     3    85 0.95 Cysteine-rich domain
CCG                  PF02754.11    85 seq1230_BIOID50989   -            239   9.7e-30  102.3   0.2   2   2   6.3e-18   8.6e-14   51.2   0.0     2    84   133   216   132   217 0.92 Cysteine-rich domain
Chor_lyase           PF04345.8    168 seq1231_BIOID50989   -             86   1.7e-19   69.7   0.0   1   1   1.4e-23   1.9e-19   69.6   0.0    76   163     2    86     1    86 0.95 Chorismate lyase
HATPase_c            PF02518.21   111 seq1235_BIOID50989   -            349   7.9e-20   70.5   0.0   1   1   3.2e-23   1.5e-19   69.6   0.0     2   109   234   346   233   348 0.91 Histidine kinase-, DNA gyrase B-, and HSP90-like ATPase
HisKA                PF00512.20    68 seq1235_BIOID50989   -            349   4.1e-13   49.0   3.7   1   1     1e-16   4.6e-13   48.8   0.1     3    60   131   186   129   189 0.97 His Kinase A (phospho-acceptor) domain
PAS                  PF00989.19   113 seq1235_BIOID50989   -            349   7.3e-08   32.0   0.0   1   1   5.4e-11   2.4e-07   30.3   0.0     5    96    11    99    10   108 0.91 PAS fold
TonB_dep_Rec         PF00593.19   276 seq1236_BIOID50989   -            628   1.4e-30  107.0  21.3   1   1     2e-34   1.4e-30  107.0  14.8     1   276   404   627   404   627 0.90 TonB dependent receptor
Plug                 PF07715.10   108 seq1236_BIOID50989   -            628   6.4e-30  103.5   1.5   1   1   9.4e-34   6.4e-30  103.5   1.0     4   108    55   160    52   160 0.97 TonB-dependent Receptor Plug Domain
PRA-CH               PF01502.13    75 seq1237_BIOID50989   -            203   1.2e-33  114.4   0.0   1   1   3.4e-37   2.3e-33  113.5   0.0     1    74    33   106    33   107 0.99 Phosphoribosyl-AMP cyclohydrolase
PRA-PH               PF01503.12    83 seq1237_BIOID50989   -            203   1.5e-13   50.6   0.5   1   1   3.2e-17   2.2e-13   50.1   0.4     2    82   116   201   115   202 0.96 Phosphoribosyl-ATP pyrophosphohydrolase
ABC_tran             PF00005.22   118 seq1239_BIOID50989   -            635   1.4e-36  125.2   0.1   1   2   1.7e-17   9.5e-15   54.8   0.0     1   118    43   185    43   185 0.88 ABC transporter
ABC_tran             PF00005.22   118 seq1239_BIOID50989   -            635   1.4e-36  125.2   0.1   2   2   1.9e-21   1.1e-18   67.6   0.0     1   118   359   469   359   469 0.95 ABC transporter
AAA_21               PF13304.1    303 seq1239_BIOID50989   -            635   7.7e-23   81.7   7.3   1   1   7.3e-13   4.1e-10   39.9   0.5     3   302    33   216    32   217 0.77 AAA domain
ABC_tran_2           PF12848.2     85 seq1239_BIOID50989   -            635   1.1e-13   50.6  15.2   1   1   3.4e-16   1.9e-13   49.9   1.9     1    74   224   295   224   308 0.91 ABC transporter
UPF0047              PF01894.12   118 seq1241_BIOID50989   -            138   4.5e-39  132.8   0.0   1   1   3.7e-43   5.1e-39  132.6   0.0     1   117    17   135    17   136 0.97 Uncharacterised protein family UPF0047
UbiA                 PF01040.13   257 seq1244_BIOID50989   -            290   8.5e-41  139.7  25.0   1   1   7.6e-45     1e-40  139.4  17.3     2   256    26   277    25   283 0.85 UbiA prenyltransferase family
Glycos_transf_4      PF00953.16   159 seq1245_BIOID50989   -            367   2.2e-28   98.9  21.2   1   1   1.6e-32   2.2e-28   98.9  14.7     3   157    75   233    73   235 0.94 Glycosyl transferase family 4
DEAD                 PF00270.24   173 seq1248_BIOID50989   -            454   2.3e-49  167.0   0.1   1   1   5.9e-52   2.7e-48  163.5   0.0     1   172    25   196    25   197 0.94 DEAD/DEAH box helicase
Helicase_C           PF00271.26    78 seq1248_BIOID50989   -            454   8.2e-26   89.5   0.0   1   1   4.8e-29   2.2e-25   88.2   0.0     2    77   264   339   263   340 0.98 Helicase conserved C-terminal domain
Na_H_antiport_1      PF06965.7    378 seq1249_BIOID50989   -            388  6.7e-166  551.6  29.2   1   1  5.6e-170  7.6e-166  551.4  20.2     2   378     5   380     4   380 0.99 Na+/H+ antiporter 1
OSCP                 PF00213.13   172 seq1251_BIOID50989   -            177   8.5e-51  172.1   1.0   1   1   6.9e-55   9.4e-51  171.9   0.7     1   171     7   174     7   175 0.97 ATP synthase delta (OSCP) subunit
ELFV_dehydrog        PF00208.16   244 seq1252_BIOID50989   -            447   3.4e-88  295.2   2.1   1   1     8e-92   5.5e-88  294.5   1.5     1   244   202   445   202   445 0.96 Glutamate/Leucine/Phenylalanine/Valine dehydrogenase
ELFV_dehydrog_N      PF02812.13   131 seq1252_BIOID50989   -            447   8.3e-47  157.9   0.0   1   1   3.5e-50   2.4e-46  156.4   0.0     1   130    57   186    57   187 0.99 Glu/Leu/Phe/Val dehydrogenase, dimerisation domain
IPPT                 PF01715.12   253 seq1253_BIOID50989   -            316  2.9e-107  357.2   0.0   1   1  4.9e-111  3.4e-107  357.0   0.0     2   252    45   297    44   298 0.99 IPP transferase
IPT                  PF01745.11   233 seq1253_BIOID50989   -            316   6.5e-07   28.6   0.0   1   1   1.7e-08   0.00012   21.2   0.0     5   100    14   109    10   120 0.80 Isopentenyl transferase
DUF45                PF01863.12   205 seq1254_BIOID50989   -            167     1e-11   44.8   0.4   1   1   1.8e-15   1.3e-11   44.6   0.3   142   198    93   149    50   156 0.92 Protein of unknown function DUF45
WLM                  PF08325.5    186 seq1254_BIOID50989   -            167   1.3e-05   25.0   3.3   1   1   2.6e-09   1.8e-05   24.5   2.1    81   118   114   151   100   166 0.85 WLM domain
DUF419               PF04237.8     92 seq1255_BIOID50989   -            118   1.2e-22   79.9   0.1   1   1   1.1e-26   1.5e-22   79.6   0.0     1    91    10   102    10   103 0.98 Protein of unknown function (DUF419)
MacB_PCD             PF12704.2    232 seq1256_BIOID50989   -            399   2.1e-17   63.4   0.1   1   1     3e-21   2.1e-17   63.4   0.0     9   227    24   237    11   238 0.78 MacB-like periplasmic core domain
FtsX                 PF02687.16   121 seq1256_BIOID50989   -            399   2.4e-17   62.7  17.6   1   1   3.9e-21   2.7e-17   62.5  10.1     2   121   269   392   268   392 0.95 FtsX-like permease family
DUF162               PF02589.10   189 seq1257_BIOID50989   -            475   1.5e-51  174.5   0.1   1   1   1.3e-54     2e-51  174.0   0.1     3   189    72   294    70   294 0.99 Uncharacterised ACR, YkgG family COG1556
Fer4_8               PF13183.1     57 seq1257_BIOID50989   -            475   1.2e-11   44.2   2.1   1   1   1.9e-14   2.9e-11   43.1   1.5     2    57   309   376   308   376 0.79 4Fe-4S dicluster domain
DUF3390              PF11870.3     93 seq1257_BIOID50989   -            475   4.5e-10   39.2   0.6   1   1   7.1e-13   1.1e-09   37.9   0.4    13    92   387   470   379   471 0.83 Domain of unknown function (DUF3390)
Fer4_9               PF13187.1     55 seq1257_BIOID50989   -            475   1.1e-08   35.0   0.5   1   1   2.2e-11   3.3e-08   33.5   0.4     1    53   311   375   311   376 0.94 4Fe-4S dicluster domain
Fer4_17              PF13534.1     61 seq1257_BIOID50989   -            475   1.2e-07   31.8   1.9   1   1   2.5e-10   3.8e-07   30.2   1.3     1    60   311   376   311   377 0.71 4Fe-4S dicluster domain
Fer4_10              PF13237.1     52 seq1257_BIOID50989   -            475     9e-08   31.6   4.1   1   1   2.1e-10   3.2e-07   29.9   3.0     7    52   310   373   305   373 0.69 4Fe-4S dicluster domain
Fer4_7               PF12838.2     52 seq1257_BIOID50989   -            475   1.8e-07   31.3   4.3   1   1   3.2e-10   4.8e-07   29.9   2.9     1    51   311   375   311   376 0.77 4Fe-4S dicluster domain
HhH-GPD              PF00730.20   121 seq1259_BIOID50989   -            350     3e-22   79.0   0.0   1   1   9.7e-26   4.4e-22   78.4   0.0     2   118    36   167    35   170 0.97 HhH-GPD superfamily base excision DNA repair protein
HHH                  PF00633.18    30 seq1259_BIOID50989   -            350   8.2e-08   31.4   0.0   1   1   3.5e-11   1.6e-07   30.5   0.0     2    29   100   127    99   128 0.95 Helix-hairpin-helix motif
EndIII_4Fe-2S        PF10576.4     17 seq1259_BIOID50989   -            350   3.9e-05   23.5   5.6   1   1   1.6e-08   7.5e-05   22.6   3.9     1    17   192   208   192   208 0.98 Iron-sulfur binding domain of endonuclease III
FliL                 PF03748.9     99 seq1260_BIOID50989   -            155   2.4e-12   46.5   0.3   1   1   2.3e-16   3.1e-12   46.2   0.2     2    99    54   155    53   155 0.89 Flagellar basal body-associated protein FliL
Response_reg         PF00072.19   112 seq1261_BIOID50989   -            204   3.2e-26   91.4   0.4   1   1   6.8e-30   4.6e-26   90.8   0.3     2   111     4   113     3   114 0.98 Response regulator receiver domain
GerE                 PF00196.14    58 seq1261_BIOID50989   -            204   3.1e-22   77.5   0.1   1   1   1.1e-25   7.8e-22   76.2   0.0     2    58   142   198   141   198 0.97 Bacterial regulatory proteins, luxR family
ATP-synt_ab          PF00006.20   215 seq1262_BIOID50989   -            513   1.5e-72  243.4   0.1   1   1   9.7e-76   2.7e-72  242.6   0.0     1   215   148   375   148   375 0.99 ATP synthase alpha/beta family, nucleotide-binding domain
ATP-synt_ab_C        PF00306.22   113 seq1262_BIOID50989   -            513   1.3e-18   67.3   1.3   1   1   9.8e-22   2.7e-18   66.3   0.9     1    95   387   468   387   488 0.87 ATP synthase alpha/beta chain, C terminal domain
ATP-synt_ab_N        PF02874.18    69 seq1262_BIOID50989   -            513   2.9e-14   52.9   0.1   1   1   2.3e-17   6.2e-14   51.8   0.1     5    69    28    92    25    92 0.98 ATP synthase alpha/beta family, beta-barrel domain
HAS-barrel           PF09378.5     91 seq1262_BIOID50989   -            513   1.3e-06   28.1   0.1   1   1   3.5e-09   9.5e-06   25.3   0.0     6    84    29    89    25   109 0.85 HAS barrel domain
KaiC                 PF06745.8    226 seq1262_BIOID50989   -            513   4.6e-05   22.5   0.0   1   1     3e-08   8.2e-05   21.6   0.0     1    71   146   213   146   249 0.85 KaiC
Sigma54_activat      PF00158.21   168 seq1265_BIOID50989   -            489   4.7e-71  237.5   0.0   1   1   2.7e-74   7.4e-71  236.9   0.0     1   167   160   326   160   327 0.99 Sigma-54 interaction domain
Response_reg         PF00072.19   112 seq1265_BIOID50989   -            489   1.3e-32  111.9   0.0   1   1     1e-35   2.9e-32  110.8   0.0     1   111    26   135    26   136 0.97 Response regulator receiver domain
HTH_8                PF02954.14    42 seq1265_BIOID50989   -            489   2.2e-15   55.8   3.9   1   1   1.7e-18   4.5e-15   54.7   1.0     3    42   447   486   445   486 0.96 Bacterial regulatory protein, Fis family
AAA_5                PF07728.9    139 seq1265_BIOID50989   -            489   3.1e-08   33.3   0.0   1   1   2.5e-11   6.9e-08   32.2   0.0     2   125   184   304   183   321 0.86 AAA domain (dynein-related subfamily)
AAA_2                PF07724.9    171 seq1265_BIOID50989   -            489   2.7e-05   24.0   0.0   1   1   1.8e-08     5e-05   23.1   0.0     2   125   180   299   179   336 0.79 AAA domain (Cdc48 subfamily)
DUF218               PF02698.12   155 seq1267_BIOID50989   -            227   5.4e-23   81.0   0.0   1   1   5.3e-27   7.3e-23   80.6   0.0     8   130    61   174    55   197 0.89 DUF218 domain
RhaT                 PF06379.7    344 seq1268_BIOID50989   -            344    6e-218  722.4  33.1   1   1  4.9e-222  6.7e-218  722.2  23.0     1   343     1   343     1   344 1.00 L-rhamnose-proton symport protein (RhaT)
AA_kinase            PF00696.23   241 seq1270_BIOID50989   -            310   1.4e-27   96.6   0.8   1   1   1.3e-31   1.8e-27   96.3   0.6     1   239     3   290     3   291 0.88 Amino acid kinase family
Sigma70_r4           PF04545.11    50 seq1271_BIOID50989   -            238   5.2e-14   51.1   0.6   1   1   2.7e-17   1.2e-13   49.9   0.4     1    50   184   233   184   233 0.98 Sigma-70, region 4
Sigma70_r2           PF04542.9     71 seq1271_BIOID50989   -            238   1.2e-12   47.1   0.7   1   1   4.1e-16   1.8e-12   46.5   0.1     2    71    26    97    25    97 0.94 Sigma-70 region 2
Sigma70_r4_2         PF08281.7     54 seq1271_BIOID50989   -            238   9.1e-08   31.3   1.7   1   1   6.6e-11     3e-07   29.6   1.2     2    41   179   218   178   220 0.95 Sigma-70, region 4
Wzz                  PF02706.10   152 seq1272_BIOID50989   -            348   4.9e-15   55.5   2.0   1   1   7.6e-19     1e-14   54.4   1.4     1   113    15   188    15   244 0.69 Chain length determinant protein
Transaldolase        PF00923.14   287 seq1273_BIOID50989   -            244   1.1e-44  152.5   0.1   1   1   1.6e-48   2.2e-44  151.5   0.1     1   242    27   228    27   238 0.95 Transaldolase
LysR_substrate       PF03466.15   209 seq1275_BIOID50989   -            317   3.6e-43  146.9   1.3   1   1   7.6e-47   5.2e-43  146.4   0.9     3   207    86   288    84   290 0.97 LysR substrate binding domain
HTH_1                PF00126.22    60 seq1275_BIOID50989   -            317   3.8e-17   61.6   1.4   1   1   1.4e-20   9.5e-17   60.3   1.0     2    60     5    63     4    63 0.97 Bacterial regulatory helix-turn-helix protein, lysR family
Branch_AA_trans      PF05525.8    428 seq1276_BIOID50989   -            439  5.8e-158  525.8  32.2   1   1  4.9e-162  6.6e-158  525.6  22.3     3   427     8   429     6   430 0.99 Branched-chain amino acid transport protein
LSM                  PF01423.17    68 seq1277_BIOID50989   -            102   7.6e-09   34.8   0.2   1   1   1.1e-12   1.4e-08   33.9   0.1     6    68    17    64    10    64 0.85 LSM domain
SBP_bac_3            PF00497.15   225 seq1278_BIOID50989   -           1197   1.6e-41  141.8   0.0   1   2   5.1e-16   1.4e-12   47.2   0.0    15   223    73   276    59   278 0.87 Bacterial extracellular solute-binding proteins, family 3
SBP_bac_3            PF00497.15   225 seq1278_BIOID50989   -           1197   1.6e-41  141.8   0.0   2   2   1.3e-29   3.6e-26   91.6   0.0     2   224   305   520   304   521 0.93 Bacterial extracellular solute-binding proteins, family 3
Response_reg         PF00072.19   112 seq1278_BIOID50989   -           1197   4.5e-30  103.8   0.1   1   1   2.8e-32   7.7e-29   99.8   0.0     1   111   961  1070   961  1071 0.98 Response regulator receiver domain
HATPase_c            PF02518.21   111 seq1278_BIOID50989   -           1197   3.5e-25   87.7   0.1   1   1   2.4e-28   6.6e-25   86.8   0.1     2   110   825   936   824   937 0.91 Histidine kinase-, DNA gyrase B-, and HSP90-like ATPase
HisKA                PF00512.20    68 seq1278_BIOID50989   -           1197   1.2e-16   60.3   0.0   1   1   1.3e-19   3.4e-16   58.8   0.0     1    68   711   777   711   777 0.98 His Kinase A (phospho-acceptor) domain
Hpt                  PF01627.18    90 seq1278_BIOID50989   -           1197   1.2e-08   34.7   0.5   1   1   1.3e-11   3.4e-08   33.2   0.4     1    89  1104  1187  1104  1188 0.95 Hpt domain
HTH_1                PF00126.22    60 seq1280_BIOID50989   -            301     5e-16   58.0   0.0   1   1   1.5e-19     1e-15   57.0   0.0     2    60     9    67     8    67 0.97 Bacterial regulatory helix-turn-helix protein, lysR family
LysR_substrate       PF03466.15   209 seq1280_BIOID50989   -            301   4.8e-11   42.0   0.0   1   1   9.5e-15   6.5e-11   41.6   0.0     9   200    98   287    92   290 0.94 LysR substrate binding domain
FHIPEP               PF00771.15   658 seq1283_BIOID50989   -            675  1.1e-214  714.5  13.2   1   1  8.9e-219  1.2e-214  714.3   9.2     1   657    25   663    25   664 0.92 FHIPEP family
ABC_tran             PF00005.22   118 seq1284_BIOID50989   -            233   2.1e-27   95.7   0.0   1   1   4.9e-31   3.4e-27   95.0   0.0     1   117    49   173    49   174 0.94 ABC transporter
AAA_21               PF13304.1    303 seq1284_BIOID50989   -            233   1.6e-11   44.6   0.1   1   1   5.4e-13   3.7e-09   36.8   0.1     1   299    37   206    37   210 0.74 AAA domain
GFO_IDH_MocA         PF01408.17   120 seq1286_BIOID50989   -            334   1.3e-28   99.8   0.2   1   1   1.5e-32   2.1e-28   99.1   0.1     1   117     8   124     8   127 0.97 Oxidoreductase family, NAD-binding Rossmann fold
MMR_HSR1             PF01926.18   114 seq1287_BIOID50989   -            426   3.4e-21   75.2   0.1   1   1   3.3e-24   9.1e-21   73.8   0.1     2   114   200   318   199   318 0.83 50S ribosome-binding GTPase
GTP-bdg_N            PF13167.1     95 seq1287_BIOID50989   -            426   1.6e-15   56.9   0.0   1   1   1.4e-18   3.8e-15   55.6   0.0     8    95    25   112    18   112 0.96 GTP-binding GTPase N-terminal
FeoB_N               PF02421.13   189 seq1287_BIOID50989   -            426     1e-08   34.5   0.1   1   1   7.5e-12   2.1e-08   33.5   0.0     2   168   199   369   198   390 0.81 Ferrous iron transport protein B
Arf                  PF00025.16   175 seq1287_BIOID50989   -            426   1.2e-05   24.4   0.6   1   1   2.8e-08   7.6e-05   21.9   0.4    19   132   202   326   190   360 0.79 ADP-ribosylation factor family
Iron_traffic         PF04362.9     88 seq1288_BIOID50989   -             91   1.5e-41  139.5   1.1   1   1   1.2e-45   1.7e-41  139.4   0.8     1    88     1    88     1    88 0.99 Bacterial Fe(2+) trafficking
Fer4_11              PF13247.1     99 seq1289_BIOID50989   -            205   1.2e-31  108.4  10.9   1   1   8.5e-35   1.2e-31  108.4   7.5     3    97    60   153    58   155 0.97 4Fe-4S dicluster domain
Fer4_2               PF12797.2     22 seq1289_BIOID50989   -            205   1.1e-13   50.0  30.8   1   1   6.7e-10   9.1e-07   28.3   0.6     2    20     6    24     5    33 0.89 4Fe-4S binding domain
Fer4                 PF00037.22    24 seq1289_BIOID50989   -            205   9.1e-13   47.1  35.1   1   1   8.5e-11   1.2e-07   30.9   3.3     1    23    92   114    92   115 0.94 4Fe-4S binding domain
Fer4_7               PF12838.2     52 seq1289_BIOID50989   -            205   2.4e-12   46.9  28.1   1   1   9.2e-10   1.3e-06   28.6   7.3     2    50    99   147    98   149 0.87 4Fe-4S dicluster domain
Fer4_9               PF13187.1     55 seq1289_BIOID50989   -            205   8.2e-12   45.0  26.6   1   1   5.5e-10   7.5e-07   29.2   7.4     2    53    99   148    98   150 0.95 4Fe-4S dicluster domain
Fer4_10              PF13237.1     52 seq1289_BIOID50989   -            205   4.5e-11   42.2  30.2   1   1   8.2e-09   1.1e-05   24.9   8.0     2    52    92   146    91   146 0.76 4Fe-4S dicluster domain
Fer4_4               PF12800.2     17 seq1289_BIOID50989   -            205   1.7e-10   40.2  32.5   1   3     3e-05      0.04   14.1   2.3     1    15    11    25    11    29 0.90 4Fe-4S binding domain
Fer4_4               PF12800.2     17 seq1289_BIOID50989   -            205   1.7e-10   40.2  32.5   2   3   3.3e-05     0.045   13.9   2.0     2    16    65    81    64    85 0.86 4Fe-4S binding domain
Fer4_4               PF12800.2     17 seq1289_BIOID50989   -            205   1.7e-10   40.2  32.5   3   3   2.9e-07    0.0004   20.3   2.0     2    17    97   112    96   112 0.91 4Fe-4S binding domain
Fer4_6               PF12837.2     24 seq1289_BIOID50989   -            205   2.4e-10   39.7  39.6   1   1   3.1e-09   4.2e-06   26.2   3.2     1    23    91   113    91   114 0.95 4Fe-4S binding domain
Fer4_3               PF12798.2     15 seq1289_BIOID50989   -            205   7.3e-07   29.1  40.1   1   2   9.4e-06     0.013   15.9   4.2     1    15    67    83    67    83 0.98 4Fe-4S binding domain
Fer4_3               PF12798.2     15 seq1289_BIOID50989   -            205   7.3e-07   29.1  40.1   2   2   4.8e-05     0.065   13.7   1.6     1    13   126   147   126   149 0.94 4Fe-4S binding domain
Asp_Glu_race         PF01177.17   217 seq1291_BIOID50989   -            285   3.4e-30  105.4   0.1   1   1   3.4e-34   4.7e-30  105.0   0.0     2   215    25   234    24   236 0.86 Asp/Glu/Hydantoin racemase
MotA_ExbB            PF01618.11   139 seq1294_BIOID50989   -            287   6.9e-08   32.0   0.3   1   1     8e-12   1.1e-07   31.4   0.2    26   134   133   238   115   242 0.87 MotA/TolQ/ExbB proton channel family
DUF162               PF02589.10   189 seq1297_BIOID50989   -            231   1.4e-36  125.7   0.1   1   1   1.5e-40     2e-36  125.1   0.0    19   189    65   228    47   228 0.91 Uncharacterised ACR, YkgG family COG1556
PqiA                 PF04403.8    160 seq1298_BIOID50989   -            417   5.6e-94  311.9  26.1   1   2   5.3e-42   7.2e-38  129.5   4.0     3   158    49   202    47   204 0.96 Paraquat-inducible protein A
PqiA                 PF04403.8    160 seq1298_BIOID50989   -            417   5.6e-94  311.9  26.1   2   2   3.5e-60   4.8e-56  188.6   8.5     1   157   252   410   252   413 0.95 Paraquat-inducible protein A
DUF3393              PF11873.3    204 seq1300_BIOID50989   -            360   7.3e-75  250.8   0.0   1   1   1.4e-78   9.7e-75  250.4   0.0     1   204     3   192     3   192 0.99 Domain of unknown function (DUF3393)
SLT                  PF01464.15   121 seq1300_BIOID50989   -            360   9.6e-30  102.4   0.1   1   1   2.2e-33   1.5e-29  101.8   0.0     3   118   197   320   195   323 0.95 Transglycosylase SLT domain
DmsC                 PF04976.7    276 seq1301_BIOID50989   -            364  6.9e-116  386.2  20.0   1   1  6.1e-120  8.3e-116  385.9  13.9     1   276    81   354    81   354 0.99 DMSO reductase anchor subunit (DmsC)
Epimerase_2          PF02350.14   346 seq1305_BIOID50989   -            376  1.2e-126  422.0   0.0   1   1    1e-130  1.4e-126  421.8   0.0     2   346    22   370    21   370 0.97 UDP-N-acetylglucosamine 2-epimerase
MacB_PCD             PF12704.2    232 seq1306_BIOID50989   -            414   1.2e-25   90.4   0.2   1   1   1.7e-29   1.2e-25   90.4   0.1    11   229    26   241    21   244 0.83 MacB-like periplasmic core domain
FtsX                 PF02687.16   121 seq1306_BIOID50989   -            414   1.9e-22   79.1  12.5   1   1   3.4e-26   2.3e-22   78.8   4.5     2   121   274   407   273   407 0.98 FtsX-like permease family
ATP-synt             PF00231.14   290 seq1307_BIOID50989   -            287    1e-109  366.3   0.0   1   1  8.2e-114  1.1e-109  366.1   0.0     2   290     3   287     2   287 0.98 ATP synthase
AA_permease          PF00324.16   479 seq1313_BIOID50989   -            457  4.2e-103  345.1  48.2   1   1  7.3e-107    5e-103  344.8  33.4     1   474    15   451    15   455 0.96 Amino acid permease
AA_permease_2        PF13520.1    426 seq1313_BIOID50989   -            457   1.1e-47  162.4  56.6   1   1   1.8e-51   1.2e-47  162.2  39.2     2   425    12   442    11   445 0.88 Amino acid permease
MotB_plug            PF13677.1     58 seq1315_BIOID50989   -            307   1.9e-18   65.3   0.1   1   1   6.1e-22   4.2e-18   64.3   0.1     3    55    17    71    15    74 0.88 Membrane MotB of proton-channel complex MotA/MotB
OmpA                 PF00691.15    97 seq1315_BIOID50989   -            307   5.1e-15   55.5   0.1   1   1   2.6e-18   1.8e-14   53.7   0.0     1    94   166   260   166   263 0.83 OmpA family
TerC                 PF03741.11   184 seq1317_BIOID50989   -            321   4.2e-57  192.4  13.4   1   1   3.1e-61   4.2e-57  192.4   9.3     1   182    80   282    80   284 0.97 Integral membrane protein TerC family
Iso_dh               PF00180.15   348 seq1318_BIOID50989   -            416  7.1e-116  386.8   0.0   1   1    6e-120  8.2e-116  386.6   0.0     2   348    29   412    28   412 0.98 Isocitrate/isopropylmalate dehydrogenase
Band_7               PF01145.20   179 seq1320_BIOID50989   -            419   4.9e-33  114.4   1.1   1   1   1.2e-36   8.4e-33  113.6   0.7     1   178    98   271    98   272 0.96 SPFH domain / Band 7 family
HflK_N               PF12221.3     42 seq1320_BIOID50989   -            419   7.8e-17   60.6  18.5   1   1   4.1e-20   2.8e-16   58.8  12.8     1    42     1    60     1    60 0.96 Bacterial membrane protein N terminal
ATP-synt_ab          PF00006.20   215 seq1321_BIOID50989   -            460   2.5e-64  216.6   0.0   1   1   7.8e-68   3.6e-64  216.1   0.0     1   215   129   342   129   342 0.97 ATP synthase alpha/beta family, nucleotide-binding domain
ATP-synt_ab_C        PF00306.22   113 seq1321_BIOID50989   -            460   9.9e-28   96.7   0.1   1   1     4e-31   1.8e-27   95.9   0.1     2   109   356   458   355   460 0.94 ATP synthase alpha/beta chain, C terminal domain
ATP-synt_ab_N        PF02874.18    69 seq1321_BIOID50989   -            460   3.3e-22   78.3   2.5   1   1   1.5e-25     7e-22   77.3   1.7     1    68     6    72     6    73 0.97 ATP synthase alpha/beta family, beta-barrel domain
Nitrate_red_del      PF02613.10   136 seq1322_BIOID50989   -            204     2e-29  102.0   1.1   1   1   2.1e-33   2.8e-29  101.5   0.7     7   134    41   164    19   166 0.93 Nitrate reductase delta subunit
Nuc_H_symport        PF03825.11   400 seq1324_BIOID50989   -            434  3.4e-189  628.5  40.8   1   1  5.7e-193  3.9e-189  628.3  28.3     1   399    17   422    17   423 1.00 Nucleoside H+ symporter
MFS_1                PF07690.11   354 seq1324_BIOID50989   -            434   2.2e-11   42.9  55.7   1   1     3e-12     2e-08   33.2  12.5    33   173   268   418   258   432 0.83 Major Facilitator Superfamily
MCE                  PF02470.15    81 seq1325_BIOID50989   -            527   4.9e-32  109.6   0.3   1   2   5.3e-14   7.2e-10   38.6   0.1     2    81    23   114    22   114 0.96 mce related protein
MCE                  PF02470.15    81 seq1325_BIOID50989   -            527   4.9e-32  109.6   0.3   2   2   1.1e-15   1.4e-11   44.0   0.0     5    80   269   369   265   370 0.88 mce related protein
UDPG_MGDP_dh_N       PF03721.9    185 seq1326_BIOID50989   -            420   3.6e-61  205.6   0.2   1   1     1e-62   3.5e-59  199.2   0.0     2   183     5   189     4   191 0.96 UDP-glucose/GDP-mannose dehydrogenase family, NAD binding domain
UDPG_MGDP_dh         PF00984.14    96 seq1326_BIOID50989   -            420     4e-30  103.7   0.0   1   1   2.3e-33     8e-30  102.7   0.0     2    93   206   292   205   296 0.88 UDP-glucose/GDP-mannose dehydrogenase family, central domain
UDPG_MGDP_dh_C       PF03720.10   106 seq1326_BIOID50989   -            420   7.4e-19   67.7   0.0   1   1   5.7e-22   1.9e-18   66.4   0.0     1   104   324   419   324   420 0.91 UDP-glucose/GDP-mannose dehydrogenase family, UDP binding domain
NAD_binding_2        PF03446.10   162 seq1326_BIOID50989   -            420     7e-07   29.1   0.1   1   1   2.1e-09   7.1e-06   25.8   0.0     2   110     4   136     3   141 0.76 NAD binding domain of 6-phosphogluconate dehydrogenase
ROK                  PF00480.15   179 seq1327_BIOID50989   -            323   1.5e-45  155.0   0.0   1   1   3.1e-49   2.1e-45  154.6   0.0     1   179    24   214    24   214 0.95 ROK family
Glucokinase          PF02685.11   316 seq1327_BIOID50989   -            323   4.4e-10   38.7   0.0   1   1     5e-13   3.4e-09   35.8   0.0     4   265    26   276    24   288 0.80 Glucokinase
Toluene_X            PF03349.11   427 seq1329_BIOID50989   -            448  1.9e-147  490.9  17.5   1   1  1.6e-151  2.2e-147  490.7  12.1     2   427    19   448    18   448 0.98 Outer membrane protein transport protein (OMPP1/FadL/TodX)
ATP-synt_ab          PF00006.20   215 seq1331_BIOID50989   -            446   9.1e-70  234.3   0.0   1   1   1.1e-73   1.4e-69  233.7   0.0     2   215   157   365   156   365 0.98 ATP synthase alpha/beta family, nucleotide-binding domain
DAGK_prokar          PF01219.14   104 seq1332_BIOID50989   -            122   5.5e-39  131.8   8.1   1   1   4.6e-43   6.3e-39  131.6   5.6     2   104    16   118    15   118 0.99 Prokaryotic diacylglycerol kinase
OEP                  PF02321.13   188 seq1333_BIOID50989   -            457     4e-51  173.1  39.0   1   2   1.1e-26   1.4e-22   80.0  12.2     3   188    65   247    63   247 0.97 Outer membrane efflux protein
OEP                  PF02321.13   188 seq1333_BIOID50989   -            457     4e-51  173.1  39.0   2   2   1.3e-32   1.7e-28   99.3   9.3     7   188   275   455   270   455 0.94 Outer membrane efflux protein
IMS                  PF00817.15   148 seq1334_BIOID50989   -            351   9.7e-48  161.6   0.0   1   1   3.4e-51   1.6e-47  160.9   0.0     1   148     7   154     7   154 0.98 impB/mucB/samB family
IMS_C                PF11799.3    137 seq1334_BIOID50989   -            351   2.1e-09   37.7   0.1   1   1   8.2e-13   3.7e-09   36.9   0.0     3    99   211   309   210   327 0.85 impB/mucB/samB family C-terminal
IMS_HHH              PF11798.3     32 seq1334_BIOID50989   -            351   1.3e-08   34.2   0.0   1   1   7.1e-12   3.2e-08   33.0   0.0     1    32   166   197   166   197 0.96 IMS family HHH motif
Peptidase_A24        PF01478.13   106 seq1336_BIOID50989   -            155   2.3e-23   82.2   8.7   1   1   1.7e-27   2.3e-23   82.2   6.0     2   103    10   116     8   121 0.88 Type IV leader peptidase family
Pribosyltran         PF00156.22   125 seq1337_BIOID50989   -            178   3.8e-18   65.3   0.1   1   1   3.5e-22   4.8e-18   64.9   0.1     9   124    17   128     7   129 0.91 Phosphoribosyl transferase domain
Voltage_CLC          PF00654.15   355 seq1338_BIOID50989   -            438   1.1e-72  244.9  33.6   1   1   7.9e-77   1.1e-72  244.9  23.3     5   354    83   422    79   423 0.91 Voltage gated chloride channel
FGGY_N               PF00370.16   245 seq1339_BIOID50989   -            489   5.1e-30  104.4   0.0   1   1     1e-33   7.2e-30  103.9   0.0     3   242     7   241     5   244 0.86 FGGY family of carbohydrate kinases, N-terminal domain
FGGY_C               PF02782.11   197 seq1339_BIOID50989   -            489   8.9e-26   90.6   0.1   1   1   2.3e-29   1.6e-25   89.8   0.0     1   195   253   439   253   441 0.89 FGGY family of carbohydrate kinases, C-terminal domain
NUDIX                PF00293.23   135 seq1341_BIOID50989   -            257   1.9e-21   75.9   0.1   1   1   1.3e-24     6e-21   74.3   0.0     6   125   132   240   127   249 0.90 NUDIX domain
zf-NADH-PPase        PF09297.6     32 seq1341_BIOID50989   -            257   2.8e-10   39.4   5.4   1   1     1e-13   4.8e-10   38.6   3.8     1    32    93   124    93   124 0.98 NADH pyrophosphatase zinc ribbon domain
NUDIX-like           PF09296.6     98 seq1341_BIOID50989   -            257   3.7e-06   27.0   0.1   1   1   1.6e-09   7.3e-06   26.1   0.1     2    97    11    90    10    91 0.96 NADH pyrophosphatase-like rudimentary NUDIX domain
LexA_DNA_bind        PF01726.11    65 seq1342_BIOID50989   -            202   6.6e-32  108.7   0.1   1   1   1.5e-35   1.1e-31  108.1   0.1     1    65     1    65     1    65 0.99 LexA DNA binding domain
Peptidase_S24        PF00717.18    70 seq1342_BIOID50989   -            202   8.9e-17   60.3   0.8   1   1   1.9e-20   1.3e-16   59.8   0.5     1    68   114   180   114   182 0.96 Peptidase S24-like
Alpha-amylase        PF00128.19   316 seq1345_BIOID50989   -            605   3.5e-78  263.1   0.0   1   1   6.9e-82   4.7e-78  262.6   0.0     1   316   178   494   178   494 0.96 Alpha amylase, catalytic domain
Alpha-amylase_N      PF02903.9    120 seq1345_BIOID50989   -            605   6.4e-09   35.7   0.0   1   1     2e-12   1.4e-08   34.6   0.0     5   108     4   105     1   115 0.82 Alpha amylase, N-terminal ig-like domain
Asparaginase_2       PF01112.13   319 seq1346_BIOID50989   -            321  3.1e-125  417.0   2.9   1   1  2.8e-129  3.8e-125  416.7   2.0     2   315     3   315     2   317 0.99 Asparaginase
Band_7               PF01145.20   179 seq1347_BIOID50989   -            334   1.4e-37  129.2   0.7   1   1   1.5e-41   2.1e-37  128.6   0.5     2   178    22   243    21   245 0.97 SPFH domain / Band 7 family
SIR2                 PF02146.12   181 seq1350_BIOID50989   -            273   9.6e-49  165.4   0.0   1   1   9.1e-53   1.2e-48  165.0   0.0     1   181    48   221    48   221 0.90 Sir2 family
ATP-synt_DE_N        PF02823.11    80 seq1353_BIOID50989   -            139   1.9e-30  104.2   0.1   1   1   4.2e-34   2.9e-30  103.7   0.1     2    80     6    84     5    84 0.99 ATP synthase, Delta/Epsilon chain, beta-sandwich domain
ATP-synt_DE          PF00401.15    48 seq1353_BIOID50989   -            139   1.4e-16   59.9   5.1   1   1   3.3e-20   2.3e-16   59.2   3.5     1    47    88   134    88   135 0.97 ATP synthase, Delta/Epsilon chain, long alpha-helix domain
NTP_transf_3         PF12804.2    179 seq1354_BIOID50989   -            192   8.3e-31  107.4   0.0   1   1   6.9e-35   9.4e-31  107.2   0.0     1   179     6   182     6   182 0.89 MobA-like NTP transferase domain
Epimerase            PF01370.16   236 seq1356_BIOID50989   -            355   5.6e-79  264.7   0.0   1   1     3e-82   6.9e-79  264.4   0.0     1   236     4   252     4   252 0.97 NAD dependent epimerase/dehydratase family
RmlD_sub_bind        PF04321.12   287 seq1356_BIOID50989   -            355   2.8e-17   62.4   0.0   1   1   1.7e-20   3.9e-17   61.9   0.0     2   254     3   296     1   333 0.79 RmlD substrate binding domain
Polysacc_synt_2      PF02719.10   294 seq1356_BIOID50989   -            355     2e-16   59.6   0.0   1   1   1.5e-19   3.3e-16   58.9   0.0     1   117     4   114     4   135 0.92 Polysaccharide biosynthesis protein
NAD_binding_4        PF07993.7    249 seq1356_BIOID50989   -            355     3e-15   55.7   0.1   1   1   2.9e-14   6.5e-11   41.5   0.0    87   197    74   189    62   250 0.85 Male sterility protein
3Beta_HSD            PF01073.14   280 seq1356_BIOID50989   -            355     3e-15   55.5   0.0   1   1   2.1e-18   4.7e-15   54.9   0.0     1   229     5   240     5   250 0.82 3-beta hydroxysteroid dehydrogenase/isomerase family
adh_short            PF00106.20   167 seq1356_BIOID50989   -            355   3.8e-08   33.3   0.3   1   1   2.7e-10   6.1e-07   29.3   0.0     3    96     4    91     2   126 0.79 short chain dehydrogenase
MatE                 PF01554.13   162 seq1358_BIOID50989   -            459   4.6e-39  133.5  30.5   1   2   8.5e-35   1.2e-30  106.2   5.9     1   161    35   195    35   196 0.99 MatE
MatE                 PF01554.13   162 seq1358_BIOID50989   -            459   4.6e-39  133.5  30.5   2   2   2.5e-13   3.5e-09   36.3   6.9     2   143   259   400   259   422 0.91 MatE
Acetyltransf_10      PF13673.1    117 seq1359_BIOID50989   -            150   1.4e-20   73.4   0.0   1   1   5.1e-24   1.7e-20   73.1   0.0     1   117    13   124    13   124 0.92 Acetyltransferase (GNAT) domain
Acetyltransf_7       PF13508.1     79 seq1359_BIOID50989   -            150     7e-10   38.8   0.0   1   1   4.1e-13   1.4e-09   37.8   0.0     3    78    56   125    54   126 0.90 Acetyltransferase (GNAT) domain
Acetyltransf_9       PF13527.1    128 seq1359_BIOID50989   -            150   1.6e-07   31.1   0.0   1   1   8.1e-10   2.8e-06   27.1   0.0     1   128     5   127     5   127 0.93 Acetyltransferase (GNAT) domain
Acetyltransf_1       PF00583.19    83 seq1359_BIOID50989   -            150     7e-07   29.0   0.0   1   1   5.2e-10   1.8e-06   27.7   0.0    25    83    75   125    34   125 0.77 Acetyltransferase (GNAT) family
Methyltransf_23      PF13489.1    162 seq1361_BIOID50989   -            256   2.9e-24   85.4   0.0   1   1   4.5e-27   4.7e-24   84.7   0.0    23   121    73   198    51   227 0.76 Methyltransferase domain
Methyltransf_31      PF13847.1    152 seq1361_BIOID50989   -            256   8.9e-20   70.6   0.0   1   1   1.1e-22   1.2e-19   70.3   0.0     4   112    73   177    72   226 0.88 Methyltransferase domain
Methyltransf_11      PF08241.7     95 seq1361_BIOID50989   -            256   2.7e-19   69.3   0.1   1   1   3.9e-22   4.1e-19   68.7   0.1     1    95    77   173    77   173 0.96 Methyltransferase domain
Methyltransf_12      PF08242.7     99 seq1361_BIOID50989   -            256   3.7e-14   52.8   0.0   1   1   5.8e-17   6.1e-14   52.1   0.0     1    98    77   170    77   171 0.84 Methyltransferase domain
Methyltransf_18      PF12847.2    112 seq1361_BIOID50989   -            256   1.4e-13   51.2   0.0   1   1   2.2e-16   2.3e-13   50.6   0.0     2   110    73   174    73   176 0.90 Methyltransferase domain
Methyltransf_25      PF13649.1    101 seq1361_BIOID50989   -            256   4.6e-12   46.0   0.1   1   1     7e-15   7.3e-12   45.4   0.1     1   101    76   169    76   169 0.92 Methyltransferase domain
Ubie_methyltran      PF01209.13   233 seq1361_BIOID50989   -            256   1.1e-09   37.5   0.0   1   1   1.3e-12   1.4e-09   37.3   0.0    38   151    63   173    29   199 0.87 ubiE/COQ5 methyltransferase family
Methyltransf_26      PF13659.1    117 seq1361_BIOID50989   -            256     3e-09   36.8   0.1   1   1   7.4e-12   7.8e-09   35.4   0.1     1   115    73   175    73   177 0.89 Methyltransferase domain
CMAS                 PF02353.15   273 seq1361_BIOID50989   -            256   2.3e-08   33.3   0.0   1   1   2.9e-11     3e-08   32.9   0.0    63   193    73   200    53   232 0.81 Mycolic acid cyclopropane synthetase
NodS                 PF05401.6    201 seq1361_BIOID50989   -            256   7.7e-08   31.8   0.0   1   1   9.1e-11   9.5e-08   31.5   0.0    46   175    75   204    30   212 0.83 Nodulation protein S (NodS)
MTS                  PF05175.9    170 seq1361_BIOID50989   -            256   8.4e-07   28.4   0.0   1   1   1.2e-09   1.2e-06   27.9   0.0    32   103    73   143    63   186 0.89 Methyltransferase small domain
Methyltransf_9       PF08003.6    315 seq1361_BIOID50989   -            256   9.9e-06   24.3   0.0   1   1   1.3e-08   1.3e-05   23.9   0.0   114   229    71   185    62   219 0.80 Protein of unknown function (DUF1698)
PrmA                 PF06325.8    295 seq1361_BIOID50989   -            256     2e-05   23.7   0.0   1   1   2.7e-08   2.8e-05   23.2   0.0   162   258    73   174    67   190 0.79 Ribosomal protein L11 methyltransferase (PrmA)
DUF330               PF03886.8    161 seq1363_BIOID50989   -            187     2e-41  140.9   4.6   1   1   1.7e-45   2.3e-41  140.7   3.2     1   161    26   180    26   180 0.95 Protein of unknown function (DUF330)
URO-D                PF01208.12   343 seq1365_BIOID50989   -            354  1.7e-140  467.7   0.0   1   1  1.4e-144  1.9e-140  467.5   0.0     2   342     5   347     4   348 0.98 Uroporphyrinogen decarboxylase (URO-D)
LysE                 PF01810.13   191 seq1369_BIOID50989   -            206   7.4e-46  155.7  14.2   1   1   6.3e-50   8.6e-46  155.5   9.9     1   189    14   202    14   204 0.98 LysE type translocator
ABC_tran             PF00005.22   118 seq1376_BIOID50989   -            329   1.2e-18   67.4   0.2   1   1   4.6e-22   2.1e-18   66.6   0.1    23   118    89   197    56   197 0.81 ABC transporter
oligo_HPY            PF08352.7     64 seq1376_BIOID50989   -            329   2.4e-09   37.3   0.1   1   1     1e-12   4.6e-09   36.3   0.0     1    33   248   280   248   303 0.88 Oligopeptide/dipeptide transporter, C-terminal region
AAA_21               PF13304.1    303 seq1376_BIOID50989   -            329   1.1e-08   35.2   0.0   1   1   3.8e-10   1.7e-06   28.0   0.0   232   298   164   228   105   233 0.85 AAA domain
CusF_Ec              PF11604.3     70 seq1378_BIOID50989   -            110   1.2e-21   76.2   0.3   1   1   1.2e-25   1.6e-21   75.7   0.2     1    67    42   107    42   110 0.93 Copper binding periplasmic protein CusF
EAL                  PF00563.15   236 seq1379_BIOID50989   -            528   7.1e-66  221.9   0.4   1   1   1.5e-69     1e-65  221.3   0.3     2   235   273   505   272   506 0.96 EAL domain
CSS-motif            PF12792.2    208 seq1379_BIOID50989   -            528   2.2e-38  131.5   1.0   1   1   4.6e-42   3.2e-38  131.0   0.7     2   207    37   246    36   247 0.91 CSS motif domain associated with EAL
ABC_tran             PF00005.22   118 seq1380_BIOID50989   -            308   2.2e-21   76.3   0.0   1   1   6.2e-25   4.2e-21   75.3   0.0     1   118    45   165    45   165 0.86 ABC transporter
AAA_21               PF13304.1    303 seq1380_BIOID50989   -            308   2.4e-15   57.1   0.3   1   1     5e-17   3.4e-13   50.0   0.2     2   298    34   195    33   198 0.69 AAA domain
DUF1106              PF06523.6     91 seq1382_BIOID50989   -            138   1.6e-53  178.3   0.6   1   1   2.1e-57   2.9e-53  177.5   0.3     1    91    48   138    48   138 1.00 Protein of unknown function (DUF1106)
Toxin_15             PF07906.8    284 seq1383_BIOID50989   -            272   1.1e-48  166.0   0.1   1   1   1.3e-52   1.7e-48  165.3   0.1     7   145   121   260   111   263 0.97 ShET2 enterotoxin, N-terminal region
Hexapep              PF00132.19    36 seq1384_BIOID50989   -            456   3.8e-30  101.9  14.0   1   3   1.3e-09   4.3e-06   25.8   2.5     4    36   268   300   266   300 0.94 Bacterial transferase hexapeptide (six repeats)
Hexapep              PF00132.19    36 seq1384_BIOID50989   -            456   3.8e-30  101.9  14.0   2   3   4.3e-08   0.00015   21.0   0.1     2    32   353   382   352   384 0.94 Bacterial transferase hexapeptide (six repeats)
Hexapep              PF00132.19    36 seq1384_BIOID50989   -            456   3.8e-30  101.9  14.0   3   3   2.8e-12   9.7e-09   34.2   0.2     2    36   395   429   394   429 0.96 Bacterial transferase hexapeptide (six repeats)
NTP_transf_3         PF12804.2    179 seq1384_BIOID50989   -            456   3.4e-20   72.8   0.6   1   1   2.2e-23   7.6e-20   71.7   0.4     1   112     8   122     8   252 0.91 MobA-like NTP transferase domain
NTP_transferase      PF00483.18   248 seq1384_BIOID50989   -            456   1.2e-13   50.8   0.0   1   1   5.2e-17   1.8e-13   50.2   0.0     3   220     9   214     7   220 0.85 Nucleotidyl transferase
IspD                 PF01128.14   221 seq1384_BIOID50989   -            456   1.4e-06   27.8   0.1   1   1   8.5e-10   2.9e-06   26.8   0.0     1    45     6    50     6    78 0.83 Uncharacterized protein family UPF0007
MMR_HSR1             PF01926.18   114 seq1385_BIOID50989   -            210   5.6e-18   64.8   0.0   1   1   2.1e-21   7.3e-18   64.5   0.0     1   114    28   146    28   165 0.86 50S ribosome-binding GTPase
FeoB_N               PF02421.13   189 seq1385_BIOID50989   -            210   4.6e-06   25.8   0.1   1   1   2.5e-09   8.4e-06   25.0   0.1     1   163    27   200    27   208 0.72 Ferrous iron transport protein B
DUF2065              PF09838.4     57 seq1386_BIOID50989   -             65   9.4e-23   79.5   3.3   1   1   7.6e-27     1e-22   79.4   2.3     1    57     5    61     5    61 0.98 Uncharacterized protein conserved in bacteria (DUF2065)
EII-GUT              PF03608.8    168 seq1387_BIOID50989   -            187     7e-77  256.8   0.7   1   1   5.9e-81     8e-77  256.6   0.5     2   168     5   171     4   171 0.99 PTS system enzyme II sorbitol-specific factor
UPF0027              PF01139.12   420 seq1388_BIOID50989   -            388   6.5e-98  328.3   0.0   1   2   1.1e-28   1.5e-24   86.6   0.0     6    98    23   115    19   124 0.94 Uncharacterized protein family UPF0027
UPF0027              PF01139.12   420 seq1388_BIOID50989   -            388   6.5e-98  328.3   0.0   2   2   2.9e-75     4e-71  240.1   0.0   144   419   127   381   113   382 0.90 Uncharacterized protein family UPF0027
Pyr_redox_2          PF07992.9    200 seq1391_BIOID50989   -           1032   3.6e-19   69.3   0.0   1   1     6e-22   9.1e-19   68.0   0.0     2   198   553   829   552   831 0.84 Pyridine nucleotide-disulphide oxidoreductase
NAD_binding_8        PF13450.1     68 seq1391_BIOID50989   -           1032   1.2e-08   34.7   0.7   1   1     3e-11   4.6e-08   32.8   0.0     1    37   555   591   555   617 0.89 NAD(P)-binding Rossmann-like domain
Fer4_9               PF13187.1     55 seq1391_BIOID50989   -           1032   3.1e-06   27.2   7.6   1   1     2e-09   3.1e-06   27.2   5.3     1    53   897   951   867   952 0.90 4Fe-4S dicluster domain
Thi4                 PF01946.12   230 seq1391_BIOID50989   -           1032     4e-06   25.9   0.2   1   1   6.5e-08   9.8e-05   21.4   0.0    20    54   553   587   538   592 0.93 Thi4 family
FAD_binding_3        PF01494.14   356 seq1391_BIOID50989   -           1032   5.1e-05   22.3   0.1   1   1   7.4e-08   0.00011   21.2   0.1     3    35   552   584   550   590 0.92 FAD binding domain
FAD_binding_2        PF00890.19   421 seq1391_BIOID50989   -           1032    0.0001   21.2   0.8   1   1   6.6e-08    0.0001   21.2   0.5     2    36   553   587   552   591 0.94 FAD binding domain
HlyD_2               PF12700.2    328 seq1392_BIOID50989   -            407   1.3e-14   53.9   0.0   1   1   1.2e-17     8e-14   51.4   0.0   136   327   187   378    98   379 0.77 HlyD family secretion protein
HlyD_3               PF13437.1    105 seq1392_BIOID50989   -            407   1.7e-13   50.6   0.2   1   1     2e-14   1.4e-10   41.3   0.0     1   105   209   310   209   310 0.96 HlyD family secretion protein
SepQ                 PF06622.6    305 seq1394_BIOID50989   -            305  9.2e-212  701.2   6.6   1   1  7.5e-216    1e-211  701.0   4.6     1   305     1   305     1   305 1.00 SepQ protein
RMF                  PF04957.7     55 seq1395_BIOID50989   -             55   7.5e-31  105.4   5.3   1   1   5.8e-35   7.9e-31  105.4   3.7     1    53     1    53     1    55 0.97 Ribosome modulation factor
Adenylsucc_synt      PF00709.16   421 seq1396_BIOID50989   -            432  5.4e-177  588.5   0.0   1   1  4.6e-181  6.2e-177  588.3   0.0     2   420     5   424     4   425 0.99 Adenylosuccinate synthetase
NTP_transferase      PF00483.18   248 seq1398_BIOID50989   -            293   1.2e-72  244.0   0.0   1   1   2.1e-76   1.4e-72  243.8   0.0     1   246     2   238     2   240 0.98 Nucleotidyl transferase
NTP_transf_3         PF12804.2    179 seq1398_BIOID50989   -            293   1.1e-08   35.3   0.0   1   1     2e-12   1.4e-08   35.0   0.0     1   120     3   133     3   188 0.83 MobA-like NTP transferase domain
EIIBC-GUT_N          PF03612.9    183 seq1402_BIOID50989   -            319   9.6e-72  240.3   1.8   1   1   2.7e-75   1.8e-71  239.3   1.3     2   183     3   171     2   171 0.95 Sorbitol phosphotransferase enzyme II N-terminus
EIIBC-GUT_C          PF07663.6     93 seq1402_BIOID50989   -            319   6.4e-48  160.7   5.0   1   1   9.3e-52   6.4e-48  160.7   3.5     1    93   226   318   226   318 0.99 Sorbitol phosphotransferase enzyme II C-terminus
Endonuclease_5       PF04493.9    206 seq1403_BIOID50989   -            223   1.1e-70  237.0   0.0   1   1   9.3e-75   1.3e-70  236.8   0.0     1   205     9   208     9   209 0.99 Endonuclease V
AP_endonuc_2         PF01261.19   211 seq1404_BIOID50989   -            444     3e-20   72.3   0.4   1   1   6.6e-23   9.1e-19   67.4   0.1    25   200   112   312    91   318 0.80 Xylose isomerase-like TIM barrel
ABC2_membrane        PF01061.19   209 seq1407_BIOID50989   -            256   4.1e-36  124.0  24.1   1   1     3e-40   4.1e-36  124.0  16.7     3   209     9   219     7   219 0.93 ABC-2 type transporter
ABC_tran             PF00005.22   118 seq1408_BIOID50989   -            299   7.6e-21   74.5   0.0   1   1   2.6e-24   1.2e-20   73.9   0.0     1   117    40   167    40   168 0.93 ABC transporter
oligo_HPY            PF08352.7     64 seq1408_BIOID50989   -            299   7.9e-10   38.8   0.0   1   1     3e-13   1.4e-09   38.0   0.0     1    33   219   251   219   271 0.84 Oligopeptide/dipeptide transporter, C-terminal region
HTH_Tnp_1            PF01527.15    76 seq1409_BIOID50989   -             99   7.6e-09   35.2   2.9   1   1   7.1e-13   9.7e-09   34.9   2.0     3    76    11    79     9    79 0.90 Transposase
CsbD                 PF05532.7     53 seq1412_BIOID50989   -             69   1.5e-21   75.6   8.3   1   1   1.3e-25   1.8e-21   75.4   5.8     1    53     4    56     4    56 0.97 CsbD-like
rve                  PF00665.21   120 seq1418_BIOID50989   -            288   8.9e-30  103.1   0.0   1   1   6.7e-33   1.8e-29  102.1   0.0     3   119   126   240   124   241 0.96 Integrase core domain
rve_2                PF13333.1     52 seq1418_BIOID50989   -            288   1.3e-20   73.1   1.5   1   1   1.5e-22     4e-19   68.3   0.1     1    52   231   287   231   287 0.98 Integrase core domain
rve_3                PF13683.1     67 seq1418_BIOID50989   -            288   1.9e-15   55.9   0.0   1   1   1.4e-18   3.8e-15   55.0   0.0     4    67   215   279   212   279 0.96 Integrase core domain
HTH_21               PF13276.1     60 seq1418_BIOID50989   -            288     2e-10   40.4   0.1   1   1   3.2e-13   8.8e-10   38.3   0.0     4    59    47   101    44   102 0.90 HTH-like domain
DDE_Tnp_IS240        PF13610.1    140 seq1418_BIOID50989   -            288   3.6e-10   39.8   0.0   1   1   2.3e-13   6.3e-10   39.0   0.0     2   129   130   260   129   272 0.88 DDE domain
Peptidase_S49        PF01343.13   154 seq1421_BIOID50989   -            666  4.4e-102  338.2   0.1   1   2   3.6e-49   2.5e-45  153.9   0.0     2   152   189   342   188   344 0.98 Peptidase family S49
Peptidase_S49        PF01343.13   154 seq1421_BIOID50989   -            666  4.4e-102  338.2   0.1   2   2   8.2e-58   5.6e-54  181.9   0.0     2   154   440   591   439   591 0.98 Peptidase family S49
Acetyltransf_1       PF00583.19    83 seq1422_BIOID50989   -            224   6.6e-06   25.9   0.4   1   1   3.1e-09   2.1e-05   24.3   0.3    39    78   170   209   144   214 0.93 Acetyltransferase (GNAT) family
Acetyltransf_10      PF13673.1    117 seq1422_BIOID50989   -            224   1.8e-05   24.7   0.4   1   1   4.3e-09   2.9e-05   24.0   0.3     1   114    92   207    92   212 0.80 Acetyltransferase (GNAT) domain
RF-1                 PF00472.15   114 seq1423_BIOID50989   -            204     3e-23   81.6   1.3   1   1   3.9e-27   5.3e-23   80.8   0.9     9   103   103   196    97   200 0.86 RF-1 domain
DUF416               PF04222.7    191 seq1425_BIOID50989   -            196   3.7e-87  290.2   0.1   1   1     3e-91   4.2e-87  290.1   0.0     1   189     4   192     4   194 0.99 Protein of unknown function (DUF416)
Queuosine_synth      PF02547.10   341 seq1426_BIOID50989   -            356  2.2e-144  480.2   0.0   1   1  1.8e-148  2.5e-144  480.1   0.0     2   341     3   344     2   344 0.96 Queuosine biosynthesis protein
ACR_tran             PF00873.14  1021 seq1428_BIOID50989   -           1047  7.9e-239  794.8   1.7   1   1  7.3e-243    1e-238  794.4   1.2     2  1019     6  1037     2  1039 0.98 AcrB/AcrD/AcrF family
Aldolase_II          PF00596.16   183 seq1429_BIOID50989   -            298   1.1e-30  106.4   0.0   1   1   1.1e-34   1.6e-30  106.0   0.0     2   182    36   262    35   263 0.88 Class II Aldolase and Adducin N-terminal domain
SIS                  PF01380.17   131 seq1431_BIOID50989   -            609   1.8e-64  215.0   0.1   1   2   4.2e-36   1.1e-32  112.2   0.0     2   130   290   418   289   419 0.97 SIS domain
SIS                  PF01380.17   131 seq1431_BIOID50989   -            609   1.8e-64  215.0   0.1   2   2   1.2e-32   3.4e-29  100.9   0.0     2   130   462   591   461   592 0.97 SIS domain
GATase_2             PF00310.16   361 seq1431_BIOID50989   -            609   5.2e-26   91.0   0.7   1   2   2.4e-08   6.5e-05   21.6   0.1     1    54     2    44     2    62 0.85 Glutamine amidotransferases class-II
GATase_2             PF00310.16   361 seq1431_BIOID50989   -            609   5.2e-26   91.0   0.7   2   2   1.9e-22   5.2e-19   68.0   0.1   190   293    61   152    50   160 0.95 Glutamine amidotransferases class-II
GATase_6             PF13522.1    133 seq1431_BIOID50989   -            609   2.1e-24   85.8   0.1   1   1   1.3e-27   3.6e-24   85.0   0.1    11   123    65   183    46   193 0.85 Glutamine amidotransferase domain
GATase_7             PF13537.1    124 seq1431_BIOID50989   -            609   2.6e-17   62.6   0.0   1   1   1.7e-20   4.6e-17   61.8   0.0     1   118    72   194    72   199 0.85 Glutamine amidotransferase domain
GATase_4             PF13230.1    272 seq1431_BIOID50989   -            609     2e-07   29.8   0.1   1   1   3.1e-10   8.6e-07   27.7   0.1    59   133    54   128    45   148 0.86 Glutamine amidotransferases class-II
PTSIIA_gutA          PF03829.8    117 seq1433_BIOID50989   -            123   7.6e-45  151.2   0.0   1   1   6.7e-49   9.1e-45  150.9   0.0     1   116     1   116     1   118 0.98 PTS system glucitol/sorbitol-specific IIA component
PTE                  PF02126.13   308 seq1434_BIOID50989   -            232   3.4e-40  137.8   0.1   1   1   2.7e-44   3.7e-40  137.7   0.0    35   260     4   229     1   232 0.89 Phosphotriesterase family
EIIA-man             PF03610.11   116 seq1435_BIOID50989   -            146   1.8e-28   98.8   0.0   1   1   1.5e-32     2e-28   98.6   0.0     1   115     3   116     3   117 0.98 PTS system fructose IIA component
SBP_bac_5            PF00496.17   374 seq1436_BIOID50989   -            512   8.1e-94  314.3  10.8   1   1   7.6e-98     1e-93  314.0   7.5     1   372    70   429    70   431 0.95 Bacterial extracellular solute-binding proteins, family 5 Middle
DUF554               PF04474.7    226 seq1437_BIOID50989   -            235   9.7e-77  257.0  19.1   1   1   8.2e-81   1.1e-76  256.8  13.2     2   226     3   230     2   230 0.97 Protein of unknown function (DUF554)
MerR-DNA-bind        PF09278.6     65 seq1438_BIOID50989   -            154     7e-15   55.0   0.1   1   1   2.6e-18   1.2e-14   54.3   0.0     2    65    55   119    54   119 0.96 MerR, DNA binding
MerR                 PF00376.18    38 seq1438_BIOID50989   -            154   4.6e-14   51.5   0.3   1   1   2.5e-17   1.1e-13   50.3   0.1     1    38    13    49    13    49 0.98 MerR family regulatory protein
MerR_1               PF13411.1     69 seq1438_BIOID50989   -            154   2.8e-12   46.1   0.0   1   1     1e-15   4.6e-12   45.4   0.0     2    65    13    76    12    78 0.96 MerR HTH family regulatory protein
Rrf2                 PF02082.15    83 seq1439_BIOID50989   -            141   2.1e-25   88.5   0.1   1   1   2.4e-29   3.3e-25   87.9   0.1     1    82     1    82     1    83 0.99 Transcriptional regulator
DegT_DnrJ_EryC1      PF01041.12   363 seq1440_BIOID50989   -            376   3.7e-87  292.6   0.0   1   1   9.7e-91   4.4e-87  292.3   0.0     7   361    13   370     9   372 0.93 DegT/DnrJ/EryC1/StrS aminotransferase family
Aminotran_1_2        PF00155.16   363 seq1440_BIOID50989   -            376   7.6e-11   41.4   0.1   1   1   3.7e-14   1.7e-10   40.3   0.0    67   189    46   154     9   187 0.88 Aminotransferase class I and II
Aminotran_5          PF00266.14   371 seq1440_BIOID50989   -            376   4.7e-08   32.0   0.1   1   1   1.6e-11   7.5e-08   31.3   0.0    62   182    47   159    33   204 0.90 Aminotransferase class-V
adh_short            PF00106.20   167 seq1441_BIOID50989   -            259     4e-26   91.7   1.6   1   1   1.1e-29   4.9e-26   91.5   1.1     2   166     4   172     3   173 0.94 short chain dehydrogenase
adh_short_C2         PF13561.1    243 seq1441_BIOID50989   -            259   2.6e-16   60.0   0.0   1   1   8.4e-20   3.8e-16   59.4   0.0     7   241    13   255     9   256 0.87 Enoyl-(Acyl carrier protein) reductase
Toxin_15             PF07906.8    284 seq1443_BIOID50989   -            320   1.5e-43  149.1   0.2   1   1   6.3e-45   4.3e-41  141.1   0.0   145   284     5   141     2   141 0.99 ShET2 enterotoxin, N-terminal region
FAD_syn              PF06574.7    158 seq1444_BIOID50989   -            313   2.2e-57  193.0   0.0   1   1   4.4e-61     3e-57  192.5   0.0     2   158    12   168    11   168 0.98 FAD synthetase
Flavokinase          PF01687.12   125 seq1444_BIOID50989   -            313   6.1e-40  135.8   0.0   1   1   1.4e-43   9.4e-40  135.2   0.0     1   124   184   307   184   308 0.97 Riboflavin kinase
FGGY_N               PF00370.16   245 seq1447_BIOID50989   -            450   1.7e-90  302.5   0.0   1   1   3.4e-94   2.3e-90  302.0   0.0     1   245     1   240     1   240 0.99 FGGY family of carbohydrate kinases, N-terminal domain
FGGY_C               PF02782.11   197 seq1447_BIOID50989   -            450   6.4e-31  107.4   0.3   1   1   1.5e-34     1e-30  106.7   0.2     1   175   249   413   249   423 0.93 FGGY family of carbohydrate kinases, C-terminal domain
Bac_DNA_binding      PF00216.16    90 seq1448_BIOID50989   -             90   3.2e-33  113.4   1.4   1   1   2.6e-37   3.6e-33  113.3   1.0     1    90     1    90     1    90 0.99 Bacterial DNA-binding protein
Polysacc_deac_1      PF01522.16   124 seq1449_BIOID50989   -            409   2.6e-20   72.1   0.0   1   1     3e-24   4.1e-20   71.5   0.0     3   122   228   366   226   368 0.93 Polysaccharide deacetylase
Form_Nir_trans       PF01226.12   250 seq1450_BIOID50989   -            310   9.1e-53  178.5  18.0   1   1   7.6e-57     1e-52  178.3  12.5     3   249    39   279    37   280 0.97 Formate/nitrite transporter
DUF2713              PF10897.3    246 seq1451_BIOID50989   -            246  2.9e-165  547.3   7.2   1   1  2.4e-169  3.3e-165  547.2   5.0     1   246     1   246     1   246 1.00 Protein of unknown function (DUF2713)
BCCT                 PF02028.12   485 seq1452_BIOID50989   -            677  1.6e-173  577.3  44.2   1   1  1.3e-177  1.8e-173  577.1  30.6     1   484    17   502    17   503 0.99 BCCT family transporter
RNB                  PF00773.14   325 seq1453_BIOID50989   -            827    5e-105  351.2   0.0   1   1  2.1e-108  7.3e-105  350.7   0.0     1   325   274   602   274   602 0.97 RNB domain
OB_RNB               PF08206.6     58 seq1453_BIOID50989   -            827   1.9e-29  100.8   9.9   1   2   2.4e-25   8.1e-22   76.3   0.1     1    58   101   158   101   158 0.99 Ribonuclease B OB domain
OB_RNB               PF08206.6     58 seq1453_BIOID50989   -            827   1.9e-29  100.8   9.9   2   2     2e-09   6.7e-06   25.4   0.0     6    58   172   227   170   227 0.96 Ribonuclease B OB domain
S1                   PF00575.18    74 seq1453_BIOID50989   -            827   8.7e-20   70.4   0.4   1   1   6.9e-23   2.4e-19   69.0   0.3     2    73   655   738   654   739 0.98 S1 RNA binding domain
HTH_12               PF08461.5     66 seq1453_BIOID50989   -            827   1.7e-13   49.9   0.8   1   1   1.1e-16   3.8e-13   48.8   0.5     2    64    37    97    36    99 0.93 Ribonuclease R winged-helix domain
DUF1481              PF07356.7    195 seq1457_BIOID50989   -            211   1.1e-70  236.9   0.6   1   1   9.3e-75   1.3e-70  236.7   0.4     1   195    22   207    22   207 0.99 Protein of unknown function (DUF1481)
TGT                  PF01702.13   238 seq1458_BIOID50989   -            375  2.9e-105  350.7   0.0   1   1  2.5e-109  3.5e-105  350.4   0.0     1   237   125   362   125   363 0.99 Queuine tRNA-ribosyltransferase
IpaB_EvcA            PF03278.8    153 seq1462_BIOID50989   -            203   4.9e-66  220.5   6.4   1   1   4.3e-70   5.9e-66  220.2   4.4     2   151    42   192    41   194 0.98 IpaB/EvcA family
Xan_ur_permease      PF00860.15   389 seq1466_BIOID50989   -            449   1.7e-88  296.6  48.3   1   1   1.6e-92   2.1e-88  296.3  33.5     1   388    26   409    26   410 0.99 Permease family
GutM                 PF06923.6    109 seq1467_BIOID50989   -            119   6.1e-37  125.5   0.0   1   1   5.1e-41   6.9e-37  125.3   0.0     2   109     3   110     2   110 0.98 Glucitol operon activator protein (GutM)
DUF4102              PF13356.1     89 seq1469_BIOID50989   -            420   1.4e-28   98.5   0.1   1   1   3.6e-32   2.5e-28   97.6   0.1     1    88     3    89     3    90 0.97 Domain of unknown function (DUF4102)
Phage_integrase      PF00589.17   173 seq1469_BIOID50989   -            420   1.5e-25   89.7   0.0   1   1   3.8e-29   2.6e-25   88.9   0.0     3   171   204   383   202   385 0.94 Phage integrase family
tRNA-synt_1          PF00133.17   601 seq1471_BIOID50989   -            938  9.3e-233  773.4   0.0   1   1  5.8e-236  1.1e-232  773.2   0.0     2   601    28   641    27   641 0.98 tRNA synthetases class I (I, L, M and V)
Anticodon_1          PF08264.8    153 seq1471_BIOID50989   -            938   4.3e-29  101.1   0.0   1   1   4.2e-32   8.2e-29  100.2   0.0     1   152   685   841   685   842 0.89 Anticodon-binding domain of tRNA
tRNA-synt_1g         PF09334.6    391 seq1471_BIOID50989   -            938   4.7e-21   74.7   0.2   1   2     7e-14   1.4e-10   40.3   0.0     8    69    58   119    56   246 0.63 tRNA synthetases class I (M)
tRNA-synt_1g         PF09334.6    391 seq1471_BIOID50989   -            938   4.7e-21   74.7   0.2   2   2   2.4e-08   4.8e-05   22.0   0.0   310   356   584   631   566   650 0.81 tRNA synthetases class I (M)
zf-FPG_IleRS         PF06827.9     30 seq1471_BIOID50989   -            938   1.1e-09   37.6   3.5   1   1   5.4e-13   1.1e-09   37.6   2.4     1    29   898   926   898   927 0.96 Zinc finger found in FPG and IleRS
tRNA-synt_1e         PF01406.14   301 seq1471_BIOID50989   -            938     3e-08   33.0   0.0   1   1   2.2e-09   4.2e-06   25.9   0.0   227   299   575   648   548   650 0.83 tRNA synthetases class I (C) catalytic domain
tRNA-synt_1_2        PF13603.1    185 seq1471_BIOID50989   -            938   8.1e-07   28.3   0.0   1   1   7.7e-10   1.5e-06   27.5   0.0    12   141   224   358   219   368 0.78 Leucyl-tRNA synthetase, Domain 2
tRNA-synt_1f         PF01921.13   360 seq1471_BIOID50989   -            938   2.9e-06   26.1   0.0   1   1     6e-09   1.2e-05   24.1   0.0   241   340   562   659   545   675 0.81 tRNA synthetases class I (K)
MFS_1                PF07690.11   354 seq1474_BIOID50989   -            417   5.8e-39  133.7  62.6   1   2   3.2e-31   2.2e-27   95.6  18.9     1   224    41   261    40   270 0.82 Major Facilitator Superfamily
MFS_1                PF07690.11   354 seq1474_BIOID50989   -            417   5.8e-39  133.7  62.6   2   2   9.1e-15   6.2e-11   41.5  23.0     7   168   249   407   247   415 0.82 Major Facilitator Superfamily
Sugar_tr             PF00083.19   451 seq1474_BIOID50989   -            417   2.8e-14   52.4  34.3   1   1   9.1e-18   6.2e-14   51.2   7.0    46   197    71   217    11   223 0.90 Sugar (and other) transporter
Polysacc_synt        PF01943.12   273 seq1475_BIOID50989   -            416   2.5e-13   49.7  19.2   1   1   1.8e-17   2.5e-13   49.7  13.3     1   272     3   283     3   284 0.83 Polysaccharide biosynthesis protein
YmgB                 PF10798.3     61 seq1476_BIOID50989   -             78   3.6e-05   23.3   0.0   1   1     4e-09   5.4e-05   22.7   0.0     4    35    27    58    25    63 0.93 Biofilm development protein YmgB/AriR
MatP                 PF06303.7    148 seq1478_BIOID50989   -            150   3.3e-75  250.8   6.6   1   1   2.8e-79   3.8e-75  250.6   4.6     1   147     1   147     1   148 0.99 Organiser of macrodomain of Terminus of chromosome
Terminase_6          PF03237.10   384 seq1479_BIOID50989   -            588  6.7e-108  360.7   0.1   1   1  1.8e-111  8.1e-108  360.4   0.0     1   384   162   572   162   572 0.98 Terminase-like family
Terminase_5          PF06056.7     58 seq1479_BIOID50989   -            588   4.6e-27   93.2   0.2   1   1   2.4e-30   1.1e-26   92.0   0.1     1    58    11    68    11    68 0.99 Putative ATPase subunit of terminase (gpP-like)
BPD_transp_1         PF00528.17   185 seq1480_BIOID50989   -            306     4e-43  146.9  10.6   1   1   2.9e-47     4e-43  146.9   7.4     1   184   113   304   113   305 0.99 Binding-protein-dependent transport system inner membrane component
Amidohydro_1         PF01979.15   333 seq1481_BIOID50989   -            442   4.2e-49  167.8   0.2   1   1     9e-53   6.1e-49  167.3   0.1     1   333    53   375    53   375 0.96 Amidohydrolase family
Amidohydro_5         PF13594.1     68 seq1481_BIOID50989   -            442   2.6e-08   33.4   0.0   1   1     9e-12   6.2e-08   32.2   0.0     1    68    23   122    23   122 0.66 Amidohydrolase
DeoRC                PF00455.17   162 seq1482_BIOID50989   -            257   6.9e-53  178.4   0.6   1   1   2.4e-56   1.1e-52  177.8   0.3     3   161    74   232    72   233 0.97 DeoR C terminal sensor domain
HTH_DeoR             PF08220.7     57 seq1482_BIOID50989   -            257     9e-22   76.2   0.1   1   1   3.8e-25   1.7e-21   75.3   0.1     1    56     6    61     6    62 0.98 DeoR-like helix-turn-helix domain
HTH_11               PF08279.7     55 seq1482_BIOID50989   -            257   5.3e-09   35.4   0.1   1   1   3.9e-12   1.8e-08   33.8   0.0     1    46     6    50     6    56 0.92 HTH domain
Asparaginase         PF00710.15   313 seq1488_BIOID50989   -            338  2.1e-112  374.9   0.0   1   1  1.8e-116  2.4e-112  374.7   0.0     2   313     6   323     5   323 0.97 Asparaginase
Phage_integrase      PF00589.17   173 seq1490_BIOID50989   -            397   1.6e-32  112.4   0.0   1   1   3.6e-36   2.4e-32  111.8   0.0     2   171   211   377   210   379 0.97 Phage integrase family
DUF4102              PF13356.1     89 seq1490_BIOID50989   -            397   2.2e-25   88.2   0.1   1   1   6.4e-29   4.4e-25   87.2   0.1     1    87    14    99    14   101 0.97 Domain of unknown function (DUF4102)
YajC                 PF02699.10    83 seq1494_BIOID50989   -            110   3.5e-28   96.9   0.4   1   1   3.3e-32   4.5e-28   96.6   0.3     2    83    20   102    19   102 0.96 Preprotein translocase subunit
Pribosyltran         PF00156.22   125 seq1495_BIOID50989   -            152   2.2e-11   43.4   0.0   1   1   2.3e-15   3.2e-11   42.9   0.0     2   112     4   105     3   112 0.87 Phosphoribosyl transferase domain
YiaAB                PF05360.9     53 seq1496_BIOID50989   -            117   6.5e-18   63.9  13.5   1   1   5.4e-20   7.4e-16   57.3   3.9     2    51     9    58     8    60 0.95 yiaA/B two helix domain
YmgB                 PF10798.3     61 seq1497_BIOID50989   -             88   5.3e-29   99.7   2.6   1   1   3.8e-33   5.3e-29   99.7   1.8     1    61    28    88    28    88 0.98 Biofilm development protein YmgB/AriR
Tir_receptor_N       PF07490.6    266 seq1498_BIOID50989   -            541  1.4e-153  509.8   5.4   1   1  3.2e-157  1.4e-153  509.8   3.7     1   266     1   262     1   262 0.99 Translocated intimin receptor (Tir) N-terminus
Tir_receptor_C       PF07489.6    221 seq1498_BIOID50989   -            541  6.7e-111  369.2  13.8   1   1  1.5e-114  6.7e-111  369.2   9.5     1   221   329   541   329   541 0.99 Translocated intimin receptor (Tir) C-terminus
Tir_receptor_M       PF03549.9     66 seq1498_BIOID50989   -            541   2.1e-38  130.1  12.8   1   1   9.5e-42   4.3e-38  129.1   8.9     1    66   263   328   263   328 0.99 Translocated intimin receptor (Tir) intimin-binding domain
Fimbrial             PF00419.15   145 seq1499_BIOID50989   -            190   1.4e-18   67.4   4.8   1   1   1.2e-22   1.7e-18   67.1   3.3     1   145    28   189    28   189 0.88 Fimbrial protein
Fe-ADH               PF00465.14   366 seq1500_BIOID50989   -            391  9.2e-118  392.9   4.8   1   1  1.5e-121    1e-117  392.7   3.3     4   366    20   383    17   383 0.97 Iron-containing alcohol dehydrogenase
Fe-ADH_2             PF13685.1    250 seq1500_BIOID50989   -            391   7.1e-17   61.4   1.0   1   1     1e-12   6.9e-09   35.2   0.0     3    95    23   116    22   129 0.94 Iron-containing alcohol dehydrogenase
HATPase_c            PF02518.21   111 seq1504_BIOID50989   -            458   1.6e-28   98.5   0.8   1   1   6.1e-32   4.2e-28   97.1   0.1     2   110   346   449   345   450 0.98 Histidine kinase-, DNA gyrase B-, and HSP90-like ATPase
HisKA                PF00512.20    68 seq1504_BIOID50989   -            458   1.8e-14   53.3   0.0   1   1     8e-18   5.5e-14   51.7   0.0     2    65   238   300   237   302 0.91 His Kinase A (phospho-acceptor) domain
Transposase_31       PF04754.7    205 seq1508_BIOID50989   -            319   1.8e-80  269.0   0.3   1   1   1.8e-84   2.4e-80  268.5   0.2     1   203    26   226    26   228 0.98 Putative transposase, YhgA-like
SecD-TM1             PF13721.1    101 seq1509_BIOID50989   -            615   1.4e-39  134.2   3.4   1   1   2.6e-41   8.8e-38  128.5   0.1     1   101     2   103     2   103 0.96 SecD export protein N-terminal TM region
SecD_SecF            PF02355.11   189 seq1509_BIOID50989   -            615   7.3e-16   57.7  10.3   1   1     4e-19   1.4e-15   56.9   7.1    14   184   434   602   427   606 0.90 Protein export membrane protein
MMPL                 PF03176.10   333 seq1509_BIOID50989   -            615   1.7e-08   33.4  12.2   1   1     5e-12   1.7e-08   33.4   8.5   180   299   481   601   458   612 0.81 MMPL family
Sec_GG               PF07549.9     29 seq1509_BIOID50989   -            615   3.8e-08   32.1   0.0   1   1     3e-11     1e-07   30.7   0.0     1    27   112   141   112   143 0.86 SecD/SecF GG Motif
4HBT                 PF03061.17    79 seq1511_BIOID50989   -            155   8.5e-19   67.3   0.1   1   1   1.7e-22   1.1e-18   66.9   0.1     2    78    57   145    56   146 0.97 Thioesterase superfamily
4HBT_3               PF13622.1    256 seq1511_BIOID50989   -            155   7.1e-07   29.1   0.3   1   1   1.4e-10   9.4e-07   28.7   0.2     3    85    52   153    47   154 0.85 Thioesterase-like superfamily
SIS                  PF01380.17   131 seq1512_BIOID50989   -            321   3.8e-27   94.3   0.0   1   1   9.9e-31   6.8e-27   93.5   0.0     2   130    39   169    38   170 0.98 SIS domain
CBS                  PF00571.23    57 seq1512_BIOID50989   -            321   2.9e-15   55.5   0.0   1   2   1.9e-08   0.00013   21.4   0.0     1    56   199   256   199   257 0.92 CBS domain
CBS                  PF00571.23    57 seq1512_BIOID50989   -            321   2.9e-15   55.5   0.0   2   2   1.9e-10   1.3e-06   27.8   0.0     2    51   266   315   265   318 0.89 CBS domain
YiaAB                PF05360.9     53 seq1514_BIOID50989   -            145   1.3e-45  152.5  15.1   1   2   8.4e-28   1.1e-23   82.3   1.5     1    53    12    64    12    64 0.99 yiaA/B two helix domain
YiaAB                PF05360.9     53 seq1514_BIOID50989   -            145   1.3e-45  152.5  15.1   2   2   6.5e-26   8.9e-22   76.2   3.7     1    53    75   127    75   127 0.99 yiaA/B two helix domain
DEDD_Tnp_IS110       PF01548.12   144 seq1515_BIOID50989   -            326   4.2e-44  149.5   0.2   1   1   2.4e-47   1.7e-43  147.6   0.1     1   144     7   151     7   151 0.99 Transposase
Transposase_20       PF02371.11    87 seq1515_BIOID50989   -            326   1.1e-27   95.7   0.4   1   1     3e-31     2e-27   94.9   0.3     2    85   196   280   195   282 0.96 Transposase IS116/IS110/IS902 family
BPD_transp_1         PF00528.17   185 seq1520_BIOID50989   -            303   7.2e-31  107.0  13.0   1   1   1.1e-34   7.2e-31  107.0   9.0     1   184   119   302   119   303 0.99 Binding-protein-dependent transport system inner membrane component
OppC_N               PF12911.2     56 seq1520_BIOID50989   -            303   1.3e-17   62.7   0.2   1   1     2e-21   1.3e-17   62.7   0.2     2    56    24    79    23    79 0.86 N-terminal TM domain of oligopeptide transport permease C
Acyltransferase      PF01553.16   132 seq1521_BIOID50989   -            310     3e-14   52.4   0.0   1   1   3.1e-18   4.2e-14   51.9   0.0     3   119    84   220    82   238 0.82 Acyltransferase
DUF1100              PF06500.6    411 seq1522_BIOID50989   -            414  1.2e-221  735.4   0.0   1   1  2.8e-225  1.3e-221  735.2   0.0     1   411     1   414     1   414 0.99 Alpha/beta hydrolase of unknown function (DUF1100)
Abhydrolase_5        PF12695.2    142 seq1522_BIOID50989   -            414   2.3e-08   33.7   0.0   1   1   9.2e-12   4.2e-08   32.9   0.0     1   121   196   375   196   392 0.75 Alpha/beta hydrolase family
Abhydrolase_6        PF12697.2    228 seq1522_BIOID50989   -            414   2.1e-06   27.6   0.5   1   1   9.1e-10   4.2e-06   26.7   0.1    12   107   208   326   197   390 0.70 Alpha/beta hydrolase family
Glyco_transf_56      PF07429.6    361 seq1524_BIOID50989   -            359  4.5e-193  640.9   0.0   1   1  3.7e-197    5e-193  640.7   0.0     1   359     1   357     1   359 0.99 4-alpha-L-fucosyltransferase glycosyl transferase group 56
Pili_assembly_N      PF00345.15   122 seq1525_BIOID50989   -            243   9.1e-39  131.9   0.2   1   1   1.7e-42   1.2e-38  131.5   0.2     1   121    38   158    38   159 0.92 Gram-negative pili assembly chaperone, N-terminal domain
Pili_assembly_C      PF02753.12    68 seq1525_BIOID50989   -            243   5.4e-14   51.6   0.0   1   1     2e-17   1.4e-13   50.3   0.0     2    65   179   237   178   240 0.95 Gram-negative pili assembly chaperone, C-terminal domain
Na_H_Exchanger       PF00999.16   384 seq1530_BIOID50989   -            549   3.4e-72  242.9  43.6   1   1   3.1e-76   4.2e-72  242.6  30.2     2   383     8   421     5   422 0.91 Sodium/hydrogen exchanger family
Isochorismatase      PF00857.15   174 seq1531_BIOID50989   -            219   2.9e-38  131.4   0.0   1   1   2.5e-42   3.4e-38  131.1   0.0     2   174    11   213    10   213 0.96 Isochorismatase family
PfkB                 PF00294.19   301 seq1533_BIOID50989   -            310     1e-59  202.0   0.4   1   1   1.9e-63   1.3e-59  201.7   0.3     8   298    15   297     8   300 0.92 pfkB family carbohydrate kinase
Phos_pyr_kin         PF08543.7    246 seq1533_BIOID50989   -            310   1.2e-08   34.4   0.3   1   1   4.1e-12   2.8e-08   33.1   0.1   117   223   179   279   156   292 0.87 Phosphomethylpyrimidine kinase
EamA                 PF00892.15   126 seq1534_BIOID50989   -            295   2.7e-17   62.8  33.8   1   2   3.4e-16   2.3e-12   46.9   8.4     1   123    18   142    18   145 0.90 EamA-like transporter family
EamA                 PF00892.15   126 seq1534_BIOID50989   -            295   2.7e-17   62.8  33.8   2   2     9e-09   6.2e-05   22.9   8.8     1   125   159   284   159   285 0.84 EamA-like transporter family
EmrE                 PF13536.1    113 seq1534_BIOID50989   -            295   2.9e-08   33.7  35.1   1   1   9.3e-12   6.4e-08   32.6   9.2     4   108    42   147    39   151 0.90 Multidrug resistance efflux transporter
EAL                  PF00563.15   236 seq1535_BIOID50989   -            521   4.8e-63  212.6   0.0   1   1   1.2e-66   8.4e-63  211.8   0.0     2   236   265   500   264   500 0.96 EAL domain
CSS-motif            PF12792.2    208 seq1535_BIOID50989   -            521     8e-30  103.6   0.0   1   1   1.6e-33   1.1e-29  103.1   0.0     3   207    44   238    42   239 0.90 CSS motif domain associated with EAL
AA_permease          PF00324.16   479 seq1536_BIOID50989   -            470    1e-115  386.7  42.2   1   1  1.7e-119  1.1e-115  386.5  29.3     1   464    39   462    39   470 0.93 Amino acid permease
AA_permease_2        PF13520.1    426 seq1536_BIOID50989   -            470   2.2e-43  148.2  46.9   1   1   4.3e-47   2.9e-43  147.8  32.5     9   410    43   444    39   464 0.82 Amino acid permease
FAD_binding_5        PF00941.16   171 seq1538_BIOID50989   -            259     9e-22   77.1   0.0   1   1   2.2e-25   1.5e-21   76.4   0.0     4   167     4   153     1   156 0.88 FAD binding domain in molybdopterin dehydrogenase
CO_deh_flav_C        PF03450.12   103 seq1538_BIOID50989   -            259   7.7e-10   38.5   0.3   1   1   2.3e-13   1.6e-09   37.5   0.2     4   102   165   250   161   251 0.85 CO dehydrogenase flavoprotein C-terminal domain
Asr                  PF06392.6     19 seq1540_BIOID50989   -            111   7.1e-07   29.3  23.9   1   1   5.2e-11   7.1e-07   29.3  16.6     1    19    53    71    53    71 0.99 Acid shock protein repeat
Autotransporter      PF03797.14   265 seq1543_BIOID50989   -           1349   1.2e-56  191.9  25.6   1   1   1.7e-60   1.2e-56  191.9  17.7     2   259  1063  1334  1062  1340 0.94 Autotransporter beta-domain
ESPR                 PF13018.1     24 seq1543_BIOID50989   -           1349   7.4e-11   41.1   1.3   1   1   2.2e-14   1.5e-10   40.1   0.9     1    22    23    44    23    46 0.97 Extended Signal Peptide of Type V secretion system
Ribonuc_red_lgC      PF02867.10   537 seq1544_BIOID50989   -            761  6.7e-135  450.5   0.0   1   1  3.2e-137  1.5e-133  446.1   0.0     1   536   222   731   222   732 0.95 Ribonucleotide reductase, barrel domain
ATP-cone             PF03477.11    90 seq1544_BIOID50989   -            761   5.9e-15   55.3   0.1   1   1   2.8e-18   1.3e-14   54.2   0.1     3    90     7    92     5    92 0.97 ATP cone domain
Ribonuc_red_lgN      PF00317.16    83 seq1544_BIOID50989   -            761   1.5e-12   47.0   1.0   1   1     5e-16   2.3e-12   46.4   0.1     2    82   142   219   141   220 0.93 Ribonucleotide reductase, all-alpha domain
UPF0118              PF01594.11   327 seq1547_BIOID50989   -            370   1.6e-65  221.1  41.1   1   1   1.4e-69   1.9e-65  220.9  28.5     2   327    15   345    14   345 0.99 Domain of unknown function DUF20
Phage_portal         PF04860.7    347 seq1548_BIOID50989   -            346   1.1e-63  214.9   0.1   1   1     1e-67   1.4e-63  214.5   0.1    12   314    47   337    38   342 0.91 Phage portal protein
DUF718               PF05336.8    106 seq1549_BIOID50989   -            104   4.9e-37  125.8   0.4   1   1     4e-41   5.4e-37  125.7   0.3     2   105     3   103     2   104 0.99 Domain of unknown function (DUF718)
SpoU_methylase       PF00588.14   142 seq1550_BIOID50989   -            243     7e-42  142.5   0.0   1   1   1.9e-45   1.3e-41  141.6   0.0     2   142    96   236    95   236 0.96 SpoU rRNA Methylase family
SpoU_sub_bind        PF08032.7     76 seq1550_BIOID50989   -            243   3.1e-19   68.7   0.1   1   1   2.9e-22     2e-18   66.2   0.0     1    72     4    76     4    80 0.96 RNA 2'-O ribose methyltransferase substrate binding
Usher                PF00577.15   552 seq1551_BIOID50989   -            840  1.1e-184  615.1  27.8   1   1    3e-188  1.4e-184  614.8  19.3     1   552   192   749   192   749 0.96 Type VII secretion system (T7SS), usher protein
PapC_N               PF13954.1    146 seq1551_BIOID50989   -            840   2.4e-35  121.1   0.0   1   1   1.1e-38   5.1e-35  120.0   0.0     3   146    29   176    27   176 0.95 PapC N-terminal domain
PapC_C               PF13953.1     68 seq1551_BIOID50989   -            840   3.5e-21   74.4   0.0   1   1   3.6e-24   1.6e-20   72.3   0.0     2    66   760   826   759   828 0.90 PapC C-terminal domain
Sigma54_activat      PF00158.21   168 seq1554_BIOID50989   -            441   9.6e-72  239.7   0.1   1   1   5.7e-75   1.6e-71  239.1   0.1     1   168   141   308   141   308 0.99 Sigma-54 interaction domain
Response_reg         PF00072.19   112 seq1554_BIOID50989   -            441   1.6e-29  102.0   0.2   1   1   1.2e-32   3.3e-29  101.0   0.1     1   111     8   117     8   118 0.98 Response regulator receiver domain
HTH_8                PF02954.14    42 seq1554_BIOID50989   -            441     2e-14   52.7   0.6   1   1   7.2e-18     2e-14   52.7   0.4     3    39   403   439   401   441 0.93 Bacterial regulatory protein, Fis family
AAA_5                PF07728.9    139 seq1554_BIOID50989   -            441   4.3e-08   32.8   0.0   1   1   3.1e-11   8.5e-08   31.9   0.0     2   123   165   283   164   301 0.87 AAA domain (dynein-related subfamily)
AAA                  PF00004.24   132 seq1554_BIOID50989   -            441   1.9e-05   24.7   0.0   1   1   1.5e-08     4e-05   23.6   0.0     1   126   165   296   165   302 0.71 ATPase family associated with various cellular activities (AAA)
EAL                  PF00563.15   236 seq1556_BIOID50989   -            808   1.6e-63  214.2   0.1   1   1   1.9e-67   2.6e-63  213.5   0.1     2   236   558   793   557   793 0.97 EAL domain
Trypsin              PF00089.21   220 seq1557_BIOID50989   -            273   1.3e-11   44.4   0.0   1   1     6e-15   4.1e-11   42.7   0.0     9   198    50   244    44   266 0.74 Trypsin
Trypsin_2            PF13365.1    120 seq1557_BIOID50989   -            273   1.3e-07   31.5   0.0   1   1   3.1e-11   2.1e-07   30.8   0.0     1   120    69   240    69   240 0.67 Trypsin-like peptidase domain
Sigma70_r4_2         PF08281.7     54 seq1558_BIOID50989   -            173   2.5e-15   55.5   0.4   1   1   1.5e-18   5.1e-15   54.5   0.0     2    54   112   164   111   164 0.97 Sigma-70, region 4
Sigma70_r2           PF04542.9     71 seq1558_BIOID50989   -            173   8.4e-12   44.4   0.2   1   1   3.6e-15   1.2e-11   43.9   0.1     1    69    16    81    16    83 0.90 Sigma-70 region 2
Sigma70_r4           PF04545.11    50 seq1558_BIOID50989   -            173   7.6e-08   31.4   0.0   1   1   4.6e-11   1.6e-07   30.4   0.0     2    47   118   163   117   164 0.95 Sigma-70, region 4
Sigma70_ECF          PF07638.6    185 seq1558_BIOID50989   -            173     4e-05   23.2   0.1   1   1   2.7e-08   9.1e-05   22.0   0.1    53   172    42   157    11   164 0.76 ECF sigma factor
DEDD_Tnp_IS110       PF01548.12   144 seq1559_BIOID50989   -            322   2.8e-29  101.4   0.2   1   1   6.5e-33   4.5e-29  100.8   0.1     2   144     9   153     8   153 0.93 Transposase
Transposase_20       PF02371.11    87 seq1559_BIOID50989   -            322   1.2e-20   73.2   0.3   1   1   4.1e-24   2.8e-20   72.0   0.2     1    86   195   278   195   279 0.96 Transposase IS116/IS110/IS902 family
WzyE                 PF06899.6    449 seq1560_BIOID50989   -            450    3e-277  919.3  44.7   1   1  2.4e-281  3.3e-277  919.1  31.0     1   448     1   449     1   450 1.00 WzyE protein
Ald_Xan_dh_C2        PF02738.13   543 seq1562_BIOID50989   -            956  1.3e-190  634.2   0.0   1   1  4.1e-194  1.9e-190  633.7   0.0    17   543   363   893   351   893 0.98 Molybdopterin-binding domain of aldehyde dehydrogenase
Ald_Xan_dh_C         PF01315.17   111 seq1562_BIOID50989   -            956   4.4e-31  107.1   0.0   1   1   1.9e-34   8.9e-31  106.1   0.0     2   111   187   298   186   298 0.96 Aldehyde oxidase and xanthine dehydrogenase, a/b hammerhead domain
Fer2_2               PF01799.15    75 seq1562_BIOID50989   -            956   7.1e-13   48.1   0.0   1   1   4.3e-16     2e-12   46.7   0.0     1    73    73   145    73   147 0.97 [2Fe-2S] binding domain
CesT                 PF05932.8    119 seq1563_BIOID50989   -            156   3.3e-26   91.3   0.0   1   1     3e-30     4e-26   91.0   0.0     2   118     8   123     7   124 0.98 Tir chaperone protein (CesT) family
DUF796               PF05638.7    134 seq1564_BIOID50989   -            172   9.9e-35  119.3   0.0   1   1   8.3e-39   1.1e-34  119.1   0.0     1   133     6   155     6   156 0.94 Protein of unknown function (DUF796)
PTS_EIIA_2           PF00359.17   142 seq1566_BIOID50989   -            148   6.9e-31  106.7   0.0   1   1   5.7e-35   7.8e-31  106.5   0.0     3   141     4   144     2   145 0.97 Phosphoenolpyruvate-dependent sugar phosphotransferase system, EIIA 2
DUF2622              PF11080.3     96 seq1567_BIOID50989   -             96   3.1e-49  164.6   0.6   1   1   2.5e-53   3.4e-49  164.5   0.4     1    95     1    95     1    96 0.99 Protein of unknown function (DUF2622)
YsaB                 PF13983.1     77 seq1570_BIOID50989   -             99   2.1e-48  162.2   0.5   1   1   1.8e-52   2.4e-48  162.0   0.3     1    77    23    99    23    99 1.00 YsaB-like lipoprotein
TfoX_N               PF04993.8     97 seq1571_BIOID50989   -            209   7.2e-27   92.9   0.1   1   1   1.8e-30   1.3e-26   92.1   0.0     2    97    13   108    12   108 0.98 TfoX N-terminal domain
TfoX_C               PF04994.8     81 seq1571_BIOID50989   -            209   1.8e-26   91.7   0.3   1   1   5.9e-30   4.1e-26   90.5   0.1     2    81   116   195   115   195 0.98 TfoX C-terminal domain
DUF2170              PF09938.4    140 seq1573_BIOID50989   -            133   1.5e-42  144.1   1.5   1   1   1.2e-46   1.7e-42  143.9   1.0     3   139     2   132     1   133 0.96 Uncharacterized protein conserved in bacteria (DUF2170)
SecD_SecF            PF02355.11   189 seq1574_BIOID50989   -            338   2.4e-68  228.9  10.7   1   1   5.3e-72   3.7e-68  228.3   7.4     4   188   132   316   129   317 0.97 Protein export membrane protein
Sec_GG               PF07549.9     29 seq1574_BIOID50989   -            338     2e-08   33.0   0.1   1   1   7.5e-12   5.2e-08   31.7   0.0     2    27    56    81    55    83 0.90 SecD/SecF GG Motif
Peptidase_A8         PF01252.13   150 seq1575_BIOID50989   -            164   1.8e-44  150.8   6.9   1   1   1.6e-48   2.2e-44  150.6   4.8     2   147    15   160    13   164 0.92 Signal peptidase (SPase) II
FecR                 PF04773.8     98 seq1576_BIOID50989   -            317   2.7e-17   62.6   0.8   1   1   3.1e-21   4.3e-17   62.0   0.6     2    98   110   203   109   203 0.90 FecR protein
Fructosamin_kin      PF03881.9    288 seq1580_BIOID50989   -            286  7.5e-111  369.6   0.0   1   1  1.2e-114  8.3e-111  369.4   0.0     1   287     1   285     1   286 0.99 Fructosamine kinase
APH                  PF01636.18   239 seq1580_BIOID50989   -            286     3e-21   76.1   3.1   1   1   5.8e-25     4e-21   75.7   2.2     4   223    23   239    21   251 0.87 Phosphotransferase enzyme family
DUF3442              PF11924.3    280 seq1581_BIOID50989   -            939   3.2e-98  328.6  10.5   1   1  3.9e-101   1.1e-97  326.9   7.3     1   280   164   442   164   442 0.99 Protein of unknown function (DUF3442)
Big_1                PF02369.11   100 seq1581_BIOID50989   -            939     1e-42  143.9  45.8   1   2   3.9e-21   1.1e-17   63.6   8.3     2    98   560   648   557   650 0.91 Bacterial Ig-like domain (group 1)
Big_1                PF02369.11   100 seq1581_BIOID50989   -            939     1e-42  143.9  45.8   2   2     4e-30   1.1e-26   92.5   8.3     1   100   652   748   652   748 0.98 Bacterial Ig-like domain (group 1)
Intimin_C            PF07979.6    101 seq1581_BIOID50989   -            939     4e-39  132.7   6.3   1   1   3.6e-42     1e-38  131.5   3.5     3   101   840   939   838   939 0.97 Intimin C-type lectin domain
Big_2                PF02368.13    79 seq1581_BIOID50989   -            939   3.7e-24   84.2   8.2   1   1   1.4e-27   3.7e-24   84.2   5.7     3    79   759   835   757   835 0.98 Bacterial Ig-like domain (group 2)
LysM                 PF01476.15    44 seq1581_BIOID50989   -            939   1.9e-08   33.9   0.0   1   1   2.8e-11   7.5e-08   32.0   0.0     1    44    65   113    65   113 0.97 LysM domain
PTS_EIIC             PF02378.13   321 seq1582_BIOID50989   -            483     2e-28   99.1  32.6   1   1   2.9e-32     2e-28   99.1  22.6     2   318   134   406   133   410 0.90 Phosphotransferase system, EIIC
PTS_IIB              PF02302.12    90 seq1582_BIOID50989   -            483   2.5e-17   62.9   0.1   1   1   6.5e-21   4.5e-17   62.1   0.1     2    89     9   101     8   102 0.95 PTS system, Lactose/Cellobiose specific IIB subunit
tRNA-synt_2e         PF02091.10   284 seq1584_BIOID50989   -            303  2.2e-160  532.1   0.0   1   1  1.8e-164  2.5e-160  532.0   0.0     1   284     9   298     9   298 0.99 Glycyl-tRNA synthetase alpha subunit
Phage_GPD            PF05954.6    292 seq1586_BIOID50989   -            713   2.2e-62  210.7   0.0   1   1   4.6e-66   3.1e-62  210.2   0.0     2   291    28   328    27   329 0.92 Phage late control gene D protein (GPD)
Phage_base_V         PF04717.7     79 seq1586_BIOID50989   -            713   2.7e-27   94.4   0.1   1   1   7.7e-31   5.3e-27   93.4   0.1     1    77   366   458   366   460 0.91 Phage-related baseplate assembly protein
PspA_IM30            PF04012.7    221 seq1587_BIOID50989   -            234   5.2e-55  186.0  28.4   1   1   4.3e-59   5.8e-55  185.9  19.7     1   221     2   234     2   234 0.96 PspA/IM30 family
Gp_dh_C              PF02800.15   157 seq1588_BIOID50989   -            334   4.5e-75  250.2   0.1   1   1   9.4e-79   6.4e-75  249.7   0.0     1   157   158   315   158   315 1.00 Glyceraldehyde 3-phosphate dehydrogenase, C-terminal domain
Gp_dh_N              PF00044.19   151 seq1588_BIOID50989   -            334   3.2e-60  202.3   0.6   1   1   8.2e-64   5.6e-60  201.5   0.1     1   151     6   153     6   153 0.99 Glyceraldehyde 3-phosphate dehydrogenase, NAD binding domain
FKBP_C               PF00254.23    94 seq1591_BIOID50989   -            149   1.2e-16   60.3   0.0   1   1   1.3e-20   1.7e-16   59.8   0.0     4    94     4   141     2   141 0.87 FKBP-type peptidyl-prolyl cis-trans isomerase
DUF1870              PF08965.5    118 seq1592_BIOID50989   -            127   7.7e-60  199.6   0.3   1   1   6.3e-64   8.6e-60  199.4   0.2     1   118    10   127    10   127 1.00 Domain of unknown function (DUF1870)
Lactamase_B          PF00753.22   194 seq1597_BIOID50989   -            479   5.4e-28   97.8   0.2   1   1   1.6e-31   7.4e-28   97.4   0.1     2   158    31   179    30   246 0.90 Metallo-beta-lactamase superfamily
Rubredoxin           PF00301.15    47 seq1597_BIOID50989   -            479   1.2e-19   69.8   2.7   1   1   4.7e-23   2.2e-19   68.9   1.9     1    47   425   471   425   471 0.98 Rubredoxin
Flavodoxin_1         PF00258.20   143 seq1597_BIOID50989   -            479     1e-11   44.9   0.0   1   1   3.8e-15   1.7e-11   44.1   0.0     1   142   256   388   256   389 0.78 Flavodoxin
Glyco_tran_WecB      PF03808.8    172 seq1598_BIOID50989   -            246   3.1e-56  189.3   0.1   1   1   3.1e-60   4.2e-56  188.9   0.1     2   172    61   231    60   231 0.96 Glycosyl transferase WecB/TagA/CpsF family
DUF3289              PF11692.3    277 seq1599_BIOID50989   -            282     4e-82  275.4   4.9   1   1   3.4e-86   4.7e-82  275.2   3.4     6   271     9   275     1   280 0.92 Protein of unknown function (DUF3289)
LYTB                 PF02401.13   281 seq1600_BIOID50989   -            316  4.5e-120  399.6   0.2   1   1  3.8e-124  5.2e-120  399.5   0.1     1   280     3   284     3   285 0.99 LytB protein
MFS_1                PF07690.11   354 seq1601_BIOID50989   -            404   2.5e-31  108.6  68.9   1   2   4.2e-27   5.8e-23   81.1  31.5     2   331    13   329    12   329 0.81 Major Facilitator Superfamily
MFS_1                PF07690.11   354 seq1601_BIOID50989   -            404   2.5e-31  108.6  68.9   2   2   5.1e-15     7e-11   41.3  10.7    37   183   249   394   244   402 0.79 Major Facilitator Superfamily
TonB_dep_Rec         PF00593.19   276 seq1602_BIOID50989   -            774   8.8e-23   81.4  17.9   1   1   1.9e-26   8.8e-23   81.4  12.4     2   274   526   771   525   773 0.88 TonB dependent receptor
Plug                 PF07715.10   108 seq1602_BIOID50989   -            774     9e-20   70.9   0.4   1   1   7.4e-23   3.4e-19   69.0   0.3     4   108   132   244   129   244 0.88 TonB-dependent Receptor Plug Domain
STN                  PF07660.9     52 seq1602_BIOID50989   -            774   1.5e-10   40.3   0.0   1   1   9.5e-14   4.3e-10   38.8   0.0     2    52    57   107    56   107 0.96 Secretin and TonB N terminus short domain
HNH                  PF01844.18    47 seq1604_BIOID50989   -            115   5.6e-10   38.8   8.2   1   1   5.6e-14   7.7e-10   38.3   5.7     1    47    27    75    27    75 0.98 HNH endonuclease
DUF2491              PF10679.4    212 seq1606_BIOID50989   -            219   6.2e-70  234.3   0.0   1   1     5e-74   6.8e-70  234.2   0.0     2   212     5   217     1   217 0.98 Protein of unknown function (DUF2491)
tRNA_synt_2f         PF02092.12   549 seq1608_BIOID50989   -            689  4.9e-228  758.0   0.0   1   1  9.8e-232  6.7e-228  757.5   0.0     1   548     6   552     6   553 1.00 Glycyl-tRNA synthetase beta subunit
DALR_1               PF05746.10   119 seq1608_BIOID50989   -            689   7.3e-09   35.5   0.9   1   1   3.5e-12   2.4e-08   33.8   0.6     4   104   582   679   579   685 0.90 DALR anticodon binding domain
Ribonuc_red_sm       PF00268.16   281 seq1611_BIOID50989   -            376   7.3e-30  103.8   2.5   1   2   4.3e-17   5.8e-13   48.3   0.3    13   143    31   158    22   165 0.91 Ribonucleotide reductase, small chain
Ribonuc_red_sm       PF00268.16   281 seq1611_BIOID50989   -            376   7.3e-30  103.8   2.5   2   2   2.8e-19   3.9e-15   55.5   0.1   155   274   200   329   182   336 0.89 Ribonucleotide reductase, small chain
AA_kinase            PF00696.23   241 seq1612_BIOID50989   -            396   4.4e-43  147.4   2.1   1   1   8.2e-47   5.6e-43  147.1   1.5     2   240    35   263    34   264 0.93 Amino acid kinase family
PUA                  PF01472.15    74 seq1612_BIOID50989   -            396     1e-22   79.4   0.1   1   1   4.6e-26   3.1e-22   77.9   0.1     1    74   305   379   305   379 0.98 PUA domain
Lip_A_acyltrans      PF03279.8    295 seq1614_BIOID50989   -            328  4.5e-113  376.8   0.3   1   1  3.7e-117  5.1e-113  376.7   0.2     2   295    27   318    26   318 0.99 Bacterial lipid A biosynthesis acyltransferase
Autotransporter      PF03797.14   265 seq1615_BIOID50989   -            773     9e-44  149.6  18.0   1   1   1.3e-47     9e-44  149.6  12.5     3   265   488   759   486   762 0.95 Autotransporter beta-domain
Pertactin            PF03212.9    121 seq1615_BIOID50989   -            773   2.9e-09   36.5   1.1   1   1   4.2e-13   2.9e-09   36.5   0.8     1   120   297   422   297   423 0.83 Pertactin
UPF0118              PF01594.11   327 seq1616_BIOID50989   -            344   5.1e-74  249.0  42.7   1   1   4.2e-78   5.8e-74  248.8  29.6     2   326    14   328    13   329 0.99 Domain of unknown function DUF20
Aldose_epim          PF01263.15   301 seq1618_BIOID50989   -            301   3.3e-45  154.3   0.1   1   1   2.9e-49     4e-45  154.1   0.1     1   284    34   281    34   294 0.90 Aldose 1-epimerase
Peptidase_M42        PF05343.9    292 seq1620_BIOID50989   -            356  2.5e-102  341.4   0.0   1   1  2.2e-106    3e-102  341.2   0.0     1   292    43   333    43   333 0.98 M42 glutamyl aminopeptidase
HAD_2                PF13419.1    176 seq1622_BIOID50989   -            222   9.8e-23   81.1   0.0   1   1   2.5e-26   1.1e-22   80.9   0.0     2   176    11   191    10   191 0.91 Haloacid dehalogenase-like hydrolase
Hydrolase            PF00702.21   204 seq1622_BIOID50989   -            222   5.1e-13   49.9   0.0   1   1   3.1e-16   1.4e-12   48.4   0.0     3   203     9   184     7   185 0.83 haloacid dehalogenase-like hydrolase
Hydrolase_like       PF13242.1     75 seq1622_BIOID50989   -            222   2.7e-05   23.6   0.0   1   1   9.2e-09   4.2e-05   23.0   0.0     2    49   146   192   145   209 0.91 HAD-hyrolase-like
DUF943               PF06092.7    157 seq1624_BIOID50989   -            163   1.3e-45  154.4   3.3   1   1   1.1e-49   1.5e-45  154.2   2.3     1   156     1   154     1   155 0.94 Enterobacterial putative membrane protein (DUF943)
Fimbrial             PF00419.15   145 seq1625_BIOID50989   -            357     5e-25   88.3   6.3   1   1   3.7e-29     5e-25   88.3   4.3     2   144   204   355   203   356 0.94 Fimbrial protein
GGDEF                PF00990.16   161 seq1626_BIOID50989   -            442   2.1e-26   92.3   0.0   1   1   2.9e-30   3.9e-26   91.4   0.0     1   160   295   437   295   438 0.89 GGDEF domain
AA_permease          PF00324.16   479 seq1627_BIOID50989   -            461   4.9e-99  331.7  55.9   1   1  9.1e-103   6.2e-99  331.3  38.8     1   435    16   427    16   455 0.94 Amino acid permease
AA_permease_2        PF13520.1    426 seq1627_BIOID50989   -            461   1.6e-43  148.7  59.1   1   1   3.1e-47   2.1e-43  148.3  41.0     9   425    20   440    15   441 0.88 Amino acid permease
DUF350               PF03994.9     54 seq1628_BIOID50989   -            115   4.2e-29   99.9  10.0   1   2   2.3e-19   3.2e-15   55.4   0.1     6    53     1    48     1    49 0.97 Domain of Unknown Function (DUF350)
DUF350               PF03994.9     54 seq1628_BIOID50989   -            115   4.2e-29   99.9  10.0   2   2   6.1e-17   8.4e-13   47.7   3.4     1    54    61   113    61   113 0.99 Domain of Unknown Function (DUF350)
IU_nuc_hydro         PF01156.14   314 seq1631_BIOID50989   -            304     6e-93  311.4   0.0   1   1   4.9e-97   6.7e-93  311.2   0.0     3   312     4   302     2   304 0.96 Inosine-uridine preferring nucleoside hydrolase
DUF1190              PF06693.6    165 seq1632_BIOID50989   -            212   3.8e-36  124.4   3.2   1   1   3.5e-40   4.8e-36  124.1   2.2     1   165    63   212    63   212 0.91 Protein of unknown function (DUF1190)
Pyr_redox_2          PF07992.9    200 seq1633_BIOID50989   -            377   9.1e-27   94.1   0.0   1   1   2.1e-29   3.1e-26   92.3   0.0     2   198     5   277     4   279 0.90 Pyridine nucleotide-disulphide oxidoreductase
Pyr_redox            PF00070.22    80 seq1633_BIOID50989   -            377   2.9e-18   65.8   0.0   1   1   4.2e-20   6.4e-17   61.6   0.0     1    75   143   216   143   223 0.95 Pyridine nucleotide-disulphide oxidoreductase
Pyr_redox_3          PF13738.1    203 seq1633_BIOID50989   -            377   3.9e-11   43.2   0.0   1   1   5.7e-10   8.6e-07   29.0   0.0    66   199    38   173     8   177 0.76 Pyridine nucleotide-disulphide oxidoreductase
K_oxygenase          PF13434.1    341 seq1633_BIOID50989   -            377     1e-09   37.6   0.1   1   1   2.9e-09   4.5e-06   25.7   0.0   139   216    91   167    68   187 0.85 L-lysine 6-monooxygenase (NADPH-requiring)
Fer2                 PF00111.22    78 seq1635_BIOID50989   -             84   9.2e-11   41.2   2.6   1   1   7.5e-15     1e-10   41.0   1.8     7    78    10    77     4    77 0.83 2Fe-2S iron-sulfur cluster binding domain
MFS_1                PF07690.11   354 seq1636_BIOID50989   -            421   5.9e-31  107.3  54.0   1   1   8.3e-32   1.1e-27   96.5  28.0     1   333    18   336    18   337 0.81 Major Facilitator Superfamily
DUF457               PF04307.9    157 seq1637_BIOID50989   -            196   5.2e-30  103.7   7.1   1   1   4.8e-34   6.6e-30  103.4   4.9     3   152     5   161     3   166 0.86 Predicted membrane-bound metal-dependent hydrolase (DUF457)
Aldedh               PF00171.17   462 seq1639_BIOID50989   -            417   6.8e-21   74.0   3.4   1   1   1.3e-20   1.7e-16   59.4   1.0    37   298     8   282     2   304 0.82 Aldehyde dehydrogenase family
RHS_repeat           PF05593.9     38 seq1640_BIOID50989   -           1126   1.3e-63  209.9 117.4   1   8   1.1e-12   1.5e-08   34.4   1.4     1    38   434   472   434   472 0.97 RHS Repeat
RHS_repeat           PF05593.9     38 seq1640_BIOID50989   -           1126   1.3e-63  209.9 117.4   2   8   2.6e-11   3.6e-07   30.0   2.1     3    37   458   492   456   493 0.94 RHS Repeat
RHS_repeat           PF05593.9     38 seq1640_BIOID50989   -           1126   1.3e-63  209.9 117.4   3   8   5.3e-09   7.2e-05   22.7   1.1     1    38   498   537   498   537 0.88 RHS Repeat
RHS_repeat           PF05593.9     38 seq1640_BIOID50989   -           1126   1.3e-63  209.9 117.4   4   8   2.3e-08   0.00031   20.7   0.3     1    36   542   577   542   578 0.91 RHS Repeat
RHS_repeat           PF05593.9     38 seq1640_BIOID50989   -           1126   1.3e-63  209.9 117.4   5   8   3.9e-13   5.3e-09   35.8   0.5     1    37   584   620   584   621 0.98 RHS Repeat
RHS_repeat           PF05593.9     38 seq1640_BIOID50989   -           1126   1.3e-63  209.9 117.4   6   8   1.2e-11   1.7e-07   31.1   0.3     1    37   626   661   626   662 0.97 RHS Repeat
RHS_repeat           PF05593.9     38 seq1640_BIOID50989   -           1126   1.3e-63  209.9 117.4   7   8   1.4e-08   0.00019   21.3   0.9     1    31   729   762   729   771 0.79 RHS Repeat
RHS_repeat           PF05593.9     38 seq1640_BIOID50989   -           1126   1.3e-63  209.9 117.4   8   8   1.6e-10   2.1e-06   27.5   1.2     1    29   955   992   955  1003 0.90 RHS Repeat
Xan_ur_permease      PF00860.15   389 seq1641_BIOID50989   -            195   1.1e-30  106.3  16.3   1   1   9.4e-35   1.3e-30  106.0  11.3     1   140    22   167    22   182 0.96 Permease family
PTS_EIIA_2           PF00359.17   142 seq1642_BIOID50989   -            582   9.1e-17   60.9   0.8   1   1   2.9e-20     2e-16   59.8   0.0    11   120   455   561   447   581 0.89 Phosphoenolpyruvate-dependent sugar phosphotransferase system, EIIA 2
HTH_11               PF08279.7     55 seq1642_BIOID50989   -            582   6.8e-10   38.3   0.1   1   1   4.3e-13     3e-09   36.2   0.1     1    55     5    60     5    60 0.94 HTH domain
FCD                  PF07729.7    125 seq1646_BIOID50989   -            274   1.1e-22   80.5   6.2   1   1   2.4e-26   1.6e-22   80.0   4.3     1   124   116   246   116   247 0.90 FCD domain
GntR                 PF00392.16    64 seq1646_BIOID50989   -            274     6e-14   51.1   0.2   1   1   1.8e-17   1.2e-13   50.1   0.1     4    62    31    89    29    91 0.95 Bacterial regulatory proteins, gntR family
GSP_synth            PF03738.9     97 seq1647_BIOID50989   -            387   1.3e-25   89.3   0.0   1   1   3.1e-29   4.3e-25   87.6   0.0     2    97   172   263   171   263 0.92 Glutathionylspermidine synthase preATP-grasp
NTP_transf_3         PF12804.2    179 seq1650_BIOID50989   -            194   1.3e-42  145.8   0.1   1   1   1.1e-46   1.5e-42  145.7   0.1     1   179     9   187     9   187 0.90 MobA-like NTP transferase domain
PBP_like_2           PF12849.2    281 seq1651_BIOID50989   -            346   9.1e-56  189.2   7.2   1   1   1.8e-59   1.2e-55  188.8   5.0    10   278    27   306     8   308 0.91 PBP superfamily domain
PBP_like             PF12727.2    193 seq1651_BIOID50989   -            346   1.6e-10   40.1   0.0   1   1   5.2e-14   3.6e-10   39.0   0.0     3   168    47   236    45   302 0.76 PBP superfamily domain
DapB_C               PF05173.9    132 seq1652_BIOID50989   -            273   4.7e-47  158.9   0.3   1   1   9.8e-51   6.7e-47  158.4   0.2     1   132   132   268   132   268 0.98 Dihydrodipicolinate reductase, C-terminus
DapB_N               PF01113.15   124 seq1652_BIOID50989   -            273     5e-42  142.6   0.6   1   1   3.3e-45   2.2e-41  140.5   0.1     1   124     6   129     6   129 0.99 Dihydrodipicolinate reductase, N-terminus
GerE                 PF00196.14    58 seq1653_BIOID50989   -            136   4.7e-11   41.7   0.3   1   1   3.4e-15   4.7e-11   41.7   0.2     5    52    26    73    24    77 0.96 Bacterial regulatory proteins, luxR family
Nucleolin_N          PF12462.3    166 seq1654_BIOID50989   -            715   2.3e-62  209.3   1.9   1   1   1.2e-65   2.3e-62  209.3   1.3     1   166    32   196    32   196 1.00 DNA helicase IV / RNA helicase N terminal
UvrD-helicase        PF00580.16   315 seq1654_BIOID50989   -            715   3.6e-44  151.2   0.0   1   1     4e-47   7.8e-44  150.1   0.0     1   314   228   521   228   522 0.84 UvrD/REP helicase N-terminal domain
UvrD_C               PF13361.1    319 seq1654_BIOID50989   -            715   8.3e-15   54.9   0.0   1   1     3e-16   5.8e-13   48.8   0.0   208   318   577   694   573   695 0.79 UvrD-like helicase C-terminal domain
AAA_19               PF13245.1     76 seq1654_BIOID50989   -            715   4.8e-14   51.7   0.8   1   1   6.9e-17   1.3e-13   50.3   0.6     6    75   235   309   231   310 0.84 Part of AAA domain
UvrD_C_2             PF13538.1    104 seq1654_BIOID50989   -            715     1e-09   38.3   0.1   1   1   2.5e-12   4.9e-09   36.1   0.1    50   102   614   689   560   691 0.78 Family description
SDF                  PF00375.13   390 seq1656_BIOID50989   -            463  1.5e-102  343.1  34.3   1   1  1.4e-106  1.9e-102  342.8  23.8     1   390    29   443    29   443 0.96 Sodium:dicarboxylate symporter family
Phage_AlpA           PF05930.7     51 seq1657_BIOID50989   -             92   8.7e-20   70.0   0.1   1   1   1.7e-23   1.2e-19   69.6   0.1     1    51    34    83    34    83 0.98 Prophage CP4-57 regulatory protein (AlpA)
HTH_17               PF12728.2     51 seq1657_BIOID50989   -             92   2.2e-07   30.9   0.0   1   1   4.3e-11   2.9e-07   30.5   0.0     9    50    44    86    39    87 0.90 Helix-turn-helix domain
MarR                 PF01047.17    59 seq1659_BIOID50989   -            165     5e-15   54.8   0.1   1   1   1.1e-18   7.5e-15   54.2   0.1     1    58    46   103    46   104 0.98 MarR family
MarR_2               PF12802.2     62 seq1659_BIOID50989   -            165   2.5e-07   30.1   0.0   1   1   7.1e-11   4.9e-07   29.2   0.0     1    61    44   102    44   103 0.94 MarR family
HTH_38               PF13936.1     44 seq1660_BIOID50989   -            383   5.6e-23   80.1   2.1   1   1   5.6e-21   1.9e-17   62.4   0.9     4    44    58    98    55    98 0.97 Helix-turn-helix domain
rve                  PF00665.21   120 seq1660_BIOID50989   -            383     1e-16   61.0   0.0   1   1   6.5e-20   2.2e-16   59.9   0.0     3   120   228   337   226   337 0.94 Integrase core domain
Peripla_BP_2         PF01497.13   238 seq1661_BIOID50989   -            300   1.1e-30  106.4   0.5   1   1   9.8e-35   1.3e-30  106.1   0.3     1   237    40   269    40   270 0.93 Periplasmic binding protein
EAL                  PF00563.15   236 seq1662_BIOID50989   -            246   4.8e-58  196.3   0.0   1   1   3.9e-62   5.4e-58  196.1   0.0     9   236     2   230     1   230 0.94 EAL domain
ATP-cone             PF03477.11    90 seq1663_BIOID50989   -            149     2e-17   63.2   0.1   1   1     2e-21   2.8e-17   62.8   0.1     2    89    50   136    49   137 0.98 ATP cone domain
HOK_GEF              PF01848.11    43 seq1665_BIOID50989   -             70   1.1e-23   82.1   2.1   1   1     1e-27   1.4e-23   81.8   1.5     1    43    24    66    24    66 0.99 Hok/gef family
MobB                 PF03205.9    140 seq1666_BIOID50989   -            175   3.9e-36  123.7   0.0   1   1   3.3e-40   4.5e-36  123.5   0.0     1   120     8   129     8   157 0.93 Molybdopterin guanine dinucleotide synthesis protein B
DUF2233              PF09992.4    170 seq1669_BIOID50989   -            254   1.2e-19   70.8   0.1   1   1   1.1e-23   1.5e-19   70.5   0.1     2   145    84   232    83   252 0.85 Predicted periplasmic protein (DUF2233)
Shikimate_dh_N       PF08501.6     83 seq1672_BIOID50989   -            288   1.3e-26   92.2   0.0   1   1     4e-30   2.7e-26   91.3   0.0     1    83    12    94    12    94 0.99 Shikimate dehydrogenase substrate binding domain
Shikimate_DH         PF01488.15   135 seq1672_BIOID50989   -            288   5.6e-07   29.6   0.0   1   1   1.4e-10   9.3e-07   28.8   0.0     9    95   121   216   114   230 0.86 Shikimate / quinate 5-dehydrogenase
MCPsignal            PF00015.16   213 seq1674_BIOID50989   -            554   3.8e-74  248.7  37.0   1   1   2.2e-75   9.8e-72  240.8  18.4     1   213   324   518   324   518 0.99 Methyl-accepting chemotaxis protein (MCP) signalling domain
TarH                 PF02203.10   171 seq1674_BIOID50989   -            554   2.5e-53  180.3   3.7   1   1   5.5e-57   2.5e-53  180.3   2.6     1   170     1   176     1   177 0.97 Tar ligand binding domain homologue
HAMP                 PF00672.20    70 seq1674_BIOID50989   -            554   3.1e-14   52.7   0.4   1   1   6.8e-18   3.1e-14   52.7   0.3     1    68   196   263   196   265 0.95 HAMP domain
Radical_SAM          PF04055.16   166 seq1675_BIOID50989   -            411   6.1e-13   49.1   0.0   1   1     3e-16     1e-12   48.4   0.0     6   160    20   182    16   208 0.84 Radical SAM superfamily
DUF4008              PF13186.1     64 seq1675_BIOID50989   -            411     2e-12   47.1   0.6   1   1   1.3e-15   4.3e-12   46.0   0.4     4    64   282   343   276   343 0.90 Domain of unknown function (DUF4008)
Fer4_12              PF13353.1    139 seq1675_BIOID50989   -            411   4.8e-07   29.8   0.0   1   1   2.7e-10   9.1e-07   28.9   0.0    13   115    19   126    17   150 0.60 4Fe-4S single cluster domain
RibD_C               PF01872.12   200 seq1677_BIOID50989   -            367   8.7e-65  217.9   0.0   1   1   1.8e-68   1.2e-64  217.5   0.0     1   200   147   362   147   362 0.97 RibD C-terminal domain
dCMP_cyt_deam_1      PF00383.17   102 seq1677_BIOID50989   -            367   1.3e-24   85.6   0.3   1   1   2.9e-28     2e-24   85.0   0.2     3   100     2    98     1   100 0.94 Cytidine and deoxycytidylate deaminase zinc-binding region
Acyl-CoA_dh_1        PF00441.19   150 seq1680_BIOID50989   -            546   1.2e-32  112.9   0.8   1   1   2.2e-35     1e-31  109.9   0.3     1   148   290   443   290   445 0.97 Acyl-CoA dehydrogenase, C-terminal domain
Acyl-CoA_dh_M        PF02770.14    52 seq1680_BIOID50989   -            546   4.8e-14   51.4   0.0   1   1     2e-17   8.9e-14   50.6   0.0     1    51   186   236   186   238 0.96 Acyl-CoA dehydrogenase, middle domain
Acyl-CoA_dh_2        PF08028.6    134 seq1680_BIOID50989   -            546   2.1e-08   34.3   0.2   1   1   1.3e-11   5.8e-08   32.9   0.0    10   123   314   423   308   432 0.86 Acyl-CoA dehydrogenase, C-terminal domain
BPD_transp_1         PF00528.17   185 seq1682_BIOID50989   -            319   1.5e-17   63.5  20.4   1   1   1.1e-21   1.5e-17   63.5  14.2     3   175    95   304    89   314 0.87 Binding-protein-dependent transport system inner membrane component
FecCD                PF01032.13   311 seq1686_BIOID50989   -            332   1.5e-86  289.9  30.0   1   1   2.6e-90   1.7e-86  289.7  20.8     2   311    18   330    17   330 0.95 FecCD transport family
ABC-3                PF00950.12   258 seq1686_BIOID50989   -            332   1.1e-07   31.3  11.2   1   1   1.6e-11   1.1e-07   31.3   7.8    50   253   119   326    99   330 0.80 ABC 3 transport family
CPSase_sm_chain      PF00988.17   131 seq1688_BIOID50989   -            391   1.7e-56  189.1   0.1   1   1   6.1e-60   2.8e-56  188.5   0.0     2   131    13   142    12   142 0.99 Carbamoyl-phosphate synthase small chain, CPSase domain
GATase               PF00117.23   192 seq1688_BIOID50989   -            391   1.3e-49  168.1   0.0   1   1   5.8e-53   2.6e-49  167.1   0.0     3   191   206   381   203   382 0.95 Glutamine amidotransferase class-I
Peptidase_C26        PF07722.8    217 seq1688_BIOID50989   -            391   1.2e-08   34.5   0.1   1   1     1e-10   4.8e-07   29.3   0.1    93   217   258   364   247   364 0.80 Peptidase C26
Xan_ur_permease      PF00860.15   389 seq1691_BIOID50989   -            270   3.4e-70  236.3  18.0   1   1   2.9e-74     4e-70  236.1  12.5   171   389     2   220     1   220 0.98 Permease family
5TM-5TMR_LYT         PF07694.7    169 seq1692_BIOID50989   -            565   3.5e-43  146.7  19.3   1   1   1.5e-46   5.3e-43  146.1  13.4     1   167    28   192    28   194 0.95 5TMR of 5TMR-LYT
His_kinase           PF06580.8     82 seq1692_BIOID50989   -            565   7.7e-25   86.5   1.6   1   1   2.3e-28   7.7e-25   86.5   1.1     1    80   360   440   360   442 0.98 Histidine kinase
HATPase_c            PF02518.21   111 seq1692_BIOID50989   -            565     1e-11   44.4   0.0   1   1   5.9e-15     2e-11   43.4   0.0     9   110   456   552   453   553 0.93 Histidine kinase-, DNA gyrase B-, and HSP90-like ATPase
ECF-ribofla_trS      PF07155.7    169 seq1692_BIOID50989   -            565     9e-08   31.9  12.5   1   1   5.4e-11   1.9e-07   30.8   8.7     8   157    46   186    40   208 0.73 ECF-type riboflavin transporter, S component
HrpJ                 PF07201.6    166 seq1694_BIOID50989   -            351   5.3e-24   84.9   1.9   1   1     6e-28   8.3e-24   84.3   1.3     2   164    56   211    54   213 0.94 HrpJ-like domain
AAA_PrkA             PF08298.6    358 seq1695_BIOID50989   -            644  1.3e-180  599.6   0.0   1   1  2.6e-184  1.8e-180  599.1   0.0     2   358    20   380    19   380 0.99 PrkA AAA domain
PrkA                 PF06798.7    254 seq1695_BIOID50989   -            644   6.8e-86  287.5   2.2   1   1   2.2e-89   1.5e-85  286.4   1.5     1   254   382   636   382   636 0.98 PrkA serine protein kinase C-terminal domain
DHquinase_I          PF01487.10   224 seq1696_BIOID50989   -            252     9e-72  241.2   0.9   1   1   7.4e-76     1e-71  241.0   0.7     2   223    20   246    19   247 0.99 Type I 3-dehydroquinase
GD_AH_C              PF04295.8    397 seq1697_BIOID50989   -            523  1.6e-147  491.2   0.1   1   1  2.7e-151  1.8e-147  491.0   0.0     2   396   117   522   116   523 0.97 D-galactarate dehydratase / Altronate hydrolase, C terminus
SAF                  PF08666.7     63 seq1697_BIOID50989   -            523   6.6e-14   51.9   0.8   1   1   3.3e-17   2.3e-13   50.2   0.1     1    62    22    91    22    92 0.98 SAF domain
HOK_GEF              PF01848.11    43 seq1698_BIOID50989   -             50   1.8e-18   65.4   1.4   1   1   1.5e-22     2e-18   65.3   1.0     1    43     4    46     4    46 0.99 Hok/gef family
YliH                 PF10799.3    127 seq1699_BIOID50989   -            127   2.3e-73  243.8   4.9   1   1   1.8e-77   2.5e-73  243.6   3.4     1   127     1   127     1   127 0.99 Biofilm formation protein (YliH/bssR)
DUF3053              PF11254.3    229 seq1705_BIOID50989   -            276   9.1e-98  325.9   2.4   1   1  7.7e-102   1.1e-97  325.7   1.7     1   228    48   274    48   275 0.99 Protein of unknown function (DUF3053)
Autotransporter      PF03797.14   265 seq1706_BIOID50989   -            108   3.2e-09   36.4   0.1   1   1   2.6e-13   3.6e-09   36.2   0.1   168   262     3    91     1    94 0.93 Autotransporter beta-domain
HOK_GEF              PF01848.11    43 seq1707_BIOID50989   -             83   7.1e-18   63.5   1.4   1   1   6.8e-22   9.3e-18   63.1   1.0     1    43    37    79    37    79 0.99 Hok/gef family
DMRL_synthase        PF00885.14   144 seq1708_BIOID50989   -            156   2.2e-57  192.6   1.1   1   1   1.8e-61   2.5e-57  192.5   0.8     2   143    11   153    10   154 0.98 6,7-dimethyl-8-ribityllumazine synthase
AMP-binding          PF00501.23   418 seq1709_BIOID50989   -            528   1.1e-83  280.8   0.0   1   1   9.5e-88   1.3e-83  280.5   0.0     2   413    49   483    48   486 0.95 AMP-binding enzyme
BPD_transp_1         PF00528.17   185 seq1710_BIOID50989   -            296   6.5e-31  107.1  17.5   1   1   4.7e-35   6.5e-31  107.1  12.1     1   175   101   289    97   293 0.95 Binding-protein-dependent transport system inner membrane component
GSDH                 PF07995.6    331 seq1711_BIOID50989   -            371    1e-127  425.6   0.1   1   1  8.6e-132  1.2e-127  425.5   0.1     1   331    34   366    34   366 0.98 Glucose / Sorbosone dehydrogenase
Amidohydro_1         PF01979.15   333 seq1712_BIOID50989   -            246   4.5e-25   88.8   0.0   1   1   8.3e-29   5.7e-25   88.5   0.0     2   176    74   244    73   246 0.96 Amidohydrolase family
Amidohydro_5         PF13594.1     68 seq1712_BIOID50989   -            246   4.9e-10   38.9   0.0   1   1     2e-13   1.4e-09   37.5   0.0     2    67    41   137    40   138 0.67 Amidohydrolase
FecCD                PF01032.13   311 seq1713_BIOID50989   -            318   1.5e-93  312.9  27.4   1   1   1.3e-97   1.8e-93  312.6  19.0     2   311    13   316     9   316 0.98 FecCD transport family
CPSase_L_D2          PF02786.12   211 seq1719_BIOID50989   -           1073  9.6e-118  390.8   2.5   1   2     1e-80   1.6e-77  259.4   0.0     1   210   128   334   128   335 0.99 Carbamoyl-phosphate synthase L chain, ATP binding domain
CPSase_L_D2          PF02786.12   211 seq1719_BIOID50989   -           1073  9.6e-118  390.8   2.5   2   2   2.1e-41   3.2e-38  131.0   0.4     1   210   674   876   674   877 0.95 Carbamoyl-phosphate synthase L chain, ATP binding domain
CPSase_L_chain       PF00289.17   110 seq1719_BIOID50989   -           1073   5.3e-47  158.3   0.0   1   2   7.6e-26   1.1e-22   80.0   0.0     1   110     6   123     6   123 0.97 Carbamoyl-phosphate synthase L chain, N-terminal domain
CPSase_L_chain       PF00289.17   110 seq1719_BIOID50989   -           1073   5.3e-47  158.3   0.0   2   2     2e-24     3e-21   75.4   0.0     3   110   560   669   558   669 0.97 Carbamoyl-phosphate synthase L chain, N-terminal domain
CPSase_L_D3          PF02787.14   121 seq1719_BIOID50989   -           1073   2.6e-42  143.2   0.1   1   1   5.8e-45   8.8e-42  141.5   0.0     2   121   425   547   424   547 0.98 Carbamoyl-phosphate synthetase large chain, oligomerisation domain
ATP-grasp_4          PF13535.1    184 seq1719_BIOID50989   -           1073   7.4e-42  143.0   0.3   1   2   6.7e-22     1e-18   67.6   0.0     4   182   128   307   125   309 0.91 ATP-grasp domain
ATP-grasp_4          PF13535.1    184 seq1719_BIOID50989   -           1073   7.4e-42  143.0   0.3   2   2     2e-23   3.1e-20   72.5   0.1     2   180   672   847   671   849 0.91 ATP-grasp domain
MGS                  PF02142.17    95 seq1719_BIOID50989   -           1073     3e-19   68.6   0.1   1   1   1.4e-21   2.2e-18   65.8   0.0     2    94   957  1041   956  1042 0.97 MGS-like domain
ATP-grasp            PF02222.17   172 seq1719_BIOID50989   -           1073   1.2e-14   53.8   0.4   1   2   1.6e-08   2.5e-05   23.5   0.0     2   161   137   304   136   312 0.82 ATP-grasp domain
ATP-grasp            PF02222.17   172 seq1719_BIOID50989   -           1073   1.2e-14   53.8   0.4   2   2   7.2e-10   1.1e-06   28.0   0.1     3   161   684   846   682   849 0.86 ATP-grasp domain
ATP-grasp_3          PF02655.9    161 seq1719_BIOID50989   -           1073   5.4e-11   42.4   0.9   1   1   2.7e-10   4.1e-07   29.8   0.0     8   158   679   846   672   849 0.79 ATP-grasp domain
Dala_Dala_lig_C      PF07478.8    203 seq1719_BIOID50989   -           1073   7.3e-11   41.7   0.3   1   1   1.8e-09   2.8e-06   26.7   0.1    14   173   694   844   681   864 0.78 D-ala D-ala ligase C-terminus
CoA_trans            PF01144.18   217 seq1720_BIOID50989   -            284   6.6e-58  195.3   0.1   1   1   5.6e-62   7.6e-58  195.1   0.1     2   216    16   252    15   253 0.98 Coenzyme A transferase
NusB                 PF01029.13   134 seq1721_BIOID50989   -            139   1.4e-34  118.8   0.2   1   1   1.2e-38   1.6e-34  118.6   0.1     1   133     7   131     7   132 0.93 NusB family
EspA                 PF03433.8    188 seq1722_BIOID50989   -            192   1.8e-60  203.4  17.0   1   1   1.6e-64   2.2e-60  203.2  11.8     2   187     4   186     2   187 0.96 EspA-like secreted protein
RHS                  PF03527.9     41 seq1725_BIOID50989   -            301   1.8e-21   75.4   0.6   1   1   2.5e-25   3.5e-21   74.5   0.4     1    41    48    88    48    88 0.98 RHS protein
DUF1471              PF07338.8     56 seq1727_BIOID50989   -            314   4.1e-62  205.5   5.4   1   3   2.8e-22   3.9e-18   64.7   0.0     2    56    34    90    33    90 0.98 Protein of unknown function (DUF1471)
DUF1471              PF07338.8     56 seq1727_BIOID50989   -            314   4.1e-62  205.5   5.4   2   3     3e-22   4.1e-18   64.6   0.1     3    56   119   174   117   174 0.98 Protein of unknown function (DUF1471)
DUF1471              PF07338.8     56 seq1727_BIOID50989   -            314   4.1e-62  205.5   5.4   3   3   3.1e-26   4.3e-22   77.3   0.1     2    56   259   314   258   314 0.99 Protein of unknown function (DUF1471)
Amidohydro_1         PF01979.15   333 seq1728_BIOID50989   -            192   1.6e-28  100.2   0.0   1   1   2.8e-32   1.9e-28   99.9   0.0   180   332     1   144     1   145 0.95 Amidohydrolase family
Amidohydro_3         PF07969.6    404 seq1728_BIOID50989   -            192   4.1e-06   26.1   0.0   1   1   6.2e-10   4.2e-06   26.1   0.0   315   404    62   143    11   143 0.82 Amidohydrolase family
Ank_2                PF12796.2     89 seq1730_BIOID50989   -            201   2.2e-29  101.4   1.7   1   2   2.2e-15   6.1e-12   45.5   0.2     3    86    12    99    10   102 0.96 Ankyrin repeats (3 copies)
Ank_2                PF12796.2     89 seq1730_BIOID50989   -            201   2.2e-29  101.4   1.7   2   2   2.3e-11   6.3e-08   32.7   0.0    39    83   157   201   153   201 0.94 Ankyrin repeats (3 copies)
Ank_4                PF13637.1     54 seq1730_BIOID50989   -            201   2.6e-27   94.5   0.8   1   2   8.3e-12   2.3e-08   34.2   0.0     8    54    13    59    10    59 0.97 Ankyrin repeats (many copies)
Ank_4                PF13637.1     54 seq1730_BIOID50989   -            201   2.6e-27   94.5   0.8   2   2   2.3e-09   6.4e-06   26.4   0.0    16    54   159   197   155   197 0.96 Ankyrin repeats (many copies)
Ank                  PF00023.25    33 seq1730_BIOID50989   -            201   1.2e-23   81.5   6.5   1   2   7.6e-10   2.1e-06   27.1   0.0     2    32    39    69    38    70 0.96 Ankyrin repeat
Ank                  PF00023.25    33 seq1730_BIOID50989   -            201   1.2e-23   81.5   6.5   2   2   1.9e-08   5.1e-05   22.7   0.0     2    33   139   175   138   175 0.97 Ankyrin repeat
AIRS                 PF00586.19    96 seq1731_BIOID50989   -            325   1.7e-23   82.5   0.0   1   1   6.1e-27   4.2e-23   81.2   0.0     1    96    28   123    28   123 0.98 AIR synthase related protein, N-terminal domain
AIRS_C               PF02769.17   153 seq1731_BIOID50989   -            325   1.2e-09   38.2   0.0   1   1   2.6e-13   1.7e-09   37.6   0.0     1   145   150   299   150   303 0.74 AIR synthase related protein, C-terminal domain
ABC_tran             PF00005.22   118 seq1732_BIOID50989   -            257   2.3e-20   73.0   0.0   1   1   5.2e-24   3.6e-20   72.3   0.0     1   117    50   181    50   182 0.85 ABC transporter
AAA_21               PF13304.1    303 seq1732_BIOID50989   -            257   2.6e-14   53.7   0.0   1   1   1.1e-10   7.3e-07   29.3   0.0   219   298   130   211    97   213 0.82 AAA domain
Catalase             PF00199.14   384 seq1733_BIOID50989   -            753  2.6e-170  566.1   0.1   1   1    5e-174  3.4e-170  565.7   0.1     1   382    81   467    81   469 0.99 Catalase
Catalase-rel         PF06628.7     68 seq1733_BIOID50989   -            753     4e-20   71.3   0.0   1   1   1.3e-23   8.7e-20   70.2   0.0     1    68   495   563   495   563 0.98 Catalase-related immune-responsive
LytTR                PF04397.10    98 seq1734_BIOID50989   -            250   9.4e-33  112.1   1.0   1   1   3.2e-36   2.2e-32  110.9   0.1     2    97   152   248   151   249 0.98 LytTr DNA-binding domain
Response_reg         PF00072.19   112 seq1734_BIOID50989   -            250   4.5e-23   81.2   0.1   1   1   1.1e-26   7.5e-23   80.5   0.0     1   110     9   117     9   119 0.96 Response regulator receiver domain
SseC                 PF04888.7    306 seq1735_BIOID50989   -            380   1.1e-35  123.3  35.9   1   1   7.2e-36   9.9e-32  110.3  17.5     1   183   117   307   117   310 0.96 Secretion system effector C (SseC) like family
ABC_tran             PF00005.22   118 seq1736_BIOID50989   -            255   7.8e-21   74.5   0.0   1   1   2.5e-24   1.1e-20   73.9   0.0     1   118    42   167    42   167 0.95 ABC transporter
AAA_29               PF13555.1     62 seq1736_BIOID50989   -            255   6.8e-08   31.8   0.1   1   1   3.6e-11   1.6e-07   30.6   0.1    21    54    26    59    17    62 0.86 P-loop containing region of AAA domain
Phage_CI_repr        PF07022.8     66 seq1738_BIOID50989   -            210   7.3e-33  112.3   0.0   1   1   9.1e-37   1.2e-32  111.6   0.0     1    66    14    78    14    78 0.98 Bacteriophage CI repressor helix-turn-helix domain
Cytochrom_C552       PF02335.10   435 seq1740_BIOID50989   -            478  1.2e-172  574.3   8.0   1   1  2.2e-176  1.5e-172  574.0   5.5     3   433    43   472    41   474 0.98 Cytochrome c552
DAO                  PF01266.19   358 seq1747_BIOID50989   -            542   1.2e-56  192.0   2.9   1   1   5.5e-60   1.9e-56  191.4   2.0     1   344    10   343    10   367 0.86 FAD dependent oxidoreductase
FAD_binding_2        PF00890.19   421 seq1747_BIOID50989   -            542     5e-08   32.0   8.6   1   1     3e-10     1e-06   27.7   6.0     1   206    10   215    10   234 0.78 FAD binding domain
FAD_binding_3        PF01494.14   356 seq1747_BIOID50989   -            542   1.3e-06   27.5   3.7   1   1   4.2e-09   1.4e-05   24.1   2.7     2   173     9   214     8   225 0.85 FAD binding domain
Fer2_BFD             PF04324.10    55 seq1747_BIOID50989   -            542   2.2e-06   27.4   2.4   1   1   6.5e-10   2.2e-06   27.4   1.7     2    45   432   480   431   486 0.87 BFD-like [2Fe-2S] binding domain
DUF444               PF04285.7    421 seq1748_BIOID50989   -            427  3.1e-200  665.1   2.7   1   1  2.5e-204  3.4e-200  664.9   1.9     1   420     1   422     1   423 1.00 Protein of unknown function (DUF444)
Xan_ur_permease      PF00860.15   389 seq1749_BIOID50989   -            455   1.3e-78  264.1  50.1   1   1   1.3e-82   1.8e-78  263.6  34.7     1   388    32   415    32   416 0.98 Permease family
HTH_36               PF13730.1     55 seq1750_BIOID50989   -            308   9.1e-11   41.6   0.0   1   1   4.7e-14   2.2e-10   40.4   0.0     5    55    20    70    16    70 0.91 Helix-turn-helix domain
GntR                 PF00392.16    64 seq1750_BIOID50989   -            308     3e-07   29.6   0.0   1   1   1.4e-10   6.5e-07   28.5   0.0    25    60    41    76    35    78 0.95 Bacterial regulatory proteins, gntR family
PaaX                 PF07848.7     70 seq1750_BIOID50989   -            308   1.8e-05   24.4   0.1   1   1   1.1e-08   4.8e-05   23.1   0.0    29    60    46    79    38    89 0.80 PaaX-like protein
Molybdop_Fe4S4       PF04879.11    55 seq1752_BIOID50989   -            195   8.1e-20   70.2   0.3   1   1   2.3e-23   1.6e-19   69.3   0.1     2    55    44   104    43   104 0.91 Molybdopterin oxidoreductase Fe4S4 domain
Molybdopterin        PF00384.17   432 seq1752_BIOID50989   -            195   1.8e-06   26.8   0.0   1   1   3.2e-10   2.2e-06   26.6   0.0     1    56   107   155   107   191 0.75 Molybdopterin oxidoreductase
DUF2877              PF11392.3    111 seq1753_BIOID50989   -            287   1.8e-33  114.9   0.0   1   1   2.7e-37   3.7e-33  113.9   0.0     1   110   167   276   167   277 0.98 Protein of unknown function (DUF2877)
Toxin_YhaV           PF11663.3    141 seq1754_BIOID50989   -            154   2.2e-60  202.3   0.1   1   1   1.8e-64   2.5e-60  202.2   0.1     2   140    12   152    11   153 0.98 Toxin with endonuclease activity YhaV
CoA_binding_2        PF13380.1    115 seq1755_BIOID50989   -            137   7.2e-38  129.1   0.1   1   1   1.2e-41   8.2e-38  129.0   0.1     2   114    15   130    14   131 0.97 CoA binding domain
CoA_binding          PF02629.14    96 seq1755_BIOID50989   -            137   1.8e-05   25.0   0.0   1   1   3.5e-09   2.4e-05   24.6   0.0     2    91    12    99    11   102 0.90 CoA binding domain
Abhydrolase_5        PF12695.2    142 seq1757_BIOID50989   -            249   1.2e-18   67.0   0.0   1   1   7.1e-22   1.6e-18   66.7   0.0     2   130    30   215    29   231 0.78 Alpha/beta hydrolase family
Abhydrolase_6        PF12697.2    228 seq1757_BIOID50989   -            249   2.9e-16   59.9   1.6   1   1   5.8e-19   1.3e-15   57.8   1.1     1   205    30   215    30   242 0.66 Alpha/beta hydrolase family
Peptidase_S9         PF00326.16   213 seq1757_BIOID50989   -            249   6.9e-11   41.6   0.0   1   1     4e-14   9.1e-11   41.2   0.0    44   190    87   234    44   249 0.76 Prolyl oligopeptidase family
DLH                  PF01738.13   218 seq1757_BIOID50989   -            249   1.3e-06   27.7   0.0   1   1   3.9e-09   8.8e-06   25.0   0.0     2   188    13   231    12   235 0.84 Dienelactone hydrolase family
BAAT_C               PF08840.6    213 seq1757_BIOID50989   -            249   1.5e-05   24.7   0.0   1   1   6.1e-08   0.00014   21.5   0.0    21   164   106   234    98   242 0.74 BAAT / Acyl-CoA thioester hydrolase C terminal
Epimerase            PF01370.16   236 seq1759_BIOID50989   -            304   1.1e-24   87.0   0.0   1   1   4.1e-27   7.1e-24   84.4   0.0     1   233     5   206     5   209 0.89 NAD dependent epimerase/dehydratase family
NAD_binding_10       PF13460.1    183 seq1759_BIOID50989   -            304   1.3e-21   77.3   0.0   1   1     1e-24   1.8e-21   76.8   0.0     1   177     5   192     5   197 0.85 NADH(P)-binding
NAD_binding_4        PF07993.7    249 seq1759_BIOID50989   -            304   2.5e-16   59.2   0.3   1   1   2.1e-13   3.5e-10   39.1   0.2     1   201     7   159     7   194 0.78 Male sterility protein
3Beta_HSD            PF01073.14   280 seq1759_BIOID50989   -            304   1.1e-15   56.9   0.0   1   1   4.2e-16   7.1e-13   47.7   0.0     1   212     6   179     6   207 0.80 3-beta hydroxysteroid dehydrogenase/isomerase family
NmrA                 PF05368.8    233 seq1759_BIOID50989   -            304     1e-12   47.7   0.0   1   1   8.2e-16   1.4e-12   47.2   0.0     1   105     5   114     5   148 0.87 NmrA-like family
adh_short            PF00106.20   167 seq1759_BIOID50989   -            304   1.7e-05   24.6   3.7   1   1   2.4e-08     4e-05   23.4   1.4     2   165     4   139     3   141 0.83 short chain dehydrogenase
Phage_integrase      PF00589.17   173 seq1761_BIOID50989   -            338   4.5e-34  117.4   0.2   1   1   1.3e-37   1.8e-33  115.5   0.1     2   173   175   324   174   324 0.93 Phage integrase family
HTH_18               PF12833.2     81 seq1762_BIOID50989   -            285     5e-19   68.0   0.4   1   1   1.5e-22   1.1e-18   67.0   0.2     2    80   204   281   203   282 0.95 Helix-turn-helix domain
HTH_AraC             PF00165.18    42 seq1762_BIOID50989   -            285   3.1e-14   52.1   0.1   1   1   4.8e-14   3.3e-10   39.3   0.0     9    40   247   279   241   279 0.92 Bacterial regulatory helix-turn-helix proteins, AraC family
PhoU                 PF01895.14    88 seq1764_BIOID50989   -            241   2.4e-34  117.4   9.6   1   2   8.1e-21   1.1e-16   60.9   1.5     2    86    26   111    25   113 0.96 PhoU domain
PhoU                 PF01895.14    88 seq1764_BIOID50989   -            241   2.4e-34  117.4   9.6   2   2   5.7e-21   7.8e-17   61.3   0.6     1    87   128   212   128   213 0.91 PhoU domain
AA_permease_2        PF13520.1    426 seq1765_BIOID50989   -            460   1.4e-79  267.5  39.9   1   1   1.2e-83   1.6e-79  267.2  27.7     1   420     5   441     5   449 0.91 Amino acid permease
PgpA                 PF04608.8    143 seq1766_BIOID50989   -            172   4.8e-51  172.2   8.6   1   1   4.1e-55   5.5e-51  172.0   6.0     2   142    22   162    21   163 0.92 Phosphatidylglycerophosphatase A
Acyl-CoA_dh_1        PF00441.19   150 seq1767_BIOID50989   -            401   4.4e-46  156.5   4.6   1   1     2e-49   6.8e-46  155.9   3.2     1   150   246   395   246   395 0.98 Acyl-CoA dehydrogenase, C-terminal domain
Acyl-CoA_dh_2        PF08028.6    134 seq1767_BIOID50989   -            401   1.5e-18   67.2   2.4   1   1   6.7e-22   2.3e-18   66.6   1.7     4   125   264   375   261   378 0.96 Acyl-CoA dehydrogenase, C-terminal domain
Acyl-CoA_dh_N        PF02771.11   113 seq1767_BIOID50989   -            401   3.9e-17   62.7   0.0   1   1   2.4e-20   8.3e-17   61.6   0.0     1   105    24   126    24   132 0.92 Acyl-CoA dehydrogenase, N-terminal domain
Acyl-CoA_dh_M        PF02770.14    52 seq1767_BIOID50989   -            401   5.8e-15   54.4   0.0   1   1   3.8e-18   1.3e-14   53.3   0.0     1    50   139   188   139   190 0.98 Acyl-CoA dehydrogenase, middle domain
Peptidase_S11        PF00768.15   241 seq1768_BIOID50989   -            407  8.9e-101  336.0   0.4   1   1  2.5e-104  1.1e-100  335.7   0.2     2   241    36   273    35   273 0.99 D-alanyl-D-alanine carboxypeptidase
PBP5_C               PF07943.8     91 seq1768_BIOID50989   -            407   5.7e-25   87.0   0.0   1   1   2.3e-28   1.1e-24   86.1   0.0     1    91   292   383   292   383 0.99 Penicillin-binding protein 5, C-terminal domain
Beta-lactamase2      PF13354.1    197 seq1768_BIOID50989   -            407     1e-13   51.0   0.1   1   1   3.1e-17   1.4e-13   50.6   0.1     4   144    57   209    54   262 0.75 Beta-lactamase enzyme family
Molybdopterin        PF00384.17   432 seq1771_BIOID50989   -            804   6.4e-22   77.7   0.0   1   1   1.4e-24   9.4e-21   73.9   0.0   103   380     2   378     1   380 0.82 Molybdopterin oxidoreductase
Molydop_binding      PF01568.16   109 seq1771_BIOID50989   -            804   2.1e-16   59.5   0.0   1   1   9.2e-20   6.3e-16   58.0   0.0     4   108   682   797   679   798 0.95 Molydopterin dinucleotide binding domain
EspB                 PF05802.6    317 seq1772_BIOID50989   -            314  4.9e-186  616.9  38.3   1   1    4e-190  5.5e-186  616.7  26.5     1   317     1   314     1   314 1.00 Enterobacterial EspB protein
DDE_Tnp_1_assoc      PF13808.1     90 seq1773_BIOID50989   -            248   1.2e-32  111.2   0.0   1   1   2.8e-36   1.9e-32  110.6   0.0     1    90     6    95     6    95 0.99 DDE_Tnp_1-associated
DDE_Tnp_1            PF01609.16   211 seq1773_BIOID50989   -            248   3.6e-14   52.7   0.0   1   1   7.3e-18     5e-14   52.2   0.0     4   125   103   222   100   243 0.80 Transposase DDE domain
Ligase_CoA           PF00549.14   153 seq1774_BIOID50989   -            515   2.9e-47  159.9   0.1   1   1   7.6e-50   5.2e-46  155.8   0.0     1   148   346   503   346   508 0.97 CoA-ligase
CoA_binding          PF02629.14    96 seq1774_BIOID50989   -            515     1e-19   70.7   0.2   1   1   1.5e-21     1e-17   64.3   0.0     2    96   188   284   187   284 0.97 CoA binding domain
PerC                 PF06069.6     90 seq1775_BIOID50989   -            162   9.8e-09   35.0   1.1   1   1   1.2e-12   1.6e-08   34.3   0.8     5    56    98   149    94   154 0.93 PerC transcriptional activator
Paired_CXXCH_1       PF09699.5     41 seq1780_BIOID50989   -            188   6.2e-08   31.9  26.0   1   1   1.9e-08   6.6e-05   22.2   3.7     4    40   133   171   129   172 0.78 Doubled CXXCH motif (Paired_CXXCH_1)
Molybdopterin        PF00384.17   432 seq1781_BIOID50989   -            777  1.4e-112  376.5   0.0   1   1  2.5e-116  1.7e-112  376.2   0.0     1   432    56   517    56   517 0.98 Molybdopterin oxidoreductase
Molydop_binding      PF01568.16   109 seq1781_BIOID50989   -            777   6.6e-24   83.7   0.0   1   1   2.7e-27   1.8e-23   82.2   0.0     2    95   637   740   636   754 0.92 Molydopterin dinucleotide binding domain
PP-binding           PF00550.20    67 seq1782_BIOID50989   -             82   1.2e-12   47.8   0.8   1   1   9.7e-17   1.3e-12   47.6   0.6     1    66     9    74     9    75 0.92 Phosphopantetheine attachment site
PRD                  PF00874.15    90 seq1784_BIOID50989   -            278     1e-46  156.8   2.2   1   2   2.2e-29   1.5e-25   88.9   0.0     2    90    78   164    77   164 0.97 PRD domain
PRD                  PF00874.15    90 seq1784_BIOID50989   -            278     1e-46  156.8   2.2   2   2   1.8e-22   1.2e-18   66.8   0.9     1    89   181   273   181   274 0.96 PRD domain
CAT_RBD              PF03123.10    59 seq1784_BIOID50989   -            278   3.9e-25   87.1   0.8   1   1   1.1e-28   7.4e-25   86.3   0.6     1    57     3    59     3    61 0.96 CAT RNA binding domain
PTS_EIIC             PF02378.13   321 seq1785_BIOID50989   -            384   3.6e-36  124.5  22.1   1   1   6.7e-40   4.6e-36  124.1  15.3     3   271   113   350   111   365 0.88 Phosphotransferase system, EIIC
PTS_EIIB             PF00367.15    35 seq1785_BIOID50989   -            384     1e-16   59.7   0.2   1   1   2.6e-20   1.8e-16   58.9   0.1     1    35     9    43     9    43 0.98 phosphotransferase system, EIIB
GGDEF                PF00990.16   161 seq1786_BIOID50989   -            491   1.5e-44  151.3   0.0   1   1   1.5e-48   2.1e-44  150.8   0.0     1   161   328   485   328   485 0.98 GGDEF domain
Dam                  PF05869.6    181 seq1787_BIOID50989   -            217     1e-64  217.2   0.0   1   1   8.6e-69   1.2e-64  217.0   0.0     2   181    15   207    14   207 0.98 DNA N-6-adenine-methyltransferase (Dam)
Aminotran_1_2        PF00155.16   363 seq1788_BIOID50989   -            390   6.9e-54  183.0   0.0   1   1   2.4e-57   8.2e-54  182.8   0.0     2   362    44   384    43   385 0.92 Aminotransferase class I and II
Aminotran_5          PF00266.14   371 seq1788_BIOID50989   -            390   1.1e-05   24.2   0.0   1   1   5.6e-09   1.9e-05   23.4   0.0    48   181    93   216    67   219 0.90 Aminotransferase class-V
Cys_Met_Meta_PP      PF01053.15   386 seq1788_BIOID50989   -            390   2.4e-05   22.6   0.0   1   1     1e-08   3.5e-05   22.1   0.0    26   183    55   216    47   241 0.89 Cys/Met metabolism PLP-dependent enzyme
Fels1                PF05666.6     45 seq1789_BIOID50989   -            122   1.4e-39  133.0   2.3   1   2   2.6e-21   3.6e-17   61.3   0.1     2    45    20    62    19    62 0.95 Fels-1 Prophage Protein-like
Fels1                PF05666.6     45 seq1789_BIOID50989   -            122   1.4e-39  133.0   2.3   2   2   1.2e-24   1.7e-20   72.0   0.2     1    45    66   121    66   121 0.98 Fels-1 Prophage Protein-like
FAD_binding_2        PF00890.19   421 seq1791_BIOID50989   -            419   1.7e-56  191.7   0.0   1   1   2.8e-60   1.9e-56  191.5   0.0     1   421     4   399     4   399 0.95 FAD binding domain
ADH_N                PF08240.7    109 seq1792_BIOID50989   -            345     4e-34  116.5   1.6   1   1     2e-37     7e-34  115.7   1.1     2   108    33   138    32   139 0.97 Alcohol dehydrogenase GroES-like domain
ADH_zinc_N           PF00107.21   130 seq1792_BIOID50989   -            345   6.3e-24   83.8   0.1   1   1   3.2e-27   1.1e-23   83.1   0.1     1   129   178   305   178   306 0.98 Zinc-binding dehydrogenase
AlaDh_PNT_C          PF01262.16   168 seq1792_BIOID50989   -            345   1.7e-06   27.5   0.9   1   1   1.1e-09   3.9e-06   26.4   0.6    21    60   169   208   159   214 0.91 Alanine dehydrogenase/PNT, C-terminal domain
DDE_Tnp_1            PF01609.16   211 seq1793_BIOID50989   -             66   1.7e-06   27.6   0.2   1   1   1.4e-10   1.9e-06   27.5   0.1   143   197     7    65     2    66 0.94 Transposase DDE domain
Tagatose_6_P_K       PF08013.6    424 seq1794_BIOID50989   -            426  4.6e-209  694.0   0.0   1   1  3.8e-213  5.2e-209  693.8   0.0     1   423     1   424     1   425 1.00 Tagatose 6 phosphate kinase
LcrR                 PF09621.5    139 seq1795_BIOID50989   -            135   1.1e-07   31.1   0.0   1   1   9.5e-12   1.3e-07   30.8   0.0     3   125     8   133     6   135 0.73 Type III secretion system regulator (LcrR)
Fer4_11              PF13247.1     99 seq1796_BIOID50989   -            223   1.4e-26   92.1  10.8   1   1     1e-29   1.4e-26   92.1   7.5     2    98    84   181    83   182 0.95 4Fe-4S dicluster domain
Fer4_7               PF12838.2     52 seq1796_BIOID50989   -            223     4e-17   62.2  26.6   1   2   2.1e-12   2.9e-09   37.0   5.6     2    52    46   108    45   108 0.75 4Fe-4S dicluster domain
Fer4_7               PF12838.2     52 seq1796_BIOID50989   -            223     4e-17   62.2  26.6   2   2   1.5e-09   2.1e-06   27.9   8.5     2    52   125   176   124   176 0.81 4Fe-4S dicluster domain
Fer4_9               PF13187.1     55 seq1796_BIOID50989   -            223   1.2e-15   57.3  25.1   1   2   4.7e-10   6.4e-07   29.4   4.8     2    54    46   108    45   111 0.87 4Fe-4S dicluster domain
Fer4_9               PF13187.1     55 seq1796_BIOID50989   -            223   1.2e-15   57.3  25.1   2   2     2e-11   2.8e-08   33.7   7.1     2    54   125   176   124   177 0.96 4Fe-4S dicluster domain
Fer4                 PF00037.22    24 seq1796_BIOID50989   -            223   3.5e-13   48.4  40.5   1   1   2.7e-09   3.7e-06   26.1   2.2     2    21   119   138   118   141 0.90 4Fe-4S binding domain
Fer4_10              PF13237.1     52 seq1796_BIOID50989   -            223   3.3e-12   45.8  50.0   1   2   7.1e-09   9.7e-06   25.1   8.5     7    52    90   136    84   136 0.93 4Fe-4S dicluster domain
Fer4_10              PF13237.1     52 seq1796_BIOID50989   -            223   3.3e-12   45.8  50.0   2   2   2.1e-09   2.9e-06   26.8   7.1     4    52   120   173   117   173 0.85 4Fe-4S dicluster domain
Fer4_2               PF12797.2     22 seq1796_BIOID50989   -            223     4e-10   38.8  36.2   1   1   9.6e-09   1.3e-05   24.6   1.2     2    20    38    56    37    64 0.89 4Fe-4S binding domain
Fer4_3               PF12798.2     15 seq1796_BIOID50989   -            223   1.6e-09   37.5  44.1   1   3   2.8e-05     0.039   14.4   5.2     1    15    92   108    92   108 0.98 4Fe-4S binding domain
Fer4_3               PF12798.2     15 seq1796_BIOID50989   -            223   1.6e-09   37.5  44.1   2   3   0.00027      0.37   11.3   3.7     1    13   125   137   125   139 0.94 4Fe-4S binding domain
Fer4_3               PF12798.2     15 seq1796_BIOID50989   -            223   1.6e-09   37.5  44.1   3   3   2.6e-07   0.00036   20.7   1.5     1    15   152   176   152   176 0.98 4Fe-4S binding domain
Fer4_4               PF12800.2     17 seq1796_BIOID50989   -            223   4.8e-07   29.4  37.0   1   3    0.0002      0.27   11.5   1.9     3    15    45    57    43    61 0.90 4Fe-4S binding domain
Fer4_4               PF12800.2     17 seq1796_BIOID50989   -            223   4.8e-07   29.4  37.0   2   3   0.00016      0.22   11.8   3.0     2    17    90   107    89   107 0.86 4Fe-4S binding domain
Fer4_4               PF12800.2     17 seq1796_BIOID50989   -            223   4.8e-07   29.4  37.0   3   3   1.9e-06    0.0026   17.8   2.4     2    17   123   138   122   138 0.91 4Fe-4S binding domain
adh_short            PF00106.20   167 seq1800_BIOID50989   -            240   4.5e-16   59.1   0.2   1   1   1.3e-19     6e-16   58.6   0.1     3   166     9   170     8   171 0.87 short chain dehydrogenase
adh_short_C2         PF13561.1    243 seq1800_BIOID50989   -            240   8.1e-08   32.2   0.0   1   1   2.2e-11     1e-07   31.9   0.0     8   192    18   193    13   238 0.73 Enoyl-(Acyl carrier protein) reductase
KR                   PF08659.5    181 seq1800_BIOID50989   -            240   2.9e-07   30.2   0.5   1   1   1.1e-10   5.1e-07   29.4   0.3     4   172    10   175     8   184 0.85 KR domain
Transgly             PF00912.17   178 seq1801_BIOID50989   -            858   1.4e-67  226.3   0.0   1   1   4.3e-71   2.9e-67  225.2   0.0     1   177    62   237    62   238 0.98 Transglycosylase
Transpeptidase       PF00905.17   304 seq1801_BIOID50989   -            858   2.9e-28   98.6   3.2   1   1   1.5e-29     1e-25   90.3   0.0     2   204   436   617   435   681 0.79 Penicillin binding protein transpeptidase domain
LexA_DNA_bind        PF01726.11    65 seq1803_BIOID50989   -            108   1.6e-19   69.0   0.0   1   1   1.6e-23   2.1e-19   68.7   0.0     1    65     1    65     1    65 0.99 LexA DNA binding domain
Esterase             PF00756.15   251 seq1804_BIOID50989   -            400   1.2e-49  168.9   0.0   1   1   1.7e-53   1.2e-49  168.9   0.0     1   251   172   391   172   391 0.98 Putative esterase
DUF3327              PF11806.3    122 seq1804_BIOID50989   -            400   1.8e-37  128.2   2.5   1   1   4.2e-41   2.9e-37  127.5   0.3     3   121    29   155    21   156 0.97 Domain of unknown function (DUF3327)
DDE_Tnp_1            PF01609.16   211 seq1805_BIOID50989   -            353   1.6e-31  109.4   0.3   1   1   3.3e-35   2.3e-31  108.9   0.2     3   211    77   318    75   318 0.93 Transposase DDE domain
DDE_Tnp_1_assoc      PF13808.1     90 seq1805_BIOID50989   -            353   1.1e-21   76.1   0.0   1   1   3.4e-25   2.3e-21   75.1   0.0    23    90     3    70     1    70 0.97 DDE_Tnp_1-associated
MxiH                 PF09392.5     90 seq1806_BIOID50989   -             73   3.3e-12   46.6   0.4   1   1   3.5e-16   4.8e-12   46.1   0.3    25    89     5    70     2    71 0.79 Type III secretion needle MxiH like
PTS_EIIA_1           PF00358.15   133 seq1807_BIOID50989   -            650   2.8e-52  175.6   0.3   1   1     1e-55   4.7e-52  174.9   0.2     4   132   502   630   499   631 0.98 phosphoenolpyruvate-dependent sugar phosphotransferase system, EIIA 1
PTS_EIIC             PF02378.13   321 seq1807_BIOID50989   -            650   1.1e-28   99.9  28.0   1   1   2.4e-32   1.1e-28   99.9  19.4     2   319   131   413   130   416 0.81 Phosphotransferase system, EIIC
PTS_EIIB             PF00367.15    35 seq1807_BIOID50989   -            650   4.7e-16   57.6   0.1   1   1   1.7e-19   7.8e-16   56.9   0.0     1    34    30    63    30    64 0.97 phosphotransferase system, EIIB
DUF1039              PF06287.6     66 seq1811_BIOID50989   -             92   1.1e-29  101.9   0.2   1   1     1e-33   1.4e-29  101.6   0.2     1    66    16    82    16    82 0.99 Protein of unknown function (DUF1039)
DUF1401              PF07180.6    146 seq1812_BIOID50989   -            131   8.9e-07   28.6   0.1   1   1   8.2e-11   1.1e-06   28.3   0.1    19    75     5    61     2    97 0.90 Protein of unknown function (DUF1401)
NrfD                 PF03916.9    313 seq1813_BIOID50989   -            318  1.6e-111  372.6  32.3   1   1  1.3e-115  1.8e-111  372.4  22.4     2   313     5   318     4   318 0.99 Polysulphide reductase, NrfD
RusA                 PF05866.6    116 seq1814_BIOID50989   -            129   6.6e-21   74.7   0.0   1   1   5.6e-25   7.6e-21   74.5   0.0     1   115     5   120     5   121 0.92 Endodeoxyribonuclease RusA
DUF1116              PF06545.6    216 seq1815_BIOID50989   -            472   2.2e-93  311.1   0.4   1   1   2.1e-97   2.9e-93  310.7   0.2     1   216   143   358   143   358 1.00 Protein of unknown function (DUF1116)
YcgL                 PF05166.8     74 seq1817_BIOID50989   -            108     3e-33  113.6   0.1   1   1   2.9e-37     4e-33  113.2   0.1     1    74    14    87    14    87 0.99 YcgL domain
KilA-N               PF04383.8    111 seq1820_BIOID50989   -            280   1.8e-20   72.5   0.0   1   1     2e-24   2.8e-20   71.8   0.0     6   108    19   119    15   122 0.93 KilA-N domain
Phage_integrase      PF00589.17   173 seq1821_BIOID50989   -            423   2.1e-22   79.5   0.3   1   1   7.9e-26   5.4e-22   78.1   0.0     2   169   232   396   231   399 0.90 Phage integrase family
DUF4102              PF13356.1     89 seq1821_BIOID50989   -            423   1.5e-22   79.1   0.0   1   1   6.8e-26   4.7e-22   77.5   0.0     1    87    22   112    22   114 0.91 Domain of unknown function (DUF4102)
[truncated: 1,464,545 more chars]
