# Supplementary material for: A domain sequence approach to pangenomics: applications to Escherichia coli
Source: F1000Res. 2013 May 29;1:19. Originally published 2012 Oct 1. [Version 2] doi: 10.12688/f1000research.1-19.v2 (PMC3901455; doi:10.12688/f1000research.1-19.v2)
Supplement: The 347 text files show the results from scanning each of the fasta-files against the Pfam-A database [file f1000research-1-1101-s0002.tgz › Escherichia_coli_DEC9B_BIOID50991.txt]

#                                                                            --- full sequence --- -------------- this domain -------------   hmm coord   ali coord   env coord
# target name        accession   tlen query name           accession   qlen   E-value  score  bias   #  of  c-Evalue  i-Evalue  score  bias  from    to  from    to  from    to  acc description of target
#------------------- ---------- ----- -------------------- ---------- ----- --------- ------ ----- --- --- --------- --------- ------ ----- ----- ----- ----- ----- ----- ----- ---- ---------------------
DEDD_Tnp_IS110       PF01548.12   144 seq1_BIOID50991      -            272   1.8e-28   98.9   0.1   1   1   1.3e-31   8.9e-28   96.6   0.0    49   144     2    97     1    97 0.99 Transposase
Transposase_20       PF02371.11    87 seq1_BIOID50991      -            272     8e-28   96.2   0.4   1   1   2.1e-31   1.4e-27   95.4   0.3     2    85   142   226   141   228 0.96 Transposase IS116/IS110/IS902 family
DDE_Tnp_IS1          PF03400.8    131 seq5_BIOID50991      -             67   3.8e-33  114.2   0.8   1   1     3e-37   4.1e-33  114.1   0.6    63   131     1    67     1    67 0.98 IS1 transposase
RHS                  PF03527.9     41 seq11_BIOID50991     -            540   3.3e-20   71.4   0.8   1   1   4.9e-24   3.3e-20   71.4   0.6     1    40   292   331   292   332 0.97 RHS protein
RHS_repeat           PF05593.9     38 seq11_BIOID50991     -            540   4.8e-11   42.4  21.8   1   1   7.7e-11   5.2e-07   29.5   0.7     1    29    88   125    88   135 0.90 RHS Repeat
DUF905               PF06006.7     71 seq13_BIOID50991     -            102   2.6e-34  116.2   0.0   1   1   2.4e-38   3.3e-34  115.9   0.0     2    71    32   101    31   101 0.97 Bacterial protein of unknown function (DUF905)
DUF932               PF06067.6    239 seq14_BIOID50991     -            186   1.1e-43  149.2   0.0   1   1   8.6e-48   1.2e-43  149.0   0.0     1   154    36   183    36   186 0.96 Domain of unknown function (DUF932)
Phage_base_V         PF04717.7     79 seq17_BIOID50991     -            331   6.1e-25   86.8   0.1   1   1   9.1e-29   1.2e-24   85.8   0.0    10    77    14    87     3    89 0.92 Phage-related baseplate assembly protein
Lysis_S              PF04971.7     68 seq20_BIOID50991     -             71   1.2e-45  152.9   0.7   1   1   9.3e-50   1.3e-45  152.8   0.5     1    68     4    71     4    71 0.99 Lysis protein S
RHS_repeat           PF05593.9     38 seq21_BIOID50991     -           1249   1.3e-57  190.7 104.9   1   8   5.6e-08   0.00026   20.9   1.6     1    38   284   318   284   318 0.92 RHS Repeat
RHS_repeat           PF05593.9     38 seq21_BIOID50991     -           1249   1.3e-57  190.7 104.9   2   8   3.7e-10   1.7e-06   27.9   0.1     1    37   323   359   323   360 0.97 RHS Repeat
RHS_repeat           PF05593.9     38 seq21_BIOID50991     -           1249   1.3e-57  190.7 104.9   3   8   1.6e-08   7.2e-05   22.7   0.5     1    25   344   368   344   372 0.95 RHS Repeat
RHS_repeat           PF05593.9     38 seq21_BIOID50991     -           1249   1.3e-57  190.7 104.9   4   8   4.7e-09   2.1e-05   24.4   0.1     1    36   388   423   388   425 0.92 RHS Repeat
RHS_repeat           PF05593.9     38 seq21_BIOID50991     -           1249   1.3e-57  190.7 104.9   5   8   3.5e-12   1.6e-08   34.3   0.4     1    37   430   466   430   467 0.98 RHS Repeat
RHS_repeat           PF05593.9     38 seq21_BIOID50991     -           1249   1.3e-57  190.7 104.9   6   8   2.4e-12   1.1e-08   34.8   0.4     1    38   492   529   492   529 0.99 RHS Repeat
RHS_repeat           PF05593.9     38 seq21_BIOID50991     -           1249   1.3e-57  190.7 104.9   7   8   2.2e-08    0.0001   22.2   0.8     1    31   554   584   554   591 0.94 RHS Repeat
RHS_repeat           PF05593.9     38 seq21_BIOID50991     -           1249   1.3e-57  190.7 104.9   8   8   1.6e-12   7.1e-09   35.5   2.9     1    37   794   839   794   840 0.92 RHS Repeat
DUF4329              PF14220.1    124 seq21_BIOID50991     -           1249   4.9e-35  120.3   2.9   1   1   1.1e-38   4.9e-35  120.3   0.9     2   123  1111  1248  1110  1249 0.97 Domain of unknown function (DUF4329)
RHS                  PF03527.9     41 seq21_BIOID50991     -           1249     3e-21   74.7   1.5   1   1     2e-23   9.1e-20   70.0   0.3     1    41   998  1038   998  1038 0.98 RHS protein
Transp_cyt_pur       PF02133.10   439 seq23_BIOID50991     -            419   1.2e-83  281.0  48.4   1   1   9.7e-88   1.3e-83  280.8  33.5     1   438    11   397    11   398 0.98 Permease for cytosine/purines, uracil, thiamine, allantoin
CLP_protease         PF00574.18   182 seq24_BIOID50991     -            756   1.8e-44  151.4   0.2   1   1     7e-48   3.2e-44  150.6   0.1    29   179   110   255    81   258 0.93 Clp protease
Mu-like_gpT          PF10124.4    291 seq24_BIOID50991     -            756   1.1e-08   34.2   0.2   1   1   1.9e-09   8.5e-06   24.8   0.0   219   289   597   671   590   673 0.81 Mu-like prophage major head subunit gpT
SDH_sah              PF01972.11   286 seq24_BIOID50991     -            756   1.1e-06   27.6   0.1   1   1   3.8e-09   1.7e-05   23.6   0.1    92   152   125   185    98   193 0.91 Serine dehydrogenase proteinase
MotA_ExbB            PF01618.11   139 seq26_BIOID50991     -            287   6.9e-08   32.0   0.3   1   1     8e-12   1.1e-07   31.4   0.2    26   134   133   238   115   242 0.87 MotA/TolQ/ExbB proton channel family
Lysis_S              PF04971.7     68 seq27_BIOID50991     -             68   9.9e-46  153.2   0.7   1   1   7.9e-50   1.1e-45  153.0   0.5     1    68     1    68     1    68 0.99 Lysis protein S
NinB                 PF05772.7    127 seq28_BIOID50991     -            111   3.2e-31  107.4   0.6   1   1   2.8e-35   3.9e-31  107.2   0.4     1    84     6    89     6    94 0.95 NinB protein
SecE                 PF00584.15    57 seq29_BIOID50991     -            127   2.4e-21   74.9   1.0   1   1   1.8e-25   2.4e-21   74.9   0.7     2    56    68   122    67   123 0.97 SecE/Sec61-gamma subunits of protein translocation complex
DUF1327              PF07041.6    113 seq30_BIOID50991     -            114   1.2e-60  202.2   0.0   1   1   9.9e-65   1.4e-60  202.0   0.0     1   112     1   112     1   113 0.99 Protein of unknown function (DUF1327)
DUF932               PF06067.6    239 seq33_BIOID50991     -            272   8.1e-63  211.7   0.0   1   1   6.8e-67   9.3e-63  211.5   0.0     1   239    36   261    36   261 0.99 Domain of unknown function (DUF932)
Ead_Ea22             PF13935.1    139 seq34_BIOID50991     -            257   1.9e-42  144.7   2.0   1   1   2.5e-46   3.4e-42  143.9   1.4     1   139    13   157    13   157 0.86 Ead/Ea22-like protein
DUF1327              PF07041.6    113 seq35_BIOID50991     -            329   1.3e-56  189.2   0.0   1   1   1.8e-60   2.5e-56  188.3   0.0     1   112     1   112     1   113 0.99 Protein of unknown function (DUF1327)
HEAT_2               PF13646.1     88 seq37_BIOID50991     -            247   9.7e-24   83.3   0.1   1   1   3.9e-11   1.3e-07   31.6   0.0    11    56   139   184   131   190 0.92 HEAT repeats
HEAT                 PF02985.17    31 seq37_BIOID50991     -            247   2.4e-16   58.1   1.3   1   1   2.1e-07   0.00071   19.3   0.0     2    24   161   183   160   184 0.95 HEAT repeat
HEAT_PBS             PF03130.11    27 seq37_BIOID50991     -            247   1.6e-05   24.7   0.8   1   1   3.6e-06     0.012   15.8   0.0     1    27   144   170   144   170 0.98 PBS lyase HEAT-like repeat
NusG                 PF02357.14    92 seq45_BIOID50991     -            181   5.3e-25   87.3   0.0   1   1   1.1e-28   7.7e-25   86.8   0.0     1    92     7   106     7   106 0.93 Transcription termination factor nusG
KOW                  PF00467.24    32 seq45_BIOID50991     -            181   1.3e-08   33.9   0.1   1   1   9.1e-12   6.2e-08   31.7   0.0     1    28   130   161   130   165 0.86 KOW motif
Acyl_transf_1        PF00698.16   318 seq47_BIOID50991     -            309     3e-42  144.9   3.8   1   1   2.7e-46   3.6e-42  144.6   2.6     2   281     6   290     5   306 0.90 Acyl transferase domain
Phage_min_tail       PF05939.8    109 seq48_BIOID50991     -            109   1.6e-37  127.6   0.0   1   1   1.3e-41   1.7e-37  127.5   0.0     1   109     1   109     1   109 0.99 Phage minor tail protein
Sigma70_r4_2         PF08281.7     54 seq49_BIOID50991     -            173   2.5e-15   55.5   0.0   1   1   1.5e-18   5.1e-15   54.5   0.0     2    54   112   164   111   164 0.97 Sigma-70, region 4
Sigma70_r2           PF04542.9     71 seq49_BIOID50991     -            173   8.5e-12   44.4   0.2   1   1   3.6e-15   1.2e-11   43.9   0.1     1    69    16    81    16    83 0.90 Sigma-70 region 2
Sigma70_r4           PF04545.11    50 seq49_BIOID50991     -            173   8.1e-08   31.3   0.0   1   1   4.6e-11   1.6e-07   30.4   0.0     2    47   118   163   117   164 0.95 Sigma-70, region 4
Sigma70_ECF          PF07638.6    185 seq49_BIOID50991     -            173   4.7e-05   23.0   0.1   1   1   3.5e-08   0.00012   21.6   0.1    53   172    42   157    13   164 0.75 ECF sigma factor
Phage_lysozyme       PF00959.14   110 seq52_BIOID50991     -            177   4.2e-29  100.9   0.0   1   1   3.9e-33   5.4e-29  100.5   0.0     1   110    48   166    48   166 0.97 Phage lysozyme
DUF1983              PF09327.6     81 seq54_BIOID50991     -             74   4.3e-21   74.5   0.0   1   1   3.6e-25   4.9e-21   74.3   0.0     9    75     3    69     1    71 0.96 Domain of unknown function (DUF1983)
Antirestrict         PF03230.8     94 seq58_BIOID50991     -            161   4.8e-39  132.1   0.2   1   1   4.7e-43   6.4e-39  131.7   0.1     1    94    64   161    64   161 0.98 Antirestriction protein
Dam                  PF05869.6    181 seq59_BIOID50991     -             98   3.9e-26   91.4   0.1   1   1   3.1e-30   4.2e-26   91.3   0.0    81   176     1    96     1    98 0.97 DNA N-6-adenine-methyltransferase (Dam)
DUF3672              PF12421.3    136 seq60_BIOID50991     -            208   2.3e-40  137.7   0.2   1   1   2.2e-44   3.1e-40  137.3   0.2     1   136    25   167    25   167 0.94 Fibronectin type III protein
Phage_tail_L         PF05100.7    206 seq61_BIOID50991     -            232   4.5e-97  323.0   0.3   1   1  3.8e-101   5.3e-97  322.8   0.2     1   206    29   230    29   230 0.99 Phage minor tail protein L
DUF3987              PF13148.1    375 seq64_BIOID50991     -            463  5.3e-109  364.1   0.0   1   1  4.5e-113  6.2e-109  363.8   0.0     2   374    52   419    51   420 0.98 Protein of unknown function (DUF3987)
MotB_plug            PF13677.1     58 seq65_BIOID50991     -            318   2.1e-18   65.2   0.1   1   1   6.4e-22   4.4e-18   64.2   0.1     3    55    28    82    26    85 0.88 Membrane MotB of proton-channel complex MotA/MotB
OmpA                 PF00691.15    97 seq65_BIOID50991     -            318   5.4e-15   55.4   0.1   1   1   2.8e-18   1.9e-14   53.6   0.0     1    94   177   271   177   274 0.83 OmpA family
Ail_Lom              PF06316.6    199 seq67_BIOID50991     -            219   5.8e-51  172.7   0.5   1   1     1e-54   6.8e-51  172.4   0.4     1   199    13   219    13   219 0.94 Enterobacterial Ail/Lom protein
OMP_b-brl            PF13505.1    176 seq67_BIOID50991     -            219   4.7e-20   72.1   2.8   1   1   8.6e-24   5.9e-20   71.8   1.9     4   176    25   219    19   219 0.74 Outer membrane protein beta-barrel domain
FecR                 PF04773.8     98 seq71_BIOID50991     -            317   2.7e-17   62.6   0.8   1   1   3.1e-21   4.3e-17   62.0   0.6     2    98   110   203   109   203 0.90 FecR protein
DUF551               PF04448.7     69 seq72_BIOID50991     -            116   4.3e-14   52.8   0.2   1   1   4.6e-18   6.3e-14   52.3   0.2     1    69    51   109    51   109 0.99 Protein of unknown function (DUF551)
Antirestrict         PF03230.8     94 seq75_BIOID50991     -            161   4.8e-39  132.1   0.2   1   1   4.7e-43   6.4e-39  131.7   0.1     1    94    64   161    64   161 0.98 Antirestriction protein
Ribosomal_L11_N      PF03946.9     60 seq78_BIOID50991     -            142   3.2e-32  109.6   0.3   1   1   8.7e-36   5.9e-32  108.7   0.2     1    60     8    67     8    67 0.99 Ribosomal protein L11, N-terminal domain
Ribosomal_L11        PF00298.14    69 seq78_BIOID50991     -            142   6.6e-29   99.7   2.9   1   1   1.8e-32   1.2e-28   98.8   2.0     1    69    72   140    72   140 0.99 Ribosomal protein L11, RNA binding domain
HTH_Tnp_1            PF01527.15    76 seq79_BIOID50991     -            215   1.6e-20   72.6   0.0   1   1   1.1e-23   5.1e-20   71.0   0.0     2    69    91   162    90   169 0.87 Transposase
RHS                  PF03527.9     41 seq80_BIOID50991     -            312   7.7e-21   73.4   1.9   1   1   6.3e-25   8.6e-21   73.3   0.3     1    41    46    86    46    86 0.98 RHS protein
DUF2591              PF10765.4    109 seq81_BIOID50991     -            119   1.4e-37  128.0   0.0   1   1   1.2e-41   1.6e-37  127.9   0.0     1   109     1   116     1   116 0.99 Protein of unknown function (DUF2591)
Amidohydro_3         PF07969.6    404 seq82_BIOID50991     -            427     3e-56  191.2   1.3   1   1   2.5e-59   1.1e-55  189.3   0.9     1   404    53   379    53   379 0.98 Amidohydrolase family
Amidohydro_4         PF13147.1    304 seq82_BIOID50991     -            427   7.3e-16   58.9   0.9   1   1   2.1e-19   9.4e-16   58.5   0.6     1   303    48   377    48   378 0.95 Amidohydrolase
Amidohydro_5         PF13594.1     68 seq82_BIOID50991     -            427   7.6e-06   25.5   1.4   1   1   4.5e-09   2.1e-05   24.1   0.1     2    45    24    80    23   131 0.75 Amidohydrolase
DUF987               PF06174.6     66 seq83_BIOID50991     -            253   5.5e-42  140.9   0.2   1   1   1.4e-45   9.8e-42  140.1   0.1     1    66   181   246   181   246 0.99 Protein of unknown function (DUF987)
RadC                 PF04002.10   123 seq83_BIOID50991     -            253   5.1e-29  100.3   0.0   1   1   1.1e-32   7.8e-29   99.7   0.0     2    84    37   119    36   122 0.96 RadC-like JAB domain
Phage_lysozyme       PF00959.14   110 seq87_BIOID50991     -            177   4.5e-29  100.8   0.0   1   1   4.3e-33   5.9e-29  100.4   0.0     1   110    48   166    48   166 0.97 Phage lysozyme
DUF454               PF04304.8     71 seq88_BIOID50991     -            125   3.1e-22   78.2  15.2   1   1   2.3e-26   3.1e-22   78.2  10.6     1    71    46   115    46   115 0.95 Protein of unknown function (DUF454)
P22_AR_N             PF10547.4    120 seq89_BIOID50991     -            189   5.6e-55  184.2   0.1   1   1   1.3e-58   8.6e-55  183.6   0.0     1   120     1   119     1   119 0.99 P22_AR N-terminal domain
ORF11CD3             PF10549.4     57 seq89_BIOID50991     -            189   6.9e-25   86.4   0.5   1   1   1.5e-27     1e-23   82.6   0.2     1    56   120   175   120   176 0.98 ORF11CD3 domain
adh_short            PF00106.20   167 seq90_BIOID50991     -            244   6.4e-40  136.6   1.7   1   1     4e-43   1.1e-39  135.9   1.2     1   166     6   169     6   170 0.92 short chain dehydrogenase
adh_short_C2         PF13561.1    243 seq90_BIOID50991     -            244   3.5e-33  115.2   1.9   1   1   1.6e-36   4.3e-33  115.0   1.3     5   242    14   241    12   242 0.94 Enoyl-(Acyl carrier protein) reductase
KR                   PF08659.5    181 seq90_BIOID50991     -            244   2.9e-21   75.8   0.9   1   1   1.7e-24   4.6e-21   75.1   0.6     3   174     8   180     7   196 0.84 KR domain
NAD_binding_10       PF13460.1    183 seq90_BIOID50991     -            244   2.8e-06   27.3   0.3   1   1   2.4e-09   6.6e-06   26.1   0.2     2   125     9   156     8   194 0.72 NADH(P)-binding
Epimerase            PF01370.16   236 seq90_BIOID50991     -            244     3e-05   23.4   0.2   1   1   1.6e-08   4.3e-05   22.9   0.2     1   118     8   141     8   192 0.77 NAD dependent epimerase/dehydratase family
Ail_Lom              PF06316.6    199 seq91_BIOID50991     -            219   3.2e-48  163.7   0.5   1   1   5.4e-52   3.7e-48  163.5   0.4     1   199    13   219    13   219 0.85 Enterobacterial Ail/Lom protein
OMP_b-brl            PF13505.1    176 seq91_BIOID50991     -            219   6.5e-18   65.1   2.3   1   1   1.1e-21   7.5e-18   64.9   1.6    24   176    43   219    18   219 0.73 Outer membrane protein beta-barrel domain
DUF4222              PF13973.1     53 seq92_BIOID50991     -             80   6.9e-16   57.2   0.0   1   1   6.2e-20   8.4e-16   56.9   0.0     2    53     4    54     3    54 0.97 Domain of unknown function (DUF4222)
Phage_min_tail       PF05939.8    109 seq94_BIOID50991     -            113   3.6e-35  120.0   0.0   1   1   2.9e-39     4e-35  119.9   0.0     1   109     4   113     4   113 0.98 Phage minor tail protein
Prok-JAB             PF14464.1    105 seq96_BIOID50991     -            247   9.8e-20   69.9   0.1   1   1   2.5e-23   1.7e-19   69.2   0.1     4    96     4    98     1   109 0.93 Prokaryotic homologs of the JAB domain
NLPC_P60             PF00877.14   105 seq96_BIOID50991     -            247   5.7e-14   51.6   0.0   1   1   1.2e-17     8e-14   51.2   0.0     1   104   111   223   111   224 0.92 NlpC/P60 family
NinF                 PF05810.7     58 seq99_BIOID50991     -             58   8.1e-32  108.7   6.7   1   1   6.4e-36   8.7e-32  108.6   4.7     1    58     1    58     1    58 0.97 NinF protein
phage_tail_N         PF08400.5    134 seq100_BIOID50991    -            437   7.9e-61  203.5   0.1   1   1   2.3e-64   7.9e-61  203.5   0.1     1   134     1   134     1   134 0.99 Prophage tail fibre N-terminal
Phage_fiber_C        PF06820.7     64 seq100_BIOID50991    -            437   6.2e-35  119.0   0.3   1   1   2.7e-38   9.4e-35  118.4   0.2     1    64   363   426   363   426 0.99 Putative prophage tail fibre C-terminus
Collagen             PF01391.13    60 seq100_BIOID50991    -            437   2.1e-17   62.2  70.8   1   2   1.5e-11   5.1e-08   32.2  26.5     1    59   251   309   249   311 0.64 Collagen triple helix repeat (20 copies)
Collagen             PF01391.13    60 seq100_BIOID50991    -            437   2.1e-17   62.2  70.8   2   2     1e-10   3.4e-07   29.5  28.2     1    58   296   353   290   363 0.52 Collagen triple helix repeat (20 copies)
CarboxypepD_reg      PF13620.1     82 seq100_BIOID50991    -            437   1.1e-07   31.6   0.2   1   1   7.6e-11   2.6e-07   30.4   0.2     1    74     4    82     4    89 0.82 Carboxypeptidase regulatory-like domain
RadC                 PF04002.10   123 seq101_BIOID50991    -            158   5.1e-47  158.4   0.0   1   1   4.8e-51   6.5e-47  158.1   0.0     2   123    37   158    36   158 0.98 RadC-like JAB domain
Ribosomal_L1         PF00687.16   221 seq102_BIOID50991    -            234   9.2e-50  168.8   0.2   1   1   7.9e-54   1.1e-49  168.6   0.2    13   220    28   220     8   221 0.90 Ribosomal protein L1p/L10e family
Phage_tail_L         PF05100.7    206 seq108_BIOID50991    -            232   1.4e-96  321.4   0.0   1   1  1.2e-100   1.6e-96  321.2   0.0     1   206    29   230    29   230 0.99 Phage minor tail protein L
Phage_tail_L         PF05100.7    206 seq109_BIOID50991    -            227   1.2e-92  308.5   0.0   1   1   1.1e-96   1.5e-92  308.3   0.0     1   199    29   223    29   226 0.97 Phage minor tail protein L
TnpB_IS66            PF05717.8    108 seq110_BIOID50991    -            115   1.3e-44  149.9   0.0   1   1     1e-48   1.4e-44  149.8   0.0     2   107     7   110     6   111 0.96 IS66 Orf2 like protein
Pribosyltran         PF00156.22   125 seq112_BIOID50991    -            183   3.4e-20   71.8   0.2   1   1   3.2e-24   4.4e-20   71.5   0.1     2   124    33   155    32   156 0.95 Phosphoribosyl transferase domain
IMS                  PF00817.15   148 seq113_BIOID50991    -            351   9.7e-48  161.6   0.0   1   1   3.4e-51   1.6e-47  160.9   0.0     1   148     7   154     7   154 0.98 impB/mucB/samB family
IMS_C                PF11799.3    137 seq113_BIOID50991    -            351   2.1e-09   37.7   0.1   1   1   8.2e-13   3.7e-09   36.9   0.0     3    99   211   309   210   327 0.85 impB/mucB/samB family C-terminal
IMS_HHH              PF11798.3     32 seq113_BIOID50991    -            351   1.3e-08   34.2   0.0   1   1   7.1e-12   3.2e-08   33.0   0.0     1    32   166   197   166   197 0.96 IMS family HHH motif
DUF1364              PF07102.7     94 seq121_BIOID50991    -             96   1.2e-43  146.7   0.7   1   1   9.5e-48   1.3e-43  146.6   0.5     1    94     1    94     1    94 0.98 Protein of unknown function (DUF1364)
TonB_dep_Rec         PF00593.19   276 seq124_BIOID50991    -            774   8.8e-23   81.4  17.9   1   1   1.9e-26   8.8e-23   81.4  12.4     2   274   526   771   525   773 0.88 TonB dependent receptor
Plug                 PF07715.10   108 seq124_BIOID50991    -            774   9.2e-20   70.8   0.4   1   1   7.4e-23   3.4e-19   69.0   0.3     4   108   132   244   129   244 0.88 TonB-dependent Receptor Plug Domain
STN                  PF07660.9     52 seq124_BIOID50991    -            774   4.4e-10   38.8   0.0   1   1   2.7e-13   1.2e-09   37.4   0.0     3    52    58   107    56   107 0.95 Secretin and TonB N terminus short domain
Phage_lysis          PF03245.8    125 seq125_BIOID50991    -            155   1.7e-48  163.5   6.7   1   1   1.4e-52     2e-48  163.4   4.6     1   124    29   153    29   154 0.99 Bacteriophage lysis protein
DUF1233              PF06806.7     72 seq127_BIOID50991    -             83   2.3e-32  110.2   0.1   1   1     2e-36   2.7e-32  110.0   0.1     1    70     4    74     4    77 0.97 Putative excisionase (DUF1233)
Phage_lysis          PF03245.8    125 seq128_BIOID50991    -            155   2.1e-49  166.5   8.4   1   1   1.7e-53   2.4e-49  166.3   5.8     1   125    29   154    29   154 0.99 Bacteriophage lysis protein
DUF987               PF06174.6     66 seq129_BIOID50991    -             73   4.5e-43  144.4   0.1   1   1   3.7e-47     5e-43  144.3   0.1     1    66     1    66     1    66 0.99 Protein of unknown function (DUF987)
phage_tail_N         PF08400.5    134 seq132_BIOID50991    -            392   6.3e-61  203.8   0.1   1   1   1.4e-64   6.3e-61  203.8   0.1     1   134     1   134     1   134 0.99 Prophage tail fibre N-terminal
Collagen             PF01391.13    60 seq132_BIOID50991    -            392   5.7e-18   64.0  71.5   1   2   2.6e-13   1.2e-09   37.4  23.6     1    59   251   309   249   310 0.73 Collagen triple helix repeat (20 copies)
Collagen             PF01391.13    60 seq132_BIOID50991    -            392   5.7e-18   64.0  71.5   2   2   4.3e-12     2e-08   33.5  23.5     1    58   302   359   302   367 0.87 Collagen triple helix repeat (20 copies)
CarboxypepD_reg      PF13620.1     82 seq132_BIOID50991    -            392   9.7e-08   31.8   0.2   1   1   4.8e-11   2.2e-07   30.7   0.2     1    74     4    82     4    89 0.82 Carboxypeptidase regulatory-like domain
YagB_YeeU_YfjZ       PF06154.6    105 seq133_BIOID50991    -            122   3.2e-52  175.0   0.0   1   1   2.8e-56   3.9e-52  174.8   0.0     2   104    16   118    15   119 0.98 YagB/YeeU/YfjZ family
IMPDH                PF00478.20   351 seq135_BIOID50991    -            347  2.7e-113  378.3   0.2   1   1  2.4e-117  3.3e-113  378.0   0.2     3   346     9   342     7   346 0.94 IMP dehydrogenase / GMP reductase domain
DDE_Tnp_IS66         PF03050.9    271 seq136_BIOID50991    -            523  4.5e-102  340.7   0.3   1   1  1.3e-105  4.5e-102  340.7   0.2     1   270   186   472   186   473 0.99 Transposase IS66 family
DDE_Tnp_IS66_C       PF13817.1     39 seq136_BIOID50991    -            523   3.4e-19   68.4   0.4   1   1   3.6e-22   1.2e-18   66.6   0.3     1    39   479   517   479   517 0.98 IS66 C-terminal element
HTH_Tnp_IS66         PF13005.2     59 seq136_BIOID50991    -            523   7.5e-18   64.0   6.7   1   1     5e-21   1.7e-17   62.8   4.7     2    59   125   180   124   180 0.98 putative Helix-turn-helix domain of transposase IS66
LZ_Tnp_IS66          PF13007.2     78 seq136_BIOID50991    -            523   1.6e-12   47.7   7.7   1   1   1.2e-15     4e-12   46.5   5.3     2    77    46   121    45   122 0.83 Transposase C of IS166 homeodomain
Lambda_tail_I        PF06805.7     82 seq139_BIOID50991    -            180   3.8e-13   48.9   0.0   1   1   4.6e-17   6.3e-13   48.2   0.0    25    82     2    64     1    64 0.98 Bacteriophage lambda tail assembly protein I
DUF2190              PF09956.4    106 seq140_BIOID50991    -            107     1e-34  118.3   1.3   1   1   8.5e-39   1.2e-34  118.1   0.9     1   106     2   106     2   106 0.98 Uncharacterized conserved protein (DUF2190)
DDE_Tnp_1_assoc      PF13808.1     90 seq142_BIOID50991    -             59   2.7e-19   68.4   0.0   1   1   2.2e-23     3e-19   68.3   0.0     1    53     6    58     6    59 0.97 DDE_Tnp_1-associated
Phage_AlpA           PF05930.7     51 seq144_BIOID50991    -             66   0.00011   21.7   0.0   1   1   9.1e-09   0.00013   21.5   0.0     3    38    10    45     8    52 0.88 Prophage CP4-57 regulatory protein (AlpA)
PP-binding           PF00550.20    67 seq145_BIOID50991    -             78   2.7e-16   59.4   0.4   1   1   4.4e-20     3e-16   59.3   0.3     1    67     6    73     6    73 0.96 Phosphopantetheine attachment site
DUF1493              PF07377.7    111 seq145_BIOID50991    -             78   0.00024   21.0   0.4   1   1   4.1e-08   0.00028   20.8   0.3     1    59     1    55     1    62 0.91 Protein of unknown function (DUF1493)
DUF3596              PF12167.3     88 seq146_BIOID50991    -            431   9.8e-30  101.8   0.0   1   1   2.7e-33   1.9e-29  100.9   0.0     1    87     9    94     9    95 0.98 Domain of unknown function (DUF3596)
Phage_integrase      PF00589.17   173 seq146_BIOID50991    -            431     1e-19   70.7   0.1   1   1   3.5e-23   2.4e-19   69.5   0.0     3   167   205   398   204   403 0.88 Phage integrase family
Prok-JAB             PF14464.1    105 seq148_BIOID50991    -            195   4.4e-20   71.0   0.2   1   1   4.9e-24   6.7e-20   70.5   0.2     3    99     3    99     1   109 0.92 Prokaryotic homologs of the JAB domain
Prok-JAB             PF14464.1    105 seq149_BIOID50991    -            134   1.8e-20   72.3   0.2   1   1   1.6e-24   2.2e-20   72.0   0.2     3    99     3    99     1   109 0.92 Prokaryotic homologs of the JAB domain
YagB_YeeU_YfjZ       PF06154.6    105 seq150_BIOID50991    -            122   3.2e-52  175.0   0.0   1   1   2.8e-56   3.9e-52  174.8   0.0     2   104    16   118    15   119 0.98 YagB/YeeU/YfjZ family
DNA_pol3_tau_5       PF12170.3    142 seq151_BIOID50991    -            643   1.5e-93  310.1   6.5   1   1   1.8e-96     3e-93  309.1   4.5     1   142   499   640   499   640 1.00 DNA polymerase III tau subunit V interacting with alpha
DNA_pol3_delta2      PF13177.1    162 seq151_BIOID50991    -            643   3.3e-40  137.2   0.0   1   1   3.2e-43   5.5e-40  136.5   0.0     1   161    20   178    20   179 0.98 DNA polymerase III, delta subunit
DNA_pol3_gamma3      PF12169.3    143 seq151_BIOID50991    -            643   1.5e-30  105.7   1.1   1   1   8.9e-34   1.5e-30  105.7   0.8     1   131   232   360   232   372 0.91 DNA polymerase III subunits gamma and tau domain III
DNA_pol3_tau_4       PF12168.3     84 seq151_BIOID50991    -            643   3.7e-22   78.4  12.8   1   1   7.6e-25   1.3e-21   76.6   8.9     1    84   416   498   416   498 0.98 DNA polymerase III subunits tau domain IV DnaB-binding
AAA                  PF00004.24   132 seq151_BIOID50991    -            643   7.5e-12   45.4   0.1   1   1   2.9e-14     5e-11   42.8   0.0     2   125    42   171    41   177 0.80 ATPase family associated with various cellular activities (AAA)
RuvB_N               PF05496.7    234 seq151_BIOID50991    -            643   1.8e-06   27.1   0.0   1   1   2.2e-08   3.8e-05   22.7   0.0    15    85     7    73     2    82 0.85 Holliday junction DNA helicase ruvB N-terminus
AAA_5                PF07728.9    139 seq151_BIOID50991    -            643   2.8e-05   23.7   0.0   1   1   5.2e-08   8.9e-05   22.1   0.0     3    93    42   147    40   161 0.76 AAA domain (dynein-related subfamily)
DNA_pol3_delta       PF06144.8    172 seq151_BIOID50991    -            643   9.2e-05   21.9   0.1   1   1   1.1e-07    0.0002   20.8   0.1    73   161   131   215   121   219 0.86 DNA polymerase III, delta subunit
Gifsy-2              PF13856.1     95 seq154_BIOID50991    -             86   2.2e-12   46.8   0.0   1   1   1.8e-16   2.5e-12   46.6   0.0     1    64     1    60     1    77 0.96 ATP-binding sugar transporter from pro-phage
DDE_Tnp_1            PF01609.16   211 seq155_BIOID50991    -            285   2.6e-31  108.7   0.2   1   1   2.5e-35   3.5e-31  108.3   0.2     3   211     9   250     7   250 0.93 Transposase DDE domain
PfkB                 PF00294.19   301 seq157_BIOID50991    -            337   5.5e-70  235.7   0.0   1   1   4.9e-74   6.7e-70  235.4   0.0     2   297    31   331    30   335 0.97 pfkB family carbohydrate kinase
Phage_NinH           PF06322.6     64 seq159_BIOID50991    -             62   8.1e-29   98.9   0.3   1   1   6.3e-33   8.6e-29   98.8   0.2     1    60     1    60     1    62 0.96 Phage NinH protein
ketoacyl-synt        PF00109.21   255 seq160_BIOID50991    -            413     6e-60  202.7   1.1   1   1   1.7e-63     6e-60  202.7   0.8     2   255     4   247     3   247 0.93 Beta-ketoacyl synthase, N-terminal domain
Ketoacyl-synt_C      PF02801.17   119 seq160_BIOID50991    -            413   2.5e-39  133.6   1.7   1   1   1.4e-42   4.7e-39  132.7   1.2     1   119   255   370   255   370 0.97 Beta-ketoacyl synthase, C-terminal domain
Thiolase_N           PF00108.18   264 seq160_BIOID50991    -            413   1.2e-06   27.6   0.1   1   1   8.7e-10     3e-06   26.3   0.0    80   120   156   196   145   216 0.93 Thiolase, N-terminal domain
Ribosomal_L10        PF00466.15   100 seq161_BIOID50991    -            165   2.5e-26   91.3   0.0   1   1   2.6e-30   3.6e-26   90.8   0.0     3   100     5   101     3   101 0.98 Ribosomal protein L10
DUF1219              PF06755.7    117 seq163_BIOID50991    -             82   3.2e-34  116.8   0.1   1   1   2.4e-38   3.3e-34  116.7   0.0    45   113     2    70     1    81 0.95 Protein of unknown function (DUF1219)
RHS                  PF03527.9     41 seq165_BIOID50991    -            289   1.5e-20   72.5   0.6   1   1   1.9e-24   2.6e-20   71.8   0.4     1    41    33    73    33    73 0.98 RHS protein
Phage_fiber_C        PF06820.7     64 seq166_BIOID50991    -            102   4.5e-35  119.4   0.9   1   1   4.3e-39   5.9e-35  119.1   0.7     1    64    41   102    41   102 0.98 Putative prophage tail fibre C-terminus
Minor_tail_Z         PF06763.6    189 seq167_BIOID50991    -            192   9.4e-90  299.2   5.7   1   1   7.7e-94   1.1e-89  299.0   4.0     1   189     1   192     1   192 0.99 Prophage minor tail protein Z (GPZ)
NLPC_P60             PF00877.14   105 seq169_BIOID50991    -            112   3.3e-09   36.3   0.0   1   1     3e-13   4.1e-09   36.0   0.0    46   105    29    89     8    89 0.89 NlpC/P60 family
Acetyltransf_10      PF13673.1    117 seq171_BIOID50991    -            150   1.4e-20   73.4   0.0   1   1   5.1e-24   1.7e-20   73.1   0.0     1   117    13   124    13   124 0.92 Acetyltransferase (GNAT) domain
Acetyltransf_7       PF13508.1     79 seq171_BIOID50991    -            150     7e-10   38.8   0.0   1   1   4.1e-13   1.4e-09   37.8   0.0     3    78    56   125    54   126 0.90 Acetyltransferase (GNAT) domain
Acetyltransf_9       PF13527.1    128 seq171_BIOID50991    -            150   1.6e-07   31.1   0.0   1   1   8.1e-10   2.8e-06   27.1   0.0     1   128     5   127     5   127 0.93 Acetyltransferase (GNAT) domain
Acetyltransf_1       PF00583.19    83 seq171_BIOID50991    -            150     7e-07   29.0   0.0   1   1   5.2e-10   1.8e-06   27.7   0.0    25    83    75   125    34   125 0.77 Acetyltransferase (GNAT) family
HTH_3                PF01381.17    55 seq172_BIOID50991    -            107   5.2e-05   22.9   0.0   1   1   6.5e-09   8.9e-05   22.1   0.0    12    47    18    53    18    56 0.93 Helix-turn-helix
DUF1219              PF06755.7    117 seq175_BIOID50991    -            125   5.2e-59  196.7   0.0   1   1   4.4e-63   6.1e-59  196.5   0.0     1   113     1   113     1   123 0.98 Protein of unknown function (DUF1219)
AraC_N               PF06719.8    155 seq180_BIOID50991    -            355   1.9e-46  157.0   0.0   1   1   6.8e-50   3.1e-46  156.3   0.0     3   155    84   236    82   236 0.97 AraC-type transcriptional regulator N-terminus
HTH_18               PF12833.2     81 seq180_BIOID50991    -            355   2.8e-21   75.3   1.1   1   1   2.1e-24   9.7e-21   73.5   0.4     1    77   269   344   269   348 0.97 Helix-turn-helix domain
HTH_AraC             PF00165.18    42 seq180_BIOID50991    -            355   2.1e-18   65.3   0.2   1   2   7.7e-12   3.5e-08   32.8   0.0     1    42   256   297   256   297 0.97 Bacterial regulatory helix-turn-helix proteins, AraC family
HTH_AraC             PF00165.18    42 seq180_BIOID50991    -            355   2.1e-18   65.3   0.2   2   2   6.9e-11   3.1e-07   29.8   0.0    15    39   319   344   311   345 0.94 Bacterial regulatory helix-turn-helix proteins, AraC family
Lambda_tail_I        PF06805.7     82 seq184_BIOID50991    -            226     3e-21   74.9   0.0   1   1   3.6e-25   4.9e-21   74.2   0.0     4    82    16    97    13    97 0.97 Bacteriophage lambda tail assembly protein I
Lambda_tail_I        PF06805.7     82 seq185_BIOID50991    -            226   6.2e-22   77.1   0.0   1   1   7.4e-26     1e-21   76.4   0.0     2    82    14    97    13    97 0.98 Bacteriophage lambda tail assembly protein I
Phage-tail_3         PF13550.1    164 seq187_BIOID50991    -            993   4.2e-40  137.0   0.0   1   1     3e-43     1e-39  135.8   0.0     1   161   330   497   330   500 0.94 Putative phage tail protein
DUF1983              PF09327.6     81 seq187_BIOID50991    -            993   6.8e-28   96.3   0.1   1   1   4.6e-31   1.6e-27   95.1   0.0     2    81   846   925   845   925 0.98 Domain of unknown function (DUF1983)
DUF3672              PF12421.3    136 seq187_BIOID50991    -            993   2.2e-15   56.8   1.2   1   1   1.7e-18   5.9e-15   55.4   0.9     1    39   949   987   949   990 0.97 Fibronectin type III protein
Ribosomal_L12        PF00542.14    68 seq189_BIOID50991    -            121   1.8e-31  107.8   8.6   1   1   2.8e-35   3.8e-31  106.7   6.0     1    68    54   121    54   121 0.99 Ribosomal protein L7/L12 C-terminal domain
DUF1076              PF06416.7    113 seq190_BIOID50991    -            191   4.8e-45  151.7   0.1   1   1   5.5e-49   7.5e-45  151.1   0.1     7   113    87   189    79   189 0.93 Protein of unknown function (DUF1076)
Phage_fiber_C        PF06820.7     64 seq195_BIOID50991    -            107   1.3e-34  118.0   0.5   1   1   1.4e-38   1.9e-34  117.5   0.3     1    64    46   107    46   107 0.99 Putative prophage tail fibre C-terminus
Phage_tail_U         PF06141.6    133 seq196_BIOID50991    -            137     1e-67  226.0   0.2   1   1   8.4e-72   1.1e-67  225.9   0.2     1   133     5   137     5   137 0.99 Phage minor tail protein U
Peptidase_S24        PF00717.18    70 seq199_BIOID50991    -            235   6.6e-12   44.7   0.1   1   1   2.2e-15     1e-11   44.2   0.1     1    67   147   213   147   216 0.92 Peptidase S24-like
HTH_19               PF12844.2     64 seq199_BIOID50991    -            235   1.3e-07   31.4   0.0   1   1   9.4e-11   4.3e-07   29.7   0.0     2    62     6    65     5    67 0.91 Helix-turn-helix domain
HTH_3                PF01381.17    55 seq199_BIOID50991    -            235   1.3e-06   27.9   0.0   1   1   6.6e-10     3e-06   26.8   0.0     8    55    15    61     8    61 0.94 Helix-turn-helix
Pro_CA               PF00484.14   148 seq200_BIOID50991    -            219   2.7e-48  163.5   0.0   1   1   2.4e-52   3.3e-48  163.3   0.0     1   147    34   188    34   189 0.85 Carbonic anhydrase
UPF0027              PF01139.12   420 seq202_BIOID50991    -            388   6.5e-98  328.3   0.0   1   2   1.1e-28   1.5e-24   86.6   0.0     6    98    23   115    19   124 0.94 Uncharacterized protein family UPF0027
UPF0027              PF01139.12   420 seq202_BIOID50991    -            388   6.5e-98  328.3   0.0   2   2   2.9e-75     4e-71  240.1   0.0   144   419   127   381   113   382 0.90 Uncharacterized protein family UPF0027
HNH                  PF01844.18    47 seq203_BIOID50991    -            121   2.7e-10   39.8   3.5   1   1   2.6e-14   3.5e-10   39.4   2.4     1    46    49    93    49    94 0.96 HNH endonuclease
DEAD                 PF00270.24   173 seq205_BIOID50991    -            756   7.3e-19   67.7   0.0   1   1   5.3e-22   2.4e-18   66.0   0.0     4   168   227   386   224   391 0.83 DEAD/DEAH box helicase
Helicase_C           PF00271.26    78 seq205_BIOID50991    -            756   6.5e-11   41.8   0.0   1   1   1.8e-11   8.2e-08   31.8   0.0     8    78   529   613   524   613 0.79 Helicase conserved C-terminal domain
ResIII               PF04851.10   184 seq205_BIOID50991    -            756   3.6e-10   39.8   0.0   1   1   2.1e-13   9.7e-10   38.4   0.0     3   182   222   383   220   385 0.79 Type III restriction enzyme, res subunit
HTH_36               PF13730.1     55 seq206_BIOID50991    -            320   4.6e-07   29.7   0.0   1   1   6.8e-11   9.3e-07   28.7   0.0     9    55    24    71    19    71 0.90 Helix-turn-helix domain
Methyltransf_27      PF13708.1    194 seq213_BIOID50991    -            190   9.9e-59  198.0   0.0   1   1     9e-63   1.2e-58  197.7   0.0    34   194    27   188    23   188 0.98 Methyltransferase domain
Big_2                PF02368.13    79 seq214_BIOID50991    -            270   3.3e-09   36.3  10.2   1   1   2.4e-13   3.3e-09   36.3   7.1     2    73   184   258   183   264 0.89 Bacterial Ig-like domain (group 2)
RNA_pol_Rpb2_6       PF00562.23   386 seq217_BIOID50991    -           1342  4.7e-162  539.0   0.0   1   1  3.5e-162  7.9e-159  528.4   0.1     2   386   716  1264   715  1264 0.98 RNA polymerase Rpb2, domain 6
RNA_pol_Rpb2_7       PF04560.15    83 seq217_BIOID50991    -           1342   5.7e-32  109.6   0.1   1   1   8.2e-35   1.9e-31  108.0   0.0     1    82  1266  1341  1266  1342 0.98 RNA polymerase Rpb2, domain 7
RNA_pol_Rpb2_3       PF04565.11    68 seq217_BIOID50991    -           1342   7.1e-30  102.4   0.0   1   1   7.4e-33   1.7e-29  101.2   0.0     1    68   513   582   513   582 0.98 RNA polymerase Rpb2, domain 3
RNA_pol_Rpb2_45      PF10385.4     66 seq217_BIOID50991    -           1342   4.6e-29   99.9   0.3   1   1   1.5e-31   3.5e-28   97.0   0.2     1    66   591   656   591   656 1.00 RNA polymerase beta subunit external 1 domain
RNA_pol_Rpb2_1       PF04563.10   203 seq217_BIOID50991    -           1342   1.5e-26   92.4   0.0   1   1   1.4e-29   3.1e-26   91.4   0.0     2   203    27   509    26   509 0.98 RNA polymerase beta subunit
RNA_pol_Rpb2_2       PF04561.9    190 seq217_BIOID50991    -           1342   1.6e-25   89.5   0.9   1   2   8.4e-11   1.9e-07   30.5   0.0     1    74   151   225   151   276 0.82 RNA polymerase Rpb2, domain 2
RNA_pol_Rpb2_2       PF04561.9    190 seq217_BIOID50991    -           1342   1.6e-25   89.5   0.9   2   2   1.9e-18   4.4e-15   55.4   0.0    80   190   340   454   329   454 0.88 RNA polymerase Rpb2, domain 2
HTS                  PF04204.11   298 seq218_BIOID50991    -            309  2.3e-131  436.7   0.0   1   1  1.9e-135  2.6e-131  436.6   0.0     1   298     2   299     2   299 1.00 Homoserine O-succinyltransferase
Aminotran_4          PF01063.14   231 seq221_BIOID50991    -            269   1.2e-42  145.8   0.0   1   1   1.1e-46   1.5e-42  145.5   0.0     2   225    38   259    37   266 0.85 Aminotransferase class IV
Phage-tail_3         PF13550.1    164 seq222_BIOID50991    -            476   1.5e-28   99.5   0.0   1   1   1.8e-32   2.4e-28   98.8   0.0     1   139   330   472   330   474 0.96 Putative phage tail protein
DUF3672              PF12421.3    136 seq223_BIOID50991    -           1157   4.3e-41  140.1   0.0   1   1   3.3e-44   1.5e-40  138.3   0.0     1   135   975  1115   975  1116 0.89 Fibronectin type III protein
Phage-tail_3         PF13550.1    164 seq223_BIOID50991    -           1157   6.2e-37  126.7   0.0   1   1   2.7e-40   1.2e-36  125.8   0.0     1   163   330   499   330   500 0.95 Putative phage tail protein
DUF1983              PF09327.6     81 seq223_BIOID50991    -           1157   4.6e-27   93.6   1.9   1   1   2.9e-30   1.3e-26   92.2   1.3     1    81   871   951   871   951 0.99 Domain of unknown function (DUF1983)
DUF1076              PF06416.7    113 seq225_BIOID50991    -            193   1.1e-43  147.4   0.2   1   1   1.4e-47     2e-43  146.5   0.0    12   113    90   191    82   191 0.96 Protein of unknown function (DUF1076)
Cyanate_lyase        PF02560.9     73 seq228_BIOID50991    -            156   1.8e-33  113.7   0.0   1   1   1.9e-37   2.6e-33  113.2   0.0     3    72    85   155    83   156 0.95 Cyanate lyase C-terminal domain
Terminase_2          PF03592.11   144 seq229_BIOID50991    -            187   2.1e-09   37.6   3.3   1   1   2.6e-13   3.5e-09   36.9   2.3     1    57     2    58     2   169 0.92 Terminase small subunit
Peripla_BP_2         PF01497.13   238 seq237_BIOID50991    -            300   1.1e-30  106.4   0.5   1   1   9.8e-35   1.3e-30  106.1   0.3     1   237    40   269    40   270 0.93 Periplasmic binding protein
BATS                 PF06968.8     92 seq238_BIOID50991    -            346   1.7e-29  101.3   0.0   1   1   5.5e-33   3.7e-29  100.2   0.0     1    92   220   312   220   312 0.99 Biotin and Thiamin Synthesis associated domain
Radical_SAM          PF04055.16   166 seq238_BIOID50991    -            346   3.9e-19   69.3   0.0   1   1   4.6e-22   3.2e-18   66.3   0.0     4   160    50   203    47   209 0.92 Radical SAM superfamily
Phage_antiter_Q      PF06323.6    230 seq240_BIOID50991    -            229    2e-105  351.1   8.7   1   1  1.7e-109  2.3e-105  350.9   6.0     1   229     1   228     1   229 1.00 Phage antitermination protein Q
YbaB_DNA_bd          PF02575.11    93 seq242_BIOID50991    -            109   3.4e-38  129.3   7.0   1   1   2.8e-42   3.8e-38  129.1   4.8     1    93    11   102    11   102 0.99 YbaB/EbfC DNA-binding family
Acetyltransf_2       PF00797.12   240 seq244_BIOID50991    -            281   2.9e-82  275.7   0.3   1   1   2.5e-86   3.4e-82  275.5   0.2     1   237    21   256    21   259 0.97 N-acetyltransferase
Lambda_Bor           PF06291.6     97 seq245_BIOID50991    -            113   6.3e-62  205.3   2.6   1   1   5.3e-66   7.3e-62  205.1   1.8     1    97    17   113    17   113 1.00 Bor protein
DUF1398              PF07166.6    125 seq246_BIOID50991    -            141   1.6e-59  199.1   8.9   1   1   1.4e-63   1.9e-59  198.9   6.2     1   125     8   132     8   132 0.99 Protein of unknown function (DUF1398)
DDE_Tnp_1_assoc      PF13808.1     90 seq248_BIOID50991    -            228   2.5e-22   78.2   0.0   1   1   6.4e-26   4.4e-22   77.4   0.0    23    90     3    70     1    70 0.97 DDE_Tnp_1-associated
DDE_Tnp_1            PF01609.16   211 seq248_BIOID50991    -            228   8.8e-19   67.7   0.1   1   1   1.6e-22   1.1e-18   67.4   0.1     3   150    77   208    75   223 0.85 Transposase DDE domain
Hexapep              PF00132.19    36 seq250_BIOID50991    -            293   8.6e-19   66.0   6.7   1   3   1.6e-09   2.2e-05   23.5   0.0     2    36   122   156   121   156 0.96 Bacterial transferase hexapeptide (six repeats)
Hexapep              PF00132.19    36 seq250_BIOID50991    -            293   8.6e-19   66.0   6.7   2   3   2.3e-10   3.1e-06   26.3   0.7     3    33   191   220   189   221 0.94 Bacterial transferase hexapeptide (six repeats)
Hexapep              PF00132.19    36 seq250_BIOID50991    -            293   8.6e-19   66.0   6.7   3   3   1.8e-11   2.5e-07   29.7   0.6     1    34   206   239   206   241 0.95 Bacterial transferase hexapeptide (six repeats)
DUF1040              PF06288.8     86 seq252_BIOID50991    -             89   1.6e-46  156.3   0.5   1   1   1.3e-50   1.8e-46  156.2   0.3     1    86     1    86     1    86 1.00 Protein of unknown function (DUF1040)
Phage_lambd_GpG      PF06894.6    127 seq253_BIOID50991    -            129   1.5e-46  157.0   0.3   1   1   1.3e-50   1.8e-46  156.7   0.2     1   122     2   120     2   125 0.93 Bacteriophage lambda minor tail protein (GpG)
DUF977               PF06163.6    127 seq257_BIOID50991    -            140   2.7e-63  211.2   0.2   1   1   2.2e-67     3e-63  211.1   0.2     1   126     1   135     1   136 0.99 Bacterial protein of unknown function (DUF977)
MFS_1                PF07690.11   354 seq260_BIOID50991    -            393   2.6e-24   85.5  46.1   1   1   3.7e-28   2.6e-24   85.5  31.9    14   354    27   346     9   346 0.80 Major Facilitator Superfamily
MFS_2                PF13347.1    427 seq260_BIOID50991    -            393     4e-08   31.9  10.1   1   1   5.8e-12     4e-08   31.9   7.0   130   341   121   325   118   330 0.79 MFS/sugar transport protein
RF-1                 PF00472.15   114 seq261_BIOID50991    -            204     3e-23   81.6   1.3   1   1   3.9e-27   5.3e-23   80.8   0.9     9   103   103   196    97   200 0.86 RF-1 domain
Toprim_4             PF13662.1     81 seq266_BIOID50991    -            201   2.6e-22   78.5   0.0   1   1   8.9e-26   4.1e-22   77.8   0.0     1    81    81   172    81   172 0.95 Toprim domain
RecR                 PF02132.10    41 seq266_BIOID50991    -            201   4.7e-16   57.8   1.1   1   1     1e-19   4.7e-16   57.8   0.8     2    41    39    78    38    78 0.95 RecR protein
Toprim               PF01751.17    88 seq266_BIOID50991    -            201   9.5e-11   41.3   0.0   1   1   3.6e-14   1.7e-10   40.5   0.0     2    77    83   166    82   173 0.90 Toprim domain
Terminase_1          PF03354.10   477 seq267_BIOID50991    -            247   2.2e-15   55.9   0.0   1   1   1.8e-19   2.5e-15   55.7   0.0     6   181    64   242    59   247 0.88 Phage Terminase
YceG                 PF02618.11   297 seq269_BIOID50991    -            340     4e-95  318.1   0.0   1   1   3.4e-99   4.6e-95  317.9   0.0     3   297    42   330    40   330 0.94 YceG-like family
Aldo_ket_red         PF00248.16   283 seq271_BIOID50991    -            267     2e-57  194.0   0.5   1   1   1.9e-61   2.6e-57  193.6   0.4     2   281     6   250     5   251 0.95 Aldo/keto reductase family
MurB_C               PF02873.11   105 seq273_BIOID50991    -            342   5.3e-42  141.7   0.0   1   1   1.3e-45   9.1e-42  140.9   0.0     1   105   203   330   203   330 0.99 UDP-N-acetylenolpyruvoylglucosamine reductase, C-terminal domain
FAD_binding_4        PF01565.18   139 seq273_BIOID50991    -            342   7.3e-28   96.6   0.0   1   1   8.6e-31   5.9e-27   93.7   0.0     2   138    18   149    17   150 0.91 FAD binding domain
APH                  PF01636.18   239 seq277_BIOID50991    -            328   1.6e-41  142.5   1.8   1   1   3.7e-45   2.5e-41  141.8   1.2     2   232    31   259    30   269 0.84 Phosphotransferase enzyme family
EcKinase             PF02958.15   293 seq277_BIOID50991    -            328   0.00012   21.2   0.0   1   1   3.1e-08   0.00021   20.4   0.0   197   280   176   252   149   257 0.79 Ecdysteroid kinase
DUF1076              PF06416.7    113 seq278_BIOID50991    -            140     1e-46  157.1   0.5   1   1   8.6e-51   1.2e-46  156.9   0.3     2   112    27   137    26   138 0.97 Protein of unknown function (DUF1076)
Phage_tail_T         PF06223.7    103 seq280_BIOID50991    -             91   1.5e-44  150.5   0.1   1   1   1.2e-48   1.6e-44  150.3   0.1    14   103     1    90     1    90 0.99 Minor tail protein T
PduV-EutP            PF10662.4    143 seq281_BIOID50991    -            121   1.5e-14   53.5   0.0   1   1   2.1e-18   2.9e-14   52.6   0.0    86   142    60   115    47   116 0.93 Ethanolamine utilisation - propanediol utilisation
Malate_synthase      PF01274.17   523 seq282_BIOID50991    -            539  1.9e-214  712.4   0.0   1   1  1.5e-218  2.1e-214  712.2   0.0     3   522    19   538    17   539 0.99 Malate synthase
MFS_1                PF07690.11   354 seq285_BIOID50991    -            392   4.6e-40  137.3  82.2   1   2   2.8e-31   3.8e-27   94.8  30.7     2   343    19   345    18   347 0.89 Major Facilitator Superfamily
MFS_1                PF07690.11   354 seq285_BIOID50991    -            392   4.6e-40  137.3  82.2   2   2   1.5e-19     2e-15   56.2  20.7     1   168   220   385   220   391 0.93 Major Facilitator Superfamily
tRNA-synt_1d         PF00750.14   354 seq286_BIOID50991    -            577    1e-148  494.8   0.2   1   1  2.8e-152  1.3e-148  494.4   0.2     1   354    95   446    95   446 0.99 tRNA synthetases class I (R)
DALR_1               PF05746.10   119 seq286_BIOID50991    -            577   3.2e-36  123.7   0.7   1   1   4.5e-39     2e-35  121.1   0.3     1   119   460   577   460   577 0.98 DALR anticodon binding domain
Arg_tRNA_synt_N      PF03485.11    85 seq286_BIOID50991    -            577   2.5e-22   79.0   0.1   1   1   2.4e-25   1.1e-21   77.0   0.1     3    85     7    87     1    87 0.91 Arginyl tRNA synthetase N terminal domain
Peptidase_S24        PF00717.18    70 seq288_BIOID50991    -            215   5.3e-14   51.4   0.1   1   1   3.4e-17   9.2e-14   50.7   0.1     2    67   125   189   124   192 0.90 Peptidase S24-like
HTH_26               PF13443.1     63 seq288_BIOID50991    -            215     2e-07   30.9   0.0   1   1   2.3e-10   6.2e-07   29.3   0.0    11    59     1    49     1    51 0.97 Cro/C1-type HTH DNA-binding domain
HTH_31               PF13560.1     64 seq288_BIOID50991    -            215   8.3e-07   28.9   0.0   1   1     5e-10   1.4e-06   28.2   0.0    17    59     3    45     1    50 0.93 Helix-turn-helix domain
HTH_3                PF01381.17    55 seq288_BIOID50991    -            215   4.2e-06   26.3   0.0   1   1   2.6e-09   7.2e-06   25.6   0.0    11    55     2    47     1    47 0.95 Helix-turn-helix
DUF3296              PF11726.3    180 seq289_BIOID50991    -            189   1.2e-54  184.5   0.0   1   1   9.5e-59   1.3e-54  184.3   0.0     1   180    11   188    11   188 0.98 Protein of unknown function (DUF3296)
FecCD                PF01032.13   311 seq290_BIOID50991    -            332   1.5e-86  289.9  30.0   1   1   2.6e-90   1.7e-86  289.7  20.8     2   311    18   330    17   330 0.95 FecCD transport family
ABC-3                PF00950.12   258 seq290_BIOID50991    -            332   1.1e-07   31.3  11.2   1   1   1.6e-11   1.1e-07   31.3   7.8    50   253   119   326    99   330 0.80 ABC 3 transport family
TMP_2                PF06791.8    210 seq293_BIOID50991    -           1021   1.4e-58  197.8   5.7   1   1   2.1e-62   1.4e-58  197.8   3.9     5   209   227   426   224   427 0.98 Prophage tail length tape measure protein
Tape_meas_lam_C      PF09718.5     78 seq293_BIOID50991    -           1021   3.8e-27   93.8   5.9   1   1   5.6e-31   3.8e-27   93.8   4.1     1    78   810   887   810   887 0.98 Lambda phage tail tape-measure protein (Tape_meas_lam_C)
DUF1722              PF08349.6    117 seq294_BIOID50991    -            169   7.6e-38  128.8   0.1   1   1   6.8e-42   9.3e-38  128.6   0.0     1   116    41   157    41   158 0.98 Protein of unknown function (DUF1722)
Aminotran_1_2        PF00155.16   363 seq296_BIOID50991    -            384     2e-68  230.9   0.0   1   1   4.9e-72   2.2e-68  230.7   0.0     2   363    40   380    39   380 0.96 Aminotransferase class I and II
Beta_elim_lyase      PF01212.16   290 seq296_BIOID50991    -            384   4.6e-07   29.1   0.0   1   1     4e-10   1.8e-06   27.1   0.0    27    95    82   147    67   206 0.74 Beta-eliminating lyase
Cys_Met_Meta_PP      PF01053.15   386 seq296_BIOID50991    -            384   1.2e-05   23.6   0.0   1   1   4.1e-09   1.9e-05   23.0   0.0    57   185    86   212    82   215 0.87 Cys/Met metabolism PLP-dependent enzyme
Glyco_hydro_32N      PF00251.15   308 seq299_BIOID50991    -            477   1.9e-99  332.8   0.8   1   1  3.5e-103   2.4e-99  332.4   0.6     1   308    29   330    29   330 0.95 Glycosyl hydrolases family 32 N-terminal domain
Glyco_hydro_32C      PF08244.7     86 seq299_BIOID50991    -            477     4e-09   36.6   0.0   1   1   1.1e-12   7.2e-09   35.7   0.0    23    86   384   440   368   440 0.87 Glycosyl hydrolases family 32 C terminal
HSP90                PF00183.13   531 seq300_BIOID50991    -            624  3.3e-114  382.0   8.7   1   1  1.2e-116  5.5e-113  378.0   5.8    74   491   212   622   209   624 0.93 Hsp90 protein
HATPase_c_3          PF13589.1    137 seq300_BIOID50991    -            624   2.2e-15   56.3   1.5   1   1   7.1e-19   3.2e-15   55.8   0.1     2   123    26   171    25   183 0.79 Histidine kinase-, DNA gyrase B-, and HSP90-like ATPase
HATPase_c            PF02518.21   111 seq300_BIOID50991    -            624     8e-12   44.7   0.1   1   1   3.2e-15   1.5e-11   43.9   0.1     6   109    32   181    27   183 0.84 Histidine kinase-, DNA gyrase B-, and HSP90-like ATPase
Terminase_1          PF03354.10   477 seq301_BIOID50991    -            314   1.4e-18   66.4   0.0   1   1   1.4e-22     2e-18   65.9   0.0   209   469    33   295    29   300 0.83 Phage Terminase
DUF3672              PF12421.3    136 seq303_BIOID50991    -            648   4.1e-42  143.4   0.1   1   1   3.2e-45   1.1e-41  142.0   0.1     1   135   466   606   466   607 0.89 Fibronectin type III protein
DUF1983              PF09327.6     81 seq303_BIOID50991    -            648   2.4e-27   94.5   1.6   1   1   1.9e-30   6.5e-27   93.1   1.1     1    81   362   442   362   442 0.99 Domain of unknown function (DUF1983)
DUF413               PF04219.7     94 seq306_BIOID50991    -            112   1.5e-38  130.2   0.1   1   1   1.4e-42   1.9e-38  129.9   0.1     1    90    10    99    10   102 0.97 Protein of unknown function, DUF
FlxA                 PF14282.1    106 seq308_BIOID50991    -            110   5.8e-16   58.2  14.4   1   1     5e-20   6.9e-16   58.0   9.9     5   100    10   102     3   107 0.81 FlxA-like protein
Thymidylate_kin      PF02223.12   186 seq314_BIOID50991    -            213   1.2e-60  203.9   0.0   1   1   9.8e-65   1.3e-60  203.8   0.0     1   186     8   200     8   200 0.98 Thymidylate kinase
FAD_binding_7        PF03441.9    277 seq318_BIOID50991    -            472  5.7e-107  356.9   0.9   1   1  1.1e-110  7.2e-107  356.5   0.6     3   276   205   468   203   469 0.96 FAD binding domain of DNA photolyase
DNA_photolyase       PF00875.13   165 seq318_BIOID50991    -            472   3.1e-46  157.0   0.4   1   1   1.1e-49   7.5e-46  155.7   0.1     2   159     5   168     4   174 0.93 DNA photolyase
BPL_LplA_LipB        PF03099.14   125 seq321_BIOID50991    -            321   5.1e-21   74.8   0.0   1   1   1.7e-24   7.6e-21   74.2   0.0     4   125    86   208    83   208 0.89 Biotin/lipoate A/B protein ligase family
HTH_11               PF08279.7     55 seq321_BIOID50991    -            321   8.4e-13   47.6   0.0   1   1   4.4e-16     2e-12   46.4   0.0     4    54     9    58     8    59 0.92 HTH domain
BPL_C                PF02237.12    48 seq321_BIOID50991    -            321   1.6e-11   43.5   0.2   1   1   8.9e-15   4.1e-11   42.2   0.1     1    48   271   317   271   317 0.97 Biotin protein ligase C terminal domain
DSBA                 PF01323.15   193 seq322_BIOID50991    -            208   6.8e-32  110.4   3.3   1   1   7.9e-35   5.4e-31  107.5   2.3     1   192    40   197    40   198 0.95 DSBA-like thioredoxin domain
Thioredoxin_4        PF13462.1    163 seq322_BIOID50991    -            208   4.4e-10   39.7   0.0   1   1   9.2e-14   6.3e-10   39.1   0.0    16   149    40   180    33   191 0.69 Thioredoxin
DUF3279              PF11682.3    128 seq323_BIOID50991    -            133   8.5e-54  180.4   0.9   1   1   7.1e-58   9.7e-54  180.2   0.6     1   128     1   127     1   127 0.99 Protein of unknown function (DUF3279)
Peripla_BP_3         PF13377.1    160 seq324_BIOID50991    -            343   2.5e-44  150.9   0.0   1   1   1.4e-47   4.9e-44  150.0   0.0     1   160   178   339   178   339 0.95 Periplasmic binding protein-like domain
Peripla_BP_1         PF00532.16   279 seq324_BIOID50991    -            343   2.1e-36  125.4   0.0   1   1   8.3e-40   2.8e-36  125.0   0.0     2   259    70   317    69   335 0.91 Periplasmic binding proteins and sugar binding domain of LacI family
LacI                 PF00356.16    46 seq324_BIOID50991    -            343   1.6e-19   69.0   0.9   1   1     8e-23   2.7e-19   68.3   0.6     1    46    13    58    13    58 0.98 Bacterial regulatory proteins, lacI family
Peripla_BP_4         PF13407.1    258 seq324_BIOID50991    -            343   3.5e-14   52.6   0.0   1   1   5.9e-17     2e-13   50.1   0.0     1   257    72   320    72   321 0.86 Periplasmic binding protein domain
Cys_Met_Meta_PP      PF01053.15   386 seq325_BIOID50991    -            445  5.2e-140  465.9   0.0   1   1  1.3e-143    6e-140  465.7   0.0     1   385    65   439    65   440 0.99 Cys/Met metabolism PLP-dependent enzyme
Aminotran_1_2        PF00155.16   363 seq325_BIOID50991    -            445   8.1e-08   31.4   0.0   1   1   2.6e-11   1.2e-07   30.9   0.0    49   192   116   237   102   270 0.84 Aminotransferase class I and II
Aminotran_5          PF00266.14   371 seq325_BIOID50991    -            445   3.9e-05   22.4   0.0   1   1   1.5e-08   6.7e-05   21.6   0.0    67   201   131   257   103   273 0.86 Aminotransferase class-V
DUF3927              PF13064.1     46 seq328_BIOID50991    -             52   2.9e-22   77.7  11.8   1   1   2.3e-26   3.1e-22   77.6   8.2     1    46     3    48     3    48 0.98 Protein of unknown function (DUF3927)
PTS_EIIA_2           PF00359.17   142 seq329_BIOID50991    -            637   6.7e-33  113.2   0.0   1   1   2.5e-36   1.1e-32  112.5   0.0     5   140   498   634   495   636 0.95 Phosphoenolpyruvate-dependent sugar phosphotransferase system, EIIA 2
PTS_EIIC             PF02378.13   321 seq329_BIOID50991    -            637   2.5e-19   69.1  33.4   1   1   5.5e-23   2.5e-19   69.1  23.2     1   321    17   277    17   277 0.92 Phosphotransferase system, EIIC
PTS_IIB              PF02302.12    90 seq329_BIOID50991    -            637   1.9e-09   37.7   0.3   1   1   1.1e-12   4.9e-09   36.3   0.0     1    79   379   453   379   458 0.87 PTS system, Lactose/Cellobiose specific IIB subunit
DUF3672              PF12421.3    136 seq330_BIOID50991    -            139   1.5e-11   44.4   0.0   1   1   1.5e-15     2e-11   44.0   0.0    62   135    16    97     2    98 0.82 Fibronectin type III protein
FecCD                PF01032.13   311 seq335_BIOID50991    -            318   2.8e-94  315.3  27.2   1   1   2.5e-98   3.4e-94  315.0  18.9     2   311    13   316     9   316 0.98 FecCD transport family
MotA_ExbB            PF01618.11   139 seq338_BIOID50991    -            244   3.9e-42  143.0   0.8   1   1   6.4e-46   8.8e-42  141.9   0.5     5   137    80   212    76   214 0.93 MotA/TolQ/ExbB proton channel family
Transaldolase        PF00923.14   287 seq339_BIOID50991    -            222   7.7e-45  153.1   0.1   1   1   1.1e-48   1.5e-44  152.1   0.1     1   242     5   206     5   217 0.95 Transaldolase
DUF3279              PF11682.3    128 seq340_BIOID50991    -            144   8.8e-57  190.0   6.3   1   1   7.6e-61     1e-56  189.8   4.4     1   126     2   126     2   128 0.97 Protein of unknown function (DUF3279)
DNA_pol3_delta2      PF13177.1    162 seq341_BIOID50991    -            334   6.4e-39  133.0   0.0   1   1   1.7e-42   1.2e-38  132.2   0.0     8   156    13   162     9   167 0.97 DNA polymerase III, delta subunit
DNApol3-delta_C      PF09115.5    119 seq341_BIOID50991    -            334     2e-37  127.7   0.1   1   1   4.5e-41   3.1e-37  127.1   0.1     2   119   207   323   206   323 0.98 DNA polymerase III, delta subunit, C terminal
Peptidase_U35        PF04586.12   163 seq342_BIOID50991    -            216   1.5e-29  102.9   0.0   1   1   1.6e-33   2.2e-29  102.4   0.0     5   151    26   164    22   173 0.90 Caudovirus prohead protease
Methyltransf_11      PF08241.7     95 seq346_BIOID50991    -            251   2.5e-24   85.4   0.0   1   1   3.2e-27   4.4e-24   84.6   0.0     1    95    47   138    47   138 0.98 Methyltransferase domain
Methyltransf_23      PF13489.1    162 seq346_BIOID50991    -            251   1.8e-15   56.9   0.1   1   1   1.9e-18   2.6e-15   56.3   0.0     4   151    25   174    17   181 0.78 Methyltransferase domain
Methyltransf_31      PF13847.1    152 seq346_BIOID50991    -            251   9.2e-15   54.4   0.0   1   1   8.7e-18   1.2e-14   54.0   0.0     5   118    44   147    40   196 0.84 Methyltransferase domain
Methyltransf_12      PF08242.7     99 seq346_BIOID50991    -            251   2.3e-11   43.9   0.0   1   1   3.3e-14   4.6e-11   42.9   0.0     1    98    47   135    47   136 0.86 Methyltransferase domain
Methyltransf_18      PF12847.2    112 seq346_BIOID50991    -            251     1e-09   38.8   0.0   1   1   1.4e-12   1.9e-09   37.9   0.0     4   110    45   139    42   141 0.79 Methyltransferase domain
Methyltransf_25      PF13649.1    101 seq346_BIOID50991    -            251   3.4e-09   36.8   0.0   1   1     8e-12   1.1e-08   35.2   0.0     1   101    46   134    46   134 0.87 Methyltransferase domain
Ubie_methyltran      PF01209.13   233 seq346_BIOID50991    -            251   2.4e-09   36.5   0.0   1   1   2.4e-12   3.2e-09   36.1   0.0    44   168    39   155     9   169 0.85 ubiE/COQ5 methyltransferase family
Methyltransf_8       PF05148.10   219 seq346_BIOID50991    -            251   3.8e-06   26.5   0.0   1   1   4.1e-09   5.6e-06   26.0   0.0    58   156    29   138    16   158 0.77 Hypothetical methyltransferase
MTS                  PF05175.9    170 seq346_BIOID50991    -            251   6.4e-05   22.2   0.0   1   1   7.2e-08   9.9e-05   21.6   0.0    19    74    30    83    22   108 0.83 Methyltransferase small domain
DUF303               PF03629.13   255 seq348_BIOID50991    -            455   5.3e-30  104.3   0.0   1   1   9.7e-34   6.6e-30  104.0   0.0     1   200    64   295    64   361 0.80 Domain of unknown function (DUF303)
DUF1737              PF08410.5     54 seq348_BIOID50991    -            455   1.1e-16   60.1   0.0   1   1   3.1e-20   2.1e-16   59.2   0.0     1    53     1    50     1    51 0.96 Domain of unknown function (DUF1737)
Ail_Lom              PF06316.6    199 seq353_BIOID50991    -            199  2.7e-120  398.9   5.6   1   1  6.7e-124    3e-120  398.8   3.9     1   199     1   199     1   199 1.00 Enterobacterial Ail/Lom protein
OMP_b-brl            PF13505.1    176 seq353_BIOID50991    -            199   1.5e-25   90.0   6.3   1   1   3.9e-29   1.8e-25   89.7   4.4     2   176    11   199     8   199 0.86 Outer membrane protein beta-barrel domain
OmpA_membrane        PF01389.12   183 seq353_BIOID50991    -            199   0.00011   21.6   0.3   1   1   3.7e-08   0.00017   21.0   0.2    14   148    23   178    17   182 0.80 OmpA-like transmembrane domain
DUF945               PF06097.6    459 seq354_BIOID50991    -            490  3.2e-106  355.7  12.2   1   1  2.8e-110  3.8e-106  355.5   8.5     3   459    18   481    16   481 0.98 Bacterial protein of unknown function (DUF945)
DUF1283              PF06932.6     85 seq356_BIOID50991    -            113     1e-46  156.7   6.7   1   1   8.7e-51   1.2e-46  156.5   4.7     1    85    29   113    29   113 0.99 Protein of unknown function (DUF1283)
ICL                  PF00463.16   526 seq357_BIOID50991    -            439  3.7e-200  665.4   1.8   1   2  4.6e-118  3.2e-114  381.9   0.0     1   255    12   262    12   264 0.99 Isocitrate lyase family
ICL                  PF00463.16   526 seq357_BIOID50991    -            439  3.7e-200  665.4   1.8   2   2   1.7e-88   1.2e-84  284.3   1.1   353   526   262   439   260   439 0.98 Isocitrate lyase family
PEP_mutase           PF13714.1    238 seq357_BIOID50991    -            439   2.5e-19   69.3   0.0   1   1   1.3e-22   8.8e-19   67.5   0.0    26   205    86   327    77   352 0.86 Phosphoenolpyruvate phosphomutase
Exo_endo_phos        PF03372.18   251 seq358_BIOID50991    -            259   5.8e-12   45.9   0.4   1   1   7.6e-16     1e-11   45.1   0.3     2   251    41   245    40   245 0.65 Endonuclease/Exonuclease/phosphatase family
Usher                PF00577.15   552 seq362_BIOID50991    -            824    1e-222  740.6  25.5   1   1  2.7e-226  1.2e-222  740.3  17.7     1   552   154   736   154   736 0.99 Type VII secretion system (T7SS), usher protein
PapC_C               PF13953.1     68 seq362_BIOID50991    -            824   1.4e-27   94.9   0.1   1   1   9.8e-31   4.5e-27   93.3   0.1     1    67   746   811   746   812 0.97 PapC C-terminal domain
PapC_N               PF13954.1    146 seq362_BIOID50991    -            824     2e-23   82.4   0.0   1   1   1.2e-26   5.7e-23   80.9   0.0    63   146    56   140    39   140 0.96 PapC N-terminal domain
Pribosyltran         PF00156.22   125 seq367_BIOID50991    -            152   2.2e-11   43.4   0.0   1   1   2.3e-15   3.2e-11   42.9   0.0     2   112     4   105     3   112 0.87 Phosphoribosyl transferase domain
Phage_capsid         PF05065.8    276 seq368_BIOID50991    -            450   6.4e-27   94.3   0.1   1   1   2.6e-30   3.6e-26   91.8   0.2     8   275   158   440   156   441 0.78 Phage capsid family
Acetyltransf_3       PF13302.1    142 seq369_BIOID50991    -            186   5.7e-23   81.6   0.0   1   1     4e-26   7.7e-23   81.2   0.0     3   141     8   140     7   141 0.80 Acetyltransferase (GNAT) domain
Acetyltransf_4       PF13420.1    155 seq369_BIOID50991    -            186   7.2e-15   55.1   0.6   1   1   4.7e-18   9.1e-15   54.8   0.4     1   152     9   158     9   160 0.93 Acetyltransferase (GNAT) domain
Acetyltransf_1       PF00583.19    83 seq369_BIOID50991    -            186     6e-15   54.9   0.1   1   1   4.5e-18   8.9e-15   54.3   0.1     2    82    63   140    62   141 0.97 Acetyltransferase (GNAT) family
Acetyltransf_8       PF13523.1    152 seq369_BIOID50991    -            186   1.2e-13   51.1   0.2   1   1   8.2e-17   1.6e-13   50.6   0.2     1   141     9   145     9   157 0.89 Acetyltransferase (GNAT) domain
Acetyltransf_7       PF13508.1     79 seq369_BIOID50991    -            186   3.7e-07   30.1   0.2   1   1   3.4e-10   6.7e-07   29.2   0.1     2    78    56   141    55   142 0.80 Acetyltransferase (GNAT) domain
Acetyltransf_10      PF13673.1    117 seq369_BIOID50991    -            186   1.3e-05   25.1   0.0   1   1   9.3e-09   1.8e-05   24.7   0.0     1   117    16   140    16   140 0.75 Acetyltransferase (GNAT) domain
FR47                 PF08445.5     86 seq369_BIOID50991    -            186   2.1e-05   24.0   0.0   1   1   1.9e-08   3.8e-05   23.2   0.0    26    79    87   142    69   150 0.92 FR47-like protein
ExbD                 PF02472.11   130 seq370_BIOID50991    -            141   1.5e-29  102.4   0.5   1   1   1.2e-33   1.7e-29  102.3   0.4     3   127    13   134    11   137 0.96 Biopolymer transport protein ExbD/TolR
DUF1311              PF07007.7     95 seq372_BIOID50991    -            162   6.6e-20   70.8   1.9   1   1   6.2e-24   8.5e-20   70.5   1.3     1    95    34   145    34   145 0.85 Protein of unknown function (DUF1311)
SPOR                 PF05036.8     76 seq373_BIOID50991    -            319   3.8e-17   62.1   0.4   1   1   1.3e-20   1.8e-16   59.9   0.0     3    72   246   312   244   315 0.91 Sporulation related domain
FxsA                 PF04186.8    120 seq375_BIOID50991    -            158   1.1e-36  124.9   8.3   1   1   9.6e-41   1.3e-36  124.7   5.7     1   113     6   118     6   127 0.93 FxsA cytoplasmic membrane protein
ABC_tran             PF00005.22   118 seq377_BIOID50991    -            255   7.8e-21   74.5   0.0   1   1   2.5e-24   1.1e-20   73.9   0.0     1   118    42   167    42   167 0.95 ABC transporter
AAA_29               PF13555.1     62 seq377_BIOID50991    -            255   6.8e-08   31.8   0.1   1   1   3.6e-11   1.6e-07   30.6   0.1    21    54    26    59    17    62 0.86 P-loop containing region of AAA domain
DUF3950              PF13132.1     30 seq378_BIOID50991    -             66   6.8e-17   60.5   0.1   1   1   6.9e-21   9.4e-17   60.1   0.1     2    30    22    50    21    50 0.96 Domain of unknown function (DUF3950)
AAA_26               PF13500.1    199 seq382_BIOID50991    -            225   7.2e-42  143.1   0.0   1   1   1.9e-45   8.5e-42  142.9   0.0     1   193     3   208     3   213 0.95 AAA domain
CbiA                 PF01656.18   195 seq382_BIOID50991    -            225   3.5e-20   72.1   0.0   1   1   9.2e-24   4.2e-20   71.8   0.0     2   180     6   199     5   217 0.78 CobQ/CobB/MinD/ParA nucleotide binding domain
phage_tail_N         PF08400.5    134 seq384_BIOID50991    -            373   2.9e-61  204.9   0.1   1   1   6.3e-65   2.9e-61  204.9   0.1     1   134     1   134     1   134 0.99 Prophage tail fibre N-terminal
Collagen             PF01391.13    60 seq384_BIOID50991    -            373   1.5e-18   65.9  70.4   1   2   2.9e-13   1.3e-09   37.3  23.8     1    59   251   309   249   310 0.73 Collagen triple helix repeat (20 copies)
Collagen             PF01391.13    60 seq384_BIOID50991    -            373   1.5e-18   65.9  70.4   2   2   8.5e-13   3.9e-09   35.8  22.7     1    59   302   360   302   363 0.91 Collagen triple helix repeat (20 copies)
CarboxypepD_reg      PF13620.1     82 seq384_BIOID50991    -            373   8.7e-08   32.0   0.2   1   1   4.4e-11     2e-07   30.8   0.2     1    74     4    82     4    89 0.82 Carboxypeptidase regulatory-like domain
Amidase_2            PF01510.20   132 seq385_BIOID50991    -            183   8.6e-28   96.8   0.0   1   1   8.5e-32   1.2e-27   96.4   0.0     3   132    22   168    20   168 0.85 N-acetylmuramoyl-L-alanine amidase
Homoserine_dh        PF00742.14   179 seq386_BIOID50991    -            810   6.9e-51  172.3   0.0   1   1   2.3e-54   1.1e-50  171.7   0.0     1   178   608   803   608   804 0.99 Homoserine dehydrogenase
AA_kinase            PF00696.23   241 seq386_BIOID50991    -            810   1.8e-42  145.4   0.0   1   1   8.3e-46   3.8e-42  144.3   0.0     2   238    12   284    11   287 0.89 Amino acid kinase family
NAD_binding_3        PF03447.11   117 seq386_BIOID50991    -            810   3.5e-24   85.3   0.0   1   1   1.8e-27   8.4e-24   84.1   0.0     1   116   465   599   465   600 0.98 Homoserine dehydrogenase, NAD binding domain
cIII                 PF08134.6     44 seq388_BIOID50991    -             44   6.8e-37  124.6   3.0   1   1   5.3e-41   7.3e-37  124.5   2.1     1    44     1    44     1    44 1.00 cIII protein family
TatD_DNase           PF01026.16   255 seq389_BIOID50991    -            265   1.2e-76  257.2   0.0   1   1   9.8e-81   1.3e-76  257.0   0.0     1   255     4   255     4   255 0.96 TatD related DNase
IpaB_EvcA            PF03278.8    153 seq390_BIOID50991    -            196   1.8e-63  212.2   4.2   1   1   1.5e-67   2.1e-63  211.9   2.9     1   152    39   184    39   185 0.99 IpaB/EvcA family
ADK                  PF00406.17   151 seq393_BIOID50991    -            214   1.3e-60  203.5   0.0   1   1   3.4e-64   1.5e-60  203.2   0.0     1   150     5   186     5   187 0.99 Adenylate kinase
ADK_lid              PF05191.9     36 seq393_BIOID50991    -            214   8.3e-17   60.4   0.0   1   1   3.2e-20   1.5e-16   59.6   0.0     1    36   123   158   123   158 1.00 Adenylate kinase, active site lid
AAA_17               PF13207.1    121 seq393_BIOID50991    -            214   1.5e-08   35.3   0.0   1   1   4.7e-12   2.1e-08   34.8   0.0     1   108     2   116     2   170 0.62 AAA domain
Ail_Lom              PF06316.6    199 seq394_BIOID50991    -            199  7.9e-118  390.9   4.5   1   1  1.3e-121  8.8e-118  390.8   3.1     1   199     1   199     1   199 1.00 Enterobacterial Ail/Lom protein
OMP_b-brl            PF13505.1    176 seq394_BIOID50991    -            199   2.4e-24   86.0   5.5   1   1   4.4e-28     3e-24   85.7   3.8     2   176    11   199     8   199 0.86 Outer membrane protein beta-barrel domain
Ail_Lom              PF06316.6    199 seq395_BIOID50991    -            199  1.4e-123  409.7   5.4   1   1  2.2e-127  1.5e-123  409.5   3.7     1   199     1   199     1   199 1.00 Enterobacterial Ail/Lom protein
OMP_b-brl            PF13505.1    176 seq395_BIOID50991    -            199   2.1e-23   83.0   5.6   1   1   3.6e-27   2.5e-23   82.8   3.9     7   176    16   199     6   199 0.82 Outer membrane protein beta-barrel domain
Lambda_Kil           PF06301.6     43 seq396_BIOID50991    -             50   4.6e-29   99.4   1.7   1   1   3.9e-33   5.3e-29   99.2   1.2     1    43     8    50     8    50 0.99 Bacteriophage lambda Kil protein
DUF1100              PF06500.6    411 seq400_BIOID50991    -            414  1.2e-221  735.4   0.0   1   1  2.8e-225  1.3e-221  735.2   0.0     1   411     1   414     1   414 0.99 Alpha/beta hydrolase of unknown function (DUF1100)
Abhydrolase_5        PF12695.2    142 seq400_BIOID50991    -            414   2.3e-08   33.7   0.0   1   1   9.2e-12   4.2e-08   32.9   0.0     1   121   196   375   196   392 0.75 Alpha/beta hydrolase family
Abhydrolase_6        PF12697.2    228 seq400_BIOID50991    -            414   2.1e-06   27.6   0.5   1   1   9.1e-10   4.2e-06   26.7   0.1    12   107   208   326   197   390 0.70 Alpha/beta hydrolase family
Methyltransf_11      PF08241.7     95 seq401_BIOID50991    -            256     1e-24   86.7   0.0   1   1   1.7e-27   1.7e-24   86.0   0.0     1    95    49   145    49   145 0.97 Methyltransferase domain
Methyltransf_31      PF13847.1    152 seq401_BIOID50991    -            256   1.1e-20   73.6   0.0   1   1   1.4e-23   1.4e-20   73.3   0.0     4   113    45   155    43   233 0.86 Methyltransferase domain
Methyltransf_23      PF13489.1    162 seq401_BIOID50991    -            256     6e-20   71.4   0.0   1   1   8.5e-23   8.3e-20   70.9   0.0     7   159    31   191    26   194 0.85 Methyltransferase domain
Ubie_methyltran      PF01209.13   233 seq401_BIOID50991    -            256   2.2e-18   66.1   0.0   1   1   2.9e-21   2.9e-18   65.7   0.0    32   158    27   152     2   162 0.84 ubiE/COQ5 methyltransferase family
Methyltransf_18      PF12847.2    112 seq401_BIOID50991    -            256   5.4e-17   62.2   0.0   1   1   9.9e-20   9.7e-17   61.4   0.0     1   109    44   145    44   148 0.92 Methyltransferase domain
Methyltransf_12      PF08242.7     99 seq401_BIOID50991    -            256   1.1e-13   51.3   0.0   1   1   1.8e-16   1.8e-13   50.7   0.0     1    99    49   143    49   143 0.88 Methyltransferase domain
Methyltransf_25      PF13649.1    101 seq401_BIOID50991    -            256   8.3e-13   48.4   0.1   1   1   1.8e-15   1.7e-12   47.4   0.0     1   101    48   141    48   141 0.91 Methyltransferase domain
Methyltransf_26      PF13659.1    117 seq401_BIOID50991    -            256     5e-11   42.5   0.9   1   1   9.4e-14   9.2e-11   41.6   0.3     2   113    46   145    45   147 0.93 Methyltransferase domain
MTS                  PF05175.9    170 seq401_BIOID50991    -            256   5.8e-09   35.4   0.0   1   1   1.1e-11   1.1e-08   34.5   0.0    25   145    38   151    31   175 0.79 Methyltransferase small domain
Methyltransf_8       PF05148.10   219 seq401_BIOID50991    -            256   4.2e-08   32.9   0.0   1   1   2.8e-10   2.7e-07   30.3   0.0    73   164    45   153     8   181 0.69 Hypothetical methyltransferase
Methyltransf_29      PF03141.11   506 seq401_BIOID50991    -            256   1.1e-07   30.4   0.1   1   1   1.5e-10   1.4e-07   30.1   0.0   115   217    42   145     8   169 0.75 Putative S-adenosyl-L-methionine-dependent methyltransferase
Methyltransf_9       PF08003.6    315 seq401_BIOID50991    -            256   6.8e-06   24.8   0.0   1   1   9.6e-09   9.4e-06   24.4   0.0   100   224    29   152    23   162 0.84 Protein of unknown function (DUF1698)
TehB                 PF03848.9    192 seq401_BIOID50991    -            256   2.1e-05   23.6   0.0   1   1   3.7e-08   3.6e-05   22.8   0.0    32   135    46   149    17   186 0.80 Tellurite resistance protein TehB
PrmA                 PF06325.8    295 seq401_BIOID50991    -            256   7.6e-05   21.8   0.0   1   1   1.1e-07    0.0001   21.4   0.0   161   262    44   150    29   188 0.75 Ribosomal protein L11 methyltransferase (PrmA)
RNA_pol_Rpb1_1       PF04997.7    338 seq411_BIOID50991    -           1407  1.8e-100  336.3   0.1   1   1  1.8e-103  4.8e-100  335.0   0.1     2   338    15   342    14   342 0.95 RNA polymerase Rpb1, domain 1
RNA_pol_Rpb1_5       PF04998.12   277 seq411_BIOID50991    -           1407   1.1e-80  270.7   0.0   1   1     8e-84   2.2e-80  269.7   0.0     1   276   766  1321   766  1322 1.00 RNA polymerase Rpb1, domain 5
RNA_pol_Rpb1_2       PF00623.15   166 seq411_BIOID50991    -           1407   6.1e-51  172.5   0.0   1   1   5.3e-53   1.5e-49  168.0   0.0     1   166   344   486   344   486 0.95 RNA polymerase Rpb1, domain 2
RNA_pol_Rpb1_3       PF04983.13   157 seq411_BIOID50991    -           1407   1.4e-27   96.2   0.0   1   1   1.2e-30   3.3e-27   95.0   0.0     1   157   489   644   489   644 0.93 RNA polymerase Rpb1, domain 3
RNA_pol_Rpb1_4       PF05000.12   108 seq411_BIOID50991    -           1407   2.5e-18   65.7   0.3   1   1   9.1e-22   2.5e-18   65.7   0.2     2   107   674   763   673   764 0.82 RNA polymerase Rpb1, domain 4
TPP_enzyme_N         PF02776.13   172 seq412_BIOID50991    -            548   1.6e-58  196.8   4.4   1   1   3.8e-62   1.7e-58  196.7   0.2     1   169     1   167     1   170 0.98 Thiamine pyrophosphate enzyme, N-terminal TPP binding domain
TPP_enzyme_C         PF02775.16   153 seq412_BIOID50991    -            548   6.8e-52  174.9   0.4   1   1   5.3e-54   2.4e-50  169.9   0.0     1   153   374   522   374   522 0.98 Thiamine pyrophosphate enzyme, C-terminal TPP binding domain
TPP_enzyme_M         PF00205.17   137 seq412_BIOID50991    -            548     2e-41  140.8   0.1   1   1   1.1e-44   4.9e-41  139.5   0.1     1   137   186   321   186   321 0.98 Thiamine pyrophosphate enzyme, central domain
Trans_reg_C          PF00486.23    77 seq414_BIOID50991    -            219   1.8e-22   78.8   0.5   1   1     5e-26   3.4e-22   78.0   0.1     1    77   145   216   145   216 0.98 Transcriptional regulatory protein, C terminal
Response_reg         PF00072.19   112 seq414_BIOID50991    -            219   3.7e-21   75.0   0.0   1   1   7.5e-25   5.1e-21   74.6   0.0     1   111     3   112     3   113 0.98 Response regulator receiver domain
Mannitol_dh_C        PF08125.8    245 seq415_BIOID50991    -            443   1.9e-71  239.9   0.0   1   1   8.6e-75   3.9e-71  238.9   0.0     1   244   209   434   209   435 0.98 Mannitol dehydrogenase C-terminal domain
Mannitol_dh          PF01232.18   151 seq415_BIOID50991    -            443   8.6e-28   97.0   0.1   1   1   3.7e-31   1.7e-27   96.1   0.1     1   151    62   184    62   184 0.97 Mannitol dehydrogenase Rossmann domain
DUF3521              PF12035.3     35 seq415_BIOID50991    -            443   6.6e-08   32.1   5.3   1   1   3.1e-11   1.4e-07   31.0   3.6     1    33     1    31     1    32 0.97 Protein of unknown function (DUF3521)
GntP_permease        PF02447.11   441 seq416_BIOID50991    -             72   3.2e-21   75.2   0.5   1   1   2.5e-25   3.4e-21   75.1   0.3   372   441     2    71     1    71 0.96 GntP family permease
Proteasome           PF00227.21   190 seq417_BIOID50991    -            176   1.5e-25   89.4   0.2   1   1     2e-29   2.8e-25   88.6   0.1     5   186     2   168     2   172 0.94 Proteasome subunit
phage_tail_N         PF08400.5    134 seq419_BIOID50991    -            404   3.4e-61  204.7   0.1   1   1   9.9e-65   3.4e-61  204.7   0.1     1   134     1   134     1   134 0.99 Prophage tail fibre N-terminal
Phage_fiber_C        PF06820.7     64 seq419_BIOID50991    -            404   1.6e-35  120.8   0.3   1   1   7.2e-39   2.5e-35  120.3   0.2     1    64   330   393   330   393 0.99 Putative prophage tail fibre C-terminus
Collagen             PF01391.13    60 seq419_BIOID50991    -            404   1.3e-14   53.3  69.3   1   2     6e-12     2e-08   33.5  22.1     4    55   251   302   248   303 0.61 Collagen triple helix repeat (20 copies)
Collagen             PF01391.13    60 seq419_BIOID50991    -            404   1.3e-14   53.3  69.3   2   2   5.1e-12   1.8e-08   33.7  20.4     1    53   275   327   275   331 0.82 Collagen triple helix repeat (20 copies)
CarboxypepD_reg      PF13620.1     82 seq419_BIOID50991    -            404   9.4e-08   31.9   0.2   1   1   6.7e-11   2.3e-07   30.6   0.2     1    74     4    82     4    89 0.82 Carboxypeptidase regulatory-like domain
HTH_Tnp_1            PF01527.15    76 seq422_BIOID50991    -            109   3.9e-19   68.2   1.1   1   1     7e-23   4.8e-19   67.9   0.8     2    75    23   103    22   104 0.89 Transposase
HTH_28               PF13518.1     52 seq422_BIOID50991    -            109   1.2e-06   28.2   0.5   1   1   3.9e-10   2.6e-06   27.1   0.0     1    43    32    75    32    79 0.93 Helix-turn-helix domain
AceK                 PF06315.6    562 seq423_BIOID50991    -            578  8.2e-240  796.7   0.0   1   1  6.8e-244  9.3e-240  796.5   0.0     1   562     9   568     9   568 0.99 Isocitrate dehydrogenase kinase/phosphatase (AceK)
Acyl_transf_3        PF01757.17   340 seq424_BIOID50991    -            368   1.5e-24   86.3  35.5   1   1   1.1e-28   1.5e-24   86.3  24.6     3   338    40   350    39   352 0.91 Acyltransferase family
PALP                 PF00291.20   307 seq426_BIOID50991    -            442   3.1e-42  144.7   0.0   1   1   3.1e-46   4.2e-42  144.2   0.0    15   289    92   399    73   409 0.84 Pyridoxal-phosphate dependent enzyme
Ferrochelatase       PF00762.14   316 seq427_BIOID50991    -            320  4.7e-107  357.4   0.0   1   1  7.7e-111  5.3e-107  357.3   0.0     1   313     5   317     5   320 0.98 Ferrochelatase
DUF1161              PF06649.7     52 seq428_BIOID50991    -            102   1.3e-25   88.9   0.0   1   1   1.2e-29   1.6e-25   88.6   0.0     1    52    27    80    27    80 0.99 Protein of unknown function (DUF1161)
PTS_EIIC             PF02378.13   321 seq431_BIOID50991    -            477   1.4e-80  270.4  33.4   1   1   2.1e-84   1.4e-80  270.4  23.2     1   321    13   320    13   320 0.94 Phosphotransferase system, EIIC
PTS_EIIB             PF00367.15    35 seq431_BIOID50991    -            477   7.7e-14   50.5   0.1   1   1     2e-17   1.3e-13   49.7   0.0     3    35   404   436   402   436 0.95 phosphotransferase system, EIIB
UvrB                 PF12344.3     44 seq433_BIOID50991    -            673   6.7e-23   79.8   0.9   1   1   1.3e-25   2.9e-22   77.7   0.1     1    43   552   594   552   595 0.97 Ultra-violet resistance protein B
Helicase_C           PF00271.26    78 seq433_BIOID50991    -            673   1.2e-15   57.0   0.0   1   1   1.2e-18   2.8e-15   55.8   0.0     2    77   465   545   464   546 0.98 Helicase conserved C-terminal domain
ResIII               PF04851.10   184 seq433_BIOID50991    -            673   1.1e-11   44.8   0.0   1   1     3e-14   6.9e-11   42.1   0.0     4    94    13   101    10   134 0.79 Type III restriction enzyme, res subunit
UVR                  PF02151.14    36 seq433_BIOID50991    -            673   5.2e-07   28.8   1.1   1   1     7e-10   1.6e-06   27.3   0.8     2    35   634   667   633   668 0.93 UvrB/uvrC motif
Phage_fiber_C        PF06820.7     64 seq434_BIOID50991    -            107   1.4e-36  124.3   0.7   1   1   1.5e-40     2e-36  123.7   0.5     1    64    46   107    46   107 0.99 Putative prophage tail fibre C-terminus
Phage_portal         PF04860.7    347 seq436_BIOID50991    -            859     3e-86  289.1   0.0   1   1   6.5e-90   4.5e-86  288.5   0.0     4   347    39   382    36   382 0.96 Phage portal protein
CBM_5_12             PF02839.9     41 seq436_BIOID50991    -            859   1.3e-06   27.7   1.6   1   1   4.9e-09   3.3e-05   23.2   0.3     4    41   810   847   807   847 0.91 Carbohydrate binding domain
AAA_2                PF07724.9    171 seq437_BIOID50991    -            443   5.3e-52  176.0   0.7   1   2   6.4e-10   1.5e-06   28.1   0.0     5    66    52   113    49   115 0.92 AAA domain (Cdc48 subfamily)
AAA_2                PF07724.9    171 seq437_BIOID50991    -            443   5.3e-52  176.0   0.7   2   2   3.9e-46   8.9e-43  146.0   0.1    10   171   188   329   170   329 0.89 AAA domain (Cdc48 subfamily)
AAA                  PF00004.24   132 seq437_BIOID50991    -            443     2e-16   60.2   0.1   1   2   2.2e-10   5.1e-07   29.8   0.0     1    57    53   107    53   142 0.72 ATPase family associated with various cellular activities (AAA)
AAA                  PF00004.24   132 seq437_BIOID50991    -            443     2e-16   60.2   0.1   2   2   9.6e-10   2.2e-06   27.7   0.0    39   130   226   332   188   334 0.73 ATPase family associated with various cellular activities (AAA)
AAA_5                PF07728.9    139 seq437_BIOID50991    -            443   7.8e-08   32.0   0.3   1   1   1.4e-09   3.3e-06   26.7   0.0     1    99    52   149    52   206 0.77 AAA domain (dynein-related subfamily)
ClpB_D2-small        PF10431.4     81 seq437_BIOID50991    -            443   2.3e-06   27.3   0.8   1   1     7e-09   1.6e-05   24.6   0.0     1    62   335   405   335   411 0.90 C-terminal, D2-small domain, of ClpB protein
HATPase_c            PF02518.21   111 seq438_BIOID50991    -            449   6.9e-19   67.4   0.0   1   1   2.3e-22   1.6e-18   66.3   0.0     4   106   351   447   348   449 0.93 Histidine kinase-, DNA gyrase B-, and HSP90-like ATPase
HisKA                PF00512.20    68 seq438_BIOID50991    -            449   8.1e-13   48.0   1.6   1   1   2.9e-16     2e-12   46.7   1.1     3    67   238   301   236   302 0.96 His Kinase A (phospho-acceptor) domain
GTP_EFTU             PF00009.22   188 seq439_BIOID50991    -            125   2.9e-39  134.3   1.7   1   1   2.5e-43   3.4e-39  134.1   1.2     1   109    10   114    10   120 0.93 Elongation factor Tu GTP binding domain
PfkB                 PF00294.19   301 seq440_BIOID50991    -            315   2.2e-61  207.5   0.3   1   1     4e-65   2.7e-61  207.1   0.2     3   300    11   303    10   304 0.97 pfkB family carbohydrate kinase
Phos_pyr_kin         PF08543.7    246 seq440_BIOID50991    -            315   7.1e-09   35.1   0.0   1   1   3.4e-12   2.3e-08   33.4   0.0   117   229   184   289   167   300 0.89 Phosphomethylpyrimidine kinase
UPF0114              PF03350.11   124 seq441_BIOID50991    -            164     4e-39  133.2   6.1   1   1   4.5e-43   6.2e-39  132.6   4.2     2   124     9   126     8   126 0.99 Uncharacterized protein family, UPF0114
Crl                  PF07417.7    127 seq444_BIOID50991    -            133     1e-54  183.5   0.1   1   1   8.7e-59   1.2e-54  183.3   0.1     2   122     3   123     2   131 0.96 Transcriptional regulator Crl
Molybdopterin        PF00384.17   432 seq445_BIOID50991    -            662   2.4e-96  323.0   0.0   1   1  4.2e-100   2.8e-96  322.7   0.0     1   432   111   566   111   566 0.92 Molybdopterin oxidoreductase
Molybdop_Fe4S4       PF04879.11    55 seq445_BIOID50991    -            662   1.8e-14   53.1   0.8   1   1   4.3e-18   2.9e-14   52.4   0.5     1    55    49   108    49   108 0.97 Molybdopterin oxidoreductase Fe4S4 domain
NIF3                 PF01784.13   242 seq449_BIOID50991    -            247     1e-56  192.1   0.0   1   1   9.1e-61   1.2e-56  191.8   0.0     2   240     6   235     5   238 0.95 NIF3 (NGG1p interacting factor 3)
Cpn10                PF00166.16    93 seq452_BIOID50991    -             97   5.2e-29   99.9   1.8   1   1   4.2e-33   5.7e-29   99.7   1.3     1    93     2    95     2    95 0.97 Chaperonin 10 Kd subunit
Exonuc_X-T_C         PF08411.5    269 seq453_BIOID50991    -            491  5.1e-104  346.9   0.1   1   1  9.1e-108  6.2e-104  346.6   0.1     1   268   228   489   228   490 0.99 Exonuclease C-terminal
RNase_T              PF00929.19   164 seq453_BIOID50991    -            491   3.2e-25   89.2   0.0   1   1   8.9e-29   6.1e-25   88.2   0.0     2   162    29   208    28   210 0.95 Exonuclease
Asparaginase_2       PF01112.13   319 seq454_BIOID50991    -            321  3.1e-125  417.0   2.9   1   1  2.8e-129  3.8e-125  416.7   2.0     2   315     3   315     2   317 0.99 Asparaginase
Pep_deformylase      PF01327.16   157 seq457_BIOID50991    -            169   8.9e-53  177.7   0.1   1   1   7.8e-57   1.1e-52  177.5   0.1     2   156     4   152     3   153 0.94 Polypeptide deformylase
Fimbrial             PF00419.15   145 seq458_BIOID50991    -            176   3.7e-21   75.7   3.8   1   1   3.2e-25   4.4e-21   75.4   2.6     1   145    27   176    27   176 0.93 Fimbrial protein
Phage_fiber_C        PF06820.7     64 seq459_BIOID50991    -            102     2e-34  117.3   0.6   1   1   2.1e-38   2.9e-34  116.8   0.4     1    64    41   102    41   102 0.99 Putative prophage tail fibre C-terminus
YfiO                 PF13525.1    203 seq460_BIOID50991    -            245   1.1e-84  282.8   5.8   1   1   2.8e-88   1.3e-84  282.6   4.0     1   202    28   236    28   238 0.97 Outer membrane lipoprotein
TPR_18               PF13512.1    142 seq460_BIOID50991    -            245   5.1e-65  217.6   7.3   1   1     3e-68   1.4e-64  216.3   1.2     2   142    24   167    23   167 0.98 Tetratricopeptide repeat
MtlR                 PF05068.7    170 seq463_BIOID50991    -            195   4.1e-76  254.0   0.0   1   1   3.5e-80   4.8e-76  253.8   0.0     5   169    26   188     2   189 0.96 Mannitol repressor
DNA_pol_A            PF00476.15   383 seq464_BIOID50991    -            928  2.7e-160  533.0   0.0   1   1  1.1e-163  3.7e-160  532.6   0.0     2   383   548   927   547   927 0.99 DNA polymerase family A
5_3_exonuc_N         PF02739.11   169 seq464_BIOID50991    -            928   3.4e-59  198.8   0.0   1   1   2.3e-62   7.8e-59  197.7   0.0     2   169     8   169     7   169 0.99 5'-3' exonuclease, N-terminal resolvase-like domain
DNA_pol_A_exo1       PF01612.15   174 seq464_BIOID50991    -            928   6.4e-45  152.5   0.1   1   1   3.6e-48   1.2e-44  151.6   0.1     1   174   330   517   330   517 0.97 3'-5' exonuclease
5_3_exonuc           PF01367.15   101 seq464_BIOID50991    -            928     3e-31  107.5   0.0   1   1   2.2e-34   7.5e-31  106.2   0.0     1    99   171   275   171   277 0.97 5'-3' exonuclease, C-terminal SAM fold
Cpn60_TCP1           PF00118.19   488 seq466_BIOID50991    -            548  1.2e-126  423.1  10.9   1   1  9.8e-131  1.3e-126  422.9   7.5     1   486    23   523    23   525 0.94 TCP-1/cpn60 chaperonin family
ACT_5                PF13710.1     63 seq468_BIOID50991    -             87   2.1e-26   91.4   0.1   1   1   1.9e-30   2.6e-26   91.0   0.1     2    63    13    73    12    73 0.98 ACT domain
ABC_tran             PF00005.22   118 seq469_BIOID50991    -            637     1e-36  125.7   1.1   1   2   2.4e-18   3.3e-15   56.3   0.0     1   118    41   178    41   178 0.87 ABC transporter
ABC_tran             PF00005.22   118 seq469_BIOID50991    -            637     1e-36  125.7   1.1   2   2   2.6e-21   3.6e-18   65.9   0.0     1   118   352   459   352   459 0.92 ABC transporter
ABC_tran_2           PF12848.2     85 seq469_BIOID50991    -            637   6.6e-29   99.4   4.3   1   1   4.8e-32   6.6e-29   99.4   3.0     1    83   217   298   217   302 0.93 ABC transporter
MFS_1                PF07690.11   354 seq471_BIOID50991    -            438   5.8e-23   81.0  33.6   1   2   6.6e-17   9.1e-13   47.5   8.6    22   229    45   274    19   282 0.79 Major Facilitator Superfamily
MFS_1                PF07690.11   354 seq471_BIOID50991    -            438   5.8e-23   81.0  33.6   2   2     4e-14   5.5e-10   38.4   9.9    36   184   291   433   272   437 0.81 Major Facilitator Superfamily
AHS1                 PF02682.11   202 seq472_BIOID50991    -            218   2.9e-69  232.4   0.0   1   1   2.4e-73   3.3e-69  232.2   0.0     2   202     5   202     4   202 0.95 Allophanate hydrolase subunit 1
Formyl_trans_N       PF00551.14   181 seq473_BIOID50991    -            315   3.5e-55  186.2   0.0   1   1   7.4e-59   5.1e-55  185.7   0.0     2   180     6   183     5   184 0.98 Formyl transferase
Formyl_trans_C       PF02911.13   100 seq473_BIOID50991    -            315   1.1e-33  115.1   0.1   1   1   2.5e-37   1.7e-33  114.5   0.0     1    99   207   304   207   305 0.98 Formyl transferase, C-terminal domain
Fimbrial             PF00419.15   145 seq474_BIOID50991    -            169   1.4e-09   38.1   8.2   1   1   1.6e-13   2.1e-09   37.6   5.7     1   144    30   168    30   169 0.76 Fimbrial protein
Aminotran_4          PF01063.14   231 seq475_BIOID50991    -            331   1.3e-46  158.8   0.0   1   1   1.2e-50   1.6e-46  158.5   0.0     3   231    76   311    74   311 0.96 Aminotransferase class IV
UbiA                 PF01040.13   257 seq479_BIOID50991    -            308   7.6e-37  126.7  21.2   1   1   7.3e-41     1e-36  126.4  14.7     1   225    21   273    21   306 0.76 UbiA prenyltransferase family
MTHFR                PF02219.12   287 seq482_BIOID50991    -            296  3.9e-109  364.0   0.0   1   1  3.2e-113  4.4e-109  363.8   0.0     4   287    14   291    11   291 0.97 Methylenetetrahydrofolate reductase
ABC_tran             PF00005.22   118 seq484_BIOID50991    -            623   7.2e-41  139.1   0.0   1   2   5.7e-21   7.1e-18   64.9   0.1    24   118    90   197    56   197 0.81 ABC transporter
ABC_tran             PF00005.22   118 seq484_BIOID50991    -            623   7.2e-41  139.1   0.0   2   2   4.1e-23   5.1e-20   71.9   0.0     1   117   364   491   364   492 0.93 ABC transporter
oligo_HPY            PF08352.7     64 seq484_BIOID50991    -            623   8.6e-21   73.9   0.4   1   2   8.8e-12   1.1e-08   35.1   0.0     1    33   248   280   248   303 0.88 Oligopeptide/dipeptide transporter, C-terminal region
oligo_HPY            PF08352.7     64 seq484_BIOID50991    -            623   8.6e-21   73.9   0.4   2   2     3e-12   3.8e-09   36.6   0.0     1    33   543   575   543   594 0.85 Oligopeptide/dipeptide transporter, C-terminal region
FimH_man-bind        PF09160.5    147 seq488_BIOID50991    -            303   5.8e-57  191.5   0.2   1   1   1.5e-60     1e-56  190.7   0.1     1   147    27   171    27   171 0.99 FimH, mannose binding
Fimbrial             PF00419.15   145 seq488_BIOID50991    -            303   1.1e-09   38.4   7.6   1   1   1.7e-13   1.1e-09   38.4   5.3     7   145   176   303   170   303 0.85 Fimbrial protein
Ribosomal_S30AE      PF02482.14    94 seq489_BIOID50991    -            113   3.8e-29  100.7   0.1   1   1   3.5e-33   4.8e-29  100.4   0.1     2    92     3    93     2    95 0.97 Sigma 54 modulation protein / S30EA ribosomal protein
AHS2                 PF02626.10   272 seq491_BIOID50991    -            310  1.3e-100  336.0   0.0   1   1  1.2e-104  1.6e-100  335.7   0.0     2   272    24   288    23   288 0.98 Allophanate hydrolase subunit 2
PfkB                 PF00294.19   301 seq492_BIOID50991    -            434   2.4e-56  190.9   0.0   1   1   2.5e-60   3.4e-56  190.4   0.0     4   294    55   414    52   422 0.91 pfkB family carbohydrate kinase
DLH                  PF01738.13   218 seq493_BIOID50991    -            308     5e-51  172.9   0.1   1   1   2.7e-54   6.1e-51  172.6   0.1     2   218    98   307    97   307 0.93 Dienelactone hydrolase family
Abhydrolase_5        PF12695.2    142 seq493_BIOID50991    -            308   6.8e-11   41.9   0.1   1   1   4.7e-14   1.1e-10   41.3   0.0     1   141   113   277   113   278 0.76 Alpha/beta hydrolase family
BAAT_C               PF08840.6    213 seq493_BIOID50991    -            308   5.1e-06   26.2   0.6   1   1     6e-08   0.00014   21.5   0.0     6    68   176   237   173   272 0.82 BAAT / Acyl-CoA thioester hydrolase C terminal
Peptidase_S15        PF02129.13   272 seq493_BIOID50991    -            308   2.4e-05   23.7   0.0   1   1   1.5e-08   3.4e-05   23.2   0.0    83   134   173   223   102   289 0.87 X-Pro dipeptidyl-peptidase (S15 family)
Peptidase_M20        PF01546.23   171 seq494_BIOID50991    -            409   1.3e-19   70.2   0.2   1   1   4.2e-23   1.9e-19   69.7   0.1    23   170   139   402    74   403 0.84 Peptidase family M20/M25/M40
M20_dimer            PF07687.9    109 seq494_BIOID50991    -            409   7.2e-12   44.8   0.1   1   1   3.5e-15   1.6e-11   43.7   0.0     2   105   206   302   205   308 0.89 Peptidase dimerisation domain
Peptidase_M42        PF05343.9    292 seq494_BIOID50991    -            409   2.5e-06   26.3   0.0   1   1   3.1e-08   0.00014   20.6   0.0   134   194   140   201   110   234 0.90 M42 glutamyl aminopeptidase
DUF2810              PF10928.3     54 seq495_BIOID50991    -            120   3.1e-32  109.9   2.6   1   1   2.4e-36   3.3e-32  109.8   1.1     1    53    66   118    66   119 0.96 Protein of unknown function (DUF2810)
AA_kinase            PF00696.23   241 seq496_BIOID50991    -            396   4.4e-43  147.4   2.1   1   1   8.2e-47   5.6e-43  147.1   1.5     2   240    35   263    34   264 0.93 Amino acid kinase family
PUA                  PF01472.15    74 seq496_BIOID50991    -            396     1e-22   79.4   0.1   1   1   4.6e-26   3.1e-22   77.9   0.1     1    74   305   379   305   379 0.98 PUA domain
Methyltransf_11      PF08241.7     95 seq498_BIOID50991    -            240   7.4e-12   45.4   0.0   1   1   8.6e-16   1.2e-11   44.8   0.0    45    95    67   125    50   125 0.83 Methyltransferase domain
IpaB_EvcA            PF03278.8    153 seq501_BIOID50991    -            196     4e-63  211.1   2.1   1   1   3.6e-67   4.9e-63  210.7   1.5     1   152    39   184    39   185 0.99 IpaB/EvcA family
GntR                 PF00392.16    64 seq502_BIOID50991    -            254   5.4e-26   89.6   0.4   1   1   1.8e-29   1.2e-25   88.5   0.3     2    64    12    74    11    74 0.97 Bacterial regulatory proteins, gntR family
FCD                  PF07729.7    125 seq502_BIOID50991    -            254   1.2e-16   60.9  11.2   1   1   3.5e-20   2.4e-16   60.0   7.8     1   124    99   226    99   227 0.90 FCD domain
Flavodoxin_2         PF02525.12   199 seq504_BIOID50991    -            193   6.5e-38  130.1   0.0   1   1   7.2e-42   9.8e-38  129.5   0.0     2   199     3   188     2   190 0.87 Flavodoxin-like fold
Nol1_Nop2_Fmu        PF01189.12   283 seq505_BIOID50991    -            429  7.4e-105  350.2   0.0   1   1  4.8e-108  9.4e-105  349.9   0.0     1   282   164   426   164   427 0.99 NOL1/NOP2/sun family
NusB                 PF01029.13   134 seq505_BIOID50991    -            429   2.2e-26   92.3   0.0   1   1   1.8e-29   3.5e-26   91.6   0.0     1   134     5   127     5   127 0.97 NusB family
Methyltransf_26      PF13659.1    117 seq505_BIOID50991    -            429     4e-11   42.8   0.0   1   1   3.7e-14   7.3e-11   42.0   0.0     2   116   248   375   247   376 0.90 Methyltransferase domain
Methyltransf_18      PF12847.2    112 seq505_BIOID50991    -            429   2.4e-10   40.8   0.0   1   1   2.2e-13   4.2e-10   40.0   0.0     2   112   247   375   246   375 0.84 Methyltransferase domain
Methyltransf_31      PF13847.1    152 seq505_BIOID50991    -            429     2e-09   37.1   0.0   1   1   1.7e-12   3.4e-09   36.3   0.0     2   113   245   381   244   417 0.82 Methyltransferase domain
MTS                  PF05175.9    170 seq505_BIOID50991    -            429   1.1e-06   28.0   0.0   1   1   1.1e-09   2.1e-06   27.1   0.0    24   151   239   385   229   397 0.86 Methyltransferase small domain
FtsJ                 PF01728.14   181 seq505_BIOID50991    -            429   9.1e-05   22.3   0.0   1   1   9.1e-08   0.00018   21.4   0.0    19    99   242   323   233   400 0.60 FtsJ-like methyltransferase
ILVD_EDD             PF00920.16   521 seq508_BIOID50991    -            616  5.4e-195  648.6   1.8   1   1  4.5e-199  6.2e-195  648.4   1.3     1   521    34   607    34   607 0.95 Dehydratase family
Molydop_binding      PF01568.16   109 seq509_BIOID50991    -            146   5.4e-29  100.0   0.0   1   1   4.7e-33   6.4e-29   99.8   0.0     1   107    25   138    25   140 0.96 Molydopterin dinucleotide binding domain
PDT                  PF00800.13   182 seq510_BIOID50991    -            386     7e-61  204.8   0.3   1   1   1.5e-64     1e-60  204.2   0.2     1   180   106   286   106   288 0.96 Prephenate dehydratase
CM_2                 PF01817.16    81 seq510_BIOID50991    -            386   1.9e-22   79.0   2.0   1   1   6.3e-26   4.3e-22   77.8   1.4     1    80    11    90    11    91 0.99 Chorismate mutase type II
HTH_29               PF13551.1    113 seq513_BIOID50991    -            343   5.4e-17   61.8   0.4   1   1   5.4e-20   1.2e-16   60.6   0.1     1   112    15   119    15   120 0.91 Winged helix-turn helix
HTH_28               PF13518.1     52 seq513_BIOID50991    -            343   1.3e-12   47.2   4.7   1   1   1.8e-15   4.1e-12   45.7   0.9     1    52    14    66    14    67 0.92 Helix-turn-helix domain
rve                  PF00665.21   120 seq513_BIOID50991    -            343   1.4e-11   44.4   0.0   1   1   1.9e-14   4.2e-11   42.8   0.0     4   119   141   262   138   263 0.85 Integrase core domain
HTH_23               PF13384.1     50 seq513_BIOID50991    -            343   1.4e-09   37.1   0.5   1   1     6e-13   1.4e-09   37.1   0.3     2    49    10    58     9    59 0.96 Homeodomain-like domain
HTH_32               PF13565.1     77 seq513_BIOID50991    -            343     1e-08   35.7   0.0   1   1   1.9e-11   4.3e-08   33.7   0.0     2    77    43   116    42   116 0.84 Homeodomain-like domain
rve_3                PF13683.1     67 seq513_BIOID50991    -            343   1.4e-08   34.0   0.7   1   1   5.5e-10   1.3e-06   27.7   0.0     5    56   238   292   234   292 0.93 Integrase core domain
Methyltransf_6       PF03737.10   154 seq514_BIOID50991    -            161   4.3e-55  185.6   0.4   1   1   3.5e-59   4.8e-55  185.5   0.2     1   153     1   152     1   153 0.99 Demethylmenaquinone methyltransferase
DUF4156              PF13698.1     93 seq518_BIOID50991    -            121   4.1e-32  109.8   0.1   1   1   3.6e-36   4.9e-32  109.5   0.0     2    93    27   119    26   119 0.98 Domain of unknown function (DUF4156)
peroxidase           PF00141.18   229 seq522_BIOID50991    -            739   4.5e-87  291.2   0.0   1   2   4.1e-53   5.6e-49  166.5   0.0     3   229    89   409    87   409 0.87 Peroxidase
peroxidase           PF00141.18   229 seq522_BIOID50991    -            739   4.5e-87  291.2   0.0   2   2   1.3e-39   1.8e-35  122.4   0.0     3   229   416   713   414   713 0.88 Peroxidase
LamB_YcsF            PF03746.11   242 seq523_BIOID50991    -            244  5.6e-103  343.1   0.8   1   1  4.6e-107  6.3e-103  342.9   0.6     1   241     2   237     2   238 0.99 LamB/YcsF family
ABM                  PF03992.11    78 seq524_BIOID50991    -            104   5.2e-22   77.5   0.1   1   1   4.5e-26   6.2e-22   77.3   0.0     1    78     1    87     1    87 0.92 Antibiotic biosynthesis monooxygenase
Molybdopterin        PF00384.17   432 seq526_BIOID50991    -            808   1.7e-88  297.0   0.0   1   1   4.8e-92   2.2e-88  296.7   0.0     1   432   115   566   115   566 0.93 Molybdopterin oxidoreductase
Molydop_binding      PF01568.16   109 seq526_BIOID50991    -            808   5.8e-26   90.3   0.0   1   1   2.4e-29   1.1e-25   89.4   0.0     1   107   687   800   687   802 0.97 Molydopterin dinucleotide binding domain
Molybdop_Fe4S4       PF04879.11    55 seq526_BIOID50991    -            808   2.7e-13   49.4   0.9   1   1     1e-16   4.7e-13   48.6   0.6     1    55    53   112    53   112 0.96 Molybdopterin oxidoreductase Fe4S4 domain
DUF3251              PF11622.3    165 seq527_BIOID50991    -            242   5.9e-07   28.9   3.8   1   1   2.6e-10   3.5e-06   26.4   2.6    12   152    50   203    37   215 0.67 Protein of unknown function (DUF3251)
Abhydrolase_1        PF00561.15   230 seq532_BIOID50991    -            340   5.1e-26   91.5   0.0   1   1   3.9e-29   1.3e-25   90.1   0.0     4   218   105   312   102   315 0.96 alpha/beta hydrolase fold
Abhydrolase_6        PF12697.2    228 seq532_BIOID50991    -            340   8.2e-16   58.4   0.6   1   1   3.4e-19   1.2e-15   57.9   0.4     1   219    75   312    75   320 0.70 Alpha/beta hydrolase family
Abhydrolase_5        PF12695.2    142 seq532_BIOID50991    -            340   1.1e-10   41.3   0.3   1   1   9.9e-14   3.4e-10   39.7   0.2     2   141    75   308    74   309 0.65 Alpha/beta hydrolase family
DUF2623              PF11115.3     95 seq533_BIOID50991    -             95     2e-54  181.4   1.9   1   1   1.6e-58   2.1e-54  181.3   1.3     1    95     1    95     1    95 0.99 Protein of unknown function (DUF2623)
Transketolase_N      PF00456.16   333 seq535_BIOID50991    -            887   1.4e-22   79.8   0.1   1   2   3.1e-18   4.2e-14   51.9   0.0     7   217    84   297    78   306 0.76 Transketolase, thiamine diphosphate binding domain
Transketolase_N      PF00456.16   333 seq535_BIOID50991    -            887   1.4e-22   79.8   0.1   2   2   3.4e-10   4.6e-06   25.5   0.1   213   281   361   431   351   475 0.79 Transketolase, thiamine diphosphate binding domain
Aldedh               PF00171.17   462 seq538_BIOID50991    -            417   6.8e-21   74.0   3.4   1   1   1.3e-20   1.7e-16   59.4   1.0    37   298     8   282     2   304 0.82 Aldehyde dehydrogenase family
HTH_1                PF00126.22    60 seq539_BIOID50991    -            342   2.5e-18   65.4   0.0   1   1   6.8e-22   4.6e-18   64.5   0.0     1    58    52   109    52   110 0.97 Bacterial regulatory helix-turn-helix protein, lysR family
LysR_substrate       PF03466.15   209 seq539_BIOID50991    -            342   2.7e-16   59.1   0.0   1   1   6.5e-20   4.5e-16   58.4   0.0    32   205   166   337   144   341 0.89 LysR substrate binding domain
RNase_T              PF00929.19   164 seq542_BIOID50991    -            246     5e-40  137.3   0.4   1   1   9.7e-44   1.3e-39  135.9   0.1     1   164    12   178    12   178 0.93 Exonuclease
DEDD_Tnp_IS110       PF01548.12   144 seq543_BIOID50991    -            326   4.2e-44  149.5   0.2   1   1   2.4e-47   1.7e-43  147.6   0.1     1   144     7   151     7   151 0.99 Transposase
Transposase_20       PF02371.11    87 seq543_BIOID50991    -            326   1.1e-27   95.7   0.4   1   1     3e-31     2e-27   94.9   0.3     2    85   196   280   195   282 0.96 Transposase IS116/IS110/IS902 family
Mob_synth_C          PF06463.8    128 seq545_BIOID50991    -            352     7e-36  122.6   0.0   1   1   3.6e-39   1.2e-35  121.8   0.0     1   127   209   335   209   336 0.98 Molybdenum Cofactor Synthesis C
Radical_SAM          PF04055.16   166 seq545_BIOID50991    -            352   6.9e-27   94.5   0.0   1   1   2.7e-30   9.4e-27   94.0   0.0     2   166    42   204    41   204 0.97 Radical SAM superfamily
Fer4_12              PF13353.1    139 seq545_BIOID50991    -            352   1.6e-07   31.4   0.0   1   1   8.7e-11     3e-07   30.5   0.0    15   116    47   148    36   154 0.84 4Fe-4S single cluster domain
Fer4_14              PF13394.1    117 seq545_BIOID50991    -            352   5.9e-07   29.4   0.0   1   1   5.8e-10     2e-06   27.7   0.0     6    90    45   127    38   148 0.70 4Fe-4S single cluster domain
Oxidored_q6          PF01058.17   131 seq546_BIOID50991    -            372   1.6e-32  111.7   1.4   1   1   1.7e-36   2.3e-32  111.2   0.5     1   130    59   204    59   205 0.96 NADH ubiquinone oxidoreductase, 20 Kd subunit
SBP_bac_5            PF00496.17   374 seq547_BIOID50991    -            512   8.1e-94  314.3  10.8   1   1   7.6e-98     1e-93  314.0   7.5     1   372    70   429    70   431 0.95 Bacterial extracellular solute-binding proteins, family 5 Middle
TrkA_N               PF02254.13   116 seq548_BIOID50991    -            458   4.2e-58  194.2   3.5   1   2   5.4e-33   5.3e-30  103.6   0.0     1   108     3   111     3   125 0.92 TrkA-N domain
TrkA_N               PF02254.13   116 seq548_BIOID50991    -            458   4.2e-58  194.2   3.5   2   2   5.9e-29   5.7e-26   90.6   0.7     1   116   235   350   235   350 0.95 TrkA-N domain
TrkA_C               PF02080.16    71 seq548_BIOID50991    -            458   1.9e-21   75.3   0.7   1   2   4.7e-13   4.5e-10   38.8   0.0     3    70   157   225   155   226 0.91 TrkA-C domain
TrkA_C               PF02080.16    71 seq548_BIOID50991    -            458   1.9e-21   75.3   0.7   2   2     2e-11   1.9e-08   33.6   0.2     8    70   390   451   388   452 0.89 TrkA-C domain
F420_oxidored        PF03807.12    96 seq548_BIOID50991    -            458   1.9e-12   47.2   2.2   1   2   1.5e-07   0.00015   22.0   0.0     1    52     2    49     2    88 0.87 NADP oxidoreductase coenzyme F420-dependent
F420_oxidored        PF03807.12    96 seq548_BIOID50991    -            458   1.9e-12   47.2   2.2   2   2   1.5e-07   0.00015   22.0   0.3     2    48   235   279   234   355 0.80 NADP oxidoreductase coenzyme F420-dependent
NAD_binding_7        PF13241.1    103 seq548_BIOID50991    -            458   1.2e-11   44.6   3.0   1   1   7.5e-08   7.3e-05   22.8   0.0     8    82   233   319   228   323 0.75 Putative NAD(P)-binding
Shikimate_DH         PF01488.15   135 seq548_BIOID50991    -            458   1.4e-11   44.4   0.6   1   1   5.3e-09   5.2e-06   26.4   0.2    12   102   232   332   222   367 0.77 Shikimate / quinate 5-dehydrogenase
H2TH                 PF06831.9     93 seq550_BIOID50991    -            263   3.4e-17   61.8   0.0   1   1   1.4e-20   6.5e-17   60.9   0.0     1    77   126   205   126   215 0.84 Formamidopyrimidine-DNA glycosylase H2TH domain
Fapy_DNA_glyco       PF01149.19   116 seq550_BIOID50991    -            263   1.4e-14   54.2   0.0   1   1   5.8e-18   2.6e-14   53.4   0.0     1   106     2   104     2   111 0.88 Formamidopyrimidine-DNA glycosylase N-terminal domain
zf-FPG_IleRS         PF06827.9     30 seq550_BIOID50991    -            263   1.4e-07   30.8   3.6   1   1   5.7e-11   2.6e-07   30.0   2.5     1    29   235   263   235   263 0.98 Zinc finger found in FPG and IleRS
HIM                  PF05662.9     21 seq551_BIOID50991    -           1616   6.1e-85  275.6 100.5   1   8   1.7e-09   4.8e-06   25.9   0.2     1    21   382   405   382   405 0.99 Haemagglutinin
HIM                  PF05662.9     21 seq551_BIOID50991    -           1616   6.1e-85  275.6 100.5   2   8   7.3e-11     2e-07   30.3   1.2     2    21   570   592   569   592 0.97 Haemagglutinin
HIM                  PF05662.9     21 seq551_BIOID50991    -           1616   6.1e-85  275.6 100.5   3   8   3.5e-11   9.5e-08   31.3   0.9     2    21   655   677   654   677 0.97 Haemagglutinin
HIM                  PF05662.9     21 seq551_BIOID50991    -           1616   6.1e-85  275.6 100.5   4   8   3.1e-11   8.4e-08   31.5   0.7     3    21  1028  1049  1026  1049 0.97 Haemagglutinin
HIM                  PF05662.9     21 seq551_BIOID50991    -           1616   6.1e-85  275.6 100.5   5   8   1.3e-09   3.5e-06   26.4   0.0     1    21  1183  1203  1183  1203 0.98 Haemagglutinin
HIM                  PF05662.9     21 seq551_BIOID50991    -           1616   6.1e-85  275.6 100.5   6   8   3.6e-12   9.8e-09   34.4   1.9     1    21  1319  1339  1319  1339 0.98 Haemagglutinin
HIM                  PF05662.9     21 seq551_BIOID50991    -           1616   6.1e-85  275.6 100.5   7   8   1.9e-13   5.1e-10   38.5   1.8     1    21  1440  1460  1440  1460 0.98 Haemagglutinin
HIM                  PF05662.9     21 seq551_BIOID50991    -           1616   6.1e-85  275.6 100.5   8   8   6.1e-10   1.7e-06   27.4   1.5     1    21  1493  1513  1493  1513 0.96 Haemagglutinin
Hep_Hag              PF05658.9     28 seq551_BIOID50991    -           1616   1.1e-69  227.5 189.0   1  14   1.1e-07   0.00031   20.7   0.0     1    27   130   156   130   157 0.94 Hep_Hag
Hep_Hag              PF05658.9     28 seq551_BIOID50991    -           1616   1.1e-69  227.5 189.0   2  14   5.9e-09   1.6e-05   24.7   1.5     1    26   158   183   158   185 0.94 Hep_Hag
Hep_Hag              PF05658.9     28 seq551_BIOID50991    -           1616   1.1e-69  227.5 189.0   3  14   1.1e-08     3e-05   23.9   1.5     1    27   200   226   200   227 0.95 Hep_Hag
Hep_Hag              PF05658.9     28 seq551_BIOID50991    -           1616   1.1e-69  227.5 189.0   4  14   3.5e-09   9.5e-06   25.5   0.2     1    27   214   240   214   241 0.95 Hep_Hag
Hep_Hag              PF05658.9     28 seq551_BIOID50991    -           1616   1.1e-69  227.5 189.0   5  14     7e-09   1.9e-05   24.5   2.5     1    26   228   253   228   255 0.96 Hep_Hag
Hep_Hag              PF05658.9     28 seq551_BIOID50991    -           1616   1.1e-69  227.5 189.0   6  14   7.3e-09     2e-05   24.4   2.2     3    27   257   281   256   282 0.94 Hep_Hag
Hep_Hag              PF05658.9     28 seq551_BIOID50991    -           1616   1.1e-69  227.5 189.0   7  14     6e-10   1.6e-06   27.9   0.5     1    28   269   296   269   296 0.97 Hep_Hag
Hep_Hag              PF05658.9     28 seq551_BIOID50991    -           1616   1.1e-69  227.5 189.0   8  14   1.3e-09   3.5e-06   26.8   2.2     1    28   297   324   297   324 0.95 Hep_Hag
Hep_Hag              PF05658.9     28 seq551_BIOID50991    -           1616   1.1e-69  227.5 189.0   9  14   4.2e-09   1.1e-05   25.2   2.4     3    27   327   351   325   352 0.94 Hep_Hag
Hep_Hag              PF05658.9     28 seq551_BIOID50991    -           1616   1.1e-69  227.5 189.0  10  14   2.2e-08     6e-05   22.9   2.5     1    27   353   379   353   380 0.96 Hep_Hag
Hep_Hag              PF05658.9     28 seq551_BIOID50991    -           1616   1.1e-69  227.5 189.0  11  14   3.4e-10   9.3e-07   28.6   3.9     1    27  1099  1125  1099  1126 0.95 Hep_Hag
Hep_Hag              PF05658.9     28 seq551_BIOID50991    -           1616   1.1e-69  227.5 189.0  12  14   1.3e-07   0.00034   20.5   4.4     1    28  1259  1286  1259  1286 0.96 Hep_Hag
Hep_Hag              PF05658.9     28 seq551_BIOID50991    -           1616   1.1e-69  227.5 189.0  13  14   2.6e-10   7.1e-07   29.0   4.3     1    28  1397  1424  1397  1424 0.96 Hep_Hag
Hep_Hag              PF05658.9     28 seq551_BIOID50991    -           1616   1.1e-69  227.5 189.0  14  14     1e-07   0.00028   20.8   2.3     1    27  1411  1437  1411  1438 0.93 Hep_Hag
YadA                 PF03895.10    78 seq551_BIOID50991    -           1616   7.5e-24   83.4  10.1   1   1   2.7e-27   7.5e-24   83.4   7.0     2    78  1539  1616  1538  1616 0.98 YadA-like C-terminal region
ESPR                 PF13018.1     24 seq551_BIOID50991    -           1616   1.7e-09   36.7   1.3   1   1   3.8e-12     1e-08   34.3   0.2     1    24     1    24     1    24 0.98 Extended Signal Peptide of Type V secretion system
MIP                  PF00230.15   227 seq553_BIOID50991    -            281   1.8e-76  256.4  12.9   1   1   1.5e-80     2e-76  256.2   9.0     2   227     2   251     1   251 0.97 Major intrinsic protein
HIT                  PF01230.18    98 seq556_BIOID50991    -            125   9.1e-30  102.9   0.0   1   1   1.6e-33   1.1e-29  102.7   0.0     1    97    18   115    18   116 0.97 HIT domain
DcpS_C               PF11969.3    116 seq556_BIOID50991    -            125   2.7e-25   88.7   0.0   1   1   4.3e-29     3e-25   88.6   0.0     2   103    11   112    10   123 0.96 Scavenger mRNA decapping enzyme C-term binding
HTH_Tnp_1            PF01527.15    76 seq557_BIOID50991    -             94   2.3e-16   59.3   0.0   1   1   1.8e-20   2.5e-16   59.2   0.0     3    48    10    55     8    83 0.89 Transposase
FAD_binding_3        PF01494.14   356 seq558_BIOID50991    -            554   3.1e-81  273.0   0.0   1   1   5.8e-85   3.9e-81  272.7   0.0     2   355    16   352    15   353 0.95 FAD binding domain
UPF0270              PF06794.7     70 seq559_BIOID50991    -             72   9.2e-36  121.3   0.1   1   1   7.4e-40     1e-35  121.2   0.0     1    70     1    70     1    70 0.99 Uncharacterised protein family (UPF0270)
PALP                 PF00291.20   307 seq560_BIOID50991    -            514   9.6e-70  235.0   2.1   1   1   1.9e-73   1.3e-69  234.6   1.5     5   307    29   316    25   316 0.91 Pyridoxal-phosphate dependent enzyme
Thr_dehydrat_C       PF00585.13    91 seq560_BIOID50991    -            514   3.8e-64  212.2   0.0   1   2   3.6e-35   2.4e-31  107.0   0.0     1    91   329   419   329   419 0.98 C-terminal regulatory domain of Threonine dehydratase
Thr_dehydrat_C       PF00585.13    91 seq560_BIOID50991    -            514   3.8e-64  212.2   0.0   2   2   6.7e-34   4.6e-30  102.9   0.0     2    91   425   512   424   512 0.96 C-terminal regulatory domain of Threonine dehydratase
DUF1076              PF06416.7    113 seq561_BIOID50991    -            216   1.5e-44  150.1   0.2   1   1   1.7e-48   2.3e-44  149.5   0.1     3   112    99   209    97   210 0.93 Protein of unknown function (DUF1076)
PRK                  PF00485.13   194 seq563_BIOID50991    -            289     3e-74  248.6   0.0   1   1   2.7e-78   3.6e-74  248.4   0.0     1   194     7   214     7   214 0.99 Phosphoribulokinase / Uridine kinase family
Dus                  PF01207.12   310 seq564_BIOID50991    -            345     1e-99  333.2   0.0   1   1  8.5e-104   1.2e-99  333.0   0.0     2   308    30   340    29   342 0.98 Dihydrouridine synthase (Dus)
S-methyl_trans       PF02574.11   305 seq565_BIOID50991    -           1232  5.9e-105  350.7   0.1   1   1    4e-108  1.1e-104  349.9   0.1     1   304    21   331    21   332 0.98 Homocysteine S-methyltransferase
Met_synt_B12         PF02965.12   136 seq565_BIOID50991    -           1232   9.2e-54  180.5   0.0   1   1     9e-57   2.4e-53  179.2   0.0     1   136  1060  1197  1060  1197 0.99 Vitamin B12 dependent methionine synthase, activation domain
Pterin_bind          PF00809.17   210 seq565_BIOID50991    -           1232   1.5e-48  164.8   0.4   1   1   1.7e-51   4.6e-48  163.2   0.3     1   210   361   573   361   573 0.98 Pterin binding enzyme
B12-binding_2        PF02607.12    79 seq565_BIOID50991    -           1232   4.3e-21   74.6   0.0   1   1   6.5e-24   1.8e-20   72.6   0.0     4    79   664   739   662   739 0.96 B12 binding domain
B12-binding          PF02310.14   121 seq565_BIOID50991    -           1232   6.2e-20   71.1   0.2   1   1   1.8e-22     5e-19   68.2   0.1     2    94   753   845   752   856 0.93 B12 binding domain
DUF1425              PF07233.7     94 seq566_BIOID50991    -            125   8.5e-24   82.8   0.0   1   1   7.2e-28   9.8e-24   82.6   0.0     2    93    34   124    33   125 0.98 Protein of unknown function (DUF1425)
Response_reg         PF00072.19   112 seq568_BIOID50991    -            204   3.2e-26   91.4   0.4   1   1   6.8e-30   4.6e-26   90.8   0.3     2   111     4   113     3   114 0.98 Response regulator receiver domain
GerE                 PF00196.14    58 seq568_BIOID50991    -            204   3.1e-22   77.5   0.1   1   1   1.1e-25   7.8e-22   76.2   0.0     2    58   142   198   141   198 0.97 Bacterial regulatory proteins, luxR family
MoCF_biosynth        PF00994.19   144 seq571_BIOID50991    -            170   5.8e-31  106.7   0.0   1   1   5.3e-35   7.2e-31  106.4   0.0     1   143    14   156    12   157 0.92 Probable molybdopterin binding domain
TPP_enzyme_N         PF02776.13   172 seq572_BIOID50991    -            602   2.5e-62  209.2   0.7   1   1     1e-62   4.7e-59  198.6   0.2     2   167    33   197    32   202 0.98 Thiamine pyrophosphate enzyme, N-terminal TPP binding domain
TPP_enzyme_C         PF02775.16   153 seq572_BIOID50991    -            602   1.8e-51  173.6   0.2   1   1   9.8e-53   4.5e-49  165.8   0.0     1   153   422   573   422   573 0.94 Thiamine pyrophosphate enzyme, C-terminal TPP binding domain
TPP_enzyme_M         PF00205.17   137 seq572_BIOID50991    -            602   3.1e-45  153.1   0.2   1   1   1.5e-48   6.8e-45  152.0   0.1     1   137   224   359   224   359 0.99 Thiamine pyrophosphate enzyme, central domain
HTH_Tnp_1            PF01527.15    76 seq574_BIOID50991    -            136   4.5e-19   68.0   0.6   1   1   1.2e-22     8e-19   67.2   0.4     2    74    23   102    22   104 0.89 Transposase
HTH_28               PF13518.1     52 seq574_BIOID50991    -            136   2.1e-06   27.4   0.5   1   1   6.5e-10   4.4e-06   26.4   0.0     1    43    32    75    32    78 0.93 Helix-turn-helix domain
Fer4_11              PF13247.1     99 seq576_BIOID50991    -            328   6.6e-29   99.6  14.6   1   1   4.2e-32   7.2e-29   99.4   7.0     3    99   105   207   103   207 0.91 4Fe-4S dicluster domain
Fer4_7               PF12838.2     52 seq576_BIOID50991    -            328   2.9e-15   56.2  19.8   1   2   1.2e-10     2e-07   31.1   2.6     2    52    47   128    46   128 0.63 4Fe-4S dicluster domain
Fer4_7               PF12838.2     52 seq576_BIOID50991    -            328   2.9e-15   56.2  19.8   2   2   3.2e-10   5.4e-07   29.7   5.9     2    52   145   201   144   201 0.86 4Fe-4S dicluster domain
Fer4_9               PF13187.1     55 seq576_BIOID50991    -            328   4.9e-14   52.2  26.4   1   1   1.3e-11   2.3e-08   34.0   6.3     2    54   145   201   144   202 0.94 4Fe-4S dicluster domain
Fer4                 PF00037.22    24 seq576_BIOID50991    -            328   1.3e-09   37.1  37.7   1   1   3.6e-09   6.1e-06   25.5   2.4     2    23   139   160   138   161 0.91 4Fe-4S binding domain
Fer4_3               PF12798.2     15 seq576_BIOID50991    -            328   9.9e-07   28.7  43.7   1   3    0.0004      0.68   10.5   4.5     1    15   112   128   112   128 0.95 4Fe-4S binding domain
Fer4_3               PF12798.2     15 seq576_BIOID50991    -            328   9.9e-07   28.7  43.7   2   3     9e-05      0.15   12.5   3.6     1    14   145   158   145   159 0.95 4Fe-4S binding domain
Fer4_3               PF12798.2     15 seq576_BIOID50991    -            328   9.9e-07   28.7  43.7   3   3     3e-06    0.0052   17.1   1.7     1    15   174   201   174   201 0.96 4Fe-4S binding domain
FGGY_N               PF00370.16   245 seq579_BIOID50991    -            509   6.6e-93  310.4   0.2   1   1   1.4e-96   9.2e-93  309.9   0.1     1   245    13   260    13   260 0.99 FGGY family of carbohydrate kinases, N-terminal domain
FGGY_C               PF02782.11   197 seq579_BIOID50991    -            509   9.6e-63  211.2   0.5   1   1     4e-66   2.8e-62  209.7   0.7     1   197   269   459   269   459 0.96 FGGY family of carbohydrate kinases, C-terminal domain
UxuA                 PF03786.8    351 seq580_BIOID50991    -            394  4.2e-163  541.7   0.2   1   1    7e-167  4.8e-163  541.6   0.1     1   350     1   388     1   389 0.99 D-mannonate dehydratase (UxuA)
AP_endonuc_2         PF01261.19   211 seq580_BIOID50991    -            394     1e-08   34.6   0.0   1   1   8.1e-12   5.6e-08   32.2   0.0     3   189    18   299    16   320 0.82 Xylose isomerase-like TIM barrel
DUF3897              PF13036.1    180 seq583_BIOID50991    -            213   7.9e-53  178.6   0.0   1   1     7e-57   9.5e-53  178.3   0.0     1   180    10   210    10   210 0.92 Protein of unknown function (DUF3897)
rve                  PF00665.21   120 seq587_BIOID50991    -            301   8.6e-23   80.6   0.0   1   1   3.4e-26   1.6e-22   79.7   0.0     3   119   123   243   121   244 0.96 Integrase core domain
rve_3                PF13683.1     67 seq587_BIOID50991    -            301   1.4e-17   62.8   0.1   1   1   9.9e-21   4.5e-17   61.2   0.0     2    67   216   281   215   281 0.98 Integrase core domain
HTH_21               PF13276.1     60 seq587_BIOID50991    -            301   6.8e-17   61.1   1.7   1   1   7.2e-19   3.3e-15   55.7   0.3     6    57    49   106    44   109 0.80 HTH-like domain
SBP_bac_3            PF00497.15   225 seq590_BIOID50991    -           1197   1.6e-41  141.8   0.0   1   2   5.1e-16   1.4e-12   47.2   0.0    15   223    73   276    59   278 0.87 Bacterial extracellular solute-binding proteins, family 3
SBP_bac_3            PF00497.15   225 seq590_BIOID50991    -           1197   1.6e-41  141.8   0.0   2   2   1.3e-29   3.6e-26   91.6   0.0     2   224   305   520   304   521 0.93 Bacterial extracellular solute-binding proteins, family 3
Response_reg         PF00072.19   112 seq590_BIOID50991    -           1197   4.5e-30  103.8   0.1   1   1   2.8e-32   7.7e-29   99.8   0.0     1   111   961  1070   961  1071 0.98 Response regulator receiver domain
HATPase_c            PF02518.21   111 seq590_BIOID50991    -           1197   3.5e-25   87.7   0.1   1   1   2.4e-28   6.6e-25   86.8   0.1     2   110   825   936   824   937 0.91 Histidine kinase-, DNA gyrase B-, and HSP90-like ATPase
HisKA                PF00512.20    68 seq590_BIOID50991    -           1197   1.1e-15   57.2   0.0   1   1   1.1e-18   3.1e-15   55.7   0.0     1    68   711   777   711   777 0.98 His Kinase A (phospho-acceptor) domain
Hpt                  PF01627.18    90 seq590_BIOID50991    -           1197   1.2e-08   34.7   0.5   1   1   1.3e-11   3.4e-08   33.2   0.4     1    89  1104  1187  1104  1188 0.95 Hpt domain
MoaC                 PF01967.16   136 seq592_BIOID50991    -            161   1.5e-60  202.6   1.3   1   1   1.3e-64   1.7e-60  202.4   0.9     1   136    15   150    15   150 1.00 MoaC family
EamA                 PF00892.15   126 seq595_BIOID50991    -            312     1e-47  161.1  36.0   1   2   2.4e-25   1.7e-21   76.4  11.3     1   125    31   152    31   153 0.93 EamA-like transporter family
EamA                 PF00892.15   126 seq595_BIOID50991    -            312     1e-47  161.1  36.0   2   2   8.1e-30   5.5e-26   90.9   8.2     1   125   173   300   173   301 0.98 EamA-like transporter family
MscL                 PF01741.13   128 seq596_BIOID50991    -            136     1e-56  190.4   3.2   1   1   8.4e-61   1.1e-56  190.2   2.2     1   128     3   132     3   132 0.98 Large-conductance mechanosensitive channel, MscL
BPD_transp_1         PF00528.17   185 seq597_BIOID50991    -            306     4e-43  146.9  10.6   1   1   2.9e-47     4e-43  146.9   7.4     1   184   113   304   113   305 0.99 Binding-protein-dependent transport system inner membrane component
RelB                 PF04221.7     83 seq598_BIOID50991    -             79   3.3e-28   97.1   0.1   1   1   2.6e-32   3.5e-28   97.0   0.1     1    82     1    78     1    79 0.95 RelB antitoxin
YihI                 PF04220.7    169 seq600_BIOID50991    -            171   2.9e-55  186.0  16.1   1   1   2.4e-59   3.3e-55  185.8  11.2     3   167     5   167     2   169 0.92 Der GTPase activator (YihI)
Fer4_11              PF13247.1     99 seq601_BIOID50991    -            205   1.2e-31  108.4  10.9   1   1   8.5e-35   1.2e-31  108.4   7.5     3    97    60   153    58   155 0.97 4Fe-4S dicluster domain
Fer4_2               PF12797.2     22 seq601_BIOID50991    -            205   1.1e-13   50.0  30.8   1   1   6.7e-10   9.1e-07   28.3   0.6     2    20     6    24     5    33 0.89 4Fe-4S binding domain
Fer4                 PF00037.22    24 seq601_BIOID50991    -            205   9.1e-13   47.1  35.1   1   1   8.5e-11   1.2e-07   30.9   3.3     1    23    92   114    92   115 0.94 4Fe-4S binding domain
Fer4_7               PF12838.2     52 seq601_BIOID50991    -            205   2.4e-12   46.9  28.1   1   1   9.2e-10   1.3e-06   28.6   7.3     2    50    99   147    98   149 0.87 4Fe-4S dicluster domain
Fer4_9               PF13187.1     55 seq601_BIOID50991    -            205   8.2e-12   45.0  26.6   1   1   5.5e-10   7.5e-07   29.2   7.4     2    53    99   148    98   150 0.95 4Fe-4S dicluster domain
Fer4_10              PF13237.1     52 seq601_BIOID50991    -            205   4.5e-11   42.2  30.2   1   1   8.2e-09   1.1e-05   24.9   8.0     2    52    92   146    91   146 0.76 4Fe-4S dicluster domain
Fer4_4               PF12800.2     17 seq601_BIOID50991    -            205   1.7e-10   40.2  32.5   1   3     3e-05      0.04   14.1   2.3     1    15    11    25    11    29 0.90 4Fe-4S binding domain
Fer4_4               PF12800.2     17 seq601_BIOID50991    -            205   1.7e-10   40.2  32.5   2   3   3.3e-05     0.045   13.9   2.0     2    16    65    81    64    85 0.86 4Fe-4S binding domain
Fer4_4               PF12800.2     17 seq601_BIOID50991    -            205   1.7e-10   40.2  32.5   3   3   2.9e-07    0.0004   20.3   2.0     2    17    97   112    96   112 0.91 4Fe-4S binding domain
Fer4_6               PF12837.2     24 seq601_BIOID50991    -            205   2.4e-10   39.7  39.6   1   1   3.1e-09   4.2e-06   26.2   3.2     1    23    91   113    91   114 0.95 4Fe-4S binding domain
Fer4_3               PF12798.2     15 seq601_BIOID50991    -            205   7.3e-07   29.1  40.1   1   2   9.4e-06     0.013   15.9   4.2     1    15    67    83    67    83 0.98 4Fe-4S binding domain
Fer4_3               PF12798.2     15 seq601_BIOID50991    -            205   7.3e-07   29.1  40.1   2   2   4.8e-05     0.065   13.7   1.6     1    13   126   147   126   149 0.94 4Fe-4S binding domain
APH                  PF01636.18   239 seq604_BIOID50991    -            274   1.9e-19   70.2   7.4   1   1   2.8e-23   1.9e-19   70.2   5.1     2   237    25   233    24   235 0.78 Phosphotransferase enzyme family
Choline_kinase       PF01633.15   211 seq604_BIOID50991    -            274   5.8e-06   25.9   0.0   1   1   1.3e-09   8.6e-06   25.3   0.0   142   194   158   212   140   235 0.78 Choline/ethanolamine kinase
Plasmid_stabil       PF05016.9     90 seq605_BIOID50991    -             95   5.4e-12   45.8   0.2   1   1   4.6e-16   6.2e-12   45.6   0.1     2    88     6    83     5    85 0.94 Plasmid stabilisation system protein
Phageshock_PspG      PF09583.5     65 seq606_BIOID50991    -             80   1.4e-25   89.0  25.7   1   1   1.1e-29   1.5e-25   88.8  17.8     1    64     1    64     1    65 0.98 Phage shock protein G (Phageshock_PspG)
ThiS                 PF02597.15    78 seq607_BIOID50991    -             81     5e-22   77.9   0.0   1   1   4.1e-26   5.6e-22   77.8   0.0     1    78     4    81     4    81 0.99 ThiS family
HTH_Tnp_IS1          PF12759.2     50 seq608_BIOID50991    -             91   2.2e-32  110.1   0.1   1   1   4.8e-36   3.3e-32  109.6   0.1     1    50    39    88    39    88 0.99 InsA C-terminal domain
Zn_Tnp_IS1           PF03811.8     36 seq608_BIOID50991    -             91   1.1e-21   75.9   4.5   1   1   3.1e-25   2.1e-21   74.9   3.1     1    36     1    36     1    36 0.99 InsA N-terminal domain
NrfD                 PF03916.9    313 seq609_BIOID50991    -            392   7.3e-19   68.2  21.8   1   1     1e-22   1.4e-18   67.2  15.1     5   302    45   330    41   337 0.80 Polysulphide reductase, NrfD
LigB                 PF02900.13   272 seq613_BIOID50991    -            314   6.4e-86  287.5   0.0   1   1   5.3e-90   7.3e-86  287.4   0.0     2   272     5   306     4   306 0.97 Catalytic LigB subunit of aromatic ring-opening dioxygenase
DmsC                 PF04976.7    276 seq614_BIOID50991    -            364  6.9e-116  386.2  20.0   1   1  6.1e-120  8.3e-116  385.9  13.9     1   276    81   354    81   354 0.99 DMSO reductase anchor subunit (DmsC)
MoaE                 PF02391.12   117 seq615_BIOID50991    -            150   2.5e-40  136.7   0.0   1   1   2.2e-44     3e-40  136.5   0.0     2   116     6   121     5   122 0.97 MoaE protein
2-oxoacid_dh         PF00198.18   231 seq617_BIOID50991    -            630   3.4e-78  261.9   0.0   1   1   3.2e-81   4.8e-78  261.4   0.0     3   230   399   629   397   630 0.98 2-oxoacid dehydrogenases acyltransferase (catalytic domain)
Biotin_lipoyl        PF00364.17    74 seq617_BIOID50991    -            630     1e-66  220.3  35.1   1   3   1.3e-24     2e-21   75.3   4.6     2    73     4    73     3    74 0.97 Biotin-requiring enzyme
Biotin_lipoyl        PF00364.17    74 seq617_BIOID50991    -            630     1e-66  220.3  35.1   2   3   2.8e-26   4.3e-23   80.6   3.8     2    73   107   176   106   177 0.96 Biotin-requiring enzyme
Biotin_lipoyl        PF00364.17    74 seq617_BIOID50991    -            630     1e-66  220.3  35.1   3   3   4.5e-25   6.9e-22   76.7   4.9     1    73   207   277   207   278 0.97 Biotin-requiring enzyme
E3_binding           PF02817.12    39 seq617_BIOID50991    -            630   3.6e-16   58.4   0.1   1   1   2.3e-19   3.6e-16   58.4   0.1     3    39   327   363   325   363 0.97 e3 binding domain
DDE_Tnp_IS1          PF03400.8    131 seq619_BIOID50991    -            125   2.4e-72  241.0   1.4   1   1   1.9e-76   2.6e-72  240.9   1.0     7   131     1   125     1   125 1.00 IS1 transposase
Mannitol_dh_C        PF08125.8    245 seq621_BIOID50991    -            486   1.8e-96  321.9   0.0   1   1  3.6e-100   2.5e-96  321.4   0.0     1   245   216   463   216   463 0.99 Mannitol dehydrogenase C-terminal domain
Mannitol_dh          PF01232.18   151 seq621_BIOID50991    -            486   2.9e-54  182.9   0.0   1   1   7.2e-58   4.9e-54  182.2   0.0     2   151    24   188    23   188 0.99 Mannitol dehydrogenase Rossmann domain
cNMP_binding         PF00027.24    91 seq622_BIOID50991    -            210   8.9e-24   83.0   0.0   1   1     4e-27   1.4e-23   82.4   0.0     3    90    23   111    21   112 0.97 Cyclic nucleotide-binding domain
Crp                  PF00325.15    32 seq622_BIOID50991    -            210   2.1e-15   55.7   0.4   1   1   1.1e-18   3.9e-15   54.8   0.3     1    32   166   197   166   197 0.98 Bacterial regulatory proteins, crp family
HTH_Crp_2            PF13545.1     76 seq622_BIOID50991    -            210   2.2e-11   43.2   0.1   1   1   1.5e-14     5e-11   42.1   0.1     1    67   142   206   142   207 0.94 Crp-like helix-turn-helix domain
DUF2799              PF10973.3     89 seq623_BIOID50991    -            134   3.4e-17   62.1   0.9   1   1   3.3e-21   4.5e-17   61.7   0.6     1    88    44   126    44   127 0.93 Protein of unknown function (DUF2799)
Radical_SAM          PF04055.16   166 seq624_BIOID50991    -            457   3.7e-15   56.3   0.0   1   1     8e-19   5.4e-15   55.8   0.0     2   164    57   227    56   229 0.79 Radical SAM superfamily
HemN_C               PF06969.11    66 seq624_BIOID50991    -            457     4e-12   45.8   0.3   1   1   2.7e-15   1.8e-11   43.7   0.0     1    66   363   431   363   431 0.94 HemN C-terminal domain
BPD_transp_1         PF00528.17   185 seq626_BIOID50991    -            303   7.2e-31  107.0  13.0   1   1   1.1e-34   7.2e-31  107.0   9.0     1   184   119   302   119   303 0.99 Binding-protein-dependent transport system inner membrane component
OppC_N               PF12911.2     56 seq626_BIOID50991    -            303   1.3e-17   62.7   0.2   1   1     2e-21   1.3e-17   62.7   0.2     2    56    24    79    23    79 0.86 N-terminal TM domain of oligopeptide transport permease C
OmpW                 PF03922.9    192 seq627_BIOID50991    -             35   6.4e-10   38.8   0.0   1   1   4.9e-14   6.7e-10   38.8   0.0   157   192     1    35     1    35 0.97 OmpW family
FBPase_glpX          PF03320.8    309 seq633_BIOID50991    -            379  8.4e-135  448.2   7.6   1   1  7.1e-139  9.8e-135  448.0   5.3     2   309    46   365    45   365 0.99 Bacterial fructose-1,6-bisphosphatase, glpX-encoded
Glyco_hydro_3        PF00933.16   299 seq634_BIOID50991    -            341     4e-72  242.6   0.0   1   1   3.6e-76     5e-72  242.2   0.0     3   294     7   319     5   320 0.94 Glycosyl hydrolase family 3 N terminal domain
Bax1-I               PF01027.15   205 seq635_BIOID50991    -            261   5.2e-59  199.1  36.8   1   1   4.5e-63   6.1e-59  198.9  25.5     2   205    46   257    45   257 0.92 Inhibitor of apoptosis-promoting Bax1
ALS_ss_C             PF10369.4     75 seq638_BIOID50991    -            163   9.9e-29   98.7   0.6   1   1   3.4e-30   1.5e-26   91.7   0.1     1    75    83   158    83   158 0.99 Small subunit of acetolactate synthase
ACT_5                PF13710.1     63 seq638_BIOID50991    -            163   2.6e-17   62.2   0.1   1   1   1.3e-20   5.9e-17   61.1   0.0     1    63    11    73    11    73 0.98 ACT domain
ACT                  PF01842.20    66 seq638_BIOID50991    -            163     2e-14   52.5   0.0   1   1   7.9e-18   3.6e-14   51.7   0.0     2    65     4    68     3    69 0.97 ACT domain
DUF4154              PF13689.1    145 seq644_BIOID50991    -            172     6e-33  113.3   0.0   1   1   5.4e-37   7.3e-33  113.0   0.0     6   145    32   168    27   168 0.95 Domain of unknown function (DUF4154)
FUSC-like            PF12805.2    284 seq646_BIOID50991    -            696     3e-72  242.8   3.3   1   1   8.7e-76     3e-72  242.8   2.3     2   280    63   335    62   340 0.95 FUSC-like inner membrane protein yccS
FUSC_2               PF13515.1    128 seq646_BIOID50991    -            696   8.6e-20   70.8  11.0   1   1   2.5e-23   8.6e-20   70.8   7.6     2   126   377   498   375   500 0.90 Fusaric acid resistance protein-like
FUSC                 PF04632.7    650 seq646_BIOID50991    -            696   5.1e-08   31.7   4.2   1   1   1.5e-11   5.1e-08   31.7   2.9     7   280   369   659   363   690 0.80 Fusaric acid resistance protein family
ALMT                 PF11744.3    406 seq646_BIOID50991    -            696   1.5e-05   23.7   1.9   1   1   1.7e-08   5.7e-05   21.8   1.0    41   193   389   528   373   594 0.80 Aluminium activated malate transporter
Abhydrolase_6        PF12697.2    228 seq648_BIOID50991    -            293   9.7e-36  123.6   0.0   1   1   2.5e-39   1.1e-35  123.4   0.0     1   227    43   284    43   285 0.72 Alpha/beta hydrolase family
Abhydrolase_1        PF00561.15   230 seq648_BIOID50991    -            293   2.7e-24   85.9   0.0   1   1   8.2e-28   3.7e-24   85.4   0.0     1   228    71   286    71   288 0.90 alpha/beta hydrolase fold
Abhydrolase_5        PF12695.2    142 seq648_BIOID50991    -            293   9.2e-18   64.2   0.0   1   1   1.7e-20   7.6e-17   61.2   0.0     1   141    42   272    42   273 0.69 Alpha/beta hydrolase family
5_nucleotid_C        PF02872.13   156 seq649_BIOID50991    -            550   2.4e-33  115.1   0.4   1   1     8e-37   5.5e-33  114.0   0.3     1   155   363   510   363   511 0.95 5'-nucleotidase, C-terminal domain
Metallophos          PF00149.23   201 seq649_BIOID50991    -            550   1.2e-17   63.9   0.1   1   1   2.4e-21   1.7e-17   63.4   0.1     1   198    34   253    34   256 0.93 Calcineurin-like phosphoesterase
NiFeSe_Hases         PF00374.14   507 seq651_BIOID50991    -            567  2.6e-222  738.9   0.0   1   1  2.2e-226  2.9e-222  738.8   0.0     1   507    39   552    39   552 0.98 Nickel-dependent hydrogenase
Peripla_BP_3         PF13377.1    160 seq653_BIOID50991    -            343   4.3e-27   94.9   0.0   1   1   3.6e-30   1.7e-26   93.0   0.0     2   160   180   343   179   343 0.87 Periplasmic binding protein-like domain
LacI                 PF00356.16    46 seq653_BIOID50991    -            343   1.2e-18   66.3   0.0   1   1   5.8e-22   2.6e-18   65.2   0.0     1    46    14    59    14    59 0.99 Bacterial regulatory proteins, lacI family
Peripla_BP_1         PF00532.16   279 seq653_BIOID50991    -            343   9.6e-17   60.9   0.1   1   1   3.4e-20   1.6e-16   60.2   0.0     2   277    71   336    70   338 0.78 Periplasmic binding proteins and sugar binding domain of LacI family
Nitrate_red_del      PF02613.10   136 seq654_BIOID50991    -            204   5.8e-31  107.0   0.8   1   1   5.8e-35     8e-31  106.5   0.6     7   134    41   164    19   166 0.93 Nitrate reductase delta subunit
IlvN                 PF07991.7    165 seq655_BIOID50991    -            491   6.6e-61  204.3   0.2   1   1   1.6e-64   1.1e-60  203.6   0.1     2   165    35   204    34   204 0.98 Acetohydroxy acid isomeroreductase, catalytic domain
IlvC                 PF01450.14   145 seq655_BIOID50991    -            491     4e-56  188.8   0.1   1   2   3.3e-21   2.3e-17   63.1   0.0     1   128   210   337   210   345 0.91 Acetohydroxy acid isomeroreductase, catalytic domain
IlvC                 PF01450.14   145 seq655_BIOID50991    -            491     4e-56  188.8   0.1   2   2   7.7e-40   5.3e-36  123.6   0.0    15   145   359   485   349   485 0.93 Acetohydroxy acid isomeroreductase, catalytic domain
Elong-fact-P_C       PF09285.6     56 seq658_BIOID50991    -            188   5.3e-27   92.8   1.0   1   1   2.4e-30   1.1e-26   91.8   0.2     1    56   131   186   131   186 0.99 Elongation factor P, C-terminal
EFP                  PF01132.15    55 seq658_BIOID50991    -            188   3.2e-24   84.2   0.1   1   1   1.2e-27   5.5e-24   83.4   0.0     3    55    71   123    69   123 0.97 Elongation factor P (EF-P) OB domain
EFP_N                PF08207.7     58 seq658_BIOID50991    -            188   5.8e-24   83.6   0.0   1   1   4.5e-27     2e-23   81.8   0.0     3    57     7    61     5    62 0.97 Elongation factor P (EF-P) KOW-like domain
DnaB_C               PF03796.10   265 seq659_BIOID50991    -            471  4.1e-108  360.1   0.2   1   1  1.2e-111  5.4e-108  359.7   0.1     1   263   206   463   206   465 0.97 DnaB-like helicase C terminal domain
DnaB                 PF00772.16   103 seq659_BIOID50991    -            471   8.7e-38  128.2   0.0   1   1   4.2e-41   1.9e-37  127.1   0.0     1   103    26   128    26   128 0.99 DnaB-like helicase N terminal domain
AAA_25               PF13481.1    194 seq659_BIOID50991    -            471     1e-13   51.0   0.1   1   1   3.6e-17   1.6e-13   50.3   0.0    29   190   220   386   179   390 0.84 AAA domain
LacI                 PF00356.16    46 seq661_BIOID50991    -            334   2.5e-18   65.3   0.9   1   1   7.2e-22   2.5e-18   65.3   0.6     2    46     3    50     2    50 0.96 Bacterial regulatory proteins, lacI family
Peripla_BP_3         PF13377.1    160 seq661_BIOID50991    -            334   6.6e-17   61.8   0.4   1   1     4e-18   1.4e-14   54.3   0.1    10   155   180   326   171   329 0.82 Periplasmic binding protein-like domain
Peripla_BP_1         PF00532.16   279 seq661_BIOID50991    -            334     3e-14   52.8   0.0   1   1   1.1e-17   3.9e-14   52.4   0.0     2   267    62   312    61   327 0.84 Periplasmic binding proteins and sugar binding domain of LacI family
Peripla_BP_4         PF13407.1    258 seq661_BIOID50991    -            334     4e-10   39.3   0.0   1   1   1.5e-13   5.1e-10   39.0   0.0     1   208    64   264    64   309 0.84 Periplasmic binding protein domain
EAL                  PF00563.15   236 seq663_BIOID50991    -            808   1.6e-63  214.2   0.1   1   1   1.9e-67   2.6e-63  213.5   0.1     2   236   558   793   557   793 0.97 EAL domain
GGDEF                PF00990.16   161 seq664_BIOID50991    -            408   5.3e-45  152.7   0.5   1   1   6.1e-49   8.4e-45  152.1   0.3     1   159   249   403   249   405 0.96 GGDEF domain
HTH_Tnp_1            PF01527.15    76 seq665_BIOID50991    -            136   2.2e-17   62.6   0.5   1   1   5.8e-21     4e-17   61.8   0.4     2    74    23   102    22   104 0.89 Transposase
UPF0227              PF05728.7    187 seq666_BIOID50991    -            180   4.7e-72  241.5   0.0   1   1   3.9e-76   5.3e-72  241.3   0.0     1   186     1   177     1   178 0.99 Uncharacterised protein family (UPF0227)
Bax1-I               PF01027.15   205 seq667_BIOID50991    -            237   5.4e-12   45.6  24.8   1   1     5e-16   6.8e-12   45.3  17.2     3   201    19   220    17   225 0.82 Inhibitor of apoptosis-promoting Bax1
NAD_binding_1        PF00175.16   109 seq668_BIOID50991    -            248   5.6e-17   62.1   0.0   1   1   1.2e-20   8.1e-17   61.6   0.0     1   109   111   223   111   223 0.89 Oxidoreductase NAD-binding domain
FAD_binding_6        PF00970.19    99 seq668_BIOID50991    -            248   3.1e-10   39.9   0.0   1   1     9e-14   6.1e-10   38.9   0.0     9    90    14    90     6    98 0.85 Oxidoreductase FAD-binding domain
FAA_hydrolase        PF01557.13   217 seq670_BIOID50991    -            271   2.9e-24   85.5   0.0   1   1   2.9e-28   3.9e-24   85.1   0.0     2   216    58   261    57   262 0.88 Fumarylacetoacetate (FAA) hydrolase family
Entericidin          PF08085.6     21 seq671_BIOID50991    -             41   5.3e-09   35.3   0.0   1   1   4.6e-13   6.3e-09   35.1   0.0     1    21    20    40    20    40 0.99 Entericidin EcnA/B family
rve                  PF00665.21   120 seq673_BIOID50991    -            301     1e-23   83.6   0.1   1   1   5.1e-27   2.3e-23   82.4   0.0     3   119   123   243   121   244 0.97 Integrase core domain
HTH_21               PF13276.1     60 seq673_BIOID50991    -            301   4.1e-17   61.8   1.4   1   1   8.3e-19   3.8e-15   55.5   0.4     6    57    49   106    45   109 0.79 HTH-like domain
rve_3                PF13683.1     67 seq673_BIOID50991    -            301   5.5e-17   60.9   0.1   1   1   4.1e-20   1.9e-16   59.2   0.0     2    67   216   281   215   281 0.97 Integrase core domain
Voltage_CLC          PF00654.15   355 seq674_BIOID50991    -            438   1.1e-72  244.9  33.6   1   1   7.9e-77   1.1e-72  244.9  23.3     5   354    83   422    79   423 0.91 Voltage gated chloride channel
GntR                 PF00392.16    64 seq675_BIOID50991    -            257   1.8e-23   81.5   1.4   1   1     7e-27   3.2e-23   80.8   0.2     1    64    10    73    10    73 0.99 Bacterial regulatory proteins, gntR family
FCD                  PF07729.7    125 seq675_BIOID50991    -            257   3.9e-21   75.5   7.6   1   1   1.3e-24   5.8e-21   74.9   5.3     1   125    97   226    97   226 0.92 FCD domain
Rrf2                 PF02082.15    83 seq675_BIOID50991    -            257   5.4e-05   23.1   0.1   1   1   2.9e-08   0.00013   21.8   0.0    28    69    36    76    23    82 0.88 Transcriptional regulator
Entericidin          PF08085.6     21 seq677_BIOID50991    -             48   1.2e-08   34.2   2.6   1   1   1.2e-12   1.7e-08   33.7   1.8     1    21    23    43    23    43 0.98 Entericidin EcnA/B family
OEP                  PF02321.13   188 seq678_BIOID50991    -            495   6.9e-60  201.7  39.4   1   2   1.2e-30   1.7e-26   92.9  13.5     2   188    28   211    27   211 0.98 Outer membrane efflux protein
OEP                  PF02321.13   188 seq678_BIOID50991    -            495   6.9e-60  201.7  39.4   2   2   1.8e-37   2.5e-33  115.1   8.2     2   188   234   429   233   429 0.98 Outer membrane efflux protein
Pyr_redox_2          PF07992.9    200 seq679_BIOID50991    -            485   1.6e-44  152.1   1.7   1   1   1.9e-47   2.5e-44  151.4   1.2     1   198    19   328    19   330 0.94 Pyridine nucleotide-disulphide oxidoreductase
Pyr_redox_dim        PF02852.17   110 seq679_BIOID50991    -            485   9.1e-35  118.9   0.0   1   1   1.6e-37   2.2e-34  117.6   0.0     1   109   358   466   358   467 0.98 Pyridine nucleotide-disulphide oxidoreductase, dimerisation domain
Pyr_redox            PF00070.22    80 seq679_BIOID50991    -            485   2.7e-15   56.4   0.8   1   1   1.9e-18   2.7e-15   56.4   0.5     1    78   188   264   188   267 0.94 Pyridine nucleotide-disulphide oxidoreductase
GIDA                 PF01134.17   392 seq679_BIOID50991    -            485   1.9e-08   33.4   1.1   1   1   9.3e-11   1.3e-07   30.7   0.4     1    60    19    81    19    94 0.91 Glucose inhibited division protein A
FAD_oxidored         PF12831.2    428 seq679_BIOID50991    -            485   2.9e-08   33.0   0.9   1   1   4.5e-11   6.2e-08   32.0   0.6     1    38    19    56    19    74 0.94 FAD dependent oxidoreductase
FAD_binding_2        PF00890.19   421 seq679_BIOID50991    -            485   1.5e-06   27.2   0.7   1   1   3.4e-08   4.6e-05   22.3   0.2     2    35    20    53    19    58 0.90 FAD binding domain
Thi4                 PF01946.12   230 seq679_BIOID50991    -            485   1.5e-05   24.1   0.1   1   1   2.7e-08   3.7e-05   22.8   0.1    11    63    11    63     4    95 0.79 Thi4 family
Multi_Drug_Res       PF00893.14    93 seq681_BIOID50991    -            105   5.3e-33  113.2  10.3   1   1   4.9e-37   6.7e-33  112.9   7.2     1    93     1    93     1    93 0.99 Small Multidrug Resistance protein
Pyr_redox_2          PF07992.9    200 seq683_BIOID50991    -            434   1.8e-33  116.0   0.0   1   1   1.6e-36   4.3e-33  114.7   0.0     1   197     7   318     7   320 0.91 Pyridine nucleotide-disulphide oxidoreductase
Pyr_redox            PF00070.22    80 seq683_BIOID50991    -            434   2.5e-19   69.3   3.8   1   2     5e-08   0.00014   22.0   0.1     1    36     7    48     7    93 0.86 Pyridine nucleotide-disulphide oxidoreductase
Pyr_redox            PF00070.22    80 seq683_BIOID50991    -            434   2.5e-19   69.3   3.8   2   2     1e-15   2.8e-12   46.7   0.5     1    68   172   254   172   265 0.91 Pyridine nucleotide-disulphide oxidoreductase
DAO                  PF01266.19   358 seq683_BIOID50991    -            434   2.7e-11   42.8  10.3   1   1   1.2e-09   3.4e-06   26.1   0.0   147   236   226   308   223   336 0.80 FAD dependent oxidoreductase
Na_Pi_cotrans        PF02690.10   142 seq685_BIOID50991    -            543   1.6e-44  150.9  30.2   1   2   1.4e-39   9.5e-36  122.5   7.0     1   140    13   148    13   150 0.98 Na+/Pi-cotransporter
Na_Pi_cotrans        PF02690.10   142 seq685_BIOID50991    -            543   1.6e-44  150.9  30.2   2   2   1.6e-13   1.1e-09   38.0  10.2     1   123   139   265   139   284 0.90 Na+/Pi-cotransporter
OmpA                 PF00691.15    97 seq686_BIOID50991    -            160   3.6e-18   65.6   0.1   1   1     4e-22   5.5e-18   65.0   0.1     1    97    55   151    55   151 0.95 OmpA family
AcetDehyd-dimer      PF09290.6    137 seq688_BIOID50991    -            316     1e-65  219.6   0.3   1   1   2.3e-69   1.6e-65  219.0   0.2     1   137   131   284   131   284 1.00 Prokaryotic acetaldehyde dehydrogenase, dimerisation
Semialdhyde_dh       PF01118.19   121 seq688_BIOID50991    -            316   1.7e-16   60.5   0.0   1   1   6.1e-20   4.2e-16   59.2   0.0     1   117     5   119     5   123 0.92 Semialdehyde dehydrogenase, NAD binding domain
Ala_racemase_N       PF01168.15   217 seq691_BIOID50991    -            359   3.1e-61  206.6   0.0   1   1   5.7e-65   3.9e-61  206.2   0.0     1   217     8   219     8   219 0.94 Alanine racemase, N-terminal domain
Ala_racemase_C       PF00842.16   129 seq691_BIOID50991    -            359   1.7e-39  134.0   0.1   1   1   3.8e-43   2.6e-39  133.4   0.1     1   129   234   358   234   358 0.97 Alanine racemase, C-terminal domain
HycI                 PF01750.13   130 seq693_BIOID50991    -            164   1.4e-35  121.5   0.1   1   1   1.2e-39   1.7e-35  121.2   0.0     1   129    20   147    20   148 0.97 Hydrogenase maturation protease
MraZ                 PF02381.13    72 seq694_BIOID50991    -            152   2.5e-47  158.3   0.0   1   2   1.5e-28     2e-24   84.9   0.0     1    71     1    75     1    76 0.98 MraZ protein
MraZ                 PF02381.13    72 seq694_BIOID50991    -            152   2.5e-47  158.3   0.0   2   2     2e-24   2.7e-20   71.7   0.0     1    59    77   135    77   146 0.92 MraZ protein
Peptidase_S24        PF00717.18    70 seq695_BIOID50991    -            216     7e-18   63.9   0.1   1   1   3.7e-21     1e-17   63.4   0.0     2    70   128   200   127   200 0.97 Peptidase S24-like
HTH_3                PF01381.17    55 seq695_BIOID50991    -            216   2.9e-17   62.1   0.1   1   1   1.5e-20   4.2e-17   61.6   0.1     1    55    10    64    10    64 0.99 Helix-turn-helix
HTH_19               PF12844.2     64 seq695_BIOID50991    -            216   1.2e-11   44.4   0.0   1   1   6.9e-15   1.9e-11   43.7   0.0     1    63     7    69     7    70 0.98 Helix-turn-helix domain
HTH_31               PF13560.1     64 seq695_BIOID50991    -            216   6.3e-10   38.9   0.1   1   1   3.6e-13   9.9e-10   38.3   0.1     2    59     6    62     5    66 0.96 Helix-turn-helix domain
Lactate_perm         PF02652.9    522 seq697_BIOID50991    -            560  6.8e-234  777.0  41.5   1   1  5.7e-238  7.8e-234  776.8  28.8     1   522    25   551    25   551 0.99 L-lactate permease
DUF3457              PF11939.3    156 seq700_BIOID50991    -            162   1.1e-42  145.0   0.0   1   1   9.1e-47   1.2e-42  144.9   0.0     3   155    10   157     8   158 0.97 Protein of unknown function (DUF3457)
Methyltransf_5       PF01795.14   310 seq701_BIOID50991    -            346  2.1e-124  414.6   0.0   1   1  1.8e-128  2.5e-124  414.4   0.0     2   309    38   343    37   344 0.97 MraW methylase family
Molybdop_Fe4S4       PF04879.11    55 seq705_BIOID50991    -            195   2.2e-21   75.3   0.2   1   1   2.6e-24   1.8e-20   72.4   0.1     2    55    44   104    43   104 0.96 Molybdopterin oxidoreductase Fe4S4 domain
Molybdopterin        PF00384.17   432 seq705_BIOID50991    -            195   2.4e-06   26.4   0.1   1   1   4.2e-10   2.9e-06   26.1   0.0     1    35   107   139   107   190 0.79 Molybdopterin oxidoreductase
HMGL-like            PF00682.14   237 seq706_BIOID50991    -            337   1.3e-63  214.7   4.4   1   1   2.2e-67   1.5e-63  214.4   3.1     1   235    14   245    14   247 0.99 HMGL-like
DmpG_comm            PF07836.6     66 seq706_BIOID50991    -            337   1.9e-32  110.3   0.1   1   1   5.6e-36   3.8e-32  109.3   0.0     1    65   271   335   271   336 0.97 DmpG-like communication domain
DUF1190              PF06693.6    165 seq708_BIOID50991    -            234     7e-56  188.7  12.3   1   1   6.7e-60   9.1e-56  188.3   8.5     2   164    51   221    50   222 0.96 Protein of unknown function (DUF1190)
HypA                 PF01155.14   113 seq709_BIOID50991    -            113   1.9e-35  120.8   6.1   1   1   1.6e-39   2.1e-35  120.6   4.3     1   113     1   113     1   113 0.99 Hydrogenase expression/synthesis hypA family
HisG                 PF01634.13   163 seq711_BIOID50991    -            299   8.2e-55  184.7   0.0   1   1   1.7e-58   1.2e-54  184.1   0.0     1   163    53   221    53   221 0.94 ATP phosphoribosyltransferase
HisG_C               PF08029.6     75 seq711_BIOID50991    -            299   5.6e-28   96.5   0.1   1   1   2.2e-31   1.5e-27   95.2   0.0     1    75   222   297   222   297 0.98 HisG, C-terminal domain
GGDEF                PF00990.16   161 seq712_BIOID50991    -            442   2.1e-26   92.3   0.0   1   1   2.9e-30   3.9e-26   91.4   0.0     1   160   295   437   295   438 0.89 GGDEF domain
UvrD_C               PF13361.1    319 seq713_BIOID50991    -            690   8.9e-93  311.1   0.0   1   1   3.7e-95   8.4e-92  307.9   0.0     1   318   288   630   288   631 0.97 UvrD-like helicase C-terminal domain
UvrD-helicase        PF00580.16   315 seq713_BIOID50991    -            690   2.2e-74  250.5   0.4   1   1   1.4e-76   3.1e-73  246.6   0.3     1   314    20   282    20   283 0.94 UvrD/REP helicase N-terminal domain
AAA_19               PF13245.1     76 seq713_BIOID50991    -            690   2.2e-13   49.6   0.6   1   1   2.1e-16   4.9e-13   48.5   0.4     8    75    32   104    25   105 0.82 Part of AAA domain
UvrD_C_2             PF13538.1    104 seq713_BIOID50991    -            690   2.2e-10   40.4   0.0   1   1   5.8e-13   1.3e-09   37.9   0.0    54   103   563   626   513   627 0.80 Family description
DUF1454              PF07305.7    200 seq719_BIOID50991    -            199  1.4e-111  370.1   1.7   1   1  1.2e-115  1.6e-111  369.9   1.2     1   200     1   199     1   199 1.00 Protein of unknown function (DUF1454)
Rick_17kDa_Anti      PF05433.10    42 seq720_BIOID50991    -            179   1.7e-11   43.4  15.7   1   1   5.1e-15   1.7e-11   43.4  10.9     2    42    73   113    72   113 0.96 Glycine zipper 2TM domain
Gly-zipper_OmpA      PF13436.1    118 seq720_BIOID50991    -            179   5.2e-09   35.6   3.0   1   1   1.5e-12   5.2e-09   35.6   2.1     5   112    28   134    24   136 0.78 Glycine-zipper containing OmpA-like membrane domain
Gly-zipper_YMGG      PF13441.1     45 seq720_BIOID50991    -            179   3.6e-08   32.6  12.7   1   1     1e-11   3.6e-08   32.6   8.8     2    45    69   111    68   111 0.97 YMGG-like Gly-zipper
Gly-zipper_Omp       PF13488.1     46 seq720_BIOID50991    -            179   1.8e-05   24.1  13.8   1   1   5.3e-09   1.8e-05   24.1   9.6     2    42    73   112    72   118 0.82 Glycine zipper
Aminotran_1_2        PF00155.16   363 seq721_BIOID50991    -            411   1.5e-85  287.2   0.0   1   1   1.2e-89   1.7e-85  287.0   0.0     2   362    41   406    40   407 0.98 Aminotransferase class I and II
HupF_HypC            PF01455.13    68 seq722_BIOID50991    -             82   2.6e-26   91.2   0.8   1   1   2.2e-30     3e-26   91.0   0.5     1    68     1    73     1    73 0.98 HupF/HypC family
Molybdopterin        PF00384.17   432 seq725_BIOID50991    -            803   1.1e-23   83.6   0.0   1   1   3.4e-24   2.4e-20   72.6   0.0   103   379     2   377     1   381 0.84 Molybdopterin oxidoreductase
Molydop_binding      PF01568.16   109 seq725_BIOID50991    -            803   5.5e-17   61.4   0.1   1   1     3e-20     2e-16   59.6   0.1     4   108   681   796   678   797 0.93 Molydopterin dinucleotide binding domain
HTH_3                PF01381.17    55 seq728_BIOID50991    -            131   6.5e-10   38.6   0.0   1   1   3.6e-13   2.5e-09   36.7   0.0     1    54    34    87    34    88 0.95 Helix-turn-helix
HTH_19               PF12844.2     64 seq728_BIOID50991    -            131   7.9e-08   32.1   0.1   1   1   5.5e-11   3.8e-07   29.9   0.0    12    61    42    91    34    94 0.93 Helix-turn-helix domain
FtsL                 PF04999.8     97 seq730_BIOID50991    -            121   1.3e-33  114.4   0.1   1   1   1.1e-37   1.5e-33  114.2   0.1     3    96    26   119    24   120 0.97 Cell division protein FtsL
GPW_gp25             PF04965.9     99 seq731_BIOID50991    -            130   4.4e-12   45.2   0.0   1   1   4.3e-16   5.9e-12   44.8   0.0     5    94    20   108    16   113 0.89 Gene 25-like lysozyme
HTH_3                PF01381.17    55 seq734_BIOID50991    -            135   1.9e-14   53.0   0.0   1   1   7.9e-18   3.6e-14   52.2   0.0     3    55    12    64    10    64 0.97 Helix-turn-helix
HTH_31               PF13560.1     64 seq734_BIOID50991    -            135   1.2e-11   44.5   1.2   1   1   4.4e-15     2e-11   43.7   0.8     2    58     6    61     5    71 0.95 Helix-turn-helix domain
HTH_19               PF12844.2     64 seq734_BIOID50991    -            135   1.7e-09   37.5   0.0   1   1   6.8e-13   3.1e-09   36.6   0.0     1    63     7    69     7    70 0.97 Helix-turn-helix domain
GSP_synth            PF03738.9     97 seq735_BIOID50991    -            386   2.8e-29  101.0   0.1   1   1   5.1e-33     7e-29   99.8   0.1     2    97   174   265   173   265 0.97 Glutathionylspermidine synthase preATP-grasp
Histidinol_dh        PF00815.15   413 seq739_BIOID50991    -            434    1e-182  607.2   1.5   1   1  8.8e-187  1.2e-182  607.0   1.0     2   413    18   428    17   428 0.99 Histidinol dehydrogenase
TIM                  PF00121.13   244 seq742_BIOID50991    -            255   3.2e-93  311.1   1.0   1   1   2.6e-97   3.6e-93  311.0   0.7     1   243     4   245     4   246 0.97 Triosephosphate isomerase
Transpeptidase       PF00905.17   304 seq743_BIOID50991    -            588   4.1e-82  275.4   0.0   1   1   8.2e-86   5.6e-82  275.0   0.0     1   303   260   554   260   555 0.99 Penicillin binding protein transpeptidase domain
PBP_dimer            PF03717.10   190 seq743_BIOID50991    -            588     2e-34  119.1   0.0   1   1   4.2e-38   2.8e-34  118.6   0.0     4   188    69   220    66   222 0.93 Penicillin-binding Protein dimerisation domain
DUF1440              PF07274.7    136 seq744_BIOID50991    -            204   3.9e-55  185.4   2.3   1   1   3.4e-59   4.7e-55  185.1   1.6     1   136    26   182    26   182 0.99 Protein of unknown function (DUF1440)
FCD                  PF07729.7    125 seq745_BIOID50991    -            258   3.1e-23   82.3   2.7   1   1   4.6e-27   3.1e-23   82.3   1.9     1   124   100   223   100   224 0.90 FCD domain
GntR                 PF00392.16    64 seq745_BIOID50991    -            258   2.1e-22   78.2   0.4   1   1   6.1e-26   4.2e-22   77.2   0.3     1    64     8    71     8    71 0.98 Bacterial regulatory proteins, gntR family
MFS_1                PF07690.11   354 seq747_BIOID50991    -            418     9e-39  133.1  71.3   1   1   1.2e-40     8e-37  126.6  30.9     2   296    36   316    35   319 0.89 Major Facilitator Superfamily
Sugar_tr             PF00083.19   451 seq747_BIOID50991    -            418   4.5e-16   58.3  13.0   1   1   6.6e-20   4.5e-16   58.3   9.0    43   197    59   210    11   218 0.85 Sugar (and other) transporter
DUF1391              PF07151.7     49 seq752_BIOID50991    -             51   2.8e-34  116.2   0.5   1   1   2.2e-38     3e-34  116.1   0.4     1    48     2    49     2    50 0.97 Protein of unknown function (DUF1391)
DUF3521              PF12035.3     35 seq755_BIOID50991    -             51   1.7e-14   53.2   0.6   1   1   1.5e-18     2e-14   52.9   0.4     1    33     6    38     6    40 0.94 Protein of unknown function (DUF3521)
NUDIX                PF00293.23   135 seq759_BIOID50991    -            257   1.9e-21   75.9   0.1   1   1   1.3e-24     6e-21   74.3   0.0     6   125   132   240   127   249 0.90 NUDIX domain
zf-NADH-PPase        PF09297.6     32 seq759_BIOID50991    -            257   2.8e-10   39.4   5.4   1   1     1e-13   4.8e-10   38.6   3.8     1    32    93   124    93   124 0.98 NADH pyrophosphatase zinc ribbon domain
NUDIX-like           PF09296.6     98 seq759_BIOID50991    -            257   3.7e-06   27.0   0.1   1   1   1.6e-09   7.3e-06   26.1   0.1     2    97    11    90    10    91 0.96 NADH pyrophosphatase-like rudimentary NUDIX domain
DUF2528              PF10800.3    102 seq760_BIOID50991    -            122   3.1e-47  159.0   0.3   1   1   2.7e-51   3.6e-47  158.8   0.2     2   101    15   121    14   122 0.98 Protein of unknown function (DUF2528)
Peptidase_S24        PF00717.18    70 seq761_BIOID50991    -            212   7.2e-11   41.4   0.1   1   1   1.5e-14   1.1e-10   40.9   0.0     3    69   126   197   124   198 0.96 Peptidase S24-like
HTH_3                PF01381.17    55 seq761_BIOID50991    -            212     2e-05   24.2   0.1   1   1   7.3e-09     5e-05   22.9   0.0     8    55    17    64    10    64 0.87 Helix-turn-helix
YbhQ                 PF11076.3    135 seq763_BIOID50991    -            136   4.3e-79  262.5  13.2   1   1   3.7e-83   5.1e-79  262.3   9.1     1   134     1   132     1   134 0.98 Putative inner membrane protein YbhQ
DUF2819              PF10995.3    317 seq765_BIOID50991    -            523  3.2e-129  430.1   0.0   1   1    3e-133  4.1e-129  429.7   0.0     2   317   163   474   162   474 0.99 Protein of unknown function (DUF2819)
DUF1471              PF07338.8     56 seq766_BIOID50991    -             85   8.5e-20   70.0   0.1   1   1   8.2e-24   1.1e-19   69.6   0.0     2    56    33    85    32    85 0.98 Protein of unknown function (DUF1471)
FMN_dh               PF01070.13   357 seq768_BIOID50991    -            396  3.2e-125  417.5   0.0   1   1  1.3e-128  4.4e-125  417.1   0.0     1   355    13   375    13   377 0.96 FMN-dependent dehydrogenase
NMO                  PF03060.10   330 seq768_BIOID50991    -            396     3e-05   23.1   2.9   1   1   1.3e-08   4.5e-05   22.6   2.0   138   225   248   335   244   372 0.87 Nitronate monooxygenase
Iso_dh               PF00180.15   348 seq770_BIOID50991    -            416  7.1e-116  386.8   0.0   1   1    6e-120  8.2e-116  386.6   0.0     2   348    29   412    28   412 0.98 Isocitrate/isopropylmalate dehydrogenase
Lambda_CIII          PF02061.11    45 seq771_BIOID50991    -             54   9.1e-31  105.4   0.1   1   1   7.8e-35   1.1e-30  105.2   0.1     1    45     1    43     1    43 1.00 Lambda Phage CIII
Lambda_Kil           PF06301.6     43 seq772_BIOID50991    -            115   8.7e-27   92.1   1.2   1   1   8.6e-31   1.2e-26   91.7   0.9     1    43    43    85    43    85 0.98 Bacteriophage lambda Kil protein
Aconitase_2_N        PF06434.8    204 seq773_BIOID50991    -            916   1.5e-95  318.2   0.0   1   1   5.4e-99   2.4e-95  317.6   0.0     1   204   219   433   219   433 0.99 Aconitate hydratase 2 N-terminus
Aconitase_B_N        PF11791.3    154 seq773_BIOID50991    -            916   9.2e-68  226.7   0.1   1   1   3.6e-71   1.6e-67  225.9   0.1     1   154    55   207    55   207 1.00 Aconitate B N-terminal domain
Aconitase            PF00330.15   465 seq773_BIOID50991    -            916   2.7e-25   88.6   0.1   1   2   1.1e-12   5.2e-09   34.9   0.0   102   305   524   749   515   752 0.75 Aconitase family (aconitate hydratase)
Aconitase            PF00330.15   465 seq773_BIOID50991    -            916   2.7e-25   88.6   0.1   2   2   2.1e-17   9.6e-14   50.5   0.0   337   465   750   869   746   869 0.90 Aconitase family (aconitate hydratase)
Aminotran_1_2        PF00155.16   363 seq775_BIOID50991    -            356   9.5e-69  231.9   0.0   1   1   1.7e-72   1.1e-68  231.6   0.0    31   363    46   351    30   351 0.94 Aminotransferase class I and II
Aminotran_5          PF00266.14   371 seq775_BIOID50991    -            356   3.4e-06   25.9   0.0   1   1   1.2e-09     8e-06   24.7   0.0    49   177    64   186    46   187 0.82 Aminotransferase class-V
Terminase_6          PF03237.10   384 seq776_BIOID50991    -            588  6.7e-108  360.7   0.1   1   1  1.8e-111  8.1e-108  360.4   0.0     1   384   162   572   162   572 0.98 Terminase-like family
Terminase_5          PF06056.7     58 seq776_BIOID50991    -            588   4.6e-27   93.2   0.2   1   1   2.4e-30   1.1e-26   92.0   0.1     1    58    11    68    11    68 0.99 Putative ATPase subunit of terminase (gpP-like)
DUF2058              PF09831.4    177 seq778_BIOID50991    -            218   1.2e-63  214.0   9.4   1   1     1e-67   1.4e-63  213.8   6.5     1   177    44   218    44   218 0.99 Uncharacterized protein conserved in bacteria (DUF2058)
Gam                  PF06064.6     98 seq779_BIOID50991    -             98   5.5e-63  209.0   5.4   1   1   4.4e-67     6e-63  208.9   3.8     1    98     1    98     1    98 0.99 Host-nuclease inhibitor protein Gam
URO-D                PF01208.12   343 seq780_BIOID50991    -            354  1.7e-140  467.7   0.0   1   1  1.4e-144  1.9e-140  467.5   0.0     2   342     5   347     4   348 0.98 Uroporphyrinogen decarboxylase (URO-D)
DUF1391              PF07151.7     49 seq782_BIOID50991    -             77   5.2e-34  115.3   0.8   1   1   4.9e-38   6.7e-34  115.0   0.6     1    48    29    76    29    77 0.98 Protein of unknown function (DUF1391)
DicB                 PF05358.6     62 seq784_BIOID50991    -             62   5.3e-41  137.8   0.2   1   1   4.3e-45   5.8e-41  137.6   0.1     1    62     1    62     1    62 1.00 DicB protein
MFS_1                PF07690.11   354 seq786_BIOID50991    -            417   8.1e-39  133.2  63.0   1   2   3.2e-31   2.2e-27   95.6  18.9     1   224    41   261    40   270 0.82 Major Facilitator Superfamily
MFS_1                PF07690.11   354 seq786_BIOID50991    -            417   8.1e-39  133.2  63.0   2   2   1.3e-14   8.8e-11   41.0  23.3     7   168   249   407   247   415 0.82 Major Facilitator Superfamily
Sugar_tr             PF00083.19   451 seq786_BIOID50991    -            417   2.1e-14   52.8  34.5   1   1   9.1e-18   6.2e-14   51.2   7.0    46   197    71   217    11   223 0.90 Sugar (and other) transporter
RecT                 PF03837.9    199 seq787_BIOID50991    -            261   1.1e-28   99.8   0.0   1   1   1.6e-30   2.2e-26   92.2   0.0     5   195    24   182    22   190 0.91 RecT family
Acid_phosphat_B      PF03767.9    230 seq789_BIOID50991    -            237   3.8e-50  170.2   0.0   1   1   3.2e-54   4.3e-50  170.0   0.0     2   229    11   220    10   221 0.96 HAD superfamily, subfamily IIIB (Acid phosphatase)
DUF1482              PF07358.6     57 seq790_BIOID50991    -             63   1.3e-26   91.8   0.2   1   1     1e-30   1.4e-26   91.7   0.1     1    57     4    62     4    62 0.98 Protein of unknown function (DUF1482)
Mur_ligase_M         PF08245.7    189 seq792_BIOID50991    -            495   1.4e-45  155.5   0.2   1   1     5e-49   2.3e-45  154.8   0.1     1   188   114   318   114   319 0.90 Mur ligase middle domain
Mur_ligase_C         PF02875.16    91 seq792_BIOID50991    -            495   2.2e-26   91.5   0.0   1   1   2.8e-29   1.3e-25   89.1   0.0     1    91   339   425   339   425 0.96 Mur ligase family, glutamate ligase domain
Mur_ligase           PF01225.20    83 seq792_BIOID50991    -            495   8.4e-13   48.0   0.5   1   1   9.1e-16   4.1e-12   45.8   0.1     5    83    25   102    22   102 0.88 Mur ligase family, catalytic domain
Zip                  PF02535.17   319 seq795_BIOID50991    -            265   2.2e-32  112.2  21.1   1   1   4.2e-31   5.7e-27   94.4   3.7   150   317    94   254    89   256 0.96 ZIP Zinc transporter
Fer4_11              PF13247.1     99 seq796_BIOID50991    -            294   1.2e-29  101.9  13.1   1   1   1.8e-32   2.2e-29  101.1   5.5     2    98    92   188    91   189 0.94 4Fe-4S dicluster domain
Form-deh_trans       PF09163.6     44 seq796_BIOID50991    -            294   7.8e-20   69.9   0.0   1   1   1.1e-22   1.4e-19   69.1   0.0     1    44   246   289   246   290 0.96 Formate dehydrogenase N, transmembrane
Fer4_7               PF12838.2     52 seq796_BIOID50991    -            294   4.9e-15   55.5  25.2   1   1   8.3e-11     1e-07   32.0   5.6     1    50    38   114    38   117 0.90 4Fe-4S dicluster domain
Fer4_9               PF13187.1     55 seq796_BIOID50991    -            294   3.3e-13   49.5  27.2   1   1   4.6e-11   5.7e-08   32.7   7.7     1    55   132   184   132   184 0.97 4Fe-4S dicluster domain
Fer4_10              PF13237.1     52 seq796_BIOID50991    -            294   2.6e-12   46.2  27.8   1   1   3.4e-11   4.2e-08   32.7   7.1     2    52    93   144    92   144 0.86 4Fe-4S dicluster domain
Fer4_2               PF12797.2     22 seq796_BIOID50991    -            294   3.3e-10   39.1  34.5   1   1   6.4e-09     8e-06   25.3   2.4     4    20    33    49    31    51 0.91 4Fe-4S binding domain
Fer4_3               PF12798.2     15 seq796_BIOID50991    -            294   9.7e-08   31.9  41.1   1   3   0.00035      0.43   11.1   3.8     1    15   100   117   100   117 0.89 4Fe-4S binding domain
Fer4_3               PF12798.2     15 seq796_BIOID50991    -            294   9.7e-08   31.9  41.1   2   3   6.7e-05     0.083   13.3   2.9     1    14   133   146   133   147 0.94 4Fe-4S binding domain
Fer4_3               PF12798.2     15 seq796_BIOID50991    -            294   9.7e-08   31.9  41.1   3   3   3.4e-06    0.0042   17.4   2.5     1    15   160   183   160   183 0.98 4Fe-4S binding domain
Fer4_4               PF12800.2     17 seq796_BIOID50991    -            294   3.1e-07   30.0  31.6   1   2   4.7e-05     0.059   13.6   1.8     3    15    38    50    36    56 0.91 4Fe-4S binding domain
Fer4_4               PF12800.2     17 seq796_BIOID50991    -            294   3.1e-07   30.0  31.6   2   2     1e-07   0.00013   21.9   1.8     1    17   130   146   130   146 0.92 4Fe-4S binding domain
Fer4                 PF00037.22    24 seq796_BIOID50991    -            294   3.1e-07   29.6  37.3   1   1   4.1e-08   5.1e-05   22.5   2.0     5    22   130   147   126   149 0.87 4Fe-4S binding domain
GTP_EFTU             PF00009.22   188 seq799_BIOID50991    -            607     1e-56  191.2   0.0   1   1   7.2e-60     2e-56  190.3   0.0     2   187     4   195     3   196 0.96 Elongation factor Tu GTP binding domain
EFG_C                PF00679.19    89 seq799_BIOID50991    -            607   1.9e-21   75.6   0.0   1   1   1.6e-24   4.3e-21   74.4   0.0     3    83   397   477   395   483 0.96 Elongation factor G C-terminus
GTP_EFTU_D2          PF03144.20    74 seq799_BIOID50991    -            607   7.4e-10   38.6   3.2   1   1   8.1e-13   2.2e-09   37.1   2.2     1    74   219   289   219   289 0.94 Elongation factor Tu domain 2
MMR_HSR1             PF01926.18   114 seq799_BIOID50991    -            607   1.3e-05   25.0   0.2   1   1   1.5e-08   4.1e-05   23.4   0.0     2   113     8   128     7   129 0.55 50S ribosome-binding GTPase
MFS_1                PF07690.11   354 seq801_BIOID50991    -            393     2e-24   85.8  58.2   1   1   1.3e-26   1.8e-22   79.4  34.4     2   328    14   320    10   327 0.84 Major Facilitator Superfamily
YliH                 PF10799.3    127 seq802_BIOID50991    -            127   2.3e-73  243.8   4.9   1   1   1.8e-77   2.5e-73  243.6   3.4     1   127     1   127     1   127 0.99 Biofilm formation protein (YliH/bssR)
GSP_synth            PF03738.9     97 seq803_BIOID50991    -            619   1.5e-27   95.5   0.1   1   1     6e-31   4.1e-27   94.1   0.1     2    96   382   495   381   496 0.94 Glutathionylspermidine synthase preATP-grasp
CHAP                 PF05257.11   125 seq803_BIOID50991    -            619   1.8e-23   82.4   0.0   1   1   5.5e-27   3.8e-23   81.3   0.0     7   124    45   175    39   176 0.94 CHAP domain
Cytochrom_C_asm      PF01578.15   214 seq804_BIOID50991    -            288   5.7e-45  153.3  17.3   1   1   4.2e-49   5.7e-45  153.3  12.0     5   212    62   286    58   288 0.97 Cytochrome C assembly protein
SpoU_methylase       PF00588.14   142 seq805_BIOID50991    -            157   2.4e-34  118.0   0.0   1   1     2e-38   2.7e-34  117.9   0.0     1   142     1   142     1   142 0.95 SpoU rRNA Methylase family
DUF2636              PF11120.3     62 seq806_BIOID50991    -             63   5.2e-33  112.2   0.6   1   1   4.2e-37   5.7e-33  112.1   0.4     1    62     2    63     2    63 0.99 Protein of unknown function (DUF2636)
IGPD                 PF00475.13   145 seq807_BIOID50991    -            355   1.2e-64  216.3   0.3   1   1   6.7e-68   2.3e-64  215.5   0.2     1   145   196   338   196   338 0.99 Imidazoleglycerol-phosphate dehydratase
HAD_2                PF13419.1    176 seq807_BIOID50991    -            355   5.5e-07   29.9   0.0   1   1   5.3e-09   1.8e-05   24.9   0.0    76   173    30   145    19   148 0.81 Haloacid dehalogenase-like hydrolase
PNK3P                PF08645.6    158 seq807_BIOID50991    -            355   7.5e-07   28.6   0.0   1   1   5.7e-10   1.9e-06   27.2   0.0     5   129     8   134     4   166 0.76 Polynucleotide kinase 3 phosphatase
Hydrolase_like       PF13242.1     75 seq807_BIOID50991    -            355   1.8e-06   27.4   0.0   1   1   1.1e-09   3.8e-06   26.4   0.0     1    44   102   144   102   149 0.90 HAD-hyrolase-like
Sdh_cyt              PF01127.17   121 seq809_BIOID50991    -            133   4.8e-30  103.7   4.3   1   1   4.3e-34   5.8e-30  103.4   3.0     3   120    11   127    10   128 0.90 Succinate dehydrogenase/Fumarate reductase transmembrane subunit
YqaJ                 PF09588.5    152 seq810_BIOID50991    -            225   7.7e-26   90.7   0.0   1   1   2.1e-29   1.4e-25   89.8   0.0     2   150    24   166    23   168 0.85 YqaJ-like viral recombinase domain
Endonuclease_5       PF04493.9    206 seq811_BIOID50991    -            223   1.1e-70  237.0   0.0   1   1   9.3e-75   1.3e-70  236.8   0.0     1   205     9   208     9   209 0.99 Endonuclease V
DUF3260              PF11658.3    518 seq812_BIOID50991    -            559  5.9e-234  776.8   0.0   1   1    5e-238  6.8e-234  776.6   0.0     2   518    24   554    23   554 0.99 Protein of unknown function (DUF3260)
GSDH                 PF07995.6    331 seq813_BIOID50991    -            371    1e-127  425.6   0.1   1   1  8.6e-132  1.2e-127  425.5   0.1     1   331    34   366    34   366 0.98 Glucose / Sorbosone dehydrogenase
UPF0047              PF01894.12   118 seq814_BIOID50991    -            138   4.5e-39  132.8   0.0   1   1   3.7e-43   5.1e-39  132.6   0.0     1   117    17   135    17   136 0.97 Uncharacterised protein family UPF0047
DicB                 PF05358.6     62 seq815_BIOID50991    -             62   4.5e-38  128.4   0.0   1   1   3.6e-42   4.9e-38  128.3   0.0     1    62     1    62     1    62 0.99 DicB protein
DUF1482              PF07358.6     57 seq818_BIOID50991    -             66   6.9e-28   95.9   0.2   1   1   5.7e-32   7.7e-28   95.7   0.1     1    57     7    65     7    65 0.98 Protein of unknown function (DUF1482)
Cytochrom_B_N        PF00033.14   188 seq820_BIOID50991    -            217   1.4e-20   73.3  19.2   1   1   2.5e-24   1.7e-20   73.0  13.3     4   188    10   186     7   186 0.92 Cytochrome b(N-terminal)/b6/petB
Ni_hydr_CYTB         PF01292.15   182 seq820_BIOID50991    -            217   1.4e-18   66.8  17.8   1   1   2.5e-22   1.7e-18   66.5  12.3     5   182    13   186     9   186 0.89 Prokaryotic cytochrome b561
Glutaminase          PF04960.10   286 seq821_BIOID50991    -            310  1.8e-113  378.1   0.1   1   1  1.5e-117  2.1e-113  377.9   0.0     1   286    24   308    24   308 0.99 Glutaminase
Sdh_cyt              PF01127.17   121 seq822_BIOID50991    -            115   8.9e-12   44.7  15.1   1   1   7.9e-16   1.1e-11   44.5  10.5    18   120    11   104     2   113 0.83 Succinate dehydrogenase/Fumarate reductase transmembrane subunit
DUF419               PF04237.8     92 seq824_BIOID50991    -            118   1.2e-22   79.9   0.1   1   1   1.1e-26   1.5e-22   79.6   0.0     1    91    10   102    10   103 0.98 Protein of unknown function (DUF419)
DUF21                PF01595.15   183 seq828_BIOID50991    -            420   3.5e-55  186.0   4.7   1   1   1.1e-58   4.9e-55  185.5   3.3     3   175     2   175     1   180 0.98 Domain of unknown function DUF21
CorC_HlyC            PF03471.12    81 seq828_BIOID50991    -            420   2.9e-20   71.7   0.2   1   1     2e-23   9.2e-20   70.1   0.1     2    79   335   410   334   412 0.95 Transporter associated domain
CBS                  PF00571.23    57 seq828_BIOID50991    -            420   9.6e-06   25.0   0.2   1   1   8.6e-08   0.00039   19.9   0.0     8    56   270   318   249   319 0.87 CBS domain
Phage_portal         PF04860.7    347 seq830_BIOID50991    -            346   1.1e-63  214.9   0.1   1   1     1e-67   1.4e-63  214.5   0.1    12   314    47   337    38   342 0.91 Phage portal protein
DUF1317              PF07026.6     60 seq832_BIOID50991    -             60   3.8e-39  132.2   0.1   1   1     3e-43   4.1e-39  132.1   0.0     1    60     1    60     1    60 0.99 Protein of unknown function (DUF1317)
FAD_binding_2        PF00890.19   421 seq833_BIOID50991    -            588  2.6e-117  392.1   6.1   1   1    7e-121  3.2e-117  391.8   4.2     1   421     9   405     9   405 0.98 FAD binding domain
Succ_DH_flav_C       PF02910.15   129 seq833_BIOID50991    -            588   2.6e-38  130.6   0.1   1   1   1.1e-41   5.1e-38  129.7   0.1     1   129   460   588   460   588 0.96 Fumarate reductase flavoprotein C-term
DUF416               PF04222.7    191 seq834_BIOID50991    -            196   3.7e-87  290.2   0.1   1   1     3e-91   4.2e-87  290.1   0.0     1   189     4   192     4   194 0.99 Protein of unknown function (DUF416)
Mur_ligase_M         PF08245.7    189 seq835_BIOID50991    -            452     4e-50  170.3   0.1   1   1   1.7e-53   7.6e-50  169.4   0.0     2   188   106   292   105   293 0.97 Mur ligase middle domain
Mur_ligase_C         PF02875.16    91 seq835_BIOID50991    -            452     3e-16   59.1   0.0   1   1   3.2e-19   1.5e-15   56.8   0.0     1    82   313   394   313   403 0.93 Mur ligase family, glutamate ligase domain
Mur_ligase           PF01225.20    83 seq835_BIOID50991    -            452     3e-15   55.9   0.0   1   1   2.1e-18   9.6e-15   54.3   0.0     3    82    25    94    23    95 0.96 Mur ligase family, catalytic domain
TerD                 PF02342.13   128 seq836_BIOID50991    -            193     5e-37  126.4   0.0   1   1   9.1e-41   6.2e-37  126.1   0.0     2   127    66   183    65   184 0.97 Bacterial stress protein
Tellurium_res        PF10138.4     99 seq836_BIOID50991    -            193   3.9e-08   33.0   0.3   1   1   1.2e-11   8.3e-08   31.9   0.1    30    88     2    56     1    63 0.89 Tellurium resistance protein
Asr                  PF06392.6     19 seq837_BIOID50991    -            111   7.1e-07   29.3  23.9   1   1   5.2e-11   7.1e-07   29.3  16.6     1    19    53    71    53    71 0.99 Acid shock protein repeat
DUF1382              PF07131.6     61 seq838_BIOID50991    -             63   8.3e-40  134.6   0.6   1   1   6.7e-44   9.1e-40  134.4   0.4     1    61     1    61     1    61 0.99 Protein of unknown function (DUF1382)
GATase               PF00117.23   192 seq840_BIOID50991    -            196   3.9e-28   98.0   0.0   1   1   1.3e-31   4.5e-28   97.8   0.0     1   189     4   194     4   196 0.82 Glutamine amidotransferase class-I
GATase_3             PF07685.9    158 seq840_BIOID50991    -            196   9.5e-06   25.1   0.0   1   1   4.1e-09   1.4e-05   24.6   0.0     8    80    39   101    32   107 0.87 CobB/CobQ-like glutamine amidotransferase domain
Pyr_redox_2          PF07992.9    200 seq842_BIOID50991    -            847     2e-36  125.6   0.0   1   1   3.9e-39   8.8e-36  123.5   0.0     1   198     5   285     5   287 0.95 Pyridine nucleotide-disulphide oxidoreductase
NIR_SIR              PF01077.17   157 seq842_BIOID50991    -            847   2.8e-27   94.8   0.1   1   1   3.5e-30     8e-27   93.4   0.0     2   150   632   770   631   776 0.94 Nitrite and sulphite reductase 4Fe-4S domain
Fer2_BFD             PF04324.10    55 seq842_BIOID50991    -            847   2.8e-21   75.1   4.8   1   1     7e-19   1.6e-15   56.7   2.0     2    53   423   472   422   474 0.93 BFD-like [2Fe-2S] binding domain
Pyr_redox            PF00070.22    80 seq842_BIOID50991    -            847   1.5e-15   57.2   0.7   1   1   6.4e-19   1.5e-15   57.2   0.5     2    72   148   219   147   229 0.91 Pyridine nucleotide-disulphide oxidoreductase
NIR_SIR_ferr         PF03460.12    69 seq842_BIOID50991    -            847   4.4e-12   45.3   0.0   1   1     4e-15   9.1e-12   44.3   0.0     3    68   560   622   558   623 0.95 Nitrite/Sulfite reductase ferredoxin-like half domain
Pyr_redox_3          PF13738.1    203 seq842_BIOID50991    -            847     2e-08   34.3   0.4   1   1   1.5e-09   3.5e-06   27.1   0.0    78   196    55   174    42   179 0.83 Pyridine nucleotide-disulphide oxidoreductase
tRNA-synt_2          PF00152.15   335 seq843_BIOID50991    -            335   5.4e-70  235.6   0.0   1   1     5e-74   6.9e-70  235.3   0.0    21   333    25   333    14   335 0.88 tRNA synthetases class II (D, K and N)
PTS_IIB              PF02302.12    90 seq844_BIOID50991    -            106     2e-20   72.8   1.3   1   1   1.8e-24   2.4e-20   72.6   0.9     2    88     6    95     5    97 0.94 PTS system, Lactose/Cellobiose specific IIB subunit
PTS_2-RNA            PF01885.11   186 seq846_BIOID50991    -            184   6.2e-53  178.7   0.0   1   1   5.5e-57   7.5e-53  178.4   0.0     2   180     6   175     5   180 0.96 RNA 2'-phosphotransferase, Tpt1 / KptA family
AA_permease_2        PF13520.1    426 seq851_BIOID50991    -            430     1e-31  109.8  54.4   1   1   3.1e-35   2.1e-31  108.7  37.6     1   406    13   398    13   423 0.84 Amino acid permease
AA_permease          PF00324.16   479 seq851_BIOID50991    -            430   1.3e-25   89.5  49.3   1   1   3.2e-29   2.2e-25   88.8  34.2     2   416    18   396    17   428 0.84 Amino acid permease
TerD                 PF02342.13   128 seq855_BIOID50991    -            385   2.3e-44  150.1   0.0   1   2   1.5e-27     1e-23   83.4   0.0     1   128    45   156    45   156 0.94 Bacterial stress protein
TerD                 PF02342.13   128 seq855_BIOID50991    -            385   2.3e-44  150.1   0.0   2   2   8.9e-22   6.1e-18   64.7   0.0     4   124   259   367   256   371 0.96 Bacterial stress protein
Tellurium_res        PF10138.4     99 seq855_BIOID50991    -            385   4.3e-31  106.6   0.0   1   1   1.3e-34   8.9e-31  105.6   0.0     4    99   165   255   162   255 0.90 Tellurium resistance protein
PFL                  PF02901.10   648 seq856_BIOID50991    -            765  3.7e-205  683.0   0.0   1   1  6.7e-209  4.6e-205  682.7   0.0     1   648     1   626     1   626 0.98 Pyruvate formate lyase
Gly_radical          PF01228.16   106 seq856_BIOID50991    -            765   2.6e-25   88.6   0.0   1   1   9.7e-29   6.6e-25   87.4   0.0     3   106   645   747   643   747 0.97 Glycine radical
zf-dskA_traR         PF01258.12    36 seq857_BIOID50991    -             73   8.4e-09   34.9   7.4   1   1     8e-13   1.1e-08   34.5   5.1     4    35    33    64    30    65 0.93 Prokaryotic dksA/traR C4-type zinc finger
Trypsin              PF00089.21   220 seq858_BIOID50991    -            273   1.3e-11   44.4   0.0   1   1     6e-15   4.1e-11   42.7   0.0     9   198    50   244    44   266 0.74 Trypsin
Trypsin_2            PF13365.1    120 seq858_BIOID50991    -            273   1.3e-07   31.5   0.0   1   1   3.1e-11   2.1e-07   30.8   0.0     1   120    69   240    69   240 0.67 Trypsin-like peptidase domain
Bac_DNA_binding      PF00216.16    90 seq859_BIOID50991    -             90   3.2e-33  113.4   1.4   1   1   2.6e-37   3.6e-33  113.3   1.0     1    90     1    90     1    90 0.99 Bacterial DNA-binding protein
His_biosynth         PF00977.16   228 seq860_BIOID50991    -            245   5.2e-76  254.7   0.2   1   1   1.7e-79   5.8e-76  254.6   0.1     1   228     1   234     1   234 0.98 Histidine biosynthesis protein
Trp_syntA            PF00290.15   259 seq860_BIOID50991    -            245   1.6e-06   26.6   0.7   1   1     1e-08   3.6e-05   22.2   0.0   174   232    51   108    33   114 0.89 Tryptophan synthase alpha chain
UTRA                 PF07702.8    141 seq861_BIOID50991    -            236   3.7e-20   71.8   0.0   1   1   9.6e-24   6.6e-20   71.0   0.0     1   140    91   230    91   231 0.97 UTRA domain
GntR                 PF00392.16    64 seq861_BIOID50991    -            236   6.4e-20   70.2   0.0   1   1   1.4e-23   9.4e-20   69.7   0.0     2    64     8    70     7    70 0.97 Bacterial regulatory proteins, gntR family
UPF0231              PF06062.6    121 seq862_BIOID50991    -            136   2.9e-41  140.0   2.4   1   1   2.4e-45   3.3e-41  139.8   1.6     1   121    17   134    17   134 0.99 Uncharacterised protein family (UPF0231)
Ead_Ea22             PF13935.1    139 seq865_BIOID50991    -            201   1.1e-31  109.8   6.9   1   1   3.2e-34   4.4e-30  104.7   4.8     1   139     2   101     2   101 0.94 Ead/Ea22-like protein
BMFP                 PF04380.8     79 seq869_BIOID50991    -            108   3.1e-27   94.3   6.0   1   1   2.7e-31   3.7e-27   94.1   4.2     1    78    13    90    13    91 0.98 Membrane fusogenic activity
Thioredoxin          PF00085.15   104 seq871_BIOID50991    -            109   3.5e-34  116.5   0.0   1   1   8.4e-38   3.8e-34  116.3   0.0     2   103     5   106     4   107 0.98 Thioredoxin
Thioredoxin_2        PF13098.1    112 seq871_BIOID50991    -            109   1.6e-10   41.0   0.1   1   1   3.2e-13   1.4e-09   37.9   0.0     7   112    23   104    17   104 0.90 Thioredoxin-like domain
PHO4                 PF01384.15   326 seq872_BIOID50991    -            499  7.3e-102  340.2  17.3   1   1  6.3e-106  8.6e-102  340.0  12.0     1   326    30   488    30   488 0.89 Phosphate transporter family
DUF1481              PF07356.7    195 seq874_BIOID50991    -            211   1.1e-70  236.9   0.6   1   1   9.3e-75   1.3e-70  236.7   0.4     1   195    22   207    22   207 0.99 Protein of unknown function (DUF1481)
PHP                  PF02811.14   175 seq876_BIOID50991    -            293   6.9e-33  113.7   0.1   1   1   6.7e-37   9.1e-33  113.3   0.1     1   169    10   233    10   239 0.92 PHP domain
Peptidase_S11        PF00768.15   241 seq879_BIOID50991    -            407  8.9e-101  336.0   0.4   1   1  2.5e-104  1.1e-100  335.7   0.2     2   241    36   273    35   273 0.99 D-alanyl-D-alanine carboxypeptidase
PBP5_C               PF07943.8     91 seq879_BIOID50991    -            407   5.7e-25   87.0   0.0   1   1   2.3e-28   1.1e-24   86.1   0.0     1    91   292   383   292   383 0.99 Penicillin-binding protein 5, C-terminal domain
Beta-lactamase2      PF13354.1    197 seq879_BIOID50991    -            407     1e-13   51.0   0.1   1   1   3.1e-17   1.4e-13   50.6   0.1     4   144    57   209    54   262 0.75 Beta-lactamase enzyme family
Glycos_transf_4      PF00953.16   159 seq882_BIOID50991    -            360   6.9e-34  116.8  16.2   1   1     1e-37   6.9e-34  116.8  11.2     2   158    99   284    98   285 0.91 Glycosyl transferase family 4
MraY_sig1            PF10555.4     13 seq882_BIOID50991    -            360   0.00011   21.0   3.6   1   1   1.7e-08   0.00011   21.0   2.5     1    13    68    80    68    80 0.95 Phospho-N-acetylmuramoyl-pentapeptide-transferase signature 1
AA_permease_2        PF13520.1    426 seq883_BIOID50991    -            514   1.2e-32  112.8  60.6   1   1   2.5e-36   1.7e-32  112.4  42.0     2   419    23   482    22   496 0.77 Amino acid permease
AA_permease          PF00324.16   479 seq883_BIOID50991    -            514   2.7e-14   52.2  53.2   1   1   2.5e-17   1.7e-13   49.6  36.9    12   446    33   479    22   501 0.70 Amino acid permease
DUF551               PF04448.7     69 seq884_BIOID50991    -            116   4.3e-14   52.8   0.2   1   1   4.6e-18   6.3e-14   52.3   0.2     1    69    51   109    51   109 0.99 Protein of unknown function (DUF551)
His_biosynth         PF00977.16   228 seq885_BIOID50991    -            258     1e-78  263.6   0.6   1   1   3.3e-82   1.1e-78  263.4   0.4     1   227     5   239     5   240 0.96 Histidine biosynthesis protein
Fimbrial             PF00419.15   145 seq886_BIOID50991    -            183   1.2e-18   67.6   3.1   1   1     1e-22   1.4e-18   67.3   2.1     1   145    30   183    30   183 0.85 Fimbrial protein
AP_endonuc_2         PF01261.19   211 seq887_BIOID50991    -            326   3.1e-14   52.6   0.1   1   1   3.4e-18   4.7e-14   52.0   0.1     1   204    41   222    41   229 0.91 Xylose isomerase-like TIM barrel
Fer2_3               PF13085.1    110 seq891_BIOID50991    -            238   3.8e-31  107.0   0.0   1   1   1.6e-34   5.5e-31  106.5   0.0     2   109     5   111     4   112 0.93 2Fe-2S iron-sulfur cluster binding domain
Fer4_17              PF13534.1     61 seq891_BIOID50991    -            238     2e-10   40.7   0.8   1   1   1.1e-13   3.9e-10   39.8   0.5     1    61   148   221   148   221 0.80 4Fe-4S dicluster domain
Fer4_8               PF13183.1     57 seq891_BIOID50991    -            238   1.3e-09   37.8   1.5   1   1     8e-13   2.7e-09   36.7   1.0     2    56   146   219   145   220 0.71 4Fe-4S dicluster domain
Fer4_18              PF13746.1     69 seq891_BIOID50991    -            238   3.2e-07   30.5   1.1   1   1     1e-09   3.5e-06   27.2   0.1     2    67   155   221   154   223 0.97 4Fe-4S dicluster domain
TerB                 PF05099.8    140 seq892_BIOID50991    -            151   1.6e-22   79.5   0.1   1   1   1.4e-26   1.9e-22   79.3   0.0    11   135    15   149     5   151 0.93 Tellurite resistance protein TerB
NAD_kinase           PF01513.16   285 seq894_BIOID50991    -            292   6.2e-73  244.9   0.0   1   1   5.2e-77     7e-73  244.7   0.0     2   284     8   271     7   272 0.98 ATP-NAD kinase
DUF4222              PF13973.1     53 seq895_BIOID50991    -             80   6.9e-16   57.2   0.0   1   1   6.2e-20   8.4e-16   56.9   0.0     2    53     4    54     3    54 0.97 Domain of unknown function (DUF4222)
Usp                  PF00582.21   140 seq896_BIOID50991    -            142     1e-14   54.7   0.0   1   1   8.6e-19   1.2e-14   54.6   0.0     2   140     3   138     2   138 0.96 Universal stress protein family
MerR_1               PF13411.1     69 seq898_BIOID50991    -            135   8.7e-20   70.1   0.4   1   1     4e-23   1.8e-19   69.1   0.0     1    66     1    67     1    69 0.94 MerR HTH family regulatory protein
MerR-DNA-bind        PF09278.6     65 seq898_BIOID50991    -            135   1.9e-16   60.1   2.6   1   1   6.1e-20   2.8e-16   59.5   1.8     2    65    45   108    44   108 0.96 MerR, DNA binding
MerR                 PF00376.18    38 seq898_BIOID50991    -            135   2.7e-16   58.6   0.1   1   1   1.1e-19   5.2e-16   57.8   0.0     1    38     2    39     2    39 0.98 MerR family regulatory protein
Sua5_yciO_yrdC       PF01300.13   179 seq899_BIOID50991    -            206   1.2e-47  161.3   0.0   1   1   1.1e-51   1.4e-47  161.0   0.0     2   179    23   198    22   198 0.95 Telomere recombination
Usher                PF00577.15   552 seq903_BIOID50991    -            834  1.7e-177  591.3  30.7   1   1  4.6e-181  2.1e-177  591.1  21.3     3   551   195   746   193   747 0.96 Type VII secretion system (T7SS), usher protein
PapC_N               PF13954.1    146 seq903_BIOID50991    -            834   8.8e-39  132.2   0.1   1   1   5.1e-42   2.3e-38  130.9   0.1     1   146    34   179    34   179 0.98 PapC N-terminal domain
PapC_C               PF13953.1     68 seq903_BIOID50991    -            834     3e-14   52.2   0.4   1   1   3.6e-16   1.6e-12   46.7   0.0     3    59   759   813   758   820 0.91 PapC C-terminal domain
TerC                 PF03741.11   184 seq905_BIOID50991    -            346   4.4e-55  185.8   7.1   1   1   3.2e-59   4.4e-55  185.8   4.9     1   183    73   300    73   301 0.97 Integral membrane protein TerC family
PRA-CH               PF01502.13    75 seq906_BIOID50991    -            203   1.2e-33  114.4   0.0   1   1   3.4e-37   2.3e-33  113.5   0.0     1    74    33   106    33   107 0.99 Phosphoribosyl-AMP cyclohydrolase
PRA-PH               PF01503.12    83 seq906_BIOID50991    -            203   1.5e-13   50.6   0.5   1   1   3.2e-17   2.2e-13   50.1   0.4     2    82   116   201   115   202 0.96 Phosphoribosyl-ATP pyrophosphohydrolase
DUF4224              PF13986.1     47 seq909_BIOID50991    -             67   5.6e-19   67.3   0.0   1   1   4.6e-23   6.3e-19   67.1   0.0     1    46     4    49     4    50 0.96 Domain of unknown function (DUF4224)
HATPase_c            PF02518.21   111 seq910_BIOID50991    -            458   1.6e-28   98.5   0.8   1   1   6.1e-32   4.2e-28   97.1   0.1     2   110   346   449   345   450 0.98 Histidine kinase-, DNA gyrase B-, and HSP90-like ATPase
HisKA                PF00512.20    68 seq910_BIOID50991    -            458   1.8e-14   53.3   0.0   1   1     8e-18   5.5e-14   51.7   0.0     2    65   238   300   237   302 0.91 His Kinase A (phospho-acceptor) domain
Mur_ligase_M         PF08245.7    189 seq911_BIOID50991    -            438   4.7e-43  147.3   0.1   1   1     1e-46   7.2e-43  146.7   0.1     1   189   110   280   110   280 0.90 Mur ligase middle domain
Mur_ligase_C         PF02875.16    91 seq911_BIOID50991    -            438   3.1e-11   43.0   0.0   1   1   2.7e-14   1.8e-10   40.5   0.0     2    81   301   373   300   379 0.88 Mur ligase family, glutamate ligase domain
Phage_integrase      PF00589.17   173 seq913_BIOID50991    -            341   1.2e-11   44.5   0.0   1   1   6.2e-15   4.2e-11   42.6   0.0     3   169   166   320   164   324 0.84 Phage integrase family
Phage_integr_N2      PF13495.1     85 seq913_BIOID50991    -            341   5.2e-07   29.7   0.1   1   1   1.2e-10   8.4e-07   29.1   0.1     2    83    67   145    66   147 0.91 Phage integrase, N-terminal SAM-like domain
MFS_1                PF07690.11   354 seq914_BIOID50991    -            421   5.4e-23   81.1  40.2   1   1   5.8e-27   7.9e-23   80.6  23.2    22   351    33   365    25   366 0.79 Major Facilitator Superfamily
Lip_A_acyltrans      PF03279.8    295 seq915_BIOID50991    -            328  4.5e-113  376.8   0.3   1   1  3.7e-117  5.1e-113  376.7   0.2     2   295    27   318    26   318 0.99 Bacterial lipid A biosynthesis acyltransferase
Response_reg         PF00072.19   112 seq916_BIOID50991    -            232   5.1e-29  100.4   0.4   1   1   1.2e-32     8e-29   99.8   0.3     1   112     4   112     4   112 0.98 Response regulator receiver domain
Trans_reg_C          PF00486.23    77 seq916_BIOID50991    -            232   1.4e-21   76.0   0.0   1   1   5.1e-25   3.5e-21   74.7   0.0     1    77   152   228   152   228 0.95 Transcriptional regulatory protein, C terminal
UPF0118              PF01594.11   327 seq917_BIOID50991    -            344   5.1e-74  249.0  42.7   1   1   4.2e-78   5.8e-74  248.8  29.6     2   326    14   328    13   329 0.99 Domain of unknown function DUF20
PseudoU_synth_2      PF00849.17   164 seq919_BIOID50991    -            299   3.6e-16   59.3   0.0   1   1     3e-19   2.1e-15   56.8   0.0     2   161    78   208    77   211 0.83 RNA pseudouridylate synthase
S4                   PF01479.20    48 seq919_BIOID50991    -            299   1.1e-11   43.8   0.2   1   1   4.2e-15   2.9e-11   42.5   0.1     2    43    13    52    12    66 0.93 S4 domain
Rieske_2             PF13806.1    104 seq922_BIOID50991    -            108   2.3e-40  136.3   0.0   1   1   1.9e-44   2.6e-40  136.2   0.0     1   103     3   106     3   107 0.98 Rieske-like [2Fe-2S] domain
Transket_pyr         PF02779.19   178 seq923_BIOID50991    -            933   5.3e-67  224.6   0.0   1   1   1.3e-70     9e-67  223.8   0.0     3   178   591   785   589   785 0.99 Transketolase, pyrimidine binding domain
E1_dh                PF00676.15   300 seq923_BIOID50991    -            933   1.7e-46  158.1   0.0   1   1   5.4e-50   3.7e-46  157.1   0.0    15   282   219   511   207   516 0.84 Dehydrogenase E1 component
Metalloenzyme        PF01676.13   262 seq926_BIOID50991    -            588  2.7e-101  338.1   0.5   1   1  6.9e-105  3.2e-101  337.9   0.3     1   261    80   581    80   582 0.99 Metalloenzyme superfamily
iPGM_N               PF06415.8    223 seq926_BIOID50991    -            588   9.2e-89  296.4   0.6   1   1     3e-92   1.4e-88  295.9   0.4     2   223   159   382   158   382 0.99 BPG-independent PGAM N-terminus (iPGM_N)
Phosphodiest         PF01663.17   364 seq926_BIOID50991    -            588     3e-05   23.4   0.0   1   1     1e-08   4.6e-05   22.8   0.0   104   246   377   523   334   565 0.73 Type I phosphodiesterase / nucleotide pyrophosphatase
SMC_N                PF02463.14   220 seq927_BIOID50991    -            553   8.4e-19   67.5   0.0   1   1   2.4e-22   1.6e-18   66.5   0.0     1   217     1   511     1   514 0.94 RecF/RecN/SMC N terminal domain
AAA_23               PF13476.1    202 seq927_BIOID50991    -            553     2e-18   67.3   4.3   1   1   1.5e-19   9.9e-16   58.5   3.0     1   195     4   215     4   381 0.48 AAA domain
Phage_integrase      PF00589.17   173 seq928_BIOID50991    -            356   5.9e-35  120.3   0.0   1   1   2.6e-38   1.2e-34  119.3   0.0     2   170   179   346   178   349 0.97 Phage integrase family
Phage_integ_N        PF09003.5     81 seq928_BIOID50991    -            356   1.3e-26   92.0   0.5   1   1     6e-30   2.7e-26   90.9   0.0     1    81     1    76     1    76 0.97 Bacteriophage lambda integrase, N-terminal domain
Phage_integr_N       PF02899.12    84 seq928_BIOID50991    -            356   1.5e-10   40.9   0.1   1   1   3.4e-13   1.5e-09   37.7   0.0     2    84    81   158    80   158 0.94 Phage integrase, N-terminal SAM-like domain
Radical_SAM          PF04055.16   166 seq929_BIOID50991    -            292   6.4e-22   78.3   0.0   1   1     2e-25   8.9e-22   77.9   0.0     1   157    41   222    41   231 0.94 Radical SAM superfamily
Fer4_12              PF13353.1    139 seq929_BIOID50991    -            292   1.3e-10   41.3   0.1   1   1   1.1e-13     5e-10   39.5   0.1     2    83    34   146    33   187 0.81 4Fe-4S single cluster domain
Fer4_14              PF13394.1    117 seq929_BIOID50991    -            292   2.9e-06   27.2   0.8   1   1     2e-08     9e-05   22.4   0.5     3   103    42   171    40   183 0.81 4Fe-4S single cluster domain
Trp_Tyr_perm         PF03222.8    394 seq932_BIOID50991    -            444   4.2e-05   22.4  38.4   1   1   5.5e-09   7.6e-05   21.5  26.6     7   374    42   425    38   436 0.76 Tryptophan/tyrosine permease family
SSB                  PF00436.20   104 seq934_BIOID50991    -            178   8.4e-43  144.3   0.5   1   1   7.4e-47     1e-42  144.1   0.4     1   103     6   112     6   113 0.97 Single-strand binding protein family
Glycos_transf_4      PF00953.16   159 seq935_BIOID50991    -            367   1.1e-28   99.9  21.3   1   1   7.8e-33   1.1e-28   99.9  14.8     3   157    75   233    73   235 0.94 Glycosyl transferase family 4
Form_Nir_trans       PF01226.12   250 seq936_BIOID50991    -            268   3.5e-62  209.4  27.9   1   1   3.1e-66   4.2e-62  209.1  19.3    16   249    20   248     4   249 0.92 Formate/nitrite transporter
YmgB                 PF10798.3     61 seq937_BIOID50991    -             78   3.6e-05   23.3   0.0   1   1     4e-09   5.4e-05   22.7   0.0     4    35    27    58    25    63 0.93 Biofilm development protein YmgB/AriR
HATPase_c            PF02518.21   111 seq938_BIOID50991    -            457     1e-25   89.4   0.0   1   1   2.3e-28   7.9e-25   86.6   0.0     2   110   346   453   345   454 0.97 Histidine kinase-, DNA gyrase B-, and HSP90-like ATPase
HisKA                PF00512.20    68 seq938_BIOID50991    -            457   9.8e-15   54.1   3.5   1   1   2.9e-18   9.8e-15   54.1   2.4     1    67   238   299   238   300 0.95 His Kinase A (phospho-acceptor) domain
HAMP                 PF00672.20    70 seq938_BIOID50991    -            457   8.2e-13   48.2   0.1   1   1   2.4e-16   8.2e-13   48.2   0.1     2    70   165   234   164   234 0.96 HAMP domain
HATPase_c_3          PF13589.1    137 seq938_BIOID50991    -            457   5.7e-07   29.1   0.0   1   1   3.4e-10   1.2e-06   28.1   0.0     3    82   350   424   348   430 0.88 Histidine kinase-, DNA gyrase B-, and HSP90-like ATPase
DUF2645              PF10840.3    103 seq939_BIOID50991    -            104   1.1e-45  153.8   9.4   1   1   8.8e-50   1.2e-45  153.7   6.5     1   103     1   103     1   103 1.00 Protein of unknown function (DUF2645)
TerD                 PF02342.13   128 seq940_BIOID50991    -            192   8.5e-51  170.9   0.1   1   1   8.3e-55   1.1e-50  170.5   0.1     1   127    60   183    60   184 0.99 Bacterial stress protein
PseudoU_synth_2      PF00849.17   164 seq947_BIOID50991    -            290     1e-15   57.8   0.1   1   1   6.3e-18   4.3e-14   52.5   0.1     2   164    69   195    68   195 0.87 RNA pseudouridylate synthase
S4                   PF01479.20    48 seq947_BIOID50991    -            290     3e-14   52.0   1.3   1   1   1.5e-17     1e-13   50.3   0.0     1    48     7    52     7    52 0.97 S4 domain
Cu-oxidase_3         PF07732.10   120 seq949_BIOID50991    -            516   9.7e-32  109.1   0.1   1   1   5.8e-35   2.7e-31  107.6   0.1     5   119    55   166    51   167 0.93 Multicopper oxidase
Cu-oxidase_2         PF07731.9    138 seq949_BIOID50991    -            516   1.5e-20   72.9  10.5   1   1     1e-22   4.6e-19   68.1   7.0    16   134   396   516   373   516 0.76 Multicopper oxidase
Cu-oxidase           PF00394.17   159 seq949_BIOID50991    -            516   1.7e-09   37.6   0.0   1   1   1.7e-09   7.9e-06   25.7   0.0    54   130   203   292   167   312 0.77 Multicopper oxidase
DEAD                 PF00270.24   173 seq953_BIOID50991    -            454   1.5e-49  167.6   0.1   1   1   3.8e-52   1.7e-48  164.2   0.0     1   172    25   196    25   197 0.94 DEAD/DEAH box helicase
Helicase_C           PF00271.26    78 seq953_BIOID50991    -            454   8.1e-26   89.5   0.0   1   1   4.8e-29   2.2e-25   88.2   0.0     2    77   264   339   263   340 0.98 Helicase conserved C-terminal domain
Sigma54_activat      PF00158.21   168 seq954_BIOID50991    -            441   9.6e-72  239.7   0.1   1   1   5.7e-75   1.6e-71  239.1   0.1     1   168   141   308   141   308 0.99 Sigma-54 interaction domain
Response_reg         PF00072.19   112 seq954_BIOID50991    -            441   1.6e-29  102.0   0.2   1   1   1.2e-32   3.3e-29  101.0   0.1     1   111     8   117     8   118 0.98 Response regulator receiver domain
HTH_8                PF02954.14    42 seq954_BIOID50991    -            441     2e-14   52.7   0.6   1   1   7.2e-18     2e-14   52.7   0.4     3    39   403   439   401   441 0.93 Bacterial regulatory protein, Fis family
AAA_5                PF07728.9    139 seq954_BIOID50991    -            441   4.3e-08   32.8   0.0   1   1   3.1e-11   8.5e-08   31.9   0.0     2   123   165   283   164   301 0.87 AAA domain (dynein-related subfamily)
AAA                  PF00004.24   132 seq954_BIOID50991    -            441   1.9e-05   24.7   0.0   1   1   1.5e-08     4e-05   23.6   0.0     1   126   165   296   165   302 0.71 ATPase family associated with various cellular activities (AAA)
FTSW_RODA_SPOVE      PF01098.14   359 seq955_BIOID50991    -            414  2.4e-130  434.3  23.9   1   1  2.2e-134  3.1e-130  434.0  16.5     2   358    47   402    46   403 0.98 Cell cycle protein
YmgB                 PF10798.3     61 seq956_BIOID50991    -             88   5.3e-29   99.7   2.6   1   1   3.8e-33   5.3e-29   99.7   1.8     1    61    28    88    28    88 0.98 Biofilm development protein YmgB/AriR
MtfA                 PF06167.7    253 seq957_BIOID50991    -            278   4.9e-75  252.0   0.1   1   1   4.4e-79     6e-75  251.7   0.1    11   253    18   256     9   256 0.95 Phosphoenolpyruvate:glucose-phosphotransferase regulator
PTS_IIB              PF02302.12    90 seq958_BIOID50991    -            113   7.1e-13   48.6   0.0   1   1   6.3e-17   8.6e-13   48.4   0.0     2    87     6    94     5    97 0.92 PTS system, Lactose/Cellobiose specific IIB subunit
ABC_tran             PF00005.22   118 seq960_BIOID50991    -            225   1.5e-18   67.1   0.0   1   1   1.2e-21   2.7e-18   66.3   0.0     1   117    47   165    47   166 0.87 ABC transporter
AAA                  PF00004.24   132 seq960_BIOID50991    -            225   2.7e-06   27.5   1.0   1   1   1.9e-08   4.4e-05   23.5   0.7     2   118    37   204    36   208 0.69 ATPase family associated with various cellular activities (AAA)
MacB_PCD             PF12704.2    232 seq962_BIOID50991    -            399     3e-18   66.1   0.1   1   1   4.4e-22     3e-18   66.1   0.0     9   227    24   237    11   239 0.79 MacB-like periplasmic core domain
FtsX                 PF02687.16   121 seq962_BIOID50991    -            399   2.4e-17   62.7  17.6   1   1   3.9e-21   2.7e-17   62.5  10.1     2   121   269   392   268   392 0.95 FtsX-like permease family
TerD                 PF02342.13   128 seq963_BIOID50991    -            191   1.1e-48  164.1   0.2   1   1   1.2e-52   1.7e-48  163.5   0.1     1   128    60   184    60   184 0.99 Bacterial stress protein
TP_methylase         PF00590.15   210 seq965_BIOID50991    -            457   9.2e-50  169.1   0.1   1   1   3.2e-53   1.5e-49  168.4   0.1     2   209   218   426   217   427 0.92 Tetrapyrrole (Corrin/Porphyrin) Methylases
NAD_binding_7        PF13241.1    103 seq965_BIOID50991    -            457     1e-27   96.2   0.1   1   1   2.3e-29     1e-25   89.8   0.0     1   103     6   115     6   115 0.89 Putative NAD(P)-binding
CysG_dimeriser       PF10414.4     60 seq965_BIOID50991    -            457   2.3e-20   71.6   0.9   1   1   1.6e-23   7.4e-20   70.0   0.6     2    60   150   209   149   209 0.97 Sirohaem synthase dimerisation region
MFS_1                PF07690.11   354 seq969_BIOID50991    -            410   2.6e-28   98.6  41.2   1   1   5.3e-32   3.6e-28   98.2  28.5     5   351    26   362    22   365 0.71 Major Facilitator Superfamily
Sugar_tr             PF00083.19   451 seq969_BIOID50991    -            410   2.3e-06   26.3  31.8   1   1   1.9e-09   1.3e-05   23.9   8.8    52   188    58   188    46   197 0.92 Sugar (and other) transporter
Wzz                  PF02706.10   152 seq973_BIOID50991    -            348   4.9e-15   55.5   2.0   1   1   7.6e-19     1e-14   54.4   1.4     1   113    15   188    15   244 0.69 Chain length determinant protein
OsmC                 PF02566.14   100 seq977_BIOID50991    -            143   1.5e-19   69.9   0.1   1   1   1.4e-23   1.9e-19   69.5   0.0     2    99    42   139    41   140 0.89 OsmC-like protein
UPF0014              PF03649.8    250 seq978_BIOID50991    -            268  8.1e-119  395.2  17.6   1   1  7.1e-123  9.7e-119  394.9  12.2     2   250    12   256    11   256 0.99 Uncharacterised protein family (UPF0014)
EAL                  PF00563.15   236 seq979_BIOID50991    -            528   7.1e-66  221.9   0.4   1   1   1.5e-69     1e-65  221.3   0.3     2   235   273   505   272   506 0.96 EAL domain
CSS-motif            PF12792.2    208 seq979_BIOID50991    -            528   2.2e-38  131.5   1.0   1   1   4.6e-42   3.2e-38  131.0   0.7     2   207    37   246    36   247 0.91 CSS motif domain associated with EAL
Pili_assembly_N      PF00345.15   122 seq980_BIOID50991    -            252   1.2e-35  121.8   1.7   1   1     3e-39   2.1e-35  121.0   1.2     2   121    30   147    29   148 0.90 Gram-negative pili assembly chaperone, N-terminal domain
Pili_assembly_C      PF02753.12    68 seq980_BIOID50991    -            252   3.2e-07   29.9   1.1   1   1   7.9e-11   5.4e-07   29.2   0.3     2    64   171   230   170   234 0.84 Gram-negative pili assembly chaperone, C-terminal domain
Peptidase_M23        PF01551.17    96 seq981_BIOID50991    -            427   8.2e-26   89.7   0.2   1   1   1.4e-29   1.9e-25   88.6   0.1     3    96   328   421   327   421 0.98 Peptidase family M23
SmpA_OmlA            PF04355.8     71 seq982_BIOID50991    -            113   5.7e-27   93.0   0.3   1   1   5.1e-31     7e-27   92.7   0.2     1    70    35   104    35   105 0.98 SmpA / OmlA family
EAL                  PF00563.15   236 seq983_BIOID50991    -            521   4.4e-62  209.5   0.0   1   1   1.1e-65   7.6e-62  208.7   0.0     2   236   265   500   264   500 0.96 EAL domain
CSS-motif            PF12792.2    208 seq983_BIOID50991    -            521   7.9e-30  103.6   0.0   1   1   1.6e-33   1.1e-29  103.1   0.0     3   207    44   238    42   239 0.90 CSS motif domain associated with EAL
DEDD_Tnp_IS110       PF01548.12   144 seq986_BIOID50991    -            326   4.2e-44  149.5   0.2   1   1   2.4e-47   1.7e-43  147.6   0.1     1   144     7   151     7   151 0.99 Transposase
Transposase_20       PF02371.11    87 seq986_BIOID50991    -            326   1.1e-27   95.7   0.4   1   1     3e-31     2e-27   94.9   0.3     2    85   196   280   195   282 0.96 Transposase IS116/IS110/IS902 family
Phage_integrase      PF00589.17   173 seq987_BIOID50991    -            308   8.6e-27   93.7   0.0   1   1   8.9e-31   1.2e-26   93.2   0.0    12   171   101   272    90   274 0.87 Phage integrase family
DUF4102              PF13356.1     89 seq988_BIOID50991    -             53   5.2e-10   38.9   0.0   1   1     4e-14   5.4e-10   38.9   0.0     1    41     3    42     3    50 0.93 Domain of unknown function (DUF4102)
TerD                 PF02342.13   128 seq989_BIOID50991    -            413   7.1e-45  151.8   0.0   1   2   7.5e-24   3.4e-20   72.0   0.0     1   128    51   158    51   158 0.94 Bacterial stress protein
TerD                 PF02342.13   128 seq989_BIOID50991    -            413   7.1e-45  151.8   0.0   2   2   1.2e-25   5.6e-22   77.7   0.0     3   128   233   366   231   366 0.97 Bacterial stress protein
VWA_2                PF13519.1    172 seq989_BIOID50991    -            413   1.4e-10   41.4   0.0   1   1   7.8e-14   3.6e-10   40.1   0.0     2   147   214   365   213   397 0.77 von Willebrand factor type A domain
Copine               PF07002.11   146 seq989_BIOID50991    -            413     1e-05   25.2   0.0   1   1   5.8e-09   2.6e-05   23.8   0.0    14   146   234   355   226   355 0.79 Copine
Glyco_transf_28      PF03033.15   139 seq990_BIOID50991    -            355   8.3e-38  129.1   1.3   1   1   7.3e-41   2.5e-37  127.6   0.3     2   138     9   145     8   146 0.98 Glycosyltransferase family 28 N-terminal domain
Glyco_tran_28_C      PF04101.11   167 seq990_BIOID50991    -            355   5.7e-35  120.3   0.0   1   1   2.4e-38   8.1e-35  119.8   0.0     2   166   185   344   184   345 0.92 Glycosyltransferase family 28 C-terminal domain
Glyco_trans_1_3      PF13528.1    318 seq990_BIOID50991    -            355   1.9e-11   43.6   0.0   1   1   8.6e-15   2.9e-11   43.0   0.0     6   315    10   319     6   321 0.80 Glycosyl transferase family 1
Polysacc_synt_3      PF13440.1    251 seq991_BIOID50991    -            449   4.5e-20   72.0  11.9   1   1   6.6e-24   4.5e-20   72.0   8.2    49   250    86   302    68   303 0.86 Polysaccharide biosynthesis protein
Polysacc_synt        PF01943.12   273 seq991_BIOID50991    -            449   7.3e-15   54.8  28.3   1   1   1.4e-17   9.3e-14   51.2   6.6     1   267    18   298    18   303 0.93 Polysaccharide biosynthesis protein
ABC_tran             PF00005.22   118 seq994_BIOID50991    -            233     2e-27   95.7   0.0   1   1   4.9e-31   3.4e-27   95.0   0.0     1   117    49   173    49   174 0.94 ABC transporter
AAA_21               PF13304.1    303 seq994_BIOID50991    -            233   1.6e-11   44.6   0.1   1   1   5.4e-13   3.7e-09   36.8   0.1     1   299    37   206    37   210 0.74 AAA domain
Band_7               PF01145.20   179 seq995_BIOID50991    -            375   1.3e-24   86.9   0.2   1   1   4.1e-27   5.6e-23   81.6   0.2     2   178   147   318   146   320 0.94 SPFH domain / Band 7 family
OpuAC                PF04069.7    257 seq997_BIOID50991    -            320   3.4e-27   95.3   2.2   1   1   1.4e-30   4.9e-27   94.7   1.5     2   238    24   237    23   251 0.85 Substrate binding domain of ABC-type glycine betaine transport system
NMT1_2               PF13379.1    252 seq997_BIOID50991    -            320   4.2e-25   88.4   2.4   1   1   1.9e-28   6.3e-25   87.8   1.7     7   244    22   243    18   249 0.86 NMT1-like family
NMT1                 PF09084.6    216 seq997_BIOID50991    -            320   5.1e-20   71.8   0.0   1   1   1.9e-23   6.6e-20   71.5   0.0    14   214    44   240    30   242 0.87 NMT1/THI5 like
Phosphonate-bd       PF12974.2    243 seq997_BIOID50991    -            320   1.1e-09   37.8   0.2   1   1   4.8e-13   1.7e-09   37.3   0.2    23   215    45   226    27   252 0.78 ABC transporter, phosphonate, periplasmic substrate-binding protein
DEDD_Tnp_IS110       PF01548.12   144 seq999_BIOID50991    -            326   4.2e-44  149.5   0.2   1   1   2.4e-47   1.7e-43  147.6   0.1     1   144     7   151     7   151 0.99 Transposase
Transposase_20       PF02371.11    87 seq999_BIOID50991    -            326   1.1e-27   95.7   0.4   1   1     3e-31     2e-27   94.9   0.3     2    85   196   280   195   282 0.96 Transposase IS116/IS110/IS902 family
Fimbrial             PF00419.15   145 seq1000_BIOID50991   -            354     2e-10   40.9   0.8   1   1   2.7e-14   3.6e-10   40.0   0.1    13   145   219   354   204   354 0.90 Fimbrial protein
Epimerase_2          PF02350.14   346 seq1001_BIOID50991   -            376  2.3e-126  421.1   0.0   1   1  1.9e-130  2.6e-126  420.9   0.0     2   346    22   370    21   370 0.97 UDP-N-acetylglucosamine 2-epimerase
2-oxoacid_dh         PF00198.18   231 seq1003_BIOID50991   -            405   7.8e-82  273.8   0.0   1   1   2.2e-85     1e-81  273.5   0.0     3   231   175   403   173   403 0.98 2-oxoacid dehydrogenases acyltransferase (catalytic domain)
Biotin_lipoyl        PF00364.17    74 seq1003_BIOID50991   -            405   6.9e-18   63.9   0.3   1   1   3.6e-21   1.6e-17   62.7   0.2     2    73     5    76     4    77 0.96 Biotin-requiring enzyme
E3_binding           PF02817.12    39 seq1003_BIOID50991   -            405     4e-15   55.0   2.3   1   1     1e-18   4.6e-15   54.8   0.1     5    39   114   148   111   148 0.96 e3 binding domain
DUF4223              PF13978.1     56 seq1005_BIOID50991   -             55   1.2e-36  124.0   0.7   1   1   9.5e-41   1.3e-36  123.9   0.5     1    55     1    55     1    55 0.99 Protein of unknown function (DUF4223)
5TM-5TMR_LYT         PF07694.7    169 seq1006_BIOID50991   -            565   3.5e-43  146.7  19.3   1   1   1.5e-46   5.3e-43  146.1  13.4     1   167    28   192    28   194 0.95 5TMR of 5TMR-LYT
His_kinase           PF06580.8     82 seq1006_BIOID50991   -            565   7.7e-25   86.5   1.6   1   1   2.3e-28   7.7e-25   86.5   1.1     1    80   360   440   360   442 0.98 Histidine kinase
HATPase_c            PF02518.21   111 seq1006_BIOID50991   -            565     1e-11   44.4   0.0   1   1   5.9e-15     2e-11   43.4   0.0     9   110   456   552   453   553 0.93 Histidine kinase-, DNA gyrase B-, and HSP90-like ATPase
ECF-ribofla_trS      PF07155.7    169 seq1006_BIOID50991   -            565     9e-08   31.9  12.5   1   1   5.4e-11   1.9e-07   30.8   8.7     8   157    46   186    40   208 0.73 ECF-type riboflavin transporter, S component
MacB_PCD             PF12704.2    232 seq1008_BIOID50991   -            414   1.2e-25   90.4   0.2   1   1   1.7e-29   1.2e-25   90.4   0.1    11   229    26   241    21   244 0.83 MacB-like periplasmic core domain
FtsX                 PF02687.16   121 seq1008_BIOID50991   -            414   1.9e-22   79.1  12.5   1   1   3.4e-26   2.3e-22   78.8   4.5     2   121   274   407   273   407 0.98 FtsX-like permease family
Polysacc_deac_2      PF04748.8    213 seq1009_BIOID50991   -            319   9.8e-81  269.7   0.4   1   1   8.6e-85   1.2e-80  269.4   0.3     1   212    28   238    28   239 0.99 Divergent polysaccharide deacetylase
SmpB                 PF01668.13    68 seq1012_BIOID50991   -            160   1.3e-29  101.6   0.0   1   1   1.5e-33   2.1e-29  100.9   0.0     2    67    13    78    12    80 0.96 SmpB protein
AA_permease_2        PF13520.1    426 seq1013_BIOID50991   -            462   5.8e-59  199.6  44.8   1   1     1e-62   7.1e-59  199.3  31.1     1   405    27   427    27   449 0.84 Amino acid permease
AA_permease          PF00324.16   479 seq1013_BIOID50991   -            462   5.2e-36  123.8  40.1   1   1   1.3e-39   8.7e-36  123.1  27.7     2   475    32   457    31   461 0.81 Amino acid permease
Mur_ligase_M         PF08245.7    189 seq1014_BIOID50991   -            491   7.3e-28   97.7   0.0   1   1   2.4e-31   1.1e-27   97.1   0.0     1   189   124   304   124   304 0.89 Mur ligase middle domain
Mur_ligase           PF01225.20    83 seq1014_BIOID50991   -            491   6.4e-25   86.9   0.1   1   1   3.3e-28   1.5e-24   85.7   0.1     1    82    21   119    21   120 0.97 Mur ligase family, catalytic domain
Mur_ligase_C         PF02875.16    91 seq1014_BIOID50991   -            491   4.3e-20   71.4   0.0   1   1   3.1e-23   1.4e-19   69.7   0.0     4    89   327   418   324   420 0.85 Mur ligase family, glutamate ligase domain
ABC_tran             PF00005.22   118 seq1015_BIOID50991   -            255   1.4e-21   76.8   0.0   1   1   4.7e-25   2.1e-21   76.3   0.0     1   117    41   156    41   157 0.89 ABC transporter
Nuc-transf           PF10127.4    247 seq1017_BIOID50991   -            263   6.6e-98  326.8   0.0   1   1  5.4e-102   7.4e-98  326.6   0.0     1   246    10   256    10   257 0.99 Predicted nucleotidyltransferase
HTH_Tnp_1            PF01527.15    76 seq1019_BIOID50991   -            139   6.2e-17   61.2   0.3   1   1   1.5e-20     1e-16   60.5   0.1     2    49     9    61     8    99 0.79 Transposase
HTH_23               PF13384.1     50 seq1019_BIOID50991   -            139   3.2e-07   29.6   0.0   1   1   9.6e-11   6.5e-07   28.6   0.0     6    45    18    58    13    64 0.89 Homeodomain-like domain
MerR-DNA-bind        PF09278.6     65 seq1023_BIOID50991   -            154     7e-15   55.0   0.1   1   1   2.6e-18   1.2e-14   54.3   0.0     2    65    55   119    54   119 0.96 MerR, DNA binding
MerR                 PF00376.18    38 seq1023_BIOID50991   -            154   4.6e-14   51.5   0.3   1   1   2.5e-17   1.1e-13   50.3   0.1     1    38    13    49    13    49 0.98 MerR family regulatory protein
MerR_1               PF13411.1     69 seq1023_BIOID50991   -            154   2.8e-12   46.1   0.0   1   1     1e-15   4.6e-12   45.4   0.0     2    65    13    76    12    78 0.96 MerR HTH family regulatory protein
UDPG_MGDP_dh_N       PF03721.9    185 seq1024_BIOID50991   -            420   3.6e-61  205.6   0.2   1   1     1e-62   3.5e-59  199.2   0.0     2   183     5   189     4   191 0.96 UDP-glucose/GDP-mannose dehydrogenase family, NAD binding domain
UDPG_MGDP_dh         PF00984.14    96 seq1024_BIOID50991   -            420     4e-30  103.7   0.0   1   1   2.3e-33     8e-30  102.7   0.0     2    93   206   292   205   296 0.88 UDP-glucose/GDP-mannose dehydrogenase family, central domain
UDPG_MGDP_dh_C       PF03720.10   106 seq1024_BIOID50991   -            420   7.4e-19   67.7   0.0   1   1   5.7e-22   1.9e-18   66.4   0.0     1   104   324   419   324   420 0.91 UDP-glucose/GDP-mannose dehydrogenase family, UDP binding domain
NAD_binding_2        PF03446.10   162 seq1024_BIOID50991   -            420     7e-07   29.1   0.1   1   1   2.1e-09   7.1e-06   25.8   0.0     2   110     4   136     3   141 0.76 NAD binding domain of 6-phosphogluconate dehydrogenase
Topoisom_bac         PF01131.15   403 seq1031_BIOID50991   -            879  4.3e-131  437.3   0.7   1   1  2.2e-134  7.7e-131  436.5   0.5     2   403   171   579   170   579 0.93 DNA topoisomerase
Topo_Zn_Ribbon       PF08272.6     42 seq1031_BIOID50991   -            879   1.1e-39  133.3   0.7   1   2   1.5e-19   5.2e-16   57.6   0.0     2    42   772   811   771   811 0.96 Topoisomerase I zinc-ribbon-like
Topo_Zn_Ribbon       PF08272.6     42 seq1031_BIOID50991   -            879   1.1e-39  133.3   0.7   2   2   7.4e-24   2.5e-20   71.4   1.8     1    42   838   879   838   879 0.98 Topoisomerase I zinc-ribbon-like
Toprim               PF01751.17    88 seq1031_BIOID50991   -            879   3.4e-26   90.8   0.0   1   1   2.1e-29   7.1e-26   89.7   0.0     2    88    19   156    18   156 0.98 Toprim domain
zf-C4_Topoisom       PF01396.14    39 seq1031_BIOID50991   -            879   4.1e-19   67.6  16.9   1   2   3.6e-09   1.2e-05   24.5   0.3     3    27   612   636   610   653 0.84 Topoisomerase DNA binding C4 zinc finger
zf-C4_Topoisom       PF01396.14    39 seq1031_BIOID50991   -            879   4.1e-19   67.6  16.9   2   2   6.9e-15   2.4e-11   42.8   1.9     2    38   723   758   722   759 0.94 Topoisomerase DNA binding C4 zinc finger
ATP-grasp_2          PF08442.5    202 seq1032_BIOID50991   -            388   1.4e-82  275.8   0.0   1   1   5.7e-86   1.9e-82  275.4   0.0     1   202     2   203     2   203 1.00 ATP-grasp domain
Ligase_CoA           PF00549.14   153 seq1032_BIOID50991   -            388     1e-24   86.7   3.4   1   1   5.1e-28   1.8e-24   86.0   2.4     1   153   262   382   262   382 0.98 CoA-ligase
ATP-grasp_5          PF13549.1    222 seq1032_BIOID50991   -            388   1.5e-13   50.3   0.1   1   1   1.2e-16     4e-13   48.9   0.1    10   219     3   215     1   217 0.83 ATP-grasp domain
ATP-grasp_4          PF13535.1    184 seq1032_BIOID50991   -            388   7.1e-08   32.2   0.1   1   1   5.1e-11   1.7e-07   31.0   0.0     7   110     7   126     4   200 0.77 ATP-grasp domain
DUF1449              PF07290.6    202 seq1033_BIOID50991   -            209  4.6e-112  372.0   0.3   1   1  3.8e-116  5.2e-112  371.9   0.2     1   202     4   205     4   205 1.00 Protein of unknown function (DUF1449)
BPD_transp_1         PF00528.17   185 seq1034_BIOID50991   -            275   2.3e-22   79.2  16.1   1   1   1.7e-26   2.3e-22   79.2  11.2     1   181    98   269    98   271 0.97 Binding-protein-dependent transport system inner membrane component
ROK                  PF00480.15   179 seq1036_BIOID50991   -            323   1.5e-45  155.0   0.0   1   1   3.1e-49   2.1e-45  154.6   0.0     1   179    24   214    24   214 0.95 ROK family
Glucokinase          PF02685.11   316 seq1036_BIOID50991   -            323   4.4e-10   38.7   0.0   1   1     5e-13   3.4e-09   35.8   0.0     4   265    26   276    24   288 0.80 Glucokinase
Helicase_C_2         PF13307.1    167 seq1037_BIOID50991   -            790   5.1e-26   91.4   0.0   1   1   2.4e-29   8.2e-26   90.8   0.0     8   165   578   733   571   735 0.93 Helicase C-terminal domain
DEAD                 PF00270.24   173 seq1037_BIOID50991   -            790   3.9e-09   36.0   0.1   1   1   2.1e-09   7.2e-06   25.4   0.0    12    78    88   153    73   171 0.74 DEAD/DEAH box helicase
DEAD_2               PF06733.10   174 seq1037_BIOID50991   -            790   1.4e-08   34.2   0.0   1   1   7.1e-12   2.4e-08   33.4   0.0   103   167   245   308   195   314 0.87 DEAD_2
Peptidase_A24        PF01478.13   106 seq1038_BIOID50991   -            155   2.3e-23   82.2   8.7   1   1   1.7e-27   2.3e-23   82.2   6.0     2   103    10   116     8   121 0.88 Type IV leader peptidase family
Phage_CI_repr        PF07022.8     66 seq1039_BIOID50991   -            210   7.3e-33  112.3   0.0   1   1   9.1e-37   1.2e-32  111.6   0.0     1    66    14    78    14    78 0.98 Bacteriophage CI repressor helix-turn-helix domain
DUF1471              PF07338.8     56 seq1040_BIOID50991   -            314   4.1e-62  205.5   5.4   1   3   2.8e-22   3.9e-18   64.7   0.0     2    56    34    90    33    90 0.98 Protein of unknown function (DUF1471)
DUF1471              PF07338.8     56 seq1040_BIOID50991   -            314   4.1e-62  205.5   5.4   2   3     3e-22   4.1e-18   64.6   0.1     3    56   119   174   117   174 0.98 Protein of unknown function (DUF1471)
DUF1471              PF07338.8     56 seq1040_BIOID50991   -            314   4.1e-62  205.5   5.4   3   3   3.1e-26   4.3e-22   77.3   0.1     2    56   259   314   258   314 0.99 Protein of unknown function (DUF1471)
YtfJ_HI0045          PF09695.5    160 seq1041_BIOID50991   -            187   7.4e-65  217.0   0.1   1   1   6.2e-69   8.5e-65  216.8   0.1     2   159    25   183    24   184 0.98 Bacterial protein of unknown function (YtfJ_HI0045)
Autotransporter      PF03797.14   265 seq1042_BIOID50991   -            773   5.4e-43  147.1  18.5   1   1   7.9e-47   5.4e-43  147.1  12.8     3   265   488   759   486   762 0.95 Autotransporter beta-domain
Pertactin            PF03212.9    121 seq1042_BIOID50991   -            773   2.9e-09   36.5   1.1   1   1   4.2e-13   2.9e-09   36.5   0.8     1   120   297   422   297   423 0.83 Pertactin
LytTR                PF04397.10    98 seq1043_BIOID50991   -            250   9.4e-33  112.1   1.0   1   1   3.2e-36   2.2e-32  110.9   0.1     2    97   152   248   151   249 0.98 LytTr DNA-binding domain
Response_reg         PF00072.19   112 seq1043_BIOID50991   -            250   4.5e-23   81.2   0.1   1   1   1.1e-26   7.5e-23   80.5   0.0     1   110     9   117     9   119 0.96 Response regulator receiver domain
SIS                  PF01380.17   131 seq1044_BIOID50991   -            347   3.1e-21   75.2   0.0   1   2   1.2e-12   1.6e-08   34.0   0.0     5   122    51   170    48   175 0.87 SIS domain
SIS                  PF01380.17   131 seq1044_BIOID50991   -            347   3.1e-21   75.2   0.0   2   2     3e-14   4.1e-10   39.2   0.0     4    87   214   299   211   305 0.93 SIS domain
Xan_ur_permease      PF00860.15   389 seq1049_BIOID50991   -            449   1.7e-88  296.6  48.3   1   1   1.6e-92   2.1e-88  296.3  33.5     1   388    26   409    26   410 0.99 Permease family
Dala_Dala_lig_C      PF07478.8    203 seq1050_BIOID50991   -            306   3.2e-70  235.5   0.0   1   1   1.2e-73     4e-70  235.2   0.0     1   203   103   303   103   303 0.97 D-ala D-ala ligase C-terminus
Dala_Dala_lig_N      PF01820.16   117 seq1050_BIOID50991   -            306   1.3e-23   83.4   0.8   1   2   1.1e-12   3.8e-09   36.7   0.0     2    42     4    44     3    54 0.90 D-ala D-ala ligase N-terminus
Dala_Dala_lig_N      PF01820.16   117 seq1050_BIOID50991   -            306   1.3e-23   83.4   0.8   2   2   2.3e-15   7.8e-12   45.4   0.2    83   117    52    86    43    86 0.89 D-ala D-ala ligase N-terminus
ATP-grasp_4          PF13535.1    184 seq1050_BIOID50991   -            306   4.1e-16   59.1   0.0   1   1   1.9e-19   6.4e-16   58.5   0.0     3   176    95   272    93   276 0.81 ATP-grasp domain
CPSase_L_D2          PF02786.12   211 seq1050_BIOID50991   -            306   1.2e-07   31.1   0.0   1   1   1.8e-10   6.2e-07   28.7   0.0    27   179   127   274    96   301 0.82 Carbamoyl-phosphate synthase L chain, ATP binding domain
Band_7               PF01145.20   179 seq1051_BIOID50991   -            283   6.4e-20   71.6   1.6   1   1   4.7e-24   6.4e-20   71.6   1.1     5   151    38   189    34   220 0.85 SPFH domain / Band 7 family
ABC_tran             PF00005.22   118 seq1053_BIOID50991   -            228   1.5e-21   76.8   0.0   1   1   3.3e-25   2.2e-21   76.2   0.0     1   117    50   174    50   175 0.92 ABC transporter
Phage_integrase      PF00589.17   173 seq1054_BIOID50991   -            338   4.5e-34  117.4   0.2   1   1   1.3e-37   1.8e-33  115.5   0.1     2   173   175   324   174   324 0.93 Phage integrase family
Pribosyltran         PF00156.22   125 seq1055_BIOID50991   -            178   3.8e-18   65.3   0.1   1   1   3.5e-22   4.8e-18   64.9   0.1     9   124    17   128     7   129 0.91 Phosphoribosyl transferase domain
Epimerase            PF01370.16   236 seq1057_BIOID50991   -            355   5.6e-79  264.7   0.0   1   1     3e-82   6.9e-79  264.4   0.0     1   236     4   252     4   252 0.97 NAD dependent epimerase/dehydratase family
RmlD_sub_bind        PF04321.12   287 seq1057_BIOID50991   -            355   2.8e-17   62.4   0.0   1   1   1.7e-20   3.9e-17   61.9   0.0     2   254     3   296     1   333 0.79 RmlD substrate binding domain
Polysacc_synt_2      PF02719.10   294 seq1057_BIOID50991   -            355     2e-16   59.6   0.0   1   1   1.5e-19   3.3e-16   58.9   0.0     1   117     4   114     4   135 0.92 Polysaccharide biosynthesis protein
NAD_binding_4        PF07993.7    249 seq1057_BIOID50991   -            355     3e-15   55.7   0.1   1   1   2.9e-14   6.5e-11   41.5   0.0    87   197    74   189    62   250 0.85 Male sterility protein
3Beta_HSD            PF01073.14   280 seq1057_BIOID50991   -            355     3e-15   55.5   0.0   1   1   2.1e-18   4.7e-15   54.9   0.0     1   229     5   240     5   250 0.82 3-beta hydroxysteroid dehydrogenase/isomerase family
adh_short            PF00106.20   167 seq1057_BIOID50991   -            355   3.8e-08   33.3   0.3   1   1   2.7e-10   6.1e-07   29.3   0.0     3    96     4    91     2   126 0.79 short chain dehydrogenase
YjgP_YjgQ            PF03739.9    354 seq1058_BIOID50991   -            356   2.3e-61  207.4   2.2   1   1   2.1e-65   2.8e-61  207.1   1.5     2   352     7   344     6   346 0.93 Predicted permease YjgP/YjgQ family
TauD                 PF02668.11   258 seq1061_BIOID50991   -            283   9.9e-62  208.7   1.4   1   1   8.2e-66   1.1e-61  208.6   1.0     2   258     7   272     6   272 0.91 Taurine catabolism dioxygenase TauD, TfdA family
TetR_N               PF00440.18    47 seq1062_BIOID50991   -            178   4.9e-09   35.5   0.1   1   1   1.2e-12   7.9e-09   34.9   0.1     1    47    13    59    13    59 0.97 Bacterial regulatory proteins, tetR family
TetR_C_6             PF13977.1    131 seq1062_BIOID50991   -            178   6.7e-08   32.3   0.2   1   1   2.3e-11   1.6e-07   31.0   0.2    16   125    80   176    66   178 0.89 Bacterial transcriptional repressor
SIR2                 PF02146.12   181 seq1064_BIOID50991   -            273   9.6e-49  165.4   0.0   1   1   9.1e-53   1.2e-48  165.0   0.0     1   181    48   221    48   221 0.90 Sir2 family
CoA_binding          PF02629.14    96 seq1065_BIOID50991   -            289   1.7e-30  105.2   0.7   1   1   4.9e-34   1.7e-30  105.2   0.5     1    96     6    99     6    99 0.99 CoA binding domain
Ligase_CoA           PF00549.14   153 seq1065_BIOID50991   -            289   2.4e-20   72.5   0.6   1   1   1.2e-23     4e-20   71.8   0.4     1   152   151   271   151   272 0.96 CoA-ligase
Succ_CoA_lig         PF13607.1    138 seq1065_BIOID50991   -            289   8.7e-12   44.7   0.0   1   1   4.4e-15   1.5e-11   43.9   0.0     1   138   145   284   145   287 0.83 Succinyl-CoA ligase like flavodoxin domain
HTH_18               PF12833.2     81 seq1068_BIOID50991   -            285     5e-19   68.0   0.4   1   1   1.5e-22   1.1e-18   67.0   0.2     2    80   204   281   203   282 0.95 Helix-turn-helix domain
HTH_AraC             PF00165.18    42 seq1068_BIOID50991   -            285   3.1e-14   52.1   0.1   1   1   4.8e-14   3.3e-10   39.3   0.0     9    40   247   279   241   279 0.92 Bacterial regulatory helix-turn-helix proteins, AraC family
DUF3442              PF11924.3    280 seq1069_BIOID50991   -           1417  3.3e-105  351.5   0.5   1   1  7.3e-109  3.3e-105  351.5   0.3     2   280    71   350    70   350 0.99 Protein of unknown function (DUF3442)
Big_1                PF02369.11   100 seq1069_BIOID50991   -           1417   3.6e-55  183.9 104.7   1   3   4.4e-18     2e-14   53.1   8.5     5    97   994  1086   990  1088 0.86 Bacterial Ig-like domain (group 1)
Big_1                PF02369.11   100 seq1069_BIOID50991   -           1417   3.6e-55  183.9 104.7   2   3   8.5e-17   3.9e-13   49.0   2.9    14    97  1104  1187  1090  1189 0.85 Bacterial Ig-like domain (group 1)
Big_1                PF02369.11   100 seq1069_BIOID50991   -           1417   3.6e-55  183.9 104.7   3   3   1.2e-16   5.7e-13   48.5   9.0     4    95  1195  1287  1192  1292 0.84 Bacterial Ig-like domain (group 1)
AA_permease_2        PF13520.1    426 seq1071_BIOID50991   -            460   1.4e-79  267.5  39.9   1   1   1.2e-83   1.6e-79  267.2  27.7     1   420     5   441     5   449 0.91 Amino acid permease
FtsX                 PF02687.16   121 seq1073_BIOID50991   -            804   1.5e-21   76.2  18.5   1   2   3.7e-15   2.5e-11   43.2   6.4     3   121   247   364   245   364 0.87 FtsX-like permease family
FtsX                 PF02687.16   121 seq1073_BIOID50991   -            804   1.5e-21   76.2  18.5   2   2     2e-16   1.4e-12   47.3   1.2     2   116   683   793   682   797 0.86 FtsX-like permease family
Transposase_31       PF04754.7    205 seq1074_BIOID50991   -            318   6.5e-83  277.0   0.2   1   1   5.9e-87   8.1e-83  276.6   0.1     1   204     8   210     8   211 0.98 Putative transposase, YhgA-like
AP_endonuc_2         PF01261.19   211 seq1075_BIOID50991   -            305   1.1e-31  109.6   0.0   1   1     1e-35   1.4e-31  109.3   0.0     1   210    48   254    48   255 0.97 Xylose isomerase-like TIM barrel
FtsQ                 PF03799.10   117 seq1077_BIOID50991   -            276     6e-34  116.6   0.2   1   1   1.4e-37   9.5e-34  115.9   0.1     1   117   129   247   129   247 0.93 Cell division protein FtsQ
POTRA_1              PF08478.5     69 seq1077_BIOID50991   -            276   6.5e-20   70.8   0.1   1   1   2.3e-23   1.6e-19   69.5   0.1     2    69    56   126    55   126 0.97 POTRA domain, FtsQ-type
YjgP_YjgQ            PF03739.9    354 seq1085_BIOID50991   -            359   2.9e-64  216.9   4.5   1   1   2.6e-68   3.6e-64  216.6   3.1     1   352     6   352     6   354 0.97 Predicted permease YjgP/YjgQ family
NTP_transferase      PF00483.18   248 seq1086_BIOID50991   -            293   1.2e-72  244.0   0.0   1   1   2.1e-76   1.4e-72  243.8   0.0     1   246     2   238     2   240 0.98 Nucleotidyl transferase
NTP_transf_3         PF12804.2    179 seq1086_BIOID50991   -            293   1.1e-08   35.3   0.0   1   1     2e-12   1.4e-08   35.0   0.0     1   120     3   133     3   188 0.83 MobA-like NTP transferase domain
Na_H_Exchanger       PF00999.16   384 seq1087_BIOID50991   -            549   3.4e-72  242.9  43.6   1   1   3.1e-76   4.2e-72  242.6  30.2     2   383     8   421     5   422 0.91 Sodium/hydrogen exchanger family
RhaT                 PF06379.7    344 seq1088_BIOID50991   -            334  1.2e-201  668.8  27.7   1   1    1e-205  1.4e-201  668.6  19.2    21   343    11   333     6   334 0.99 L-rhamnose-proton symport protein (RhaT)
Ferritin             PF00210.19   142 seq1089_BIOID50991   -            167   1.2e-22   80.1   1.4   1   1   9.7e-27   1.3e-22   79.9   1.0     3   140     9   142     7   144 0.93 Ferritin-like domain
ABC_tran             PF00005.22   118 seq1090_BIOID50991   -            308   2.2e-21   76.3   0.0   1   1   6.2e-25   4.2e-21   75.3   0.0     1   118    45   165    45   165 0.86 ABC transporter
AAA_21               PF13304.1    303 seq1090_BIOID50991   -            308   2.4e-15   57.1   0.3   1   1     5e-17   3.4e-13   50.0   0.2     2   298    34   195    33   198 0.69 AAA domain
RNase_T              PF00929.19   164 seq1091_BIOID50991   -            204   4.9e-34  117.8   0.0   1   1   4.2e-38   5.7e-34  117.6   0.0     1   163    32   193    32   194 0.97 Exonuclease
Methyltransf_23      PF13489.1    162 seq1092_BIOID50991   -            256   2.9e-24   85.4   0.0   1   1   4.5e-27   4.7e-24   84.7   0.0    23   121    73   198    51   227 0.76 Methyltransferase domain
Methyltransf_31      PF13847.1    152 seq1092_BIOID50991   -            256   8.9e-20   70.6   0.0   1   1   1.1e-22   1.2e-19   70.3   0.0     4   112    73   177    72   226 0.88 Methyltransferase domain
Methyltransf_11      PF08241.7     95 seq1092_BIOID50991   -            256   2.7e-19   69.3   0.1   1   1   3.9e-22   4.1e-19   68.7   0.1     1    95    77   173    77   173 0.96 Methyltransferase domain
Methyltransf_12      PF08242.7     99 seq1092_BIOID50991   -            256   3.7e-14   52.8   0.0   1   1   5.8e-17   6.1e-14   52.1   0.0     1    98    77   170    77   171 0.84 Methyltransferase domain
Methyltransf_18      PF12847.2    112 seq1092_BIOID50991   -            256   1.4e-13   51.2   0.0   1   1   2.2e-16   2.3e-13   50.6   0.0     2   110    73   174    73   176 0.90 Methyltransferase domain
Methyltransf_25      PF13649.1    101 seq1092_BIOID50991   -            256   4.6e-12   46.0   0.1   1   1     7e-15   7.3e-12   45.4   0.1     1   101    76   169    76   169 0.92 Methyltransferase domain
Ubie_methyltran      PF01209.13   233 seq1092_BIOID50991   -            256   1.1e-09   37.5   0.0   1   1   1.3e-12   1.4e-09   37.3   0.0    38   151    63   173    29   199 0.87 ubiE/COQ5 methyltransferase family
Methyltransf_26      PF13659.1    117 seq1092_BIOID50991   -            256     3e-09   36.8   0.1   1   1   7.4e-12   7.8e-09   35.4   0.1     1   115    73   175    73   177 0.89 Methyltransferase domain
CMAS                 PF02353.15   273 seq1092_BIOID50991   -            256   2.3e-08   33.3   0.0   1   1   2.9e-11     3e-08   32.9   0.0    63   193    73   200    53   232 0.81 Mycolic acid cyclopropane synthetase
NodS                 PF05401.6    201 seq1092_BIOID50991   -            256   7.7e-08   31.8   0.0   1   1   9.1e-11   9.5e-08   31.5   0.0    46   175    75   204    30   212 0.83 Nodulation protein S (NodS)
MTS                  PF05175.9    170 seq1092_BIOID50991   -            256   8.4e-07   28.4   0.0   1   1   1.2e-09   1.2e-06   27.9   0.0    32   103    73   143    63   186 0.89 Methyltransferase small domain
Methyltransf_9       PF08003.6    315 seq1092_BIOID50991   -            256   9.9e-06   24.3   0.0   1   1   1.3e-08   1.3e-05   23.9   0.0   114   229    71   185    62   219 0.80 Protein of unknown function (DUF1698)
PrmA                 PF06325.8    295 seq1092_BIOID50991   -            256     2e-05   23.7   0.0   1   1   2.7e-08   2.8e-05   23.2   0.0   162   258    73   174    67   190 0.79 Ribosomal protein L11 methyltransferase (PrmA)
FtsA                 PF14450.1    120 seq1094_BIOID50991   -            420   1.6e-50  169.8   3.7   1   2   2.1e-23   1.4e-19   69.9   0.7     1   119    10   195    10   196 0.97 Cell division protein FtsA
FtsA                 PF14450.1    120 seq1094_BIOID50991   -            420   1.6e-50  169.8   3.7   2   2   6.5e-33   4.5e-29  100.6   0.0     1   120   206   382   206   382 0.99 Cell division protein FtsA
SHS2_FTSA            PF02491.15    80 seq1094_BIOID50991   -            420   2.4e-32  110.5   1.4   1   1   6.8e-36   4.6e-32  109.6   1.0     1    80    84   163    84   163 0.99 SHS2 domain inserted in FTSA
PfkB                 PF00294.19   301 seq1095_BIOID50991   -            261   3.7e-37  127.9   0.2   1   1   3.8e-41   5.1e-37  127.4   0.1    34   294    22   260     7   261 0.87 pfkB family carbohydrate kinase
Glycos_trans_3N      PF02885.12    66 seq1096_BIOID50991   -            320   2.8e-15   55.5   0.0   1   1   3.6e-19     5e-15   54.7   0.0     2    65     3    70     2    71 0.97 Glycosyl transferase family, helical bundle domain
adh_short            PF00106.20   167 seq1101_BIOID50991   -            240   4.5e-16   59.1   0.2   1   1   1.3e-19     6e-16   58.6   0.1     3   166     9   170     8   171 0.87 short chain dehydrogenase
adh_short_C2         PF13561.1    243 seq1101_BIOID50991   -            240   8.1e-08   32.2   0.0   1   1   2.2e-11     1e-07   31.9   0.0     8   192    18   193    13   238 0.73 Enoyl-(Acyl carrier protein) reductase
KR                   PF08659.5    181 seq1101_BIOID50991   -            240   2.9e-07   30.2   0.5   1   1   1.1e-10   5.1e-07   29.4   0.3     4   172    10   175     8   184 0.85 KR domain
LysR_substrate       PF03466.15   209 seq1102_BIOID50991   -            324   1.8e-44  151.2   0.0   1   1   3.5e-48   2.4e-44  150.8   0.0     5   206    92   293    90   296 0.96 LysR substrate binding domain
HTH_1                PF00126.22    60 seq1102_BIOID50991   -            324   5.4e-16   57.9   0.0   1   1   1.4e-19   9.6e-16   57.1   0.0     1    60     3    64     3    64 0.97 Bacterial regulatory helix-turn-helix protein, lysR family
PTS_EIIA_2           PF00359.17   142 seq1107_BIOID50991   -            658   2.4e-31  108.2   0.0   1   1   8.9e-35     4e-31  107.5   0.0     5   141    29   170    25   171 0.95 Phosphoenolpyruvate-dependent sugar phosphotransferase system, EIIA 2
PTS_IIB              PF02302.12    90 seq1107_BIOID50991   -            658   1.4e-15   57.3   0.1   1   1   5.6e-19   2.6e-15   56.5   0.1     2    90   188   279   187   279 0.95 PTS system, Lactose/Cellobiose specific IIB subunit
PTS_EIIC             PF02378.13   321 seq1107_BIOID50991   -            658   2.1e-11   43.1  35.1   1   1   4.6e-14   2.1e-10   39.8  24.3     2   268   312   562   311   638 0.73 Phosphotransferase system, EIIC
PGI                  PF00342.14   486 seq1108_BIOID50991   -            549  9.1e-235  779.4   0.1   1   1  7.6e-239    1e-234  779.3   0.0     1   486    52   541    52   541 0.99 Phosphoglucose isomerase
UTRA                 PF07702.8    141 seq1110_BIOID50991   -            265     2e-32  111.6   0.0   1   1   9.8e-36   4.5e-32  110.5   0.0     1   140   118   256   118   257 0.99 UTRA domain
GntR                 PF00392.16    64 seq1110_BIOID50991   -            265   8.6e-24   82.6   0.0   1   1   2.9e-27   1.3e-23   82.0   0.0     1    64    34    97    34    97 0.99 Bacterial regulatory proteins, gntR family
HTH_DeoR             PF08220.7     57 seq1110_BIOID50991   -            265   7.6e-05   22.0   0.0   1   1   3.8e-08   0.00017   20.9   0.0    18    54    61    97    46   100 0.88 DeoR-like helix-turn-helix domain
Phage_integrase      PF00589.17   173 seq1112_BIOID50991   -            423   2.1e-22   79.5   0.3   1   1   7.9e-26   5.4e-22   78.1   0.0     2   169   232   396   231   399 0.90 Phage integrase family
DUF4102              PF13356.1     89 seq1112_BIOID50991   -            423   1.5e-22   79.1   0.0   1   1   6.8e-26   4.7e-22   77.5   0.0     1    87    22   112    22   114 0.91 Domain of unknown function (DUF4102)
Autotransporter      PF03797.14   265 seq1113_BIOID50991   -            989   2.5e-42  144.9  29.1   1   1   1.8e-46   2.5e-42  144.9  20.2     3   259   730   969   728   980 0.95 Autotransporter beta-domain
YecR                 PF13992.1     74 seq1114_BIOID50991   -            107   2.8e-27   94.5   0.2   1   1   2.5e-31   3.5e-27   94.2   0.1     2    74    26    98    25    98 0.98 YecR-like lipoprotein
DegT_DnrJ_EryC1      PF01041.12   363 seq1115_BIOID50991   -            376   3.7e-87  292.6   0.0   1   1   9.7e-91   4.4e-87  292.3   0.0     7   361    13   370     9   372 0.93 DegT/DnrJ/EryC1/StrS aminotransferase family
Aminotran_1_2        PF00155.16   363 seq1115_BIOID50991   -            376   7.6e-11   41.4   0.1   1   1   3.7e-14   1.7e-10   40.3   0.0    67   189    46   154     9   187 0.88 Aminotransferase class I and II
Aminotran_5          PF00266.14   371 seq1115_BIOID50991   -            376   4.7e-08   32.0   0.1   1   1   1.6e-11   7.5e-08   31.3   0.0    62   182    47   159    33   204 0.90 Aminotransferase class-V
Ldh_2                PF02615.9    335 seq1117_BIOID50991   -            361  2.1e-138  460.5   0.0   1   1  1.8e-142  2.4e-138  460.3   0.0     1   334     5   340     5   341 0.99 Malate/L-lactate dehydrogenase
HTH_Tnp_1            PF01527.15    76 seq1118_BIOID50991   -            136   4.5e-19   68.0   0.6   1   1   1.2e-22     8e-19   67.2   0.4     2    74    23   102    22   104 0.89 Transposase
HTH_28               PF13518.1     52 seq1118_BIOID50991   -            136   2.1e-06   27.4   0.5   1   1   6.5e-10   4.4e-06   26.4   0.0     1    43    32    75    32    78 0.93 Helix-turn-helix domain
YbjM                 PF11045.3    125 seq1119_BIOID50991   -            125   5.5e-63  210.1   9.7   1   1   4.5e-67   6.1e-63  210.0   6.7     1   124     1   124     1   125 0.99 Putative inner membrane protein of Enterobacteriaceae
FtsZ_C               PF12327.3     95 seq1120_BIOID50991   -            383   8.6e-38  128.2   1.2   1   1   3.5e-41   2.4e-37  126.7   0.8     1    94   221   315   221   316 0.99 FtsZ family, C-terminal domain
Tubulin              PF00091.20   216 seq1120_BIOID50991   -            383   4.4e-37  127.8   1.7   1   1     2e-40   1.4e-36  126.2   1.2     2   212    13   180    12   184 0.96 Tubulin/FtsZ family, GTPase domain
Trans_reg_C          PF00486.23    77 seq1124_BIOID50991   -            251   1.2e-20   73.0   0.2   1   1   6.4e-24   4.3e-20   71.2   0.0     2    77   170   245   169   245 0.98 Transcriptional regulatory protein, C terminal
Response_reg         PF00072.19   112 seq1124_BIOID50991   -            251   2.7e-20   72.3   0.1   1   1   6.2e-24   4.2e-20   71.7   0.0     2   111    17   124    16   125 0.97 Response regulator receiver domain
Ferritin             PF00210.19   142 seq1125_BIOID50991   -            165   7.3e-34  116.4   5.6   1   1   6.2e-38   8.5e-34  116.2   3.9     1   140     7   142     7   144 0.93 Ferritin-like domain
EIIA-man             PF03610.11   116 seq1128_BIOID50991   -            146   1.8e-28   98.8   0.0   1   1   1.5e-32     2e-28   98.6   0.0     1   115     3   116     3   117 0.98 PTS system fructose IIA component
Autotransporter      PF03797.14   265 seq1131_BIOID50991   -            108   3.2e-09   36.4   0.1   1   1   2.6e-13   3.6e-09   36.2   0.1   168   262     3    91     1    94 0.93 Autotransporter beta-domain
DUF1127              PF06568.6     40 seq1134_BIOID50991   -             54   3.7e-13   48.5   5.7   1   1   3.1e-17   4.2e-13   48.3   4.0     2    39    17    54    16    54 0.96 Domain of unknown function (DUF1127)
RHS_repeat           PF05593.9     38 seq1135_BIOID50991   -           1256     8e-60  197.8 120.8   1   7   2.9e-09     2e-05   24.5   0.6     6    37   416   447   415   449 0.89 RHS Repeat
RHS_repeat           PF05593.9     38 seq1135_BIOID50991   -           1256     8e-60  197.8 120.8   2   7   1.9e-11   1.3e-07   31.5   2.8     1    37   432   469   432   470 0.98 RHS Repeat
RHS_repeat           PF05593.9     38 seq1135_BIOID50991   -           1256     8e-60  197.8 120.8   3   7   1.6e-10   1.1e-06   28.5   3.0     1    38   496   535   496   535 0.92 RHS Repeat
RHS_repeat           PF05593.9     38 seq1135_BIOID50991   -           1256     8e-60  197.8 120.8   4   7     4e-10   2.7e-06   27.2   0.0     1    36   540   575   540   576 0.92 RHS Repeat
RHS_repeat           PF05593.9     38 seq1135_BIOID50991   -           1256     8e-60  197.8 120.8   5   7   1.5e-13     1e-09   38.1   1.8     1    37   582   618   582   619 0.97 RHS Repeat
RHS_repeat           PF05593.9     38 seq1135_BIOID50991   -           1256     8e-60  197.8 120.8   6   7   1.1e-09   7.4e-06   25.8   0.2     1    37   624   659   624   660 0.97 RHS Repeat
RHS_repeat           PF05593.9     38 seq1135_BIOID50991   -           1256     8e-60  197.8 120.8   7   7     2e-10   1.3e-06   28.2   0.6     1    29   953   990   953  1001 0.90 RHS Repeat
RHS                  PF03527.9     41 seq1135_BIOID50991   -           1256   4.8e-22   77.3   5.3   1   1   3.1e-24   2.1e-20   72.0   0.4     1    41  1157  1197  1157  1197 0.98 RHS protein
Semialdhyde_dh       PF01118.19   121 seq1136_BIOID50991   -            334   7.5e-33  113.2   0.0   1   1   1.9e-36   1.3e-32  112.5   0.0     3   121     5   146     3   146 0.97 Semialdehyde dehydrogenase, NAD binding domain
Semialdhyde_dhC      PF02774.13   184 seq1136_BIOID50991   -            334   2.3e-19   69.8   0.0   1   1   5.1e-23   3.5e-19   69.2   0.0     1   184   163   311   163   311 0.95 Semialdehyde dehydrogenase, dimerisation domain
Polysacc_deac_1      PF01522.16   124 seq1137_BIOID50991   -            409   2.6e-20   72.1   0.0   1   1     3e-24   4.1e-20   71.5   0.0     3   122   228   366   226   368 0.93 Polysaccharide deacetylase
DUF1418              PF07214.7     96 seq1139_BIOID50991   -             95   2.8e-42  142.1   1.9   1   1   2.3e-46   3.1e-42  141.9   1.3     1    96     1    95     1    95 0.99 Protein of unknown function (DUF1418)
Polysacc_synt        PF01943.12   273 seq1140_BIOID50991   -            416   2.5e-13   49.7  19.2   1   1   1.8e-17   2.5e-13   49.7  13.3     1   272     3   283     3   284 0.83 Polysaccharide biosynthesis protein
HATPase_c            PF02518.21   111 seq1141_BIOID50991   -            433   1.9e-22   78.9   0.0   1   1   8.1e-26   3.7e-22   78.0   0.0     6   110   320   423   316   424 0.96 Histidine kinase-, DNA gyrase B-, and HSP90-like ATPase
HisKA                PF00512.20    68 seq1141_BIOID50991   -            433   6.3e-08   32.3   1.3   1   1   3.7e-11   1.7e-07   30.9   0.9     1    67   211   270   211   271 0.90 His Kinase A (phospho-acceptor) domain
HAMP                 PF00672.20    70 seq1141_BIOID50991   -            433   1.6e-06   28.0   0.0   1   1   3.6e-10   1.6e-06   28.0   0.0     3    69   140   206   139   207 0.90 HAMP domain
Aconitase            PF00330.15   465 seq1143_BIOID50991   -            891  1.3e-186  620.5   0.0   1   1  2.3e-190  1.6e-186  620.2   0.0     1   465    57   562    57   562 0.99 Aconitase family (aconitate hydratase)
Aconitase_C          PF00694.14   131 seq1143_BIOID50991   -            891   8.6e-49  164.8   0.0   1   1   3.1e-52   2.1e-48  163.6   0.0     3   130   691   818   689   819 0.98 Aconitase C-terminal domain
Penicil_amidase      PF01804.13   735 seq1145_BIOID50991   -            560  2.2e-168  562.5  15.9   1   1    2e-172  2.7e-168  562.2  11.1     4   475    34   555    31   559 0.93 Penicillin amidase
Nitroreductase       PF00881.19   165 seq1146_BIOID50991   -            240   1.7e-22   79.8   0.2   1   1   2.6e-26   3.5e-22   78.8   0.2     3   165    10   159     8   159 0.78 Nitroreductase family
Carb_kinase          PF01256.12   242 seq1147_BIOID50991   -            515   6.1e-83  277.6   4.2   1   1   5.5e-86   3.7e-82  275.1   1.2     2   242   258   496   257   496 0.99 Carbohydrate kinase
YjeF_N               PF03853.10   173 seq1147_BIOID50991   -            515   7.8e-47  158.9   0.1   1   1     2e-50   1.4e-46  158.1   0.0     2   173    35   199    34   199 0.98 YjeF-related protein N-terminus
Epimerase            PF01370.16   236 seq1148_BIOID50991   -            310   6.2e-50  169.7   0.0   1   1   2.8e-53   7.7e-50  169.3   0.0     1   236     2   236     2   236 0.92 NAD dependent epimerase/dehydratase family
3Beta_HSD            PF01073.14   280 seq1148_BIOID50991   -            310   1.7e-12   46.5   0.0   1   1   8.5e-16   2.3e-12   46.0   0.0     1   223     3   219     3   224 0.79 3-beta hydroxysteroid dehydrogenase/isomerase family
RmlD_sub_bind        PF04321.12   287 seq1148_BIOID50991   -            310   7.2e-10   38.1   0.0   1   1   7.5e-13   2.1e-09   36.6   0.0     3   155     2   174     1   267 0.79 RmlD substrate binding domain
NAD_binding_4        PF07993.7    249 seq1148_BIOID50991   -            310   1.8e-07   30.2   0.0   1   1   3.6e-08   9.9e-05   21.2   0.0    86   210    67   184    47   220 0.84 Male sterility protein
Trp_Tyr_perm         PF03222.8    394 seq1149_BIOID50991   -            403  1.3e-143  478.4  30.7   1   1  2.2e-147  1.5e-143  478.2  21.3     2   393     2   390     1   391 0.99 Tryptophan/tyrosine permease family
Aa_trans             PF01490.13   410 seq1149_BIOID50991   -            403   7.1e-11   41.1  20.9   1   1     1e-14   7.1e-11   41.1  14.5     6   248     6   236     1   239 0.82 Transmembrane amino acid transporter protein
Glyco_hydro_38       PF01074.17   277 seq1150_BIOID50991   -            877   1.4e-43  149.0   0.0   1   1   4.8e-47   2.2e-43  148.4   0.0     2   263     7   263     6   274 0.88 Glycosyl hydrolases family 38 N-terminal domain
Glyco_hydro_38C      PF07748.8    458 seq1150_BIOID50991   -            877   1.3e-29  103.1   0.0   1   1   4.3e-33     2e-29  102.6   0.0     2   417   386   843   385   862 0.80 Glycosyl hydrolases family 38 C-terminal domain
Alpha-mann_mid       PF09261.6     80 seq1150_BIOID50991   -            877   1.2e-06   28.4   0.0   1   1   6.3e-10   2.9e-06   27.2   0.0     2    79   280   356   279   357 0.88 Alpha mannosidase, middle domain
LpxC                 PF03331.8    277 seq1151_BIOID50991   -            305  5.8e-125  415.6   0.0   1   1  5.1e-129    7e-125  415.4   0.0     1   277     2   280     2   280 0.99 UDP-3-O-acyl N-acetylglycosamine deacetylase
FGGY_N               PF00370.16   245 seq1153_BIOID50991   -            489   5.1e-30  104.4   0.0   1   1     1e-33   7.2e-30  103.9   0.0     3   242     7   241     5   244 0.86 FGGY family of carbohydrate kinases, N-terminal domain
FGGY_C               PF02782.11   197 seq1153_BIOID50991   -            489   8.9e-26   90.6   0.1   1   1   2.3e-29   1.6e-25   89.8   0.0     1   195   253   439   253   441 0.89 FGGY family of carbohydrate kinases, C-terminal domain
YjbE                 PF11106.3     80 seq1154_BIOID50991   -             80   1.5e-43  146.4  27.9   1   1   1.2e-47   1.7e-43  146.3  19.3     1    80     1    80     1    80 0.99 Exopolysaccharide production protein YjbE
AA_kinase            PF00696.23   241 seq1156_BIOID50991   -            258   5.8e-40  137.2   2.1   1   1   4.8e-44   6.5e-40  137.0   1.4     3   240     5   235     3   236 0.93 Amino acid kinase family
HTH_18               PF12833.2     81 seq1157_BIOID50991   -            319     2e-18   66.1   0.5   1   1     3e-22     2e-18   66.1   0.3     1    80   239   317   239   318 0.97 Helix-turn-helix domain
HTH_AraC             PF00165.18    42 seq1157_BIOID50991   -            319     4e-07   29.5   0.0   1   1   2.8e-10   1.9e-06   27.3   0.0     8    38   282   313   278   317 0.89 Bacterial regulatory helix-turn-helix proteins, AraC family
RimK                 PF08443.6    190 seq1158_BIOID50991   -            300   6.9e-82  273.4   0.0   1   1   3.1e-85   8.6e-82  273.1   0.0     1   190    97   286    97   286 1.00 RimK-like ATP-grasp domain
GSH-S_ATP            PF02955.11   174 seq1158_BIOID50991   -            300     8e-19   67.3   0.2   1   1   4.3e-22   1.2e-18   66.7   0.1    13   163   115   265   103   276 0.84 Prokaryotic glutathione synthetase, ATP-grasp domain
ATP-grasp_4          PF13535.1    184 seq1158_BIOID50991   -            300   1.3e-14   54.2   0.0   1   1   6.7e-18   1.8e-14   53.7   0.0     1   177    96   263    96   268 0.82 ATP-grasp domain
ATP-grasp_3          PF02655.9    161 seq1158_BIOID50991   -            300   2.2e-09   37.2   0.0   1   1   1.3e-12   3.5e-09   36.6   0.0     1   156    97   263    97   266 0.79 ATP-grasp domain
DUF2886              PF11102.3    200 seq1159_BIOID50991   -            212   8.1e-56  188.6   1.4   1   1   6.6e-60   9.1e-56  188.4   1.0     1   199    13   206    13   207 0.98 Protein of unknown function (DUF2886)
Glyco_transf_9       PF01075.12   247 seq1160_BIOID50991   -            348   1.3e-89  299.5   0.0   1   1   1.1e-93   1.5e-89  299.3   0.0     1   247    69   324    69   324 0.98 Glycosyltransferase family 9 (heptosyltransferase)
Glyco_transf_56      PF07429.6    361 seq1161_BIOID50991   -             94   1.6e-31  109.5   0.0   1   1   1.3e-35   1.8e-31  109.3   0.0     1    83     1    81     1    87 0.98 4-alpha-L-fucosyltransferase glycosyl transferase group 56
Ter                  PF05472.6    290 seq1164_BIOID50991   -            309  9.8e-115  382.5   6.8   1   1    8e-119  1.1e-114  382.3   4.7     2   290     9   307     8   307 0.99 DNA replication terminus site-binding protein (Ter protein)
SecM                 PF06558.7    148 seq1166_BIOID50991   -            195   1.5e-67  225.8   2.0   1   1   1.3e-71   1.7e-67  225.5   1.4     1   147    49   194    49   195 0.99 Secretion monitor precursor protein (SecM)
Glyco_transf_56      PF07429.6    361 seq1170_BIOID50991   -            240  2.5e-129  431.2   0.0   1   1    2e-133  2.8e-129  431.0   0.0   122   359     1   238     1   240 0.99 4-alpha-L-fucosyltransferase glycosyl transferase group 56
Lyase_1              PF00206.15   312 seq1171_BIOID50991   -            457  1.3e-101  339.8   0.0   1   1  4.8e-105  6.5e-101  337.4   0.0     1   312     6   301     6   301 0.99 Lyase
Caps_synth_GfcC      PF06251.6    229 seq1172_BIOID50991   -            245   4.5e-92  307.2   0.0   1   1   3.7e-96   5.1e-92  307.0   0.0     2   229    20   245    19   245 0.99 Capsule biosynthesis GfcC
Transposase_31       PF04754.7    205 seq1173_BIOID50991   -            319   1.8e-80  269.0   0.3   1   1   1.8e-84   2.4e-80  268.5   0.2     1   203    26   226    26   228 0.98 Putative transposase, YhgA-like
UPF0079              PF02367.12   123 seq1175_BIOID50991   -            153   3.3e-45  152.5   0.0   1   1   2.8e-49   3.9e-45  152.3   0.0     1   121    14   134    14   136 0.98 Uncharacterised P-loop hydrolase UPF0079
Penicil_amidase      PF01804.13   735 seq1176_BIOID50991   -            304   2.4e-41  142.5   0.9   1   1     2e-45   2.8e-41  142.3   0.6   469   734     8   295     2   296 0.95 Penicillin amidase
YbjN                 PF10722.4    127 seq1181_BIOID50991   -            158   6.8e-14   51.8   0.2   1   1   5.8e-18   7.9e-14   51.6   0.2     2   123     9   132     8   136 0.97 Putative bacterial sensory transduction regulator
RhaA                 PF06134.6    417 seq1182_BIOID50991   -            419  1.7e-238  791.3   0.0   1   1  1.4e-242    2e-238  791.1   0.0     1   417     3   418     3   418 1.00 L-rhamnose isomerase (RhaA)
Condensation         PF00668.15   301 seq1183_BIOID50991   -           2035  1.2e-118  395.2   0.1   1   2   2.6e-60   4.4e-57  193.0   0.0     2   300   112   409   111   410 0.96 Condensation domain
Condensation         PF00668.15   301 seq1183_BIOID50991   -           2035  1.2e-118  395.2   0.1   2   2   1.8e-62   3.1e-59  200.1   0.0     3   300  1494  1781  1492  1782 0.97 Condensation domain
AMP-binding          PF00501.23   418 seq1183_BIOID50991   -           2035  3.6e-103  345.0   0.0   1   1  2.9e-106  4.9e-103  344.5   0.0     2   418   594   990   593   990 0.98 AMP-binding enzyme
NRPS                 PF08415.5     58 seq1183_BIOID50991   -           2035   3.6e-40  135.4   2.0   1   2   3.2e-22   5.4e-19   67.5   0.1     1    58   431   486   431   486 0.98 Nonribosomal peptide synthase
NRPS                 PF08415.5     58 seq1183_BIOID50991   -           2035   3.6e-40  135.4   2.0   2   2   5.9e-22     1e-18   66.7   0.2     1    58  1802  1858  1802  1858 0.98 Nonribosomal peptide synthase
PP-binding           PF00550.20    67 seq1183_BIOID50991   -           2035   8.4e-32  109.1   0.0   1   3   8.7e-10   1.5e-06   28.2   0.0     2    62    23    82    22    86 0.92 Phosphopantetheine attachment site
PP-binding           PF00550.20    67 seq1183_BIOID50991   -           2035   8.4e-32  109.1   0.0   2   3   9.9e-14   1.7e-10   40.9   0.0     2    66  1412  1473  1411  1474 0.94 Phosphopantetheine attachment site
PP-binding           PF00550.20    67 seq1183_BIOID50991   -           2035   8.4e-32  109.1   0.0   3   3   5.4e-12   9.2e-09   35.3   0.0     3    67  1952  2013  1950  2013 0.93 Phosphopantetheine attachment site
Methyltransf_12      PF08242.7     99 seq1183_BIOID50991   -           2035   7.2e-10   39.1   0.0   1   1   1.1e-12   1.9e-09   37.7   0.0     1    99  1182  1279  1182  1279 0.95 Methyltransferase domain
Methyltransf_23      PF13489.1    162 seq1183_BIOID50991   -           2035   1.5e-07   31.1   0.0   1   1   4.5e-10   7.6e-07   28.8   0.0     8   159  1163  1324  1157  1326 0.71 Methyltransferase domain
Methyltransf_11      PF08241.7     95 seq1183_BIOID50991   -           2035   1.3e-05   25.4   0.0   1   1     2e-08   3.4e-05   24.1   0.0     1    94  1182  1280  1182  1281 0.90 Methyltransferase domain
SecA_DEAD            PF07517.9    266 seq1185_BIOID50991   -            901  7.1e-122  405.6   0.2   1   1  5.6e-125  1.5e-121  404.6   0.1     2   265     7   401     6   402 1.00 SecA DEAD-like domain
SecA_SW              PF07516.8    214 seq1185_BIOID50991   -            901   1.4e-76  256.8   5.6   1   1   1.5e-79     4e-76  255.4   3.9     1   213   617   830   617   831 0.98 SecA Wing and Scaffold domain
SecA_PP_bind         PF01043.15   113 seq1185_BIOID50991   -            901   1.7e-40  137.7   0.2   1   1   1.8e-43   4.9e-40  136.2   0.1     2   113   229   358   228   358 0.94 SecA preprotein cross-linking domain
SEC-C                PF02810.10    21 seq1185_BIOID50991   -            901   9.2e-12   44.1   7.5   1   1   5.4e-15   1.5e-11   43.4   5.2     1    20   881   900   881   901 0.95 SEC-C motif
Aldo_ket_red         PF00248.16   283 seq1186_BIOID50991   -            294     1e-46  158.8   0.0   1   1   9.4e-51   1.3e-46  158.6   0.0     2   281    20   267    19   269 0.92 Aldo/keto reductase family
Amidase_3            PF01520.13   175 seq1188_BIOID50991   -            445   3.7e-49  166.7   0.0   1   1   9.5e-53   6.5e-49  165.9   0.0     1   174   194   413   194   414 0.99 N-acetylmuramoyl-L-alanine amidase
Glyco_transf_9       PF01075.12   247 seq1189_BIOID50991   -            330   8.1e-84  280.5   0.1   1   1   7.3e-88     1e-83  280.2   0.1     1   245    75   315    75   317 0.98 Glycosyltransferase family 9 (heptosyltransferase)
WzyE                 PF06899.6    449 seq1192_BIOID50991   -            450    3e-277  919.3  44.7   1   1  2.4e-281  3.3e-277  919.1  31.0     1   448     1   449     1   450 1.00 WzyE protein
DUF940               PF06082.6    658 seq1193_BIOID50991   -            698  1.6e-257  856.2  13.4   1   1  1.3e-261  1.8e-257  856.0   9.3     1   658    29   693    29   693 0.97 Bacterial putative lipoprotein (DUF940)
DUF796               PF05638.7    134 seq1194_BIOID50991   -            172   9.9e-35  119.3   0.0   1   1   8.3e-39   1.1e-34  119.1   0.0     1   133     6   155     6   156 0.94 Protein of unknown function (DUF796)
Fels1                PF05666.6     45 seq1195_BIOID50991   -            122   1.4e-39  133.0   2.3   1   2   2.6e-21   3.6e-17   61.3   0.1     2    45    20    62    19    62 0.95 Fels-1 Prophage Protein-like
Fels1                PF05666.6     45 seq1195_BIOID50991   -            122   1.4e-39  133.0   2.3   2   2   1.2e-24   1.7e-20   72.0   0.2     1    45    66   121    66   121 0.98 Fels-1 Prophage Protein-like
PfkB                 PF00294.19   301 seq1197_BIOID50991   -            300   1.9e-63  214.2   0.5   1   1   1.6e-67   2.2e-63  214.0   0.3     3   299     5   287     3   289 0.93 pfkB family carbohydrate kinase
SBP_bac_8            PF13416.1    281 seq1198_BIOID50991   -            420   2.6e-37  128.9   3.0   1   1   1.3e-40   3.7e-37  128.4   2.1     3   280    96   386    94   387 0.86 Bacterial extracellular solute-binding protein
SBP_bac_6            PF13343.1    242 seq1198_BIOID50991   -            420   1.4e-27   96.4   1.1   1   1   5.3e-31   1.4e-27   96.4   0.8     5   216   130   368   125   399 0.85 Bacterial extracellular solute-binding protein
SBP_bac_1            PF01547.20   314 seq1198_BIOID50991   -            420     6e-17   62.2   6.5   1   1   3.4e-20   9.4e-17   61.5   4.5    17   311    94   353    83   356 0.75 Bacterial extracellular solute-binding protein
SBP_bac_11           PF13531.1    231 seq1198_BIOID50991   -            420     2e-07   30.8   0.1   1   1   4.9e-10   1.3e-06   28.0   0.0    15   226    94   359    82   363 0.77 Bacterial extracellular solute-binding protein
Ribonuc_red_lgC      PF02867.10   537 seq1201_BIOID50991   -            761  6.7e-135  450.5   0.0   1   1  3.2e-137  1.5e-133  446.1   0.0     1   536   222   731   222   732 0.95 Ribonucleotide reductase, barrel domain
ATP-cone             PF03477.11    90 seq1201_BIOID50991   -            761   5.9e-15   55.3   0.1   1   1   2.8e-18   1.3e-14   54.2   0.1     3    90     7    92     5    92 0.97 ATP cone domain
Ribonuc_red_lgN      PF00317.16    83 seq1201_BIOID50991   -            761   1.5e-12   47.0   1.0   1   1     5e-16   2.3e-12   46.4   0.1     2    82   142   219   141   220 0.93 Ribonucleotide reductase, all-alpha domain
Phage_GPD            PF05954.6    292 seq1204_BIOID50991   -            713   4.7e-63  212.9   0.1   1   1   9.8e-67   6.7e-63  212.4   0.0     2   291    28   328    27   329 0.92 Phage late control gene D protein (GPD)
Phage_base_V         PF04717.7     79 seq1204_BIOID50991   -            713   2.7e-27   94.4   0.1   1   1   7.7e-31   5.3e-27   93.4   0.1     1    77   366   458   366   460 0.91 Phage-related baseplate assembly protein
Wzy_C                PF04932.10   163 seq1205_BIOID50991   -            402     6e-18   65.0   9.6   1   1   8.7e-22     6e-18   65.0   6.6     3   162   196   337   193   338 0.82 O-Antigen ligase
O-antigen_lig        PF13425.1    137 seq1205_BIOID50991   -            402   3.8e-16   59.2  13.8   1   1   5.5e-20   3.8e-16   59.2   9.6     2   136   190   340   171   341 0.87 O-antigen ligase like membrane protein
LysR_substrate       PF03466.15   209 seq1206_BIOID50991   -            315   9.6e-55  184.8   0.6   1   1   1.9e-58   1.3e-54  184.3   0.4     4   208    99   303    96   304 0.99 LysR substrate binding domain
HTH_1                PF00126.22    60 seq1206_BIOID50991   -            315   8.8e-22   76.4   0.5   1   1   2.5e-25   1.7e-21   75.5   0.1     1    59    13    71    13    72 0.98 Bacterial regulatory helix-turn-helix protein, lysR family
Aldolase_II          PF00596.16   183 seq1208_BIOID50991   -            298   1.1e-30  106.4   0.0   1   1   1.1e-34   1.6e-30  106.0   0.0     2   182    36   262    35   263 0.88 Class II Aldolase and Adducin N-terminal domain
DeoRC                PF00455.17   162 seq1211_BIOID50991   -            268   2.4e-50  170.1   1.3   1   1   2.7e-53   3.1e-50  169.8   0.9     2   161    85   244    84   245 0.99 DeoR C terminal sensor domain
HTH_DeoR             PF08220.7     57 seq1211_BIOID50991   -            268   5.8e-23   80.0   0.9   1   1   5.1e-26   5.8e-23   80.0   0.6     1    56    18    73    18    74 0.97 DeoR-like helix-turn-helix domain
HTH_11               PF08279.7     55 seq1211_BIOID50991   -            268   6.4e-10   38.4   0.1   1   1     1e-12   1.2e-09   37.5   0.1     4    44    21    60    18    67 0.87 HTH domain
MarR_2               PF12802.2     62 seq1211_BIOID50991   -            268   3.5e-07   29.6   0.1   1   1   7.3e-10   8.3e-07   28.4   0.1     5    61    17    70    11    71 0.88 MarR family
MarR                 PF01047.17    59 seq1211_BIOID50991   -            268   4.7e-07   29.2   0.1   1   1   8.8e-10     1e-06   28.2   0.0     8    50    22    64    16    66 0.94 MarR family
HTH_27               PF13463.1     68 seq1211_BIOID50991   -            268   5.2e-06   26.5   0.1   1   1   1.1e-08   1.2e-05   25.4   0.0     2    53    16    66    16    77 0.89 Winged helix DNA-binding domain
GntR                 PF00392.16    64 seq1211_BIOID50991   -            268   8.6e-06   24.9   0.0   1   1   1.7e-08   1.9e-05   23.8   0.0    27    60    34    67    26    70 0.93 Bacterial regulatory proteins, gntR family
HTH_24               PF13412.1     48 seq1211_BIOID50991   -            268   2.2e-05   23.6   0.1   1   1   4.6e-08   5.2e-05   22.4   0.1     7    48    21    62    16    62 0.95 Winged helix-turn-helix DNA-binding
YcgL                 PF05166.8     74 seq1212_BIOID50991   -             97   2.1e-33  114.1   0.1   1   1     2e-37   2.8e-33  113.7   0.1     1    74     3    76     3    76 0.99 YcgL domain
DNA_mis_repair       PF01119.14   119 seq1213_BIOID50991   -            615   5.3e-37  125.8   0.0   1   1   2.5e-40   8.6e-37  125.1   0.0     2   118   213   330   212   331 0.95 DNA mismatch repair protein, C-terminal domain
MutL_C               PF08676.6    144 seq1213_BIOID50991   -            615     2e-22   79.2   1.6   1   1   6.1e-26   2.1e-22   79.1   0.1     2   134   435   563   434   572 0.92 MutL C terminal dimerisation domain
HATPase_c_3          PF13589.1    137 seq1213_BIOID50991   -            615   1.1e-13   50.9   0.0   1   1   5.6e-17   1.9e-13   50.1   0.0     4   103    24   123    21   142 0.81 Histidine kinase-, DNA gyrase B-, and HSP90-like ATPase
HATPase_c            PF02518.21   111 seq1213_BIOID50991   -            615   5.7e-11   42.0   0.0   1   1   3.8e-14   1.3e-10   40.8   0.0     2    72    19    87    18   147 0.79 Histidine kinase-, DNA gyrase B-, and HSP90-like ATPase
PAP2                 PF01569.16   129 seq1214_BIOID50991   -            254   2.5e-28   98.2   1.2   1   1   1.8e-32   2.5e-28   98.2   0.9     6   126    78   232    73   234 0.89 PAP2 superfamily
Glyco_tran_WecB      PF03808.8    172 seq1215_BIOID50991   -            246   3.1e-56  189.3   0.1   1   1   3.1e-60   4.2e-56  188.9   0.1     2   172    61   231    60   231 0.96 Glycosyl transferase WecB/TagA/CpsF family
Bac_Ubq_Cox          PF01654.12   436 seq1218_BIOID50991   -            523  1.2e-183  610.3  21.3   1   1    1e-187  1.4e-183  610.1  14.7     1   435     8   503     8   504 0.98 Bacterial Cytochrome Ubiquinol Oxidase
ABC_tran             PF00005.22   118 seq1220_BIOID50991   -            404   1.5e-27   96.1   0.0   1   1   8.1e-31   2.8e-27   95.3   0.0     1   117    86   204    86   205 0.93 ABC transporter
TOBE_2               PF08402.5     75 seq1220_BIOID50991   -            404   3.9e-19   68.2   0.0   1   1   2.9e-22   9.8e-19   67.0   0.0     1    75   322   402   322   402 0.93 TOBE domain
SbmA_BacA            PF05992.7    315 seq1221_BIOID50991   -            406  1.9e-164  546.2  12.2   1   1  4.1e-168  2.8e-164  545.7   8.5     1   314    80   393    80   394 1.00 SbmA/BacA-like family
ABC_membrane_2       PF06472.10   282 seq1221_BIOID50991   -            406   5.9e-13   48.4   8.4   1   1   5.2e-16   3.6e-12   45.8   5.8    20   214    79   284    70   343 0.87 ABC transporter transmembrane region 2
FAA_hydrolase        PF01557.13   217 seq1222_BIOID50991   -            219   3.8e-56  189.8   0.0   1   1   3.6e-60   4.9e-56  189.4   0.0     1   206    18   209    18   218 0.94 Fumarylacetoacetate (FAA) hydrolase family
Fe-ADH               PF00465.14   366 seq1225_BIOID50991   -            391  5.2e-117  390.4   4.6   1   1  8.5e-121  5.8e-117  390.2   3.2     4   366    20   383    17   383 0.97 Iron-containing alcohol dehydrogenase
Fe-ADH_2             PF13685.1    250 seq1225_BIOID50991   -            391     7e-17   61.4   1.0   1   1     1e-12     7e-09   35.2   0.0     3    95    23   116    22   129 0.94 Iron-containing alcohol dehydrogenase
HAD_2                PF13419.1    176 seq1226_BIOID50991   -            199     6e-29  101.4   0.1   1   1     2e-32     7e-29  101.2   0.1     2   176     4   184     3   184 0.84 Haloacid dehalogenase-like hydrolase
Hydrolase_like       PF13242.1     75 seq1226_BIOID50991   -            199   2.5e-08   33.3   0.0   1   1   1.6e-11   5.5e-08   32.2   0.0     2    50   139   186   138   198 0.93 HAD-hyrolase-like
Hydrolase            PF00702.21   204 seq1226_BIOID50991   -            199   2.1e-06   28.3   0.0   1   1   6.7e-10   2.3e-06   28.1   0.0   111   203    75   177     8   178 0.77 haloacid dehalogenase-like hydrolase
SH3_3                PF08239.6     52 seq1227_BIOID50991   -            206   9.6e-06   25.0   0.1   1   1   1.4e-09   1.9e-05   24.0   0.0     5    46    36    80    30    86 0.91 Bacterial SH3 domain
DUF1049              PF06305.6     68 seq1229_BIOID50991   -            102   1.3e-25   88.5   0.7   1   1   9.6e-30   1.3e-25   88.5   0.5     1    66    22    87    22    89 0.97 Protein of unknown function (DUF1049)
FliB                 PF03692.10    85 seq1230_BIOID50991   -            189   1.5e-08   34.8  10.3   1   1   2.8e-12   3.8e-08   33.5   7.1     2    85    65   133    64   133 0.97 Flagellin N-methylase
AA_permease          PF00324.16   479 seq1231_BIOID50991   -            461   4.9e-99  331.7  55.9   1   1  9.1e-103   6.2e-99  331.3  38.8     1   435    16   427    16   455 0.94 Amino acid permease
AA_permease_2        PF13520.1    426 seq1231_BIOID50991   -            461   1.6e-43  148.7  59.1   1   1   3.1e-47   2.1e-43  148.3  41.0     9   425    20   440    15   441 0.88 Amino acid permease
NUDIX                PF00293.23   135 seq1233_BIOID50991   -            129   8.5e-22   77.1   0.1   1   1   7.2e-26   9.8e-22   76.9   0.1     4   132     7   126     4   129 0.85 NUDIX domain
TPR_7                PF13176.1     36 seq1234_BIOID50991   -            389     1e-13   49.8  11.5   1   1   1.8e-05     0.025   14.2   0.0     1    27    71    97    71   106 0.82 Tetratricopeptide repeat
TPR_2                PF07719.12    34 seq1234_BIOID50991   -            389   1.8e-12   46.0   7.2   1   1   1.4e-05     0.019   14.7   0.0     5    32   218   245   214   247 0.88 Tetratricopeptide repeat
Apc3                 PF12895.2     84 seq1234_BIOID50991   -            389   7.3e-10   38.7   1.4   1   1   1.3e-09   1.8e-06   27.8   0.1     4    83   156   239   153   240 0.89 Anaphase-promoting complex, cyclosome, subunit 3
TPR_1                PF00515.23    34 seq1234_BIOID50991   -            389   4.6e-09   35.3   2.5   1   1   2.6e-05     0.035   13.5   0.0     7    32   220   245   214   247 0.89 Tetratricopeptide repeat
TPR_8                PF13181.1     34 seq1234_BIOID50991   -            389   1.4e-07   30.6   1.1   1   1   1.7e-05     0.024   14.3   0.0     5    29   218   242   214   246 0.89 Tetratricopeptide repeat
Virul_fac_BrkB       PF03631.10   260 seq1236_BIOID50991   -            290     1e-55  188.8  24.6   1   1   8.7e-60   1.2e-55  188.6  17.0     2   258    29   274    28   276 0.88 Virulence factor BrkB
FAD-oxidase_C        PF02913.14   249 seq1238_BIOID50991   -            499   2.4e-65  220.2   0.0   1   1   4.7e-69   3.2e-65  219.7   0.0     1   248   230   470   230   471 0.99 FAD linked oxidases, C-terminal domain
FAD_binding_4        PF01565.18   139 seq1238_BIOID50991   -            499   1.2e-35  121.9   1.1   1   1   3.3e-39   2.3e-35  120.9   0.2     1   139    56   195    56   195 0.98 FAD binding domain
PolyA_pol            PF01743.15   126 seq1239_BIOID50991   -            412   1.3e-27   96.3   0.0   1   1   7.3e-31   3.3e-27   95.0   0.0     1   126     3   122     3   122 0.87 Poly A polymerase head domain
PolyA_pol_RNAbd      PF12627.2     64 seq1239_BIOID50991   -            412   5.4e-17   61.0   0.1   1   1   3.3e-20   1.5e-16   59.5   0.1     1    62   149   212   149   214 0.97 Probable RNA and SrmB- binding site of polymerase A
HD                   PF01966.17   122 seq1239_BIOID50991   -            412   4.4e-13   49.2   0.1   1   1   5.7e-16   2.6e-12   46.6   0.0     2   121   229   328   228   329 0.96 HD domain
PsiE                 PF06146.7     69 seq1240_BIOID50991   -            136   1.8e-16   59.9   5.7   1   1   1.3e-20   1.8e-16   59.9   3.9     5    69    62   123    58   123 0.95 Phosphate-starvation-inducible E
Voltage_CLC          PF00654.15   355 seq1241_BIOID50991   -            418   6.4e-19   68.0  38.0   1   1   4.7e-23   6.4e-19   68.0  26.3    34   317    93   365    62   397 0.79 Voltage gated chloride channel
BPD_transp_1         PF00528.17   185 seq1242_BIOID50991   -            317   7.1e-24   84.2  18.8   1   1   5.2e-28   7.1e-24   84.2  13.0     1   183   117   313   113   315 0.91 Binding-protein-dependent transport system inner membrane component
DUF1615              PF07759.7    319 seq1243_BIOID50991   -            364  1.4e-148  493.7   0.0   1   1  1.2e-152  1.6e-148  493.5   0.0     2   318    49   363    48   364 0.99 Protein of unknown function (DUF1615)
Cytochrom_C552       PF02335.10   435 seq1245_BIOID50991   -            478  1.2e-172  574.3   8.0   1   1  2.2e-176  1.5e-172  574.0   5.5     3   433    43   472    41   474 0.98 Cytochrome c552
Ribonuc_red_sm       PF00268.16   281 seq1246_BIOID50991   -            376   7.3e-30  103.8   2.5   1   2   4.3e-17   5.8e-13   48.3   0.3    13   143    31   158    22   165 0.91 Ribonucleotide reductase, small chain
Ribonuc_red_sm       PF00268.16   281 seq1246_BIOID50991   -            376   7.3e-30  103.8   2.5   2   2   2.8e-19   3.9e-15   55.5   0.1   155   274   200   329   182   336 0.89 Ribonucleotide reductase, small chain
Cyto_ox_2            PF02322.10   328 seq1247_BIOID50991   -            379  7.9e-121  403.1  36.0   1   1  6.7e-125  9.2e-121  402.8  25.0     2   327     7   362     6   363 0.99 Cytochrome oxidase subunit II
RHS_repeat           PF05593.9     38 seq1248_BIOID50991   -           1412   1.9e-62  206.2 119.0   1   8   2.8e-12   1.9e-08   34.1   1.4     1    38   434   472   434   472 0.97 RHS Repeat
RHS_repeat           PF05593.9     38 seq1248_BIOID50991   -           1412   1.9e-62  206.2 119.0   2   8   6.8e-11   4.7e-07   29.7   2.1     3    37   458   492   456   493 0.94 RHS Repeat
RHS_repeat           PF05593.9     38 seq1248_BIOID50991   -           1412   1.9e-62  206.2 119.0   3   8   1.4e-08   9.3e-05   22.3   1.1     1    38   498   537   498   537 0.88 RHS Repeat
RHS_repeat           PF05593.9     38 seq1248_BIOID50991   -           1412   1.9e-62  206.2 119.0   4   8   5.9e-08    0.0004   20.3   0.3     1    36   542   577   542   578 0.91 RHS Repeat
RHS_repeat           PF05593.9     38 seq1248_BIOID50991   -           1412   1.9e-62  206.2 119.0   5   8     1e-12   6.9e-09   35.5   0.5     1    37   584   620   584   621 0.98 RHS Repeat
RHS_repeat           PF05593.9     38 seq1248_BIOID50991   -           1412   1.9e-62  206.2 119.0   6   8   3.2e-11   2.2e-07   30.7   0.3     1    37   626   661   626   662 0.97 RHS Repeat
RHS_repeat           PF05593.9     38 seq1248_BIOID50991   -           1412   1.9e-62  206.2 119.0   7   8   3.6e-08   0.00025   21.0   0.9     1    31   729   762   729   771 0.79 RHS Repeat
RHS_repeat           PF05593.9     38 seq1248_BIOID50991   -           1412   1.9e-62  206.2 119.0   8   8   4.4e-10     3e-06   27.1   1.3     1    29   955   992   955  1001 0.90 RHS Repeat
RHS                  PF03527.9     41 seq1248_BIOID50991   -           1412   1.8e-20   72.3   4.4   1   1   3.5e-24   2.4e-20   71.9   0.4     1    41  1159  1199  1159  1199 0.98 RHS protein
DUF718               PF05336.8    106 seq1249_BIOID50991   -            104   4.9e-37  125.8   0.4   1   1     4e-41   5.4e-37  125.7   0.3     2   105     3   103     2   104 0.99 Domain of unknown function (DUF718)
IPPT                 PF01715.12   253 seq1251_BIOID50991   -            316  2.9e-107  357.2   0.0   1   1  4.9e-111  3.4e-107  357.0   0.0     2   252    45   297    44   298 0.99 IPP transferase
IPT                  PF01745.11   233 seq1251_BIOID50991   -            316   6.5e-07   28.6   0.0   1   1   1.7e-08   0.00012   21.2   0.0     5   100    14   109    10   120 0.80 Isopentenyl transferase
Cupin_6              PF12852.2    186 seq1256_BIOID50991   -            284   1.8e-26   92.7   0.5   1   1   1.2e-29   5.6e-26   91.1   0.4     1   186     2   162     2   162 0.93 Cupin
HTH_18               PF12833.2     81 seq1256_BIOID50991   -            284   1.5e-20   72.9   0.2   1   1   2.3e-23     1e-19   70.2   0.1     1    81   199   278   199   278 0.97 Helix-turn-helix domain
HTH_AraC             PF00165.18    42 seq1256_BIOID50991   -            284   2.6e-15   55.5   0.0   1   2   1.1e-08   4.9e-05   22.9   0.0     7    41   192   226   188   227 0.94 Bacterial regulatory helix-turn-helix proteins, AraC family
HTH_AraC             PF00165.18    42 seq1256_BIOID50991   -            284   2.6e-15   55.5   0.0   2   2   4.5e-11   2.1e-07   30.4   0.0    13    41   247   276   238   277 0.92 Bacterial regulatory helix-turn-helix proteins, AraC family
PMI_typeI            PF01238.16   373 seq1257_BIOID50991   -            417  2.9e-124  414.7   0.1   1   1  3.3e-127  2.3e-123  411.7   0.0     1   373    27   383    27   383 0.98 Phosphomannose isomerase type I
Tyr_Deacylase        PF02580.11   145 seq1258_BIOID50991   -            145   6.3e-55  185.0   0.1   1   1   5.1e-59     7e-55  184.8   0.0     2   144     3   144     2   145 0.99 D-Tyr-tRNA(Tyr) deacylase
TetR_N               PF00440.18    47 seq1259_BIOID50991   -            234   3.3e-13   48.9   1.6   1   1   5.1e-17     7e-13   47.8   0.1     1    46    34    80    34    81 0.95 Bacterial regulatory proteins, tetR family
PTS_EIIA_2           PF00359.17   142 seq1260_BIOID50991   -            148   6.9e-31  106.7   0.0   1   1   5.7e-35   7.8e-31  106.5   0.0     3   141     4   144     2   145 0.97 Phosphoenolpyruvate-dependent sugar phosphotransferase system, EIIA 2
BPD_transp_1         PF00528.17   185 seq1261_BIOID50991   -            281   1.9e-14   53.4  20.7   1   1   1.4e-18   1.9e-14   53.4  14.3     3   184    81   273    79   274 0.86 Binding-protein-dependent transport system inner membrane component
Methyltransf_10      PF05971.7    299 seq1262_BIOID50991   -            335  4.8e-154  511.7   0.0   1   1  8.2e-158  5.6e-154  511.4   0.0     2   299    30   323    29   323 0.99 Protein of unknown function (DUF890)
MTS                  PF05175.9    170 seq1262_BIOID50991   -            335   3.9e-05   22.9   0.0   1   1   1.2e-08   8.3e-05   21.9   0.0    30   115   128   222   114   232 0.77 Methyltransferase small domain
OMPdecase            PF00215.19   226 seq1264_BIOID50991   -            265     3e-54  183.6   0.0   1   1   2.6e-58   3.5e-54  183.4   0.0     1   226    35   257    35   257 0.96 Orotidine 5'-phosphate decarboxylase / HUMPS family
YiiD_Cterm           PF09500.5    144 seq1265_BIOID50991   -            329   6.7e-49  165.0   0.0   1   1   2.9e-52   9.9e-49  164.4   0.0     1   143   174   313   174   314 0.99 Putative thioesterase (yiiD_Cterm)
Acetyltransf_7       PF13508.1     79 seq1265_BIOID50991   -            329   4.5e-13   49.0   0.0   1   1   2.4e-16   8.3e-13   48.1   0.0     3    78    60   139    58   140 0.87 Acetyltransferase (GNAT) domain
Acetyltransf_1       PF00583.19    83 seq1265_BIOID50991   -            329   2.5e-12   46.5   0.0   1   1   2.1e-15   7.1e-12   45.0   0.0     2    82    66   138    65   139 0.96 Acetyltransferase (GNAT) family
Acetyltransf_10      PF13673.1    117 seq1265_BIOID50991   -            329   1.6e-08   34.5   0.0   1   1   7.8e-12   2.7e-08   33.8   0.0    38   117    55   138    16   138 0.81 Acetyltransferase (GNAT) domain
Fer2                 PF00111.22    78 seq1267_BIOID50991   -             84   9.2e-11   41.2   2.6   1   1   7.5e-15     1e-10   41.0   1.8     7    78    10    77     4    77 0.83 2Fe-2S iron-sulfur cluster binding domain
DUF2594              PF10769.4     74 seq1268_BIOID50991   -             74   1.4e-42  143.4   2.3   1   1   1.1e-46   1.6e-42  143.3   1.6     1    74     1    74     1    74 1.00 Protein of unknown function (DUF2594)
LSM                  PF01423.17    68 seq1269_BIOID50991   -            102   7.6e-09   34.8   0.2   1   1   1.1e-12   1.4e-08   33.9   0.1     6    68    17    64    10    64 0.85 LSM domain
DUF2502              PF10697.4     82 seq1271_BIOID50991   -            108   1.8e-22   79.1  25.5   1   1   1.7e-26   2.3e-22   78.7  17.7     1    82    23   106    23   106 0.97 Protein of unknown function (DUF2502)
PTS_EIIC             PF02378.13   321 seq1272_BIOID50991   -            483   3.8e-29  101.4  32.4   1   1   5.6e-33   3.8e-29  101.4  22.5     2   318   134   406   133   410 0.90 Phosphotransferase system, EIIC
PTS_IIB              PF02302.12    90 seq1272_BIOID50991   -            483   2.5e-17   62.9   0.1   1   1   6.5e-21   4.5e-17   62.1   0.1     2    89     9   101     8   102 0.95 PTS system, Lactose/Cellobiose specific IIB subunit
YbgT_YccB            PF08173.6     28 seq1273_BIOID50991   -             37   6.1e-16   57.8   4.2   1   1   4.9e-20   6.7e-16   57.6   2.9     1    28     1    28     1    28 0.97 Membrane bound YbgT-like protein
FAD_binding_4        PF01565.18   139 seq1276_BIOID50991   -            350   3.2e-17   62.1   0.0   1   1   4.3e-21   5.9e-17   61.3   0.0    16   138    14   136     4   137 0.91 FAD binding domain
DUF1422              PF07226.6    118 seq1277_BIOID50991   -            119   1.1e-54  183.0   1.2   1   1   9.1e-59   1.2e-54  182.9   0.9     3   116     2   115     1   117 0.97 Protein of unknown function (DUF1422)
Cyd_oper_YbgE        PF09600.5     82 seq1278_BIOID50991   -             97   1.5e-33  114.6   7.9   1   1   1.4e-37   1.9e-33  114.3   5.5     1    81    16    96    16    97 0.97 Cyd operon protein YbgE (Cyd_oper_YbgE)
Peptidase_S24        PF00717.18    70 seq1279_BIOID50991   -            139   1.7e-13   49.8   0.0   1   1   1.8e-17   2.5e-13   49.3   0.0     2    68    56   120    55   122 0.91 Peptidase S24-like
Radical_SAM          PF04055.16   166 seq1281_BIOID50991   -            411   6.1e-13   49.1   0.0   1   1     3e-16     1e-12   48.4   0.0     6   160    20   182    16   208 0.84 Radical SAM superfamily
DUF4008              PF13186.1     64 seq1281_BIOID50991   -            411     2e-12   47.1   0.6   1   1   1.3e-15   4.3e-12   46.0   0.4     4    64   282   343   276   343 0.90 Domain of unknown function (DUF4008)
Fer4_12              PF13353.1    139 seq1281_BIOID50991   -            411   4.8e-07   29.8   0.0   1   1   2.7e-10   9.1e-07   28.9   0.0    13   115    19   126    17   150 0.60 4Fe-4S single cluster domain
Paired_CXXCH_1       PF09699.5     41 seq1284_BIOID50991   -            188   6.2e-08   31.9  26.0   1   1   1.9e-08   6.6e-05   22.2   3.7     4    40   133   171   129   172 0.78 Doubled CXXCH motif (Paired_CXXCH_1)
CsiD                 PF08943.5    297 seq1285_BIOID50991   -            325  1.1e-148  493.9   0.0   1   1  1.8e-152  1.2e-148  493.7   0.0     1   297    20   315    20   315 1.00 CsiD
TauD                 PF02668.11   258 seq1285_BIOID50991   -            325   3.6e-11   43.0   0.1   1   1   7.3e-15     5e-11   42.6   0.1    33   256    88   309    64   311 0.80 Taurine catabolism dioxygenase TauD, TfdA family
MMR_HSR1             PF01926.18   114 seq1286_BIOID50991   -            426   3.4e-21   75.2   0.1   1   1   3.3e-24   9.1e-21   73.8   0.1     2   114   200   318   199   318 0.83 50S ribosome-binding GTPase
GTP-bdg_N            PF13167.1     95 seq1286_BIOID50991   -            426   1.6e-15   56.9   0.0   1   1   1.4e-18   3.8e-15   55.6   0.0     8    95    25   112    18   112 0.96 GTP-binding GTPase N-terminal
FeoB_N               PF02421.13   189 seq1286_BIOID50991   -            426     1e-08   34.5   0.1   1   1   7.5e-12   2.1e-08   33.5   0.0     2   168   199   369   198   390 0.81 Ferrous iron transport protein B
Arf                  PF00025.16   175 seq1286_BIOID50991   -            426   1.2e-05   24.4   0.6   1   1   2.8e-08   7.6e-05   21.9   0.4    19   132   202   326   190   360 0.79 ADP-ribosylation factor family
DUF2754              PF10953.3     70 seq1288_BIOID50991   -             79   2.1e-47  158.9   2.6   1   1   1.9e-51   2.6e-47  158.6   1.8     1    70    10    79    10    79 0.99 Protein of unknown function (DUF2754)
SUI1                 PF01253.17    83 seq1290_BIOID50991   -            108   1.6e-22   78.9   1.9   1   1   1.4e-26   1.9e-22   78.7   1.3     2    82    28   104    27   105 0.95 Translation initiation factor SUI1
DUF2593              PF10767.4    144 seq1291_BIOID50991   -            162   7.6e-72  239.5   6.3   1   1   6.3e-76   8.7e-72  239.4   4.3     2   144    20   162    19   162 0.99 Protein of unknown function (DUF2593)
DUF945               PF06097.6    459 seq1293_BIOID50991   -            502  4.7e-150  500.2  18.0   1   1  3.9e-154  5.3e-150  500.0  12.5     1   459     1   482     1   482 0.99 Bacterial protein of unknown function (DUF945)
CCG                  PF02754.11    85 seq1294_BIOID50991   -            239   9.7e-30  102.3   0.2   1   2   2.2e-17   3.1e-13   49.4   0.0     1    84     3    84     3    85 0.95 Cysteine-rich domain
CCG                  PF02754.11    85 seq1294_BIOID50991   -            239   9.7e-30  102.3   0.2   2   2   6.3e-18   8.6e-14   51.2   0.0     2    84   133   216   132   217 0.92 Cysteine-rich domain
IMS                  PF00817.15   148 seq1295_BIOID50991   -            422     8e-39  132.7   0.0   1   1     6e-42   2.1e-38  131.3   0.0     1   147     5   150     5   151 0.96 impB/mucB/samB family
DUF4113              PF13438.1     75 seq1295_BIOID50991   -            422   1.5e-28   98.4   0.2   1   1   1.9e-31   6.6e-28   96.3   0.0     1    75   347   421   347   421 0.98 Domain of unknown function (DUF4113)
IMS_C                PF11799.3    137 seq1295_BIOID50991   -            422     1e-08   35.5   0.0   1   1   6.1e-12   2.1e-08   34.5   0.0     3   122   214   333   212   344 0.89 impB/mucB/samB family C-terminal
IMS_HHH              PF11798.3     32 seq1295_BIOID50991   -            422   2.4e-07   30.3   0.1   1   1     2e-10   6.8e-07   28.8   0.0     4    32   172   200   169   200 0.92 IMS family HHH motif
4HBT                 PF03061.17    79 seq1296_BIOID50991   -            134     8e-19   67.4   0.4   1   1   2.4e-22   1.1e-18   66.9   0.3     1    77    20   103    20   105 0.98 Thioesterase superfamily
4HBT_2               PF13279.1    121 seq1296_BIOID50991   -            134   2.7e-12   47.0   0.2   1   1   7.1e-16   3.2e-12   46.8   0.1     3   117    14   128    12   132 0.88 Thioesterase-like superfamily
Acyl-ACP_TE          PF01643.12   249 seq1296_BIOID50991   -            134   1.3e-05   24.2   0.1   1   1   3.1e-09   1.4e-05   24.0   0.0    31   132    33   132     4   134 0.79 Acyl-ACP thioesterase
Fer4_11              PF13247.1     99 seq1297_BIOID50991   -            223   1.4e-26   92.1  10.8   1   1     1e-29   1.4e-26   92.1   7.5     2    98    84   181    83   182 0.95 4Fe-4S dicluster domain
Fer4_7               PF12838.2     52 seq1297_BIOID50991   -            223     4e-17   62.2  26.6   1   2   2.1e-12   2.9e-09   37.0   5.6     2    52    46   108    45   108 0.75 4Fe-4S dicluster domain
Fer4_7               PF12838.2     52 seq1297_BIOID50991   -            223     4e-17   62.2  26.6   2   2   1.5e-09   2.1e-06   27.9   8.5     2    52   125   176   124   176 0.81 4Fe-4S dicluster domain
Fer4_9               PF13187.1     55 seq1297_BIOID50991   -            223   1.2e-15   57.3  25.1   1   2   4.7e-10   6.4e-07   29.4   4.8     2    54    46   108    45   111 0.87 4Fe-4S dicluster domain
Fer4_9               PF13187.1     55 seq1297_BIOID50991   -            223   1.2e-15   57.3  25.1   2   2     2e-11   2.8e-08   33.7   7.1     2    54   125   176   124   177 0.96 4Fe-4S dicluster domain
Fer4                 PF00037.22    24 seq1297_BIOID50991   -            223   3.5e-13   48.4  40.5   1   1   2.7e-09   3.7e-06   26.1   2.2     2    21   119   138   118   141 0.90 4Fe-4S binding domain
Fer4_10              PF13237.1     52 seq1297_BIOID50991   -            223   3.3e-12   45.8  50.0   1   2   7.1e-09   9.7e-06   25.1   8.5     7    52    90   136    84   136 0.93 4Fe-4S dicluster domain
Fer4_10              PF13237.1     52 seq1297_BIOID50991   -            223   3.3e-12   45.8  50.0   2   2   2.1e-09   2.9e-06   26.8   7.1     4    52   120   173   117   173 0.85 4Fe-4S dicluster domain
Fer4_2               PF12797.2     22 seq1297_BIOID50991   -            223     4e-10   38.8  36.2   1   1   9.6e-09   1.3e-05   24.6   1.2     2    20    38    56    37    64 0.89 4Fe-4S binding domain
Fer4_3               PF12798.2     15 seq1297_BIOID50991   -            223   1.6e-09   37.5  44.1   1   3   2.8e-05     0.039   14.4   5.2     1    15    92   108    92   108 0.98 4Fe-4S binding domain
Fer4_3               PF12798.2     15 seq1297_BIOID50991   -            223   1.6e-09   37.5  44.1   2   3   0.00027      0.37   11.3   3.7     1    13   125   137   125   139 0.94 4Fe-4S binding domain
Fer4_3               PF12798.2     15 seq1297_BIOID50991   -            223   1.6e-09   37.5  44.1   3   3   2.6e-07   0.00036   20.7   1.5     1    15   152   176   152   176 0.98 4Fe-4S binding domain
Fer4_4               PF12800.2     17 seq1297_BIOID50991   -            223   4.8e-07   29.4  37.0   1   3    0.0002      0.27   11.5   1.9     3    15    45    57    43    61 0.90 4Fe-4S binding domain
Fer4_4               PF12800.2     17 seq1297_BIOID50991   -            223   4.8e-07   29.4  37.0   2   3   0.00016      0.22   11.8   3.0     2    17    90   107    89   107 0.86 4Fe-4S binding domain
Fer4_4               PF12800.2     17 seq1297_BIOID50991   -            223   4.8e-07   29.4  37.0   3   3   1.9e-06    0.0026   17.8   2.4     2    17   123   138   122   138 0.91 4Fe-4S binding domain
MotA_ExbB            PF01618.11   139 seq1299_BIOID50991   -            230   6.2e-47  158.6   0.2   1   1     6e-51   8.1e-47  158.2   0.1     2   138    74   210    73   211 0.98 MotA/TolQ/ExbB proton channel family
tRNA_U5-meth_tr      PF05958.6    352 seq1300_BIOID50991   -            375   1.7e-19   69.6   0.0   1   1   3.7e-20   1.3e-16   60.1   0.0   172   351   208   374   183   375 0.90 tRNA (Uracil-5-)-methyltransferase
Methyltransf_31      PF13847.1    152 seq1300_BIOID50991   -            375     3e-09   36.5   0.0   1   1   1.6e-12   5.4e-09   35.7   0.0     5    67   235   295   233   346 0.87 Methyltransferase domain
Methyltransf_26      PF13659.1    117 seq1300_BIOID50991   -            375     2e-07   30.9   0.0   1   1   1.1e-10   3.7e-07   30.0   0.0     4    80   237   310   234   369 0.88 Methyltransferase domain
MTS                  PF05175.9    170 seq1300_BIOID50991   -            375   6.2e-06   25.6   0.0   1   1   2.9e-09   9.9e-06   24.9   0.0    32   109   234   311   209   329 0.83 Methyltransferase small domain
CCG                  PF02754.11    85 seq1302_BIOID50991   -            407   1.2e-28   98.7  11.0   1   2   2.8e-16   4.2e-13   48.9   0.0     1    84   170   255   170   256 0.94 Cysteine-rich domain
CCG                  PF02754.11    85 seq1302_BIOID50991   -            407   1.2e-28   98.7  11.0   2   2   1.7e-16   2.5e-13   49.6   0.1     2    84   303   385   302   386 0.85 Cysteine-rich domain
Fer4_8               PF13183.1     57 seq1302_BIOID50991   -            407   2.1e-12   46.7   4.7   1   1   3.2e-15   4.9e-12   45.5   3.3     2    57    22    89    21    89 0.84 4Fe-4S dicluster domain
Fer4_17              PF13534.1     61 seq1302_BIOID50991   -            407   6.3e-12   45.5   5.7   1   1   5.5e-15   8.3e-12   45.1   3.2     1    60    24    89    24    90 0.88 4Fe-4S dicluster domain
Fer4_7               PF12838.2     52 seq1302_BIOID50991   -            407   2.5e-11   43.6   5.1   1   1   4.2e-14   6.4e-11   42.3   3.5     1    52    24    89    24    89 0.79 4Fe-4S dicluster domain
Fer4_10              PF13237.1     52 seq1302_BIOID50991   -            407   5.7e-08   32.3   4.8   1   1   1.8e-10   2.7e-07   30.1   3.7     7    52    23    86    18    86 0.93 4Fe-4S dicluster domain
Fer4_4               PF12800.2     17 seq1302_BIOID50991   -            407   2.2e-05   24.2  13.8   1   2   1.2e-05     0.018   15.2   2.1     3    16    24    37    22    39 0.91 4Fe-4S binding domain
Fer4_4               PF12800.2     17 seq1302_BIOID50991   -            407   2.2e-05   24.2  13.8   2   2   4.3e-05     0.066   13.4   2.1     2    16    73    87    72    90 0.92 4Fe-4S binding domain
Ureidogly_hydro      PF04115.7    165 seq1303_BIOID50991   -            160   1.7e-52  177.0   0.0   1   1   1.4e-56   1.9e-52  176.8   0.0     3   159     2   153     1   158 0.95 Ureidoglycolate hydrolase
DAO                  PF01266.19   358 seq1304_BIOID50991   -            444   6.9e-63  212.5   0.0   1   1   1.8e-66   8.2e-63  212.3   0.0     1   356    25   412    25   414 0.86 FAD dependent oxidoreductase
DUF162               PF02589.10   189 seq1305_BIOID50991   -            475   1.5e-51  174.5   0.1   1   1   1.3e-54     2e-51  174.0   0.1     3   189    72   294    70   294 0.99 Uncharacterised ACR, YkgG family COG1556
Fer4_8               PF13183.1     57 seq1305_BIOID50991   -            475   1.2e-11   44.2   2.1   1   1   1.9e-14   2.9e-11   43.1   1.5     2    57   309   376   308   376 0.79 4Fe-4S dicluster domain
DUF3390              PF11870.3     93 seq1305_BIOID50991   -            475   4.5e-10   39.2   0.6   1   1   7.1e-13   1.1e-09   37.9   0.4    13    92   387   470   379   471 0.83 Domain of unknown function (DUF3390)
Fer4_9               PF13187.1     55 seq1305_BIOID50991   -            475   1.1e-08   35.0   0.5   1   1   2.2e-11   3.3e-08   33.5   0.4     1    53   311   375   311   376 0.94 4Fe-4S dicluster domain
Fer4_17              PF13534.1     61 seq1305_BIOID50991   -            475   1.2e-07   31.8   1.9   1   1   2.5e-10   3.8e-07   30.2   1.3     1    60   311   376   311   377 0.71 4Fe-4S dicluster domain
Fer4_10              PF13237.1     52 seq1305_BIOID50991   -            475     9e-08   31.6   4.1   1   1   2.1e-10   3.2e-07   29.9   3.0     7    52   310   373   305   373 0.69 4Fe-4S dicluster domain
Fer4_7               PF12838.2     52 seq1305_BIOID50991   -            475   1.8e-07   31.3   4.3   1   1   3.2e-10   4.8e-07   29.9   2.9     1    51   311   375   311   376 0.77 4Fe-4S dicluster domain
G3P_acyltransf       PF02660.10   178 seq1306_BIOID50991   -            205   3.4e-57  192.7  10.4   1   1   2.9e-61   3.9e-57  192.5   7.2     1   177    10   184    10   185 0.96 Glycerol-3-phosphate acyltransferase
Peptidase_M42        PF05343.9    292 seq1307_BIOID50991   -            356  2.5e-102  341.4   0.0   1   1  2.2e-106    3e-102  341.2   0.0     1   292    43   333    43   333 0.98 M42 glutamyl aminopeptidase
NrfD                 PF03916.9    313 seq1308_BIOID50991   -            318  1.6e-111  372.6  32.3   1   1  1.3e-115  1.8e-111  372.4  22.4     2   313     5   318     4   318 0.99 Polysulphide reductase, NrfD
ExbD                 PF02472.11   130 seq1310_BIOID50991   -            142   3.7e-23   81.8   0.1   1   1     3e-27   4.1e-23   81.6   0.1     2   129    10   141     9   142 0.89 Biopolymer transport protein ExbD/TolR
Band_7               PF01145.20   179 seq1311_BIOID50991   -            419   4.9e-33  114.4   1.1   1   1   1.2e-36   8.4e-33  113.6   0.7     1   178    98   271    98   272 0.96 SPFH domain / Band 7 family
HflK_N               PF12221.3     42 seq1311_BIOID50991   -            419   7.8e-17   60.6  18.5   1   1   4.1e-20   2.8e-16   58.8  12.8     1    42     1    60     1    60 0.96 Bacterial membrane protein N terminal
ketoacyl-synt        PF00109.21   255 seq1312_BIOID50991   -           3163   3.1e-71  239.7   0.2   1   1   1.1e-73   7.6e-71  238.4   0.1     2   255    27   276    26   276 0.95 Beta-ketoacyl synthase, N-terminal domain
Acyl_transf_1        PF00698.16   318 seq1312_BIOID50991   -           3163   1.4e-57  195.3   1.1   1   1   2.9e-60   2.1e-57  194.7   0.8     1   317   551   863   551   864 0.94 Acyl transferase domain
Condensation         PF00668.15   301 seq1312_BIOID50991   -           3163   7.9e-43  146.3   3.5   1   1   2.7e-45     2e-42  145.0   2.4     4   300  1915  2209  1912  2210 0.90 Condensation domain
Methyltransf_12      PF08242.7     99 seq1312_BIOID50991   -           3163   5.1e-41  139.0   0.0   1   2     1e-23   7.4e-21   74.3   0.0     1    99  1093  1194  1093  1194 0.97 Methyltransferase domain
Methyltransf_12      PF08242.7     99 seq1312_BIOID50991   -           3163   5.1e-41  139.0   0.0   2   2   8.5e-20   6.2e-17   61.7   0.0     1    99  2593  2693  2593  2693 0.98 Methyltransferase domain
Ketoacyl-synt_C      PF02801.17   119 seq1312_BIOID50991   -           3163   5.4e-40  135.8   0.1   1   1   1.9e-42   1.4e-39  134.5   0.1     2   119   285   402   284   402 0.98 Beta-ketoacyl synthase, C-terminal domain
KR                   PF08659.5    181 seq1312_BIOID50991   -           3163     4e-37  127.5  12.7   1   1   9.6e-40   6.9e-37  126.7   3.4     3   180  1560  1730  1559  1731 0.95 KR domain
adh_short            PF00106.20   167 seq1312_BIOID50991   -           3163   1.9e-35  122.1   5.0   1   1   2.7e-38   1.9e-35  122.1   3.4     2   162  1559  1712  1558  1715 0.94 short chain dehydrogenase
PP-binding           PF00550.20    67 seq1312_BIOID50991   -           3163   2.3e-23   82.1   0.0   1   2     6e-10   4.3e-07   29.9   0.0     2    65  1823  1887  1822  1889 0.85 Phosphopantetheine attachment site
PP-binding           PF00550.20    67 seq1312_BIOID50991   -           3163   2.3e-23   82.1   0.0   2   2   5.2e-16   3.7e-13   49.4   0.0     2    67  2832  2894  2831  2894 0.93 Phosphopantetheine attachment site
NRPS                 PF08415.5     58 seq1312_BIOID50991   -           3163   1.4e-22   79.0   0.6   1   1   7.5e-25   5.4e-22   77.1   0.2     1    58  2232  2293  2232  2293 0.99 Nonribosomal peptide synthase
Thioesterase         PF00975.15   229 seq1312_BIOID50991   -           3163   1.7e-21   77.3   0.5   1   1   8.9e-24   6.4e-21   75.5   0.3     2   229  2915  3152  2914  3152 0.69 Thioesterase domain
Methyltransf_23      PF13489.1    162 seq1312_BIOID50991   -           3163   5.3e-21   74.8   0.1   1   2   3.7e-13   2.7e-10   40.0   0.0    20   160  1086  1246  1065  1247 0.66 Methyltransferase domain
Methyltransf_23      PF13489.1    162 seq1312_BIOID50991   -           3163   5.3e-21   74.8   0.1   2   2   1.7e-10   1.2e-07   31.4   0.0    12   157  2579  2745  2556  2749 0.63 Methyltransferase domain
Methyltransf_18      PF12847.2    112 seq1312_BIOID50991   -           3163   2.3e-18   66.6   0.5   1   2   1.3e-09   9.2e-07   29.3   0.0     3   110  1090  1197  1088  1199 0.79 Methyltransferase domain
Methyltransf_18      PF12847.2    112 seq1312_BIOID50991   -           3163   2.3e-18   66.6   0.5   2   2   9.4e-10   6.8e-07   29.7   0.0     3   110  2590  2696  2588  2698 0.81 Methyltransferase domain
Methyltransf_31      PF13847.1    152 seq1312_BIOID50991   -           3163   1.6e-18   66.6   0.0   1   1   7.1e-13   5.1e-10   39.0   0.0     3   112  1088  1200  1086  1248 0.88 Methyltransferase domain
Methyltransf_11      PF08241.7     95 seq1312_BIOID50991   -           3163   4.5e-16   59.0   0.0   1   2   1.9e-10   1.4e-07   31.8   0.0     1    94  1093  1195  1093  1196 0.90 Methyltransferase domain
Methyltransf_11      PF08241.7     95 seq1312_BIOID50991   -           3163   4.5e-16   59.0   0.0   2   2   3.9e-08   2.8e-05   24.4   0.0     1    95  2593  2695  2593  2695 0.86 Methyltransferase domain
Thiolase_N           PF00108.18   264 seq1312_BIOID50991   -           3163   1.3e-05   24.1   0.1   1   1   3.4e-08   2.5e-05   23.2   0.1    75   115   185   225   153   235 0.85 Thiolase, N-terminal domain
IclR                 PF01614.13   129 seq1313_BIOID50991   -            271   1.9e-40  137.3   0.0   1   1   4.5e-44   3.1e-40  136.7   0.0     2   128   140   263   139   264 0.98 Bacterial transcriptional regulator
HTH_IclR             PF09339.5     52 seq1313_BIOID50991   -            271   1.2e-12   47.1   0.1   1   1   5.9e-16     4e-12   45.4   0.0     1    51    23    73    23    74 0.98 IclR helix-turn-helix domain
TonB_dep_Rec         PF00593.19   276 seq1316_BIOID50991   -            628   1.4e-30  107.0  21.3   1   1     2e-34   1.4e-30  107.0  14.8     1   276   404   627   404   627 0.90 TonB dependent receptor
Plug                 PF07715.10   108 seq1316_BIOID50991   -            628   6.4e-30  103.5   1.5   1   1   9.4e-34   6.4e-30  103.5   1.0     4   108    55   160    52   160 0.97 TonB-dependent Receptor Plug Domain
Nucleos_tra2_C       PF07662.8    210 seq1318_BIOID50991   -            413   2.3e-69  232.9  16.2   1   1   3.3e-73   2.3e-69  232.9  11.2     1   209   206   412   206   413 0.98 Na+ dependent nucleoside transporter C-terminus
Nucleos_tra2_N       PF01773.15    75 seq1318_BIOID50991   -            413   1.9e-24   85.6   4.2   1   1   2.8e-28   1.9e-24   85.6   2.9     1    74    22    95    22    96 0.98 Na+ dependent nucleoside transporter N-terminus
TolA                 PF06519.6     96 seq1321_BIOID50991   -            421   2.2e-38  129.9   0.0   1   1   3.3e-42   2.2e-38  129.9   0.0     1    96   325   419   325   419 0.98 TolA C-terminal
TonB_2               PF13103.1     85 seq1321_BIOID50991   -            421   3.2e-05   23.7   0.0   1   1   1.4e-08   9.4e-05   22.2   0.0     2    73   338   405   337   414 0.86 TonB C terminal
Anti-adapt_IraP      PF10796.4     87 seq1322_BIOID50991   -             86   1.7e-37  127.5   2.4   1   1   1.3e-41   1.8e-37  127.4   1.7     1    87     1    86     1    86 0.99 Sigma-S stabilisation anti-adaptor protein
HTH_31               PF13560.1     64 seq1323_BIOID50991   -             96   6.8e-11   42.0   0.0   1   1   7.9e-14   3.6e-10   39.7   0.0     4    46    35    76    34    93 0.82 Helix-turn-helix domain
HTH_3                PF01381.17    55 seq1323_BIOID50991   -             96   3.2e-09   36.3   0.1   1   1     2e-12   9.2e-09   34.9   0.0     1    38    37    74    37    85 0.96 Helix-turn-helix
HTH_19               PF12844.2     64 seq1323_BIOID50991   -             96     2e-08   34.0   0.0   1   1   2.1e-11   9.4e-08   31.8   0.0     3    55    36    87    36    95 0.83 Helix-turn-helix domain
DUF336               PF03928.9    132 seq1325_BIOID50991   -            134   1.4e-37  128.3   5.3   1   1   1.1e-41   1.5e-37  128.2   3.7     3   131     7   131     5   132 0.96 Domain of unknown function (DUF336)
Alk_phosphatase      PF00245.15   421 seq1327_BIOID50991   -            485  1.2e-145  485.3   3.2   1   1  2.7e-146  1.2e-142  475.3   2.2     1   421    78   484    78   484 0.99 Alkaline phosphatase
Metalloenzyme        PF01676.13   262 seq1327_BIOID50991   -            485   1.2e-07   31.1   3.7   1   1   8.5e-10   3.9e-06   26.2   0.8   136   228   336   461   315   482 0.84 Metalloenzyme superfamily
Phosphodiest         PF01663.17   364 seq1327_BIOID50991   -            485   4.2e-05   22.9   0.0   1   1   1.4e-08   6.6e-05   22.2   0.0   160   254   329   421   239   462 0.72 Type I phosphodiesterase / nucleotide pyrophosphatase
PTS_EIIA_2           PF00359.17   142 seq1328_BIOID50991   -            582   9.1e-17   60.9   0.8   1   1   2.9e-20     2e-16   59.8   0.0    11   120   455   561   447   581 0.89 Phosphoenolpyruvate-dependent sugar phosphotransferase system, EIIA 2
HTH_11               PF08279.7     55 seq1328_BIOID50991   -            582   6.8e-10   38.3   0.1   1   1   4.3e-13     3e-09   36.2   0.1     1    55     5    60     5    60 0.94 HTH domain
Cytochrom_C_asm      PF01578.15   214 seq1330_BIOID50991   -            552   1.1e-49  168.8  21.0   1   1   7.9e-54   1.1e-49  168.8  14.5     1   212    72   279    72   281 0.97 Cytochrome C assembly protein
TPP_enzyme_N         PF02776.13   172 seq1331_BIOID50991   -            623   2.4e-54  183.2   2.8   1   1   4.8e-56   2.2e-52  176.9   0.9     1   170    34   203    34   205 0.98 Thiamine pyrophosphate enzyme, N-terminal TPP binding domain
TPP_enzyme_C         PF02775.16   153 seq1331_BIOID50991   -            623   7.3e-36  122.9   0.3   1   1   1.6e-37   7.5e-34  116.4   0.0     2   153   423   583   422   583 0.96 Thiamine pyrophosphate enzyme, C-terminal TPP binding domain
TPP_enzyme_M         PF00205.17   137 seq1331_BIOID50991   -            623     1e-34  119.1   0.6   1   1   4.8e-38   2.2e-34  118.0   0.0     1   136   223   358   223   359 0.94 Thiamine pyrophosphate enzyme, central domain
Aldedh               PF00171.17   462 seq1332_BIOID50991   -             81   2.5e-12   45.7   0.1   1   1   2.2e-16     3e-12   45.5   0.0     1    58    19    77    19    79 0.94 Aldehyde dehydrogenase family
DUF162               PF02589.10   189 seq1336_BIOID50991   -            231   1.4e-36  125.7   0.1   1   1   1.5e-40     2e-36  125.1   0.0    19   189    65   228    47   228 0.91 Uncharacterised ACR, YkgG family COG1556
Malate_synthase      PF01274.17   523 seq1337_BIOID50991   -            723  8.8e-196  650.8   0.3   1   1  7.4e-200    1e-195  650.6   0.2     2   523    18   697    17   697 0.99 Malate synthase
Aldedh               PF00171.17   462 seq1339_BIOID50991   -            398  6.4e-153  509.2   0.1   1   1  5.3e-157  7.2e-153  509.1   0.1    64   461     1   393     1   394 0.99 Aldehyde dehydrogenase family
Band_7               PF01145.20   179 seq1342_BIOID50991   -            334   1.4e-37  129.2   0.7   1   1   1.5e-41   2.1e-37  128.6   0.5     2   178    22   243    21   245 0.97 SPFH domain / Band 7 family
Fumerase             PF05681.9    271 seq1346_BIOID50991   -            321     1e-81  273.8   0.0   1   1   9.4e-86   1.3e-81  273.5   0.0     1   268    32   302    32   305 0.96 Fumarate hydratase (Fumerase)
RHH_1                PF01402.16    39 seq1347_BIOID50991   -             81   4.8e-11   41.9   0.5   1   1   5.7e-15   7.7e-11   41.2   0.4     2    39    15    52    14    52 0.96 Ribbon-helix-helix protein, copG family
PD40                 PF07676.7     39 seq1349_BIOID50991   -            431   1.2e-35  120.5   5.0   1   4   2.5e-08   8.6e-05   21.9   0.0    11    34   203   224   198   227 0.82 WD40-like Beta Propeller Repeat
PD40                 PF07676.7     39 seq1349_BIOID50991   -            431   1.2e-35  120.5   5.0   2   4   8.4e-13   2.9e-09   36.2   0.0     2    39   238   273   237   273 0.95 WD40-like Beta Propeller Repeat
PD40                 PF07676.7     39 seq1349_BIOID50991   -            431   1.2e-35  120.5   5.0   3   4   6.4e-13   2.2e-09   36.6   0.1     2    38   282   316   281   317 0.96 WD40-like Beta Propeller Repeat
PD40                 PF07676.7     39 seq1349_BIOID50991   -            431   1.2e-35  120.5   5.0   4   4   4.2e-07    0.0014   18.0   0.0     3    30   370   397   368   403 0.93 WD40-like Beta Propeller Repeat
TolB_N               PF04052.8    105 seq1349_BIOID50991   -            431   9.2e-32  109.1   0.0   1   1   7.2e-35   2.5e-31  107.7   0.0     1    99    24   122    24   127 0.97 TolB amino-terminal domain
DPPIV_N              PF00930.16   353 seq1349_BIOID50991   -            431   1.6e-13   49.8   0.0   1   1   2.3e-13     8e-10   37.7   0.0   239   348   249   353   220   358 0.87 Dipeptidyl peptidase IV (DPP IV) N-terminal region
Asp_Glu_race         PF01177.17   217 seq1353_BIOID50991   -            285   3.4e-30  105.4   0.1   1   1   3.4e-34   4.7e-30  105.0   0.0     2   215    25   234    24   236 0.86 Asp/Glu/Hydantoin racemase
DDE_Tnp_1_assoc      PF13808.1     90 seq1354_BIOID50991   -            248   1.2e-32  111.2   0.0   1   1   2.8e-36   1.9e-32  110.6   0.0     1    90     6    95     6    95 0.99 DDE_Tnp_1-associated
DDE_Tnp_1            PF01609.16   211 seq1354_BIOID50991   -            248   3.6e-14   52.7   0.0   1   1   7.3e-18     5e-14   52.2   0.0     4   125   103   222   100   243 0.80 Transposase DDE domain
Aminotran_3          PF00202.16   339 seq1359_BIOID50991   -            428  1.2e-121  405.5   0.1   1   1  1.1e-125  1.5e-121  405.3   0.1     2   338    29   362    28   363 0.98 Aminotransferase class-III
DAO                  PF01266.19   358 seq1360_BIOID50991   -            542   1.2e-56  192.0   2.9   1   1   5.5e-60   1.9e-56  191.4   2.0     1   344    10   343    10   367 0.86 FAD dependent oxidoreductase
FAD_binding_2        PF00890.19   421 seq1360_BIOID50991   -            542     5e-08   32.0   8.6   1   1     3e-10     1e-06   27.7   6.0     1   206    10   215    10   234 0.78 FAD binding domain
FAD_binding_3        PF01494.14   356 seq1360_BIOID50991   -            542   1.3e-06   27.5   3.7   1   1   4.2e-09   1.4e-05   24.1   2.7     2   173     9   214     8   225 0.85 FAD binding domain
Fer2_BFD             PF04324.10    55 seq1360_BIOID50991   -            542   2.2e-06   27.4   2.4   1   1   6.5e-10   2.2e-06   27.4   1.7     2    45   432   480   431   486 0.87 BFD-like [2Fe-2S] binding domain
Fumerase_C           PF05683.7    206 seq1361_BIOID50991   -            201   1.8e-48  164.3   0.0   1   1   1.5e-52     2e-48  164.1   0.0    31   203     5   178     1   181 0.97 Fumarase C-terminus
DUF2065              PF09838.4     57 seq1362_BIOID50991   -             65   9.4e-23   79.5   3.3   1   1   7.6e-27     1e-22   79.4   2.3     1    57     5    61     5    61 0.98 Uncharacterized protein conserved in bacteria (DUF2065)
PsiF_repeat          PF07769.9     35 seq1363_BIOID50991   -            106     5e-37  125.0  21.0   1   2   7.1e-24   9.7e-20   69.7   4.0     2    35    26    59    25    59 0.97 psiF repeat
PsiF_repeat          PF07769.9     35 seq1363_BIOID50991   -            106     5e-37  125.0  21.0   2   2   2.4e-21   3.3e-17   61.5   5.0     2    35    70   103    69   103 0.97 psiF repeat
CcmH                 PF03918.9    148 seq1365_BIOID50991   -            127   5.8e-47  158.2   0.8   1   1     5e-51   6.8e-47  158.0   0.6     4   125     7   126     4   127 0.91 Cytochrome C biogenesis protein
FadR_C               PF07840.7    164 seq1367_BIOID50991   -            239   6.9e-73  243.5   0.0   1   1   1.9e-76   8.5e-73  243.2   0.0     1   163    72   234    72   235 0.99 FadR C-terminal domain
GntR                 PF00392.16    64 seq1367_BIOID50991   -            239   2.3e-20   71.6   0.0   1   1     1e-23   4.7e-20   70.6   0.0     4    64    11    71     8    71 0.96 Bacterial regulatory proteins, gntR family
Adenylsucc_synt      PF00709.16   421 seq1368_BIOID50991   -            432  3.4e-177  589.2   0.0   1   1  2.8e-181  3.9e-177  588.9   0.0     2   420     5   424     4   425 0.99 Adenylosuccinate synthetase
AP_endonuc_2         PF01261.19   211 seq1369_BIOID50991   -            258   6.7e-33  113.6   0.2   1   1   5.9e-37   8.1e-33  113.3   0.1     1   211    21   219    21   219 0.95 Xylose isomerase-like TIM barrel
GGDEF                PF00990.16   161 seq1371_BIOID50991   -            371   1.1e-46  158.2   0.0   1   1     2e-50   1.4e-46  157.9   0.0     2   161   211   366   210   366 0.97 GGDEF domain
MASE2                PF05230.6     91 seq1371_BIOID50991   -            371   1.8e-32  111.0   9.9   1   1     7e-36   4.8e-32  109.6   3.5     1    91    39   129    39   129 0.99 MASE2 domain
DDE_Tnp_1            PF01609.16   211 seq1372_BIOID50991   -             66   1.7e-06   27.6   0.2   1   1   1.4e-10   1.9e-06   27.5   0.1   143   197     7    65     2    66 0.94 Transposase DDE domain
TPR_11               PF13414.1     69 seq1373_BIOID50991   -            198   3.6e-15   55.2   9.6   1   1   2.2e-15     1e-11   44.1   4.9     1    68    71   140    71   141 0.90 TPR repeat
TPR_2                PF07719.12    34 seq1373_BIOID50991   -            198     2e-06   27.1  11.9   1   2   6.1e-07    0.0028   17.3   1.1     2    32    74   104    73   106 0.90 Tetratricopeptide repeat
TPR_2                PF07719.12    34 seq1373_BIOID50991   -            198     2e-06   27.1  11.9   2   2   4.4e-06      0.02   14.6   0.0     3    31   146   174   144   176 0.93 Tetratricopeptide repeat
TPR_1                PF00515.23    34 seq1373_BIOID50991   -            198   6.2e-06   25.4   9.1   1   1   1.7e-07   0.00075   18.8   0.7     2    32    74   104    73   106 0.91 Tetratricopeptide repeat
Na_sulph_symp        PF00939.14   471 seq1375_BIOID50991   -            487  1.5e-182  607.6  40.1   1   1  1.2e-186  1.7e-182  607.4  27.8     2   468     5   485     4   487 0.99 Sodium:sulfate symporter transmembrane region
OmpA                 PF00691.15    97 seq1377_BIOID50991   -            173   1.1e-19   70.5   0.0   1   1   1.4e-23     2e-19   69.6   0.0     1    97    72   167    72   167 0.95 OmpA family
DDE_Tnp_1            PF01609.16   211 seq1378_BIOID50991   -            353   1.6e-31  109.4   0.3   1   1   3.3e-35   2.3e-31  108.9   0.2     3   211    77   318    75   318 0.93 Transposase DDE domain
DDE_Tnp_1_assoc      PF13808.1     90 seq1378_BIOID50991   -            353   1.1e-21   76.1   0.0   1   1   3.4e-25   2.3e-21   75.1   0.0    23    90     3    70     1    70 0.97 DDE_Tnp_1-associated
Lactate_perm         PF02652.9    522 seq1380_BIOID50991   -            560  2.9e-206  685.8  45.2   1   1  2.5e-210  3.4e-206  685.6  31.3     1   521    16   549    16   550 0.98 L-lactate permease
NAD_binding_2        PF03446.10   162 seq1381_BIOID50991   -            292   6.5e-49  165.8   0.7   1   1   2.2e-52   1.5e-48  164.6   0.3     2   161     1   160     1   162 0.97 NAD binding domain of 6-phosphogluconate dehydrogenase
F420_oxidored        PF03807.12    96 seq1381_BIOID50991   -            292   1.9e-07   31.2   0.2   1   1   1.3e-10   9.2e-07   29.0   0.1     1    93     2    92     2    94 0.81 NADP oxidoreductase coenzyme F420-dependent
Glycos_transf_N      PF04413.11   186 seq1382_BIOID50991   -            425   4.5e-75  250.8   0.0   1   1   6.1e-78   4.2e-74  247.6   0.0     1   185    31   212    31   213 0.98 3-Deoxy-D-manno-octulosonic-acid transferase (kdotransferase)
Glycos_transf_1      PF00534.15   172 seq1382_BIOID50991   -            425   3.5e-10   39.4   0.0   1   1   9.8e-14   6.7e-10   38.5   0.0    65   169   291   398   231   401 0.75 Glycosyl transferases group 1
TPR_6                PF13174.1     33 seq1383_BIOID50991   -            263   1.9e-22   78.0   1.5   1   3   2.8e-07   0.00047   20.3   0.0     4    33   146   176   145   176 0.86 Tetratricopeptide repeat
TPR_6                PF13174.1     33 seq1383_BIOID50991   -            263   1.9e-22   78.0   1.5   2   3   2.2e-08   3.8e-05   23.7   0.1     3    33   183   213   181   213 0.95 Tetratricopeptide repeat
TPR_6                PF13174.1     33 seq1383_BIOID50991   -            263   1.9e-22   78.0   1.5   3   3   8.9e-11   1.5e-07   31.2   0.0     1    33   218   250   218   250 0.96 Tetratricopeptide repeat
TPR_16               PF13432.1     65 seq1383_BIOID50991   -            263   3.5e-11   43.3   0.0   1   1   1.6e-09   2.7e-06   27.7   0.0     2    65   147   214   146   214 0.92 Tetratricopeptide repeat
TPR_2                PF07719.12    34 seq1383_BIOID50991   -            263     6e-10   38.1   0.2   1   2   2.1e-06    0.0035   17.0   0.1     2    33   181   212   180   213 0.93 Tetratricopeptide repeat
TPR_2                PF07719.12    34 seq1383_BIOID50991   -            263     6e-10   38.1   0.2   2   2   2.9e-06    0.0049   16.5   0.0     1    33   217   249   217   250 0.95 Tetratricopeptide repeat
TPR_8                PF13181.1     34 seq1383_BIOID50991   -            263   2.2e-06   26.8   0.9   1   2   0.00027      0.46   10.2   0.2     2    29   181   208   180   213 0.89 Tetratricopeptide repeat
TPR_8                PF13181.1     34 seq1383_BIOID50991   -            263   2.2e-06   26.8   0.9   2   2   2.1e-05     0.036   13.7   0.0     5    29   221   245   217   250 0.85 Tetratricopeptide repeat
SDF                  PF00375.13   390 seq1386_BIOID50991   -            437  2.2e-120  401.8  38.4   1   1  1.8e-124  2.5e-120  401.7  26.6     1   390     8   411     8   411 0.97 Sodium:dicarboxylate symporter family
AA_permease          PF00324.16   479 seq1387_BIOID50991   -            487  1.5e-120  402.6  47.6   1   1  2.5e-124  1.7e-120  402.5  33.0     1   476    39   476    39   479 0.98 Amino acid permease
AA_permease_2        PF13520.1    426 seq1387_BIOID50991   -            487   4.9e-43  147.1  47.5   1   1   8.9e-47   6.1e-43  146.8  32.9     5   424    39   460    35   466 0.86 Amino acid permease
FAD_binding_2        PF00890.19   421 seq1392_BIOID50991   -            419   1.7e-56  191.7   0.0   1   1   2.8e-60   1.9e-56  191.5   0.0     1   421     4   399     4   399 0.95 FAD binding domain
Rrf2                 PF02082.15    83 seq1393_BIOID50991   -            141   2.1e-25   88.5   0.1   1   1   2.4e-29   3.3e-25   87.9   0.1     1    82     1    82     1    83 0.99 Transcriptional regulator
DUF1323              PF07037.6    122 seq1395_BIOID50991   -            119   9.2e-49  164.5   0.0   1   1   8.9e-53   1.2e-48  164.1   0.0     1   122     6   118     6   118 0.94 Putative transcription regulator (DUF1323)
LamB                 PF02264.10   398 seq1399_BIOID50991   -            446  8.4e-169  561.7  25.0   1   1  6.9e-173  9.5e-169  561.5  17.3     1   398    28   446    28   446 0.97 LamB porin
RNB                  PF00773.14   325 seq1400_BIOID50991   -            827    5e-105  351.2   0.0   1   1  2.1e-108  7.3e-105  350.7   0.0     1   325   274   602   274   602 0.97 RNB domain
OB_RNB               PF08206.6     58 seq1400_BIOID50991   -            827   1.9e-29  100.8   9.9   1   2   2.4e-25   8.1e-22   76.3   0.1     1    58   101   158   101   158 0.99 Ribonuclease B OB domain
OB_RNB               PF08206.6     58 seq1400_BIOID50991   -            827   1.9e-29  100.8   9.9   2   2     2e-09   6.7e-06   25.4   0.0     6    58   172   227   170   227 0.96 Ribonuclease B OB domain
S1                   PF00575.18    74 seq1400_BIOID50991   -            827   8.7e-20   70.4   0.4   1   1   6.9e-23   2.4e-19   69.0   0.3     2    73   655   738   654   739 0.98 S1 RNA binding domain
HTH_12               PF08461.5     66 seq1400_BIOID50991   -            827   1.7e-13   49.9   0.8   1   1   1.1e-16   3.8e-13   48.8   0.5     2    64    37    97    36    99 0.93 Ribonuclease R winged-helix domain
DUF1323              PF07037.6    122 seq1401_BIOID50991   -            130   5.2e-55  184.7   0.0   1   1   1.3e-58   5.8e-55  184.5   0.0     1   122     8   129     8   129 0.99 Putative transcription regulator (DUF1323)
HTH_17               PF12728.2     51 seq1401_BIOID50991   -            130     2e-08   34.2   0.1   1   1   1.2e-11   5.5e-08   32.8   0.0     2    38     8    49     8    52 0.82 Helix-turn-helix domain
Transp_cyt_pur       PF02133.10   439 seq1402_BIOID50991   -            484  1.2e-140  468.8  43.5   1   1  9.8e-145  1.3e-140  468.7  30.1     1   439    19   457    19   457 0.99 Permease for cytosine/purines, uracil, thiamine, allantoin
Molybdop_Fe4S4       PF04879.11    55 seq1405_BIOID50991   -            195   8.1e-20   70.2   0.3   1   1   2.3e-23   1.6e-19   69.3   0.1     2    55    44   104    43   104 0.91 Molybdopterin oxidoreductase Fe4S4 domain
Molybdopterin        PF00384.17   432 seq1405_BIOID50991   -            195   1.8e-06   26.8   0.0   1   1   3.2e-10   2.2e-06   26.6   0.0     1    56   107   155   107   191 0.75 Molybdopterin oxidoreductase
DUF188               PF02639.9    130 seq1406_BIOID50991   -            152     1e-50  170.3   0.0   1   1   8.8e-55   1.2e-50  170.1   0.0     1   127    17   143    17   146 0.98 Uncharacterized BCR, YaiI/YqxD family COG1671
Adenylate_cycl       PF01295.13   605 seq1408_BIOID50991   -            848    9e-275  912.5   0.0   1   1  1.6e-278  1.1e-274  912.3   0.0     1   601   228   826   228   830 0.98 Adenylate cyclase, class-I
Adenyl_cycl_N        PF12633.2    204 seq1408_BIOID50991   -            848   3.3e-87  291.1   0.0   1   1   2.2e-86   1.5e-82  275.9   0.0     1   203     1   200     1   201 0.96 Adenylate cyclase NT domain
CCG                  PF02754.11    85 seq1410_BIOID50991   -            396   2.2e-33  113.9   0.6   1   2     3e-19   8.3e-16   57.6   0.0     1    85   163   249   163   249 0.94 Cysteine-rich domain
CCG                  PF02754.11    85 seq1410_BIOID50991   -            396   2.2e-33  113.9   0.6   2   2   2.5e-18     7e-15   54.7   0.0     1    84   293   376   293   377 0.95 Cysteine-rich domain
Fer4_8               PF13183.1     57 seq1410_BIOID50991   -            396   6.4e-10   38.8   5.9   1   1   2.3e-13   6.4e-10   38.8   4.1     2    57     6    70     5    71 0.81 4Fe-4S dicluster domain
Fer4_17              PF13534.1     61 seq1410_BIOID50991   -            396     3e-07   30.5   6.3   1   1   1.1e-10     3e-07   30.5   4.4     1    60     8    70     8    71 0.78 4Fe-4S dicluster domain
DAO                  PF01266.19   358 seq1411_BIOID50991   -            432   5.6e-74  249.0   0.5   1   1   4.8e-77   6.5e-74  248.8   0.3     2   358     3   397     2   397 0.95 FAD dependent oxidoreductase
Pyr_redox_2          PF07992.9    200 seq1411_BIOID50991   -            432   7.5e-09   35.6   0.3   1   1   3.9e-08   5.3e-05   23.0   0.2     1    36     2    37     2    65 0.92 Pyridine nucleotide-disulphide oxidoreductase
Pyr_redox            PF00070.22    80 seq1411_BIOID50991   -            432   3.2e-08   33.7   0.2   1   1     7e-09   9.6e-06   25.7   0.2     1    33     2    34     2    47 0.91 Pyridine nucleotide-disulphide oxidoreductase
NAD_binding_8        PF13450.1     68 seq1411_BIOID50991   -            432   8.6e-07   28.7   0.1   1   1   5.6e-09   7.6e-06   25.7   0.0     1    34     5    38     5    69 0.85 NAD(P)-binding Rossmann-like domain
ApbA                 PF02558.11   151 seq1411_BIOID50991   -            432   2.3e-05   23.7   0.2   1   1   3.8e-08   5.3e-05   22.6   0.1     1    33     3    34     3    48 0.87 Ketopantoate reductase PanE/ApbA
AlaDh_PNT_C          PF01262.16   168 seq1411_BIOID50991   -            432   0.00013   21.5   0.1   1   1   1.7e-07   0.00023   20.6   0.1    22    59     2    39     1    52 0.85 Alanine dehydrogenase/PNT, C-terminal domain
YbjQ_1               PF01906.12   105 seq1414_BIOID50991   -            107   3.1e-40  136.6   0.5   1   1   2.5e-44   3.4e-40  136.5   0.3     1   104     1   104     1   105 0.99 Putative heavy-metal-binding
FCD                  PF07729.7    125 seq1415_BIOID50991   -            220   5.2e-18   65.4  11.5   1   1   1.2e-21   8.1e-18   64.8   8.0     1   124    76   207    76   208 0.85 FCD domain
GntR                 PF00392.16    64 seq1415_BIOID50991   -            220   9.6e-13   47.2   0.0   1   1   3.1e-16   2.1e-12   46.1   0.0     7    64    10    66     6    66 0.96 Bacterial regulatory proteins, gntR family
Molybdopterin        PF00384.17   432 seq1418_BIOID50991   -            804   6.4e-22   77.7   0.0   1   1   1.4e-24   9.4e-21   73.9   0.0   103   380     2   378     1   380 0.82 Molybdopterin oxidoreductase
Molydop_binding      PF01568.16   109 seq1418_BIOID50991   -            804   2.1e-16   59.5   0.0   1   1   9.2e-20   6.3e-16   58.0   0.0     4   108   682   797   679   798 0.95 Molydopterin dinucleotide binding domain
SKI                  PF01202.17   158 seq1419_BIOID50991   -            174   4.8e-48  162.8   0.0   1   1   1.6e-51   5.5e-48  162.7   0.0     1   157    11   168    11   169 0.98 Shikimate kinase
AAA_17               PF13207.1    121 seq1419_BIOID50991   -            174   1.9e-06   28.5   0.0   1   1   1.3e-09   4.3e-06   27.4   0.0     3    66     6    67     5   172 0.67 AAA domain
AAA                  PF00004.24   132 seq1419_BIOID50991   -            174   2.2e-06   27.7   0.0   1   1   3.1e-08   0.00011   22.3   0.0     2    30     6    34     5    95 0.86 ATPase family associated with various cellular activities (AAA)
Ivy                  PF08816.6    118 seq1420_BIOID50991   -            149   5.8e-35  119.7   0.1   1   1   5.1e-39     7e-35  119.4   0.1     1   118    29   144    29   144 0.98 Inhibitor of vertebrate lysozyme (Ivy)
Amidase_2            PF01510.20   132 seq1421_BIOID50991   -            276   1.2e-26   93.1   0.0   1   1   1.5e-30   2.1e-26   92.4   0.0     6   131    41   179    35   180 0.92 N-acetylmuramoyl-L-alanine amidase
M60-like             PF13402.1    307 seq1423_BIOID50991   -           1521   3.5e-81  272.3   0.3   1   1   1.1e-84   7.6e-81  271.2   0.2     2   307  1084  1383  1083  1383 0.95 Peptidase M60-like family
DUF4092              PF13322.1    172 seq1423_BIOID50991   -           1521   1.4e-75  252.7   0.1   1   1   3.7e-79   2.5e-75  251.8   0.1     2   172   419   587   418   587 0.99 Domain of unknown function (DUF4092)
Ribosomal_S21        PF01165.15    57 seq1424_BIOID50991   -             71   3.2e-24   84.0   8.1   1   1   2.3e-28   3.2e-24   84.0   5.6     2    57     3    58     2    59 0.97 Ribosomal protein S21
OMP_b-brl            PF13505.1    176 seq1426_BIOID50991   -            171   3.9e-27   95.2  13.5   1   1   6.8e-31   4.7e-27   94.9   9.3     2   176     9   171     6   171 0.87 Outer membrane protein beta-barrel domain
Ail_Lom              PF06316.6    199 seq1426_BIOID50991   -            171   1.5e-23   83.2   4.7   1   2   2.2e-18   1.5e-14   53.8   0.9     1   126     1   115     1   127 0.77 Enterobacterial Ail/Lom protein
Ail_Lom              PF06316.6    199 seq1426_BIOID50991   -            171   1.5e-23   83.2   4.7   2   2   2.2e-11   1.5e-07   31.0   0.1   154   199   126   171   120   171 0.93 Enterobacterial Ail/Lom protein
FliD_C               PF07195.7    239 seq1427_BIOID50991   -            496   1.3e-56  191.5  16.1   1   1   1.8e-60   1.3e-56  191.5  11.1     1   239   252   481   252   481 0.97 Flagellar hook-associated protein 2 C-terminus
FliD_N               PF02465.13    99 seq1427_BIOID50991   -            496   3.1e-24   85.0   7.2   1   1   4.6e-28   3.1e-24   85.0   5.0     1    99    36   133    36   133 0.98 Flagellar hook-associated protein 2 C-terminus
NadA                 PF02445.11   296 seq1429_BIOID50991   -            347  2.3e-105  351.5   0.0   1   1  1.9e-109  2.6e-105  351.3   0.0     2   295    31   340    30   341 0.98 Quinolinate synthetase A protein
Toprim_N             PF08275.6    128 seq1430_BIOID50991   -            581   1.5e-43  147.6   0.0   1   1   1.3e-46   2.5e-43  146.9   0.0     1   127   126   251   126   252 0.98 DNA primase catalytic core, N-terminal domain
zf-CHC2              PF01807.15    98 seq1430_BIOID50991   -            581   1.8e-40  136.2   0.1   1   1   1.7e-43   3.4e-40  135.4   0.1     3    96     7   100     5   102 0.96 CHC2 zinc finger
DnaG_DnaB_bind       PF08278.6    127 seq1430_BIOID50991   -            581   2.2e-39  134.4   1.3   1   1   2.7e-42   5.3e-39  133.2   0.9     1   127   450   575   450   575 0.99 DNA primase DnaG DnaB-binding
DnaB_bind            PF10410.4     59 seq1430_BIOID50991   -            581   7.2e-18   64.2   0.0   1   1     1e-20     2e-17   62.8   0.0     1    58   368   425   368   426 0.97 DnaB-helicase binding domain of primase
Toprim_4             PF13662.1     81 seq1430_BIOID50991   -            581   5.4e-16   58.2   0.0   1   1   6.5e-19   1.3e-15   57.0   0.0     2    70   260   325   259   335 0.90 Toprim domain
Toprim_2             PF13155.1     95 seq1430_BIOID50991   -            581   3.8e-12   46.2   0.0   1   1   4.4e-15   8.6e-12   45.0   0.0     2    93   263   348   262   350 0.86 Toprim-like
Toprim               PF01751.17    88 seq1430_BIOID50991   -            581     1e-11   44.4   0.0   1   1     1e-14     2e-11   43.4   0.0     2    78   261   331   260   339 0.93 Toprim domain
MalM                 PF07148.7    136 seq1432_BIOID50991   -            306   2.3e-50  169.4   0.1   1   1   2.4e-54   3.3e-50  168.9   0.0     2   136    75   210    74   210 0.98 Maltose operon periplasmic protein precursor (MalM)
Amidohydro_4         PF13147.1    304 seq1433_BIOID50991   -            453   4.8e-30  105.4   0.2   1   1   3.9e-33   1.3e-29  103.9   0.2     1   304    45   389    45   389 0.86 Amidohydrolase
Amidohydro_1         PF01979.15   333 seq1433_BIOID50991   -            453   5.1e-19   68.9   0.0   1   1   3.3e-21   1.1e-17   64.5   0.0     1   332    50   391    50   392 0.68 Amidohydrolase family
Amidohydro_5         PF13594.1     68 seq1433_BIOID50991   -            453   4.2e-17   61.6   0.9   1   1   2.9e-20   9.8e-17   60.4   0.6     1    68    23    88    23    88 0.84 Amidohydrolase
AroM                 PF07302.6    221 seq1437_BIOID50991   -            225   1.3e-86  289.3   3.1   1   1   1.1e-90   1.5e-86  289.2   2.2     2   220     5   224     4   225 0.99 AroM protein
Ala_racemase_N       PF01168.15   217 seq1438_BIOID50991   -            356   5.2e-59  199.3   0.1   1   1   9.8e-63   6.7e-59  198.9   0.0     2   217    10   217     9   217 0.95 Alanine racemase, N-terminal domain
Ala_racemase_C       PF00842.16   129 seq1438_BIOID50991   -            356   2.4e-39  133.5   0.4   1   1   6.2e-43   4.2e-39  132.7   0.3     1   127   232   354   232   356 0.97 Alanine racemase, C-terminal domain
Transposase_31       PF04754.7    205 seq1439_BIOID50991   -            300   3.3e-82  274.7   0.1   1   1   3.3e-86   4.5e-82  274.2   0.1     2   204     9   209     8   210 0.99 Putative transposase, YhgA-like
BCCT                 PF02028.12   485 seq1441_BIOID50991   -            677  3.8e-172  572.7  44.4   1   1  3.2e-176  4.4e-172  572.5  30.7     1   484    17   502    17   503 0.99 BCCT family transporter
HTH_5                PF01022.15    47 seq1442_BIOID50991   -             99   1.2e-14   53.5   0.1   1   1   7.3e-18     2e-14   52.8   0.1     1    47    23    70    23    70 0.97 Bacterial regulatory protein, arsR family
HTH_20               PF12840.2     61 seq1442_BIOID50991   -             99   2.4e-11   43.1   0.4   1   1   1.3e-14   3.5e-11   42.6   0.3     2    58    16    72    15    75 0.96 Helix-turn-helix domain
MarR_2               PF12802.2     62 seq1442_BIOID50991   -             99     2e-09   36.8   0.1   1   1   1.2e-12   3.3e-09   36.1   0.1     5    60    24    75    19    77 0.89 MarR family
HTH_24               PF13412.1     48 seq1442_BIOID50991   -             99     2e-08   33.3   0.0   1   1   1.9e-11   5.1e-08   32.0   0.0     5    47    26    68    24    69 0.96 Winged helix-turn-helix DNA-binding
MarR                 PF01047.17    59 seq1442_BIOID50991   -             99   6.7e-06   25.6   0.0   1   1   4.6e-09   1.3e-05   24.7   0.0     5    53    26    74    23    75 0.95 MarR family
NMN_transporter      PF04973.7    182 seq1445_BIOID50991   -            239   1.2e-46  158.2  27.0   1   1   1.2e-48   1.6e-44  151.4  18.7     1   180    23   227    23   229 0.94 Nicotinamide mononucleotide transporter
Rhodanese            PF00581.15   113 seq1446_BIOID50991   -            174   2.1e-11   44.0   0.0   1   1   4.8e-15   3.3e-11   43.4   0.0     2   112     8    98     7    99 0.82 Rhodanese-like domain
DUF2892              PF11127.3     66 seq1446_BIOID50991   -            174   3.2e-11   42.7   3.2   1   1     7e-15   4.8e-11   42.2   2.2    10    60   115   170   112   174 0.88 Protein of unknown function (DUF2892)
SpoU_methylase       PF00588.14   142 seq1447_BIOID50991   -            243     7e-42  142.5   0.0   1   1   1.9e-45   1.3e-41  141.6   0.0     2   142    96   236    95   236 0.96 SpoU rRNA Methylase family
SpoU_sub_bind        PF08032.7     76 seq1447_BIOID50991   -            243   3.1e-19   68.7   0.1   1   1   2.9e-22     2e-18   66.2   0.0     1    72     4    76     4    80 0.96 RNA 2'-O ribose methyltransferase substrate binding
DUF1255              PF06865.6     94 seq1448_BIOID50991   -             94   5.4e-35  119.4   0.0   1   1   4.3e-39   5.9e-35  119.3   0.0     1    94     1    94     1    94 0.98 Protein of unknown function (DUF1255)
FliS                 PF02561.9    122 seq1451_BIOID50991   -            136   1.5e-44  150.5   0.8   1   1   1.3e-48   1.7e-44  150.4   0.6     4   121     6   128     2   129 0.96 Flagellar protein FliS
Pentapeptide_4       PF13599.1     78 seq1452_BIOID50991   -            315   7.8e-19   67.1  19.5   1   1   5.6e-18   1.9e-14   53.0   5.1     6    78    90   165    85   169 0.93 Pentapeptide repeats (9 copies)
SopA                 PF13981.1    135 seq1452_BIOID50991   -            315   6.3e-15   55.2   6.1   1   1   1.9e-18   6.3e-15   55.2   4.2     3    94   209   301   207   307 0.95 SopA-like central domain
Pentapeptide_3       PF13576.1     48 seq1452_BIOID50991   -            315   1.4e-13   50.3  18.7   1   1   9.5e-12   3.2e-08   33.1   1.4     1    47   102   148   102   149 0.90 Pentapeptide repeats (9 copies)
Xan_ur_permease      PF00860.15   389 seq1453_BIOID50991   -            433   6.3e-98  327.6  32.7   1   1  5.5e-102   7.5e-98  327.4  22.7     2   387     9   394     8   396 0.97 Permease family
DFP                  PF04127.10   183 seq1458_BIOID50991   -            575   9.4e-72  240.3   2.5   1   1   2.4e-75   1.1e-71  240.1   0.2     2   182   211   395   210   396 0.97 DNA / pantothenate metabolism flavoprotein
dUTPase              PF00692.14   129 seq1458_BIOID50991   -            575   1.8e-40  137.2   0.0   1   1   8.4e-44   3.8e-40  136.2   0.0     2   129   440   573   439   573 0.98 dUTPase
Flavoprotein         PF02441.14   129 seq1458_BIOID50991   -            575   4.6e-31  107.0   0.3   1   1   2.1e-34   9.4e-31  106.0   0.2     1   128    30   157    30   158 0.90 Flavoprotein
DUF2773              PF10971.3     81 seq1459_BIOID50991   -             57     6e-34  115.7   0.3   1   1   4.8e-38   6.6e-34  115.6   0.2    25    81     1    57     1    57 0.99 Protein of unknown function (DUF2773)
Fer4_11              PF13247.1     99 seq1460_BIOID50991   -            300   1.4e-28   98.5  12.8   1   1   1.6e-31   1.8e-28   98.1   5.3     2    98    92   188    91   189 0.94 4Fe-4S dicluster domain
Form-deh_trans       PF09163.6     44 seq1460_BIOID50991   -            300   4.8e-21   73.8   0.1   1   1   8.7e-24   9.9e-21   72.8   0.1     1    43   246   288   246   289 0.98 Formate dehydrogenase N, transmembrane
Fer4_7               PF12838.2     52 seq1460_BIOID50991   -            300     5e-15   55.5  22.2   1   1   7.4e-11   8.4e-08   32.3   3.7     1    50    38   114    38   117 0.90 4Fe-4S dicluster domain
Fer4_9               PF13187.1     55 seq1460_BIOID50991   -            300   4.7e-14   52.2  24.0   1   1     1e-10   1.2e-07   31.7   7.7     2    55   133   184   132   184 0.97 4Fe-4S dicluster domain
Fer4_10              PF13237.1     52 seq1460_BIOID50991   -            300   1.8e-12   46.7  26.0   1   1   1.2e-10   1.4e-07   31.0   7.4     2    52    93   144    92   144 0.91 4Fe-4S dicluster domain
Fer4_3               PF12798.2     15 seq1460_BIOID50991   -            300   2.6e-07   30.6  41.4   1   3    0.0005      0.57   10.7   3.8     1    14   100   116   100   117 0.87 4Fe-4S binding domain
Fer4_3               PF12798.2     15 seq1460_BIOID50991   -            300   2.6e-07   30.6  41.4   2   3   7.2e-05     0.082   13.3   2.8     1    14   133   146   133   147 0.94 4Fe-4S binding domain
Fer4_3               PF12798.2     15 seq1460_BIOID50991   -            300   2.6e-07   30.6  41.4   3   3   5.6e-06    0.0063   16.8   2.9     1    15   160   183   160   183 0.98 4Fe-4S binding domain
Fer4_4               PF12800.2     17 seq1460_BIOID50991   -            300   8.1e-07   28.7  31.6   1   2     5e-05     0.057   13.6   1.7     3    15    38    50    36    56 0.91 4Fe-4S binding domain
Fer4_4               PF12800.2     17 seq1460_BIOID50991   -            300   8.1e-07   28.7  31.6   2   2   4.7e-07   0.00053   19.9   2.0     1    17   130   146   130   146 0.90 4Fe-4S binding domain
Fer4                 PF00037.22    24 seq1460_BIOID50991   -            300   1.5e-06   27.3  37.4   1   1     7e-08   7.9e-05   21.9   1.8     5    22   130   147   126   149 0.87 4Fe-4S binding domain
FliT                 PF05400.8     84 seq1463_BIOID50991   -            121   6.3e-17   61.6   4.2   1   1   6.9e-21   9.4e-17   61.0   2.9     1    84    21   106    21   106 0.98 Flagellar protein FliT
PTS_EIIC             PF02378.13   321 seq1464_BIOID50991   -            598     9e-82  274.3  29.9   1   1   1.3e-85     9e-82  274.3  20.7     1   321    87   429    87   429 0.94 Phosphotransferase system, EIIC
PTS_EIIB             PF00367.15    35 seq1464_BIOID50991   -            598   1.4e-16   59.2   0.1   1   1   4.6e-20   3.1e-16   58.1   0.1     3    35   522   554   520   554 0.97 phosphotransferase system, EIIB
Sigma70_ner          PF04546.8    211 seq1465_BIOID50991   -            613     2e-81  272.5   6.8   1   1   8.7e-85     2e-81  272.5   4.7     1   211   137   348   137   348 0.96 Sigma-70, non-essential region
Sigma70_r1_1         PF03979.9     82 seq1465_BIOID50991   -            613   4.2e-30  103.4   5.1   1   1   1.8e-33   4.2e-30  103.4   3.5     2    81     2    80     1    81 0.96 Sigma-70 factor, region 1.1
Sigma70_r3           PF04539.11    78 seq1465_BIOID50991   -            613     7e-29   99.4   1.1   1   1   3.1e-32     7e-29   99.4   0.7     1    77   458   534   458   535 0.97 Sigma-70 region 3
Sigma70_r2           PF04542.9     71 seq1465_BIOID50991   -            613   1.8e-23   81.8   0.3   1   1   2.3e-26   5.3e-23   80.3   0.2     1    71   379   449   379   449 0.98 Sigma-70 region 2
Sigma70_r4           PF04545.11    50 seq1465_BIOID50991   -            613   3.5e-19   67.7   0.8   1   1   1.5e-22   3.5e-19   67.7   0.6     1    50   547   600   547   600 0.98 Sigma-70, region 4
Sigma70_r1_2         PF00140.15    37 seq1465_BIOID50991   -            613   9.5e-15   53.8   0.7   1   1   2.2e-17   4.9e-14   51.5   0.1     1    32    95   126    95   130 0.96 Sigma-70 factor, region 1.2
DUF2170              PF09938.4    140 seq1467_BIOID50991   -            133   1.5e-42  144.1   1.5   1   1   1.2e-46   1.7e-42  143.9   1.0     3   139     2   132     1   133 0.96 Uncharacterized protein conserved in bacteria (DUF2170)
Alpha-amylase        PF00128.19   316 seq1469_BIOID50991   -            495   5.6e-26   91.5   0.4   1   1   2.1e-29   1.4e-25   90.2   0.3     8   304    26   367    21   376 0.69 Alpha amylase, catalytic domain
Glyco_hydro_70       PF02324.11   809 seq1469_BIOID50991   -            495   1.6e-13   49.3   0.2   1   1   2.9e-10     2e-06   25.8   0.0   589   698    24   132    22   143 0.86 Glycosyl hydrolase family 70
PspA_IM30            PF04012.7    221 seq1471_BIOID50991   -            232   4.3e-57  192.8  28.8   1   1   3.5e-61   4.8e-57  192.7  20.0     1   221     2   232     2   232 0.97 PspA/IM30 family
SIS_2                PF13580.1    138 seq1473_BIOID50991   -            246   3.1e-31  107.7   0.3   1   1   9.4e-35   6.4e-31  106.7   0.2    15   138    78   200    56   200 0.92 SIS domain
SIS                  PF01380.17   131 seq1473_BIOID50991   -            246   5.9e-08   32.2   0.0   1   1   2.3e-11   1.6e-07   30.9   0.0    51   104   163   216   152   229 0.91 SIS domain
HrpB_C               PF08482.5    133 seq1474_BIOID50991   -            824   7.1e-56  187.8   0.1   1   1   5.1e-59   1.8e-55  186.6   0.1     1   133   679   811   679   811 1.00 ATP-dependent helicase C-terminal
DEAD                 PF00270.24   173 seq1474_BIOID50991   -            824   3.6e-11   42.7   0.0   1   1   2.5e-14   8.6e-11   41.4   0.0    15   168    36   177    22   182 0.75 DEAD/DEAH box helicase
Helicase_C           PF00271.26    78 seq1474_BIOID50991   -            824   4.1e-10   39.2   0.0   1   1   2.3e-13   7.9e-10   38.3   0.0    10    77   257   342   252   343 0.96 Helicase conserved C-terminal domain
HA2                  PF04408.18   102 seq1474_BIOID50991   -            824   2.3e-09   37.0   0.1   1   1   1.4e-12   4.7e-09   36.0   0.1     2    62   404   463   403   519 0.85 Helicase associated domain (HA2)
Fe_dep_repr_C        PF02742.10    71 seq1475_BIOID50991   -            155   1.4e-13   50.2   0.9   1   1   1.5e-16   2.9e-13   49.1   0.6     1    57    95   150    95   154 0.95 Iron dependent repressor, metal binding and dimerisation domain
Fe_dep_repress       PF01325.14    60 seq1475_BIOID50991   -            155   6.9e-11   41.8   0.0   1   1   6.3e-14   1.2e-10   40.9   0.0     6    60    38    92    35    92 0.95 Iron dependent repressor, N-terminal DNA binding domain
HTH_24               PF13412.1     48 seq1475_BIOID50991   -            155   1.2e-07   30.9   0.0   1   1     9e-11   1.8e-07   30.3   0.0     3    48    40    85    38    85 0.90 Winged helix-turn-helix DNA-binding
MarR                 PF01047.17    59 seq1475_BIOID50991   -            155   1.7e-06   27.4   0.0   1   1   1.6e-09   3.1e-06   26.6   0.0    11    48    48    85    47    87 0.95 MarR family
Cytochrom_B_N        PF00033.14   188 seq1477_BIOID50991   -            211   2.5e-23   82.3  20.0   1   1   4.7e-27   3.2e-23   81.9  13.9     2   188     8   184     7   184 0.88 Cytochrome b(N-terminal)/b6/petB
Ni_hydr_CYTB         PF01292.15   182 seq1477_BIOID50991   -            211   3.2e-22   78.6  18.2   1   1   5.9e-26     4e-22   78.3  12.6     1   182     9   184     9   184 0.88 Prokaryotic cytochrome b561
DUF1144              PF06610.8    143 seq1478_BIOID50991   -            149   3.1e-70  234.3   7.3   1   1   2.5e-74   3.4e-70  234.2   5.1     4   143     3   142     1   142 0.98 Protein of unknown function (DUF1144)
Gly_kinase           PF02595.10   378 seq1481_BIOID50991   -            381  1.4e-183  609.7  19.5   1   1  1.2e-187  1.6e-183  609.5  13.5     1   377     1   377     1   378 1.00 Glycerate kinase family
MarR                 PF01047.17    59 seq1482_BIOID50991   -            165     5e-15   54.8   0.1   1   1   1.1e-18   7.5e-15   54.2   0.1     1    58    46   103    46   104 0.98 MarR family
MarR_2               PF12802.2     62 seq1482_BIOID50991   -            165   2.5e-07   30.1   0.0   1   1   7.1e-11   4.9e-07   29.2   0.0     1    61    44   102    44   103 0.94 MarR family
Chor_lyase           PF04345.8    168 seq1483_BIOID50991   -            165   6.6e-31  106.8   0.0   1   1   5.8e-35     8e-31  106.6   0.0    13   163    18   165    12   165 0.90 Chorismate lyase
ROK                  PF00480.15   179 seq1484_BIOID50991   -            331   1.1e-58  197.8   0.2   1   1     3e-62   1.4e-58  197.5   0.1     1   179    33   222    33   222 0.96 ROK family
Glucokinase          PF02685.11   316 seq1484_BIOID50991   -            331     5e-10   38.5   0.0   1   1   2.1e-13   9.5e-10   37.6   0.0     4   236    35   267    32   276 0.82 Glucokinase
CitMHS               PF03600.11   349 seq1485_BIOID50991   -            372   2.1e-28   98.7  20.9   1   1   3.1e-32   2.1e-28   98.7  14.5    41   321    32   306    12   330 0.89 Citrate transporter
Na_sulph_symp        PF00939.14   471 seq1485_BIOID50991   -            372   1.1e-07   31.0   5.8   1   1   1.6e-11   1.1e-07   31.0   4.0   320   449    41   166    35   184 0.80 Sodium:sulfate symporter transmembrane region
Autotransporter      PF03797.14   265 seq1486_BIOID50991   -           1349   1.2e-56  191.9  25.6   1   1   1.7e-60   1.2e-56  191.9  17.7     2   259  1063  1334  1062  1340 0.94 Autotransporter beta-domain
ESPR                 PF13018.1     24 seq1486_BIOID50991   -           1349   7.4e-11   41.1   1.3   1   1   2.2e-14   1.5e-10   40.1   0.9     1    22    23    44    23    46 0.97 Extended Signal Peptide of Type V secretion system
Transgly             PF00912.17   178 seq1488_BIOID50991   -            858   1.4e-67  226.3   0.0   1   1   4.3e-71   2.9e-67  225.2   0.0     1   177    62   237    62   238 0.98 Transglycosylase
Transpeptidase       PF00905.17   304 seq1488_BIOID50991   -            858   2.9e-28   98.6   3.2   1   1   1.5e-29     1e-25   90.3   0.0     2   204   436   617   435   681 0.79 Penicillin binding protein transpeptidase domain
DUF2491              PF10679.4    212 seq1489_BIOID50991   -            219   6.2e-70  234.3   0.0   1   1     5e-74   6.8e-70  234.2   0.0     2   212     5   217     1   217 0.98 Protein of unknown function (DUF2491)
FdhE                 PF04216.7    293 seq1490_BIOID50991   -            309  7.4e-114  380.2   1.0   1   1  6.5e-118  8.9e-114  380.0   0.7     5   293    19   304     9   304 0.98 Protein involved in formate dehydrogenase formation
GFO_IDH_MocA         PF01408.17   120 seq1491_BIOID50991   -            377   1.7e-23   83.2   0.0   1   1   2.1e-27   2.9e-23   82.5   0.0     2   119    21   137    20   138 0.96 Oxidoreductase family, NAD-binding Rossmann fold
GATase_4             PF13230.1    272 seq1493_BIOID50991   -            255  3.2e-107  357.1   0.0   1   1  7.7e-111  3.5e-107  357.0   0.0     1   252     1   252     1   255 0.99 Glutamine amidotransferases class-II
GATase_2             PF00310.16   361 seq1493_BIOID50991   -            255   3.3e-17   62.1   0.1   1   1   2.1e-15   9.7e-12   44.1   0.1   189   359    65   215    60   217 0.87 Glutamine amidotransferases class-II
UbiA                 PF01040.13   257 seq1494_BIOID50991   -            290   8.5e-41  139.7  25.0   1   1   7.6e-45     1e-40  139.4  17.3     2   256    26   277    25   283 0.85 UbiA prenyltransferase family
TetR_N               PF00440.18    47 seq1495_BIOID50991   -            198   2.9e-11   42.7   0.0   1   1   3.4e-15   4.6e-11   42.0   0.0     3    46    18    61    16    62 0.94 Bacterial regulatory proteins, tetR family
MCPsignal            PF00015.16   213 seq1496_BIOID50991   -            554   3.8e-74  248.7  37.0   1   1   2.2e-75   9.8e-72  240.8  18.4     1   213   324   518   324   518 0.99 Methyl-accepting chemotaxis protein (MCP) signalling domain
TarH                 PF02203.10   171 seq1496_BIOID50991   -            554   2.5e-53  180.3   3.7   1   1   5.5e-57   2.5e-53  180.3   2.6     1   170     1   176     1   177 0.97 Tar ligand binding domain homologue
HAMP                 PF00672.20    70 seq1496_BIOID50991   -            554   3.1e-14   52.7   0.4   1   1   6.8e-18   3.1e-14   52.7   0.3     1    68   196   263   196   265 0.95 HAMP domain
DAHP_synth_1         PF00793.15   272 seq1497_BIOID50991   -            350  1.3e-105  351.8   0.0   1   1  1.1e-109  1.5e-105  351.6   0.0     8   271    40   338    25   339 0.96 DAHP synthetase I family
Aminotran_1_2        PF00155.16   363 seq1499_BIOID50991   -            390   2.1e-58  197.9   0.0   1   1   1.7e-62   2.4e-58  197.7   0.0     3   360    30   379    28   382 0.94 Aminotransferase class I and II
DUF883               PF05957.8     94 seq1500_BIOID50991   -            113   6.8e-27   93.5   1.2   1   1   5.9e-31   8.1e-27   93.3   0.9     1    94    19   111    19   111 0.97 Bacterial protein of unknown function (DUF883)
DUF350               PF03994.9     54 seq1502_BIOID50991   -            132   1.6e-31  107.6  11.9   1   2   2.3e-22   3.1e-18   65.1   0.4     1    53    13    65    13    66 0.98 Domain of Unknown Function (DUF350)
DUF350               PF03994.9     54 seq1502_BIOID50991   -            132   1.6e-31  107.6  11.9   2   2   8.5e-17   1.2e-12   47.2   3.4     1    54    78   130    78   130 0.99 Domain of Unknown Function (DUF350)
NUDIX                PF00293.23   135 seq1503_BIOID50991   -            141   4.3e-21   74.8   0.1   1   1   3.3e-25   4.6e-21   74.7   0.0     2   130     3   136     2   141 0.88 NUDIX domain
DUF1190              PF06693.6    165 seq1505_BIOID50991   -            212   3.8e-36  124.4   3.2   1   1   3.5e-40   4.8e-36  124.1   2.2     1   165    63   212    63   212 0.91 Protein of unknown function (DUF1190)
Glutaredoxin         PF00462.19    60 seq1506_BIOID50991   -             81   7.9e-14   51.2   0.0   1   1   6.6e-18     9e-14   51.0   0.0     1    57     3    58     3    61 0.95 Glutaredoxin
DiS_P_DiS            PF06750.8     92 seq1507_BIOID50991   -            228   5.9e-37  125.2   0.3   1   1   1.6e-40   1.1e-36  124.3   0.2     2    89    20   119    19   122 0.95 Bacterial Peptidase A24 N-terminal domain
Peptidase_A24        PF01478.13   106 seq1507_BIOID50991   -            228   1.4e-19   70.0   6.7   1   1   2.1e-23   1.4e-19   70.0   4.7     1    87   130   221   130   228 0.92 Type IV leader peptidase family
Sulf_transp          PF04143.9     43 seq1508_BIOID50991   -            401   3.2e-19   68.5  35.9   1   2     6e-14   8.2e-10   38.4   5.6     3    41   114   153   112   155 0.94 Sulphur transport
Sulf_transp          PF04143.9     43 seq1508_BIOID50991   -            401   3.2e-19   68.5  35.9   2   2   1.2e-15   1.6e-11   43.8   5.0     3    42   290   329   288   336 0.93 Sulphur transport
Thioesterase         PF00975.15   229 seq1509_BIOID50991   -            267     3e-58  197.6   0.4   1   1   8.2e-62   3.8e-58  197.3   0.3     2   223    20   246    19   251 0.93 Thioesterase domain
Abhydrolase_6        PF12697.2    228 seq1509_BIOID50991   -            267   1.9e-10   40.8   3.6   1   1   6.2e-14   2.8e-10   40.3   2.5     2   222    22   237    21   243 0.69 Alpha/beta hydrolase family
Abhydrolase_5        PF12695.2    142 seq1509_BIOID50991   -            267   2.1e-09   37.1   0.0   1   1   6.6e-13     3e-09   36.6   0.0     2   142    21   231    20   231 0.70 Alpha/beta hydrolase family
Flavodoxin_NdrI      PF07972.6    122 seq1510_BIOID50991   -            136   5.1e-47  158.6   0.0   1   1   4.3e-51   5.8e-47  158.4   0.0     1   122     5   123     5   123 0.97 NrdI Flavodoxin like
DEDD_Tnp_IS110       PF01548.12   144 seq1512_BIOID50991   -            326   4.2e-44  149.5   0.2   1   1   2.4e-47   1.7e-43  147.6   0.1     1   144     7   151     7   151 0.99 Transposase
Transposase_20       PF02371.11    87 seq1512_BIOID50991   -            326   1.1e-27   95.7   0.4   1   1     3e-31     2e-27   94.9   0.3     2    85   196   280   195   282 0.96 Transposase IS116/IS110/IS902 family
SLT                  PF01464.15   121 seq1513_BIOID50991   -            203   1.4e-25   89.0   0.1   1   1   1.3e-29   1.8e-25   88.6   0.1     3   120    43   168    41   169 0.95 Transglycosylase SLT domain
Channel_Tsx          PF03502.8    238 seq1514_BIOID50991   -            254   2.1e-52  178.2  30.8   1   1   1.7e-56   2.4e-52  178.0  21.4     2   238    34   254    33   254 0.97 Nucleoside-specific channel-forming protein, Tsx
GSP_synth            PF03738.9     97 seq1515_BIOID50991   -            387   1.3e-25   89.3   0.0   1   1   3.1e-29   4.3e-25   87.6   0.0     2    97   172   263   171   263 0.92 Glutathionylspermidine synthase preATP-grasp
A_deaminase          PF00962.17   330 seq1516_BIOID50991   -            333  6.3e-101  337.5   0.0   1   1  5.2e-105  7.1e-101  337.3   0.0     2   329     6   328     5   329 0.99 Adenosine/AMP deaminase
Ribonuc_red_lgC      PF02867.10   537 seq1517_BIOID50991   -            714  1.5e-151  505.5   0.0   1   1  1.4e-153  6.6e-150  500.1   0.0     1   537   175   694   175   694 0.96 Ribonucleotide reductase, barrel domain
RNR_N                PF08343.5     82 seq1517_BIOID50991   -            714     3e-29  100.5   0.1   1   1   1.7e-32   7.8e-29   99.2   0.1     1    82    16    97    16    97 0.99 Ribonucleotide reductase N-terminal
Ribonuc_red_lgN      PF00317.16    83 seq1517_BIOID50991   -            714     4e-12   45.6   0.0   1   1   2.2e-15     1e-11   44.3   0.0     2    82    99   171    98   172 0.95 Ribonucleotide reductase, all-alpha domain
Transgly             PF00912.17   178 seq1519_BIOID50991   -            844   2.6e-56  189.6   0.0   1   1     6e-60   4.1e-56  188.9   0.0    10   177   209   380   198   381 0.95 Transglycosylase
Transpeptidase       PF00905.17   304 seq1519_BIOID50991   -            844   1.2e-25   90.0   0.3   1   1   1.6e-28   1.1e-24   86.9   0.2     2   284   473   725   472   744 0.86 Penicillin binding protein transpeptidase domain
AMP-binding          PF00501.23   418 seq1521_BIOID50991   -            525   2.2e-88  296.3   0.0   1   1   3.7e-92   2.5e-88  296.1   0.0     1   418    41   447    41   447 0.95 AMP-binding enzyme
ABC_tran             PF00005.22   118 seq1522_BIOID50991   -            530   1.4e-36  125.3   0.0   1   2   1.1e-18   1.9e-15   57.1   0.0     1   118    41   184    41   184 0.98 ABC transporter
ABC_tran             PF00005.22   118 seq1522_BIOID50991   -            530   1.4e-36  125.3   0.0   2   2   2.2e-21   3.7e-18   65.8   0.0     1   118   359   467   359   467 0.95 ABC transporter
ABC_tran_2           PF12848.2     85 seq1522_BIOID50991   -            530   3.4e-23   81.1   3.0   1   1   1.8e-23     3e-20   71.7   1.4     2    85   224   309   223   309 0.91 ABC transporter
DegT_DnrJ_EryC1      PF01041.12   363 seq1524_BIOID50991   -            385  7.6e-133  442.9   0.1   1   1  3.1e-136  8.6e-133  442.7   0.0     3   363    18   380    16   380 0.98 DegT/DnrJ/EryC1/StrS aminotransferase family
Aminotran_1_2        PF00155.16   363 seq1524_BIOID50991   -            385   2.3e-09   36.5   0.1   1   1   3.1e-12   8.5e-09   34.6   0.0    46   197    41   170    24   215 0.90 Aminotransferase class I and II
Cys_Met_Meta_PP      PF01053.15   386 seq1524_BIOID50991   -            385   2.9e-08   32.2   0.2   1   1   1.5e-11   4.1e-08   31.8   0.1    54   193    38   176    36   255 0.81 Cys/Met metabolism PLP-dependent enzyme
Beta_elim_lyase      PF01212.16   290 seq1524_BIOID50991   -            385     1e-06   27.9   0.0   1   1   6.5e-10   1.8e-06   27.2   0.0    29   235    39   245    32   302 0.71 Beta-eliminating lyase
Aminotran_5          PF00266.14   371 seq1524_BIOID50991   -            385   2.4e-06   26.4   0.2   1   1   1.2e-09   3.2e-06   26.0   0.1    55   296    48   282    41   326 0.80 Aminotransferase class-V
SirA                 PF01206.12    70 seq1526_BIOID50991   -             77   2.7e-20   71.6   0.0   1   1   2.2e-24   2.9e-20   71.5   0.0     2    70     9    77     8    77 0.98 SirA-like protein
YicC_N               PF03755.8    159 seq1528_BIOID50991   -            287   2.6e-49  167.0   0.1   1   1   3.8e-53   2.6e-49  167.0   0.1     1   158     2   154     2   155 0.96 YicC-like family, N-terminal region
DUF1732              PF08340.6     87 seq1528_BIOID50991   -            287     2e-34  117.1   7.3   1   1   2.9e-38     2e-34  117.1   5.0     1    87   202   287   202   287 0.97 Domain of unknown function (DUF1732)
Pilus_PilP           PF11356.3     87 seq1529_BIOID50991   -            276   1.9e-18   66.3   1.1   1   1   2.5e-22   3.4e-18   65.5   0.0     1    87    58   140    58   140 0.94 Type IV pilus biogenesis
NLPC_P60             PF00877.14   105 seq1530_BIOID50991   -            257   3.3e-31  107.0   0.0   1   1   8.7e-35     6e-31  106.2   0.0     1   105   139   249   139   249 0.98 NlpC/P60 family
DUF159               PF02586.9    208 seq1532_BIOID50991   -            222   1.1e-46  158.8   0.0   1   1     9e-51   1.2e-46  158.7   0.0     1   207     1   215     1   216 0.90 Uncharacterised ACR, COG2135
LPAM_2               PF13627.1     24 seq1535_BIOID50991   -             67   2.1e-08   33.5   2.0   1   1     2e-12   2.7e-08   33.1   1.4     1    24     6    29     6    29 0.93 Prokaryotic lipoprotein-attachment site
Acyl-CoA_dh_1        PF00441.19   150 seq1536_BIOID50991   -            546   1.2e-32  112.9   0.8   1   1   2.2e-35     1e-31  109.9   0.3     1   148   290   443   290   445 0.97 Acyl-CoA dehydrogenase, C-terminal domain
Acyl-CoA_dh_M        PF02770.14    52 seq1536_BIOID50991   -            546   4.8e-14   51.4   0.0   1   1     2e-17   8.9e-14   50.6   0.0     1    51   186   236   186   238 0.96 Acyl-CoA dehydrogenase, middle domain
Acyl-CoA_dh_2        PF08028.6    134 seq1536_BIOID50991   -            546   2.1e-08   34.3   0.2   1   1   1.3e-11   5.8e-08   32.9   0.0    10   123   314   423   308   432 0.86 Acyl-CoA dehydrogenase, C-terminal domain
DAP_epimerase        PF01678.14   121 seq1539_BIOID50991   -            275   1.3e-77  257.4   0.7   1   2   1.8e-43   1.2e-39  134.8   0.0     1   120     4   124     4   125 0.98 Diaminopimelate epimerase
DAP_epimerase        PF01678.14   121 seq1539_BIOID50991   -            275   1.3e-77  257.4   0.7   2   2   2.5e-39   1.7e-35  121.4   0.1     2   121   153   268   152   268 0.97 Diaminopimelate epimerase
PhzC-PhzF            PF02567.11   282 seq1539_BIOID50991   -            275   3.6e-05   23.0   0.0   1   1   7.7e-09   5.2e-05   22.5   0.0    45   224    51   224    46   229 0.86 Phenazine biosynthesis-like protein
Transgly_assoc       PF04226.8     48 seq1540_BIOID50991   -             84     2e-13   50.0  14.1   1   1   1.5e-17     2e-13   50.0   9.8     2    48    34    83    33    83 0.98 Transglycosylase associated protein
Glycos_transf_2      PF00535.21   169 seq1546_BIOID50991   -            322   1.2e-30  106.2   0.0   1   1   3.7e-34   1.7e-30  105.8   0.0     1   165    11   171    11   175 0.85 Glycosyl transferase family 2
Glyco_tranf_2_3      PF13641.1    230 seq1546_BIOID50991   -            322   1.6e-11   44.3   0.0   1   1   5.6e-15   2.6e-11   43.7   0.0     2   132     9   135     8   196 0.81 Glycosyltransferase like family 2
Glyco_tranf_2_2      PF10111.4    281 seq1546_BIOID50991   -            322   1.2e-05   24.4   0.0   1   1   3.8e-09   1.7e-05   23.9   0.0     1   104    11   108    11   120 0.81 Glycosyltransferase like family 2
DUF4137              PF13593.1    313 seq1547_BIOID50991   -            332  4.8e-106  354.2  22.2   1   1    4e-110  5.4e-106  354.0  15.4     1   313     8   316     8   316 0.98 SBF-like CPA transporter family (DUF4137)
Secretin             PF00263.16   165 seq1548_BIOID50991   -            686   2.9e-50  169.7   3.2   1   1   7.6e-54   5.2e-50  168.9   2.2     1   165   465   626   465   626 0.92 Bacterial type II and III secretion system protein
Secretin_N           PF03958.12    82 seq1548_BIOID50991   -            686   1.9e-44  149.6  16.3   1   3   2.1e-14   1.5e-10   41.0   0.3     1    80   145   206   145   208 0.95 Bacterial type II/III secretion system short domain
Secretin_N           PF03958.12    82 seq1548_BIOID50991   -            686   1.9e-44  149.6  16.3   2   3   4.3e-20   2.9e-16   59.2   0.3     2    79   211   277   210   280 0.95 Bacterial type II/III secretion system short domain
Secretin_N           PF03958.12    82 seq1548_BIOID50991   -            686   1.9e-44  149.6  16.3   3   3   8.7e-20     6e-16   58.2   0.3     2    82   285   362   284   362 0.88 Bacterial type II/III secretion system short domain
Bro-N                PF02498.12    87 seq1550_BIOID50991   -            278   2.2e-07   30.9   0.0   1   1   5.3e-11   7.2e-07   29.2   0.0     1    75    14   105    14   113 0.74 BRO family, N-terminal domain
IgaA                 PF07095.6    706 seq1552_BIOID50991   -            711         0 1235.1   0.0   1   1         0         0 1234.9   0.0     1   705     1   706     1   707 1.00 Intracellular growth attenuator protein IgaA
TonB_dep_Rec         PF00593.19   276 seq1554_BIOID50991   -            673   9.8e-27   94.4  13.9   1   1   1.4e-30   9.8e-27   94.4   9.6     3   273   434   668   432   671 0.87 TonB dependent receptor
Plug                 PF07715.10   108 seq1554_BIOID50991   -            673   4.2e-15   55.8   1.8   1   1   1.3e-18   8.8e-15   54.8   1.3     6   108    48   149    42   149 0.92 TonB-dependent Receptor Plug Domain
Ribonuc_red_sm       PF00268.16   281 seq1555_BIOID50991   -            319   9.9e-81  270.7   0.1   1   1   8.4e-85   1.1e-80  270.4   0.0     1   280     1   280     1   281 0.97 Ribonucleotide reductase, small chain
DAGK_prokar          PF01219.14   104 seq1556_BIOID50991   -            122   5.5e-39  131.8   8.1   1   1   4.6e-43   6.3e-39  131.6   5.6     2   104    16   118    15   118 0.99 Prokaryotic diacylglycerol kinase
DUF484               PF04340.7    225 seq1557_BIOID50991   -            235   1.1e-89  299.6   0.4   1   1   9.5e-94   1.3e-89  299.4   0.3     1   224    10   232    10   233 0.99 Protein of unknown function, DUF484
EAL                  PF00563.15   236 seq1559_BIOID50991   -            362   6.7e-59  199.1   0.0   1   1   1.4e-62   9.5e-59  198.6   0.0     3   236   112   346   111   346 0.94 EAL domain
GerE                 PF00196.14    58 seq1559_BIOID50991   -            362   1.3e-10   40.3   0.3   1   1   3.8e-14   2.6e-10   39.3   0.2     5    52    26    73    24    77 0.96 Bacterial regulatory proteins, luxR family
Ligase_CoA           PF00549.14   153 seq1561_BIOID50991   -            555   2.4e-51  173.2   0.7   1   1   6.1e-55   4.2e-51  172.4   0.0     1   152   336   491   336   492 0.98 CoA-ligase
CoA_binding          PF02629.14    96 seq1561_BIOID50991   -            555   6.6e-17   61.6   0.0   1   1   1.4e-19   9.6e-16   57.9   0.1     3    96   193   288   191   288 0.96 CoA binding domain
YscJ_FliF            PF01514.12   207 seq1562_BIOID50991   -            257     4e-66  222.0   0.0   1   1   4.8e-70   6.5e-66  221.3   0.0     9   205    28   223    17   225 0.96 Secretory protein of YscJ/FliF family
LexA_DNA_bind        PF01726.11    65 seq1564_BIOID50991   -            202   6.6e-32  108.7   0.1   1   1   1.5e-35   1.1e-31  108.1   0.1     1    65     1    65     1    65 0.99 LexA DNA binding domain
Peptidase_S24        PF00717.18    70 seq1564_BIOID50991   -            202   8.9e-17   60.3   0.8   1   1   1.9e-20   1.3e-16   59.8   0.5     1    68   114   180   114   182 0.96 Peptidase S24-like
Epimerase            PF01370.16   236 seq1565_BIOID50991   -            660   1.7e-41  142.0   0.0   1   1     8e-45   2.7e-41  141.4   0.0     1   236   318   566   318   566 0.91 NAD dependent epimerase/dehydratase family
Formyl_trans_N       PF00551.14   181 seq1565_BIOID50991   -            660   7.7e-25   87.3   0.0   1   1   3.4e-28   1.2e-24   86.7   0.0    71   178    67   174    22   177 0.91 Formyl transferase
Formyl_trans_C       PF02911.13   100 seq1565_BIOID50991   -            660   2.3e-20   72.4   0.0   1   1   1.2e-23   4.3e-20   71.5   0.0     3    98   202   295   200   297 0.95 Formyl transferase, C-terminal domain
3Beta_HSD            PF01073.14   280 seq1565_BIOID50991   -            660   5.8e-06   25.0   0.0   1   1   2.4e-09   8.2e-06   24.5   0.0     1   157   319   474   319   504 0.79 3-beta hydroxysteroid dehydrogenase/isomerase family
HHA                  PF05321.6     57 seq1566_BIOID50991   -             71   3.8e-25   87.6   0.0   1   1   3.2e-29   4.3e-25   87.4   0.0     1    57     8    68     8    68 0.97 Haemolysin expression modulating protein
Phage_integrase      PF00589.17   173 seq1567_BIOID50991   -            298   4.6e-50  169.5   0.0   1   1   1.1e-53   7.7e-50  168.8   0.0     3   172   114   281   112   282 0.97 Phage integrase family
Phage_integr_N       PF02899.12    84 seq1567_BIOID50991   -            298   7.9e-27   93.1   0.7   1   1   2.9e-30     2e-26   91.8   0.5     1    83     8    90     8    91 0.98 Phage integrase, N-terminal SAM-like domain
ADH_N                PF08240.7    109 seq1569_BIOID50991   -            345   3.9e-34  116.5   1.6   1   1     2e-37     7e-34  115.7   1.1     2   108    33   138    32   139 0.97 Alcohol dehydrogenase GroES-like domain
ADH_zinc_N           PF00107.21   130 seq1569_BIOID50991   -            345     4e-24   84.5   0.1   1   1     2e-27   6.8e-24   83.7   0.0     1   129   178   305   178   306 0.98 Zinc-binding dehydrogenase
AlaDh_PNT_C          PF01262.16   168 seq1569_BIOID50991   -            345   1.1e-06   28.2   0.3   1   1   6.9e-10   2.3e-06   27.1   0.2    21    60   169   208   159   222 0.91 Alanine dehydrogenase/PNT, C-terminal domain
UPF0126              PF03458.8     81 seq1570_BIOID50991   -            205   1.5e-44  149.3  24.6   1   2   3.2e-25   4.3e-21   74.1   4.6     2    78     4    80     3    83 0.96 UPF0126 domain
UPF0126              PF03458.8     81 seq1570_BIOID50991   -            205   1.5e-44  149.3  24.6   2   2   1.8e-28   2.5e-24   84.5   4.1     1    79    89   166    89   168 0.97 UPF0126 domain
DUF2569              PF10754.4    149 seq1571_BIOID50991   -            146     4e-48  163.2  10.5   1   1   3.3e-52   4.5e-48  163.1   7.3     2   149     4   145     3   145 0.99 Protein of unknown function (DUF2569)
TonB_dep_Rec         PF00593.19   276 seq1572_BIOID50991   -            747   7.1e-28   98.1  10.2   1   1     1e-31   7.1e-28   98.1   7.1     1   276   510   746   510   746 0.98 TonB dependent receptor
Plug                 PF07715.10   108 seq1572_BIOID50991   -            747     2e-21   76.2   0.1   1   1   6.6e-25   4.5e-21   75.0   0.1     2   107    76   180    75   181 0.94 TonB-dependent Receptor Plug Domain
ABC_tran             PF00005.22   118 seq1573_BIOID50991   -            467   5.4e-26   91.1   0.0   1   1   3.3e-29   1.1e-25   90.1   0.0     1   117   135   259   135   260 0.97 ABC transporter
CBS                  PF00571.23    57 seq1573_BIOID50991   -            467   2.8e-06   26.7   0.0   1   1   4.2e-07    0.0014   18.0   0.0    32    55   436   459   413   461 0.86 CBS domain
MatE                 PF01554.13   162 seq1574_BIOID50991   -            459   4.6e-39  133.5  30.5   1   2   8.5e-35   1.2e-30  106.2   5.9     1   161    35   195    35   196 0.99 MatE
MatE                 PF01554.13   162 seq1574_BIOID50991   -            459   4.6e-39  133.5  30.5   2   2   2.5e-13   3.5e-09   36.3   6.9     2   143   259   400   259   422 0.91 MatE
Rnf-Nqr              PF02508.9    190 seq1575_BIOID50991   -            193   3.8e-71  238.5  20.8   1   1   3.1e-75   4.2e-71  238.3  14.4     1   189     1   191     1   192 0.99 Rnf-Nqr subunit, membrane protein
HAD_2                PF13419.1    176 seq1576_BIOID50991   -            238   2.1e-19   70.3   0.1   1   1   5.9e-23   2.7e-19   69.9   0.0     1   176    13   207    13   207 0.74 Haloacid dehalogenase-like hydrolase
Hydrolase_like       PF13242.1     75 seq1576_BIOID50991   -            238   4.6e-09   35.7   0.0   1   1   2.2e-12   9.9e-09   34.6   0.0     2    50   161   209   160   223 0.93 HAD-hyrolase-like
Hydrolase            PF00702.21   204 seq1576_BIOID50991   -            238   1.5e-08   35.2   0.0   1   1   4.8e-12   2.2e-08   34.7   0.0     1   202    10   199    10   201 0.71 haloacid dehalogenase-like hydrolase
T2SE                 PF00437.15   272 seq1577_BIOID50991   -            497     1e-87  293.3   3.0   1   1   1.1e-91   1.5e-87  292.8   2.1     3   271   124   389   122   390 0.98 Type II/IV secretion system protein
Abhydrolase_5        PF12695.2    142 seq1578_BIOID50991   -            249   1.2e-18   67.0   0.0   1   1   7.1e-22   1.6e-18   66.7   0.0     2   130    30   215    29   231 0.78 Alpha/beta hydrolase family
Abhydrolase_6        PF12697.2    228 seq1578_BIOID50991   -            249   2.9e-16   59.9   1.6   1   1   5.8e-19   1.3e-15   57.8   1.1     1   205    30   215    30   242 0.66 Alpha/beta hydrolase family
Peptidase_S9         PF00326.16   213 seq1578_BIOID50991   -            249   6.9e-11   41.6   0.0   1   1     4e-14   9.1e-11   41.2   0.0    44   190    87   234    44   249 0.76 Prolyl oligopeptidase family
DLH                  PF01738.13   218 seq1578_BIOID50991   -            249   1.3e-06   27.7   0.0   1   1   3.9e-09   8.8e-06   25.0   0.0     2   188    13   231    12   235 0.84 Dienelactone hydrolase family
BAAT_C               PF08840.6    213 seq1578_BIOID50991   -            249   1.5e-05   24.7   0.0   1   1   6.1e-08   0.00014   21.5   0.0    21   164   106   234    98   242 0.74 BAAT / Acyl-CoA thioester hydrolase C terminal
HAD_2                PF13419.1    176 seq1580_BIOID50991   -            237   1.6e-22   80.5   0.1   1   1     3e-26     2e-22   80.1   0.1     1   174    28   205    28   206 0.86 Haloacid dehalogenase-like hydrolase
FeS                  PF04060.8     35 seq1581_BIOID50991   -            192     1e-14   53.6   5.2   1   1   1.9e-17   2.8e-14   52.2   3.6     1    35    43    77    43    77 0.97 Putative Fe-S cluster
Fer4                 PF00037.22    24 seq1581_BIOID50991   -            192   8.5e-13   47.2  25.0   1   2     1e-10   1.5e-07   30.5   4.8     2    23   111   132   110   133 0.95 4Fe-4S binding domain
Fer4                 PF00037.22    24 seq1581_BIOID50991   -            192   8.5e-13   47.2  25.0   2   2   2.5e-09   3.8e-06   26.1   2.4     2    24   141   163   140   163 0.91 4Fe-4S binding domain
Fer4_9               PF13187.1     55 seq1581_BIOID50991   -            192   2.3e-10   40.4  32.0   1   1     1e-10   1.6e-07   31.3  10.2     1    55   116   162   116   162 0.95 4Fe-4S dicluster domain
Fer4_6               PF12837.2     24 seq1581_BIOID50991   -            192   2.9e-08   33.0  28.2   1   1   4.9e-10   7.5e-07   28.6   4.5     1    24   109   132   109   132 0.96 4Fe-4S binding domain
Fer4_10              PF13237.1     52 seq1581_BIOID50991   -            192   3.3e-08   33.0  25.8   1   1   1.2e-10   1.8e-07   30.7   9.6     3    52   111   158   109   158 0.86 4Fe-4S dicluster domain
Fer4_2               PF12797.2     22 seq1581_BIOID50991   -            192   1.6e-07   30.6  20.1   1   1   8.7e-09   1.3e-05   24.6   2.9     3    22   110   129   108   129 0.93 4Fe-4S binding domain
FliG_C               PF01706.11   110 seq1583_BIOID50991   -            331   1.7e-39  134.0  15.8   1   1   3.2e-42   2.2e-38  130.5   2.3     2   109   216   323   215   324 0.98 FliG C-terminal domain
DUF1116              PF06545.6    216 seq1584_BIOID50991   -            419   3.3e-99  330.2   1.3   1   1  3.3e-103   4.5e-99  329.7   0.9     1   216    87   303    87   303 0.99 Protein of unknown function (DUF1116)
UvrD_C               PF13361.1    319 seq1585_BIOID50991   -            738   1.3e-99  333.6   0.0   1   1  7.5e-103   1.7e-99  333.2   0.0     1   318   295   634   295   635 0.98 UvrD-like helicase C-terminal domain
UvrD-helicase        PF00580.16   315 seq1585_BIOID50991   -            738   2.1e-76  257.0   0.0   1   1   2.7e-79   6.1e-76  255.6   0.0     1   314    28   289    28   290 0.98 UvrD/REP helicase N-terminal domain
AAA_19               PF13245.1     76 seq1585_BIOID50991   -            738   5.6e-14   51.5   0.2   1   1   8.5e-17   1.9e-13   49.8   0.1     1    75    34   111    34   112 0.85 Part of AAA domain
UvrD_C_2             PF13538.1    104 seq1585_BIOID50991   -            738   7.3e-11   42.0   0.0   1   1   7.4e-14   1.7e-10   40.8   0.0    54   103   561   630   509   631 0.77 Family description
LacAB_rpiB           PF02502.13   140 seq1586_BIOID50991   -            105   3.4e-11   42.8   0.1   1   1   6.3e-12   8.6e-08   31.8   0.0   102   139    60    97    59    98 0.96 Ribose/Galactose Isomerase
Polysacc_deac_1      PF01522.16   124 seq1587_BIOID50991   -            296   2.5e-14   52.8   0.0   1   1   4.5e-18   6.1e-14   51.6   0.0    16   123    15   169     6   170 0.93 Polysaccharide deacetylase
BPD_transp_1         PF00528.17   185 seq1588_BIOID50991   -            354   2.5e-26   92.2  16.2   1   1   1.8e-30   2.5e-26   92.2  11.2     1   176   163   324   163   332 0.91 Binding-protein-dependent transport system inner membrane component
Complex1_51K         PF01512.12   151 seq1589_BIOID50991   -            740   1.7e-48  164.0   1.6   1   1   2.2e-51   2.4e-48  163.5   0.0     1   151   139   284   139   284 0.98 Respiratory-chain NADH dehydrogenase 51 Kd subunit
RnfC_N               PF13375.1    101 seq1589_BIOID50991   -            740   2.1e-34  117.1   0.2   1   1   7.2e-37   7.6e-34  115.3   0.0     1   101    14   115    14   115 0.96 RnfC Barrel sandwich hybrid domain
SLBB                 PF10531.4     59 seq1589_BIOID50991   -            740   2.3e-11   43.2   0.1   1   1   5.8e-14   6.1e-11   41.9   0.0     1    58   296   344   296   345 0.95 SLBB domain
Fer4_7               PF12838.2     52 seq1589_BIOID50991   -            740   1.6e-09   37.8   8.8   1   1   5.3e-12   5.6e-09   36.1   6.1     1    52   376   430   376   430 0.81 4Fe-4S dicluster domain
Fer4_8               PF13183.1     57 seq1589_BIOID50991   -            740   4.9e-09   35.9   5.1   1   1   1.4e-11   1.5e-08   34.4   3.5     3    57   375   430   373   460 0.79 4Fe-4S dicluster domain
Fer4_10              PF13237.1     52 seq1589_BIOID50991   -            740   6.1e-08   32.2  10.5   1   1   1.6e-10   1.7e-07   30.8   7.3     6    52   374   427   370   427 0.91 4Fe-4S dicluster domain
Fer4_9               PF13187.1     55 seq1589_BIOID50991   -            740   3.8e-07   30.1   8.6   1   1   1.3e-09   1.4e-06   28.3   5.9     2    53   377   429   376   430 0.71 4Fe-4S dicluster domain
Fer4_4               PF12800.2     17 seq1589_BIOID50991   -            740   5.3e-07   29.3  11.4   1   2   5.7e-06     0.006   16.7   2.0     2    16   375   389   374   395 0.90 4Fe-4S binding domain
Fer4_4               PF12800.2     17 seq1589_BIOID50991   -            740   5.3e-07   29.3  11.4   2   2   5.4e-06    0.0057   16.7   1.0     3    16   415   428   413   436 0.91 4Fe-4S binding domain
Fer4_17              PF13534.1     61 seq1589_BIOID50991   -            740   1.4e-06   28.4  10.3   1   1   1.2e-08   1.3e-05   25.3   6.9     2    61   377   431   376   431 0.82 4Fe-4S dicluster domain
S4                   PF01479.20    48 seq1590_BIOID50991   -            133   7.9e-13   47.5   0.0   1   1   9.3e-17   1.3e-12   46.8   0.0     1    46     9    53     9    55 0.95 S4 domain
CsbD                 PF05532.7     53 seq1591_BIOID50991   -             69   1.5e-21   75.6   8.3   1   1   1.3e-25   1.8e-21   75.4   5.8     1    53     4    56     4    56 0.97 CsbD-like
Response_reg         PF00072.19   112 seq1598_BIOID50991   -            229   1.1e-29  102.5   0.0   1   1   2.4e-33   1.6e-29  102.0   0.0     1   112     5   117     5   117 0.97 Response regulator receiver domain
Trans_reg_C          PF00486.23    77 seq1598_BIOID50991   -            229   5.8e-28   96.5   0.0   1   1   1.4e-31   9.6e-28   95.8   0.0     2    77   151   225   149   225 0.95 Transcriptional regulatory protein, C terminal
HSP33                PF01430.14   280 seq1600_BIOID50991   -            294   1.4e-97  326.0   0.0   1   1  1.2e-101   1.6e-97  325.8   0.0     1   279     6   275     6   276 0.96 Hsp33 protein
FliH                 PF02108.11   128 seq1601_BIOID50991   -            228   5.1e-40  136.2   0.3   1   1   1.1e-43   5.1e-40  136.2   0.2     5   128    96   219    90   219 0.98 Flagellar assembly protein FliH
HrpE                 PF06188.7    191 seq1601_BIOID50991   -            228   3.6e-08   33.2   5.9   1   1   1.9e-11   8.6e-08   32.0   4.1    36   182    60   211    25   222 0.73 HrpE/YscL/FliH and V-type ATPase subunit E
Ank_2                PF12796.2     89 seq1602_BIOID50991   -            201   2.2e-29  101.4   1.7   1   2   2.2e-15   6.1e-12   45.5   0.2     3    86    12    99    10   102 0.96 Ankyrin repeats (3 copies)
Ank_2                PF12796.2     89 seq1602_BIOID50991   -            201   2.2e-29  101.4   1.7   2   2   2.3e-11   6.3e-08   32.7   0.0    39    83   157   201   153   201 0.94 Ankyrin repeats (3 copies)
Ank_4                PF13637.1     54 seq1602_BIOID50991   -            201   2.6e-27   94.5   0.8   1   2   8.3e-12   2.3e-08   34.2   0.0     8    54    13    59    10    59 0.97 Ankyrin repeats (many copies)
Ank_4                PF13637.1     54 seq1602_BIOID50991   -            201   2.6e-27   94.5   0.8   2   2   2.3e-09   6.4e-06   26.4   0.0    16    54   159   197   155   197 0.96 Ankyrin repeats (many copies)
Ank                  PF00023.25    33 seq1602_BIOID50991   -            201   1.2e-23   81.5   6.5   1   2   7.6e-10   2.1e-06   27.1   0.0     2    32    39    69    38    70 0.96 Ankyrin repeat
Ank                  PF00023.25    33 seq1602_BIOID50991   -            201   1.2e-23   81.5   6.5   2   2   1.9e-08   5.1e-05   22.7   0.0     2    33   139   175   138   175 0.97 Ankyrin repeat
T2SF                 PF00482.18   124 seq1603_BIOID50991   -            407   2.2e-56  188.9  11.5   1   2   1.7e-35   2.3e-31  108.1   0.2     1   124    72   195    72   195 0.99 Type II secretion system (T2SS), protein F
T2SF                 PF00482.18   124 seq1603_BIOID50991   -            407   2.2e-56  188.9  11.5   2   2   3.7e-28   5.1e-24   84.4   3.7     1   122   275   395   275   397 0.98 Type II secretion system (T2SS), protein F
ABC_tran             PF00005.22   118 seq1605_BIOID50991   -            265   1.1e-20   74.1   0.0   1   1   2.3e-24   1.6e-20   73.5   0.0     1   118    51   176    51   176 0.94 ABC transporter
Guanylate_kin        PF00625.16   183 seq1607_BIOID50991   -            207   1.6e-70  236.1   0.0   1   1   1.3e-74   1.8e-70  235.9   0.0     2   183     4   186     3   186 0.98 Guanylate kinase
DUF2877              PF11392.3    111 seq1609_BIOID50991   -            271   1.9e-28   98.7   0.0   1   1   3.1e-32   4.2e-28   97.6   0.0     1   110   158   265   158   266 0.88 Protein of unknown function (DUF2877)
PMT                  PF02366.13   245 seq1610_BIOID50991   -            550   2.6e-54  184.0  22.0   1   1   3.7e-58   2.6e-54  184.0  15.3     3   245     5   237     3   237 0.98 Dolichyl-phosphate-mannose-protein mannosyltransferase
PMT_2                PF13231.1    159 seq1610_BIOID50991   -            550   8.8e-12   45.1  23.2   1   1   1.3e-15   8.8e-12   45.1  16.1     2   159    61   222    60   222 0.83 Dolichyl-phosphate-mannose-protein mannosyltransferase
Big_1                PF02369.11   100 seq1611_BIOID50991   -            420     2e-87  287.4  58.8   1   5     5e-15   2.3e-11   43.3   1.5    50    99     2    50     1    51 0.91 Bacterial Ig-like domain (group 1)
Big_1                PF02369.11   100 seq1611_BIOID50991   -            420     2e-87  287.4  58.8   2   5   5.3e-24   2.4e-20   72.1   3.9     2    97    53   145    52   148 0.96 Bacterial Ig-like domain (group 1)
Big_1                PF02369.11   100 seq1611_BIOID50991   -            420     2e-87  287.4  58.8   3   5   2.8e-23   1.3e-19   69.8   5.6     7    96   157   245   151   248 0.86 Bacterial Ig-like domain (group 1)
Big_1                PF02369.11   100 seq1611_BIOID50991   -            420     2e-87  287.4  58.8   4   5   2.7e-24   1.2e-20   73.1   5.7    17   100   262   343   249   343 0.90 Bacterial Ig-like domain (group 1)
Big_1                PF02369.11   100 seq1611_BIOID50991   -            420     2e-87  287.4  58.8   5   5   1.9e-18   8.8e-15   54.3   2.4     5    73   350   418   346   420 0.93 Bacterial Ig-like domain (group 1)
OpuAC                PF04069.7    257 seq1613_BIOID50991   -            344   3.7e-56  190.2   3.6   1   1   3.3e-60   4.5e-56  189.9   2.5     2   256    44   326    43   327 0.94 Substrate binding domain of ABC-type glycine betaine transport system
DUF3329              PF11808.3     90 seq1614_BIOID50991   -            431   1.1e-31  108.5   6.1   1   1   8.1e-35   1.8e-31  107.9   4.2     2    90     4    92     3    92 0.98 Domain of unknown function (DUF3329)
HATPase_c            PF02518.21   111 seq1614_BIOID50991   -            431   3.6e-30  103.8   0.0   1   1   2.9e-33   6.7e-30  102.9   0.0     2   110   314   423   313   424 0.98 Histidine kinase-, DNA gyrase B-, and HSP90-like ATPase
HisKA                PF00512.20    68 seq1614_BIOID50991   -            431   1.7e-20   72.6   1.4   1   1   1.4e-23   3.3e-20   71.7   0.3     2    67   204   268   203   269 0.97 His Kinase A (phospho-acceptor) domain
PAS                  PF00989.19   113 seq1614_BIOID50991   -            431   3.8e-11   42.6   0.0   1   1   3.7e-14   8.4e-11   41.5   0.0     2   113    99   194    98   194 0.95 PAS fold
HATPase_c_2          PF13581.1    125 seq1614_BIOID50991   -            431   5.8e-08   32.4   0.0   1   1   4.8e-11   1.1e-07   31.5   0.0    30   114   316   408   282   420 0.83 Histidine kinase-like ATPase domain
HATPase_c_3          PF13589.1    137 seq1614_BIOID50991   -            431   4.7e-06   26.1   0.0   1   1   3.4e-09   7.8e-06   25.4   0.0     3    93   318   410   316   429 0.79 Histidine kinase-, DNA gyrase B-, and HSP90-like ATPase
ATP-synt_ab          PF00006.20   215 seq1616_BIOID50991   -            457   3.9e-69  232.3   0.0   1   1     4e-73   5.5e-69  231.8   0.0     1   215   161   373   161   373 1.00 ATP synthase alpha/beta family, nucleotide-binding domain
DUF2877              PF11392.3    111 seq1617_BIOID50991   -            287   1.8e-33  114.9   0.0   1   1   2.7e-37   3.7e-33  113.9   0.0     1   110   167   276   167   277 0.98 Protein of unknown function (DUF2877)
Peripla_BP_2         PF01497.13   238 seq1618_BIOID50991   -            296   9.9e-27   93.4   0.0   1   1   8.3e-31   1.1e-26   93.2   0.0     1   235    38   270    38   273 0.94 Periplasmic binding protein
DUF2713              PF10897.3    246 seq1619_BIOID50991   -            246  2.9e-165  547.3   7.2   1   1  2.4e-169  3.3e-165  547.2   5.0     1   246     1   246     1   246 1.00 Protein of unknown function (DUF2713)
RNA_pol_Rpb6         PF01192.17    57 seq1620_BIOID50991   -             91     1e-17   63.4   0.1   1   1   9.7e-22   1.3e-17   63.1   0.1     1    56     7    62     7    63 0.95 RNA polymerase Rpb6
Peptidase_C26        PF07722.8    217 seq1621_BIOID50991   -            254   3.3e-69  232.5   0.0   1   1   5.6e-73   3.8e-69  232.3   0.0     1   217     8   224     8   224 0.96 Peptidase C26
GATase               PF00117.23   192 seq1621_BIOID50991   -            254   8.2e-12   44.8   0.0   1   1   1.6e-15   1.1e-11   44.4   0.0    43   190    62   241    31   243 0.69 Glutamine amidotransferase class-I
DUF2813              PF11398.3    373 seq1623_BIOID50991   -            552  6.5e-154  512.4   0.0   1   1    2e-157  8.9e-154  511.9   0.0     1   373     1   375     1   375 0.99 Protein of unknown function (DUF2813)
EI24                 PF07264.6    219 seq1625_BIOID50991   -            253   1.5e-50  171.5  21.5   1   1   1.2e-54   1.7e-50  171.3  14.9     1   219    11   232    11   232 0.96 Etoposide-induced protein 2.4 (EI24)
AA_kinase            PF00696.23   241 seq1627_BIOID50991   -            297   8.8e-25   87.5   0.0   1   1   1.7e-28   2.3e-24   86.1   0.0     1   239     2   277     2   279 0.79 Amino acid kinase family
HD_4                 PF13328.1    153 seq1629_BIOID50991   -            702   6.5e-54  181.6   1.2   1   1   2.4e-57   6.5e-54  181.6   0.8     2   152    27   175    26   176 0.97 HD domain
RelA_SpoT            PF04607.12   116 seq1629_BIOID50991   -            702   1.1e-36  125.2   0.5   1   1   1.1e-39   3.1e-36  123.7   0.0     1   115   235   345   235   346 0.98 Region found in RelA / SpoT proteins
TGS                  PF02824.16    60 seq1629_BIOID50991   -            702   6.9e-22   76.9   0.0   1   1   6.1e-25   1.7e-21   75.7   0.0     1    60   388   447   388   447 0.99 TGS domain
ACT_4                PF13291.1     80 seq1629_BIOID50991   -            702   2.2e-18   66.2   2.5   1   1   2.1e-21   5.7e-18   64.9   1.0     2    80   622   699   621   699 0.97 ACT domain
HD                   PF01966.17   122 seq1629_BIOID50991   -            702   1.3e-13   50.8   1.9   1   1   1.7e-16   4.7e-13   49.0   0.3     1   122    45   144    45   144 0.81 HD domain
T2SG                 PF08334.6    108 seq1630_BIOID50991   -            151   6.2e-40  135.1   0.4   1   1   2.1e-43   7.3e-40  134.9   0.3     1   108    36   145    36   145 0.97 Type II secretion system (T2SS), protein G
N_methyl_2           PF13544.1     31 seq1630_BIOID50991   -            151     9e-09   34.3   0.6   1   1   4.6e-12   1.6e-08   33.5   0.4     4    31     2    29     1    29 0.91 Type IV pilin N-term methylation site GFxxxE
N_methyl             PF07963.7     20 seq1630_BIOID50991   -            151   1.9e-06   27.1   5.9   1   1   8.6e-10   2.9e-06   26.5   4.1     2    20    13    31    12    31 0.95 Prokaryotic N-terminal methylation motif
N_methyl_3           PF13633.1     22 seq1630_BIOID50991   -            151   2.6e-05   23.6   6.8   1   1   1.3e-08   4.3e-05   22.9   4.7     1    22    14    35    14    35 0.97 Prokaryotic N-terminal methylation site
Ligase_CoA           PF00549.14   153 seq1633_BIOID50991   -            515   2.9e-48  163.2   0.1   1   1   7.9e-51   5.4e-47  159.0   0.0     1   148   346   503   346   508 0.97 CoA-ligase
CoA_binding          PF02629.14    96 seq1633_BIOID50991   -            515     1e-19   70.6   0.2   1   1   1.5e-21     1e-17   64.3   0.0     2    96   188   284   187   284 0.97 CoA binding domain
EIIC-GAT             PF03611.9    415 seq1636_BIOID50991   -            484  1.2e-130  435.9  44.4   1   1  8.5e-135  1.2e-130  435.9  30.8     1   395    31   426    31   445 0.97 PTS system sugar-specific permease component
NQR2_RnfD_RnfE       PF03116.10   314 seq1637_BIOID50991   -            352  8.2e-122  406.1  15.5   1   1  6.8e-126  9.3e-122  405.9  10.7     3   314     4   350     2   350 0.93 NQR2, RnfD, RnfE family
MFS_1                PF07690.11   354 seq1639_BIOID50991   -            394   1.4e-36  125.9  55.0   1   2   1.2e-29   8.2e-26   90.4  16.5     2   188    17   198    16   216 0.88 Major Facilitator Superfamily
MFS_1                PF07690.11   354 seq1639_BIOID50991   -            394   1.4e-36  125.9  55.0   2   2   9.5e-15   6.5e-11   41.4  16.0     3   175   218   387   216   394 0.89 Major Facilitator Superfamily
Sugar_tr             PF00083.19   451 seq1639_BIOID50991   -            394   6.3e-12   44.6  16.2   1   1   9.3e-16   6.3e-12   44.6  11.2    43   188    39   181    11   184 0.83 Sugar (and other) transporter
Cupin_2              PF07883.6     71 seq1642_BIOID50991   -            185     9e-18   63.4   0.1   1   1   5.2e-21   1.4e-17   62.8   0.1     2    69   111   178   110   180 0.94 Cupin domain
HTH_3                PF01381.17    55 seq1642_BIOID50991   -            185   1.1e-14   53.9   0.4   1   1   5.9e-18   1.6e-14   53.3   0.2     2    55    13    66    12    66 0.97 Helix-turn-helix
HTH_31               PF13560.1     64 seq1642_BIOID50991   -            185     1e-10   41.4   0.0   1   1     6e-14   1.6e-10   40.8   0.0     3    60     9    65     7    68 0.95 Helix-turn-helix domain
HTH_19               PF12844.2     64 seq1642_BIOID50991   -            185   1.7e-10   40.6   0.0   1   1     1e-13   2.7e-10   40.0   0.0     1    62     9    70     9    72 0.96 Helix-turn-helix domain
GspH                 PF12019.3    114 seq1643_BIOID50991   -            187   1.1e-07   31.9   0.0   1   1   2.1e-11   1.4e-07   31.5   0.0     1   110    40   169    40   175 0.82 Type II transport protein GspH
N_methyl             PF07963.7     20 seq1643_BIOID50991   -            187   3.7e-05   23.0   2.9   1   1   9.7e-09   6.6e-05   22.3   2.0     1    19     4    22     4    23 0.94 Prokaryotic N-terminal methylation motif
FecCD                PF01032.13   311 seq1644_BIOID50991   -            660  6.9e-145  481.5  85.8   1   2   3.4e-73   4.6e-69  232.5  27.5     7   310    13   324     7   325 0.93 FecCD transport family
FecCD                PF01032.13   311 seq1644_BIOID50991   -            660  6.9e-145  481.5  85.8   2   2   6.1e-80   8.4e-76  254.6  26.6     2   311   358   657   347   657 0.94 FecCD transport family
EamA                 PF00892.15   126 seq1646_BIOID50991   -            111   3.2e-10   40.0   8.9   1   1   8.4e-14   3.8e-10   39.7   6.2    24   124     3   107     1   109 0.84 EamA-like transporter family
Multi_Drug_Res       PF00893.14    93 seq1646_BIOID50991   -            111   3.4e-08   33.7   4.9   1   1     1e-11   4.6e-08   33.2   3.4     1    93     1   100     1   100 0.87 Small Multidrug Resistance protein
PALP                 PF00291.20   307 seq1647_BIOID50991   -            323   1.3e-63  214.9   0.3   1   1   1.1e-67   1.5e-63  214.7   0.2     3   306    10   300     8   301 0.87 Pyridoxal-phosphate dependent enzyme
FliJ                 PF02050.11   123 seq1649_BIOID50991   -            147   2.5e-32  111.3  20.6   1   1   2.3e-36   3.1e-32  111.0  14.3     1   122    19   141    19   142 0.98 Flagellar FliJ protein
T2SI                 PF02501.12    81 seq1655_BIOID50991   -            123   5.1e-20   71.0   2.0   1   1   1.4e-23   6.6e-20   70.7   1.4     2    79    38   116    37   118 0.96 Type II secretion system (T2SS), protein I
N_methyl             PF07963.7     20 seq1655_BIOID50991   -            123   7.7e-07   28.3   1.6   1   1   2.8e-10   1.3e-06   27.6   1.1     1    20     3    22     3    22 0.94 Prokaryotic N-terminal methylation motif
N_methyl_3           PF13633.1     22 seq1655_BIOID50991   -            123   2.1e-05   23.9   6.0   1   1   8.4e-09   3.8e-05   23.0   4.1     1    22     5    26     5    26 0.97 Prokaryotic N-terminal methylation site
Branch_AA_trans      PF05525.8    428 seq1656_BIOID50991   -            439  5.8e-158  525.8  32.2   1   1  4.9e-162  6.6e-158  525.6  22.3     3   427     8   429     6   430 0.99 Branched-chain amino acid transport protein
Aldedh               PF00171.17   462 seq1658_BIOID50991   -            527  2.8e-170  566.5   0.0   1   1  2.3e-174  3.1e-170  566.3   0.0     4   462    63   521    60   521 0.97 Aldehyde dehydrogenase family
Sigma54_activat      PF00158.21   168 seq1659_BIOID50991   -            642   3.5e-36  124.1   0.0   1   1   2.7e-39   6.3e-36  123.2   0.0     5   168   334   494   330   494 0.96 Sigma-54 interaction domain
PAS                  PF00989.19   113 seq1659_BIOID50991   -            642   4.4e-14   52.1   0.0   1   1     6e-17   1.4e-13   50.5   0.0     2   113   207   309   206   309 0.97 PAS fold
HTH_8                PF02954.14    42 seq1659_BIOID50991   -            642   1.7e-13   49.7   0.1   1   1   7.4e-17   1.7e-13   49.7   0.1     2    42   591   631   590   631 0.96 Bacterial regulatory protein, Fis family
GAF                  PF01590.21   154 seq1659_BIOID50991   -            642   3.1e-06   27.2   0.2   1   1   3.6e-09   8.2e-06   25.9   0.2     4   151    58   189    56   192 0.92 GAF domain
PAS_8                PF13188.1     64 seq1659_BIOID50991   -            642   0.00012   21.6   0.0   1   1   1.4e-07   0.00032   20.3   0.0     2    46   207   255   206   276 0.70 PAS domain
DUF2592              PF10766.4     41 seq1660_BIOID50991   -             49     1e-26   91.8   4.7   1   1   8.2e-31   1.1e-26   91.7   3.3     1    41     4    44     4    44 0.98 Protein of unknown function (DUF2592)
T2SJ                 PF11612.3    169 seq1662_BIOID50991   -            201   1.4e-39  135.3   0.2   1   1   3.7e-43   1.7e-39  135.1   0.1     3   167    40   197    38   199 0.93 Type II secretion system (T2SS), protein J
N_methyl_2           PF13544.1     31 seq1662_BIOID50991   -            201   5.8e-07   28.5   1.1   1   1   2.8e-10   1.3e-06   27.5   0.8    10    29     2    21     1    23 0.91 Type IV pilin N-term methylation site GFxxxE
N_methyl             PF07963.7     20 seq1662_BIOID50991   -            201   9.9e-06   24.8   4.1   1   1   3.7e-09   1.7e-05   24.1   2.8     2    19     7    24     6    25 0.93 Prokaryotic N-terminal methylation motif
FMN_bind             PF04205.9     81 seq1664_BIOID50991   -            206   2.6e-18   65.8   0.1   1   1     4e-22   5.5e-18   64.7   0.0     1    77    99   187    99   191 0.98 FMN-binding domain
CorA                 PF01544.13   292 seq1665_BIOID50991   -            316   4.9e-56  189.7   0.4   1   1   4.4e-60     6e-56  189.5   0.2     4   292    26   312    24   312 0.95 CorA-like Mg2+ transporter protein
SBP_bac_11           PF13531.1    231 seq1666_BIOID50991   -            257   4.3e-55  186.7   4.8   1   1   7.3e-59     5e-55  186.5   3.3     1   231    29   255    29   255 0.95 Bacterial extracellular solute-binding protein
SBP_bac_1            PF01547.20   314 seq1666_BIOID50991   -            257   2.4e-16   60.2   6.9   1   1   4.5e-20   3.1e-16   59.8   4.8     1   313    34   246    34   247 0.89 Bacterial extracellular solute-binding protein
AzlC                 PF03591.9    143 seq1671_BIOID50991   -            245   7.3e-42  142.5  10.2   1   1   5.3e-46   7.3e-42  142.5   7.1     1   141    23   165    23   167 0.97 AzlC protein
PEPCK_ATP            PF01293.15   467 seq1672_BIOID50991   -            540  2.4e-216  718.6   0.0   1   1    2e-220  2.8e-216  718.4   0.0     3   467    21   493    19   493 0.98 Phosphoenolpyruvate carboxykinase
DUF1116              PF06545.6    216 seq1674_BIOID50991   -            472   2.2e-93  311.1   0.4   1   1   2.1e-97   2.9e-93  310.7   0.2     1   216   143   358   143   358 1.00 Protein of unknown function (DUF1116)
PTS_IIB              PF02302.12    90 seq1675_BIOID50991   -            101   2.9e-14   53.1   0.1   1   1   2.4e-18   3.3e-14   52.9   0.1     1    81     4    81     4    90 0.89 PTS system, Lactose/Cellobiose specific IIB subunit
T2SK                 PF03934.8    280 seq1677_BIOID50991   -            325   9.5e-86  287.3   8.3   1   1   7.9e-90   1.1e-85  287.1   5.7     1   275    32   312    32   317 0.97 Type II secretion system (T2SS), protein K
PTS-HPr              PF00381.14    84 seq1679_BIOID50991   -             85   1.3e-31  108.2   0.2   1   1   9.9e-36   1.4e-31  108.1   0.1     1    82     1    82     1    84 0.98 PTS HPr component phosphorylation site
Flg_hook             PF02120.11    85 seq1680_BIOID50991   -            107   5.2e-11   41.9   2.3   1   1   6.2e-15   8.4e-11   41.2   1.6    27    84     3    60     2    73 0.90 Flagellar hook-length control protein FliK
Rnf-Nqr              PF02508.9    190 seq1681_BIOID50991   -            231   7.9e-59  198.3   9.5   1   1   6.7e-63   9.1e-59  198.1   6.6     1   189     1   200     1   201 0.98 Rnf-Nqr subunit, membrane protein
SpoU_methylase       PF00588.14   142 seq1683_BIOID50991   -            229   4.7e-37  126.9   0.1   1   1   9.5e-41   6.5e-37  126.4   0.1     2   142    20   159    19   159 0.96 SpoU rRNA Methylase family
SpoU_methylas_C      PF12105.3     57 seq1683_BIOID50991   -            229   1.1e-25   88.8   1.7   1   1   2.2e-29   1.5e-25   88.3   0.4     1    57   163   221   163   221 0.99 SpoU, rRNA methylase, C-terminal
PTS_EIIA_2           PF00359.17   142 seq1685_BIOID50991   -            154   3.8e-34  117.3   0.0   1   1   3.1e-38   4.3e-34  117.1   0.0     2   140     7   148     6   150 0.96 Phosphoenolpyruvate-dependent sugar phosphotransferase system, EIIA 2
[truncated: 1,457,710 more chars]
